# Supplementary material for: Enhanced feature matching in single-cell proteomics characterizes IFN-γ response and co-existence of cell states
Source: Nat Commun. 2024 Sep 26;15:8262. doi: 10.1038/s41467-024-52605-x (PMC11427561; doi:10.1038/s41467-024-52605-x)
Supplement: Supplementary file 5 — Supplementary Data 1 [file 41467_2024_52605_MOESM5_ESM.xlsx]

## Sheet: Intro
	Performed searches and software configurations
	The following tables detail the composition of raw files for searches performed in DIA-NN and the respective software configurations.
	Spectronaut seraches in chapter 1 were performed accordingly using all default settings.
	Different types of data analysis for the respective chapters are indicated by the sheet name (Ch: Chapter)
	Chapter 1:	Two-proteome model experiment
	Chapter 2:	Bulk IFN-y experiment
	Chapter 3:	Single-cell IFN-y experiment

## Sheet: Ch1 Indiv
Data files	ME files	Comment	Software configurations
20220407_KK_HeLa_Ecoli-00perc_1ng_R1_A1_1_6866.d	-	Files have been searched individually	FASTA files:	Canonical H.sapiens (09/21) + E.coli K12 (04/22)
20220407_KK_HeLa_Ecoli-00perc_1ng_R2_A2_1_6874.d			FASTA digest:	TRUE
20220407_KK_HeLa_Ecoli-00perc_1ng_R3_A3_1_6882.d			Deep-Learning predicition:	TRUE
20220407_KK_HeLa_Ecoli-00perc_1ng_R4_A4_1_6890.d			Protease:	Trypsin/P
20220407_KK_HeLa_Ecoli-00perc_1ng_R5_A5_1_6898.d			Missed cleavages:	2
20220407_KK_HeLa_Ecoli-00perc_1ng_R6_A6_1_6906.d			Variable modifications:	0
20220407_KK_HeLa_Ecoli-00perc_1ng_R7_A7_1_6914.d			N-term M excision:	TRUE
			C-carbamidomethylation:	TRUE
			Ox(M):	FALSE
			Ac(N-term):	FALSE
			Phospho:	FALSE
			K-GG:	FALSE
			Peptide length:	7 to 50
			Charge range:	2 to 4
			m/z range:	300 to 1800
			fragment m/z range:	200 to 1800
			Precursor FDR:	0.01
			Additional commands:	FALSE
			Mass accuracy:	automatic
			MS1 accuracy:	automatic
			Scan window:	automatic
			Unrelated runs:	FALSE
			Use isotopologues:	TRUE
			MBR:	FALSE
			Remove likely infferences:	TRUE
			Neural network classifier:	Single-pass mode
			Protein inference:	Protein names (from FASTA)
			Quantification strategy:	Any LC (high precision)
			Cross-run normalisation:	RT-dependent
			Library generation:	Smart profiling
			Speed and RAM usage:	Optimal results

## Sheet: Ch1 MBR
Data files	ME files	Comment	Software configurations
20220407_KK_HeLa_Ecoli-00perc_1ng_R1_A1_1_6866.d	-	-	FASTA files:	Canonical H.sapiens (09/21) + E.coli K12 (04/22)
20220407_KK_HeLa_Ecoli-00perc_1ng_R2_A2_1_6874.d			FASTA digest:	TRUE
20220407_KK_HeLa_Ecoli-00perc_1ng_R3_A3_1_6882.d			Deep-Learning predicition:	TRUE
20220407_KK_HeLa_Ecoli-00perc_1ng_R4_A4_1_6890.d			Protease:	Trypsin/P
20220407_KK_HeLa_Ecoli-00perc_1ng_R5_A5_1_6898.d			Missed cleavages:	2
20220407_KK_HeLa_Ecoli-00perc_1ng_R6_A6_1_6906.d			Variable modifications:	0
20220407_KK_HeLa_Ecoli-00perc_1ng_R7_A7_1_6914.d			N-term M excision:	TRUE
			C-carbamidomethylation:	TRUE
			Ox(M):	FALSE
			Ac(N-term):	FALSE
			Phospho:	FALSE
			K-GG:	FALSE
			Peptide length:	7 to 50
			Charge range:	2 to 4
			m/z range:	300 to 1800
			fragment m/z range:	200 to 1800
			Precursor FDR:	0.01
			Additional commands:	FALSE
			Mass accuracy:	automatic
			MS1 accuracy:	automatic
			Scan window:	automatic
			Unrelated runs:	FALSE
			Use isotopologues:	TRUE
			MBR:	TRUE
			Remove likely infferences:	TRUE
			Neural network classifier:	Single-pass mode
			Protein inference:	Protein names (from FASTA)
			Quantification strategy:	Any LC (high precision)
			Cross-run normalisation:	RT-dependent
			Library generation:	Smart profiling
			Speed and RAM usage:	Optimal results

## Sheet: Ch1 1-1
Data files	ME files	Comment	Software configurations
20220407_KK_HeLa_Ecoli-00perc_1ng_R1_A1_1_6866.d	20220407_KK_HeLa_Ecoli-05perc_1ng_R1_B1_1_6867.d	Search 1: 5%-spiked MEs	FASTA files:	Canonical H.sapiens (09/21) + E.coli K12 (04/22)
20220407_KK_HeLa_Ecoli-00perc_1ng_R2_A2_1_6874.d	20220407_KK_HeLa_Ecoli-05perc_1ng_R2_B2_1_6875.d		FASTA digest:	TRUE
20220407_KK_HeLa_Ecoli-00perc_1ng_R3_A3_1_6882.d	20220407_KK_HeLa_Ecoli-05perc_1ng_R3_B3_1_6883.d		Deep-Learning predicition:	TRUE
20220407_KK_HeLa_Ecoli-00perc_1ng_R4_A4_1_6890.d	20220407_KK_HeLa_Ecoli-05perc_1ng_R4_B4_1_6891.d		Protease:	Trypsin/P
20220407_KK_HeLa_Ecoli-00perc_1ng_R5_A5_1_6898.d	20220407_KK_HeLa_Ecoli-05perc_1ng_R5_B5_1_6899.d		Missed cleavages:	2
20220407_KK_HeLa_Ecoli-00perc_1ng_R6_A6_1_6906.d	20220407_KK_HeLa_Ecoli-05perc_1ng_R6_B6_1_6907.d		Variable modifications:	0
20220407_KK_HeLa_Ecoli-00perc_1ng_R7_A7_1_6914.d	20220407_KK_HeLa_Ecoli-05perc_1ng_R7_B7_1_6915.d		N-term M excision:	TRUE
			C-carbamidomethylation:	TRUE
	20220407_KK_HeLa_Ecoli-10perc_1ng_R1_C1_1_6868.d	Search 2: 10%-spiked MEs	Ox(M):	FALSE
	20220407_KK_HeLa_Ecoli-10perc_1ng_R2_C2_1_6876.d		Ac(N-term):	FALSE
	20220407_KK_HeLa_Ecoli-10perc_1ng_R3_C3_1_6884.d		Phospho:	FALSE
	20220407_KK_HeLa_Ecoli-10perc_1ng_R4_C4_1_6892.d		K-GG:	FALSE
	20220407_KK_HeLa_Ecoli-10perc_1ng_R5_C5_1_6900.d		Peptide length:	7 to 50
	20220407_KK_HeLa_Ecoli-10perc_1ng_R6_C6_1_6908.d		Charge range:	2 to 4
	20220407_KK_HeLa_Ecoli-10perc_1ng_R7_C7_1_6916.d		m/z range:	300 to 1800
			fragment m/z range:	200 to 1800
	20220407_KK_HeLa_Ecoli-20perc_1ng_R1_D1_1_6869.d	Search 3: 20%-spiked MEs	Precursor FDR:	0.01
	20220407_KK_HeLa_Ecoli-20perc_1ng_R2_D2_1_6877.d		Additional commands:	FALSE
	20220407_KK_HeLa_Ecoli-20perc_1ng_R3_D3_1_6885.d		Mass accuracy:	automatic
	20220407_KK_HeLa_Ecoli-20perc_1ng_R4_D4_1_6893.d		MS1 accuracy:	automatic
	20220407_KK_HeLa_Ecoli-20perc_1ng_R5_D5_1_6901.d		Scan window:	automatic
	20220407_KK_HeLa_Ecoli-20perc_1ng_R6_D6_1_6909.d		Unrelated runs:	FALSE
	20220407_KK_HeLa_Ecoli-20perc_1ng_R7_D7_1_6917.d		Use isotopologues:	TRUE
			MBR:	TRUE
			Remove likely infferences:	TRUE
			Neural network classifier:	Single-pass mode
			Protein inference:	Protein names (from FASTA)
			Quantification strategy:	Any LC (high precision)
			Cross-run normalisation:	RT-dependent
			Library generation:	Smart profiling
			Speed and RAM usage:	Optimal results

## Sheet: Ch1 +5x MEs
Data files	ME files	Comment	Software configurations
20220407_KK_HeLa_Ecoli-00perc_1ng_R1_A1_1_6866.d		Search 1: 5%-spiked Mes	FASTA files:	Canonical H.sapiens (09/21) + E.coli K12 (04/22)
20220407_KK_HeLa_Ecoli-00perc_1ng_R2_A2_1_6874.d	20220407_KK_HeLa_Ecoli-05perc_5ng_R1_E1_1_6870.d		FASTA digest:	TRUE
20220407_KK_HeLa_Ecoli-00perc_1ng_R3_A3_1_6882.d	20220407_KK_HeLa_Ecoli-05perc_5ng_R2_E2_1_6878.d		Deep-Learning predicition:	TRUE
20220407_KK_HeLa_Ecoli-00perc_1ng_R4_A4_1_6890.d	20220407_KK_HeLa_Ecoli-05perc_5ng_R3_E3_1_6886.d		Protease:	Trypsin/P
20220407_KK_HeLa_Ecoli-00perc_1ng_R5_A5_1_6898.d			Missed cleavages:	2
20220407_KK_HeLa_Ecoli-00perc_1ng_R6_A6_1_6906.d			Variable modifications:	0
20220407_KK_HeLa_Ecoli-00perc_1ng_R7_A7_1_6914.d		Search 1: 10%-spiked Mes	N-term M excision:	TRUE
	20220407_KK_HeLa_Ecoli-10perc_5ng_R1_F1_1_6871.d		C-carbamidomethylation:	TRUE
	20220407_KK_HeLa_Ecoli-10perc_5ng_R2_F2_1_6879.d		Ox(M):	FALSE
	20220407_KK_HeLa_Ecoli-10perc_5ng_R3_F3_1_6887.d		Ac(N-term):	FALSE
			Phospho:	FALSE
			K-GG:	FALSE
		Search 1: 20%-spiked Mes	Peptide length:	7 to 50
	20220407_KK_HeLa_Ecoli-20perc_5ng_R1_G1_1_6872.d		Charge range:	2 to 4
	20220407_KK_HeLa_Ecoli-20perc_5ng_R2_G2_1_6880.d		m/z range:	300 to 1800
	20220407_KK_HeLa_Ecoli-20perc_5ng_R3_G3_1_6888.d		fragment m/z range:	200 to 1800
			Precursor FDR:	0.01
			Additional commands:	FALSE
			Mass accuracy:	automatic
			MS1 accuracy:	automatic
			Scan window:	automatic
			Unrelated runs:	FALSE
			Use isotopologues:	TRUE
			MBR:	TRUE
			Remove likely infferences:	TRUE
			Neural network classifier:	Single-pass mode
			Protein inference:	Protein names (from FASTA)
			Quantification strategy:	Any LC (high precision)
			Cross-run normalisation:	RT-dependent
			Library generation:	Smart profiling
			Speed and RAM usage:	Optimal results

## Sheet: Ch1 +10x MEs
Data files	ME files	Comment	Software configurations
20220407_KK_HeLa_Ecoli-00perc_1ng_R1_A1_1_6866.d		Search 1: 5%-spiked Mes	FASTA files:	Canonical H.sapiens (09/21) + E.coli K12 (04/22)
20220407_KK_HeLa_Ecoli-00perc_1ng_R2_A2_1_6874.d	20220407_KK_HeLa_Ecoli-05perc_10ng_R1_E4_1_6894.d		FASTA digest:	TRUE
20220407_KK_HeLa_Ecoli-00perc_1ng_R3_A3_1_6882.d	20220407_KK_HeLa_Ecoli-05perc_10ng_R2_E5_1_6902.d		Deep-Learning predicition:	TRUE
20220407_KK_HeLa_Ecoli-00perc_1ng_R4_A4_1_6890.d	20220407_KK_HeLa_Ecoli-05perc_10ng_R3_E6_1_6910.d		Protease:	Trypsin/P
20220407_KK_HeLa_Ecoli-00perc_1ng_R5_A5_1_6898.d			Missed cleavages:	2
20220407_KK_HeLa_Ecoli-00perc_1ng_R6_A6_1_6906.d			Variable modifications:	0
20220407_KK_HeLa_Ecoli-00perc_1ng_R7_A7_1_6914.d		Search 1: 10%-spiked Mes	N-term M excision:	TRUE
	20220407_KK_HeLa_Ecoli-10perc_10ng_R1_F4_1_6895.d		C-carbamidomethylation:	TRUE
	20220407_KK_HeLa_Ecoli-10perc_10ng_R2_F5_1_6903.d		Ox(M):	FALSE
	20220407_KK_HeLa_Ecoli-10perc_10ng_R3_F6_1_6911.d		Ac(N-term):	FALSE
			Phospho:	FALSE
			K-GG:	FALSE
		Search 1: 20%-spiked Mes	Peptide length:	7 to 50
	20220407_KK_HeLa_Ecoli-20perc_10ng_R1_G4_1_6896.d		Charge range:	2 to 4
	20220407_KK_HeLa_Ecoli-20perc_10ng_R2_G5_1_6904.d		m/z range:	300 to 1800
	20220407_KK_HeLa_Ecoli-20perc_10ng_R3_G6_1_6912.d		fragment m/z range:	200 to 1800
			Precursor FDR:	0.01
			Additional commands:	FALSE
			Mass accuracy:	automatic
			MS1 accuracy:	automatic
			Scan window:	automatic
			Unrelated runs:	FALSE
			Use isotopologues:	TRUE
			MBR:	TRUE
			Remove likely infferences:	TRUE
			Neural network classifier:	Single-pass mode
			Protein inference:	Protein names (from FASTA)
			Quantification strategy:	Any LC (high precision)
			Cross-run normalisation:	RT-dependent
			Library generation:	Smart profiling
			Speed and RAM usage:	Optimal results

## Sheet: Ch1 +100x MEs
Data files	ME files	Comment	Software configurations
20220407_KK_HeLa_Ecoli-00perc_1ng_R1_A1_1_6866.d		Search 1: 5%-spiked Mes	FASTA files:	Canonical H.sapiens (09/21) + E.coli K12 (04/22)
20220407_KK_HeLa_Ecoli-00perc_1ng_R2_A2_1_6874.d	20220407_KK_HeLa_Ecoli-05perc_100ng_R1_E7_1_6918.d		FASTA digest:	TRUE
20220407_KK_HeLa_Ecoli-00perc_1ng_R3_A3_1_6882.d	20220407_KK_HeLa_Ecoli-05perc_100ng_R2_E8_1_6928.d		Deep-Learning predicition:	TRUE
20220407_KK_HeLa_Ecoli-00perc_1ng_R4_A4_1_6890.d	20220407_KK_HeLa_Ecoli-05perc_100ng_R3_E9_1_6938.d		Protease:	Trypsin/P
20220407_KK_HeLa_Ecoli-00perc_1ng_R5_A5_1_6898.d			Missed cleavages:	2
20220407_KK_HeLa_Ecoli-00perc_1ng_R6_A6_1_6906.d			Variable modifications:	0
20220407_KK_HeLa_Ecoli-00perc_1ng_R7_A7_1_6914.d		Search 1: 10%-spiked Mes	N-term M excision:	TRUE
	20220407_KK_HeLa_Ecoli-10perc_100ng_R1_F7_1_6920.d		C-carbamidomethylation:	TRUE
	20220407_KK_HeLa_Ecoli-10perc_100ng_R2_F8_1_6930.d		Ox(M):	FALSE
	20220407_KK_HeLa_Ecoli-10perc_100ng_R3_F9_1_6940.d		Ac(N-term):	FALSE
			Phospho:	FALSE
			K-GG:	FALSE
		Search 1: 20%-spiked Mes	Peptide length:	7 to 50
	20220407_KK_HeLa_Ecoli-20perc_100ng_R1_G7_1_6922.d		Charge range:	2 to 4
	20220407_KK_HeLa_Ecoli-20perc_100ng_R2_G8_1_6932.d		m/z range:	300 to 1800
	20220407_KK_HeLa_Ecoli-20perc_100ng_R3_G9_1_6942.d		fragment m/z range:	200 to 1800
			Precursor FDR:	0.01
			Additional commands:	FALSE
			Mass accuracy:	automatic
			MS1 accuracy:	automatic
			Scan window:	automatic
			Unrelated runs:	FALSE
			Use isotopologues:	TRUE
			MBR:	TRUE
			Remove likely infferences:	TRUE
			Neural network classifier:	Single-pass mode
			Protein inference:	Protein names (from FASTA)
			Quantification strategy:	Any LC (high precision)
			Cross-run normalisation:	RT-dependent
			Library generation:	Smart profiling
			Speed and RAM usage:	Optimal results

## Sheet: Ch2 MBR
Data files	ME files	Comment	Software configurations
D:\Data\KK\KK27\20220729_KK_U2OS_IFNy_0h_R1_1_A5_1_8644.d	-	-	FASTA files:	Canonical H.sapiens (09/21)
D:\Data\KK\KK27\20220729_KK_U2OS_IFNy_0h_R1_2_A8_1_8665.d			FASTA digest:	TRUE
D:\Data\KK\KK27\20220729_KK_U2OS_IFNy_0h_R1_3_A2_1_8686.d			Deep-Learning predicition:	TRUE
D:\Data\KK\KK27\20220729_KK_U2OS_IFNy_0h_R2_1_A6_1_8651.d			Protease:	Trypsin/P
D:\Data\KK\KK27\20220729_KK_U2OS_IFNy_0h_R2_2_A9_1_8672.d			Missed cleavages:	2
D:\Data\KK\KK27\20220729_KK_U2OS_IFNy_0h_R2_3_A3_1_8693.d			Variable modifications:	0
D:\Data\KK\KK27\20220729_KK_U2OS_IFNy_0h_R3_1_A7_1_8658.d			N-term M excision:	TRUE
D:\Data\KK\KK27\20220729_KK_U2OS_IFNy_0h_R3_2_A10_1_8679.d			C-carbamidomethylation:	TRUE
D:\Data\KK\KK27\20220729_KK_U2OS_IFNy_0h_R3_3_A4_1_8700.d			Ox(M):	FALSE
D:\Data\KK\KK27\20220729_KK_U2OS_IFNy_2h_R2_1_B6_1_8652.d			Ac(N-term):	FALSE
D:\Data\KK\KK27\20220729_KK_U2OS_IFNy_2h_R2_2_B9_1_8673.d			Phospho:	FALSE
D:\Data\KK\KK27\20220729_KK_U2OS_IFNy_2h_R2_3_B3_1_8694.d			K-GG:	FALSE
D:\Data\KK\KK27\20220729_KK_U2OS_IFNy_2h_R3_1_B7_1_8659.d			Peptide length:	7 to 50
D:\Data\KK\KK27\20220729_KK_U2OS_IFNy_2h_R3_2_B10_1_8680.d			Charge range:	2 to 4
D:\Data\KK\KK27\20220729_KK_U2OS_IFNy_2h_R3_3_B4_1_8701.d			m/z range:	300 to 1800
D:\Data\KK\KK27\20220729_KK_U2OS_IFNy_6h_R1_1_C5_1_8646.d			fragment m/z range:	200 to 1800
D:\Data\KK\KK27\20220729_KK_U2OS_IFNy_6h_R1_2_C8_1_8667.d			Precursor FDR:	0.01
D:\Data\KK\KK27\20220729_KK_U2OS_IFNy_6h_R1_3_C2_1_8688.d			Additional commands:	FALSE
D:\Data\KK\KK27\20220729_KK_U2OS_IFNy_6h_R2_1_C6_1_8653.d			Mass accuracy:	automatic
D:\Data\KK\KK27\20220729_KK_U2OS_IFNy_6h_R2_2_C9_1_8674.d			MS1 accuracy:	automatic
D:\Data\KK\KK27\20220729_KK_U2OS_IFNy_6h_R2_3_C3_1_8695.d			Scan window:	automatic
D:\Data\KK\KK27\20220729_KK_U2OS_IFNy_6h_R3_1_C7_1_8660.d			Unrelated runs:	FALSE
D:\Data\KK\KK27\20220729_KK_U2OS_IFNy_6h_R3_2_C10_1_8681.d			Use isotopologues:	TRUE
D:\Data\KK\KK27\20220729_KK_U2OS_IFNy_6h_R3_3_C4_1_8702.d			MBR:	TRUE
D:\Data\KK\KK27\20220729_KK_U2OS_IFNy_18h_R1_1_D5_1_8647.d			Remove likely infferences:	TRUE
D:\Data\KK\KK27\20220729_KK_U2OS_IFNy_18h_R1_2_D8_1_8668.d			Neural network classifier:	Single-pass mode
D:\Data\KK\KK27\20220729_KK_U2OS_IFNy_18h_R1_3_D2_1_8689.d			Protein inference:	Protein names (from FASTA)
D:\Data\KK\KK27\20220729_KK_U2OS_IFNy_18h_R2_1_D6_1_8654.d			Quantification strategy:	Any LC (high precision)
D:\Data\KK\KK27\20220729_KK_U2OS_IFNy_18h_R2_2_D9_1_8675.d			Cross-run normalisation:	RT-dependent
D:\Data\KK\KK27\20220729_KK_U2OS_IFNy_18h_R2_3_D3_1_8696.d			Library generation:	Smart profiling
D:\Data\KK\KK27\20220729_KK_U2OS_IFNy_18h_R3_1_D7_1_8661.d			Speed and RAM usage:	Optimal results
D:\Data\KK\KK27\20220729_KK_U2OS_IFNy_18h_R3_2_D10_1_8682.d
D:\Data\KK\KK27\20220729_KK_U2OS_IFNy_18h_R3_3_D4_1_8703.d
D:\Data\KK\KK27\20220729_KK_U2OS_IFNy_24h_R1_1_E5_1_8648.d
D:\Data\KK\KK27\20220729_KK_U2OS_IFNy_24h_R1_2_E8_1_8669.d
D:\Data\KK\KK27\20220729_KK_U2OS_IFNy_24h_R1_3_E2_1_8690.d
D:\Data\KK\KK27\20220729_KK_U2OS_IFNy_24h_R2_1_E6_1_8655.d
D:\Data\KK\KK27\20220729_KK_U2OS_IFNy_24h_R2_2_E9_1_8676.d
D:\Data\KK\KK27\20220729_KK_U2OS_IFNy_24h_R2_3_E3_1_8697.d
D:\Data\KK\KK27\20220729_KK_U2OS_IFNy_24h_R3_1_E7_1_8662.d
D:\Data\KK\KK27\20220729_KK_U2OS_IFNy_24h_R3_2_E10_1_8683.d
D:\Data\KK\KK27\20220729_KK_U2OS_IFNy_24h_R3_3_E4_1_8704.d
D:\Data\KK\KK27\20220729_KK_U2OS_IFNy_c_24h_R1_1_F5_1_8649.d
D:\Data\KK\KK27\20220729_KK_U2OS_IFNy_c_24h_R1_2_F8_1_8670.d
D:\Data\KK\KK27\20220729_KK_U2OS_IFNy_c_24h_R1_3_F2_1_8691.d
D:\Data\KK\KK27\20220729_KK_U2OS_IFNy_c_24h_R2_1_F6_1_8656.d
D:\Data\KK\KK27\20220729_KK_U2OS_IFNy_c_24h_R2_2_F9_1_8677.d
D:\Data\KK\KK27\20220729_KK_U2OS_IFNy_c_24h_R2_3_F3_1_8698.d
D:\Data\KK\KK27\20220729_KK_U2OS_IFNy_c_24h_R3_1_F7_1_8663.d
D:\Data\KK\KK27\20220729_KK_U2OS_IFNy_c_24h_R3_2_F10_1_8684.d
D:\Data\KK\KK27\20220729_KK_U2OS_IFNy_c_24h_R3_3_F4_1_8705.d

## Sheet: Ch2 +5x MEs
Data files	ME files	Comment	Software configurations
D:\Data\KK\KK27\20220729_KK_U2OS_IFNy_0h_R1_1_A5_1_8644.d	D:\Data\KK\KK27\1ng samples\20220729_KK_U2OS_IFNy_0h_1ng_R1_A1_1_8707.d	Search 1: MEs from first and last timepoint	FASTA files:	Canonical H.sapiens (09/21)
D:\Data\KK\KK27\20220729_KK_U2OS_IFNy_0h_R1_2_A8_1_8665.d	D:\Data\KK\KK27\1ng samples\20220729_KK_U2OS_IFNy_0h_1ng_R2_B1_1_8715.d		FASTA digest:	TRUE
D:\Data\KK\KK27\20220729_KK_U2OS_IFNy_0h_R1_3_A2_1_8686.d	D:\Data\KK\KK27\1ng samples\20220729_KK_U2OS_IFNy_0h_1ng_R3_C1_1_8723.d		Deep-Learning predicition:	TRUE
D:\Data\KK\KK27\20220729_KK_U2OS_IFNy_0h_R2_1_A6_1_8651.d	D:\Data\KK\KK27\1ng samples\20220729_KK_U2OS_IFNy_24h_1ng_R1_G4_1_8712.d		Protease:	Trypsin/P
D:\Data\KK\KK27\20220729_KK_U2OS_IFNy_0h_R2_2_A9_1_8672.d	D:\Data\KK\KK27\1ng samples\20220729_KK_U2OS_IFNy_24h_1ng_R2_G5_1_8720.d		Missed cleavages:	2
D:\Data\KK\KK27\20220729_KK_U2OS_IFNy_0h_R2_3_A3_1_8693.d	D:\Data\KK\KK27\1ng samples\20220729_KK_U2OS_IFNy_24h_1ng_R3_G6_1_8728.d		Variable modifications:	0
D:\Data\KK\KK27\20220729_KK_U2OS_IFNy_0h_R3_1_A7_1_8658.d			N-term M excision:	TRUE
D:\Data\KK\KK27\20220729_KK_U2OS_IFNy_0h_R3_2_A10_1_8679.d			C-carbamidomethylation:	TRUE
D:\Data\KK\KK27\20220729_KK_U2OS_IFNy_0h_R3_3_A4_1_8700.d			Ox(M):	FALSE
D:\Data\KK\KK27\20220729_KK_U2OS_IFNy_2h_R2_1_B6_1_8652.d			Ac(N-term):	FALSE
D:\Data\KK\KK27\20220729_KK_U2OS_IFNy_2h_R2_2_B9_1_8673.d			Phospho:	FALSE
D:\Data\KK\KK27\20220729_KK_U2OS_IFNy_2h_R2_3_B3_1_8694.d			K-GG:	FALSE
D:\Data\KK\KK27\20220729_KK_U2OS_IFNy_2h_R3_1_B7_1_8659.d			Peptide length:	7 to 50
D:\Data\KK\KK27\20220729_KK_U2OS_IFNy_2h_R3_2_B10_1_8680.d			Charge range:	2 to 4
D:\Data\KK\KK27\20220729_KK_U2OS_IFNy_2h_R3_3_B4_1_8701.d			m/z range:	300 to 1800
D:\Data\KK\KK27\20220729_KK_U2OS_IFNy_6h_R1_1_C5_1_8646.d			fragment m/z range:	200 to 1800
D:\Data\KK\KK27\20220729_KK_U2OS_IFNy_6h_R1_2_C8_1_8667.d			Precursor FDR:	0.01
D:\Data\KK\KK27\20220729_KK_U2OS_IFNy_6h_R1_3_C2_1_8688.d			Additional commands:	FALSE
D:\Data\KK\KK27\20220729_KK_U2OS_IFNy_6h_R2_1_C6_1_8653.d			Mass accuracy:	automatic
D:\Data\KK\KK27\20220729_KK_U2OS_IFNy_6h_R2_2_C9_1_8674.d			MS1 accuracy:	automatic
D:\Data\KK\KK27\20220729_KK_U2OS_IFNy_6h_R2_3_C3_1_8695.d			Scan window:	automatic
D:\Data\KK\KK27\20220729_KK_U2OS_IFNy_6h_R3_1_C7_1_8660.d			Unrelated runs:	FALSE
D:\Data\KK\KK27\20220729_KK_U2OS_IFNy_6h_R3_2_C10_1_8681.d			Use isotopologues:	TRUE
D:\Data\KK\KK27\20220729_KK_U2OS_IFNy_6h_R3_3_C4_1_8702.d			MBR:	TRUE
D:\Data\KK\KK27\20220729_KK_U2OS_IFNy_18h_R1_1_D5_1_8647.d			Remove likely infferences:	TRUE
D:\Data\KK\KK27\20220729_KK_U2OS_IFNy_18h_R1_2_D8_1_8668.d			Neural network classifier:	Single-pass mode
D:\Data\KK\KK27\20220729_KK_U2OS_IFNy_18h_R1_3_D2_1_8689.d			Protein inference:	Protein names (from FASTA)
D:\Data\KK\KK27\20220729_KK_U2OS_IFNy_18h_R2_1_D6_1_8654.d			Quantification strategy:	Any LC (high precision)
D:\Data\KK\KK27\20220729_KK_U2OS_IFNy_18h_R2_2_D9_1_8675.d			Cross-run normalisation:	RT-dependent
D:\Data\KK\KK27\20220729_KK_U2OS_IFNy_18h_R2_3_D3_1_8696.d			Library generation:	Smart profiling
D:\Data\KK\KK27\20220729_KK_U2OS_IFNy_18h_R3_1_D7_1_8661.d			Speed and RAM usage:	Optimal results
D:\Data\KK\KK27\20220729_KK_U2OS_IFNy_18h_R3_2_D10_1_8682.d
D:\Data\KK\KK27\20220729_KK_U2OS_IFNy_18h_R3_3_D4_1_8703.d
D:\Data\KK\KK27\20220729_KK_U2OS_IFNy_24h_R1_1_E5_1_8648.d
D:\Data\KK\KK27\20220729_KK_U2OS_IFNy_24h_R1_2_E8_1_8669.d
D:\Data\KK\KK27\20220729_KK_U2OS_IFNy_24h_R1_3_E2_1_8690.d
D:\Data\KK\KK27\20220729_KK_U2OS_IFNy_24h_R2_1_E6_1_8655.d
D:\Data\KK\KK27\20220729_KK_U2OS_IFNy_24h_R2_2_E9_1_8676.d
D:\Data\KK\KK27\20220729_KK_U2OS_IFNy_24h_R2_3_E3_1_8697.d
D:\Data\KK\KK27\20220729_KK_U2OS_IFNy_24h_R3_1_E7_1_8662.d
D:\Data\KK\KK27\20220729_KK_U2OS_IFNy_24h_R3_2_E10_1_8683.d
D:\Data\KK\KK27\20220729_KK_U2OS_IFNy_24h_R3_3_E4_1_8704.d
D:\Data\KK\KK27\20220729_KK_U2OS_IFNy_c_24h_R1_1_F5_1_8649.d
D:\Data\KK\KK27\20220729_KK_U2OS_IFNy_c_24h_R1_2_F8_1_8670.d
D:\Data\KK\KK27\20220729_KK_U2OS_IFNy_c_24h_R1_3_F2_1_8691.d
D:\Data\KK\KK27\20220729_KK_U2OS_IFNy_c_24h_R2_1_F6_1_8656.d
D:\Data\KK\KK27\20220729_KK_U2OS_IFNy_c_24h_R2_2_F9_1_8677.d
D:\Data\KK\KK27\20220729_KK_U2OS_IFNy_c_24h_R2_3_F3_1_8698.d
D:\Data\KK\KK27\20220729_KK_U2OS_IFNy_c_24h_R3_1_F7_1_8663.d
D:\Data\KK\KK27\20220729_KK_U2OS_IFNy_c_24h_R3_2_F10_1_8684.d
D:\Data\KK\KK27\20220729_KK_U2OS_IFNy_c_24h_R3_3_F4_1_8705.d

## Sheet: Ch2 +10x MEs
Data files	ME files	Comment	Software configurations
D:\Data\KK\KK27\20220729_KK_U2OS_IFNy_0h_R1_1_A5_1_8644.d		Search 1: MEs from first timepoint	FASTA files:	Canonical H.sapiens (09/21)
D:\Data\KK\KK27\20220729_KK_U2OS_IFNy_0h_R1_2_A8_1_8665.d	D:\Data\KK\KK27\2ng samples\20220729_KK_U2OS_IFNy_0h_2ng_R1_A2_1_8759.d		FASTA digest:	TRUE
D:\Data\KK\KK27\20220729_KK_U2OS_IFNy_0h_R1_3_A2_1_8686.d	D:\Data\KK\KK27\2ng samples\20220729_KK_U2OS_IFNy_0h_2ng_R2_A3_1_8766.d		Deep-Learning predicition:	TRUE
D:\Data\KK\KK27\20220729_KK_U2OS_IFNy_0h_R2_1_A6_1_8651.d	D:\Data\KK\KK27\2ng samples\20220729_KK_U2OS_IFNy_0h_2ng_R3_A4_1_8773.d		Protease:	Trypsin/P
D:\Data\KK\KK27\20220729_KK_U2OS_IFNy_0h_R2_2_A9_1_8672.d			Missed cleavages:	2
D:\Data\KK\KK27\20220729_KK_U2OS_IFNy_0h_R2_3_A3_1_8693.d			Variable modifications:	0
D:\Data\KK\KK27\20220729_KK_U2OS_IFNy_0h_R3_1_A7_1_8658.d		Search 2: MEs from 18h timepoint	N-term M excision:	TRUE
D:\Data\KK\KK27\20220729_KK_U2OS_IFNy_0h_R3_2_A10_1_8679.d	E:\Data\KK\KK27\2ng samples\20220729_KK_U2OS_IFNy_18h_2ng_R1_D2_1_8762.d		C-carbamidomethylation:	TRUE
D:\Data\KK\KK27\20220729_KK_U2OS_IFNy_0h_R3_3_A4_1_8700.d	E:\Data\KK\KK27\2ng samples\20220729_KK_U2OS_IFNy_18h_2ng_R2_D3_1_8769.d		Ox(M):	FALSE
D:\Data\KK\KK27\20220729_KK_U2OS_IFNy_2h_R2_1_B6_1_8652.d	E:\Data\KK\KK27\2ng samples\20220729_KK_U2OS_IFNy_18h_2ng_R3_D4_1_8776.d		Ac(N-term):	FALSE
D:\Data\KK\KK27\20220729_KK_U2OS_IFNy_2h_R2_2_B9_1_8673.d			Phospho:	FALSE
D:\Data\KK\KK27\20220729_KK_U2OS_IFNy_2h_R2_3_B3_1_8694.d			K-GG:	FALSE
D:\Data\KK\KK27\20220729_KK_U2OS_IFNy_2h_R3_1_B7_1_8659.d		Search 3: MEs from 24h timepoint	Peptide length:	7 to 50
D:\Data\KK\KK27\20220729_KK_U2OS_IFNy_2h_R3_2_B10_1_8680.d	E:\Data\KK\KK27\2ng samples\20220729_KK_U2OS_IFNy_24h_2ng_R1_E2_1_8763.d		Charge range:	2 to 4
D:\Data\KK\KK27\20220729_KK_U2OS_IFNy_2h_R3_3_B4_1_8701.d	E:\Data\KK\KK27\2ng samples\20220729_KK_U2OS_IFNy_24h_2ng_R2_E3_1_8770.d		m/z range:	300 to 1800
D:\Data\KK\KK27\20220729_KK_U2OS_IFNy_6h_R1_1_C5_1_8646.d	E:\Data\KK\KK27\2ng samples\20220729_KK_U2OS_IFNy_24h_2ng_R3_E4_1_8777.d		fragment m/z range:	200 to 1800
D:\Data\KK\KK27\20220729_KK_U2OS_IFNy_6h_R1_2_C8_1_8667.d			Precursor FDR:	0.01
D:\Data\KK\KK27\20220729_KK_U2OS_IFNy_6h_R1_3_C2_1_8688.d			Additional commands:	FALSE
D:\Data\KK\KK27\20220729_KK_U2OS_IFNy_6h_R2_1_C6_1_8653.d	D:\Data\KK\KK27\2ng samples\20220729_KK_U2OS_IFNy_0h_2ng_R1_A2_1_8759.d	Search 4: MEs from first and 18h timepoint	Mass accuracy:	automatic
D:\Data\KK\KK27\20220729_KK_U2OS_IFNy_6h_R2_2_C9_1_8674.d	D:\Data\KK\KK27\2ng samples\20220729_KK_U2OS_IFNy_0h_2ng_R2_A3_1_8766.d		MS1 accuracy:	automatic
D:\Data\KK\KK27\20220729_KK_U2OS_IFNy_6h_R2_3_C3_1_8695.d	D:\Data\KK\KK27\2ng samples\20220729_KK_U2OS_IFNy_0h_2ng_R3_A4_1_8773.d		Scan window:	automatic
D:\Data\KK\KK27\20220729_KK_U2OS_IFNy_6h_R3_1_C7_1_8660.d	D:\Data\KK\KK27\2ng samples\20220729_KK_U2OS_IFNy_18h_2ng_R1_D2_1_8762.d		Unrelated runs:	FALSE
D:\Data\KK\KK27\20220729_KK_U2OS_IFNy_6h_R3_2_C10_1_8681.d	D:\Data\KK\KK27\2ng samples\20220729_KK_U2OS_IFNy_18h_2ng_R2_D3_1_8769.d		Use isotopologues:	TRUE
D:\Data\KK\KK27\20220729_KK_U2OS_IFNy_6h_R3_3_C4_1_8702.d	D:\Data\KK\KK27\2ng samples\20220729_KK_U2OS_IFNy_18h_2ng_R3_D4_1_8776.d		MBR:	TRUE
D:\Data\KK\KK27\20220729_KK_U2OS_IFNy_18h_R1_1_D5_1_8647.d			Remove likely infferences:	TRUE
D:\Data\KK\KK27\20220729_KK_U2OS_IFNy_18h_R1_2_D8_1_8668.d	D:\Data\KK\KK27\2ng samples\20220729_KK_U2OS_IFNy_0h_2ng_R1_A2_1_8759.d	Search 5: MEs from first and last timepoint	Neural network classifier:	Single-pass mode
D:\Data\KK\KK27\20220729_KK_U2OS_IFNy_18h_R1_3_D2_1_8689.d	D:\Data\KK\KK27\2ng samples\20220729_KK_U2OS_IFNy_0h_2ng_R2_A3_1_8766.d		Protein inference:	Protein names (from FASTA)
D:\Data\KK\KK27\20220729_KK_U2OS_IFNy_18h_R2_1_D6_1_8654.d	D:\Data\KK\KK27\2ng samples\20220729_KK_U2OS_IFNy_0h_2ng_R3_A4_1_8773.d		Quantification strategy:	Any LC (high precision)
D:\Data\KK\KK27\20220729_KK_U2OS_IFNy_18h_R2_2_D9_1_8675.d	D:\Data\KK\KK27\2ng samples\20220729_KK_U2OS_IFNy_24h_2ng_R1_E2_1_8763.d		Cross-run normalisation:	RT-dependent
D:\Data\KK\KK27\20220729_KK_U2OS_IFNy_18h_R2_3_D3_1_8696.d	D:\Data\KK\KK27\2ng samples\20220729_KK_U2OS_IFNy_24h_2ng_R2_E3_1_8770.d		Library generation:	Smart profiling
D:\Data\KK\KK27\20220729_KK_U2OS_IFNy_18h_R3_1_D7_1_8661.d	D:\Data\KK\KK27\2ng samples\20220729_KK_U2OS_IFNy_24h_2ng_R3_E4_1_8777.d		Speed and RAM usage:	Optimal results
D:\Data\KK\KK27\20220729_KK_U2OS_IFNy_18h_R3_2_D10_1_8682.d
D:\Data\KK\KK27\20220729_KK_U2OS_IFNy_18h_R3_3_D4_1_8703.d	D:\Data\KK\KK27\2ng samples\20220729_KK_U2OS_IFNy_0h_2ng_R1_A2_1_8759.d	Search 6: MEs from all timepoints
D:\Data\KK\KK27\20220729_KK_U2OS_IFNy_24h_R1_1_E5_1_8648.d	D:\Data\KK\KK27\2ng samples\20220729_KK_U2OS_IFNy_0h_2ng_R2_A3_1_8766.d
D:\Data\KK\KK27\20220729_KK_U2OS_IFNy_24h_R1_2_E8_1_8669.d	D:\Data\KK\KK27\2ng samples\20220729_KK_U2OS_IFNy_0h_2ng_R3_A4_1_8773.d
D:\Data\KK\KK27\20220729_KK_U2OS_IFNy_24h_R1_3_E2_1_8690.d	D:\Data\KK\KK27\2ng samples\20220729_KK_U2OS_IFNy_2h_2ng_R2_B3_1_8767.d
D:\Data\KK\KK27\20220729_KK_U2OS_IFNy_24h_R2_1_E6_1_8655.d	D:\Data\KK\KK27\2ng samples\20220729_KK_U2OS_IFNy_2h_2ng_R3_B4_1_8774.d
D:\Data\KK\KK27\20220729_KK_U2OS_IFNy_24h_R2_2_E9_1_8676.d	D:\Data\KK\KK27\2ng samples\20220729_KK_U2OS_IFNy_6h_2ng_R1_C2_1_8761.d
D:\Data\KK\KK27\20220729_KK_U2OS_IFNy_24h_R2_3_E3_1_8697.d	D:\Data\KK\KK27\2ng samples\20220729_KK_U2OS_IFNy_6h_2ng_R2_C3_1_8768.d
D:\Data\KK\KK27\20220729_KK_U2OS_IFNy_24h_R3_1_E7_1_8662.d	D:\Data\KK\KK27\2ng samples\20220729_KK_U2OS_IFNy_6h_2ng_R3_C4_1_8775.d
D:\Data\KK\KK27\20220729_KK_U2OS_IFNy_24h_R3_2_E10_1_8683.d	D:\Data\KK\KK27\2ng samples\20220729_KK_U2OS_IFNy_18h_2ng_R1_D2_1_8762.d
D:\Data\KK\KK27\20220729_KK_U2OS_IFNy_24h_R3_3_E4_1_8704.d	D:\Data\KK\KK27\2ng samples\20220729_KK_U2OS_IFNy_18h_2ng_R2_D3_1_8769.d
D:\Data\KK\KK27\20220729_KK_U2OS_IFNy_c_24h_R1_1_F5_1_8649.d	D:\Data\KK\KK27\2ng samples\20220729_KK_U2OS_IFNy_18h_2ng_R3_D4_1_8776.d
D:\Data\KK\KK27\20220729_KK_U2OS_IFNy_c_24h_R1_2_F8_1_8670.d	D:\Data\KK\KK27\2ng samples\20220729_KK_U2OS_IFNy_24h_2ng_R1_E2_1_8763.d
D:\Data\KK\KK27\20220729_KK_U2OS_IFNy_c_24h_R1_3_F2_1_8691.d	D:\Data\KK\KK27\2ng samples\20220729_KK_U2OS_IFNy_24h_2ng_R2_E3_1_8770.d
D:\Data\KK\KK27\20220729_KK_U2OS_IFNy_c_24h_R2_1_F6_1_8656.d	D:\Data\KK\KK27\2ng samples\20220729_KK_U2OS_IFNy_24h_2ng_R3_E4_1_8777.d
D:\Data\KK\KK27\20220729_KK_U2OS_IFNy_c_24h_R2_2_F9_1_8677.d	D:\Data\KK\KK27\2ng samples\20220729_KK_U2OS_IFNy_c_24h_2ng_R1_F2_1_8758.d
D:\Data\KK\KK27\20220729_KK_U2OS_IFNy_c_24h_R2_3_F3_1_8698.d	D:\Data\KK\KK27\2ng samples\20220729_KK_U2OS_IFNy_c_24h_2ng_R2_F3_1_8765.d
D:\Data\KK\KK27\20220729_KK_U2OS_IFNy_c_24h_R3_1_F7_1_8663.d	D:\Data\KK\KK27\2ng samples\20220729_KK_U2OS_IFNy_c_24h_2ng_R3_F4_1_8772.d
D:\Data\KK\KK27\20220729_KK_U2OS_IFNy_c_24h_R3_2_F10_1_8684.d
D:\Data\KK\KK27\20220729_KK_U2OS_IFNy_c_24h_R3_3_F4_1_8705.d

[truncated: 3 more sheets: Ch2 +50x MEs, Ch3 MBR, Ch3 +10-cell MEs]
