# Supplementary material for: Enhanced feature matching in single-cell proteomics characterizes IFN-γ response and co-existence of cell states
Source: Nat Commun. 2024 Sep 26;15:8262. doi: 10.1038/s41467-024-52605-x (PMC11427561; doi:10.1038/s41467-024-52605-x)
Supplement: Supplementary file 6 — Supplementary Data 2 [file 41467_2024_52605_MOESM6_ESM.xlsx]

## Sheet: Intro
	DIA-ME evaluation (E.coli-spike experiment)
	The following tables contain the protein quantifcation values of the seven 1-ng non-spiked replicates (and spiked MEs)
	Different types of data analysis are indicated by the respective sheet name
	Results shown here are direct output values of DIA-NN (without further normalization)

## Sheet: Indiv
Protein.Group	Protein.Names	H_indiv_R1	H_indiv_R2	H_indiv_R3	H_indiv_R4	H_indiv_R5	H_indiv_R6	H_indiv_R7
A0A0B4J2D5;P0DPI2	GAL3A_HUMAN;GAL3B_HUMAN	1108.01	1560.01	1245.01	1655.01	1761.01	638.004	1840.01
A0A0U1RRN3	SPTOS_HUMAN	278.002
A0AVT1	UBA6_HUMAN	1456.01	747.005	1227.01	1624.01	1088.01	1004.01	1426.01
A0FGR8	ESYT2_HUMAN	484.004	998.008	821.004	337.002	761.005	1174.01	1447.01
A0MZ66	SHOT1_HUMAN	904.007	883.007	1019.01	860.008	981.006	871.007	954.007
A0PJW6	TM223_HUMAN	733.005			813.006			1128.01
A4FU49	SH321_HUMAN	3485.02
A5A3E0	POTEF_HUMAN	201846				290440
A5YKK6	CNOT1_HUMAN	677.005	840.005	590.004	670.006	511.004	2807.03	1085.01
A6NDG6	PGP_HUMAN	2817.02	2279.01	2026.01	1903.01	2791.02	2234.02	2685.02
A6NHQ2	FBLL1_HUMAN	8066.05	10284.1	8924.07	9615.07	9059.06	9144.07	3914.03
A6NHQ2;P22087	FBLL1_HUMAN;FBRL_HUMAN	939.009	1115.01	792.009	627.006	670.007	486.004	621.003
A6NHR9	SMHD1_HUMAN	653.003	415.003	480.003	737.005	1051.01	859.004	980.006
A6NIZ1;P61224	RAP1B_HUMAN;RP1BL_HUMAN	5262.04	3143.02	4398.03		3923.03	4991.04	4125.04
A6NKT7;Q7Z3J3	RGPD3_HUMAN;RGPD4_HUMAN	374.003	559.005	877.008	511.005		493.004
A8MWD9;P62308	RUXGL_HUMAN;RUXG_HUMAN	6130.02	6746.05	4283.04	5468.04	6431.04	5279.05	6848.06
A9QM74	IMA8_HUMAN	841.007						1368.01
B0I1T2	MYO1G_HUMAN	2512.01	3700.02	2835.02	3450.02	2962.02	2956.02	3801.03
B2RPK0;P09429	HGB1A_HUMAN;HMGB1_HUMAN	8964.05		9842.04	10113	10027
B5ME19;Q99613	EIF3C_HUMAN;EIFCL_HUMAN	3644.02	3417.02	3947.02	3021.03	3074.02	3460.02	5271.03
E9PAV3;Q13765	NACAM_HUMAN;NACA_HUMAN	8025.07	6670.06	7851.06	6531.05	6877.06	7951.06	10970.1
E9PRG8	CK098_HUMAN	1170.01	1509.01	1089.01	1039.01	1045.01	1008.01	2262.02
G2XKQ0;P63165	SUMO1_HUMAN;SUMO5_HUMAN	2696.01	2070.01	2345.01	2373.01		3053.02	3328.02
O00116	ADAS_HUMAN	1412.01	1186.01	1103.01	1606.01	1610.01	999.008	1892.01
O00139	KIF2A_HUMAN	729.005	821.006	600.004	594.003	627.004	856.005	1209.01
O00148	DX39A_HUMAN	3392.02	4148.02	3108.01	5221.02	3814.02	3887.02	5627.03
O00148;Q13838	DX39A_HUMAN;DX39B_HUMAN	15680.1	14652.1	17473.1	14932.1	16165.1	16334.1	27697.1
O00151	PDLI1_HUMAN	898.008	2114.01	1449.01	1378.01	1629.01	903.004	2439.01
O00154	BACH_HUMAN	2859.02	4077.03	3684.03	3155.02	2976.02	4230.03	4301.03
O00159	MYO1C_HUMAN	1222.01	2325.01	1265.01	1492.01	1592.01	1399.01	2107.01
O00170	AIP_HUMAN	1604.01	1786.01	2074.02	1611.02	1750.01	1310.01	2805.02
O00186	STXB3_HUMAN	635.005	769.005	791.005	685.004	619.003	1056.01	1147.01
O00203	AP3B1_HUMAN	1153.01	1093.01	1184.01	1285.01	567.005	1514.01	636.004
O00217	NDUS8_HUMAN	1177.01	1285.01	1974.01	988.007	1520.01	1875.01	3051.02
O00231	PSD11_HUMAN	1981.01	2725.02	2476.01	3703.02	3295.02	2504.02	3748.02
O00232	PSD12_HUMAN	2689.01	2924.01	2274.01	2640.01	2159.01	3019.01	3655.02
O00233	PSMD9_HUMAN	1563.01	2156.01	1909.01	3413.02	2255.01	2852.02	2954.02
O00244	ATOX1_HUMAN	1495.01	2260.01	1336.01	1652.01	1045.01	1221.01	1635.01
O00264	PGRC1_HUMAN	3870.03	4358.04	3617.04	3473.02	4543.02	3796.02	6043.03
O00264;O15173	PGRC1_HUMAN;PGRC2_HUMAN	4084.02	3345.02	5642.03	2207.01	3226.02	5756.03	4553.02
O00267	SPT5H_HUMAN	953.007	1389.01	1175.01	1187.01	953.006	1021.01	1210.01
O00273	DFFA_HUMAN	527.005		1119.01	1054	1348.01	841.009	1049.01
O00299	CLIC1_HUMAN	12898.1	12210.1	11674.1	12041.1	12259.1	14455.1	17202.1
O00303	EIF3F_HUMAN	3288.03	3484.02	3960.02	3268.01	3451.01	2766.02	5140.02
O00410	IPO5_HUMAN	2364.01	2837.02	3526.02	2917.02	3331.02	3248.02	4349.03
O00422	SAP18_HUMAN	2629.01	1468.01	2663.01	3407.01	2669.01	2894.02	5498.03
O00425	IF2B3_HUMAN	1288.01	1403.01	1758.01	1133.01	1278.01	2130.01	2778.02
O00425;Q9NZI8	IF2B1_HUMAN;IF2B3_HUMAN	2983.02	1715.02	1844.02	2232.02	1590.01	1842.02	2834.03
O00429	DNM1L_HUMAN	1528.01	2978.02	2082.01	2280.01	1924.01	1029	2241.01
O00483	NDUA4_HUMAN	3336.03	4178.03	3336.03	3325.02	3167.02	4582.04	5203.03
O00487	PSDE_HUMAN	2292.01	2860.02	2617.01	2825.02	3667.02	4126.02	3830.02
O00505	IMA4_HUMAN	868.008		593.006		2003.01	434.002	572.003
O00541	PESC_HUMAN	2655.01	2193.01	2158.01	1974.01	2270.01	2266.01	3799.02
O00566	MPP10_HUMAN	340.003	525.003		525.005	439.002	521.003
O00567	NOP56_HUMAN	2943.01	3216.01	4147.02	3530.02	2635.01	3915.02	5507.03
O00571	DDX3X_HUMAN	4502.02	5698.04	7561.05	8573.05	8117.05	9545.06	8966.05
O00571;P17844;Q92841	DDX17_HUMAN;DDX3X_HUMAN;DDX5_HUMAN	9915.07	9297.07	8041.06	9221.06	8245.07	6265.04	10332.1
O00571;Q9NQI0	DDX3X_HUMAN;DDX4_HUMAN	4950.03
O00590	ACKR2_HUMAN	268.001
O00592	PODXL_HUMAN	6491.05	7469.05	3772.02	6899.05	8857.06	9707.08	10748.1
O00625	PIR_HUMAN	1895.01	1837.01	1588.01	1879.02	2107.02	2423.02	2743.02
O00764	PDXK_HUMAN	1922.01	1919.01	2313.01	3055.02	2184.01	2592.02	3456.03
O00767	SCD_HUMAN	753.006		1262.01				1082.01
O14548	COX7R_HUMAN	642.005	1271.01	1021.01	1042.01	1240.01		732.006
O14561	ACPM_HUMAN	1623.01	1193.01	1525.01	2186.01	2735.02	2113.02	2034.01
O14562	UBFD1_HUMAN	876.007	727.005	1595.01	1075.01	829.006	1458.01	1649.01
O14579	COPE_HUMAN	737.004	1069.01	2453.01	2894.02	665.007	751.006	603.005
O14617	AP3D1_HUMAN	544.004	896.008	662.004			226.001	954.007
O14656	TOR1A_HUMAN	243.002						583.003
O14684	PTGES_HUMAN	3683.02	6367.04	5897.04	5629.04	6022.03	6034.04	11598.1
O14732	IMPA2_HUMAN	2002.01	1939.01	2408.02	1771.01	1978.01	2570.02	3144.02
O14737	PDCD5_HUMAN	3103.02	1763.01	1600.01	3128.02	2551.02	2561.02	2848.02
O14744	ANM5_HUMAN	3948.02	4049.03	3548.02	3926.02	4005.02	4214.02	5134.04
O14745	NHRF1_HUMAN	2647.02	2055.01	2141.01	1615.02	1954.01	2261.02	2029.01
O14776	TCRG1_HUMAN	2006.01	1673.01	2146.01	2130.01	2344.01	2176.01	3414.02
O14818	PSA7_HUMAN	9475.05	8748.06	7241.05	7300.04	10641.1	9747.07	12613.1
O14828	SCAM3_HUMAN	2388.02	1793.01	1878.02	1941.01	1757.02	2111.02	2901.02
O14880	MGST3_HUMAN	349.003	262.002	794.007	861.008		389.004	596.005
O14907	TX1B3_HUMAN	768.008		580.005		444.004	667.006	700.008
O14908	GIPC1_HUMAN	399.003	564.004	447.004	955.005		922.008	1507.01
O14929	HAT1_HUMAN	1658.01	1676.01	1297.01	1529.01	1594.01	1522.01	2293.02
O14936	CSKP_HUMAN	230.001			567.004
O14949	QCR8_HUMAN	2614.01	1918.01	1668.01	1948.01	2821.01	1995.01	1953.01
O14950;P19105	ML12A_HUMAN;ML12B_HUMAN	5696.04	4983.03	6189.04	7740.05	7640.04	6958.04	8472.05
O14964	HGS_HUMAN	746.005	814.007		736.006	648.004	1328.01	1550.01
O14974	MYPT1_HUMAN	944.006	1242.01	1133.01	1100.01	1489.01	766.006	1101.01
O14975	S27A2_HUMAN	2233.02	2655.02	2090.01	2402.02	2725.02	2911.02	3388.03
O14979	HNRDL_HUMAN	6616.06	6915.07	6565.07	5967.03	7502.04	7735.07	9213.06
O14979;Q14103	HNRDL_HUMAN;HNRPD_HUMAN	594.003	691.003	616.003	347.002	940.006	657.004	1110.01
O14979;Q99729	HNRDL_HUMAN;ROAA_HUMAN	12420.1
O14980	XPO1_HUMAN	3908.02	4279.02	3958.02	4669.02	4547.02	4551.02	4714.02
O15027	SC16A_HUMAN	740.004	1506.01	908.005	1141.01	893.005	1136.01	1391.01
O15042	SR140_HUMAN	873.006	1164.01	725.006	1004.01	831.006	973.01	1189.01
O15067	PUR4_HUMAN	3086.01	2720.02	2878.01	3014.02	2878.02	3249.02	4930.02
O15127	SCAM2_HUMAN	167.001			125.001		495.004
O15143	ARC1B_HUMAN	2510.01	2112.01	2411.01	2239.01	3232.02	2407.01	3392.02
O15144	ARPC2_HUMAN	3502.02	2150.01	2404.01	2336.01	3346.02	2759.02	3295.02
O15145	ARPC3_HUMAN	3878.02	4092.02	3513.02	918.006	2474.01	2908.02	4892.02
O15160	RPAC1_HUMAN	1410.01	1700.01	1462.01	1075.01	2011.01	1477.01	1781.01
O15173	PGRC2_HUMAN	2694.01	1930.01	1697.01	1547.01	2166.01	2645.02	3980.03
O15212	PFD6_HUMAN	2863.02	1769.01	1393.01	1601.01	1462.01	3104.02	3032.02
O15226	NKRF_HUMAN	748.006	656.004	695.005	1167.01	368.002	2198.01
O15235	RT12_HUMAN	536.003
O15260	SURF4_HUMAN	7566.04	7865.04	5462.03	9112.05	5861.03	7569.04	10673.1
O15294	OGT1_HUMAN	1335.01	611.005	1032.01		962.006	788.007
O15305	PMM2_HUMAN	973.007	1555.02	1414.01	1125.01	1434.01	1135.01	1421.01
O15347	HMGB3_HUMAN	3000.02	2635.02	3909.02	3115.01	3837.01	2750.02	3370.02
O15355	PPM1G_HUMAN	2841.02	2785.02	3269.02	3408.02	3326.02	2986.02	3851.03
O15357	SHIP2_HUMAN	981.005	836.004	559.005	1277.01	768.004		1301.01
O15371	EIF3D_HUMAN	2020.01	3319.02	3616.02	2915.02	2487.01	4629.02	5331.03
O15372	EIF3H_HUMAN	2018.01	2240.01	2131.01	1889.01	2153.01	1723.01	6061.05
O15391;P25490	TYY1_HUMAN;TYY2_HUMAN	497.003
O15397	IPO8_HUMAN	909.005	592.004	794.005	280.002	383.003	630.005	684.004
O15427	MOT4_HUMAN	3339.02	4631.03	3946.03	4341.03	4119.03	5971.04	6011.04
O15498	YKT6_HUMAN	1189.01		584.003	1039		1004.01	602.003
O15511	ARPC5_HUMAN	1994.01	2712.02	708.004	2375.01	2779.02	1715.01	2515.01
O15533	TPSN_HUMAN	1568.01	1516.01		1165.01	561.004	1615.01
O15541	R113A_HUMAN	276.002					639.004
O43143	DHX15_HUMAN	11640.1	5623.03	14992.1	13431.1	6050.03	5164.03	6839.03
O43143;O60231	DHX15_HUMAN;DHX16_HUMAN	3487.02		3392.02			2632.02	3815.03
O43148	MCES_HUMAN	671.006	998.006	785.005	965.007	1078.01	911.007	1175.01
O43159	RRP8_HUMAN	773.007		545.005		455.005		1081.01
O43169	CYB5B_HUMAN	3351.03	1771.02	2383.02	2822.02	3444.03	2426.02	3805.03
O43172	PRP4_HUMAN	1000.01	1015.01	1944.02	1065.01	1306.01	1401.01	1386.01
O43175	SERA_HUMAN	18180.1	17079.1	19862.1	13560.1	17489.1	19248.1	23865.1
O43181	NDUS4_HUMAN	1347.01	1431.01	940.01			1172.01	399.005
O43237	DC1L2_HUMAN	838.006	1683.01	999.007	1067.01	1814.01	1609.01	1851.02
O43242	PSMD3_HUMAN	2539.02	3697.03	2977.02	3075.03	2788.02	3101.02	3637.02
O43252	PAPS1_HUMAN	531.004		441.003		1135.01	973.006	557.005
O43290	SNUT1_HUMAN	1292.01	897.008	1418.01	649.004	633.004	1719.02	967.009
O43324	MCA3_HUMAN	3224.03	2006.01	2803.02	2850.02	3218.02	4141.03	4435.04
O43390	HNRPR_HUMAN	7600.04	7543.05	6520.05	7134.05	7383.04	9833.07	9638.08
O43390;O60506	HNRPQ_HUMAN;HNRPR_HUMAN	14081.1	14072.1	15486.1	13289.1	14467.1	15822.1	18833.1
O43395	PRPF3_HUMAN	898.005		1808.01	1706.01	1643.01	1269.01	2334.01
O43396	TXNL1_HUMAN	3595.02	2825.01	2984.02	2423.01	3100.01	3366.02	3819.02
O43399	TPD54_HUMAN	4981.03	6412.04	6170.04	5097.03	5398.04	8055.07	9059.06
O43447	PPIH_HUMAN	2494.01	2324.01	1004.01	2839.01	3613.02	2579.01	3160.02
O43488	ARK72_HUMAN	2143.01	1841.01	2529.02	2312.01	2023.01	2642.01	2425.02
O43491	E41L2_HUMAN	696.006	1062.01	476.004			245.002
O43583	DENR_HUMAN	2920.01	428.003	2282.01		1542.01	1581.01
O43592	XPOT_HUMAN	2247.01	2182.01	1537.01	1908.01	1708.01	1319.01	1988.01
O43615	TIM44_HUMAN	1644.01	3618.02	1955.01	2607.01	2975.02	1828.02	3698.03
O43617	TPPC3_HUMAN	810.004	1178.01	411.004	1012.01	1005	456.003	1514.01
O43633	CHM2A_HUMAN	1453.01	1280.01	1096.01			1415.01	1590.01
O43653	PSCA_HUMAN	975.005		857.005			749.004
O43670	ZN207_HUMAN	4716.04	4534.03	4889.03	3034.02	4576.03	4988.03	4099.02
O43674	NDUB5_HUMAN	1585.01	1522.01	1214.01	1162.01	1493.01	2749.02	2140.01
O43676	NDUB3_HUMAN	1842.01	1729.01	2030.02	1706.01	1260.01	1784.01	4084.03
O43678	NDUA2_HUMAN	1019.01	2692.02		2251.01	1676.01	1874.01	2191.01
O43681	GET3_HUMAN	2189.01	2770.02	2670.02	2361.02	2712.01	2561.01	3559.02
O43684	BUB3_HUMAN	5565.03	3787.03	5962.04	2567.03	2774.03	4029.04	4868.05
O43707	ACTN4_HUMAN	4307.02	9866.06	6334.04	8090.05	7863.04	5760.04	12996.1
O43707;P12814	ACTN1_HUMAN;ACTN4_HUMAN	4885.04	7584.06	5583.05	3545.03	4320.03	6609.06	8105.07
O43707;P12814;P35609	ACTN1_HUMAN;ACTN2_HUMAN;ACTN4_HUMAN	5043.03	5307.03	4527.03	4812.03	3599.02	5166.03	6785.04
O43715	TRIA1_HUMAN	636.005						440.004
O43719	HTSF1_HUMAN	1940.01	2238.01	3502.02	1946.01	2053.01	2087.01	2955.02
O43736	ITM2A_HUMAN	6142.04
O43747	AP1G1_HUMAN	800.006	2620.01	1896.01	1681.01	317.002	2135.01	2302.01
O43760	SNG2_HUMAN	1183.01					647.004	1534.01
O43765	SGTA_HUMAN	1358.01	1706.01	1275.01	1374.01	1206.01	1137.01	2055.01
O43768	ENSA_HUMAN	2026.01	1442.01		1536.01	1805.01	1503.01	2532.02
O43776	SYNC_HUMAN	4984.04	5348.05	4549.03	4343.03	5423.04	4576.03	5595.05
O43809	CPSF5_HUMAN	3059.01	3309.02	3261.01	2446.01	3815.02	3961.02	4251.02
O43813	LANC1_HUMAN	2658.01	2361.02	2031.01	2128.02	1758.01	3328.02	2949.02
O43818	U3IP2_HUMAN	501.003	868.005	1101.01	2238.01	1037.01	912.006	1399.01
O43837	IDH3B_HUMAN	1409.01	1864.01	1865.01	2662.01	2684.01	1059.01	2310.01
O43847	NRDC_HUMAN	2135.02	833.003	731.004	961.005	449.004	1339.01	1279.01
O43852	CALU_HUMAN	7202.04	6136.04	6101.04	6572.05	4178.02	6697.04	7498.06
O43865	SAHH2_HUMAN	1690.01	2513.02	1894.02	2403.02	1548.01	1814.01	2153.01
O43920	NDUS5_HUMAN	556.003	1056	1477.01	715.006	1126	522.004	1438.01
O60216	RAD21_HUMAN	795.004	1045.01	1139.01	1130.01	589.005	1240.01	1596.01
O60220	TIM8A_HUMAN	948.007	1262.01	756.005	1025.01	710.006	1364.01	1186.01
O60231	DHX16_HUMAN	756.005		535.004	995.007		795.006	790.006
O60232	ZNRD2_HUMAN	1290.01	1768.01	1531.01	1221.01	1100.01	2023.01	1490.01
O60264	SMCA5_HUMAN	2383.02	4292.03	3264.02	4257.03	3669.03	3491.02	2999.02
O60271	JIP4_HUMAN	285.002				229.002		990.006
O60313	OPA1_HUMAN	908.007	1862.01	661.004	1253.01	1091.01	1240.01	1341.01
O60361;P22392	NDK8_HUMAN;NDKB_HUMAN	16985.1	12984.1	13797.1	13961.1		16653.1	18503.1
O60427	FADS1_HUMAN	1148.01	1303.01	1068.01	576.004	400.003	709.005	1280.01
O60437	PEPL_HUMAN	1367.01	447.004	1307.01	614.004	832.005		844.004
O60488	ACSL4_HUMAN	1749.01	2032.01	1402.01	1882.01	914.004	2221.02	1872.01
O60488;O95573	ACSL3_HUMAN;ACSL4_HUMAN	2612.02
O60493	SNX3_HUMAN	656.004	711.006	478.001	1330.01	701.005	1862.01	2987.02
O60502	OGA_HUMAN	1437.01	2757.02	2199.02	1256.01	2549.02	2302.02	668.006
O60506	HNRPQ_HUMAN	9313.06	11426.1	9009.07	8114.06	7885.04	11055.1	11939.1
O60524	NEMF_HUMAN	456.004				943.006	331.002	963.005
O60547	GMDS_HUMAN	985.006	1251.01	839.005		603.004	921.004	890.006
O60568	PLOD3_HUMAN	2644.02	3768.02	2631.01	3113.01	3131.03	3452.02	4086.02
O60610	DIAP1_HUMAN	1101.01	2219.01	1464.01	1374.01	1486.01	1827.01	2735.02
O60613	SEP15_HUMAN	760.005	292.003	158.001	250.003	381.003	332.003	424.003
O60664	PLIN3_HUMAN	5029.05	4604.02	4047.03	3478.01	3741.03	5169.06	5376.05
O60684	IMA7_HUMAN	1722.02	1538.01	1898.02	2138.01	1785.01	1206.01	1792.02
O60701	UGDH_HUMAN	2038.01	1550.01	2520.02	1294.01	1462.01	2168.01	2437.01
O60716	CTND1_HUMAN	901.007	1278.01	559.005	932.005	779.006	703.006	1309.01
O60739;P41567	EIF1B_HUMAN;EIF1_HUMAN	1936.02	2026.01	2823.02	1756.02	2218.02	2844.02	4114.04
O60749	SNX2_HUMAN	1411.01	1964.01	1342.01	1606.01	1544.01	1805.01	3100.02
O60749;Q13596	SNX1_HUMAN;SNX2_HUMAN	1739.01	1102.01	2115.02	4501.04	3121.02	1536.01	1378.01
O60762	DPM1_HUMAN	2856.02	2956.02	2759.02	2192.02	3519.03	3213.03	4256.04
O60763	USO1_HUMAN	1127.01	729.005	971.007	1268.01	938.006	1284.01	2846.02
O60810;Q5TYX0;Q5VWM5;Q5VXH4	PRAM4_HUMAN;PRAM5_HUMAN;PRAM6_HUMAN;PRAM9_HUMAN	598.004
O60814;P06899;P23527;P33778;P57053;P58876;P62807;Q16778;Q5QNW6;Q8N257;Q93079;Q99877;Q99879;Q99880	H2B1B_HUMAN;H2B1C_HUMAN;H2B1D_HUMAN;H2B1H_HUMAN;H2B1J_HUMAN;H2B1K_HUMAN;H2B1L_HUMAN;H2B1M_HUMAN;H2B1N_HUMAN;H2B1O_HUMAN;H2B2E_HUMAN;H2B2F_HUMAN;H2B3B_HUMAN;H2BFS_HUMAN	426359
O60814;P57053;P58876;P62807;Q5QNW6;Q93079;Q99877;Q99879;Q99880	H2B1C_HUMAN;H2B1D_HUMAN;H2B1H_HUMAN;H2B1K_HUMAN;H2B1L_HUMAN;H2B1M_HUMAN;H2B1N_HUMAN;H2B2F_HUMAN;H2BFS_HUMAN	68599.5	161740	167676	166198	175990	208240	258573
O60832	DKC1_HUMAN	2421.01	2220.01	2671.01	2329.01	2270.01	2929.01	4036.02
O60841	IF2P_HUMAN	1417.01	3646.02	3209.03	3090.02	4326.03	3277.02	3488.03
O60869	EDF1_HUMAN	4759.02	3766.03	5608.03	4316.02	4294.02	4501.03	4880.03
O60884	DNJA2_HUMAN	1311.01	1837.01	2720.01	3008.02	3772.02	3491.02	5455.03
O60885;Q15059	BRD3_HUMAN;BRD4_HUMAN	805.004	1254.01				1229.01	987.007
O60888	CUTA_HUMAN	3029.03	2820.02	2267.02	2631.02	2682.02	3367.03	3602.03
O60925	PFD1_HUMAN	2333.02	3890.03	3281.02	2119.02	1220.01	2392.02	3795.03
O60934	NBN_HUMAN	638.005					949.008
O75027	ABCB7_HUMAN	1075.01	1479.01	1157.01		1339.01	1128.01	1220.01
O75083	WDR1_HUMAN	4649.03	4881.03	5378.04	5916.04	4024.03	3294.03	5772.03
O75094	SLIT3_HUMAN	2055.01
O75112	LDB3_HUMAN	497.004	775.007	273.003		654.006	257.003	600.007
O75116	ROCK2_HUMAN	550.003	1007.01	869.005	599.005	736.005	962.005	1238.01
O75131	CPNE3_HUMAN	1883.01	2459.01	2058.01	3231.02	2524.02	2203.01	3016.02
O75153	CLU_HUMAN	1321.01	1620.01	1185.01	1006.01	880.005	1199.01	1364.01
O75223	GGCT_HUMAN	1737.01	3342.03	2357.02	2193.01	1639.01	2248.02	2520.02
O75251	NDUS7_HUMAN	1692.01	1990.01	1095.01	1568.01	2576.01	1914.01	3072.02
O75306	NDUS2_HUMAN	4115.03	4933.04	1847.01	1484.01	2006.01	4822.04	2572.01
O75323	NIPS2_HUMAN	1828.01	1744.01	1844.01	1555.01	2168.01	1806.01	2759.02
O75340	PDCD6_HUMAN	2723.01	2701.01	3587.02	3163.02	2940.02	4016.03	4556.02
O75347	TBCA_HUMAN	7191.04	5486.03	5645.04	6175.03	6289.04	4772.03	7640.04
O75348	VATG1_HUMAN	1169.01	435.003	1841.01	1034.01	758.006	1017.01	950.006
O75351;Q6PIW4;Q9UN37	FIGL1_HUMAN;VPS4A_HUMAN;VPS4B_HUMAN	1943.01			1157.01
O75352	MPU1_HUMAN	1300.01	1724.01	1556.01	1110.01	1090.01	1933.01	2254.01
O75367	H2AY_HUMAN	10012	13352.1	14653.1	11292.1	13529.1	15481.1	17785.1
O75368	SH3L1_HUMAN	1466.01	1345.01	1342.01	1714.01	1150.01	1479.01	1608.01
O75369	FLNB_HUMAN	12618.1	13637.1	15033.1	13525.1	12094	13126.1	17382.1
O75369;P21333	FLNA_HUMAN;FLNB_HUMAN	9121.04	8641.04	8254.03	7301.03	8383.03	11396.1	13351.1
O75369;P21333;Q14315	FLNA_HUMAN;FLNB_HUMAN;FLNC_HUMAN	8812.05	9639.05	11154.1	10686.1	10313		13540.1
O75369;Q14315	FLNB_HUMAN;FLNC_HUMAN	4715.03	3885.03	4136.03	2524.02	2915.02		5791.04
O75380	NDUS6_HUMAN	990.009	1020	425.002	293.002	513.006	441.004	916.005
O75381	PEX14_HUMAN	532.003	1149.01			548.002		621.003
O75390	CISY_HUMAN	9947.07	8256.06	9178.06	8034.05	11013.1	10059.1	11561.1
O75396	SC22B_HUMAN	3656.02	9904.04	4535.03	3718.02	10708	3783.02	4218.02
O75400	PR40A_HUMAN	844.004	861.005	1156.01	478.006	1395.01	6962.04	1842.02
O75410;O95359	TACC1_HUMAN;TACC2_HUMAN	403.003
O75436	VP26A_HUMAN	4022.04	5079.06	4075.03	3749.04	3102.02	5140.05	4339.03
O75439	MPPB_HUMAN	2380.01	2361.01	1950.01	1834.01	2005.01	2571.02	2553.02
O75475	PSIP1_HUMAN	2613.01	3772.02	2584.01	2110.01	2329.01	2216.01	3130.02
O75477	ERLN1_HUMAN	661.003	935.005	654.004	1267.01	1000.01	732.005	1534.01
O75477;O94905	ERLN1_HUMAN;ERLN2_HUMAN	1513.01	1640.01	1972.01	1572.01	1112.01	3297.02	4830.04
O75489	NDUS3_HUMAN	1587.01	2809.03	2288.02	2742.02	2871.02	2993.02	3511.03
O75494	SRS10_HUMAN	1434.01	1378.01	1887.02	2246.02	1872.01	2975.02	2303.02
O75521	ECI2_HUMAN	1501.01	938.005	689.004	621.005	574.004	1291.01	1823.01
O75531	BAF_HUMAN	15919.1	13840.1	14466.1	14065.1	15393.1	16322.1	21569.1
O75533	SF3B1_HUMAN	4658.02	3988.02	5456.03	4683.02	5654.03	4901.05	5773.03
O75534	CSDE1_HUMAN	2535.01	2447.01	1926.01	2241.01	2607.01	2161.01	3464.02
O75582	KS6A5_HUMAN	806.004
O75607	NPM3_HUMAN	2782.02	1785.01	1842.01	1362.01	2839.02	2748.02	3025.02
O75608	LYPA1_HUMAN	4606.03	4712.03	4599.04	3697.02	3297.02	3782.02	4857.04
O75616	ERAL1_HUMAN	509.002	906.005		615.003	462.003	1188.01	708.005
O75643	U520_HUMAN	2643.01	2612.02	2602.02	2601.02	3170.02	2961.02	3619.02
O75683	SURF6_HUMAN	1382.01	1729.01		1562.01	1596.01	649.003	1911.01
O75691	UTP20_HUMAN	661.005	473.004	386.003	631.005	804.007	828.004	1140.01
O75694	NU155_HUMAN	974.006	2381.01	754.006	882.008	1008.01	1084.01	2242.01
O75695	XRP2_HUMAN	397.002		604.003	583.004	740.005		1047.01
O75717	WDHD1_HUMAN	1021.01	543.005		331.003	800.004	1007	1279.01
O75718	CRTAP_HUMAN	902.006	1288.01	1506.01	1642.01	1804.01	1632.01	1289.01
O75746	CMC1_HUMAN	325.002	574.003	616.005	947.007	746.005	944.009	411.004
O75746;Q9UJS0	CMC1_HUMAN;CMC2_HUMAN	1681.01	1905.01	1898.01	3059.02	2807.02	1064.01	3508.02
O75792	RNH2A_HUMAN	443.004			412.004
O75794	CD123_HUMAN	254.002
O75817	POP7_HUMAN	393.004				499.005	608.007
O75821	EIF3G_HUMAN	3484.03	4276.03	3435.03	3737.02	2889.01	3045.02	5123.02
O75822	EIF3J_HUMAN	5935.04	7308.05	7047.05	8936.06	7736.05	8586.06	9374.06
O75832	PSD10_HUMAN	784.005	786.005	1454.01	1342.01	629.003	890.003	773.004
O75844	FACE1_HUMAN	2086.01	2011.01	2057.01	1783.01	1862.01	1709.01	2740.01
O75874	IDHC_HUMAN	3888.02	4134.02	4331.03	4812.02	5905.03	4686.03	8905.05
O75880	SCO1_HUMAN	1706.01	1142	709.003	1931.01	3393.02	3123.02	2972.01
O75915	PRAF3_HUMAN	1987.02	1584.01	1256.01	1913.02	1290.01	1792.01	2251.02
O75934	SPF27_HUMAN	809.005	451.005	706.005	696.006	479.004		603.006
O75935	DCTN3_HUMAN	1339.01	1870.01	1092	1987.01	1099.01	1982.01	1038.01
O75937	DNJC8_HUMAN	1859.01	2726.02	2739.02	3242.02	3958.02	3993.02	3813.02
O75940	SPF30_HUMAN	700.005	1153.01	859.006		1332.01	1140.01	1263.01
O75947	ATP5H_HUMAN	5175.03	5807.03	5734.04	5833.03	5325.03	6315.03	7873.04
O75955	FLOT1_HUMAN	1328.01	2374.01	2398.01	1790.01	1733.01	2446.01	2728.02
O75964	ATP5L_HUMAN	10794.1	9334.08	10597.1	8028.06	6987.05	8442.07	14222.1
O76003	GLRX3_HUMAN	3231.02	4237.03	4050.03	3291.02	4344.03	4114.03	5770.04
O76021	RL1D1_HUMAN	7833.04	7811.04	6907.04	6310.03	5871.03	8145.04	10550.1
O76031	CLPX_HUMAN	864.007	1172.01	1434.01	674.005	896.006	1074.01	1154.01
O76094	SRP72_HUMAN	1330.01	1628.01	1339.01	1219.01	1541.01	1259.01	1471.01
O94776	MTA2_HUMAN	3141.02	1724.02	2871.02	2124.01	3330.02	1809.01	3130.02
O94826	TOM70_HUMAN	1265.01	1779.01	1909.01	1392.01	1696.01	1167.01	2727.02
O94874	UFL1_HUMAN	1854.01	1709.01	1494.01	1265.01	1717.01	1508.01	2567.02
O94875	SRBS2_HUMAN	714.005	1049.01		963.006
O94888	UBXN7_HUMAN	389.002	408.004		530.005	529.005	549.006	1455.01
O94905	ERLN2_HUMAN	1480.01	1841.02	1575.01	1090.01	1395.01	1080.01	1699.01
O94906	PRP6_HUMAN	2812.02	1401.01	1507.01	2361.01	1602.01	1879.01	2566.02
O94925	GLSK_HUMAN	1112.01		1126.01	1314.01	1291.01	905.005	1874.01
O94979	SC31A_HUMAN	2044.01	1773.01	1866.01	1221.01	1774.01	1968.01	1932.01
O95084	PRS23_HUMAN	456.003	492.004		473.003	350.003	1332.01	461.004
O95104;Q9UPN6	SCAF4_HUMAN;SCAF8_HUMAN	155.001					476.004
O95159	ZFPL1_HUMAN	917.005	1488.01	558.003	1280.01
O95163	ELP1_HUMAN	1640.01	822.005	878.006	713.004	748.004	583.004	1864.01
O95167	NDUA3_HUMAN	641.004		1319.01	1125.01	1317.01	1025.01	818.006
O95168	NDUB4_HUMAN	1776.01	1793.01	1647.01	1188.01	1922.01	1437.01	2488.02
O95169	NDUB8_HUMAN	1860.01	1679.01	1882.01	1218.01	716.005	1219.01
O95182	NDUA7_HUMAN	787.005	1763.01	1429.01	1101.01	1073.01	1202.01	1071.01
O95197	RTN3_HUMAN	2789.01	2796.01	2608.01	3159.01	3300.01	5147.02	4942.02
O95202	LETM1_HUMAN	1564.01	1121.01	1142.01	1215.01	1674.01	1277.01	1750.01
O95218	ZRAB2_HUMAN	2247.01	2148.01	2131.01	2201.01	2252.01	1812.01	2427.02
O95232	LC7L3_HUMAN	818.008	1502.01	1572.01	932.008	874.004	1120.01	1343.01
O95239	KIF4A_HUMAN	211.002	618.004		754.007			482.004
O95292	VAPB_HUMAN	1785.01	1157.01	2436.02	1846.01	1965.02	1687.02	2636.02
O95292;Q9P0L0	VAPA_HUMAN;VAPB_HUMAN	4697.04	6659.05	6100.05	4885.04	6345.04	5419.04	7966.06
O95295	SNAPN_HUMAN	312.002	366.004	309.003			352.004	743.007
O95298	NDUC2_HUMAN	1477.01	2941.01			1216	1106.01	1052.01
O95299	NDUAA_HUMAN	1987.01	2080.01	1859.01	2771.02	2794.02	2681.02	2801.02
O95302	FKBP9_HUMAN	1567.01	1382.01	1653.01	1387.01	1318.01	1725.01	2072.02
O95302;Q96AY3	FKB10_HUMAN;FKBP9_HUMAN	796.003		784.003				1556.01
O95336	6PGL_HUMAN	4395.03	5005.04	6593.06	4893.04	5066.03	6284.05	7551.05
O95347	SMC2_HUMAN	1416.01	1442.01	1529.01	1524.01	1764.01	1647.01	2048.02
O95352	ATG7_HUMAN	296.003	347.003				391.002
O95372	LYPA2_HUMAN	1282.01	1406.01	1122.01	1254.01	1930.01	1642.01	789.004
O95373	IPO7_HUMAN	7197.04	5208.03	5585.03	7135.05	5585.04	8591.06	9717.07
O95394	AGM1_HUMAN	932.006	1265.01	1522.01	2143.01	1365.01	2009.01	1026.01
O95425	SVIL_HUMAN	598.004
O95433	AHSA1_HUMAN	3257.02	3288.02	4391.02	4531.02	4571.02	4812.02	4569.03
O95445	APOM_HUMAN	2759.01	3344.01	2946.02		1687.01
O95453	PARN_HUMAN	782.006	610.005	1001.01	1131.01	905.007	878.006	438.002
O95456	PSMG1_HUMAN	653.006	1603.01	1223.01	1486.01	1404.01	1687.01	1967.02
O95470	SGPL1_HUMAN	959.005	304.003			1923.02	799.007	442.002
O95478	NSA2_HUMAN	1152.01	1418.01	1670.01	1413.01	1706.01	1382.01	2124.01
O95486	SC24A_HUMAN	437.002					598.003
O95571	ETHE1_HUMAN	1062.01	980.006	694.007	838.006	878.005	1339.01	1578.01
O95573	ACSL3_HUMAN	1265.01	1630.01	1846.01	2102.02	1663.01	2068.02	1971.01
O95707	RPP29_HUMAN	564.004		483.004
O95714	HERC2_HUMAN	202.002
O95747	OXSR1_HUMAN	2272.01	2206.01	2330.01	2063.01	1830.01	2407.02	5755.03
O95757	HS74L_HUMAN	1466.01	1599.01	1955.01	1138.01	1361.01	1579.02	1885.01
O95757;P34932	HS74L_HUMAN;HSP74_HUMAN	332.004	584.007			517.005	574.005
O95757;P34932;Q92598	HS105_HUMAN;HS74L_HUMAN;HSP74_HUMAN	4342.04	3222.03	2842.03	2921.02	2757.02	2928.02	3529.03
O95777	LSM8_HUMAN	894.005	2453.01		2255.01	2618.02	2560.01	4324.03
O95782	AP2A1_HUMAN	3787.03	4150.03	2247.02	2447.02	3793.03	2337.02	4118.02
O95816	BAG2_HUMAN	2828.02	2662.02	2987.02	2730.02	2954.01	2666.01	4304.02
O95817	BAG3_HUMAN	452.003	735.005	1045.01	1004.01	1354.01	922.005	1334.01
O95831	AIFM1_HUMAN	2847.03	3768.03	3376.04	3049.01	3555.02	3545.02	3616.03
O95833	CLIC3_HUMAN	1426.01	763.007	1178.01	2548.02		1203.01	1097.01
O95861	BPNT1_HUMAN	1161.01	1193.01	1325.01	1191.01	1243.01	1389.01	1876.01
O95881	TXD12_HUMAN	1740.01	2813.02	1976.01	2632.01	2335.01	2705.02	2774.01
O96000	NDUBA_HUMAN	2582.02	2826.03	1797.01	3142.03	2487.02	2953.02	2825.02
O96008	TOM40_HUMAN	3068.02	1913.01	2586.02	2171.01	1916.01	2609.02	3479.03
O96013	PAK4_HUMAN	393.003
O96019	ACL6A_HUMAN	1726.01	3799.03	2861.02	2589.02	3799.03	1939.02	4025.03
P00338	LDHA_HUMAN	69425.5	68008.5	71588.4	64186.5	69361.5	75411.3	75775.4
P00338;P07195	LDHA_HUMAN;LDHB_HUMAN	66901.5	62652.4	24249.2	27962.2	25971.2	70877.5	95035.6
P00367	DHE3_HUMAN	2975.02	3010.02	2889.02	3085.02	2916.02	2935.03	4193.02
P00374	DYR_HUMAN	1721.02	912.005	1139.01	1262.01	567.003	2691.03	1585.02
P00387	NB5R3_HUMAN	2370.02	2339.01	2700.02	1972.01	2682.02	2717.02	2644.02
P00390	GSHR_HUMAN	3399.02	2309.01	2842.02	2057.01	2335.02	2655.02	3732.02
P00403	COX2_HUMAN	8591.04	11709.1	6159.02	10487.1	13085.1	11539.1	16462.1
P00441	SODC_HUMAN	8545.07	11391.1	9522.08	9246.08	10794.1	10677.1	13832.1
P00491	PNPH_HUMAN	6124.04	4885.03	4774.03	6990.05	3073.02	5973.04	7679.06
P00492	HPRT_HUMAN	3282.02	3682.03	3552.02	3837.03	2866.02	4554.03	5243.05
P00505	AATM_HUMAN	7766.04	9227.06	7812.04	7507.03	11000.1	10096.1	11279
P00533	EGFR_HUMAN	1385.01	1972.01	2084.01	753.005	1293.01	2468.01	1431.01
P00558	PGK1_HUMAN	53126.3	54503.3	60062.4	53203.3	53923.3	52314.3	74465.3
P00568	KAD1_HUMAN	5487.03	5820.04	3482.02	3601.02	4072.02	5664.04	7895.05
P00734	THRB_HUMAN	3870.03	4696.04	4747.04	3558.03	4497.04	3377.03	4282.04
P00747	PLMN_HUMAN	3002.01	3666.02	2068.01	2037.01	4813.02	3956.02
P00846	ATP6_HUMAN	820.006	1723.01	1857.01	1076.01	1782.01	2393.02	2239.02
P00966	ASSY_HUMAN	28980.2	25918.2	28946.1	31558.2	36118.2	37256.2	47278.3
P01008	ANT3_HUMAN	2506.01	2747.01	2582.01	3034.01	3518.02	3475.02	6783.03
P01023	A2MG_HUMAN	5216.04	8627.06	5853.04	5646.04	4258.03	6151.04	6778.05
P01024	CO3_HUMAN	10138.1	12296.1	11487.1	13005.1	12203.1	13413.1	18399.1
P01033	TIMP1_HUMAN	216.002
P01111;P01112	RASH_HUMAN;RASN_HUMAN	1733.01
P01116	RASK_HUMAN	2549.01
P01266	THYG_HUMAN	870.005				686.004
P02545	LMNA_HUMAN	21718.1	19682.1	20904.1	19710.1	19278.1	20557.1	29396.2
P02545;P20700;Q03252	LMNA_HUMAN;LMNB1_HUMAN;LMNB2_HUMAN	25149.1	19357.1	24771.1	19945.1	24481.1	24820.1	37047.2
P02649	APOE_HUMAN	1804.01	1802.01	2111.01	2279.01	2480.01	2501.01	3381.02
P02656	APOC3_HUMAN	189.002	471.005	549.005	578.005	923.008		629.006
P02675	FIBB_HUMAN	1607.01	1989.01	1100.01	1220.01	1061.01	894.005	1060.01
P02748	CO9_HUMAN	1933.01	2570.02	2352.01	2564.02	2850.02	2914.02	4603.03
P02760	AMBP_HUMAN	13571.1	10363.1	12810.1	11816.1	10687	12614.1	20313.1
P02765	FETUA_HUMAN	30861.1	23136.1	30974.1	24064.1	30567.1	24854.1	44886.2
P02768	ALBU_HUMAN	19934.1	20393.1	16946.1	16628.1	23126.1	20167.1	29932.2
P02771	FETA_HUMAN	5806.03	5391.04	5428.03	5017.04	5108.03	5029.04	8656.06
P02786	TFR1_HUMAN	17723.1	18887.1	11764.1	15608.1	11403.1	22456.2	24716.2
P02788	TRFL_HUMAN	2111.01	1938.02	2844.02	2411.01	2238.01	2922.02	4111.02
P02795;P13640;P80297	MT1G_HUMAN;MT1X_HUMAN;MT2_HUMAN	7798.06				8199.05		11473.1
P03905	NU4M_HUMAN	1350.01
P04004	VTNC_HUMAN	4147.02	3049.01	3775.02	1738.02	3716.02	2821.03	3291.02
P04040	CATA_HUMAN	2779.01	4272.02	3318.02	4500.02	3514.02	3735.02	5692.03
P04062	GLCM_HUMAN	608.004	1145.01	1075.01	603.004	1306.01	1870.01	1125.01
P04075	ALDOA_HUMAN	33236.2	35741.3	46031.3	34025.2	33643.2	48023.3	42229.4
P04080	CYTB_HUMAN	6151.05	7500.06	6952.05	6263.05	6630.05	6463.05	9060.06
P04083	ANXA1_HUMAN	13799.1	18107.1	16445.1	15974.1	17099.1	18425.1	25132.1
P04179	SODM_HUMAN	4572.02	5888.04	5599.04	5602.03	6480.04	5698.03	6986.06
P04217	A1BG_HUMAN	1056	2443.01					2363.01
P04406	G3P_HUMAN	96977.5	191714	192578	161027	176939	157565	239824
P04439	HLAA_HUMAN	3879.02	4265.02	3823.02	3592.02	3826.02	3056.02	5025.02
P04439;P17693	HLAA_HUMAN;HLAG_HUMAN	2364.02		2628.02
P04632	CPNS1_HUMAN	4200.03	4664.03	4764.03	4921.03	5611.03	4184.03	5909.04
P04792	HSPB1_HUMAN	10345.1	10144.1	12525.1	11755	11081.1	11542	13158.1
P04818	TYSY_HUMAN	569.003	330.003				2009.01
P04843	RPN1_HUMAN	5158.03	6351.04	4007.02	5377.04	5351.04	6008.04	6533.05
P04844	RPN2_HUMAN	3652.02	5715.03	4314.02	5193.03	4401.03	4270.03	6294.03
P04899	GNAI2_HUMAN	1566.01	1658.02	1248.01	1137.01	978.012	1815.02	2901.03
P04899;P08754	GNAI2_HUMAN;GNAI3_HUMAN	9086.06	7927.06	8019.05	8719.05	9825.05	9947.06	9273.07
P04908;P0C0S8;P20671;Q16777;Q6FI13;Q7L7L0;Q93077;Q96KK5;Q99878;Q9BTM1	H2A1B_HUMAN;H2A1C_HUMAN;H2A1D_HUMAN;H2A1H_HUMAN;H2A1J_HUMAN;H2A1_HUMAN;H2A2A_HUMAN;H2A2C_HUMAN;H2A3_HUMAN;H2AJ_HUMAN	3678.02	13141.1		7959.06	7774.05	9688.07	4738.03
P05023	AT1A1_HUMAN	7372.05	7302.06	6968.05	6003.04	8147.06	6481.05	7461.05
P05026	AT1B1_HUMAN	2955.03	2493.02	2710.02	2983.02	3101.02	2808.02	4175.04
P05114	HMGN1_HUMAN	3997.03	4462.03	3132.02	4713.03	4979.03	4424.03	7166.05
P05141	ADT2_HUMAN	16967.1	13827.1	11510.1	18311.1	17391.1	20546.2	15577.1
P05141;P12235;P12236	ADT1_HUMAN;ADT2_HUMAN;ADT3_HUMAN	36441.2	37552.2	43460.2	40967.2	41226.2	32722.1	50443.3
P05141;P12236	ADT2_HUMAN;ADT3_HUMAN	26195.1	26864.2	24975.1	25353.1	25928.1	27240.1	23446.1
P05161	ISG15_HUMAN	443.003	581.003		697.005			1284
P05198	IF2A_HUMAN	7547.04	7675.04	6579.04	6332.03	8267.03	9290.05	11758.1
P05204	HMGN2_HUMAN	4762.03	4664.03	1976.01	5735.04	4723.03	6822.05
P05362	ICAM1_HUMAN	800.007	926.007	1221.01	1082.01	913.007	895.008	1233.01
P05386	RLA1_HUMAN	3293.03	4920.04	420.004	3936.04	5032.04	4605.05	2124.02
P05387	RLA2_HUMAN	20846.1	19894.1	21983.1	20917.1	20653.1	19811.1	27701.1
P05388	RLA0_HUMAN	17380.1	19050.1	14220.1	14243.1	18303.1	19332.2	26540.2
P05455	LA_HUMAN	4195.03	4663.04	4371.02	4389.03	4593.02	4113.03	5956.04
P05543	THBG_HUMAN	2331.01	2419.02	1204	2312.02	2709.02	1659.01	3912.03
P05546	HEP2_HUMAN	6938.04	7283.03	7071.04	6228.03	8478.04	7905.04	8976.04
P05556	ITB1_HUMAN	4360.02	3726.02	3550.02	4135.03	3601.02	4982.03	5800.04
P05783	K1C18_HUMAN	47840.2	61397.4	60588.4	53361.3	60936.3	58933.3	64318.4
P05783;P08727	K1C18_HUMAN;K1C19_HUMAN	61759.4	56878.3	44788.3	39296.2	51713.3	49149.3	44408.3
P05787	K2C8_HUMAN	68000.3	64948.3	72362.4	46279.3	68802.4	52181.3	100509
P05787;P08670;P08729	K2C7_HUMAN;K2C8_HUMAN;VIME_HUMAN	55360.2	125163	114025	125669	127281	115426	179045
P05787;P08670;P08729;P78386	K2C7_HUMAN;K2C8_HUMAN;KRT85_HUMAN;VIME_HUMAN	60387.3			61220.3		57672.3
P05787;P08729	K2C7_HUMAN;K2C8_HUMAN	21078.1	22152.1	24181.1	18922.1	22981.1	24033.1	25329.1
P05787;P08729;Q6KB66	K2C7_HUMAN;K2C80_HUMAN;K2C8_HUMAN	612.004			932.006
P06132	DCUP_HUMAN	1111.01	988.005	1114.01	693.004	773.004	1586.01	1175.01
P06396	GELS_HUMAN	7289.05	8229.05	7912.05	7713.04	9161.05	7632.05	9613.06
P06454	PTMA_HUMAN	10958.1	13523.1	17315.1	14493.1	15395.1	19634.1	21561.1
P06493	CDK1_HUMAN	3333.02	3364.02	3079.03	3803.03	2295.02	3120.03	5062.04
P06493;P24941	CDK1_HUMAN;CDK2_HUMAN	876.006	1390.01	1444.01	6318.03	935.007	1701.01	1217.01
P06493;P24941;P50750	CDK1_HUMAN;CDK2_HUMAN;CDK9_HUMAN	5785.03						7068.04
P06576	ATPB_HUMAN	40240.2	43269.3	39478.2	39610.2	26529.1	31934.2	57225.3
P06703	S10A6_HUMAN	139609	135096	164724	148143	127839	90696.5	195738
P06730	IF4E_HUMAN	2253.01	2961.03	2752.02	1960.02	2113.01	2822.01	3883.02
P06733	ENOA_HUMAN	57270.3	79053.6	52353.3	70096.5	63656.3	75969.7	84861.4
P06733;P09104;P13929	ENOA_HUMAN;ENOB_HUMAN;ENOG_HUMAN	5663.07	87330.1	25867.3		74489.7	86858	62571.6
P06737	PYGL_HUMAN	2776.02	4005.03	2527.01	2829.01	1796.01	2279.02	2327.01
P06744	G6PI_HUMAN	14850.1	18009.1	10759.1	15275.1	12209.1	18923.1	20168.1
P06748	NPM_HUMAN	45308.2	46552.2	42932.2	45376.2	31684.1	47199.3	48166.2
P06753	TPM3_HUMAN	10332.1	10438.1	9992.06	10338.1	10527.1	10849.1	16637.1
P06753;P07951;P09493;P67936	TPM1_HUMAN;TPM2_HUMAN;TPM3_HUMAN;TPM4_HUMAN	20720.1	23594.2			13184.1	22834.2	39097.3
P06753;P07951;P67936	TPM2_HUMAN;TPM3_HUMAN;TPM4_HUMAN	4304.03	4582.03			3796.02	4088.02	5628.04
P06753;P09493	TPM1_HUMAN;TPM3_HUMAN	1989.01	822.006	853.006	1041.01		894.006	957.005
P06865	HEXA_HUMAN	1368.01	1429.01	767.005	751.006	1870.01	1044.01	2035.01
P06899;P23527;P33778;Q16778;Q8N257	H2B1B_HUMAN;H2B1J_HUMAN;H2B1O_HUMAN;H2B2E_HUMAN;H2B3B_HUMAN	31617.2
P07099	HYEP_HUMAN	2093.01	1569.01	2163.01	782.004	1961.01	798.005	1957.01
P07108	ACBP_HUMAN	3467.02	2934.02	2016.01	2960.02	2391.01	3181.02	3702.02
P07195	LDHB_HUMAN	41464.4	33838.2	44931.5	40010.4	40274.4	47529.6	32440.4
P07203	GPX1_HUMAN	2733.02	3464.04	2960.02	3160.04	3083.02	3588.02	5076.04
P07237	PDIA1_HUMAN	10656.1	16990.1	16047.1	13701.1	13219.1	19902.1	23167.1
P07305	H10_HUMAN	2290.01	4076.02	3877.02	3011.01	3391.01	3432.02	5334.03
P07311	ACYP1_HUMAN	290.003	842.006	307.002	1394.01	587.004	709.004	910.008
P07315;P07316;P11844	CRGA_HUMAN;CRGB_HUMAN;CRGC_HUMAN	3222.02	3084.02	4126.02		3478.02	3729.02	4755.02
P07339	CATD_HUMAN	2148.01	2581.01	4376.03	2304.02	4521.03	3203.02	3424.02
P07355	ANXA2_HUMAN	50124.2	50421.2	53974.2	47172.2	40876.2	54288.3	55470.4
P07358	CO8B_HUMAN	962.006		612.004	1004.01	416.003	820.005	1487.01
P07384	CAN1_HUMAN	1913.01	2480.01	1902.01	2547.02	1902.01	2862.02	2742.02
P07437	TBB5_HUMAN	34397.3	45129.4	15173.1	25864.2	33300.4	38747.4	47150.5
P07437;P68371	TBB4B_HUMAN;TBB5_HUMAN	28890.2	38696.3	31173.2	9535.05	26374.2	30155.2	40651.3
P07437;P68371;Q13885	TBB2A_HUMAN;TBB4B_HUMAN;TBB5_HUMAN	24424.2		34157.3	23995.2
P07437;P68371;Q13885;Q9BUF5	TBB2A_HUMAN;TBB4B_HUMAN;TBB5_HUMAN;TBB6_HUMAN	41653.2		45033.3
P07437;Q13885	TBB2A_HUMAN;TBB5_HUMAN	31293.3		32843.3
P07602	SAP_HUMAN	13216.1	14814.1	13809.1	14104.1	16931.1	15717.1	19006.1
P07686	HEXB_HUMAN	3002.02	1963.01	2239.01	1671.01	3147.02	2338.01	2401.02
P07737	PROF1_HUMAN	43579.3	52509.4	42862.3	32868.2	53800.3	47719.4	65842.5
P07741	APT_HUMAN	3991.03	4562.03	4276.02	4945.02	4822.04	6608.05	7523.04
P07814	SYEP_HUMAN	5891.03	5923.03	6216.03	4334.03	5778.03	5960.04	9451.05
P07814;P47897	SYEP_HUMAN;SYQ_HUMAN	1849.01	3720.02	2403.01	3700.02	2315.01	2558.01	4193.03
P07900	HS90A_HUMAN	24975.1	18583.1	26490.1	27380.2	26874.1	22923.1	33755.2
P07900;P08238	HS90A_HUMAN;HS90B_HUMAN	18539.1	58156.5	53464.4	44905.3	29793.2	19006.1	20206.1
P07900;P08238;Q58FF6	H90B4_HUMAN;HS90A_HUMAN;HS90B_HUMAN	47811.3	38789.3	49592.4	45948.4	52048.3	41015.3	68911.5
P07900;P08238;Q58FF6;Q58FF8	H90B2_HUMAN;H90B4_HUMAN;HS90A_HUMAN;HS90B_HUMAN	28856.1					29491.2	45005.3
P07900;P08238;Q58FF8	H90B2_HUMAN;HS90A_HUMAN;HS90B_HUMAN	51517.4					56476.4	50374.2
P07910	HNRPC_HUMAN	42031.2	55328.3	43624.2	51082.2	51940.2	39546.2	73442.4
P07910;Q86SE5	HNRPC_HUMAN;RALYL_HUMAN	11279.1	9152.05			11508.1	11076	10969.1
P07919	QCR6_HUMAN	4005.02	3332.02	2487.01	3378.02	4761.03	3036.02	4549.03
P07951	TPM2_HUMAN	850.007	687.004			618.004	738.006	640.005
P07951;P09493	TPM1_HUMAN;TPM2_HUMAN	1336.01	4802.04			3110.02	3402.02	3144.02
P07951;P67936	TPM2_HUMAN;TPM4_HUMAN	10830.1	13997.1			11399.1	5069.03	12980.1
P07954	FUMH_HUMAN	7869.04	8852.04	8531.04	7761.04	9609.05	7894.04	9334.08
P07996	TSP1_HUMAN	3884.01	3529.02	2218.01	1928.01	2161.01	3298.02	4080.03
P08133	ANXA6_HUMAN	1033.01	1540.01	1614.01	1151.01	1683.01	2014.01	2130.01
P08174	DAF_HUMAN	16115.1	17665.1	18912.1	16621.1	16660.1	16791.1	23455.1
P08195	4F2_HUMAN	11945.1	11224.1	13029.1	9824.05	10311.1	10278.1	16161.1
P08236	BGLR_HUMAN	1112.01			707.004			1173.01
P08237	PFKAM_HUMAN	1550.01	1637.01	1790.01	2371.02	1726.02	2391.02	3494.02
P08237;P17858;Q01813	PFKAL_HUMAN;PFKAM_HUMAN;PFKAP_HUMAN	3882.02	4032.02	4734.02	5131.02	5113.02	2902.01	5373.02
P08238	HS90B_HUMAN	88113.5	76005.5	93223.6	71184.5	86766.5	94875.6	122625
P08238;P14625	ENPL_HUMAN;HS90B_HUMAN	32070.2	47697.3	29705.2	46933.3	47027.3	34383.3	70050.6
P08238;Q58FF8	H90B2_HUMAN;HS90B_HUMAN	30194.2					35464.2	35864.3
P08240	SRPRA_HUMAN	1214.01	1806.01	1383.01	981.009	1545.01	1220.01	2178.02
P08243	ASNS_HUMAN	5469.04	5508.02	5900.05	5885.04	6840.05	6971.05	8696.07
P08559	ODPA_HUMAN	3767.02	7320.06	6603.05	5070.03	6518.05	5540.04	6082.04
P08574	CY1_HUMAN	4183.02	3445.02	3841.02	4115.02	4217.03	3793.02	4560.02
P08579	RU2B_HUMAN	2711.02	2108.01	1243.01	2619.02	2261.01	2164.02	3995.03
P08579;P09012	RU2B_HUMAN;SNRPA_HUMAN	899.004	1830.01	1254		1414.01	915.005	1929.01
P08581	MET_HUMAN	268.002
P08590	MYL3_HUMAN	4751.04	4044.04	5754.05	4655.03	2680.02	5660.05	8218.07
P08590;P12829	MYL3_HUMAN;MYL4_HUMAN	10144.1	7413.05	8794.06	9299.06	8879.07	11235.1	9733.07
P08621	RU17_HUMAN	5478.04	5736.02	7313.05	6255.04	7327.05	7581.04	8730.06
P08648	ITA5_HUMAN	521.003	1181.01		1170.01	1752.01		2373.02
P08670	VIME_HUMAN	25629.1	24889.2	26321.2	27337.1	28578.2	39017.2	39406.2
P08697	A2AP_HUMAN	4638.04	3961.02	4921.03	4084.03	4406.03	5352.04	4164.03
P08708	RS17_HUMAN	5796.04	6304.05	6216.04	5489.04	6020.04	6158.04	7510.05
P08727	K1C19_HUMAN	6602.04	6371.04	8235.05	5654.03	7181.04	6759.04	9557.07
P08727;P13645;Q04695	K1C10_HUMAN;K1C17_HUMAN;K1C19_HUMAN	13572.1	10497	12079.1	11492	12295.1		19360.1
P08727;Q04695	K1C17_HUMAN;K1C19_HUMAN	51706.2	54200.3	34061.2	47289.3	52288.2	38788.2	73794.5
P08729	K2C7_HUMAN	32892.2	42455.2	46634.3	39349.2	45177.2	45152.2	62701.4
P08754	GNAI3_HUMAN	2182.02	3153.03	2247.02	2709.03	2591.03	3237.03	3322.03
P08758	ANXA5_HUMAN	15059.1	14143.1	13003.1	15581.1	12433.1	16472.1	16063.1
P08865	RSSA_HUMAN	23348.2	24406.2	24108.2	23318.2	17491.1	28259.2	30927.2
P08962	CD63_HUMAN	2233.01	3349.03	3093.02	3754.02	3456.02	3417.02	5334.04
P09001	RM03_HUMAN	367.002	668.004			693.004	803.004	1498.01
P09012	SNRPA_HUMAN	4951.03	4599.02	6259.03	6192.03	6641.03	5653.03	8340.04
P09104	ENOG_HUMAN	580.006	397.003	1324.01		806.006	797.004	940.006
P09110	THIK_HUMAN	460.003	720.005	492.004	1068.01		789.006	932.008
P09132	SRP19_HUMAN	705.007	971.01	508.004	261.002			562.006
P09234	RU1C_HUMAN	3554.02	3209.01	2952.01	2972.01	3582.02	3482.02	4104.02
P09382	LEG1_HUMAN	11510.1	9435.05	10361.1	11486.1	14523.1	13247.1	17040.1
P09417	DHPR_HUMAN	726.006	613.005		675.006
P09493	TPM1_HUMAN	6703.06	6734.04	6022.04	6082.04	5207.04	6660.05	7326.06
P09496	CLCA_HUMAN	5661.03	5763.03	5888.03	6655.03	7470.03	4530.03	9405.05
P09497	CLCB_HUMAN	2232.01	1673.01	2083.01	1914.01	2218.01	2774.02	3442.02
P09525	ANXA4_HUMAN	2039.01	1732.01	2353.01	3755.03	2342.02	2005.01	5324.03
P09543	CN37_HUMAN	693.003	744.003	1434.01	768.003	1781.01	1068.01	2701.02
P09622	DLDH_HUMAN	2173.01	2564.02	3071.01	2571.01	3322.02	3102.02	4470.03
P09651	ROA1_HUMAN	46960.4	33216.3	26002.2	43004.4	34501.3	37023.3	50393.4
P09661	RU2A_HUMAN	4508.02	4833.02	4598.02	3923.02	4470.03	6338.03	5148.02
P09669	COX6C_HUMAN	3955.02	2553.01	4117.02	4059.02	3492.02	4693.02	5831.04
P09874	PARP1_HUMAN	6299.04	4232.02	4827.04	5971.04	6248.05	6891.03	6851.04
P09960	LKHA4_HUMAN	4615.02	4606.03	4793.02	4152.03	4467.03	5415.04	7554.06
P0A8V2	RPOB_ECOLI	479.004
P0AC19	FOLX_ECOLI	297.003
P0AE12	AMN_ECOLI	3609.01			5689.02		5120.02
P0C0L4	CO4A_HUMAN	3791.02			2145.01	2458.01	3432.02	3951.02
P0C0S5;Q71UI9	H2AV_HUMAN;H2AZ_HUMAN	10662.1	10150.1	193459	9723.06	9344.05	9299.06	16257.1
P0CG22;Q9BTZ2	DHRS4_HUMAN;DR4L1_HUMAN	1192.01	1535.01	1568.01	1294.01	1215.01	1486.01
P0DMM9;P0DMN0;P50225	ST1A1_HUMAN;ST1A3_HUMAN;ST1A4_HUMAN	997.006	1507.01	1622.01	1798.01	2156.01	1951.01	3083.02
P0DMV8;P0DMV9	HS71A_HUMAN;HS71B_HUMAN	17322.1	22093.2	19810.1	16088.1	17727.1	20508.2	26069.2
P0DMV8;P0DMV9;P48741	HS71A_HUMAN;HS71B_HUMAN;HSP77_HUMAN	11368		9733.05	12872	10577	10660.1	14123.1
P0DN76;Q01081	U2AF1_HUMAN;U2AF5_HUMAN	2464.02	9577.04	8128.04	10749.1	10609	9203.05	13622.1
P0DN79;P35520	CBSL_HUMAN;CBS_HUMAN	1569.01	1530.01	1745.01	1320.01	1218.01	1467.01	3086.01
P0DP23;P0DP24;P0DP25	CALM1_HUMAN;CALM2_HUMAN;CALM3_HUMAN	33673.2	16250.1	30444.2	28197.2	16536.1	19777.2	25291.2
P0DPB6	RPAC2_HUMAN	1265.01	1067.01	667.005	1977.01	1580.01	1740.01	1436.01
P10155	RO60_HUMAN	1307.01	1044.01	1340.01		1075.01	1364.01	1599.01
P10253	LYAG_HUMAN	743.005	641.004	658.004	853.005	706.005	811.007	866.006
P10301;P62070	RRAS2_HUMAN;RRAS_HUMAN	2757.01	456.004		114.001	413.004		1654.01
P10321	HLAC_HUMAN	1606.01	859.007	2036.01	1386.01	1220.01	1750.02	1705.02
P10398	ARAF_HUMAN	737.005	1424.01	448.003			286.002	533.004
P10412;P16402;P16403	H12_HUMAN;H13_HUMAN;H14_HUMAN	129391	200905	120297	191040	202372	206278	284518
P10515	ODP2_HUMAN	3505.02	4000.02	2775.01	2383.01	2357.01	3731.02	4141.03
P10586	PTPRF_HUMAN	701.003				737.004	517.003	1471.01
P10599	THIO_HUMAN	53380.4	55015.4	40717.3	40375.3	45259.3	52073.4	74162.6
P10606	COX5B_HUMAN	16495.1	16063.1	12221.1	11236.1	14224.1	14929.1	15757.1
P10619	PPGB_HUMAN	514.004	1003.01	362.003	772.006	679.007	759.007	845.009
P10620	MGST1_HUMAN	2267.02	2418.02	1999.02	2861.02	3204.03	2203.02	3155.03
P10643	CO7_HUMAN	965.006	1757.01	1273.01	1561.01	1618.01	1130.01	1895.01
P10644	KAP0_HUMAN	2196.01	855.004	711.004	1081.01	351.003	1548.01	1113.01
P10768	ESTD_HUMAN	2031.02	2946.02	2456.02	1124.01	2604.03	2965.02	2249.01
P10809	CH60_HUMAN	24637.2	27132.2	23110.1	21515.1	25978.2	24562.1	37578.2
P10909	CLUS_HUMAN	1756.01	1444.01	961.008	2007.01	1318.01	950.007	5988.04
P10916	MLRV_HUMAN	3000.03	5050.04	3984.02	2682.01	3618.03	4267.02	5556.03
P11021	BIP_HUMAN	47166.2	48065.2	36114.2	32668.2	46938.2	51773.3	63984.4
P11021;P11142	BIP_HUMAN;HSP7C_HUMAN	12112.1	71291.5	24702.2		23486.2	23343.2	26576.3
P11142	HSP7C_HUMAN	28722.2	31098.2	41488.3	32617.2	79762.6	40649.3	99744.9
P11166	GTR1_HUMAN	2026.01	3644.02	4456.03	2590.01	2361.01	3159.02	3405.02
P11169;Q8TDB8	GTR14_HUMAN;GTR3_HUMAN	810.004				1088.01	848.005	651.005
P11172	UMPS_HUMAN	2404.01	1228.01	1882.01	3225.01	2845.02	1870.01	2437.02
P11177	ODPB_HUMAN	4470.03	5230.03	3471.02	4167.03	5663.04	5875.04	6460.04
P11182	ODB2_HUMAN	462.004		589.003		736.004		1697.01
P11233	RALA_HUMAN	598.005	1857.01	1723.01	2275.02	2332.01	963.01	2432.02
P11233;P11234	RALA_HUMAN;RALB_HUMAN	1754.01		2299.01			3188.02
P11234	RALB_HUMAN	158.002		493.003
P11279	LAMP1_HUMAN	4850.03	6093.04	8023.04	5663.03	6385.04	9390.07	8685.05
P11310	ACADM_HUMAN	3005.02	2853.02	3414.02	2541.02	2841.02	3696.02	3746.03
P11387	TOP1_HUMAN	6842.03	6727.03	6403.03	6241.03	5903.06	5260.04	7313.04
P11388	TOP2A_HUMAN	2027.01	2448.01	1944.01	2240.01	2354.01	2333.01	3851.03
P11388;Q02880	TOP2A_HUMAN;TOP2B_HUMAN	1926.01	2317.02	2444.02	2787.02	3472.02	3178.02	4176.03
P11413	G6PD_HUMAN	8251.03	7043.03	7031.03	6915.03	8080.03	9273.04	10833
P11498	PYC_HUMAN	2551.01	3398.02	1897.01	2903.02	2681.01	3689.02	3803.02
P11586	C1TC_HUMAN	7133.03	9313.05	7460.04	7073.03	7801.03	8458.04	10680
P11586;Q6UB35	C1TC_HUMAN;C1TM_HUMAN	4920.02		7197.03	5326.02	6948.03	6264.03	9806.04
P11717	MPRI_HUMAN	1089.01	882.005	786.005	585.003	913.005	567.004	472.003
P11766	ADHX_HUMAN	2613.01	2833.01	2995.01	2326.01	2637.01	2517.01	3050.01
P11908;P21108	PRPS2_HUMAN;PRPS3_HUMAN	1101.01
P11940	PABP1_HUMAN	6267.04	6298.05	7081.05	6346.04	6401.05	9984.08	10688.1
P11940;Q13310	PABP1_HUMAN;PABP4_HUMAN	12782.1	15713.1	15303.1	10839.1	13215.1	17022.1	22615.1
P12004	PCNA_HUMAN	15566.1	13758.1	15943.1	16645.1	16652.1	18080.1	21844.1
P12081	HARS1_HUMAN	3254.02	2852.02	2392.02	2780.01	2692.01	3125.02	3771.02
P12111	CO6A3_HUMAN	609.003
P12235	ADT1_HUMAN	1637.01	2803.01	1666.01	2765.02	1708.01	3359.02	2467.02
P12235;P12236	ADT1_HUMAN;ADT3_HUMAN	3196.02	4049.04	3747.03	3997.04	3162.03	4215.03	4223.04
P12236	ADT3_HUMAN	7386.05	5207.03	3637.03	7158.05	4008.03	9696.08	6093.05
P12259	FA5_HUMAN	2052.02		994.009	1899.02	1441.01	541.005	2042.02
P12268	IMDH2_HUMAN	4208.03	4954.03	5312.04	4994.03	5535.02	5282.03	7727.06
P12268;P20839	IMDH1_HUMAN;IMDH2_HUMAN	2608.01	3702.02		3010.02	3836.02	5044.03	4034.02
P12270	TPR_HUMAN	2119.01	2167.01	1261.01	1705.01	2167.01	1767.01	2905.01
P12277	KCRB_HUMAN	4854.03	3852.03	5160.03	4350.02	3187.02	5195.03	5186.04
P12429	ANXA3_HUMAN	6334.03	5903.03	5196.03	4975.02	5942.03	6612.04	8285.04
P12532;P17540	KCRS_HUMAN;KCRU_HUMAN	386.004				548.005		760.009
P12814	ACTN1_HUMAN	3746.03	3086.02	3836.02	3308.02	3883.03	4329.03	5007.02
P12814;P35609	ACTN1_HUMAN;ACTN2_HUMAN	2760.01	4139.02	987.008	2660.01	1378.01	2795.02	4227.02
P12829	MYL4_HUMAN	10514.1	11275.1	9249.07	8069.05	8643.06	10043.1	12276.1
P12883	MYH7_HUMAN	9142.06	9162.07	8624.07	7797.05	8167.06	14104.1	9758.09
P12883;P13533	MYH6_HUMAN;MYH7_HUMAN	11543.1	14281.1	12537.1	13031.1	13498.1		17834.1
P12883;P13533;P35579;Q9Y623	MYH4_HUMAN;MYH6_HUMAN;MYH7_HUMAN;MYH9_HUMAN	3757.02	4144.02			934.005		1785.01
P12883;P13533;Q9Y623	MYH4_HUMAN;MYH6_HUMAN;MYH7_HUMAN	5169.04	4479.03	4711.04	6265.05	4295.04		8996.07
P12955	PEPD_HUMAN	668.004		591.004	890.004	511.003	1060.01	909.006
P12956	XRCC6_HUMAN	9762.05	10566.1	9909.06	10753	12075.1	11339.1	13631.1
P13010	XRCC5_HUMAN	10379.1	11991.1	9492.06	10833.1	10442.1	10359.1	13631.1
P13073	COX41_HUMAN	9893.06	11059.1	8182.04	8435.05	11517.1	10839.1	13827.1
P13473	LAMP2_HUMAN	4547.02	4488.02	4380.02	4091.02	4513.03	4406.03	4421.03
P13489	RINI_HUMAN	3040.03	3231.02	3772.02	2830.01	3159.02	3386.02	3599.03
P13533	MYH6_HUMAN	807.005	1542.01	1739.01	1188.01	1270.01		1344.01
P13639	EF2_HUMAN	27782.1	37036.2	38069.2	41028.2	36801.2	38874.2	51823.3
P13639;Q15029	EF2_HUMAN;U5S1_HUMAN	43713.2	44960.2	46428.2	44826.2	46897.2	47412.3	51531.3
P13645	K1C10_HUMAN	3509.02	3840.02	3318.02	3737.03	4037.02	6351.06	5179.03
P13646;P19012	K1C13_HUMAN;K1C15_HUMAN	3805.02		4252.03	3433.02	3964.02		4787.03
P13667	PDIA4_HUMAN	3519.02	4021.02	4051.03	4787.02	4101.02	5254.03	6432.04
P13674	P4HA1_HUMAN	828.007	915.007	525.004	765.007	747.005	757.007	1563.01
P13693	TCTP_HUMAN	5959.02	4720.02	2939.02	1909.01	2608.01	2920.02	3828.03
P13797	PLST_HUMAN	6720.04	7011.04	6634.06	6386.04	7072.04	9277.07	8979.08
P13797;Q14651	PLSI_HUMAN;PLST_HUMAN	5315.03	7976.05	4833.03	6584.04	5989.04	8154.05	9707.06
P13798	ACPH_HUMAN	1389.01	2120.01	1698.01	1900.01	2213.01	1721.01	3016.01
P13804	ETFA_HUMAN	4128.02	4669.03	4382.03	4225.03	3824.03	5741.04	8206.04
P13807	GYS1_HUMAN	683.005	1778.01	1182.01	717.004	1491.01	1739.01	1786.01
P13861	KAP2_HUMAN	2140.01	1403.01	2064.01	2246.01	2431.02	2476.02	3494.03
P13928;Q5VT79	ANXA8_HUMAN;AXA81_HUMAN	691.007	473.004	526.003		791.005	607.006	604.005
P13929	ENOB_HUMAN	1337.01	1513.01	1562.01	1042.01	1057.01	1372.01	1239.01
P13987	CD59_HUMAN	2757.02	3613.02	3802.02	2554.02	3877.02	4127.02	11518
P13995	MTDC_HUMAN	1114.01	759.005	1209.01	563.002	1560.01	1437.01	1359.01
P14174	MIF_HUMAN	36019.2	37688.2	37650.2	28314.2	32989.2	30709.3	52794.4
P14209	CD99_HUMAN	1859.01	1454.01	1325.01	1724.01	1304.01	2015.01	2563.01
P14314	GLU2B_HUMAN	11837.1	9582.06	13046.1	12285.1	15046.1	14773.1	14132.1
P14324	FPPS_HUMAN	8669.06	6478.04	7763.05	8330.05	8196.05	7287.05	3923.03
P14384	CBPM_HUMAN	1643.01	494.003	2105.01	666.005	604.004	1021	1040
P14406	CX7A2_HUMAN	2952.03	2888.03	2262.01	3556.02	3470.02	3413.03	4092.04
P14550	AK1A1_HUMAN	3505.02	5031.03	5664.03	5570.03	6549.04	6313.04	9351.06
P14618	KPYM_HUMAN	95021.4	132343	136359	93840.5	99871.4	144026	155646
P14625	ENPL_HUMAN	16916.1	16444.1	18035.1	17655.1	18160.1	20621.1	24372.1
P14678;P63162	RSMB_HUMAN;RSMN_HUMAN	7084.03	4852.02	5963.03	5905.03	4847.02	5551.02	6568.03
P14735	IDE_HUMAN	1114.01	1913.01	1459.01	1597.01	1630.01	1561.01	2160.01
P14854	CX6B1_HUMAN	2571.02	1829.02	1929.02	1455.01	2216.01	3418.03	3153.03
P14866	HNRPL_HUMAN	8030.04	6678.03	7221.05	6090.04	7258.03	5589.02	11531.1
P14868	SYDC_HUMAN	4768.03	4136.03	4243.02	4736.03	3566.01	4844.03	7086.05
P14927	QCR7_HUMAN	1242.01	1740.01	936.006	1384.01	3338.03	1576.02	2968.03
P15121	ALDR_HUMAN	9434.06	9315.04	11239	9811.05	9751.05	11586.1	17489.1
P15151	PVR_HUMAN	567.004	448.003	1022.01				1080.01
P15170	ERF3A_HUMAN	3323.02	4161.02	4573.02	5497.02	4139.02	5940.02	8313.05
P15291	B4GT1_HUMAN	797.005	2817.02	1361.01	1458.01	1704.01	1552.01	2158.02
P15311	EZRI_HUMAN	5829.03	6626.03	6745.04	5336.02	6464.03	8190.04	10740.1
P15311;P26038;P35241	EZRI_HUMAN;MOES_HUMAN;RADI_HUMAN	9660.06	9796.06	9787.05	9585.06	11393.1	12347.1	11767.1
P15328	FOLR1_HUMAN	16909.1	8523.03	18759.1	15281.1	16610.1	14019.1	25567.2
P15374	UCHL3_HUMAN	2288.01	2606.02	1514.01	2502.01	2077.01	2377.02	2704.02
P15529	MCP_HUMAN	4433.02	2980.02	3440.02	3276.02	3332.02	4089.02	4049.02
P15531	NDKA_HUMAN	25423.1	25449.1	24620.1	29979.2	25429.1	33442.2	35516.2
P15559	NQO1_HUMAN	3003.02	2013.01	3799.02	1141	1946.01	1776.01	5265.03
P15586	GNS_HUMAN	843.007	1079.01	1383.01	1124.01	1479.01	1196.01	1506.01
P15880	RS2_HUMAN	21857.1	21761.1	23596.1	21744.1	22997.1	22642.1	30528.2
P15924	DESP_HUMAN	1439.01	624.005	801.005	1059.01	958.006	1721.01	2458.02
P15927	RFA2_HUMAN	2527.02	2640.02	2508.02	2023.02	3551.03	2554.02	3703.03
P15954	COX7C_HUMAN	2867.02	3199.02	2601.01		4087.02
P16070	CD44_HUMAN	5288.04	4990.04	4932.03	4748.03	4993.03	4623.03	7250.05
P16083	NQO2_HUMAN	1750.01	1789.01	2826.02	2694.01	1696.01	2682.01	3439.02
P16144	ITB4_HUMAN	305.002	1032.01	558.003		523.003	803.008	346.003
P16152	CBR1_HUMAN	3429.02	3522.02	4706.03	3455.02	3872.03	3473.02	4277.02
P16219	ACADS_HUMAN	551.005			537.004	2002.02		523.003
P16220;P18846	ATF1_HUMAN;CREB1_HUMAN	1702.01		2891.01				2924.02
P16278	BGAL_HUMAN	526.005	1637.02	1007.01	1019.01	1122.01	694.006	1936.02
P16298;Q08209	PP2BA_HUMAN;PP2BB_HUMAN	614.004		986.006			1004.01
P16401	H15_HUMAN	9615.05	8955.06	9750.07	16902.1	17824.1	10411.1	27493.2
P16435	NCPR_HUMAN	3108.02	2926.02	2999.02	2011.01	1700.01	3961.03	3661.02
P16455	MGMT_HUMAN	302.003			281.003		732.005	1065.01
P16615	AT2A2_HUMAN	3798.02	3563.03	3646.03	5266.04	5663.03	5682.04	5491.03
P16949	STMN1_HUMAN	9020.07	7290.04	5453.04	4064.03	8442.06	11354.1	13174.1
P16989	YBOX3_HUMAN	5393.03	5025.03	1888.01	7047.04	4739.03	5167.03	6328.04
P16989;P67809	YBOX1_HUMAN;YBOX3_HUMAN	8109.06	7821.06	6849.04	6334.03	6344.04	8282.06	9978.05
P17096	HMGA1_HUMAN	6961.04	3868.02	7989.04	8297.04	5693.03	7628.04	6994.04
P17174	AATC_HUMAN	2842.02	3417.02	2338.01	2084.01	3136.01	2962.02	3368.02
P17275	JUNB_HUMAN	265.002
P17301	ITA2_HUMAN	1775.01	2303.01	2250.01	2001.01	2207.01	2132.01	4255.02
P17480	UBF1_HUMAN	1364.01	1676.01	1373.01	1536.01	1424.01	2040.02	1980.01
P17655	CAN2_HUMAN	2741.01	2980.02	3380.02	1932.01	2300.01	2137.01	3795.02
P17693	HLAG_HUMAN	1622.01	1233.01	2130.01	1213.01	2106.02	1615.01	2833.02
P17812	PYRG1_HUMAN	2990.02	4597.03	3270.02	4316.02	4492.03	2419.02	6277.04
P17844	DDX5_HUMAN	5937.04	6874.05	4891.03	4858.03	4702.03	6388.04	7959.04
P17844;Q92841	DDX17_HUMAN;DDX5_HUMAN	9167.07	13199.1	9643.07	7190.05	15017.1	13773.1	15832.1
P17858	PFKAL_HUMAN	1171.01	1208.01	1410.01	1253.01	1102.01	884.007	2429.02
P17858;Q01813	PFKAL_HUMAN;PFKAP_HUMAN	567.006	366.003	241.002	484.005	638.006	689.006	732.007
P17931	LEG3_HUMAN	10546	15119.1	9748.05	10860	11220	14223.1	14128.1
P17980	PRS6A_HUMAN	2572.01	5456.03	5225.04	6152.04	4208.02	6688.05	6201.05
P17987	TCPA_HUMAN	6052.02	6179.03	6370.04	6545.03	6267.03	6733.04	9287.06
P18031	PTN1_HUMAN	472.004	1050.01	730.005	1618.01	1090.01	694.005	1370.01
P18077	RL35A_HUMAN	16958.1	16218.1	17040.1	17475.1	18848.1	17809.1	21896.1
P18085	ARF4_HUMAN	5361.03	5879.03	5902.04	5251.03	6052.04	6303.04	8086.05
P18085;P84085	ARF4_HUMAN;ARF5_HUMAN	12806.1	18485.1	11918.1	15216.1	12665.1	19431.1	14449.1
P18124	RL7_HUMAN	19438.1	18561.1	24344.2	20148.1	24416.1	24564.1	24463.2
P18206	VINC_HUMAN	5069.03	6373.04	4737.03	4733.04	4512.02	4633.03	6877.05
P18583	SON_HUMAN	3467.02	1981.01	2125.01	2371.01	2030.01	2653.01	1701.01
P18615	NELFE_HUMAN	1137.01	563.004	774.007		992.005		545.005
P18621	RL17_HUMAN	15035.1	14140.1	13944.1	13801.1	9924.06	14252.1	12093.1
P18669	PGAM1_HUMAN	16010.1	15548.1	16218.1	15249.1	17464.1	13978.1	20166.1
P18754	RCC1_HUMAN	5740.03	5729.03	3968.02	5787.03	4262.02	5907.03	6610.03
P18858	DNLI1_HUMAN	488.003	531.004	1902.01	934.006	445.003	828.007	2009.01
P18859	ATP5J_HUMAN	3510.02	3175.01	2843.01	3633.02	3421.01	2367.01	1952.01
P19075	TSN8_HUMAN	2522.01	2847.02	3353.02	3080.02	2999.02	2215.01	4892.03
P19256	LFA3_HUMAN	1591.01	1291.01	1115.01		1187.01	1629.01	1604.01
P19338	NUCL_HUMAN	26799.1	25981.1	29694.1	27682.1	26942.1	27008.1	32206.2
P19367;Q2TB90	HKDC1_HUMAN;HXK1_HUMAN	1238.01
P19388	RPAB1_HUMAN	1123.01	1045.01	2491.01	1657.01	2434.01	1766.01	2223.01
P19404	NDUV2_HUMAN	662.006	2770.02	2816.02	2585.02	2365.02	1932.01	2875.02
P19525	E2AK2_HUMAN	834.004	1292.01	721.004	1066.01	995.005	639.003	1433.01
P19623	SPEE_HUMAN	5147.03	5018.03	5415.04	4581.03	4957.04	4311.03	7063.05
P19784	CSK22_HUMAN	1007.01	1699.01	1547.01	1542.01	1404.01	1780.01	2374.02
P19823	ITIH2_HUMAN	43577.4	39255.4	37323.3	41622.3	38269.3	41709.4	51508.4
P19827	ITIH1_HUMAN	4181.02	3475.02	3592.02	2501.01	4311.02	4274.03	6008.04
P20020	AT2B1_HUMAN	2133.02	1353.01	1065.01	1772.01	1035.01	1360.01	1170.01
P20042	IF2B_HUMAN	7275.04	5200.04	8464.05	5304.03	6110.04	7719.04	10035.1
P20073	ANXA7_HUMAN	2691.02	2664.02	2019.02	2836.02	3404.03	2305.01	2959.01
P20290	BTF3_HUMAN	4448.02		3513.02	4392.02	4079.02	4620.03	4241.02
P20339	RAB5A_HUMAN	1842.01	1960.02	1052.01	2501.02	527.004	2706.02	2328.01
P20339;P51148;P61020	RAB5A_HUMAN;RAB5B_HUMAN;RAB5C_HUMAN	5100.03	4598.03		3937.02	4701.03
P20340	RAB6A_HUMAN	2339.01	2369.02	3479.02	2525.02	2090.01	2272.01	3498.03
P20618	PSB1_HUMAN	4819.02	6540.04	5727.03	5517.03	7607.04	7634.04	10007.1
P20645	MPRD_HUMAN	1910.01	2338.01	2024.01	2034.01	2577.02	2274.01	3417.02
P20674	COX5A_HUMAN	9693.05	10268.1	8879.06	10605.1	9864.05	9732.04	16786.1
P20700	LMNB1_HUMAN	8275.05	8635.05	7605.05	8520.04	7758.04	8469.05	12282.1
P20810	ICAL_HUMAN	2295.01	2665.02	5561.03	2668.01	6255.03	2777.02	3573.02
P20839	IMDH1_HUMAN	1101.01	818.006		1046.01	679.005	715.005	1708.01
P20962	PTMS_HUMAN	5455.03	5718.03	6125.04	7104.05	5904.04	6852.05	8708.06
P21127;Q9UQ88	CD11A_HUMAN;CD11B_HUMAN	458.002	849.006	1090.01	948.003	910.006	696.005	1242.01
P21266	GSTM3_HUMAN	4349.02	5261.03	4470.03	2868.02	4317.02	5401.04	6216.04
P21281	VATB2_HUMAN	1416.01	1713.01	2284.01	1826.01	1890.01	2515.01	2304.01
P21283	VATC1_HUMAN	513.004			534.004	224.002	355.003	660.004
P21291	CSRP1_HUMAN	5267.03	9345.05	7242.03	7456.04	8640.05	8861.05	9584.05
P21333	FLNA_HUMAN	21749.2	18753.1	26713.2	20229.2	22051.2	25547.2	27334.2
P21333;Q14315	FLNA_HUMAN;FLNC_HUMAN	1955.01	2503.01	3167.02	1716.01	1929.01		2823.01
P21399	ACOC_HUMAN	1261.01	1927.01	1301.01	1332.01	7231.05	1218.01	2005.01
P21796	VDAC1_HUMAN	8224.06	7740.06	10846.1	6363.02	10294.1	10891.1	12538.1
P21912	SDHB_HUMAN	2242.02	2376.02	2446.02	2577.01	1897.01	3406.02	3937.03
P21964	COMT_HUMAN	941.009	1316.01		1209	1044	1323.01	626.005
P21980	TGM2_HUMAN	3252.02	3907.03	3209.02	3335.02	2477.01	3681.03	3911.03
P22059	OSBP1_HUMAN	723.007	1486.01	506.002	737.005	625.004	903.006	1376.01
P22061	PIMT_HUMAN	2091.01	2868.01	4160.02	3719.02	4578.02	3692.02	5541.03
P22087	FBRL_HUMAN	6676.05	3923.02	5652.04	5349.03	5910.04	4779.02	10399.1
P22102	PUR2_HUMAN	8519.04	8907.04	10482.1	10041.1	9432.04	10265.1	13043.1
P22234	PUR6_HUMAN	11137.1	10417.1	7786.04	9509.06	6841.05	15588.1	11071.1
P22307	SCP2_HUMAN	3047.02	2122.01	2969.02	2913.02	2674.02	2689.02	4039.03
P22314	UBA1_HUMAN	12217.1	14232.1	11363	11698.1	12271.1	14561.1	17292.1
P22626	ROA2_HUMAN	45919.2	45121.3	44415.3	45804.3	55696.4	65072.5	67697.6
P22695	QCR2_HUMAN	2656.02	1988.02	2431.02	2164.02	2433.02	2934.03	3902.03
P22830	HEMH_HUMAN	571.003	725.007	703.004	574.004	990.008	404.003	573.004
P23142	FBLN1_HUMAN	2949.02	3878.03	3299.02	2977.02	4309.03	1172.01	2987.01
P23193	TCEA1_HUMAN	3442.01	1704.02	2773.02	2435.01	1797.01	2926.02	4233.03
P23246	SFPQ_HUMAN	5899.03	6954.05	6708.04	6415.04	6577.05	7011.05	8346.06
P23246;Q15233	NONO_HUMAN;SFPQ_HUMAN	18216.1	17985.1	14984.1	19111.1	15469.1	15638.1	29705.2
P23258;Q9NRH3	TBG1_HUMAN;TBG2_HUMAN	1429.01
P23284	PPIB_HUMAN	25380.2	23266.1	23210.1	18786.1	27443.1	21532.1	34078.2
P23368	MAOM_HUMAN	619.004	680.005	952.007	946.007	939.006	989.007	1500.01
P23381	SYWC_HUMAN	3047.02	3064.03	2694.02	2753.03	2936.02	2843.03	4586.04
P23396	RS3_HUMAN	27312.3	27334.2	19051.1	24129.2	28776.2	19107.2	33360.3
P23434	GCSH_HUMAN	1641.01	1269.01		2130.02	1697.01	2481.02	2096.02
P23526	SAHH_HUMAN	12833.1	11716.1	12284.1	10791.1	12940.1	12927.1	17054.1
P23528	COF1_HUMAN	33085.2	21162.1	24217.1	30532.2	30409.1	34068.2	48988.2
P23528;P60981;Q9Y281	COF1_HUMAN;COF2_HUMAN;DEST_HUMAN	9837.04	7652.03	11096	9856.04	9849.04	10412	12676.1
P23528;Q9Y281	COF1_HUMAN;COF2_HUMAN	41292.4	24490.2	27934.2	24828.2	30011.3	28493.2	16886.1
P23588	IF4B_HUMAN	7482.04	8104.05	8991.06	5999.03	7590.06	10099.1	12827.1
P23786	CPT2_HUMAN	1492.01	1542.01	1731.01	1061.01	923.005	1110.01	1692.01
P23919	KTHY_HUMAN	3069.01	2466.02	2466.01	2951.02	1502.01	3882.02	4043.02
P23921	RIR1_HUMAN	2026.01	1987.01	1976.01	2647.01	2175.01	2259.02	2702.02
P24534	EF1B_HUMAN	8319.04	11829.1	14838.1	12320.1	13481.1	14886.1	18690.1
P24534;P29692	EF1B_HUMAN;EF1D_HUMAN	6668.05	8308.06	7362.06	8661.07	6411.05	8715.07	12161.1
P24539	AT5F1_HUMAN	2887.02	2810.02	3615.02	2249.01	3813.03	5827.04	4677.03
P24666	PPAC_HUMAN	4726.03	5296.02	6872.04	6063.03	5966.03	6164.03	8403.04
P24752	THIL_HUMAN	3354.03	4356.02	4689.03	4559.04	4678.02	4374.02	6330.04
P24928	RPB1_HUMAN	810.005	945.008	791.004	327.002	596.004	1870.01	1220.01
P24941	CDK2_HUMAN	387.002	1929.02	1268.01	1008.01	1438.01	1570.01	975.005
P25205	MCM3_HUMAN	5231.02	3777.02	4503.02	3627.02	3716.02	4599.02	6246.04
P25325	THTM_HUMAN	665.005	1015.01	818.005		1377.01		335.003
P25398	RS12_HUMAN	14115.1	18337.1	17652.1	13931.1	14006.1	18901.1	18822.1
P25685	DNJB1_HUMAN	1597.01	1964.01	1661.01	1703.01	1919.01	1527.01	2863.02
P25685;Q9UDY4	DNJB1_HUMAN;DNJB4_HUMAN	1762.01	1030.01	1010.01	1539.01		1788.01	1805.02
P25705	ATPA_HUMAN	27070.2	30929.2	29376.2	29411.2	26190.1	38250.2	45303.3
P25786	PSA1_HUMAN	12987.1	8700.07	10637.1	10906.1	12530.1	11791.1	13576.1
P25787	PSA2_HUMAN	3718.02	3678.02	4476.03	4425.02	3366.02	5109.03	5333.03
P25788	PSA3_HUMAN	4508.03	5771.04	5068.03	5767.03	3778.02	4796.03	5982.03
P25789	PSA4_HUMAN	9836.05	10110	10793.1	9480.04	8326.03	10161.1	13659.1
P25815	S100P_HUMAN	8711.05	10646.1	10474.1	7242.04	10092.1	10190.1	10063.1
P26006	ITA3_HUMAN	1514.01	2134.01	1793.01	2168.01	1689.01	2041.01	2893.02
P26038	MOES_HUMAN	18006.1	16820.1	19537.1	19247.1	22178.1	22240.1	28289.2
P26038;P35241	MOES_HUMAN;RADI_HUMAN	1876.01	1578.01	1361.01	1582.01	1130.01	2186.01	1989.01
P26196	DDX6_HUMAN	1483.01	2803.02	1887.01	2670.02	2163.01	2728.02	2253.01
P26358	DNMT1_HUMAN	1139.01	1173.01	1272.01	1200.01	1483.01	1258.01	2283.01
P26368	U2AF2_HUMAN	3103.02	4206.02	3463.02	3671.03	3458.01	4478.03	4872.03
P26373	RL13_HUMAN	21985.2	20137.1	21526.2	20934.1	18552.1	19839.1	30953.2
P26440	IVD_HUMAN	963.007	2056.01	1068.01	1427.01	856.007	2278.01	1904.01
P26447	S10A4_HUMAN	72741.4	57241.3	73992.5	71905.4	51574.2	73486.5	84164.5
P26583	HMGB2_HUMAN	6376.05	6343.05	5849.05	6974.05	6058.04	5304.04	4374.03
P26599	PTBP1_HUMAN	13133.1	15858.1	11516.1	13711.1	15865.1	16393.1	20860.1
P26639	SYTC_HUMAN	8213.04	7751.05	8857.04	7215.03	9009.04	9816.06	11444.1
P26640	SYVC_HUMAN	3859.03	2520.02	2823.02	3054.02	2885.02	2744.02	4023.04
P26641	EF1G_HUMAN	52149.4	20391.1	52052.5	44119.3	53627.4	57810.5	71038.5
P26885	FKBP2_HUMAN	3514.03	4406.03	2271.02	6192.05	4485.04	4962.04	6001.04
P27105	STOM_HUMAN	2078.01	4244.02	3974.02	3502.02	3882.02	4041.02	5085.03
P27348	1433T_HUMAN	9384.08	11053.1	10240.1	8108.06	10799.1	8107.06	13611.1
P27348;P31946;P31947;P61981;P62258;P63104;Q04917	1433B_HUMAN;1433E_HUMAN;1433F_HUMAN;1433G_HUMAN;1433S_HUMAN;1433T_HUMAN;1433Z_HUMAN	61418.2	46126.2	41622.2	32769.2	59617.2	74536.4	96588.4
P27348;P31946;P61981;Q04917	1433B_HUMAN;1433F_HUMAN;1433G_HUMAN;1433T_HUMAN	25140.1	6483.03	27010.1		22051.1	25083.1	33682.2
P27348;P31946;P63104	1433B_HUMAN;1433T_HUMAN;1433Z_HUMAN	13166.1	13472.1	12317.1	11605.1	11555.1	14315.1	15737.1
P27635	RL10_HUMAN	23363.1	25189.1	27133.1	21489.1	24065.1	30017.2	31694.2
P27694	RFA1_HUMAN	2897.02	3000.02	1799.01	2645.02	2872.02	3302.03	4363.04
P27695	APEX1_HUMAN	7206.04	7975.05	8128.04	8090.05	6739.05	8496.05	9723.06
P27707	DCK_HUMAN	590.003
P27708	PYR1_HUMAN	2394.02	2855.02	2474.01	2634.01	2416.01	2334.01	4705.02
P27708;P31327	CPSM_HUMAN;PYR1_HUMAN	13205.1	11985.1	11669.1	13503.1	13867.1	12362.1	19982.1
P27797	CALR_HUMAN	16574.1	14387.1	24365.1	20212.1	23228.1	24367.1	31611.2
P27816	MAP4_HUMAN	3175.02	4865.03	3569.03	4501.04	3174.03	3975.03	4665.04
P27824	CALX_HUMAN	11585.1	11295.1	11600.1	8662.06	7306.04	11586.1	16768.1
P28066	PSA5_HUMAN	8398.04	7922.04	8901.05	7299.03	7781.07	8671.05	13807.1
P28070	PSB4_HUMAN	5698.04	5784.04	4818.03	5541.03	5347.02	5881.04	6815.04
P28072	PSB6_HUMAN	9802.06	8467.05	9725.04	8463.05	9234.05	9492.05	13963.1
P28074	PSB5_HUMAN	5680.02	5617.02	5791.03	5613.02	4443.02	6716.03	9573.05
P28288	ABCD3_HUMAN	1156.01	1155.01	454.004	1902.01	1369.01	2571.01	812.006
P28290	ITPI2_HUMAN	263.002	402.004	227.002
P28331	NDUS1_HUMAN	2399.01	3013.02	1778.01	2727.02	2958.02	2579.02	3891.03
P28340	DPOD1_HUMAN	1887.01	5455.02	1121.01	695.005	929.006	3493.03	2091.01
P28482	MK01_HUMAN	1794.01	1659.01	1394.01	2222.01	3021.02	2109.01	3292.02
P28838	AMPL_HUMAN	1200.01	1389.01	936.007	2094.01	1812.02	761.005	1961.01
P29144	TPP2_HUMAN	1042.01	1271.01	1039.01	1487.01	1414.01	1751.01	1945.01
P29218	IMPA1_HUMAN	928.007	1737.01	1127.01	1371.01	1253.01	1359.01	1774.01
P29372	3MG_HUMAN	255.002
P29401	TKT_HUMAN	27354.1	31188.2	29476.2	29021.1	32012.2	30987.2	34767.2
P29508;P48594	SPB3_HUMAN;SPB4_HUMAN	1059.01		1099.01				1454.01
P29558;Q6XE24	RBMS1_HUMAN;RBMS3_HUMAN	323.003		256.002
P29692	EF1D_HUMAN	14554.1	13579.1	14133.1	12509.1	10100.1	13440.1	16959.1
P29992	GNA11_HUMAN	904.006		1181.01		1172.01	684.005	1838.01
P30040	ERP29_HUMAN	12306.1	11504.1	11923.1	9248.07	11111.1	9844.1	15904.2
P30041	PRDX6_HUMAN	36606.2	46418.3	44550.3	38766.2	42827.3	44583.3	59284.4
P30043	BLVRB_HUMAN	6333.05	6215.05	6687.06	6899.06	6331.05	6834.06	6478.05
P30044	PRDX5_HUMAN	32917.2	31562.2	34779.2	30575.2	33916.2	24511.1	40222.2
P30046	DOPD_HUMAN	4049.04	7075.03	9450.04	7062.04	5850.02	6781.03	10566
P30047	GFRP_HUMAN	569.004		744.006			1274.01	996.007
P30048	PRDX3_HUMAN	10570.1	9571.06	11096.1	10056.1	11134.1	11220.1	15527.1
P30049	ATPD_HUMAN	6882.03	7694.06	4500.04	6401.03	6474.03	7630.07	9977.07
P30050	RL12_HUMAN	13780.1	15942.1	16294.1	17520.1	8182.04	21330.1	24462.1
P30084	ECHM_HUMAN	5481.02	4054.02	4184.02	4050.01	5417.03	4226.02	5542.03
P30085	KCY_HUMAN	1836.01	9467.06	2966.02	3188.02	3993.02	4772.03	5760.03
P30086	PEBP1_HUMAN	13368.1	15186.1	16119.1	15242.1	17625.1	14170.1	19814.2
P30101	PDIA3_HUMAN	21615.1	32964.2	26675.2	32476.2	30704.2	34584.2	23484.1
P30153	2AAA_HUMAN	6053.03	5969.03	5502.03	5196.03	5134.03	6713.04	6804.04
P30408	T4S1_HUMAN	3491.02	4649.03	3140.02	3810.02	2939.02	3270.02	4081.02
P30419	NMT1_HUMAN	3806.02	2359.02	2772.01	2761.02	2055.02	3245.02	5015.03
P30519	HMOX2_HUMAN	1182.01		1260.01	1613.01		998.007	947.005
P30520	PURA2_HUMAN	1265.01	3641.03	3526.03	2373.02	3549.03	3128.03	3775.04
P30533	AMRP_HUMAN	1520.01						849.005
P30536	TSPO_HUMAN	3573.02	3000.01	2727.01	2211.01	3697.02	2842.01	5212.02
P30622	CLIP1_HUMAN	462.003		522.003		2386.01	1056	733.005
P30626	SORCN_HUMAN	1885.01	4191.02	2737.02	3366.02	3548.02	2840.02	3425.02
P30740	ILEU_HUMAN	2333.01	2785.01	1985.01	2662.01	2991.02	3339.01	2821.02
P30825	SL7A1_HUMAN	949.008		395.003
P30837	AL1B1_HUMAN	654.005	772.006	918.009	891.008	733.005	934.008	1633.02
P30876	RPB2_HUMAN	1468.01	829.006	834.005	1577.01	1493.01	772.005	1496.01
P31040	SDHA_HUMAN	3207.02	3319.02	2806.02	3023.02	3590.02	4561.03	4484.03
P31150	GDIA_HUMAN	738.006	1282.01	817.007	1091.01	799.007	1020.01	1126.01
P31150;P50395	GDIA_HUMAN;GDIB_HUMAN	7677.04	7906.04	3470.02	8848.04	7372.04	9550.05	13702.1
P31153	METK2_HUMAN	6145.03	6276.05	4662.04	5558.05	4682.03	7013.06	5783.05
P31327	CPSM_HUMAN	16691.1	17291.1	18496.1	17684.1	18329.1	21912.2	28892.1
P31350	RIR2_HUMAN	1392.01	2235.02	1322.01	1896.01	2093.02	2303.02	2698.02
P31483	TIA1_HUMAN	349.002				717.006	798.004
P31483;Q01085	TIA1_HUMAN;TIAR_HUMAN	3690.02				4494.03	5319.02
P31689	DNJA1_HUMAN	3268.01	1886.02	3581.02	3429.02	3204.01	1863.02	3111.02
P31930	QCR1_HUMAN	4207.02	3573.02	6702.03	4104.02	3299.02	4599.03	5658.03
P31937	3HIDH_HUMAN	435.004	969.007	561.006	741.007		277.002	1260.01
P31939	PUR9_HUMAN	5659.03	4555.03	5890.04	4497.03	5569.04	5147.04	7559.05
P31942	HNRH3_HUMAN	6203.03	6552.03	5709.03	6593.03	4318.02	5848.03	7643.05
P31942;P31943;P55795	HNRH1_HUMAN;HNRH2_HUMAN;HNRH3_HUMAN	11246	10892	12611.1	13203.1	13521	14064.1	19581.1
P31943	HNRH1_HUMAN	13210.1	17033.1	16971.1	18173.1	19270.1	19047.1	20796.2
P31943;P52597;P55795	HNRH1_HUMAN;HNRH2_HUMAN;HNRPF_HUMAN	15274.1	21438.1	14691.1	18823.1	13849.1	18822.1	24938.2
P31943;P55795	HNRH1_HUMAN;HNRH2_HUMAN	3753.03	3591.04	6270.03	3735.04	4508.06	8480.04	13233.1
P31946	1433B_HUMAN	18150.1	17144.1	15536.1	16971.1	14931.1	17895.1	26606.2
P31946;P61981	1433B_HUMAN;1433G_HUMAN	10566.1	10232	6977.03	6322.03	10209.1	10024.1	12125.1
P31947	1433S_HUMAN	8358.03	7470.05	8860.07	8167.04	9912.06	7739.06	11033.1
P31947;P61981;P63104;Q04917	1433F_HUMAN;1433G_HUMAN;1433S_HUMAN;1433Z_HUMAN	5072.02	6271.03		5867.03	5474.03		5445.03
P31948	STIP1_HUMAN	10752.1	10883.1	15178.1	12233.1	13539.1	13540.1	15073.1
P31949	S10AB_HUMAN	72346.4	59949.3	64045.3	70170.3	71945.3	75737.4	99593.6
P32004	L1CAM_HUMAN	1450.01	2082.01	1934.01	1316.01	1782.01	1765.01	2872.02
P32119	PRDX2_HUMAN	15673.1	15899.1	14970.1	14328.1	16781.1	18584.1	22042.1
P32119;Q06830	PRDX1_HUMAN;PRDX2_HUMAN	35408.2	49076.4	48726.3	31536.2	37706.3	29277.2	62040.5
P32322	P5CR1_HUMAN	998.004	1167.01	1227.01	928.004	925.004	948.005	1005.01
P32322;Q96C36	P5CR1_HUMAN;P5CR2_HUMAN	1488.01	1729.01		1461.01	1010.01	1447.01	1664.01
P32929	CGL_HUMAN	667.005	844.006	849.006	1482.01	419.003	403.004	834.008
P32969	RL9_HUMAN	14629.1	13659.1	12024.1	10212.1	10137.1	6546.04	16124.1
P33176	KINH_HUMAN	1949.01	1721.01	1801.01	1530.01	1930.01	1688.01	2373.01
P33240	CSTF2_HUMAN	1542.01	2382.01	1601.01	1644.01	2244.01	1868.01	2614.01
P33316	DUT_HUMAN	7968.04	6484.04	4959.03	8621.06	6444.04	7334.08	10829.1
P33897	ABCD1_HUMAN	528.004		551.005	764.005		400.003
P33991	MCM4_HUMAN	2822.01	3305.01	3520.02	3269.02	3035.02	3460.02	4332.02
P33992	MCM5_HUMAN	3550.02	3595.03	4052.02	3003.01	4205.02	3262.02	4084.03
P33993	MCM7_HUMAN	3175.02	2919.02	3398.02	3533.02	2751.01	3797.02	4397.03
P34896	GLYC_HUMAN	2307.01	3793.02	2713.01	3803.02	2632.01	3471.02	5841.03
P34896;P34897	GLYC_HUMAN;GLYM_HUMAN	563.005	1081.01		879.008	1291.01	1835.02	808.006
P34897	GLYM_HUMAN	12027.1	15060.1	10587.1	11260	13281.1	14709.1	17634.1
P34932	HSP74_HUMAN	3414.03	3591.02	3029.02	3862.04	3238.02	4036.03	5590.04
P34949	MPI_HUMAN	272.002	266.002	685.006	1363.01	476.004	492.005	1958.01
P35080	PROF2_HUMAN	1224.01	1031.01	1252.01	1177.01	990.007	1457.01	906.007
P35221	CTNA1_HUMAN	543.004		726.006		745.006	417.003	815.006
P35232	PHB_HUMAN	8307.06	9801.06	7916.05	9551.06	7317.05	9627.06	14822.1
P35237	SPB6_HUMAN	3625.03	3848.03	5519.05	4094.04	4487.04	4030.04	4287.04
P35237;P50452	SPB6_HUMAN;SPB8_HUMAN	1646.01	939.004	1433.01	1209.01	1624.01	1459.01	2611.01
P35241	RADI_HUMAN	4335.02	4364.03	3235.02	5532.04	5356.03	5851.03	4660.03
P35244	RFA3_HUMAN	814.005	1829.01	1428.01	2976.02	2054.01	1937.01	3297.02
P35249	RFC4_HUMAN	2437.01	2190.01	1960.01	2735.01	1477.01	1887.01	3025.02
P35250	RFC2_HUMAN	1670.01	3184.02	1955.01	1515.01	1616.01	1741.01	2209.02
P35251	RFC1_HUMAN	309.003			411.002		474.003	576.005
P35268	RL22_HUMAN	16351.1	16174.1	17427.1	15348.1	17315.1	19274.2	24048.2
P35269	T2FA_HUMAN	372.003						742.005
P35270	SPRE_HUMAN	1443.01	1606.02	822.007	1442.01	1877.01	1675.01	1542.01
P35579	MYH9_HUMAN	5021.02	6639.03	4397.02	5212.02	5453.03	7164.04	7972.04
P35606	COPB2_HUMAN	2297.01	2765.01	2005.01	1897.01	1901.02	2965.02	4553.03
P35609	ACTN2_HUMAN	2794.02	3556.03	2184.02	2546.02	2386.02	4393.03	4787.04
P35610	SOAT1_HUMAN	394.002			425.004		1242.01
P35613	BASI_HUMAN	19337.1	11925	18257.1	19429.1	18986.1	18780.1	24958.1
P35637	FUS_HUMAN	5475.02	5047.02	5128.04	4708.02	5015.02	5541.05	7811.07
P35637;Q92804	FUS_HUMAN;RBP56_HUMAN	14686.1	16458.1	13321.1	10396.1	11388.1	16771.1	20144.2
P35658	NU214_HUMAN	1172.01	1734.01	2050.01	981.007	1652.01	1555.01	2113.02
P35659	DEK_HUMAN	5029.03	6659.04	4897.03	7591.05	5988.03	6828.04	6555.05
P35754	GLRX1_HUMAN	1143.01	1349.01	767.006	704.005	1413.01	1419.01	1432.01
P35998	PRS7_HUMAN	4015.03	3294.02	3652.03	2647.02	3979.03	4909.04	5735.04
P36404	ARL2_HUMAN	965.007	890.007	983.006	566.004	1252.01	1847.01	895.008
P36405	ARL3_HUMAN	1165.01	1513.01	939.007	1313.01	954.006	1756.01	2213.02
P36507	MP2K2_HUMAN	698.005	783.006	2038.02	739.005	1307.01	1365.01	1719.01
P36507;Q02750	MP2K1_HUMAN;MP2K2_HUMAN	1589.01	1296.01	1028.01	1739.01	1380.01	1833.01	1352.01
P36542	ATPG_HUMAN	5278.02	5445.03	6746.04	5573.03	5455.03	10788	8651.05
P36543	VATE1_HUMAN	1237.01	1973.02	526.005	1532.01	2107.01	846.008	1370.01
P36578	RL4_HUMAN	23187.1	20091.1	20302.1	24607.1	22018.1	23709.1	30188.2
P36776	LONM_HUMAN	2293.01	1708.01	1774.01	2117.01	2496.01	2213.01	3222.03
P36871	PGM1_HUMAN	2250.01	3104.02	3061.02	2682.01	3270.01	3136.01	4718.02
P36873	PP1G_HUMAN	1669.01	2145.01	1210.01	1120.01	1578.01	1475.01	2387.02
P36873;P62136	PP1A_HUMAN;PP1G_HUMAN	1268.01	706.005	663.004	950.005	1257.01	371.002
P36873;P62136;P62140	PP1A_HUMAN;PP1B_HUMAN;PP1G_HUMAN	7360.04	5411.03	4881.03	6974.04	6489.04	5968.03	9878.06
P36915	GNL1_HUMAN	853.005	409.003	861.006	650.005	541.003		1433.01
P36952	SPB5_HUMAN	12993.1	17748.2	14545.2	15997.2	16648.2	16918.2	24704.3
P36954	RPB9_HUMAN	235.002
P36955	PEDF_HUMAN	4626.04	6296.06	3562.03	4669.04	4198.03	5431.05	6904.07
P36957	ODO2_HUMAN	3801.02	3557.02	2576.02	1909.01	3384.02	1960.01	2959.02
P36969	GPX4_HUMAN	841.005	1178.01	766.006	941.007	1581.01	1361.01	1885.01
P37023	ACVL1_HUMAN	436.003
P37108	SRP14_HUMAN	2502.02	4192.03	2370.02	2376.02	1806.01	3258.02	4110.03
P37198	NUP62_HUMAN	1101.01	953.007	725.005	1017.01	1642.01	965.006	1032.01
P37235	HPCL1_HUMAN	1392.01	1177.01	1043.01	818.004	1489.01	1381.01	1216.01
P37330	MASZ_ECOLI	528.003
P37802	TAGL2_HUMAN	17758.1	22664.2	18519.1	19371.1	17818.1	22862.2	25561.1
P37837	TALDO_HUMAN	7935.06	8002.05	6401.04	8712.06	8425.05	8793.06	12396.1
P38117	ETFB_HUMAN	6723.04	7621.03	5465.02	8423.07	7645.04	9317.06	10587.1
P38159	RBMX_HUMAN	6644.03	7442.06	6954.06	7154.06	7445.06	8058.06	9787.05
P38606	VATA_HUMAN	1216.01	1833.01	1763.01	1835.01	2160.01	1823.01	2668.01
P38646	GRP75_HUMAN	16648.1	17287.1	15545.1	18155.1	17084.1	15323.1	24814.2
P38919	IF4A3_HUMAN	5610.04	5637.04	4877.02	5605.03	5655.04	5201.03	6675.05
P38919;P60842;Q14240	IF4A1_HUMAN;IF4A2_HUMAN;IF4A3_HUMAN	15754.1	14082.1	18524.1	14070.1	14107.1	18615.1	23243.1
P39019	RS19_HUMAN	14896.1	15061.1	17132.1	15669.1	15274.1	18942.1	23641.1
P39023	RL3_HUMAN	7934.04	8494.03	8926.06	8597.04	8368.03	7672.04	11951.1
P39656	OST48_HUMAN	4668.02	4071.03	4373.02	4958.03	4516.03	3858.02	6175.05
P39687	AN32A_HUMAN	13413.1	12947.1	15695.1	17172.1	14324.1	19242.1	22829.1
P39687;Q92688	AN32A_HUMAN;AN32B_HUMAN	8073.09	8234.09	4108.04	7641.07	9183.08	9648.09	6921.07
P39748	FEN1_HUMAN	5981.04	10266.1	12133.1	8544.05	7735.05	16002.1	14512.1
P40121	CAPG_HUMAN	3264.01	3518.02	4462.03	3334.02	3714.03	3944.02	5276.03
P40222	TXLNA_HUMAN	1031.01	570.004	949.006	606.004	949.006	562.004	748.005
P40227	TCPZ_HUMAN	7406.04	6783.03	9692.06	7514.04	9104.05	10295.1	12973.1
P40227;Q92526	TCPW_HUMAN;TCPZ_HUMAN	5223.03			4888.02
P40261	NNMT_HUMAN	4643.02	7367.04	7589.03	6439.04	6522.03	8592.04	8513.04
P40429	RL13A_HUMAN	18504.1	15784.1	17730.1	19248.1	15549.1	14843.1	25383.2
P40925	MDHC_HUMAN	17442.1	13326.1	13874.1	12266.1	13644.1	13093.1	18535.1
P40926	MDHM_HUMAN	11574.1	17204.1	14125.1	14430.1	12978.1	13028.1	20221.2
P40937	RFC5_HUMAN	1662.01	1481.01	1486.01	2377.01	1675.01	1428.01	2334.01
P40938	RFC3_HUMAN	941.007	1297.01	1062.01	825.008	1077.01	468.004	1490.01
P40939	ECHA_HUMAN	4327.03	5209.04	5201.03	4657.03	5263.04	4432.03	6154.03
P41091	IF2G_HUMAN	7710.03	10009	9841.04	5900.03	8599.04	11011	14550.1
P41223	BUD31_HUMAN	775.005	1105.01	897.007	910.006	859.006	550.004	1009.01
P41227	NAA10_HUMAN	1046.01	1667.01	1656.01	1582.01	1843.01	1487.01	2878.01
P41236	IPP2_HUMAN	1794.01	1743.01	1608.01				2134.01
P41240	CSK_HUMAN	225.002	550.006	809.005		1238.01		725.005
P41250	GARS_HUMAN	5361.02	3513.02	5723.03	6367.03	5515.03	5976.03	7929.05
P41252	SYIC_HUMAN	5606.04	5897.04	5686.04	4555.03	4760.03	5691.04	8280.07
P41743	KPCI_HUMAN	987.005			566.003		675.004
P42126	ECI1_HUMAN	3259.03	2034.01	3290.02	3260.03	2995.02	2587.02	3325.03
P42166	LAP2A_HUMAN	2547.02	2763.02	3015.02	2730.02	2500.02	2191.01	3716.03
P42166;P42167	LAP2A_HUMAN;LAP2B_HUMAN	5915.05	5230.04	5039.04	4618.05	4692.03	4940.04	7481.07
P42167	LAP2B_HUMAN	2143.01	3157.02	2552.01	1533.01	2770.01	2073.01	1711.01
P42224	STAT1_HUMAN	1225.01	1005.01	1449.01	1353.01	1279.01	1142.01	2022.01
P42229;P51692	STA5A_HUMAN;STA5B_HUMAN	736.005	606.003	840.006		900.007	524.003	1090.01
P42285	MTREX_HUMAN	698.004	1161.01	826.005	1757.01	1099.01	1374.01	2535.01
P42330	AK1C3_HUMAN	8475.03	8847.04	10612	9192.04	8775.04	9601.04	12682
P42566	EPS15_HUMAN	510.005	809.007		336.003	394.003
P42696	RBM34_HUMAN	355.002	488.004	587.006	887.005	667.003	634.005	1485.01
P42704	LPPRC_HUMAN	5273.02	4404.04	3551.03	3845.02	4278.02	4375.04	5721.03
P42765	THIM_HUMAN	6092.03	6236.03	7461.05	7117.04	8302.04	8558.04	7860.05
P42766	RL35_HUMAN	19065.1	25339.2	23058.1	20327.1	26538.2	20542.1	32271.2
P42771	CDN2A_HUMAN	2314.02	1092.01	1203.01	1802.02	2023.02	2082.02	2990.03
P43034	LIS1_HUMAN	2068.02	1205.01	1620.01	2561.02	2118.02	1872.01	2246.01
P43121	MUC18_HUMAN	1186.01	1786.01	1835.02	1938.01	968.009	1361.01	2336.01
P43243	MATR3_HUMAN	7066.04	6317.05	6829.03	6765.04	7088.05	6999.05	8717.06
P43246	MSH2_HUMAN	1904.01	1878.01	2389.01	2388.02	3466.01	3253.01	2633.01
P43304	GPDM_HUMAN	1470.01	1522.01	1777.01	1188.01	1477.01	1046.01	2123.02
P43307	SSRA_HUMAN	8414.05	7745.05	7486.05	7410.05	6350.04	9076.05	9447.06
P43487	RANG_HUMAN	5415.02	3651.03	6744.04	6492.03	4830.03	6067.03	9145.06
P43490	NAMPT_HUMAN	3481.02	3040.02	3989.02	2120.01	3716.02	3335.02	6281.04
P43686	PRS6B_HUMAN	1786.01	2554.01	2881.01	2306.01	1919.01	2928.02	2818.02
P43897	EFTS_HUMAN	2075.02	2646.02	2829.01	1937.02	2884.03	2843.03	4332.04
P45379	TNNT2_HUMAN	3038.02	3904.02	2921.02	2832.01	1950.01	3203.02	3254.02
P45880	VDAC2_HUMAN	11434.1	8093.04	11042.1	10267.1	12342.1	12123.1	16664.1
P45973	CBX5_HUMAN	1975.01	1809.01	1871.01	891.006	1449.01	1990.02	2799.02
P45973;Q13185	CBX3_HUMAN;CBX5_HUMAN	528.005
P45974	UBP5_HUMAN	2179.01	2702.02	2472.02	1623.01	2089.01	2676.02	2988.02
P46013	KI67_HUMAN	1771.01	1821.01	2308.01	2217.01	1998.01	2216.01	3344.02
P46060	RAGP1_HUMAN	2495.01	2449.01	1954.01	2127.02	2739.02	1552.01	3954.02
P46063	RECQ1_HUMAN	3151.02	3591.02	3636.02	2420.01	3588.02	4472.03	5479.04
P46087	NOP2_HUMAN	3951.03	4404.05	4104.03	2859.03	3196.02	4471.04	4196.02
P46108	CRK_HUMAN	785.005	213.001	958.007	605.004	1181.01	1240.01	1539.01
P46109	CRKL_HUMAN	949.007		1094.01			850.007	920.006
P46379	BAG6_HUMAN	888.005	653.005	940.006	592.003	688.004	914.006	598.007
P46459	NSF_HUMAN	702.006	2151.01	1252.01	1590.01	1262.01	1117.01	2213.02
P46776	RL27A_HUMAN	22674.1	24222.1	20826.1	18286.1	22350.1	24262.2	33534.2
P46777	RL5_HUMAN	10936	12521.1	12387.1	13184.1	10877	11653.1	15350.1
P46778	RL21_HUMAN	7412.05	7161.05	5282.02	5608.03	6743.05	5506.03	6703.03
P46779	RL28_HUMAN	18340.1	15386.1	17546.1	10828.1	12869.1	20235.1	21931.1
P46781	RS9_HUMAN	33530.2	33189.2	32754.2	29566.1	32045.2	32674.2	40897.3
P46782	RS5_HUMAN	33571.1	34840.2	34204.2	30613.2	32855.2	35193.2	45569.3
P46783	RS10_HUMAN	7006.02	5021.04	8108.07	6846.05	8063.03	5509.05	11303.1
P46926	GNPI1_HUMAN	941.007	1207.01	913.007	658.004	1181.01	1296.01	2109.01
P46940	IQGA1_HUMAN	8338.05	8139.05	8341.05	5983.03	6364.03	8587.05	10852.1
P46976	GLYG_HUMAN	1403.01	2025.02	1930.02	1260.01	1725.02	1825.02	1797.02
P46977	STT3A_HUMAN	1751.02	2339.01	1943.02	1876.01	2115.02	1568.01	3139.03
P47224	MSS4_HUMAN	616.003	1232.01
P47712	PA24A_HUMAN	1688.01	1985.01	1277.01	1726.01	1867.01	2712.01	3031.02
P47755	CAZA2_HUMAN	697.006	664.006		602.003	210.002		1504.01
P47755;P52907	CAZA1_HUMAN;CAZA2_HUMAN	5150.04	6091.04		4236.02	5852.04		6419.04
P47756	CAPZB_HUMAN	12258.1	14125.1	12801.1	10929.1	11764.1	12697.1	15610.1
P47813	IF1AX_HUMAN	7503.05	6879.05	5778.04	6805.04	6214.04	5805.03	8224.07
P47897	SYQ_HUMAN	4246.02	3171.02	3734.02	3224.02	2916.02	4116.02	3742.02
P47914	RL29_HUMAN	8728.07	14248.1	15702.1		15863.1	14718.1	18927.2
P47985	UCRI_HUMAN	4427.02	6086.03	3990.02	2833.01	5815.03	6884.04	7194.04
P48047	ATPO_HUMAN	4870.03	7464.05	7660.05	6734.06	6449.04	6223.04	9669.05
P48059	LIMS1_HUMAN	988.006		1009.01			973.007	749.007
P48147	PPCE_HUMAN	581.005	365.003	621.005	496.005	1249.01	600.005	1073.01
P48163	MAOX_HUMAN	1022.01	1920.01	262.002	1996.01	1497.01	1514.01	1994.01
P48444	COPD_HUMAN	2752.01	2889.02	2847.02	2084.01	2720.02	2609.01	3567.03
P48506	GSH1_HUMAN	1027.01	600.004	1430.01		764.005		1680.01
P48556	PSMD8_HUMAN	1982.01	2472.01	2716.01	2602.01	1720.01	1280.01	1990.01
P48634	PRC2A_HUMAN	189.001				649.004		1221.01
P48637	GSHB_HUMAN	3910.02	3908.02	3149.02	4288.03	4309.02	4652.03	5264.02
P48643	TCPE_HUMAN	6401.03	5381.03	6252.04	5753.03	6998.04	4767.03	7858.04
P48729;Q8N752	KC1AL_HUMAN;KC1A_HUMAN	657.004					939.006
P48735	IDHP_HUMAN	1723.01	1350.01	1104.01	1799.01	1056.01	876.005	1825.01
P48739	PIPNB_HUMAN	904.007	1243.01	821.007	1043.01	1190.01	869.006	1587.01
P48741	HSP77_HUMAN	90244.6		60948.4	94700.6	56841.3	105776	73557.5
P48960	AGRE5_HUMAN	475.003		496.004		2312.01	754.005	572.005
P49137;Q16644	MAPK2_HUMAN;MAPK3_HUMAN	368.002	432.003	719.004		820.006	425.003	827.006
P49189	AL9A1_HUMAN	3785.03	4107.02	3864.02	3823.01	5081.03	4073.03	5795.07
P49207	RL34_HUMAN	14284.1	18612.1	12913.1	16004.1	16995.1	22753.1	24570.1
P49257	LMAN1_HUMAN	3747.03	3311.01	3455.02	2832.01	3661.03	5515.03	6543.04
P49321	NASP_HUMAN	9034.07	6963.03	6410.04	5383.03	5998.03	5956.03	8086.04
P49327	FAS_HUMAN	5689.02	5672.04	6583.03	6407.03	7196.04	7297.06	8988.04
P49356	FNTB_HUMAN	375.002
P49366	DHYS_HUMAN	498.003	621.005	536.004			398.003	470.003
P49368	TCPG_HUMAN	6875.05	7328.05	6773.04	7309.04	7790.04	6791.04	9863.07
P49406	RM19_HUMAN	1373.01	933.004	1047.01	714.004	1273.01	1484.01	1543.01
P49411	EFTU_HUMAN	19499.1	18240.1	19544.1	17472.1	20709.1	19959.1	24143.1
P49419	AL7A1_HUMAN	4020.02	3030.02	3550.02	3482.02	4353.03	4615.03	4237.03
P49441	INPP_HUMAN	192.001	306.002
P49458	SRP09_HUMAN	3337.02	4859.03	4106.02	4145.02	3323.02	7207.04	3270.02
P49459	UBE2A_HUMAN	622.004	746.005				1022.01
P49585	PCY1A_HUMAN	1786.01	1859.01	1452.01	1414.01	1654.01	1253.01	3573.02
P49588	SYAC_HUMAN	8577.06	7070.04	6698.05	7847.05	6327.04	8929.08	13135.1
P49589	SYCC_HUMAN	1629.01	3325.02	1946.01	2530.01	2087.01	1720.01	2957.02
P49591	SYSC_HUMAN	2424.01	2321.01	1763.01	2499.01	2289.01	2744.02	3747.02
P49720	PSB3_HUMAN	2493.01	2206.01	2327.01	3465.02	3673.02	2752.03	3188.02
P49721	PSB2_HUMAN	3575.02	5120.02	4685.02	4031.02	4239.02	4521.02	6311.03
P49736	MCM2_HUMAN	3262.02	3151.03	3430.02	3198.02	2567.02	3373.02	5115.03
P49747	COMP_HUMAN	2131.01	2136.01	2656.01	1977.01	2505.01	3209.02	2940.02
P49748	ACADV_HUMAN	5770.03	7360.04	5766.03	4225.02	4909.03	5955.03	8026.04
P49750	YLPM1_HUMAN	490.004	1443.01				1229.01	287.002
P49753;Q86TX2	ACOT1_HUMAN;ACOT2_HUMAN	914.005				866.006		2005.01
P49755	TMEDA_HUMAN	5852.04	5714.04	3890.02	4825.03	6154.05	4208.03	6248.04
P49756	RBM25_HUMAN	3312.02	2552.02	4196.03	3797.02	4419.03	3880.03	1814.01
P49773	HINT1_HUMAN	13485.1	15145.1	14898.1	14251.1	16394.1	15398.1	19770.1
P49790	NU153_HUMAN	1009	737.004	998.005	1032.01	1109.01	1307.01	1657.01
P49792	RBP2_HUMAN	931.006	1535.01	1094.01	1768.01	1446.01	1008.01	2264.02
P49821	NDUV1_HUMAN	2092.01	1259.01	2567.02	2364.01	1851.01	1568.01	1679.01
P49841	GSK3B_HUMAN	729.004		689.005	373.003		1693.01	1304.01
P49902	5NTC_HUMAN	1037.01	614.002	955.006	970.006	1165.01	1636.01	1144.01
P49903	SPS1_HUMAN	1303.01	713.004	877.006	719.005	699.005	1591.01	609.005
P49914	MTHFS_HUMAN	628.006	809.005	1034.01				2310.02
P49915	GUAA_HUMAN	4032.03	5593.04	4799.03	6089.04	5258.03	5539.04	6402.05
P49916	DNLI3_HUMAN	492.004	492.004			252.002		548.005
P49959	MRE11_HUMAN	668.004	903.006	932.007	1188.01	1374.01	1569.01	1287.01
P50213	IDH3A_HUMAN	4139.03	2492.01	4015.02	2998.02	3865.02	3954.02	4409.03
P50238	CRIP1_HUMAN	20512.1	21464.1		23621.1	24011.1	27169.1	34916.2
P50336	PPOX_HUMAN	470.003
P50395	GDIB_HUMAN	7144.05	4747.03	3880.02	6212.03	3439.02	6443.04	5661.04
P50402	EMD_HUMAN	3484.02	2805.02	2709.02	2979.02	4376.03	3669.03	6383.03
P50416	CPT1A_HUMAN	2532.01	2461.01	2270.01	2539.02	2126.01	2315.02	3505.02
P50452	SPB8_HUMAN	1447.01	549.005	1186.01	1126.01	870.008	1347.01	731.006
P50453	SPB9_HUMAN	1763.01
P50454	SERPH_HUMAN	9505.06	10334.1	10762.1	6481.05	18329.1	11491.1	5885.04
P50502	F10A1_HUMAN	2530.01	2796.03	3412.03	3236.02	3496.03	2748.03	3619.03
P50552	VASP_HUMAN	1814.01	868.006	1247.01	1158.01	847.005	759.005	2021.01
P50570	DYN2_HUMAN	1616.01	2080.01	1440.01	2155.02	2203.01	2216.01	1897.01
P50579	MAP2_HUMAN	2275.01	1663.01	2053.01	2549.01	2201.01	2497.02	1907.01
P50750	CDK9_HUMAN	546.004	1278.01	917.005		1502.01	1390.01	1571.01
P50914	RL14_HUMAN	20112.1	16484.1	20615.1	23080.1	23089.2	23159.1	29319.2
P50990	TCPQ_HUMAN	17950.2	16097.1	16276.2	16729.1	17854.1	17309.2	22062.2
P50991	TCPD_HUMAN	6634.06	9400.05	10018.1	10104.1	8212.04	8415.04	10793
P50995	ANX11_HUMAN	2213.01	3117.02	2487.01	2870.02	2525.01	2941.02	3788.03
P51003	PAPOA_HUMAN	726.005	471.002		545.003		658.005
P51114	FXR1_HUMAN	1818.01	2201.01	1443.01	2671.01	1744.01	2384.01	949.009
P51114;P51116	FXR1_HUMAN;FXR2_HUMAN	4414.03	4031.02	3517.02		4154.02		2635.01
P51116	FXR2_HUMAN	755.005	669.006	866.005	1042.01	523.003	417.003	1382.01
P51148	RAB5C_HUMAN	2469.02	2488.02	2478.02	2239.02	1604.01	2345.02	3620.02
P51149	RAB7A_HUMAN	5473.03	4410.03	4248.03	4397.02	4127.02	6427.05	8677.05
P51151	RAB9A_HUMAN	1802.01	1093.01	964.006	958.004	840.006	1959.01	2367.01
P51398	RT29_HUMAN	806.005	2191.01	730.004	681.004	1176.01	1457.01	1269.01
P51553	IDH3G_HUMAN	271.003	1388.01	1258.01			1231.01	680.007
P51570	GALK1_HUMAN	1152.01	1561.01	1680.01	858.007	1372.01	950.008	1780.01
P51571	SSRD_HUMAN	3418.02	3685.03	2856.02	4455.04	3866.02	3599.03	4972.04
P51572	BAP31_HUMAN	6024.03	5048.03	5015.03	5477.03	4471.02	5779.04	6375.04
P51610	HCFC1_HUMAN	2248.01	1010.01	1439.01	1069.01	1219.01	1564.01	2239.02
P51648	AL3A2_HUMAN	1496.01	2194.01	1906.01	1008.01	2189.01	1377.01	1918.01
P51659	DHB4_HUMAN	2687.02	3472.02	2668.02	2369.02	3571.02	3140.03	4233.03
P51665	PSMD7_HUMAN	4846.03	4382.03	3940.02	4145.03	4440.03	4176.03	5177.03
P51784	UBP11_HUMAN	497.003		466.004	554.004
P51798	CLCN7_HUMAN	482.003
P51808	DYLT3_HUMAN	672.005		381.002				625.004
P51809	VAMP7_HUMAN	617.004	577.005	545.004	960.005	344.002	884.004	714.007
P51812	KS6A3_HUMAN	1408.01	1543.01	1367.01	1180.01	817.005	614.004	1200.01
P51858	HDGF_HUMAN	12399.1	11596.1	12316.1	12703.1	13392.1	11142.1	15126.1
P51884	LUM_HUMAN	2057.01	2410.01	1897.01		1338.01		2392.01
P51965;Q969T4;Q96LR5	UB2E1_HUMAN;UB2E2_HUMAN;UB2E3_HUMAN	945.005
P51970	NDUA8_HUMAN	883.004	1290.01	1663.01	1502.01	1751.01	1694.01	1465.01
P51991	ROA3_HUMAN	11278.1	10617.1	9878.07	10999.1	10117.1	11368.1	12283.1
P52209	6PGD_HUMAN	4686.03	6825.04	4969.03	5463.04	4665.02	5611.03	7923.06
P52272	HNRPM_HUMAN	11494.1	10051.1	10984.1	10278.1	9716.04	12751.1	14078.1
P52292	IMA1_HUMAN	1995.02	2651.01	1128.01	2003.02	1486.01	3738.02	2354.02
P52298	NCBP2_HUMAN	1577.01	1669.01	2369.02	1325.01	1913.01	1740.01	1309.01
P52306	GDS1_HUMAN	439.003	660.004	508.004	664.004	596.003	814.006	663.004
P52434	RPAB3_HUMAN	989.006	1151.01	1705.01	831.007	1267.01	1079.01	1894.01
P52565	GDIR1_HUMAN	16187.1	8547.06	12476.1	12791.1	12780.1	14372.1	16971.1
P52569	CTR2_HUMAN	666.005	1159.01	1148.01	728.006	1443.01	950.007	874.006
P52597	HNRPF_HUMAN	4114.02	4733.02	4444.02	3240.02	5001.02	3778.02	5652.03
P52657	T2AG_HUMAN	720.004	511.002
P52701	MSH6_HUMAN	1944.01	2202.01	2693.02	2346.02	2590.01	1957.01	2741.02
P52732	KIF11_HUMAN	914.006	1093.01	587.003	868.007	418.002	286.002	1068.01
P52758	RIDA_HUMAN	626.004	708.007		1176.01	1028.01	1288.01	1612.01
P52788	SPSY_HUMAN	2993.02	3961.03	3448.02	3426.02	3623.02	5546.03	5255.03
P52789	HXK2_HUMAN	347.003		601.003	819.005	437.003	718.005	1016.01
P52815	RM12_HUMAN	3253.03	5938.05	4054.03	4698.04	4544.03	5401.04	5883.04
P52888	THOP1_HUMAN	1440.01	1699.01	2157.01	2129.01	1894.01	1122.01	1960.01
P52907	CAZA1_HUMAN	3024.03	5051.04	5788.04	3307.03	3002.03	4971.03	4857.04
P52943	CRIP2_HUMAN	712.005	858.008	568.004	1179.01	1115.01	819.006	1471.01
P52948	NUP98_HUMAN	1259.01	1370.01	2156.01	1537.01	1576.01	1798.01	2138.01
P53004	BIEA_HUMAN	1480.01	1444.01	1358.01	1365.01	1904.02	2157.02	2481.01
P53007	TXTP_HUMAN	565.004	975.008		519.004	459.003	397.003	1603.01
P53041	PPP5_HUMAN	1116.01	1247.01	1254.01	1270.01	1284.01	1353.01	1178.01
P53365	ARFP2_HUMAN	447.003		396.002				1081.01
P53396	ACLY_HUMAN	4560.02	4441.02	4195.02	4091.02	3611.02	5349.03	7283.03
P53582	MAP11_HUMAN	641.004	1433.01	373.002	1084.01	828.005	1057.01	1313.01
P53597	SUCA_HUMAN	2007.01	1954.02	2340.02	1505.02	2391.01	2512.01	3096.02
P53611	PGTB2_HUMAN	756.005	539.004	486.004	1188.01		1154.01	1075.01
P53618	COPB_HUMAN	1622.01	3149.02	1364.01	3282.02	2013.01	2864.02	3706.03
P53621	COPA_HUMAN	3801.02	2743.02	2479.02	3115.02	2458.02	3051.01	5940.04
P53634	CATC_HUMAN	799.003	823.003	1585.01	649.003	925.004	1551.01	1580.01
P53701	CCHL_HUMAN	1035.01	1723.01	865.008	1035.01	1885.01	1527.01	2417.02
P53985	MOT1_HUMAN	2620.02	2758.02	3795.02	1729.01	2448.02	3217.03	2870.02
P53990	IST1_HUMAN	611.003	995.005	1592.01	1716.01	1439.01	1679.01	1029.01
P53992	SC24C_HUMAN	1940.02	1588.01	1285.01	1150.01	2967.02	2482.02	2326.03
P53999	TCP4_HUMAN	9060.06	11473.1	19093.1	15072.1	17041.1	17678.1	23696.2
P54105	ICLN_HUMAN	2486.02	2825.02	2857.02	2735.02	3930.03	2865.02	3883.03
P54136	SYRC_HUMAN	5924.03	5228.03	5377.04	5994.04	3604.02	6779.04	7248.04
P54577	SYYC_HUMAN	4213.02	4776.03	6210.04	5183.03	5956.04	7544.06	8134.06
P54578	UBP14_HUMAN	2846.02	3128.02	3247.03	3007.02	4166.03	2450.01	4847.03
P54619;Q9UGJ0	AAKG1_HUMAN;AAKG2_HUMAN	1108.01				584.003		1050.01
P54709	AT1B3_HUMAN	1055.01	1686.01	1914.01	972.004	1265.01	1415.01	2955.02
P54725	RD23A_HUMAN	2573.01	3791.02	3166.02	3792.02	3559.02	3680.02	5543.03
P54725;P54727	RD23A_HUMAN;RD23B_HUMAN	3587.02	5448.02	5861.03	4957.02	5171.02	5730.03	5726.02
P54727	RD23B_HUMAN	3178.03	3894.02	4098.03	4135.04	3319.02	4518.04	4252.02
P54819	KAD2_HUMAN	9658.06	8786.05	9233.05	11151.1	8206.04	8655.05	13772.1
P54886	P5CS_HUMAN	2553.01	3987.02	2872.01	2328.01	3027.02	2763.01	3370.02
P54920	SNAA_HUMAN	1053.01	1533.01	1585.01	1867.02	1198.01	802.006	1748.01
P55010	IF5_HUMAN	3579.03	2402.02	2364.01	2346.01	2914.02	2402.02	5380.04
P55036	PSMD4_HUMAN	2251.02	2212.02	2092.02	2916.02	2119.01	2094.02	3019.02
P55058	PLTP_HUMAN	1590.01	664.005	1461.01	1260.01	1295.01	1936.02	1348.01
P55060	XPO2_HUMAN	7422.04	8466.04	10216.1	8639.04	10369	9867.04	12290.1
P55072	TERA_HUMAN	10341.1	11541.1	13008.1	8219.05	11011.1	12453.1	13501.1
P55081	MFAP1_HUMAN	217.002	1571.01	987.005	1061.01	1176.01		1203.01
P55084	ECHB_HUMAN	4474.03	4357.03	4884.03	4583.03	4368.02	6214.03	5485.03
P55145	MANF_HUMAN	1853.01	1309.01	1471.01	1493.01	1881.01	1692.02	2493.02
P55209	NP1L1_HUMAN	6037.05	5933.05	5913.04	6483.05	5343.04	4692.04	10413.1
P55209;Q99733	NP1L1_HUMAN;NP1L4_HUMAN	5650.04	9712.08	10479.1	4719.04	4865.03	8020.06	5687.04
P55212	CASP6_HUMAN	1105.01
P55263	ADK_HUMAN	2378.01	3166.02	2742.01	4235.02	5652.03	5160.02	5668.03
P55265	DSRAD_HUMAN	2143.02	1910.01	2957.02	2649.02	1887.01	2613.01	2636.02
P55327	TPD52_HUMAN	1768.01	2457.01	2443.01	3965.03	2177.02	1669.01	2781.02
P55735	SEC13_HUMAN	1943.01	2447.02	2418.02	1755.01	1624.01	1655.01	3203.02
P55769	NH2L1_HUMAN	6440.04	6599.07	5395.03	4808.04	5415.05	5454.05	7819.07
P55786	PSA_HUMAN	3394.01	3663.02	3560.01	3115.01	2620.01	3194.01	5620.03
P55795	HNRH2_HUMAN	6018.06	5939.04	6834.05	5030.05	5191.05	5268.05	6017.06
P55809	SCOT1_HUMAN	2391.01	2297.01	2341.02	2619.02	2789.02	3406.02	2930.02
P55884	EIF3B_HUMAN	4044.02	4044.03	3716.02	3452.02	3125.03	5516.04	4907.03
P56134	ATPK_HUMAN	2225.02	2071.02		2752.02	1389.01	2149.02	1923.02
P56182	RRP1_HUMAN	1981.01	2012.01	2047.01	2752.02	1626.01	1661.01	3644.02
P56192	SYMC_HUMAN	2634.02	2387.02	2477.02	2960.02	2887.02	2557.03	2992.02
P56199	ITA1_HUMAN	349.003	584.004	396.003	524.004	1034.01	1050.01	841.004
P56381;Q5VTU8	AT5EL_HUMAN;ATP5E_HUMAN	3047.01	3802.02	3739.02	3266.01	3158.02	3792.02	3535.02
P56537	IF6_HUMAN	6490.04	5965.06	6611.04	6484.04	6888.04	7553.06	10240.1
P56545	CTBP2_HUMAN	744.004	4303.03	1888.01	1251.01	1595.01	1203.01	1706.01
P56556	NDUA6_HUMAN	426.003						522.003
P57081	WDR4_HUMAN	349.002
P57088	TMM33_HUMAN	1929.01	2234.02	1810.01	1101.01	1544.01	2345.01	2108.01
P57105	SYJ2B_HUMAN	830.009	806.008			495.005	839.009
P57740	NU107_HUMAN	1317.01	1496.01	968.007	1062.01	1731.01	1233.01	2213.01
P57772	SELB_HUMAN	662.005				673.005	295.002
P58546	MTPN_HUMAN	2393.01	2511.01	2417.01	1527.01	2725.01	2096.01	4523.02
P58550	FXYD8_HUMAN	123.001
P59190	RAB15_HUMAN	10207.1	10451.1	10300.1	10644.1	9546.08	12802.1
P59190;P61006;P61026;P62820;Q92930;Q9H0U4	RAB10_HUMAN;RAB15_HUMAN;RAB1A_HUMAN;RAB1B_HUMAN;RAB8A_HUMAN;RAB8B_HUMAN	13705.1
P59998	ARPC4_HUMAN	2702.02	5084.03	4234.03	3249.02	2984.02	3437.03	5338.04
P60174	TPIS_HUMAN	35044.3	26216.2	22598.1	33208.2	27969.2	33226.3	46685.3
P60228	EIF3E_HUMAN	5066.02	4990.02	5637.02	4136.02	5338.02	4262.02	7889.04
P60468	SC61B_HUMAN	2831.01	3510.02	3682.02	3745.03	3881.02	3837.03	4062.02
P60510	PP4C_HUMAN	1487.01	981.008	755.006	701.007		1769.01	701.007
P60510;P67775	PP2AA_HUMAN;PP4C_HUMAN	292.003	506.005	184.002	295.003		402.005	454.005
P60660	MYL6_HUMAN	8569.04	7728.06	9410.07	7508.06	9429.06	9946.08	12830.1
P60709;P62736;P63261;P63267;P68032;P68133	ACTA_HUMAN;ACTB_HUMAN;ACTC_HUMAN;ACTG_HUMAN;ACTH_HUMAN;ACTS_HUMAN	155984	292631	185700	208542	207127	245570	250597
P60709;P63261	ACTB_HUMAN;ACTG_HUMAN	156780	198778	187079	183252	231925	196226	171077
P60842	IF4A1_HUMAN	20833.1	26193.2	21471.1	21372.1	19280.1	16990.1	39074.3
P60842;Q14240	IF4A1_HUMAN;IF4A2_HUMAN	19091.2	16817.1	18496.1	15828.1	19603.1	19325.1	25867.2
P60866	RS20_HUMAN	9137.04	14453.1	11003.1	10075	9257.05	7603.03	14865.1
P60891	PRPS1_HUMAN	3857.03	2088.01	2375.01	2320.01	2735.02	2601.02	2034.01
P60900	PSA6_HUMAN	7339.05	4764.05	3211.02	4236.03	8064.06	5252.04	6226.05
P60903	S10AA_HUMAN	30368.2	28113.2	30033.2	7250.04	32985.2	30565.2	39246.3
P60953	CDC42_HUMAN	5563.04	4724.04	3735.02	4107.03	4767.03	5345.04	6401.03
P60953;P63000;P84095	CDC42_HUMAN;RAC1_HUMAN;RHOG_HUMAN	10359.1	9817.05	10286.1	8861.05	9269.05	10003.1	11823.1
P60981	DEST_HUMAN	4020.02	4369.02	3394.02	3144.02	4248.03	4363.03	4756.04
P60983	GMFB_HUMAN	2037.01	855.005	1521.01		2236.01	979.009	2719.01
P61006	RAB8A_HUMAN	675.006	842.003	1427.01	997.005	1844.01	1626.01	1487.01
P61009	SPCS3_HUMAN	2509.01	2279.01	3128.01	2971.02	3057.02	3099.02	3671.02
P61011	SRP54_HUMAN	639.004	686.004	466.003	883.007	410.004	1514.01	720.007
P61019	RAB2A_HUMAN	4231.03	3741.03	4490.03	4639.03	2478.02	3450.02	5948.04
P61020	RAB5B_HUMAN	528.004	1301.01			1550.01
P61024	CKS1_HUMAN	449.003	765.006		708.004			657.005
P61026	RAB10_HUMAN	634.005	2366.01	1529.01	637.004	1095	3376.02	1053.01
P61081	UBC12_HUMAN	5284.03	4440.03	5104.03	4402.03	5568.04	4630.03	6942.05
P61086	UBE2K_HUMAN	848.007	2098.02	1728.01	1555.01	1669.02	1694.01	1589.01
P61088	UBE2N_HUMAN	8753.05	10281.1	11340.1	10585.1	7820.04	9996.05	12315.1
P61106	RAB14_HUMAN	2972.02	2825.03	3331.02	3334.02	4236.02	4061.04	5608.03
P61158	ARP3_HUMAN	3685.03	2777.02	3486.02	3289.02	4122.02	4831.04	5262.04
P61160	ARP2_HUMAN	4846.04	4230.03	4633.03	3241.02	4610.04	3938.03	5274.04
P61163	ACTZ_HUMAN	2339.01	2800.02	2193.01	1760.01	2644.01	769.005	3380.01
P61201	CSN2_HUMAN	1632.01	1266.01	835.004	1060.01	1069.01	1290.01	1836.01
P61204;P84077	ARF1_HUMAN;ARF3_HUMAN	18589.1	17570.1	17851.1	15884.1	18284.1	23927.1	27278.2
P61221	ABCE1_HUMAN	1737.01	1558.01	1538.01	1599.01	1611.01	2171.01	2040.01
P61247	RS3A_HUMAN	24852.1	24106.1	26075.2	23262.1	26769.2	24393.1	31091.2
P61254	RL26_HUMAN	23755.2	3702.02	5312.03	22764.1	16357.1	23735.2	11769.1
P61289	PSME3_HUMAN	4364.03	4019.03	3801.02	2208.02	2527.01	2201.01	4920.03
P61313	RL15_HUMAN	21698.1	19268.1	19313.1	24189.1	18551.1	17421.1	23691.1
P61326;Q96A72	MGN2_HUMAN;MGN_HUMAN	4762.02	4787.03	4563.03	5516.04	4522.03	4812.03	6202.04
P61353	RL27_HUMAN	18655.1	15129.1	16914.1	15954.1	17794.1	17333.1	22004.1
P61421	VA0D1_HUMAN	726.006	1020.01	711.005	1251.01	1429.01	1404.01	1089.01
P61513	RL37A_HUMAN	7786.05	5422.03	3770.02	4562.02	5955.03	6070.04	9157.06
P61576	REC04_HUMAN	1778.01
P61586	RHOA_HUMAN	10917.1	2254.02	1835.01	6663.04	1489.01	1718.01	3451.02
P61604	CH10_HUMAN	37278.2	37663.2	40276.2	33334.2	40164.2	45195.3	51715.3
P61619	S61A1_HUMAN	4784.02	3929.02	3114.02	3290.02	3365.02	5119.02	4530.03
P61758	PFD3_HUMAN	2489.02	1893.01	2643.02	1866.02	2327.02	2271.02	2726.02
P61764	STXB1_HUMAN	1435.01				193.001	302.002	492.004
P61769	B2MG_HUMAN	1754.01	1968.01	1903.01	1663.01	1992.01	2202.01	2247.02
P61803	DAD1_HUMAN	2920.02	3090.02	2752.02	3789.03	3031.02	2747.03	2415.01
P61916	NPC2_HUMAN	261.003	614.006	412.004			831.01	955.007
P61923	COPZ1_HUMAN	2214.01	3954.03	2737.02	2158.01	3164.02	2510.02	4070.03
P61956	SUMO2_HUMAN	9805.06	1602.01	7806.06	7682.05	8685.05	1101.01	13911.1
P61960	UFM1_HUMAN	1230.01	1600.01	878.007	1947.02	1572.01	1474.02	1176.01
P61964	WDR5_HUMAN	1191.01	929.008	1079.01	641.004	1467.01	946.009	2654.02
P61966	AP1S1_HUMAN	612.003	429.005		638.003	790.005	1479.01	1008.01
P61970	NTF2_HUMAN	4436.02	4902.02	4720.02	3639.02	3454.02	4941.02	5811.03
P61978	HNRPK_HUMAN	29424.2	23551.2	22287.1	26422.2	21752.1	23475.2	32292.2
P61981	1433G_HUMAN	12955.1	11877.1	12026.1	12551.1	10925.1	10954.1	15634.1
P62081	RS7_HUMAN	12530.1	12608.1	10929.1	11751.1	7560.03	11994.1	17556.1
P62136	PP1A_HUMAN	1966.01	2724.02	2048.01	1797.01	2688.01	1989.02	2216.02
P62136;P62140	PP1A_HUMAN;PP1B_HUMAN	3343.02	4599.02	2863.02	3598.02	4134.02	2352.01	5108.03
P62140	PP1B_HUMAN	2380.02	3826.02	2540.02	2457.02	4402.03	3876.03	3438.02
P62191	PRS4_HUMAN	2776.02	3004.02	2903.02	2987.02	3337.02	2167.02	3848.02
P62195	PRS8_HUMAN	4409.03	2720.02	3055.02	3025.02	5152.04	4288.03	3020.03
P62241	RS8_HUMAN	38899.3	40947.3	41983.4	38024.3	43029.3	40026.4	54913.4
P62244	RS15A_HUMAN	19410.1	21454.1	18431.1	17649.1	24138.1	21972.1	31840.1
P62249	RS16_HUMAN	17921.1	16723.1	18381.1	16008.1	15821.1	18280.1	21237.1
P62258	1433E_HUMAN	16298.1	15741.1	16841.1	14817.1	16642.1	16896.1	22755.1
P62263	RS14_HUMAN	16562.1	24790.2	25394.2	21037.1	21158.1	22842.2	22396.2
P62266	RS23_HUMAN	6766.04	5479.03	17174.1	18271.1	6631.04	6491.04	20404.1
P62269	RS18_HUMAN	18479.1	28466.2	21541.1	27376.1	32311.2	35840.2	33016.2
P62273	RS29_HUMAN	7209.03	7469.03	9639.04	5764.02	9400.05	7584.04	11434.1
P62277	RS13_HUMAN	18165.1	15960.1	19066.1	16773.1	12439.1	17626.1	20614.1
P62280	RS11_HUMAN	16568.1	10921.1	13324.1	16250.1	19068.1	13534.1	17420.1
P62304	RUXE_HUMAN	3568.03	3435.02	2494.02	3438.03	4415.03	4248.03	5173.05
P62306	RUXF_HUMAN	4496.03	3747.03	3379.02	3963.02	3623.02	2097.01	4868.03
P62310	LSM3_HUMAN	3272.02	4148.03	3210.02	2551.02	3346.02	3767.02	4381.03
P62312	LSM6_HUMAN	1595.01	2451.02	1742.01	1589.01	1525.01	1404.01	1302.01
P62314	SMD1_HUMAN	3560.02	4825.02	4536.03	2482.01	4760.03	5439.03	5257.03
P62316	SMD2_HUMAN	10952.1	10610.1	10288.1	8425.05	8558.05	8913.06	11310.1
P62318	SMD3_HUMAN	8840.06	11264.1	9235.07	5745.04	10578.1	6250.04	15193.1
P62330	ARF6_HUMAN	1041.01	1606.01	2263.01	1277.01	1469.01	1695.01	1682.01
P62333	PRS10_HUMAN	2749.02	3723.02	3125.02	3208.02	4291.02	3962.03	4761.02
P62424	RL7A_HUMAN	13879.1	15120.1	16504.1	15861.1	16747.1	15184.1	22541.2
P62487	RPB7_HUMAN	373.003	637.005	276.002	429.003	802.005	547.004	989.008
P62491;Q15907	RB11A_HUMAN;RB11B_HUMAN	6297.04			6977.04		7615.05
P62495	ERF1_HUMAN	4390.04	4465.03	4315.03	3294.02	4994.03	4093.04	4293.03
P62633	CNBP_HUMAN	5842.03	5079.03	6545.03	5672.03	4845.02	6500.04	10557.1
P62701	RS4X_HUMAN	29316.1	19721.1	23477.1	29131.1	26280.1	34063.2	27961.1
P62707	GPMA_ECOLI	6192.05	8875.07	6487.04	5595.05	8921.05	8097.06	8998.07
P62736;P63267;P68032;P68133	ACTA_HUMAN;ACTC_HUMAN;ACTH_HUMAN;ACTS_HUMAN	51126.3	29638.2	36327.2	29750.2	40219.3	46893.3	42682.3
P62745	RHOB_HUMAN	3607.02	3300.02	3572.02	2359.01	3064.01	2170.01	3168.02
P62750	RL23A_HUMAN	40867.4	44298.3	42244.4	41832.3	44177.4	47152.3	24926.2
P62753	RS6_HUMAN	24486.2	20344.2	21021.1	19891.1	19060.1	14538.1	27918.2
P62805	H4_HUMAN	293288	174303	243097	272259	247376	295683	312843
P62820	RAB1A_HUMAN	3284.02	2681.01	3721.02	4493.02	2717.01	2863.01	4429.02
P62820;Q9H0U4	RAB1A_HUMAN;RAB1B_HUMAN	5114.03	4569.03	4958.02	6161.04	5288.06	5279.03	8283.04
P62826	RAN_HUMAN	41927.2	38568.3	51009.3	54636.3	63914.3	47368.3	65418.4
P62829	RL23_HUMAN	19038.1	21890.1	20345.1	21013.1	20513.1	18976.1	25641.1
P62834	RAP1A_HUMAN	7478.04	7704.04	7390.03		2291.02	7640.04	10563.1
P62837	UB2D2_HUMAN	5140.03		5215.04
P62841	RS15_HUMAN	11879.1	11839.1	12007.1	10434.1	9422.07		11428.1
P62847	RS24_HUMAN	5789.04	4948.04	4791.03	4419.03	3691.02	5672.06	5771.04
P62851	RS25_HUMAN	33480.2	27711.2	36870.3	33643.2	34183.2	36073.3	44848.3
P62854	RS26_HUMAN	19981.1	18573.1	19640.1	19312.1	18973.1	19023.1	1047.01
P62857	RS28_HUMAN	15318.1	18377.1	8175.04	13266.1	10986.1	16189.1	19316.1
P62861	RS30_HUMAN	8716.05	11813.1	9628.05	15759.1	16774.1	17437.1	20161.1
P62873	GBB1_HUMAN	3007.02	3634.03	3670.02	3311.02	2927.02	3353.02	4852.03
P62873;Q9HAV0	GBB1_HUMAN;GBB4_HUMAN	8242.05
P62875	RPAB5_HUMAN	968.005			933.006		1577.01
P62877	RBX1_HUMAN	3359.02	2140.01	2886.02	1906.01		2672.01
P62888	RL30_HUMAN	19665.1	13866.1	19445.1	19714.1	18781.1	20528.1	19718.1
P62899	RL31_HUMAN	27840.1	29212.2	29680.2	25695.1	32130.2	28633.2	44232.2
P62906	RL10A_HUMAN	16588.1	16398.1	14932.1	14780.1	16285.1	16641.1	25569.2
P62910	RL32_HUMAN	14846.1	12258.1	13353.1	14743.1	13136.1	14149.1	17590.1
P62913	RL11_HUMAN	14302.1	12523.1	14293.1	12383.1	13751.1	12893.1	22268.2
P62917	RL8_HUMAN	25347.1	17118.1	25157.1	24827.1	26587.1	26942.1	44188.3
P62937	PPIA_HUMAN	141324	150251	126882	145636	143597	167427	187146
P62942	FKB1A_HUMAN	7291.05	6651.05	9933.07	7620.05	7790.06	6595.05	10358.1
P62979	RS27A_HUMAN	92249.6	86422.6	87906.4	64225.4	47928.5	94683.6	123067
P62993	GRB2_HUMAN	705.005	1500.01	1472.01	755.004	1068	1236.01	645.006
P62995	TRA2B_HUMAN	1924.01	1682	1667.01	5950.02	4103.02	1841.02	1692.02
P62995;Q13595	TRA2A_HUMAN;TRA2B_HUMAN	5673.02	6749.03	3596.02			5357.03	7106.04
P63000	RAC1_HUMAN	7196.07	7602.07	11234.1	10699.1	13489.1	12850.1	10056.1
P63010	AP2B1_HUMAN	3214.02	2777.02	2809.02	3476.02	1689.01	2723.01	2482.02
P63010;Q10567	AP1B1_HUMAN;AP2B1_HUMAN	3574.02	2616.01	2668.02	3929.03	1339.01	3233.02	4997.03
P63027;Q15836	VAMP2_HUMAN;VAMP3_HUMAN	697.007		647.007	1674.02	1116.01	1939.01	2202.01
P63092;Q5JWF2	GNAS1_HUMAN;GNAS2_HUMAN	1435.01	1763.01	1586.01	1585.01	1839.01	1905.01	2702.02
P63104	1433Z_HUMAN	20571.2	19591.2	19900.2	17546.1	20386.2	23370.2	27247.2
P63151	2ABA_HUMAN	2155.01	2415.02	2538.02	2050.01	1467.01	2547.02	3340.02
P63167	DYL1_HUMAN	2656.01	2218.01	3738.02	3596.02	2043.01	2640.01
P63173	RL38_HUMAN	7084.03	6344.03	8871.05	7273.03	3287.02	8731.04	12756.1
P63208	SKP1_HUMAN	2001.01	2000.02	2185.02	2184.01	2042.02	2808.02	2805.02
P63218	GBG5_HUMAN	1008.01	4052.02	1945.01	2618.01	1568.01	2956.01	4126.02
P63220	RS21_HUMAN	20273.1	26056.1	23843.2	18848.1	17108.1	28512.2	36606.2
P63241	IF5A1_HUMAN	22950.1	18628.1	20087.1	10010	13337.1	22753.1	30432.1
P63244	RACK1_HUMAN	14875.1	20310.1	14089.1	11977.1	12867.1	19926.1	23314.2
P63279	UBC9_HUMAN	4287.02	4014.03	2927.02	4066.02	4074.02	3597.02	5282.03
P67775	PP2AA_HUMAN	4825.02	2992.02	4382.03	4775.02	3625.02	4928.03	5255.03
P67809	YBOX1_HUMAN	1182.01	2989.03	3239.03	2332.02	1605.01	3777.03	6029.07
P67812	SC11A_HUMAN	1659.01	2076.01	2031.01	1948.01	1816.01	2240.01	2846.01
P67870	CSK2B_HUMAN	936.004	1283.01		1417.01	1252.01	1574.01	1386.01
P67936	TPM4_HUMAN	10458	8846.05	11680.1	11229.1	8797.06	11682.1	16622.1
P68036	UB2L3_HUMAN	4759.03	5072.03	2509.02	4711.02	4246.02	4504.02	5340.03
P68104;Q5VTE0	EF1A1_HUMAN;EF1A3_HUMAN	50507.4	53163.5	33217.3	32139.3	29814.3	37171.3	46339.4
P68363;Q71U36;Q9BQE3	TBA1A_HUMAN;TBA1B_HUMAN;TBA1C_HUMAN	36887.2	31759.2					52690.4
P68366	TBA4A_HUMAN	52944.5	56226.5	12269.1	10055.1	15129.1	15651.1	94238.5
P68366;Q9H853	TBA4A_HUMAN;TBA4B_HUMAN	1986.01	3209.03					3409.02
P68371	TBB4B_HUMAN	34399.2	29466.3	28383.3	27489.2	32341.2	31388.2	34680.3
P68400	CSK21_HUMAN	849.006	1136.01		992.009	1115.01	1094.01	1388.01
P68402	PA1B2_HUMAN	549.003	787.005	636.004	767.005	1167.01		1167.01
P68431;P84243;Q16695;Q71DI3	H31T_HUMAN;H31_HUMAN;H32_HUMAN;H33_HUMAN	68312.3	59410.3	68439.4	65920.3	55986.2	67361.3	94817.5
P68871	HBB_HUMAN	49313.4
P69849;Q15155;Q5JPE7	NOMO1_HUMAN;NOMO2_HUMAN;NOMO3_HUMAN	2230.01	2216.01	1414.01		1104.01	2316.02
P69905	HBA_HUMAN	25751.1	28591.2	26554.2	24281.1	32258.2	22739.1	29758.2
P75828	YBJD_ECOLI	1073.01
P76399	MDTC_ECOLI	895.006
P77216	YBDN_ECOLI	424.002
P77473	PDEB_ECOLI	378.002
P78316	NOP14_HUMAN	873.006	1092.01	447.003		852.005		780.005
P78318	IGBP1_HUMAN	1152.01	573.003	1486.01	776.005	656.004	1523.01	1505.01
P78330	SERB_HUMAN	2434.02	2821.01	2567.01	2524.02	3574.02	2806.02	3243.02
P78344	IF4G2_HUMAN	2215.01	1865.01	2267.01	2368.01	2327.01	1855.01	3053.02
P78347	GTF2I_HUMAN	2885.02	3351.02	3209.02	3037.02	3098.02	3426.02	3528.02
P78371	TCPB_HUMAN	7821.06	7374.05	6580.05	7152.05	7710.07	10173.1	8831.07
P78386	KRT85_HUMAN	11592.1		590.005	6001.04		9985.07	11614.1
P78406	RAE1L_HUMAN	1659.01	1209.01	1005.01	1453.01	1291.01	1480.01	2421.01
P78417	GSTO1_HUMAN	9095.06	13108.1	9052.07	8350.06	9395.06	11237.1	15808.1
P78527	PRKDC_HUMAN	8511.04	9320.06	8947.05	9280.05	9062.03	9212.05	11578.1
P80303	NUCB2_HUMAN	1309.01	403.004	585.003	381.002	893.006	644.005	931.011
P80723	BASP1_HUMAN	6642.03	6199.03	6368.03	5924.04	26593.2	6934.04	7843.04
P82650	RT22_HUMAN	1792.01	1476.01	1668.01	1889.01	1568.01	2384.02	3052.02
P82663	RT25_HUMAN	746.004	690.007	776.007	655.004	596.005	1352.01	1410.01
P82673	RT35_HUMAN	447.005	723.006				328.002
P82914	RT15_HUMAN	776.005				434.002
P82932	RT06_HUMAN	1324.01	438.003	1112.01	1227.01		1277.01	1472.01
P82970	HMGN5_HUMAN	2807.02	3480.02	2649.02	2870.02	3667.02	3043.02	4714.03
P82979	SARNP_HUMAN	5293.03	7177.04	7731.04	3957.03	7564.04	5120.03	7917.05
P83731	RL24_HUMAN	9944.06	9088.06	10044.1	9627.07	12479.1	9395.07	15079.1
P83876	TXN4A_HUMAN	832.006	724.006	1128.01	877.006	1237.01	441.003	1203.01
P83881	RL36A_HUMAN	3728.02	4041.02	18926.1	15322.1	15707.1	3881.02	25850.1
P83881;Q969Q0	RL36A_HUMAN;RL36L_HUMAN	10094	13116.1				18848.1
P83916	CBX1_HUMAN	1177.01	1298.01		1160.01	1646.01	1359.01
P83916;Q13185	CBX1_HUMAN;CBX3_HUMAN	383.005	490.006		660.006	975.01	607.007	464.005
P84085	ARF5_HUMAN	2758.02	2993.02	2951.02	2296.01	3131.02	2505.02	2804.02
P84090	ERH_HUMAN	5530.03	4865.03	5801.04	5728.04	6618.04	5900.05	7291.06
P84095	RHOG_HUMAN	1353.01	1499.01	1176.01	1274.01	1362.01	1379.01	2149.01
P84098	RL19_HUMAN	34792.2	33642.2	35742.2	34080.2	32528.1	13055.1	21270.1
P84103	SRSF3_HUMAN	18954.1	17831.1	19717.1	17779.1	18663.1	18903.1	26123.1
P84103;Q16629	SRSF3_HUMAN;SRSF7_HUMAN	3126.03	3553.04	1604.02	2321.02	3860.04	3886.04	3553.03
P98082	DAB2_HUMAN	547.004	536.005		1598.01	371.003		2611.02
P98175	RBM10_HUMAN	1085.01	1298.01	1099.01	1664.01	1076.01	1705.01	2413.02
P98179	RBM3_HUMAN	2030.01	4154.02	2689.01	2763.01	4192.03	4006.02	2053.01
P99999	CYC_HUMAN	3407.01	4019.03	3095.03	5082.04	4176.03	3771.02	5441.04
Q00037	TNPA_ECOLI	3309.01	3519.02	3319.01	2873.01
Q00059	TFAM_HUMAN	2379.01	2579.02	2400.01	2898.02	2274.01	3835.03	3472.02
Q00325	MPCP_HUMAN	24773.2	19585.1	22702.2	21399.2	23263.2	10813.1	31711.3
Q00341	VIGLN_HUMAN	1195.01	1905.01	2014.01	2662.02	1524.01	2268.01	2513.01
Q00610	CLH1_HUMAN	7760.06	8398.05	7669.05	6790.04	7054.05	8374.06	10154
Q00653	NFKB2_HUMAN	547.004	1464.01	259.001	498.004	621.004	574.004	832.005
Q00688	FKBP3_HUMAN	6175.03	5164.03	5221.03	5420.03	5352.02	6041.03	7718.05
Q00765	REEP5_HUMAN	2267.02	3826.02	3164.02	2973.02	2085.01	3066.02	3976.03
Q00796	DHSO_HUMAN	5605.03	5288.03	5459.02	4414.02	5356.03	4329.02	6972.04
Q00839	HNRPU_HUMAN	29801.2	21636.2	21419.1	26337.1	29632.2	21482.2	34239.2
Q01082	SPTB2_HUMAN	3484.02	5059.03	5595.03	4635.02	3832.03	4538.03	5069.03
Q01085	TIAR_HUMAN	1389.01	2846.02	5231.03	4345.03	1396.01	2304.02	4316.03
Q01105	SET_HUMAN	16593.1	18359.1	21471.2	14750.1	16524.1	29188.2	26493.2
Q01130	SRSF2_HUMAN	10074	7187.04	12447.1	14552.1	11725.1	9846.05	18076.1
Q01449	MLRA_HUMAN	1669.01	2417.01	1295.01	2389.02	2489.01	2621.02	3841.03
Q01469	FABP5_HUMAN	3173.02	2119.01	1339.01	1943.01	2115.01	3010.02	3495.02
Q01518	CAP1_HUMAN	5905.06	5594.04	4564.04	4205.04	6961.06	7124.07	6701.06
Q01628	IFM3_HUMAN	997.01	1360.01	1358.01	1033.01	1402.01	1433.02
Q01650	LAT1_HUMAN	3042.02	9692.05	8691.04	8151.04	8654.05	10263.1	12418.1
Q01658	NC2B_HUMAN	1214.01	1243.01			1160.01
Q01780	EXOSX_HUMAN	1230.01	1081	869.005	786.008	869.007	1204.01	1801.01
Q01813	PFKAP_HUMAN	3876.02	2292.01	3001.02	3312.02	3074.02	2934.02	2523.02
Q01844	EWS_HUMAN	4010.04	5058.04	4656.04	3737.02	4704.04	5408.04	8155.06
Q01970	PLCB3_HUMAN	1026.01	1004.01	503.003	1584.01	1119.01	598.005	1491.01
Q02218	ODO1_HUMAN	2404.01	2571.01	1882.01	2694.02	3091.02	2485.01	3399.02
Q02252	MMSA_HUMAN	669.005			568.003		905.006
Q02543	RL18A_HUMAN	10360.1	13209.1	9189.08	8762.07	10564.1	8214.07	14764.1
Q02750	MP2K1_HUMAN	899.007	1933.01	1281.01	674.005	1519.01	847.004	2769.02
Q02790	FKBP4_HUMAN	5407.03	5580.03	5478.03	5479.04	4153.02	7029.05	8038.05
Q02809	PLOD1_HUMAN	2661.02	3200.03	2242.01	2203.02	2190.01	2374.01	2619.02
Q02818	NUCB1_HUMAN	1527.01	1119.01	1688.01	1453.01	831.007	1303.01	1519.01
Q02878	RL6_HUMAN	27586.2	29530.2	24833.2	17551.1	18728.1	29570.2	31153.2
Q02880	TOP2B_HUMAN	960.007	1315.01	945.007	872.007	1024.01	1685.01	934.009
Q02978	M2OM_HUMAN	1622.01	1934.01	2171.01	1798.01	1658.01	1896.01	1912.01
Q03154	ACY1_HUMAN	685.004	1693.01	810.005	790.003			1289.01
Q03252	LMNB2_HUMAN	3454.02	2731.01	2352.01	3336.02	3370.01	2908.02	4743.03
Q03405	UPAR_HUMAN	324.003	773.005		731.006	438.004
Q03519	TAP2_HUMAN	704.004			1014.01	799.005
Q03701	CEBPZ_HUMAN	1221.01	1515.01	980.005	1511.01	1720.01	1320.01	2179.01
Q04206	TF65_HUMAN	1071.01	484.003	712.006	883.003	733.005	809.005	1791.01
Q04323	UBXN1_HUMAN	1564.01	1882.01	2044.01	1860.02	1699.01	1800.01	2255.02
Q04446	GLGB_HUMAN	2109.01	2214.01	2221.01	2445.01	1883.01	3177.02	2673.02
Q04637	IF4G1_HUMAN	3525.03	4281.05	4391.02	4740.04	7432.04	6053.03	7780.04
Q04656	ATP7A_HUMAN	570.004
Q04695	K1C17_HUMAN	36641.2	39132.3	27017.1	36702.2	37428.2	41190.3	53080.3
Q04726	TLE3_HUMAN	647.005						984.007
Q04760	LGUL_HUMAN	6717.04	6909.04	6572.04	7673.05	7493.05	7707.06	8645.07
Q04837	SSBP_HUMAN	11744.1	10332	9733.05	10087	13641.1	10525.1	15664.1
Q04917	1433F_HUMAN	2722.02	3158.03	2593.02	2909.01	2576.01	3539.04	4626.03
Q05048	CSTF1_HUMAN	978.006		1338.01		1217.01	1125.01	579.004
Q05519	SRS11_HUMAN	1233.01	1688.02	926.004	2048.01	1921.01	1653.01	3376.01
Q05639	EF1A2_HUMAN	80155.5	154150	65161.4	122532	81284.4	86739.4	113589
Q05682	CALD1_HUMAN	1061.01	2348.01	984.007	1498.01	1751.01	1163.01	2355.01
Q06033	ITIH3_HUMAN	6273.04	6087.03	6410.02	5517.04	6509.04	6818.06	9471.07
Q06124	PTN11_HUMAN	777.004	2255.01	1200.01	664.004	700.005	1537.01	1648.01
Q06136	KDSR_HUMAN	1812.01	474.003	959.007	1111.01	991.008	808.006	1818.01
Q06203	PUR1_HUMAN	1385.01	1122.01	1139.01	1022.01	1727.01	1834.01	483.003
Q06210	GFPT1_HUMAN	683.005	1451.01	1699.01	1454.01	1147.01	1067.01	1481.01
Q06265	EXOS9_HUMAN	1017.01	1192.01	1537.01	1043.01	1238.01	1327.01	1728.01
Q06323	PSME1_HUMAN	7596.05	8343.06	6141.05	5819.04	7168.06	8203.06	9291.07
Q06587	RING1_HUMAN	435.002						516.004
Q06830	PRDX1_HUMAN	26522.2	52644.3	69203.5	62124.4	39396.2	55054.4	86865.5
Q06830;Q13162	PRDX1_HUMAN;PRDX4_HUMAN	19725.1	28708.1	34288.1	17612.1	32343.1	36714.2	38051.1
Q07020	RL18_HUMAN	24574.2	21934.2	21523.2	21188.2	20809.1	22936.2	35050.3
Q07021	C1QBP_HUMAN	9508.08	10574.1	7281.06	10069.1	8135.06	7981.06	6390.05
Q07065	CKAP4_HUMAN	1148.01	1535.01	1340.01	1612.01	1344.01	1828.01	2199.02
Q07157	ZO1_HUMAN	301.003		593.004		234.001		722.006
Q07666	KHDR1_HUMAN	5592.03	7013.04	7795.05	7234.05	7934.04	6444.04	8970.06
Q07812	BAX_HUMAN	1077.01	1501.01	1380.01	2678.02	1409.01	1276.01	1712.01
Q07866	KLC1_HUMAN	608.003	512.004	642.004		1058.01	353.003	1148.01
Q07955	SRSF1_HUMAN	15249.1	14306.1	16603.1	16437.1	12849.1	14463.1	18681.1
Q07960	RHG01_HUMAN	1659.01	2113.01	1304.01	1873.01	1681.01	1876.01	2141.01
Q08170	SRSF4_HUMAN	782.008	967.008		633.004	841.007	542.005	974.006
Q08170;Q13243;Q13247	SRSF4_HUMAN;SRSF5_HUMAN;SRSF6_HUMAN	18166.1	20787.1		17089.1	12782.1	19920.1	24581.1
Q08170;Q13247	SRSF4_HUMAN;SRSF6_HUMAN	5082.03	2805.02		3243.02	5278.03	4542.03	5549.03
Q08211	DHX9_HUMAN	9290.05	12655.1	11178.1	9743.04	10831.1	9765.05	15507.1
Q08257	QOR_HUMAN	1026.01	1552.01	933.006	1593.01	1633.01	1576.01	1026.01
Q08379	GOGA2_HUMAN	505.003		312.002		1452.01	419.002	1398.01
Q08380	LG3BP_HUMAN	793.004	778.007	1685.01	1477.01	859.005	893.009	1741.01
Q08499	PDE4D_HUMAN	860.005
Q08623	HDHD1_HUMAN	910.007		1070.01			751.005
Q08752	PPID_HUMAN	321.002	1358.01	254.002
Q08945	SSRP1_HUMAN	3670.02	5926.05	5738.04	3894.02	3966.02	3843.03	5528.04
Q08J23	NSUN2_HUMAN	3804.02	3174.02	4570.02	4761.03	3604.02	4604.02	6940.04
Q09013;Q5VT25;Q9Y5S2	DMPK_HUMAN;MRCKA_HUMAN;MRCKB_HUMAN	533.003				329.002
Q09028	RBBP4_HUMAN	3722.03	3265.02	4862.04	2246.01	3826.03	3150.02	5641.05
Q09028;Q16576	RBBP4_HUMAN;RBBP7_HUMAN	6946.04	5496.05	6151.04	7824.04	7566.04	6763.04	8313.05
Q09161	NCBP1_HUMAN	2412.02	1588.01	1158.01	1949.01	1774.01	1495.01	2490.02
Q09666	AHNK_HUMAN	15325.1	16087.1	14441.1	15274.1	13505	17773.1	22783.1
Q0VDF9	HSP7E_HUMAN	735.003	1578.01	1534.01	578.004	1190.01		1262.01
Q10471	GALT2_HUMAN	2177.01	2315.01	3820.02	2459.02	3621.02	2603.01	4721.03
Q10567	AP1B1_HUMAN	720.005	1121.01	2144.01	730.004	1856.01	1155.01	3399.03
Q10570	CPSF1_HUMAN	350.004	476.003	1584.01		517.003	2098.01	949.007
Q10589	BST2_HUMAN	307.002	1122	1833.01		3003.02	1631.01	3738.02
Q10713	MPPA_HUMAN	1343.01	2559.02	1661.01	1968.01	1415.01	3474.02	2342.01
Q12768	WASC5_HUMAN	755.004	615.004			732.004		600.003
Q12769	NU160_HUMAN	1338.01	1733.01	480.002	2278.01	1539.01	2037.01	2078.01
Q12788	TBL3_HUMAN	1016.01	742.007	918.004	688.005	1134.01	1093.01	2037.01
Q12792	TWF1_HUMAN	1730.01	1712.01	1725.01	1108.01	1243.01	3470.02	3724.02
Q12797	ASPH_HUMAN	1886.02	4155.03	3391.02	3279.02	4541.04	3588.03	5230.04
Q12805	FBLN3_HUMAN	2210.01	944.005	1575.01	1974.01	1961.01	2419.02	3578.02
Q12846	STX4_HUMAN	707.004	457.003		809.006
Q12849	GRSF1_HUMAN	1614.01	1026.01	1003	1444.01	1311.01	1918.01	2056.01
Q12874	SF3A3_HUMAN	2204.01	3035.02	2330.01	2921.02	2994.02	3370.02	2384.01
Q12888	TP53B_HUMAN	505.004	1272.01	680.005	764.007	495.005	554.005	1578.01
Q12904	AIMP1_HUMAN	2687.02	3428.02	2975.02	2874.02	3313.03	3836.03	6800.04
Q12905	ILF2_HUMAN	6828.04	5899.04	6708.04	6467.04	6105.04	7811.05	9744.07
Q12906	ILF3_HUMAN	17593.1	14508.1	15683.1	15246.1	14866.1	14535.1	15999.1
Q12906;Q96SI9	ILF3_HUMAN;STRBP_HUMAN	6180.04	5541.03	4160.02	6027.03	4928.05	6223.04	8457.05
Q12907	LMAN2_HUMAN	2785.02	3997.02	3205.02	2333.01	2776.01	3720.02	4840.03
Q12931	TRAP1_HUMAN	65154.5	75937.6	64996.5	62061.5	64570.5	27982.2	97723.8
Q12959	DLG1_HUMAN	278.002
Q12965	MYO1E_HUMAN	1607.01	1275.01	1059.01	1487.01	1381.01	1268.01	1629.01
Q12972	PP1R8_HUMAN	522.004	939.006	783.005	527.003		484.004	396.003
Q12996	CSTF3_HUMAN	683.005	1083.01	839.007	1142.01	927.005	1001.01	2274.01
Q13011	ECH1_HUMAN	2846.03	3777.03	2646.01	3186.01	2825.02	3006.03	3625.03
Q13042	CDC16_HUMAN	464.003	900.005			681.004		1073.01
Q13045	FLII_HUMAN	419.003	938.009	453.003	644.005	716.004	697.004	926.011
Q13057	COASY_HUMAN	2649.01	2271.02	2288.02	2280.01	3103.02	2439.02	2809.01
Q13085	ACACA_HUMAN	852.005	1442.01	2069.01	2168.02	2414.02	1567.01	2188.01
Q13098	CSN1_HUMAN	1429.01	1931.01	1094.01	1563.01	1370.01	1392.01	2717.02
Q13112	CAF1B_HUMAN	332.002	301.003		641.004	793.006	699.004
Q13123	RED_HUMAN	1076.01	756.007	1435.01		546.004	627.003	2160.01
Q13126	MTAP_HUMAN	2267.02	3310.02	2633.02	3242.02	2620.01	3544.02	4737.03
Q13144	EI2BE_HUMAN	1323.01	1050.01	520.005	1083.01		1093.01	1255.01
Q13148	TADBP_HUMAN	3364.03	1758.01	2289.01	2079.01	3332.02	2699.02	3764.03
Q13151	ROA0_HUMAN	5751.03	2297.01	6657.05	3714.02	7337.04	7195.05	6418.04
Q13155	AIMP2_HUMAN	2714.02	5427.05	3108.02	3823.03	2544.02	4216.03	5816.04
Q13162	PRDX4_HUMAN	3280.02	5026.03	4508.03	3697.03	4113.03	4934.04	5110.04
Q13177	PAK2_HUMAN	2061.01	3313.02	2767.01	2283.01	3721.02	2470.01	3367.02
Q13185	CBX3_HUMAN	2040.01	3584.02	3181.02	3497.02	1610.01	3176.02	3835.02
Q13200	PSMD2_HUMAN	2340.01	2146.01	1977.01	1511.01	2354.02	3038.01	3106.01
Q13214	SEM3B_HUMAN	613.007
Q13228	SBP1_HUMAN	847.005	1073.01	1077.01	1422.01	1906.01	1429.01	1992.01
Q13242	SRSF9_HUMAN	2930.02	3997.03	3233.03	3799.02	3029.02	3544.03	2952.02
Q13243	SRSF5_HUMAN	1305.01	1409.01	810.006	1734.01	1487.01	1544.01	2636.02
Q13247	SRSF6_HUMAN	5386.03	6542.03	5439.02	7018.03	5316.02	6072.03	7489.05
Q13263	TIF1B_HUMAN	5573.03	6031.04	6313.03	4610.03	6845.03	7194.03	7101.05
Q13283	G3BP1_HUMAN	5039.03	4469.02	5938.04	5032.03	5665.05	5531.06	5892.06
Q13283;Q9UN86	G3BP1_HUMAN;G3BP2_HUMAN	15600.1	14071.1	12837.1	13104.1	7008.03	13096.1	18698.1
Q13310	PABP4_HUMAN	3596.01	5727.02	4180.03	3340.02	5030.02	4165.02	6467.02
Q13347	EIF3I_HUMAN	2840.02	2543.01	3952.02	3124.02	3177.02	3769.02	3311.02
Q13404	UB2V1_HUMAN	5058.03	4731.02	4528.02	3101.02	5952.03	4090.02	8302.05
Q13404;Q15819	UB2V1_HUMAN;UB2V2_HUMAN	5559.03	8398.05	5853.04	4582.03	7320.04	9157.05	12639.1
Q13405	RM49_HUMAN	483.004	699.007		960.007	1404.01	1153.01	860.006
Q13409	DC1I2_HUMAN	2390.01	2894.02	2902.02	2168.01	2435.01	2874.01	2896.01
Q13418	ILK_HUMAN	517.003	1025.01	765.006	2735.02	555.004	955.005	1039.01
Q13423	NNTM_HUMAN	2365.01	1985.02	2018.02	3266.02	2501.02	2444.01	2939.02
Q13428	TCOF_HUMAN	1828.01	2947.01	1741.01	1746.01	2601.01	1713.01	2701.02
Q13435	SF3B2_HUMAN	4241.03	4810.03	4460.03	5299.03	4212.02	5839.04	6395.05
Q13442	HAP28_HUMAN	3169.02	3561.03	3764.03	2987.02	3636.03	2995.03	4899.04
Q13445	TMED1_HUMAN	504.004		748.005	1688.01	1086.01	943.006	668.006
Q13451	FKBP5_HUMAN	1149.01	1619.01	968.007	1731.01	1082.01	1246.01	1405.01
Q13492	PICAL_HUMAN	1764.01	2848.02	1819.01	2142.01	1608.01	2306.01	1922.01
Q13501	SQSTM_HUMAN	1964.01	1142.01	1664.01	1659.02	578.005	393.005	1840.02
Q13523	PRP4B_HUMAN	778.005	642.004	1033.01	1280.01	1925.01	1032.01	826.005
Q13526	PIN1_HUMAN	636.006	1305.01	1426.01	1636.01	1126.01	2080.01	2524.02
Q13541	4EBP1_HUMAN	617.004	639.006	931.007	1026.01	682.005	800.007	2045.02
Q13547	HDAC1_HUMAN	1421.01	865.003	1539.01	1641.01	1938.01	2821.02	1915.01
Q13547;Q92769	HDAC1_HUMAN;HDAC2_HUMAN	3435.03	4756.03	4220.04	4298.03	4006.03	4255.03	6152.04
Q13561	DCTN2_HUMAN	1852.01	1912.01	1881.01	1755.01	1741.01	2652.01	2121.01
Q13564	ULA1_HUMAN	1060.01	1096.01	1001.01	746.006	741.006	1095.01	1355.01
Q13573	SNW1_HUMAN	1101.01	1549.01	1846.01	1085.01	899.006	1550.01	3169.02
Q13595	TRA2A_HUMAN	925.005	1271.01	658.004			811.008	1474.01
Q13596	SNX1_HUMAN	1289.01	1305.01	1167.01	1490.01	1615.01	2173.01	1448.01
Q13610	PWP1_HUMAN	1492.01	1312.01	980.005	1239.01	1229.01	1718.01	1814.01
Q13616	CUL1_HUMAN	830.007	935.008	343.003	490.005	865.008		1302.01
Q13617	CUL2_HUMAN	641.004	249.002	851.006	712.004	1104.01	365.003	814.007
Q13618	CUL3_HUMAN	906.005	461.003		610.004		348.003	656.005
Q13619	CUL4A_HUMAN	1200.01	1491.01	881.005	1230.01	1748.01	1543.01	1729.01
Q13619;Q13620	CUL4A_HUMAN;CUL4B_HUMAN	1415.01	1211.01	1764.01	1374.01	846.006	1007.01	1906.01
Q13620	CUL4B_HUMAN	1049.01	535.003	1816.01	1211.01	858.007	1219.01	1175.01
Q13630	FCL_HUMAN	2130.01	2675.01	2523.02	1648.01	2628.02	2126.01	2554.02
Q13636;Q9UL26	RAB31_HUMAN;RB22A_HUMAN	1251.01			1465.01
Q13641	TPBG_HUMAN	261.001						911.006
Q13642	FHL1_HUMAN	855.007	1235.01	782.006	744.006	1593.01	1114.01	1835.01
Q13643	FHL3_HUMAN	673.004	612.004	1166.01		757.005		954.005
Q13724	MOGS_HUMAN	1884.01	1064.01	833.004	1074.01	595.005	1409.01	1631.01
Q13769	THOC5_HUMAN	566.003	1313.01				1308.01
Q13813	SPTN1_HUMAN	4453.02	4936.03	4525.03	5215.03	5860.04	4807.03	5923.04
Q13823	NOG2_HUMAN	712.005	873.005	500.003	512.004	431.003		1111.01
Q13838	DX39B_HUMAN	2131.01	5248.02	5766.02	5119.02	5340.02	4989.02	7531.03
Q13867	BLMH_HUMAN	1770.01	1259.01	1360.01	631.006	897.004	1247.01	1498.01
Q13868	EXOS2_HUMAN	800.004	1537.01	990.006	917.006	707.005	508.004	2215.01
Q13885	TBB2A_HUMAN	339.002		359.003	716.005
Q13895	BYST_HUMAN	1498.01	1037.01	1275.01	1349.01	899.005	1525.01	1712.01
Q13907	IDI1_HUMAN	263.002	513.004	999.009	1200.01	906.007	1168.01	1138.01
Q13951	PEBB_HUMAN	318.003	969.006	428.005	517.004	1070.01	436.004	1296.01
Q14008	CKAP5_HUMAN	831.005	714.005	835.006	662.004	1055.01	837.006	802.006
Q14011	CIRBP_HUMAN	2293.01	1881.01	1212.01	1492.01	2353.02	995.008	2075.01
Q14019	COTL1_HUMAN	4188.03	4573.02	4263.03	3944.02	5788.03	7548.04	7435.03
Q14103	HNRPD_HUMAN	9529.04	12488.1	11009.1	16439.1	12694.1	14454.1	13844.1
Q14108	SCRB2_HUMAN	765.005	1036.01	1175.01	556.004	1229.01	1058.01	1992.01
Q14116	IL18_HUMAN	3815.02	5056.02	5909.03	4321.03	5839.03	5795.03	7496.04
Q14118	DAG1_HUMAN	803.006	507.004	619.004	1060.01	495.003	1132.01	1415.01
Q14134	TRI29_HUMAN	1147.01	899.005		961.006	684.004	1003.01	1390.01
Q14137	BOP1_HUMAN	1135.01	1242.01	662.004	1218.01	1160.01	1328.01	1246.01
Q14141;Q9NVA2	SEP11_HUMAN;SEPT6_HUMAN	999.007				1695.01	1698.01
Q14151	SAFB2_HUMAN	844.008	1385.01	940.006	1251.01	337.003	305.003	944.006
Q14151;Q15424	SAFB1_HUMAN;SAFB2_HUMAN	2230.01	2661.02	3704.02	1695.01	2509.02	3647.03	5897.04
Q14152	EIF3A_HUMAN	3783.01	3807.02	5207.03	3852.02	3562.02	3602.02	6912.04
Q14157	UBP2L_HUMAN	1955.01	2173.01	1607.01	785.007	1718.01	2652.01	1046.01
Q14160	SCRIB_HUMAN	500.003	705.004		1628.01	517.004	903.006	792.006
Q14165	MLEC_HUMAN	1293.01	2247.02	2130.02	3793.03	1877.01	2687.03	3531.03
Q14166	TTL12_HUMAN	1317.01	1214.01	833.007	1357.01	1077	1140.01	2771.02
Q14192	FHL2_HUMAN	1383.01	1761.01	1370.01	1703.01	1246.01	1653.01	2004.02
Q14203	DCTN1_HUMAN	944.005	1052.01	1410.01	1494.01	1599.01	1102.01	1542.01
Q14204	DYHC1_HUMAN	6330.05	5209.04	5620.04	6655.03	3540.02	7169.06	6939.06
Q14232	EI2BA_HUMAN	1559.01	874.006	414.003	1751.01	894.004	1156.01	2460.01
Q14240	IF4A2_HUMAN	10331	1827.01	2405.02	9490.04	1789.01	2096.02	2095.01
Q14244	MAP7_HUMAN	1735.01	2451.02	2013.01	1874.01	1617.01	1743.01	3159.02
Q14247	SRC8_HUMAN	3674.02	3807.02	5333.03	4851.02	2616.02	3971.02	8056.04
Q14254	FLOT2_HUMAN	1211.01	1968.01	1615.01	1647.01	1342.01	2081.01	2239.01
Q14257	RCN2_HUMAN	1324.01	993.004	690.004	1480.01	1094.01	497.003	1862.01
Q14258	TRI25_HUMAN	2054.01	2172.02	1909.01	1892.01	1611.01	1931.01	2302.02
Q14315	FLNC_HUMAN	309.002	338.004	595.004	869.006	726.005		517.005
Q14320	FA50A_HUMAN	1155.01	1392.01	708.004	827.005	1125.01	2935.02	1708.01
Q14376	GALE_HUMAN	1453.01	1858.01	1107.01	1597.01	1745.01	804.006	2272.01
Q14432	PDE3A_HUMAN	940.004	1835.01	1235.01	1642.01		1040.01	934.009
Q14444	CAPR1_HUMAN	4067.02	4355.04	2881.02	2726.01	3404.02	4019.03	5367.04
Q14498	RBM39_HUMAN	4005.04	4220.02	3924.04	3635.03	3013.03	4165.02	4962.04
Q14554	PDIA5_HUMAN	347.002		998.005		1005.01	692.004	1046.01
Q14558	KPRA_HUMAN	1249	1319.01	1891.01		864.004	653.005	298.002
Q14566	MCM6_HUMAN	2224.01	3784.02	2936.02	2645.02	3047.02	3447.02	4257.02
Q14573	ITPR3_HUMAN	835.006	1046.01	912.005	570.005	974.008	1379.01	2516.01
Q14573;Q14643	ITPR1_HUMAN;ITPR3_HUMAN	1051.01				1444.01
Q14624	ITIH4_HUMAN	22147.2	16760.1	21547.2	23103.2	18812.1	23696.2	29672.2
Q14643	ITPR1_HUMAN	527.004
Q14651	PLSI_HUMAN	539.004	1570.01	1371.01	859.004	751.004	1141.01	1136.01
Q14671	PUM1_HUMAN	518.003	820.004			1059.01	521.003
Q14677	EPN4_HUMAN	1877.01	1420.01	984.007	1410.01	1134.01	1352.01	1757.01
Q14683	SMC1A_HUMAN	2249.01	2271.02	2223.01	2845.02	2158.02	2329.01	2710.02
Q14684	RRP1B_HUMAN	1781.01	2630.02	1500.01	1227.01	1670.01	2132.01	2181.02
Q14690	RRP5_HUMAN	1579.01	2035.01	1235.01	1052.01	1335.01	1178.01	1577.01
Q14692	BMS1_HUMAN	458.005	625.004	2287.01	810.005	1388.01	567.005	1368.01
Q14696	MESD_HUMAN	2482.01	3312.02	2794.01	3321.02	3067.02	2536.01	5489.03
Q14697	GANAB_HUMAN	15522.1	12441.1	12708.1	13127.1	13229.1	15813.1	20338.2
Q14738	2A5D_HUMAN	1390.01	929.005	1116.01	1044.01	1346.01	1238.01	1939.01
Q14739	LBR_HUMAN	2133.01	1842.01	1659.01	3643.02	2110.01	2255.01	3369.02
Q14764	MVP_HUMAN	1381.01	829.006	1123.01	786.006	1014.01	1072.01	1432.01
Q14839	CHD4_HUMAN	1457.01	1631.01	2027.01	1836.01	1509.01	2589.02	2086.01
Q14847	LASP1_HUMAN	6975.04	6329.03	6891.04	5430.03	5352.03	8352.05	9552.06
Q14896	MYPC3_HUMAN	1846.01	1726.01	1740.01	2129.01	2054.01	1815.01	2090.01
Q14914	PTGR1_HUMAN	2369.02	5170.03	3836.02	2433.02	4590.02	4265.02	5419.03
Q14919	NC2A_HUMAN	901.006	2303.01	1832.01	1881.01	1687.01		882.005
Q14974	IMB1_HUMAN	7290.05	9527.06	9665.06	9158.07	7844.05	10703.1	14637.1
Q14978	NOLC1_HUMAN	3869.02	4135.02	4025.02	5525.03	4928.03	5871.03	6913.05
Q14980	NUMA1_HUMAN	2333.01	2006.01	1926.01	2015.01	2104.01	1880.01	2351.01
Q14C86	GAPD1_HUMAN	1540.01	1547.01	1371.01	1028	1828.01	1894.01	1670.01
Q14CX7	NAA25_HUMAN	2029.01	1112.01	771.004	1230.01	1313.01	1196.01	1759.01
Q15003	CND2_HUMAN	540.003	1052.01	1283.01	1073.01	1530.01	769.005	838.006
Q15005	SPCS2_HUMAN	2578.02	2459.01	1274.01	2288.01	1686.01	1966.01	3322.02
Q15006	EMC2_HUMAN	1868.01		766.006	701.005	1005.01	1410.01	1157.01
Q15008	PSMD6_HUMAN	2070.01	2573.02	1760.01	1901.01	2187.01	1515.01	2715.02
Q15019	SEPT2_HUMAN	1791.01	1275.01	1922.01	1860.01	1261.01	2217.03	2150.01
Q15020	SART3_HUMAN	1318.01	1385.01	1148.01	1230.01	1941.01	1594.01	2054.01
Q15021	CND1_HUMAN	729.008	1055.01	1025.01	1057.01	1751.01	999.006	1076.01
Q15024	EXOS7_HUMAN	239.002	1181.01	812.009		533.005	1106.01	1538.01
Q15029	U5S1_HUMAN	2161.02	2605.02	2747.02	2907.02	2808.02	2926.02	4117.04
Q15031	SYLM_HUMAN	1004.01		678.004	759.005		378.002	781.005
Q15041	AR6P1_HUMAN	543.003	1250.01
Q15042	RB3GP_HUMAN	164.001					265.002	981.007
Q15046	SYK_HUMAN	6915.04	6131.04	7731.04	6448.03	7122.04	6252.04	9232.06
Q15050	RRS1_HUMAN	2335.01	1247.01	2333.01	3022.01	2338.01	1792.01	5236.02
Q15054	DPOD3_HUMAN	665.005	872.007	1138.01	788.006	1421.01	816.007	1422.01
Q15056	IF4H_HUMAN	4051.01	5747.02	7033.06	5477.04	5776.04	6908.06	9419.08
Q15057	ACAP2_HUMAN	356.002						304.002
Q15061	WDR43_HUMAN	1478.01	1986.01	1365.01	2523.02	2684.02	2441.02	3767.02
Q15063	POSTN_HUMAN	3461.02	5469.03	3598.02	4264.03	3842.03	5396.03	5770.04
Q15070	OXA1L_HUMAN	945.006	481.004	996.005	442.003	1493.01	1347.01	2088.01
Q15075	EEA1_HUMAN	874.007	621.005	668.005	473.004	859.007	589.005	889.008
Q15084	PDIA6_HUMAN	8102.04	7880.07	9307.09	8232.03	8643.03	9072.06	10715.1
Q15125	EBP_HUMAN	3641.02	2604.02	3408.02	3192.02	3214.02	438.003	3474.02
Q15126	PMVK_HUMAN	581.003	1338.01		1199.01	587.003	1065.01	1450.01
Q15149	PLEC_HUMAN	10685.1	6313.03	9902.06	5626.04	6676.03	6456.03	10057
Q15165	PON2_HUMAN	848.009	1411.01	799.008	1320.01	982.011		377.005
Q15172	2A5A_HUMAN	285.002
Q15181	IPYR_HUMAN	11889.1	10738.1	10403.1	8642.05	10194.1	8543.05	15671.1
Q15185	TEBP_HUMAN	5554.04	13667.1	7833.06	7655.07	16003.1	17464.1	23562.1
Q15233	NONO_HUMAN	12385.1	10335.1	9324.06	11704.1	12224.1	11400.1	12935.1
Q15257	PTPA_HUMAN	2854.02	1612.01	2130.01	2128.02	2091.01	3010.02	3484.03
Q15286	RAB35_HUMAN	1154.01	1496.01		1984.01	1195.01	1322.01	2023.01
Q15287	RNPS1_HUMAN	3249.02	3216.02	3422.02	3686.03	3025.02	3364.02	3684.02
Q15293	RCN1_HUMAN	7424.05	8403.06	7133.05	7790.04	8135.05	9409.06	10110.1
Q15363	TMED2_HUMAN	1823.01	2157.01	2294.02	2746.02	2498.02	3756.02	1824.01
Q15365	PCBP1_HUMAN	19852.2	21940.2	17224.1	21997.2	20701.2	23003.2	27939.2
Q15365;Q15366	PCBP1_HUMAN;PCBP2_HUMAN	12642.1	15004.1	16038.1	12674.1	15142.1	10743.1	21126.2
Q15366	PCBP2_HUMAN	22784.2	24222.2	23279.2	23546.2	16294.1	21183.2	32791.3
Q15369	ELOC_HUMAN	1503.01	2081.01	2568.02	1060.01	1643.01	2573.01	2891.02
Q15370	ELOB_HUMAN	1928.01	2314.01	2577.01	2129.01	2455.01	2123.02	2631.02
Q15382	RHEB_HUMAN	1561.01	1649.01	793.005	987.006	1026.01	1298.01	1347.01
Q15388	TOM20_HUMAN	1530.01	3066.01	2404.01		2768.01	4691.02	4170.02
Q15392	DHC24_HUMAN	1693.01	1631.01	770.005	1430.01	1223.01	1724.01	2611.02
Q15393	SF3B3_HUMAN	2910.02	3491.02	2924.01	3289.03	3429.02	3357.02	3287.03
Q15397	PUM3_HUMAN	1540.01	1455.01	1450.01	1563.01	1150.01	2270.01	2030.01
Q15404	RSU1_HUMAN	770.004						916.005
Q15424	SAFB1_HUMAN	1809.01	2356.02	1732.01	2125.01	1209.01	2230.01	2758.02
Q15428	SF3A2_HUMAN	1772.01	2305.01	2956.02	3024.02	2350.01	2211.01	2805.01
Q15435	PP1R7_HUMAN	1384.01	950.006	953.005	1453.01	992.008	1173.01	2141.02
Q15436	SC23A_HUMAN	2075.02	1075.01	674.004	1326.01	1533.01	2654.02	1685.01
Q15459	SF3A1_HUMAN	3089.01	2455.02	2593.01	2340.01	2999.01	2867.01	3186.02
Q15527	SURF2_HUMAN	1057.01						1914.01
Q15582	BGH3_HUMAN	573.003	309.003		980.005	883.005		2014.01
Q15599	NHRF2_HUMAN	415.004					629.005	672.005
Q15631	TSN_HUMAN	2805.02	3149.02	2816.02	3098.02	2010.01	2072.01	4612.03
Q15637	SF01_HUMAN	1967.02	2182.01	1564.01	2099.02	1257.01	3474.03	2635.02
Q15645	PCH2_HUMAN	1658.01	1900.01	2004.01	1473.01	1546.01	1871.01	1945.01
Q15654	TRIP6_HUMAN	368.004	207.002	408.004	1197.01	525.004	733.005	1479.01
Q15691	MARE1_HUMAN	3642.02	3448.02	3238.02	2241.01	3691.02	3112.02	4575.03
Q15714	T22D1_HUMAN	291.002		707.006	1132.01	1836.01	1631.01	2284.01
Q15717	ELAV1_HUMAN	6168.04	4382.03	4438.02	3453.03	6259.04	5179.03	8198.05
Q15738	NSDHL_HUMAN	1203.01		1967.01	1835.01	1910.01	1608.01	1469.01
Q15746	MYLK_HUMAN	911.005		899.005			987.007
Q15758	AAAT_HUMAN	2063.01	2981.02	3362.02	2527.01	2428.02	2048.01	2952.02
Q15785	TOM34_HUMAN	1290.01	2268.02	4240.02	2634.01	2049.01	1938.01	1778.02
Q15796	SMAD2_HUMAN	1128.01	1448.01	737.005	850.007	784.005	1503.01	2366.02
Q15813	TBCE_HUMAN	350.002
Q15819	UB2V2_HUMAN	2574.01	1072.01	1325.01	3339.02	2254.01	2124.01	4017.02
Q15843	NEDD8_HUMAN	5105.03	2635.02	3661.03	3794.03	5544.04	4472.03	6849.05
Q15942	ZYX_HUMAN	2998.02	1845.01	1153.01	1393.01	2144.01	2437.01	2594.01
Q16181	SEPT7_HUMAN	2533.02	3224.02	2187.02	3330.01	2352.02	2356.02	3530.02
Q16186	ADRM1_HUMAN	1506.01	1021.01	1350.01	912.008	910.008	1456.01	2460.02
Q16204	CCDC6_HUMAN	862.007	1042.01	643.003	1054.01	1607.01	760.004	1560.01
Q16222	UAP1_HUMAN	1389.01	947.005	1287.01	818.006	1333.01	1270.01	1203.01
Q16401	PSMD5_HUMAN	2360.01	2117.01	2309.01	2683.02	2992.01	2397.02	3100.02
Q16513	PKN2_HUMAN	1684.01	1267.01	894.008	1579.01	525.004	781.007	1073.01
Q16531	DDB1_HUMAN	4157.02	3895.02	4374.03	3419.02	4070.03	4891.03	5334.04
Q16543	CDC37_HUMAN	5269.03	5662.03	3946.03	4261.03	3936.02	5819.04	5947.04
Q16555	DPYL2_HUMAN	2882.01	3176.02	2818.02	2836.02	3323.02	3389.02	4070.02
Q16563	SYPL1_HUMAN	1538.01	1893.01	1301.01	932.007	1715.01	1901.01	1612.01
Q16576	RBBP7_HUMAN	4009.02	3846.03	3465.02	4552.03	4025.03	5041.03	5429.03
Q16629	SRSF7_HUMAN	9748.05	8928.05	9910.07	10034.1	8718.04	10396.1	14309.1
Q16630	CPSF6_HUMAN	3247.02	3208.03	3074.01	2882.01	2734.02	2900.02	2479.02
Q16643	DREB_HUMAN	1459.01	1503.01	1398.01	1447.01		1759.01	2236.01
Q16658	FSCN1_HUMAN	7925.04	6350.04	8365.05	6508.03	7498.04	7062.04	10864.1
Q16666	IF16_HUMAN	1633.01	1637.01	1661.01	1479.01	1287.01	1252.01	2073.02
Q16698	DECR_HUMAN	3214.02	3927.03	2457.02	2577.02	2116.01	4071.03	3744.03
Q16718	NDUA5_HUMAN	2125.01	1275.01	1525.01	1294.01	1177.01	1978.01	2430.02
Q16719	KYNU_HUMAN	9747.06	11066.1	10945.1	11934.1	9816.07	12130.1	14530.1
Q16740	CLPP_HUMAN	1162.01	800.007	869.003	546.005	883.008	773.007	827.007
Q16762	THTR_HUMAN	576.004	1298.01	874.007	1024.01	1751.01	1312.01	1900.01
Q16795	NDUA9_HUMAN	1493.01	1567.01	2234.01	1622.01	1613.01	1718.01	1812.01
Q16822	PCKGM_HUMAN	2573.02	2065.01	2395.01	2530.01	2528.01	2877.02	4448.03
Q16836	HCDH_HUMAN	5448.03	5271.02	5945.03	5068.03	5934.03	6907.04	6169.04
Q16850	CP51A_HUMAN	661.005
Q16851	UGPA_HUMAN	2392.01	3014.02	975.008	2255.02	2021.01	2566.02	3046.02
Q16881	TRXR1_HUMAN	8531.05	8230.04	9661.07	7967.05	6528.03	7864.05	10673.1
Q16881;Q9NNW7	TRXR1_HUMAN;TRXR2_HUMAN	479.005			659.006	1092.01	406.004	1010.01
Q16891	MIC60_HUMAN	3449.02	3323.02	2835.01	2730.02	3949.02	4887.03	4288.03
Q1KMD3	HNRL2_HUMAN	3097.01	3351.02	3321.02	2921.02	3673.02	4190.02	4934.03
Q27J81	INF2_HUMAN	632.003	370.004	541.003	680.004		847.004	492.005
Q29RF7	PDS5A_HUMAN	1332.01	1094.01	775.005	1002.01	703.003	1320.01	2119.01
Q2M389	WASC4_HUMAN	399.003
Q2NL82	TSR1_HUMAN	1146.01	1204.01	926.008	2492.01	1115.01	1369.01	1970.02
Q2TAY7	SMU1_HUMAN	794.006	1284.01	1568.02	1021	1133.01	1430.01	1220.01
Q32MZ4	LRRF1_HUMAN	699.006	1003	677.005	707.005	698.005	1662.01	1645.01
Q32P28	P3H1_HUMAN	1943.01	2026.01	1886.01	2181.02	2514.01	1515.01	2414.02
Q38SD2	LRRK1_HUMAN	867.004	630.003	1166.01	682.004		1134.01	932.006
Q3LXA3	TKFC_HUMAN	717.007	1027.01	1195.01	1133.01	854.008	1489.01	2517.01
Q3MHD2	LSM12_HUMAN	2029.02	769.007	827.008	584.003	1584.01	1691.01	2848.02
Q3ZCQ8	TIM50_HUMAN	1528.01	1762.01	2046.01	874.008	1803.01	1786.01	2257.02
Q46803	YGEW_ECOLI	1023
Q4G0J3	LARP7_HUMAN	1019.01	1207.01	588.003	158.001		1366.01	861.009
Q4G0N4	NAKD2_HUMAN	520.005	717.007	638.004	768.006	802.008	1132.01	914.007
Q4V328	GRAP1_HUMAN	778.007	325.002	911.007			466.004	756.006
Q52LJ0	FA98B_HUMAN	1618.01	1207.01	2712.02	1132.01	1048.01	2556.02	1466.01
Q53EL6	PDCD4_HUMAN	1048.01	2498.02	2131.01	2747.01	2053.01	2300.02	3611.02
Q53FT3	HIKES_HUMAN	284.002	797.007		545.005	566.005	734.006	1162.01
Q53GQ0	DHB12_HUMAN	1170.01	998.008	1132.01	1038.01	1464.01	1097.01	1960.02
Q53GS9	SNUT2_HUMAN	793.006	646.004	876.006	1326.01	454.003	774.007	701.006
Q53H82	LACB2_HUMAN	740.005	681.005	479.004	1149.01	999.006	709.004	1483.01
Q53H96	P5CR3_HUMAN	268.002		500.005		605.004		949.006
Q58FF6	H90B4_HUMAN	1954.02	3188.02	2659.02	2112.02	2117.02	2311.02	3900.03
Q58FF8	H90B2_HUMAN	2077.01					4911.03	1564.01
Q5BJF2	SGMR2_HUMAN	2591.02	2799.02	1841.01	2691.01	3076.02	2599.02	3932.03
Q5BKZ1	ZN326_HUMAN	1117.01	1187.01	1301.01	695.003	1166.01	1325.01	961.007
Q5H9R7	PP6R3_HUMAN	777.005	588.003	573.006	444.003	460.004	345.002	842.008
Q5JSH3	WDR44_HUMAN	363.002		358.004	872.006	568.004		651.005
Q5JTH9	RRP12_HUMAN	1215.01	2444.01	3073.02	2071.01	2884.01	1974.02	4246.02
Q5JTJ3	COA6_HUMAN	894.006	1454.01	743.007	1070.01	1437.01	1574.01	2371.02
Q5JTV8	TOIP1_HUMAN	1532.01	1363.01	1448.01	1181.01	1477.01	1620.01	1678.01
Q5JTV8;Q8NFQ8	TOIP1_HUMAN;TOIP2_HUMAN	463.003
Q5JTZ9	SYAM_HUMAN	566.004	302.002	649.005		851.006	954.007	658.005
Q5JVF3	PCID2_HUMAN	765.005	527.005	608.004	474.003	1031.01	1200.01	430.004
Q5QJE6	TDIF2_HUMAN	468.003	1008.01	523.004	284.003	686.006	767.005	1717.01
Q5RI15	COX20_HUMAN	1210.01	769.007	1228.01	1009	1479.01	432.002	1390.01
Q5RKV6	EXOS6_HUMAN	1046.01	1128.01	1118.01	916.006	1779.01	1691.01	2188.02
Q5SSJ5	HP1B3_HUMAN	4006.03	3718.03	3779.03	3796.02	4046.02	3707.02	5524.05
Q5SWX8	ODR4_HUMAN	689.005	197.002		781.005		458.004
Q5T1C6	THEM4_HUMAN	516.004	462.004
Q5T4S7	UBR4_HUMAN	803.006	1146.01	1119.01	1600.01	1160.01	1213.01	967.008
Q5T653	RM02_HUMAN	1442.01	1172.01	412.003	427.002	928.005	467.003	1204.01
Q5T6F2	UBAP2_HUMAN	568.003	830.006					838.006
Q5T8P6	RBM26_HUMAN	1268.01	851.005	639.004	843.007	440.003	1377.01	1139.01
Q5T8P6;Q9P2N5	RBM26_HUMAN;RBM27_HUMAN	719.005		1100.01	1091.01			522.003
Q5T9A4	ATD3B_HUMAN	2053.01	2171.01		2561.01	2151.01	1593.01	1927.01
Q5T9A4;Q9NVI7	ATD3A_HUMAN;ATD3B_HUMAN	2855.02	2557.01			3093.02	2720.02	4187.02
Q5TAX3	TUT4_HUMAN	1958.01	2532.01			3132.01	2378.01	3093.02
Q5TEC6	H3PS2_HUMAN	177184	149677	176816	117230	114115	130434	223011
Q5TFE4	NT5D1_HUMAN	1146.01	1590.01	997.009	1321.01	1024.01	1230.01	1762.01
Q5UIP0	RIF1_HUMAN	706.006					493.004
Q5VTL8	PR38B_HUMAN	301.002	746.003	918.004	869.003	734.003	468.003	1044.01
Q5VY09	IER5_HUMAN	2741.01
Q5VYK3	ECM29_HUMAN	1277.01	1299.01	838.005	1018.01	1195.01	1127.01	1792.01
Q66K74	MAP1S_HUMAN	472.005	554.006			368.004		839.008
Q66PJ3	AR6P4_HUMAN	458.003			730.006	1406.01		2010.01
Q6DD88	ATLA3_HUMAN	1540.01	1321.01	1308.01	1794.01	1646.01	1555.01	2390.02
Q6DKI1	RL7L_HUMAN	1868.01	1829.01	1621.01	1527.01	1890.01	2488.02	1814.01
Q6FI81	CPIN1_HUMAN	2152.01	2126.01	2569.01	2909.01	2386.01	2946.02	2782.02
Q6GMV3	PTRD1_HUMAN	3498.03	2839.02	4038.03	3514.03	3470.02	4727.04	4405.04
Q6IAA8	LTOR1_HUMAN	642.006	1961.01	639.005	1679.01	934.005		2150.02
Q6IN85	P4R3A_HUMAN	879.006	421.004	846.006		621.005	979.005	388.003
Q6KB66	K2C80_HUMAN	299.002			914.005			265.002
Q6L8Q7	PDE12_HUMAN	1386.01	1310.01	1251.01	302.002	972.007	1090.01	1338.01
Q6NUK1	SCMC1_HUMAN	6324.04	4630.04	4519.03	4977.03	4659.03	5578.03	6654.05
Q6NUM9	RETST_HUMAN	721.005	352.003		524.005	737.005	332.002
Q6NUQ4	TM214_HUMAN	664.003	557.003	1039.01		563.004	433.003	1047.01
Q6P1A2	MBOA5_HUMAN	284.002	1358.01	180.002	493.003	1065.01	189.002	1687.01
Q6P1J9	CDC73_HUMAN	506.003	804.005	1147.01	703.003	1206.01	1329.01	1652.01
Q6P1L8	RM14_HUMAN	998.004	594.004	514.003			1657.01	907.005
Q6P1M0	S27A4_HUMAN	1205.01	355.002			444.003	997.006	636.005
Q6P1M3	L2GL2_HUMAN	396.002
Q6P1N9	TATD1_HUMAN	540.004	942.008	653.005	1552.01	685.006	1252.01	1430.01
Q6P2E9	EDC4_HUMAN	1536.01	570.005	1270.01	966.007	1361.01	1173.01	1657.01
Q6P2Q9	PRP8_HUMAN	2231.01	2157.01	2248.01	1917.02	2197.01	2024.02	3048.02
Q6P587	FAHD1_HUMAN	788.009	1081.01	898.008	839.006	783.006	1542.01	1219.01
Q6PD62	CTR9_HUMAN	328.002	402.003	420.004	806.004	1378.01	628.003	1353.01
Q6PI48	SYDM_HUMAN	1579.01	1269.01	1445.01	1646.01	1439.01	1768.01	2702.02
Q6PIU2	NCEH1_HUMAN	1742.01	2414.02	1994.01	1482.01	1861.02	1885.01	1522.01
Q6PJT7	ZC3HE_HUMAN	543.004	680.004	732.005	1024.01	214.001		756.005
Q6PKG0	LARP1_HUMAN	1874.01	2242.01	2015.01	3921.03	4394.03	2122.02	5980.05
Q6PL18	ATAD2_HUMAN	523.003	576.005	380.003			771.007	583.004
Q6RFH5	WDR74_HUMAN	1473.01	1555.01	1014.01	1464.01	1442.01	1596.01	1834.01
Q6UB35	C1TM_HUMAN	1324.01	1057.01	1198.01	658.004	1279.01	357.003	2207.01
Q6UN15	FIP1_HUMAN	1070.01	838.008	1055.01	820.005	914.006	1215.01	1901.01
Q6UVK1	CSPG4_HUMAN	1409.01	1294.01	1800.01	1690.01	1489.01	819.005	2185.01
Q6UW63	PLGT2_HUMAN	645.005		466.002		329.003		716.004
Q6XQN6	PNCB_HUMAN	1194.01	955.006	1145.01	562.004	1637.01	864.004	1686.01
Q6Y1H2	HACD2_HUMAN	1268.01	892.006	1225.01		1875.01	1198.01	1733.01
Q6YHK3	CD109_HUMAN	1429.01	1759.01	949.007	947.005	824.005	1292.01	1427.01
Q6YN16	HSDL2_HUMAN	2147.01	2456.02	3248.02	2245.01	3920.02	2783.01	2543.02
Q6ZRI0	OTOG_HUMAN	501.004
Q6ZSJ8	CA122_HUMAN	571.004	835.006	1360.01			632.005	996.006
Q70J99	UN13D_HUMAN	404.003				1002.01
Q70UQ0	IKIP_HUMAN	542.004	874.007	536.004	821.005	1236.01	795.006	1610.01
Q712K3	UB2R2_HUMAN	548.003						560.004
Q71RC2	LARP4_HUMAN	1028.01			748.005	480.004		1190.01
Q71UM5	RS27L_HUMAN	15827.1	2234.02	1549.01	2681.02	2828.02	3123.02	4348.04
Q7KZ85	SPT6H_HUMAN	472.003	673.004		995.005			1685.01
Q7KZF4	SND1_HUMAN	4870.03	3658.02	3329.03	3220.02	4387.03	3516.02	4864.03
Q7L014	DDX46_HUMAN	2392.01	3393.02	3013.02	2895.02	3840.02	3524.02	3380.02
Q7L0Y3	TM10C_HUMAN	2224.01	1673.01	2184.02	1033.01	1401.01	1663.01	2782.02
Q7L1Q6	BZW1_HUMAN	6014.03	4930.03	5039.03	5189.03	4258.02	4952.04	5888.03
Q7L2E3	DHX30_HUMAN	862.005	1343.01	812.005	1058.01	1578.01	1549.01	1272.01
Q7L2H7	EIF3M_HUMAN	2448.02	3039.02	2869.02	2285.02	1290.01	3353.03	3198.02
Q7L2J0	MEPCE_HUMAN	1078.01			1054		240.001	1325.01
Q7L576	CYFP1_HUMAN	928.005	790.005		1996.01	1198.01	951.006	786.005
Q7L5L3	GDPD3_HUMAN	635.003	870.005	891.007		1366.01	1439.01	774.007
Q7L5N1	CSN6_HUMAN	458.002	305.003	812.004	485.004	1127.01	992.008	1256.01
Q7L9L4;Q9H8S9	MOB1A_HUMAN;MOB1B_HUMAN	653.005	762.005	2042.01	2752.02		655.005	684.005
Q7LBR1	CHM1B_HUMAN	3231.01	2860.02	2581.01	3108.01	2811.01	1759.01	3451.02
Q7RTV0	PHF5A_HUMAN	1372.01	1661.01	1607.01	1959.01	1652.01	1668.01	2034.01
Q7Z2K6	ERMP1_HUMAN	2142.02	2111.02	1846.01	1837.02	2060.02	2040.01	4506.03
Q7Z2W4	ZCCHV_HUMAN	951.008	1335.01	1716.01	1985.01	1823.01	2156.02	1583.01
Q7Z2W9	RM21_HUMAN	2121.01	380.003		597.005	2245.01	3007.02	3554.02
Q7Z2Z2	EFL1_HUMAN	747.005	1191.01	585.003	920.007	842.005	822.006	1152.01
Q7Z3K3	POGZ_HUMAN	610.004					588.005
Q7Z417	NUFP2_HUMAN	806.005	550.005	753.007	799.005	1216.01	978.006	1088.01
Q7Z434	MAVS_HUMAN	286.003	1247.01
Q7Z478	DHX29_HUMAN	704.004		749.005	607.003			1405.01
Q7Z4Q2	HEAT3_HUMAN	782.006	841.007	1135.01	296.002	636.004	756.005	1013.01
Q7Z4V5	HDGR2_HUMAN	1001.01	2284.01	1014.01	464.004	921.009	2335.02	1069.01
Q7Z6Z7	HUWE1_HUMAN	2077.01	2124.01	2064.02	1982.01	2782.02	2170.02	3330.02
Q7Z739;Q9BYJ9;Q9Y5A9	YTHD1_HUMAN;YTHD2_HUMAN;YTHD3_HUMAN	364.002
Q7Z7H5	TMED4_HUMAN	1993.01	3229.01	3330.02	2833.01	3821.02	1003.01	3723.02
Q86SE5	RALYL_HUMAN	3513.03	3052.02			2830.02	3131.03	4614.04
Q86TC9	MYPN_HUMAN	346.002		631.004	491.003	470.003		652.005
Q86TC9;Q8WX93	MYPN_HUMAN;PALLD_HUMAN	1121.01		521.003	759.004	681.004		1421.01
Q86TU7	SETD3_HUMAN	306.002		770.005	471.003	397.004	300.002	676.004
Q86U42	PABP2_HUMAN	1704.01	2071.02	1984.02	1803.01	1356.01	2436.02	2859.02
Q86U44	MTA70_HUMAN	261.002			366.003			464.003
Q86U86	PB1_HUMAN	756.006	578.004		442.003
Q86UE4	LYRIC_HUMAN	1290.01	1420.01	1600.02	626.007	1978.01	1284.01	1376.01
Q86UP2	KTN1_HUMAN	1932.01	2255.01	1650.01	1330.01	1986.01	1767.01	2155.01
Q86V81	THOC4_HUMAN	2914.02	3317.03	3967.03	2828.02	2380.02	2987.02	3827.03
Q86VM9	ZCH18_HUMAN	561.003
Q86VP6	CAND1_HUMAN	4179.03	4889.03	4821.03	4282.02	4416.02	4897.03	5634.03
Q86W42	THOC6_HUMAN	560.004	457.003	844.005	517.004	763.005	686.005	1164.01
Q86X55	CARM1_HUMAN	1425.01		1163.01	600.004	1554.01	1886.01	1458.01
Q86X76	NIT1_HUMAN	381.004	385.002	602.004	587.003	724.004		1738.01
Q86XJ0	CAHM3_HUMAN	929.005
Q86XP3	DDX42_HUMAN	1095.01	1605.01	1627.01	1293.01	2004.02	1360.01	2202.02
Q8IUE6	H2A2B_HUMAN	157044	367480	15752.1		377704	395923	48428.3
Q8IVL1	NAV2_HUMAN	978.007
Q8IVT2	MISP_HUMAN	2233.01	2212.01	2139.01	2584.01	3039.01	2542.01	3765.02
Q8IWB1	IPRI_HUMAN	286.003
Q8IWS0	PHF6_HUMAN	1230.01	2256.01	2485.01	786.005	1940.01	1789.02	2030.02
Q8IWV8	UBR2_HUMAN	295.001
Q8IX12	CCAR1_HUMAN	1713.01	1985.01	2818.02	2516.01	1940.01	2359.01	2237.01
Q8IXM3	RM41_HUMAN	1250.01	1290.01	907.005	987.005	586.004	1259.01	1223.01
Q8IY67	RAVR1_HUMAN	1121.01	1375.01	1007.01	1136.01		779.006	1963.01
Q8IY81	SPB1_HUMAN	1509.01	1207.01	1968.01	1269.01	1404.01	1301.01	1426.01
Q8IYB3	SRRM1_HUMAN	1178.01	1275.01	2062.01	1114.01	1120.01	1214.01	2495.02
Q8IYB8	SUV3_HUMAN	336.002	623.005				432.005	2183.01
Q8IYS1	P20D2_HUMAN	705.006		1193.01	876.006	812.006	962.009	1094.01
Q8IYT4	KATL2_HUMAN	10827.1	7973.06	7619.05	6412.04	10034.1	10918.1	16544.1
Q8IZ83	A16A1_HUMAN	1019.01	1026.01	1066.01	1162.01		1524.01	1858.01
Q8IZL8	PELP1_HUMAN	1060.01	1116.01	519.004	973.005	914.007	1019.01	1520.01
Q8N0U8	VKORL_HUMAN	570.004
Q8N163	CCAR2_HUMAN	2270.01	1833.01	1730.02	1928.01	1923.01	1843.01	2549.02
Q8N183	NDUF2_HUMAN	849.005	1371.01	1145.01			1230.01	1877.01
Q8N1F7	NUP93_HUMAN	5119.04	6576.05	2239.01	4538.04	4740.04	5179.04	6891.06
Q8N1G4	LRC47_HUMAN	1686.01	1531.01	2128.01	1658.01	2055.02	2538.02	3024.03
Q8N201	INT1_HUMAN	1243.01
Q8N335	GPD1L_HUMAN	974.004	1428.01	653.004		1223.01	987.006	1268.01
Q8N3C0	ASCC3_HUMAN	732.004					513.004	952.007
Q8N3U4	STAG2_HUMAN	525.003	1043.01	387.002		1170.01	1294.01	1487.01
Q8N4H5	TOM5_HUMAN	1454				3119.01
Q8N4Q1	MIA40_HUMAN	713.004	1454.01		1098.01			1714.01
Q8N5K1	CISD2_HUMAN	1308.01	2173.02	2585.02	1818.02	1538.01	1017.01	2345.02
Q8N5M1	ATPF2_HUMAN	721.005				551.004		400.003
Q8N5M9	JAGN1_HUMAN	867.007	1498.01	833.007	1235.01	900.008	1050.01	1765.02
Q8N5N7	RM50_HUMAN	1520.01			1013.01		1973.01	640.005
Q8N684	CPSF7_HUMAN	1538.01	1472.01	1423.01	1320.01	2772.02	2381.01	5071.04
Q8N693	ESX1_HUMAN	415.002
Q8N6H7	ARFG2_HUMAN	1234.01	944.006	576.003	1083.01	497.003	818.007	1449.01
Q8N6T3	ARFG1_HUMAN	750.007	882.008	1168.01	833.008		842.006	904.008
Q8N766	EMC1_HUMAN	646.006	1253.01	560.003	1669.01	1169.01	764.005	1968.02
Q8N7H5	PAF1_HUMAN	832.006	751.005		437.004	884.008	1074.01	495.004
Q8N806	UBR7_HUMAN	671.004	532.004	671.004				708.005
Q8N983	RM43_HUMAN	1005.01	1539.01	1468.01	1510.01	1787.01	7411.05	2297.02
Q8N9N7	LRC57_HUMAN	596.004	873.006				373.003	331.002
Q8N9T8	KRI1_HUMAN	406.002	513.004			994.005		460.004
Q8NB16	MLKL_HUMAN	2018.01	769.006	821.005	2584.02	2356.02	2666.02	1294.01
Q8NBF2	NHLC2_HUMAN	672.006	834.006	839.009	929.007	548.003	475.003	1110.01
Q8NBI6	XXLT1_HUMAN	145.001		393.003				645.006
Q8NBJ5	GT251_HUMAN	5265.03	4692.02	4433.03	5168.03	6487.03	4415.03	6916.03
Q8NBJ7	SUMF2_HUMAN	1361.01	880.006	1360.01	1447.01	790.005	929.008	866.007
Q8NBL1	PGLT1_HUMAN	416.002						1277.01
Q8NBM4	UBAC2_HUMAN	3438.02
Q8NBN7	RDH13_HUMAN	571.005	1899.01	1634.01		908.006		2179.01
Q8NBS9	TXND5_HUMAN	3812.02	3943.02	4465.03	4759.03	5072.03	5298.04	5272.04
Q8NBU5	ATAD1_HUMAN	1576.01	1692.01	2390.02	1419.01	1343.01	3013.03	2719.02
Q8NC51	PAIRB_HUMAN	10761.1	11441.1	10802.1	12132.1	8036.04	6605.05	16975.1
Q8NC56	LEMD2_HUMAN	966.005	993.007	891.006		794.005	523.003	1340.01
Q8NCA5	FA98A_HUMAN	668.006			274.003	409.004	465.005	721.008
Q8NCW5	NNRE_HUMAN	1727.01	2953.02	2205.01	2903.01	1488.01	3120.02	5387.02
Q8ND56	LS14A_HUMAN	1256.01	1380.01	876.008	813.006	1213.01	967.008	1791.01
Q8NDH3	PEPL1_HUMAN	552.004	445.003			548.004		668.004
Q8NE71	ABCF1_HUMAN	2498.02	2859.02	3308.02	2599.01	3971.03	3746.03	4178.03
Q8NE86	MCU_HUMAN	3318.02		1774.01	1896.01	3712.02	503.002	3021.02
Q8NEW0	ZNT7_HUMAN	2069.01		1964.01
Q8NEZ5	FBX22_HUMAN	1349.01		1273.01	251.003	1333.01	702.004	1458.01
Q8NF37	PCAT1_HUMAN	1023.01	2221.01	1330.01	1298.01	1160.01	922.006	1436.01
Q8NFH3	NUP43_HUMAN	196.002	703.007			496.003	461.002	812.008
Q8NFH4	NUP37_HUMAN	1738.01	1442.01	1041.01	950.007	1478.01	1597.01	1802.01
Q8NFH5	NUP35_HUMAN	605.004	1075.01	1204.01	839.006	711.006	695.005	1410.01
Q8NFJ5	RAI3_HUMAN	2399.02	3300.01	3020.02	2951.01	2466.02	1909.01	2384.02
Q8NFQ8	TOIP2_HUMAN	841.004		518.002			1274.01
Q8NGA1	OR1M1_HUMAN	1183	1033	2363.01		1657.01	1644.01	3273.01
Q8NHH9	ATLA2_HUMAN	469.003
Q8NI22	MCFD2_HUMAN	1363.01	3069.03	1121.01		1601.02	1864.01	3924.03
Q8NI27	THOC2_HUMAN	580.004	1253.01	798.005	1208.01	816.005	444.003	1391.01
Q8NI36	WDR36_HUMAN	1404.01	1011.01	783.006	988.005	957.005	1491.01	1071.01
Q8TAQ2;Q92922	SMRC1_HUMAN;SMRC2_HUMAN	373.002		958.005	743.004		1181.01
Q8TAT6	NPL4_HUMAN	1127.01	1756.01	1223.01	2254.01	1466.01		1893.01
Q8TBC4	UBA3_HUMAN	1057.01			1237.01	1397.01	762.007	466.004
Q8TBX8	PI42C_HUMAN	953.006
Q8TC07	TBC15_HUMAN	529.004	773.007	563.005	1566.01	687.007	705.005	772.006
Q8TC12	RDH11_HUMAN	1632.01	1882.01	1357.01	2259.01	2723.02	2976.02	4143.03
Q8TCC3	RM30_HUMAN	313.003			623.005	575.005	417.003	706.003
Q8TCJ2	STT3B_HUMAN	1817.02	1926.02	1966.01	831.005	1973.02	656.004	2074.02
Q8TCS8	PNPT1_HUMAN	1959.01	1569.01	1869.01	1649.01	2298.01	1879.01	2617.02
Q8TCT9	HM13_HUMAN	3181.02	2711.02	3704.02	2635.01	2767.02	3360.03	4074.02
Q8TD16;Q96G01	BICD1_HUMAN;BICD2_HUMAN	183.001
Q8TD19	NEK9_HUMAN	555.004	465.003	833.006	798.005	444.002	635.006	1154.01
[truncated: 1,979 more rows]

## Sheet: MBR
Protein.Group	Protein.Names	H_MBR_R1	H_MBR_R2	H_MBR_R3	H_MBR_R4	H_MBR_R5	H_MBR_R6	H_MBR_R7
A0A0B4J2D5;P0DPI2	GAL3A_HUMAN;GAL3B_HUMAN	943.482	1336.01	1061.05	1266.3	1413.66	1009.03	1288.74
A0A0B4J2F0	PIOS1_HUMAN	802.361	986.151	794.262	695.772	951.033	783.181	1329.77
A0A0U1RRN3	SPTOS_HUMAN	246.719
A0AV96	RBM47_HUMAN				184.652	318.511	62.2398	322.597
A0AVT1	UBA6_HUMAN	1424.54	1072.41	996.759	1536.38	877.186	977.546	1189.87
A0FGR8	ESYT2_HUMAN	774.494	950.071	704.18	833.513	684.174	852.978	988.85
A0MZ66	SHOT1_HUMAN	832.332	758.957	698.064	863.686	1012.41	523.39	864.952
A0PJW6	TM223_HUMAN	999.352	1142.73	910.104	814.376	1087.22	954.163	909.347
A1L0T0	HACL2_HUMAN	364.425	669.997		564.269	409.91	718.486	389.465
A4FU49	SH321_HUMAN	1265.34	1102.1
A5A3E0	POTEF_HUMAN	196860	216552	213581	197690	207544	202851	207749
A5A3E0;Q562R1	ACTBL_HUMAN;POTEF_HUMAN	124354	149341	90080.8	135109	131048	135725	126014
A5YKK6	CNOT1_HUMAN	417.597	665.629	852.729	647.642	522.32	628.114	532.686
A6NDG6	PGP_HUMAN	2339.76	2350.42	2233.59	1898.76	2470.75	2232.87	2068
A6NHL2	TBAL3_HUMAN	418.422	502.981	457.427	393.634	450.569	657.097	388.249
A6NHL2;P68366;Q9BQE3	TBA1C_HUMAN;TBA4A_HUMAN;TBAL3_HUMAN	45841.5	39399	39534.3	43753.3	43151.9	41849.5	38463.1
A6NHQ2	FBLL1_HUMAN	8423.65	10006.7	9256.71	10312	9127.6	8442.78	9241.48
A6NHQ2;P22087	FBLL1_HUMAN;FBRL_HUMAN	704.635	853.211	724.701	749.018	793.376	773.819	823.039
A6NHR9	SMHD1_HUMAN	623.579	1175.42	526.013	667.071	540.574	732.291	702.369
A6NKT7;Q7Z3J3	RGPD3_HUMAN;RGPD4_HUMAN	374.538	313.232	668.463	423.315	336.704	471.344	579.159
A8MWD9;P62308	RUXGL_HUMAN;RUXG_HUMAN	6133.73	6372.93	5362.33	5771.42	6361.16	5281.68	5664.91
A8MWX3	WASH4_HUMAN		197.657			267.92	381.92	211.794
A9QM74	IMA8_HUMAN	916.756
B0I1T2	MYO1G_HUMAN	3011.61	2802.44	3101.7	2683.38	2627.65	2918.65	3032.3
B5ME19;Q99613	EIF3C_HUMAN;EIFCL_HUMAN	3285.96	3368.46	3325.57	3453.11	3365.35	2955.6	3284.01
E9PAV3;Q13765	NACAM_HUMAN;NACA_HUMAN	8021.39	7020.9	8373.37	6931.58	8099.4	7557.68	8382.53
E9PRG8	CK098_HUMAN	1111.68	1389.19	1454.41	1400.76	1594.78	929.627	1393.61
G2XKQ0;P63165	SUMO1_HUMAN;SUMO5_HUMAN	1476.07	2888.26	1895.13	1334.3	1499.07	1914.83	2536.85
L0R6Q1	S35U4_HUMAN	1592.53	1561.3	1222.63	966.067	1036.73	1927.33	1373.84
O00116	ADAS_HUMAN	1083.48	1295.09	1011.07	1616.62	1005.16	1373.35	1282.58
O00139	KIF2A_HUMAN	1033.21	964.347	966.257	677.218	1074.63	769.052	937.302
O00148	DX39A_HUMAN	3756.87	3675.7	3872.21	3794.49	3727.31	3910.87	4147.75
O00148;Q13838	DX39A_HUMAN;DX39B_HUMAN	16736	15993	17951	17765.9	17181.3	17523.7	19085.5
O00151	PDLI1_HUMAN	2262.3	1305.08	1621.59	1618.83	2178.42	1586.34	1422.91
O00154	BACH_HUMAN	3164.52	3576.03	3063.55	2774.06	3045.13	3745.71	2599.28
O00159	MYO1C_HUMAN	1641.41	1547.02	1628.79	1688.23	1699.77	1636.7	1775.93
O00161	SNP23_HUMAN	429.93	330.396	225.579	271.716	513.34	372.536	756.682
O00170	AIP_HUMAN	1674.46	1795.63	1855.78	1596.86	1744.03	1280.31	1809.53
O00186	STXB3_HUMAN	709.406	525.072	773.854	793.153	732.658	483.284	576.818
O00193	SMAP_HUMAN		449.529	527.046	671.644	522.722	56.912	314.669
O00203	AP3B1_HUMAN	1415.92	1135.19	1085.87	1210.89	483.705	1087.22	1070.95
O00217	NDUS8_HUMAN	1213.95	1540.47	1975.56	2230.19	1982.81	1470.15	1493.2
O00231	PSD11_HUMAN	3043.26	3209.73	2928.47	3376.77	2941.58	2555.85	3156.4
O00232	PSD12_HUMAN	2743.67	2628.59	2183.4	2543.98	2496.16	2984.81	2422.21
O00233	PSMD9_HUMAN	2548.01	2409.54	2127.4	2586.37	2159.74	2659.59	2432.83
O00244	ATOX1_HUMAN	990.856	1413.69	1365.57	1799.47	1153.81	961.846	884.402
O00264	PGRC1_HUMAN	3274.14	3823.57	3447.72	3795.59	3824.14	3130.91	4169.04
O00264;O15173	PGRC1_HUMAN;PGRC2_HUMAN	4005.54	4721.61	4530.8	4388.83	4133.12	4184.54	3892.09
O00267	SPT5H_HUMAN	1035.74	1359.9	1501.08	1797.78	1124.8	974.055	1225.1
O00268	TAF4_HUMAN	170.131		117.344			198.911
O00273	DFFA_HUMAN	791.46	966.655	1075.88	1257.79	1124.46	1146.94	1335.81
O00299	CLIC1_HUMAN	12516.9	12454.3	12100	13390.7	13256.4	13147.8	12941.3
O00303	EIF3F_HUMAN	3510.88	3062.62	2956.31	2921.95	3417.58	2650.43	3037.17
O00330	ODPX_HUMAN	472.744	627.125		428.203	320.1		290.43
O00410	IPO5_HUMAN	3041.65	3098.91	3088.05	2972.97	3213.02	3107.02	3001.29
O00410;O60518	IPO5_HUMAN;RNBP6_HUMAN	2166.57	1261.32	1338.06	1818.14	1832.8	2032.34	1856.5
O00422	SAP18_HUMAN	2474.13	2549.25	2466.8	2860.5	2831.51	2690.06	2973.62
O00425	IF2B3_HUMAN	1570.09	1503.72	1974.63	1681.68	1559.75	1807.15	1911.2
O00425;Q9NZI8	IF2B1_HUMAN;IF2B3_HUMAN	2796.63	2450.92	2238.32	2588.7	2063.41	2148.39	1956.58
O00429	DNM1L_HUMAN	1972.56	2032.23	2025.87	1922.4	1936.25	1654.92	1887.46
O00461	GOLI4_HUMAN	188.733	364.402	575.422	268.116	773.695	398.526	193.514
O00479	HMGN4_HUMAN	734.989	312.626	568.699	820.916	994.463	1039.89	425.956
O00483	NDUA4_HUMAN	4958.2	3925.58	3900.54	4300.9	4609.94	4134.77	4503.07
O00487	PSDE_HUMAN	2922.27	3076.62	2874.71	2921.53	3675.61	3305.03	3001.06
O00499	BIN1_HUMAN		1174.12	1340.02	497.181	781.68	790.412	927.667
O00505	IMA4_HUMAN	481.526	225.321	604.221	206.35	323.852	418.531	369.061
O00505;O00629	IMA3_HUMAN;IMA4_HUMAN	988.978	1464.36	671.755	1347.13	1375.18	1450.08	1179.63
O00534	VMA5A_HUMAN	240.419	518.31	463.171	352.057	868.213		507.903
O00541	PESC_HUMAN	1815.03	2069.35	2370.13	2674.72	1976.72	2289.77	2345.77
O00560	SDCB1_HUMAN	578.714	326.237	633.219	197.347	493.796	741.1	446.671
O00566	MPP10_HUMAN	511.222	308.796	547.357	601.935	467.557	472.256	128.123
O00567	NOP56_HUMAN	3419.88	3562.56	3589.02	3499.81	3459.48	3853.97	3549.44
O00571	DDX3X_HUMAN	5164.29	5221.17	5398.27	5440.5	4961.57	5743.82	5403.15
O00571;P17844;Q92841	DDX17_HUMAN;DDX3X_HUMAN;DDX5_HUMAN	7669.61	7417.58	8150.97	6418.97	8227.08	7960.69	7256.2
O00571;Q9NQI0	DDX3X_HUMAN;DDX4_HUMAN	8932.31	9220.57	6468.4	8567.17	9136.66	8511.76	7845.1
O00592	PODXL_HUMAN	6932.69	7272.43	8257.82	6650.76	8376.26	8242.15	8025.92
O00625	PIR_HUMAN	1866.48	1743.72	1999.33	1568.02	1434.63	1911.73	2171.76
O00629	IMA3_HUMAN	1480.21	1209.35	1535.13	1258.43	2350.44	1932.87	1512.04
O00743	PPP6_HUMAN	654.367	272.871	445.834	775.329	1039.08	526.97	899.888
O00754	MA2B1_HUMAN	436.362			221.275	281.975	239.937	278.477
O00764	PDXK_HUMAN	1475.86	1920.15	1522.63	2045.79	1948.57	1795.03	1549.16
O00767	SCD_HUMAN	776.121		1281.74		979.055	1119.99	1026.07
O14548	COX7R_HUMAN	880.467	1049.33	994.907	543.235	1113.26	1074.61	698.147
O14561	ACPM_HUMAN	1969.04	1956.46	1957.11	2647.22	2247.68	1997	876.607
O14562	UBFD1_HUMAN	933.539	1390.71	1330.25	635.523	1479.28	1022.98	1252.9
O14579	COPE_HUMAN	1398.02	2508.52	2090.74	2153.39	2534.14	2516.94	2001.33
O14617	AP3D1_HUMAN	879.177	739.638	899.995	683.581	508.134	330.499	633.633
O14618	CCS_HUMAN	442.811	425.684	651.673	808.553	592.282	787.121	479.904
O14647	CHD2_HUMAN	297.481	380.723		202.857	418.993	754.953	455.931
O14656	TOR1A_HUMAN	768.3	996.571	1044.12		1323.53	780.294	921.825
O14657	TOR1B_HUMAN	428.375		530.46	222.892	336.795	438.071	488.852
O14662	STX16_HUMAN			451.49	219.875	196.699	306.062	94.5258
O14684	PTGES_HUMAN	6279.02	6956.47	5800.63	5381.97	6513.91	5565.21	8418.54
O14732	IMPA2_HUMAN	2205.66	1917.54	1899.11	1935.79	2172.99	2629.16	1860.64
O14735	CDIPT_HUMAN	270.541	863.25	904.115	1211.56	961.759	1254.01	1179.99
O14737	PDCD5_HUMAN	2503.1	2148.72	2684.75	2282.22	2223.25	2165.98	2089.53
O14744	ANM5_HUMAN	3633.09	3800.43	3229.84	4566.51	4468.83	4714.7	4357.31
O14745	NHRF1_HUMAN	2139.61	1904.23	1954.57	1811.24	1946.83	2321.01	2229.44
O14773	TPP1_HUMAN	749.419	858.471	580.792	844.253	794.493	903.112	679.655
O14776	TCRG1_HUMAN	2302.18	2283.73	2220.84	2469.85	2289.87	2454.33	2495.2
O14787;Q92973	TNPO1_HUMAN;TNPO2_HUMAN	3160.96	3638.15	4954.46	3544.21	3485.53	4501	4308.98
O14818	PSA7_HUMAN	11027.4	9342.1	8212.24	10729.4	10341.9	10623.9	9867.67
O14828	SCAM3_HUMAN	2327.04	1342.63	1801.75	1308.12	1414.88	1397.34	2435.1
O14880	MGST3_HUMAN	322.094	242.903	419.171	377.507		363.225	391.155
O14907	TX1B3_HUMAN	323.602	506.819	581.688	565.335	258.927	675.718	412.355
O14908	GIPC1_HUMAN	484.098	899.862	1293.48	1106.49	657.924	958.132	839.314
O14920;O15111	IKKA_HUMAN;IKKB_HUMAN				2746.28
O14929	HAT1_HUMAN	1858.21	1659.16	1573.32	1407.01	1074.29	1745.69	1879.14
O14936	CSKP_HUMAN	232.124			480.168		403.982	215.851
O14949	QCR8_HUMAN	1901.56	2451.93	2205.38	2030.04	2066.01	2441.99	2017.03
O14950;P19105	ML12A_HUMAN;ML12B_HUMAN	6146.9	6097.04	6353.07	7398.5	6356.72	6384.06	6156.25
O14964	HGS_HUMAN	1051.59	1155.27	1120.56	876.205	847.365	1024.49	1095.29
O14974	MYPT1_HUMAN	968.584	1046.9	1369.93	1375.4	1140.18	1549.88	1212.42
O14975	S27A2_HUMAN	2319.45	2774.17	2518.02	2550.59	2204.74	2923.32	2741.65
O14979	HNRDL_HUMAN	7436.13	8761.68	6568.48	8124.39	8612.25	8475.78	7416.94
O14979;Q14103	HNRDL_HUMAN;HNRPD_HUMAN	635.642	476.246	737.076	255.528		416.103	863.526
O14979;Q99729	HNRDL_HUMAN;ROAA_HUMAN	15401.4	11420.5	13539.7	15004.7	13182.9	13982.2	13412
O14980	XPO1_HUMAN	4448.98	4025.23	4423.53	4227.37	4397.38	4507.63	4137.68
O14981	BTAF1_HUMAN	277.295	355.208	304.63	313.023	433.355	736.152	90.7957
O15020	SPTN2_HUMAN	436.33	614.269	433.153	770.263	487.275	530.746	560.377
O15020;Q01082	SPTB2_HUMAN;SPTN2_HUMAN	2904.19	2972.01	3589.34	2486.54	3338.15	2922.58	2786.96
O15027	SC16A_HUMAN	1165.17	1476.7	1232.51	1306.71	1110.76	1176.73	1175.85
O15031	PLXB2_HUMAN		849.492		293.636		1248.16	1255.49
O15042	SR140_HUMAN	1331.95	1012.86	826.87	1118.98	860.145	1422.04	1014.49
O15067	PUR4_HUMAN	3062.5	3413.36	2824.52	3345.58	2741.04	3071.75	3403.79
O15118	NPC1_HUMAN	871.225	591.125	911.794	623.265	493.003	395.716	479.523
O15126	SCAM1_HUMAN	179.271			393.406	431.108	219.236	281.654
O15127	SCAM2_HUMAN	145.017			138.677		412.6	187.183
O15143	ARC1B_HUMAN	2850.89	2355.73	2146.65	1405.05	2246.34	2430.66	2652.33
O15144	ARPC2_HUMAN	3045.8	2654.4	2304.38	2722.55	2413.8	2673.4	2671.24
O15145	ARPC3_HUMAN	4569.54	4362.8	4218.42	2819.48	5044.45	3767.73	4085.22
O15155	BET1_HUMAN	339.619	819.314	417.618	478.249	414.12	325.656	636.094
O15160	RPAC1_HUMAN	1465.97	1357.49	1278.34	1347.51	1122.41	1105.8	1182.26
O15164	TIF1A_HUMAN		3330.43		3303.93	3202.83
O15173	PGRC2_HUMAN	2448.14	2199.22	2793.93	2748.97	1921.43	2311.23	2272.34
O15212	PFD6_HUMAN	2139.6	2127.64	1916.09	1938.33	1814.05	2161.21	2076.11
O15213	WDR46_HUMAN	761.877	643.704	995.211	961.454	1302.64	943.293	1395
O15226	NKRF_HUMAN	1718.93	2076.17	1707.16	2054.14	1232.36	1776.66	1689.88
O15235	RT12_HUMAN	541.445	444.755	399.287	432.159	552.733		524.42
O15258	RER1_HUMAN	379.651	218.23	695.131	253.063	580.926	743.653	795.556
O15260	SURF4_HUMAN	6730.56	6796.41	8148.93	8374.76	8385.55	8263.41	7185.18
O15264;P45983;P45984;P53778;P53779;Q15759;Q16539	MK08_HUMAN;MK09_HUMAN;MK10_HUMAN;MK11_HUMAN;MK12_HUMAN;MK13_HUMAN;MK14_HUMAN	937.575	691.597	903.281	807.298	1065.23	1019.09	1183.05
O15269	SPTC1_HUMAN			284.099		160.822	358.903	304.147
O15270	SPTC2_HUMAN		390.178	235.832	441.648	339.2	398.462	280.026
O15294	OGT1_HUMAN	1118.68	502.15	688.161	891.892	1128.61	635.3	872.959
O15305	PMM2_HUMAN	1202.54	1070.41	1345.68	1016.5	1366.73	1067.09	965.349
O15321	TM9S1_HUMAN	849.735	1243.99	998.463	1160.46	701.617	828.026	1129.22
O15347	HMGB3_HUMAN	3691.12	4076.1	3778.82	3330.15	3333.27	3513.6	3459.13
O15355	PPM1G_HUMAN	2868.77	2766.98	3150.16	2725.17	2613.22	2815.81	3060.45
O15357	SHIP2_HUMAN	1134.08	764.349	575.354	1105.48	752.012	1026.94	950.5
O15371	EIF3D_HUMAN	3319.14	3137.4	3753.09	2966.33	3140.69	3480.26	3169.6
O15372	EIF3H_HUMAN	3852.95	3338.09	3787.33	3964.71	3031.58	3146.09	2783.37
O15381	NVL_HUMAN	330.215	76.8577	456.486	554.788	250.757		303.736
O15382	BCAT2_HUMAN	1401.5	1257.69	1538.58	1297.57	1076.78	1252.46	1174.17
O15397	IPO8_HUMAN	612.808	499.862	655.325	353.94	663.555	778.044	552.603
O15427	MOT4_HUMAN	4155.45	5042.12	4178.87	3726.52	3637.75	5260.03	4943.7
O15446	RPA34_HUMAN	729.537	590.295	1100.67	389.374	441.499	525.719	407.552
O15498	YKT6_HUMAN	1491.59	764.862	1390.87	1929.04	881.896	660.526	1351.87
O15511	ARPC5_HUMAN	2196.7	2350.63	2050.11	2449.19	2751.77	2274.16	2367.42
O15533	TPSN_HUMAN	2346.46	2413.17	2486.79	2200	2580.41	2404.02	1571.61
O15541	R113A_HUMAN	669.062	724.994	752.064			510.31	244.434
O43143	DHX15_HUMAN	11337.4	12452.6	12551.3	12761.3	12741.4	12396	13070.6
O43143;O60231	DHX15_HUMAN;DHX16_HUMAN	3585.5	3144.76	3487.69	3321.41	3374.44	2292.08	2821.33
O43148	MCES_HUMAN	592.189	1167.96	793.594	890.428	832.835	971.208	783.02
O43156	TTI1_HUMAN	170.503	428.236	328.241	357.87	365.658	261.745	552.818
O43159	RRP8_HUMAN	1168.85	956.058	1278.25	1450.03	1017.95	1148.32	846.102
O43169	CYB5B_HUMAN	4131.03	2881.15	2320.26	3474.53	3377.79	2895.64	2890.34
O43172	PRP4_HUMAN	912.489	1206.84	1061.21	895.29	1051.74	974.481	968.929
O43175	SERA_HUMAN	19006.6	19062.4	19155.8	18283.8	18704.8	19436.1	18907.2
O43181	NDUS4_HUMAN	843.058	1009.07	1073.26	676.531	227.514	1065.81	617.81
O43237	DC1L2_HUMAN	1306.71	1168.47	1235.44	1142.48	1245.64	1223.57	1447.12
O43237;Q9Y6G9	DC1L1_HUMAN;DC1L2_HUMAN			108.718		197.707	137.507
O43242	PSMD3_HUMAN	3085.26	2375.4	2533.46	2728.58	2828.09	2284.7	2715.92
O43252	PAPS1_HUMAN	792.073	1269.63	1241.82	350.383	1024.45	591.475	851.698
O43290	SNUT1_HUMAN	1250.81	1658.19	1324.79	1519.78	1556.32	1205.08	1083.1
O43324	MCA3_HUMAN	3014.41	2561.5	2382.25	3166.51	2947.54	3773.55	2861.87
O43390	HNRPR_HUMAN	7418.11	7627.51	7719.58	7466.38	7612.33	7899.77	8378.39
O43390;O60506	HNRPQ_HUMAN;HNRPR_HUMAN	15106.2	13664.9	15330.2	14395.1	14954.4	15185.1	14521.7
O43395	PRPF3_HUMAN	1635.84	1631.93	2014.2	1661.05	1559.68	1544.81	1868.91
O43396	TXNL1_HUMAN	2978.74	2577.82	2491.34	2745.57	2753	2654.52	2092.81
O43399	TPD54_HUMAN	6138.99	6878.85	6395.44	6500.98	6832.99	7186.96	6672.26
O43414	ERI3_HUMAN	403.34	487.338		402.293	537.674	210.258	290.932
O43447	PPIH_HUMAN	2622.3	2761.78	1842.87	2215.83	2516.55	1737.77	2383.97
O43464	HTRA2_HUMAN	400.821	556.537	478.063	205.462	588.964	532.947	638.653
O43488	ARK72_HUMAN	2150.02	2639.66	1891.66	2512.3	2094.85	2225.04	2203.99
O43493	TGON2_HUMAN	533.149		584.497	217.459	620.514	370.134	599.311
O43583	DENR_HUMAN	2994.53	2553.41	1823.57	1935.83	2093.01	2157.32	2772.65
O43592	XPOT_HUMAN	3368.1	2767.6	2808.34	3385.58	2870.85	2248.21	3026.84
O43598	DNPH1_HUMAN	1696.5	1872	1242.49		1773.99	1745.45	1550.12
O43615	TIM44_HUMAN	1871.6	2195.17	2032.52	2003.2	2082.04	1975.01	2301.29
O43617	TPPC3_HUMAN	906.05	1220.52	1235.07	938.464	695.068	982.606	881.293
O43633	CHM2A_HUMAN	1076.01	1256.96	1724.78	1444.4	1701.33	814.987	1512.54
O43653	PSCA_HUMAN	803.474	221.785	808.582		383.581	662.791
O43660	PLRG1_HUMAN	344.994	535.893	274.765	528.994	497.07	297.132	617.393
O43663	PRC1_HUMAN				216.752			201.648
O43670	ZN207_HUMAN	3960.27	4534.9	4422.18	3644.02	4435.49	5156.55	5309.02
O43674	NDUB5_HUMAN	1748.89	2058.33	1442.31	2774.18	2319.41	1987.8	2372.22
O43676	NDUB3_HUMAN	2010.36	1513.67	1993.94	1847.1	1205.94	1952.44	2078.91
O43678	NDUA2_HUMAN	1083.93	1803.9	1551.31	1860.46	1162.47	1860.13	1448.52
O43681	GET3_HUMAN	2591.55	2611.56	3041.16	2596.42	2176.63	2362.35	2544.05
O43684	BUB3_HUMAN	5734.24	5636.91	6063.31	5994.23	5431.29	6313.12	5505.04
O43707	ACTN4_HUMAN	8429.29	8676.76	7687.21	8694.39	8831.25	8840.08	8847.34
O43707;P12814	ACTN1_HUMAN;ACTN4_HUMAN	7168.3	6812	5920.12	7322.99	7366.88	8475.47	8067.37
O43707;P12814;P35609	ACTN1_HUMAN;ACTN2_HUMAN;ACTN4_HUMAN	5459.31	5410.28	4560.73	4702.86	4771.76	5705.44	5766.67
O43708	MAAI_HUMAN	616.79	227.16	566.274	127.825	246.355	668.828	433.255
O43715	TRIA1_HUMAN	645.314				924.62		194.646
O43719	HTSF1_HUMAN	1637.6	1740.69	1951.08	2136.05	2263.07	1939.79	1897.56
O43747	AP1G1_HUMAN	1501.99	2433.47	1731.02	1919.85	2000.3	1691.13	1641.29
O43760	SNG2_HUMAN	1427.74	964.645	965.245	1283.59	828.661	729.183	753.598
O43765	SGTA_HUMAN	1525.94	1275.3	1018.22	934.588	1410.64	1183.38	1371.23
O43768	ENSA_HUMAN	1514.54	1358.91	2495.54	2184.06	1628.12	2190.27	2088.61
O43768;P56211	ARP19_HUMAN;ENSA_HUMAN	2144.79	1948.04	1541.96	1594.71	1663.02	1839.55	2176.85
O43772	MCAT_HUMAN	751.581	1140.53	727.064	1188.55	608.778	1076.21	1132.75
O43776	SYNC_HUMAN	4786.08	5360.04	4637.67	4851.78	5323.74	5092.68	4903.12
O43809	CPSF5_HUMAN	3328.98	3120.21	3392.86	3011.91	3138.36	3631.32	3166.36
O43813	LANC1_HUMAN	2591.48	2359.42	1960.64	1845.06	2592.22	2183.35	2210.23
O43818	U3IP2_HUMAN	1266.26	1127.97	1388.44	1476.72	1169.89	1435.81	1320.66
O43823	AKAP8_HUMAN	323.812	584.294	376.799	605.16	511.896	867.887	633.889
O43837	IDH3B_HUMAN	1214.95	1871.58	1761.87	1661.21	1588.3	1458.95	1528.95
O43847	NRDC_HUMAN	2282.62	2338.23	1787.86	2128.91	1704.97	1561.08	1481.35
O43852	CALU_HUMAN	5756.61	6385	6044.92	6841.5	5895.48	7334.77	6984.62
O43865	SAHH2_HUMAN	1837.22	1327.46	1678.54	1610.1	1496.42	1821.41	1511.13
O43920	NDUS5_HUMAN	1321.62	1044.51	1565.04	1505.53	1046.64	1127.28	1311.25
O60216	RAD21_HUMAN	1472.55	1450.95	960.436	1588.79	986.951	1175.24	1285.97
O60220	TIM8A_HUMAN	636.57	987.77	888.327	1115.03	682.991	1183.74	1417.05
O60231	DHX16_HUMAN	761.427	849.853	777.665	554.949	632.063	535.613	705.568
O60232	ZNRD2_HUMAN	1408.93	1827.61	1682.47	1756.52	1816.82	1489.61	1838.88
O60256	KPRB_HUMAN	607.553	214.237	481.207	910.016	846.567	560.366	305.001
O60256;Q14558	KPRA_HUMAN;KPRB_HUMAN	1539.62	979.012	1498.33	976.521	817.966	976.127	821.219
O60264	SMCA5_HUMAN	3657.74	3889.06	4079.8	4072.2	3512.64	3452.29	3801.23
O60271	JIP4_HUMAN	493.508	168.028			254.2	515.445	217.733
O60287	NPA1P_HUMAN					201.101	145.229
O60306	AQR_HUMAN	1045.66	1044.16	675.349	741.264	629.54	1039.42	440.89
O60306;Q5JTH9	AQR_HUMAN;RRP12_HUMAN	646.449	835.333			566.574	926.093
O60313	OPA1_HUMAN	1532.72	1679.31	1657.62	1477.15	1419.1	1510.03	1844.24
O60341	KDM1A_HUMAN	520.523	442.899		438.211	291.078	413.631	389.294
O60361	NDK8_HUMAN	16785.8	15801.1	15888.1	15187	14978.4	14700.2	13682.4
O60361;P15531	NDK8_HUMAN;NDKA_HUMAN	33646	33942.2	32966.4	31301.7	31215.1	32507.8	34458.2
O60427	FADS1_HUMAN	1227.46	1450.12	1056.56	1281.24	977.794	1455.66	992.002
O60437	PEPL_HUMAN	1365.8	1284.23	921.409	1060.49	926.65	823.83	1063.06
O60488	ACSL4_HUMAN	1967.3	2026.56	1533.85	1985.93	1751.97	1519.5	1513.07
O60493	SNX3_HUMAN	1653.11	1664.2	1642.9	1518.33	1519.33	1708.63	2107.2
O60493;Q9UMY4	SNX12_HUMAN;SNX3_HUMAN	1246.56	789.3	998.147	1192.48	1131.62	1135.29	1072.95
O60502	OGA_HUMAN	1727.11	2271.44	2056.14	1498.2	1924.83	1997.74	1815.2
O60506	HNRPQ_HUMAN	9406.13	10615.1	9786.06	10192.4	9479.13	10517.2	9497
O60518	RNBP6_HUMAN	413.379			645.476	728.883
O60524	NEMF_HUMAN	838.257	719.61	415.656	768.664	812.458	454.219	591.343
O60547	GMDS_HUMAN	739.549	621.786	971.115	1292.46	661.436	886.126	627.976
O60568	PLOD3_HUMAN	3074.44	2755.98	2442.31	2928.32	3017.72	3140.29	3204.62
O60610	DIAP1_HUMAN	2906.31	2770.21	2494.91	2809.89	2798.01	2839.78	2546.9
O60613	SEP15_HUMAN	322.259	457.856	243.077	362.244	78.8554	189.232	184.3
O60664	PLIN3_HUMAN	4280.18	4338.82	3856.22	3821.84	3565.62	4188.2	3693.93
O60678	ANM3_HUMAN	800.82	1023	1368.39	890.213	984.023	1159.52	793.831
O60684	IMA7_HUMAN	1821.02	1848.39	2156.12	1728.36	2338.98	1880.87	2174.17
O60684;P52294	IMA5_HUMAN;IMA7_HUMAN	1284.25	748.078	1058.41	1020.51	1266.66	1249.58	1510.48
O60701	UGDH_HUMAN	1421.41	1830.18	2099.26	1687.67	1726.31	1790.85	1618.84
O60716	CTND1_HUMAN	641.227	820.79	686.071	1001.61	866.393	784.445	718.42
O60739;P41567	EIF1B_HUMAN;EIF1_HUMAN	3196.11	3304.47	2178.45	2448.63	2598.35	3022.74	2458.98
O60749	SNX2_HUMAN	1365.52	1880.05	1732.86	1823.35	1326.55	1586.95	1740.61
O60749;Q13596	SNX1_HUMAN;SNX2_HUMAN	3118.46	2248.28	2069.56	4125.98	3559.36	2991.78	2804.06
O60762	DPM1_HUMAN	2750.85	3013.56	2678.75	2419.09	2246.3	3175.91	2620.85
O60763	USO1_HUMAN	1513.75	1534.49	1288.79	1118.5	1192.01	1084.57	1591.57
O60783	RT14_HUMAN	186.977	244.377		303.268	367.091	280.371
O60810;Q5TYX0;Q5VWM5;Q5VXH4	PRAM4_HUMAN;PRAM5_HUMAN;PRAM6_HUMAN;PRAM9_HUMAN	1017.4	1532.34	1313.1	1497.84	1416.03	1383.17	1856.96
O60814;P57053;P58876;P62807;Q5QNW6;Q8N257;Q93079;Q99877;Q99879;Q99880	H2B1C_HUMAN;H2B1D_HUMAN;H2B1H_HUMAN;H2B1K_HUMAN;H2B1L_HUMAN;H2B1M_HUMAN;H2B1N_HUMAN;H2B2F_HUMAN;H2B3B_HUMAN;H2BFS_HUMAN	444708	502021	514338	482644	492380	537849	471862
O60814;P57053;P58876;P62807;Q5QNW6;Q93079;Q99877;Q99879;Q99880	H2B1C_HUMAN;H2B1D_HUMAN;H2B1H_HUMAN;H2B1K_HUMAN;H2B1L_HUMAN;H2B1M_HUMAN;H2B1N_HUMAN;H2B2F_HUMAN;H2BFS_HUMAN	172100	158970	163565	167462	186773	174040	190559
O60825	F262_HUMAN	472.358	578.95	334.202	233.864	420.425	433.984	634.537
O60828	PQBP1_HUMAN	2075.2	3917.76	3446	3115.67	2905.05	2251.21	2522.14
O60832	DKC1_HUMAN	2484.89	3168.09	2412.24	2628.13	2598.63	2678.36	2760.14
O60841	IF2P_HUMAN	3103.31	3887.82	3278.38	3826.11	3774.47	3476.82	3643.76
O60869	EDF1_HUMAN	3996.45	4001.89	4362.22	4336.17	5011.89	4709.43	4551.38
O60884	DNJA2_HUMAN	3067.96	3151.75	3111.81	2941	3539.2	3325.24	3472.87
O60885;Q15059	BRD3_HUMAN;BRD4_HUMAN	961.741	721.801	813.531	751.725	1045.78	951.614	676.495
O60888	CUTA_HUMAN	2942.65	2201.2	2421.93	3603.99	2942.37	1930.96	2789.01
O60907;Q9BZK7	TBL1R_HUMAN;TBL1X_HUMAN	926.765	2240.67	2116.8	1380.88	881.937	1344.88	1223.19
O60925	PFD1_HUMAN	1908.51	2691.3	2305.5	1940.63	2214.07	1751.64	2829.18
O60934	NBN_HUMAN	909.88	754.525	611.208	1045.15	793.599	859.111	1484.79
O75027	ABCB7_HUMAN	1027.82	1198.14	926.562	794.887	1302.92	953.416	1054.97
O75044	SRGP2_HUMAN			302.742				356.938
O75083	WDR1_HUMAN	5000.17	4958.57	5218.19	5193.16	5262.91	4956.93	5353.65
O75094	SLIT3_HUMAN	1848.53	2371.33	1837.7		2465.7	2385.49
O75112	LDB3_HUMAN	398.402	701.057	444.762	273.528	379.762	549.383	683.536
O75116	ROCK2_HUMAN	658.59	841.181	691.08	732.104	795.608	880.844	725.225
O75131	CPNE3_HUMAN	2010.74	2155.46	2536.21	1840.44	2007.71	2021.18	2304.81
O75150	BRE1B_HUMAN	216.722	434.036	417.19	227.462	507.914	670.378	641.851
O75152	ZC11A_HUMAN	524.062	853.601	707.404	619.021	604.522	683.337	605.776
O75153	CLU_HUMAN	1264.83	1286.42	1298.23	1170.93	1231.97	1304.1	1220.69
O75179	ANR17_HUMAN	1590.62	1401.47	1837.46	1391.15	1272.79	1458.79	1659.74
O75208	COQ9_HUMAN	1252.67	1151.21	1745.97	2187.58	561.307	664.721	323.821
O75223	GGCT_HUMAN	1917.59	2294.03	2294.66	1735.7	1690.86	1850.97	2172.43
O75251	NDUS7_HUMAN	2062.01	2673.13	1979.06	1994.74	1814.89	2073.05	1803.69
O75306	NDUS2_HUMAN	3131.92	3759.66	2347.96	2648.22	2945.17	3153.42	2864.86
O75312	ZPR1_HUMAN	523.783	297.009	741.507	357.224	378.709	561.505	684.864
O75323	NIPS2_HUMAN	2269.78	2207.19	1815.05	1124.19	2163.47	1717.8	2377.42
O75340	PDCD6_HUMAN	2856.2	2732.44	3202.42	2998.24	2976.13	3570.98	3258.77
O75347	TBCA_HUMAN	6774.24	6184.05	6882.06	5939.44	6710.28	6115.14	6496.94
O75348	VATG1_HUMAN	831.495	388.197	823.521	649.092	722.149	914.979	797.235
O75351	VPS4B_HUMAN	680.305	814.231	786.897	529.128	712.022	957.215	1440.69
O75351;Q9UN37	VPS4A_HUMAN;VPS4B_HUMAN	1993.17	1522.97	1401.46	894.4	701.892	2252.82	1775.78
O75352	MPU1_HUMAN	906.014	1363.32	2702.31	654.587	922.774	1262.07	1470.61
O75367	H2AY_HUMAN	13087.1	12102.6	13077.3	14255.3	13794.1	14336.2	14297.3
O75368	SH3L1_HUMAN	1511.33	1414.48	1299.73	1554.89	1501.04	1540.21	1326.75
O75369	FLNB_HUMAN	10630.3	10757.4	10788.9	10559.6	10910.5	10958.9	11048.2
O75369;P21333	FLNA_HUMAN;FLNB_HUMAN	10254.1	10132.2	8159.74	8459.79	8751.51	9133.14	10106.7
O75369;P21333;Q14315	FLNA_HUMAN;FLNB_HUMAN;FLNC_HUMAN	10329	9957.01	11371.1	11500	11563.6	10589.9	11086.2
O75369;Q14315	FLNB_HUMAN;FLNC_HUMAN	4181.06	4696.48	4927.8	4793.58	4897.47	4825.59	4921.73
O75380	NDUS6_HUMAN	594.228	509.586	545.449	488.898	670.725	655.204	806.724
O75381	PEX14_HUMAN	441.07	595.737	436.812	527.219	862.318	378.858	647.54
O75390	CISY_HUMAN	8793.64	8644.66	8633.63	7844.06	8806.65	8346.53	8744.56
O75391	SPAG7_HUMAN	456.348	270.243	245.351	412.579	575.774	527.353	615.611
O75396	SC22B_HUMAN	3569.76	3377.54	4473.1	4045.71	3840.52	3426.96	3811.6
O75400	PR40A_HUMAN	3944.7	5345.37	5053.75	4356.68	4976.88	4750.09	4719.71
O75436	VP26A_HUMAN	3101.63	3855.15	3515.71	2824.3	3287.4	3375.06	2959.39
O75439	MPPB_HUMAN	2057.19	2373.45	1804.66	1564.66	2446.65	2113.74	2209.41
O75439;P31930	MPPB_HUMAN;QCR1_HUMAN	4202.23	2946.72	3894.08	3179.94	3951.26	4079.08	4359.57
O75448	MED24_HUMAN							740.599
O75475	PSIP1_HUMAN	2267.9	1957.28	2911.62	2030.5	2248.16	2285.91	2275.88
O75477	ERLN1_HUMAN	960.463	494.524	998.216	1103.22	574.276	1287.02	1098.23
O75477;O94905	ERLN1_HUMAN;ERLN2_HUMAN	2119.79	2358.11	2681.75	2104.17	2098.64	2498.21	3043.07
O75489	NDUS3_HUMAN	2453.25	2327.21	2223.7	2447	2755.13	2168.34	2622.22
O75494	SRS10_HUMAN	1755.47	1626.08	1945.6	1670.01	1279.45	1752.09	1826.61
O75506	HSBP1_HUMAN					731.306	377.423
O75521	ECI2_HUMAN	821.189	1295.23	1044.57	898.228	1048.28	1026.89	1221.82
O75531	BAF_HUMAN	15911.8	15577.2	15487.7	14457.7	13865.8	15902.7	15635.2
O75533	SF3B1_HUMAN	4561.9	5000.97	5388.11	4542.65	4536.78	5274.51	5259.24
O75534	CSDE1_HUMAN	2526.28	2362.1	2393.69	2472.42	2453.65	2284.31	2233.77
O75569	PRKRA_HUMAN	782.935	532.944	300.812	129.359		520.229	372.996
O75582	KS6A5_HUMAN	748.769	653.207
O75607	NPM3_HUMAN	2726.04	1723.04	1504.46	2357.87	2801.82	2737.87	1411.47
O75608	LYPA1_HUMAN	3962.24	4313.44	3930.54	3096.27	3346.17	4083.01	3937.27
O75616	ERAL1_HUMAN	543.572	829.65	1037.93	627.58	277.163	707.123	672.778
O75643	U520_HUMAN	2890.16	2740.49	2716.33	2795.06	2557.88	2774	2915.22
O75663	TIPRL_HUMAN	750.04	963.422	1179.62	958.633	878.837	802.372	1012.5
O75683	SURF6_HUMAN	1204.72	1174.21	1220.61	1545.87	1945.29	1619.18	1554.01
O75688;P35813	PPM1A_HUMAN;PPM1B_HUMAN	434.716	358.847	556.736	293.041	595.588	519.654	441.847
O75691	UTP20_HUMAN	726.071	764.81	511.307	420.724	515.263	577.32	757.348
O75694	NU155_HUMAN	1507.95	1169.89	1341.05	1296.9	1313.42	1409.16	1574.55
O75695	XRP2_HUMAN	837.964	393.686	703.828	627.601	719.136	550.099	768.521
O75717	WDHD1_HUMAN	698.322	971.644	799.322	579.801	1377.2	775.594	724.275
O75718	CRTAP_HUMAN	1563.44	1501.03	1567.51	1458.51	1516.3	1471.87	1472.09
O75746	CMC1_HUMAN	220.148	600.401	529.863	405.996	400.715	571.542	543.181
O75746;Q9UJS0	CMC1_HUMAN;CMC2_HUMAN	2034.36	2436.33	2404.79	3326.21	2590.72	2227.26	2604.68
O75792	RNH2A_HUMAN	314.083	244.709		186.829	350.71
O75794	CD123_HUMAN	158.016		359.627			193.688	114.348
O75817	POP7_HUMAN	661.368	330.995	532.687	276.444	301.985	407.367	399.839
O75821	EIF3G_HUMAN	3397.27	3639.51	3955.19	3880.48	4055.25	3751.53	5310.26
O75822	EIF3J_HUMAN	7165.8	7772.74	7325.78	7649.39	7399.59	6914.61	6843.31
O75832	PSD10_HUMAN	942.972	1106.57	1046.56	1140.14	741.823	844.147	866.137
O75844	FACE1_HUMAN	1996.61	2203.72	2110.41	1974.59	2146.78	1808.42	1970.17
O75874	IDHC_HUMAN	4572.88	5557.14	5077.53	5056.49	5515.01	5289.51	5633.38
O75874;P48735	IDHC_HUMAN;IDHP_HUMAN	5510.95	4824.92	5705.4	5396.84	6335.96	4206.24	7039.94
O75880	SCO1_HUMAN	1905.45	2267.52	1944.6	3549.59	2797.11	2682.67	2560.04
O75882	ATRN_HUMAN	2119.84	597.18		1390.6	660.474	621.414	927.863
O75915	PRAF3_HUMAN	2165.31	1418.05	1329.05	2556.32	1912.83	1411.23	1688.75
O75934	SPF27_HUMAN	761.112	766.129	921.928	312.305	344.513	1241.81	647.683
O75935	DCTN3_HUMAN	1524.64	1236.71	1263.37	935.147	1473.54	1409.68	1148.5
O75937	DNJC8_HUMAN	3261.71	2849.82	2927.92	3125.7	3037.52	2732.93	2656.3
O75940	SPF30_HUMAN	559.947	908.569	775.863	1366	933.86	1129.21	1146.95
O75947	ATP5H_HUMAN	5393.09	6402.9	5656.11	6201.25	5830.2	6863.43	5921.07
O75955	FLOT1_HUMAN	1551.22	1727.48	1907.06	1962.09	1717.63	1923.2	1808.74
O75964	ATP5L_HUMAN	11841	10791.5	9636.45	10659	9344.95	10609.3	10571.2
O76003	GLRX3_HUMAN	4771.88	4627.35	4235.13	4028.94	4491.64	3995.59	4036.46
O76021	RL1D1_HUMAN	7570.75	8613.74	7937	7216.5	8306.59	7181.54	7977.48
O76031	CLPX_HUMAN	7687.53	9335.32	10004.6	11124.1	6267.5	7780.22	7286.98
O76071	CIAO1_HUMAN	601.164	396.861	603.064	598.472	715.775	352.65	407.671
O76094	SRP72_HUMAN	1043.49	1379.27	1276.16	1078.75	1331	1296.45	1509.4
O76099	OR7C1_HUMAN		780.731	632.849				914.508
O94760	DDAH1_HUMAN	6106.59				7376.83	6709.16	5306.75
O94776	MTA2_HUMAN	2224.77	1995.43	2522.38	2100.61	2124.96	2276.34	2448.85
O94776;Q13330	MTA1_HUMAN;MTA2_HUMAN	295.82	528.37	1222.01	1216.78	708.326	788.906	1023.61
O94826	TOM70_HUMAN	1803.85	1834.5	1889.94	1847.91	1604.79	1525.16	2220.63
O94842	TOX4_HUMAN	1107.31	692.227	610.695	500.312	285.888	594.783	727.277
O94874	UFL1_HUMAN	1452.76	1693.04	1900.66	1653.61	1566.97	1208.36	1447.15
O94875	SRBS2_HUMAN	1109.97	1413.09	1037.49	828.547	1177.78	1089.26	1286.77
O94888	UBXN7_HUMAN	649.811	552.431	698.725	745.117	588.648	516.657	1338.21
O94901	SUN1_HUMAN	336.688	257.071			155.826
O94903	PLPHP_HUMAN	393.152	703.626	864.246	1155.17	593.861	405.018	604.037
O94905	ERLN2_HUMAN	1908.37	1360.13	1675.1	1734.3	1512.99	1394.02	1737.62
O94906	PRP6_HUMAN	1829.74	1906.51	2005.3	2117	1913.29	1931.01	2161.21
O94925	GLSK_HUMAN	874.345	592.224	1314.02	1154.44	971.37	928.026	804.237
O94973	AP2A2_HUMAN	921.367	542.813	732.228	541.54	609.5	558.141	987.745
O94973;O95782	AP2A1_HUMAN;AP2A2_HUMAN	2414.49	1805.61	2164.62	1642.58	2018.89	1835.56	1839.54
O94979	SC31A_HUMAN	1491.55	1819.99	2134.45	1519.55	1734.76	1704.85	1497.68
O94992	HEXI1_HUMAN	849.151	450.843	396.014	643.528		597.804	747.507
O95059	RPP14_HUMAN	1989.5		1142.12	1295.73	1287.15	1711.03	2324.57
O95071	UBR5_HUMAN		592.616			491.657	344.884
O95084	PRS23_HUMAN	1224.58	474.96		677.13	466.806	1023.59
O95155	UBE4B_HUMAN	838.271	486.302	705.474	576.274	795.159	457.372	400.713
O95159	ZFPL1_HUMAN	937.705	1334.62	420.05	1355.31		632.72	660.591
O95163	ELP1_HUMAN	964.137	1313.21	985.141	1055.06	838.92	1175.09	1132.62
O95167	NDUA3_HUMAN	693.848	1007.44	1446.96	991.353	724.39	904.29	629.562
O95168	NDUB4_HUMAN	1851.36	2364.09	1719.63	1773.36	1865.56	1538.46	1682.59
O95169	NDUB8_HUMAN	1559.47	1660.89	1145.56	1460.23	1344.75	1363.42	1257.84
O95182	NDUA7_HUMAN	1516.32	1093.92	1140.46	1182.62	1570.66	1323.17	1407.33
O95197	RTN3_HUMAN	3030.38	2890.32	3250.88	2601.04	2875.12	3170	2881.53
O95202	LETM1_HUMAN	1317.19	1329.16	1130.01	1295.98	1434.7	1348.44	1459.37
O95218	ZRAB2_HUMAN	1995.71	1924.74	2122.39	1947.76	2181.53	1773.54	1667.57
O95232	LC7L3_HUMAN	1231.55	1273.31	1186.5	1043.06	1009.31	1233.12	1360.24
O95239	KIF4A_HUMAN	223.374	252.093	195.207	170.653	55.6443	199.525	67.1954
O95259	KCNH1_HUMAN	1027.97			678.254	1290.16
O95292	VAPB_HUMAN	2074.09	1895.68	2228.57	2231.69	2336.48	1770.66	2578.21
O95292;Q9P0L0	VAPA_HUMAN;VAPB_HUMAN	4910.76	6467.7	6477.97	5101.54	6464.02	6007.99	5692.76
O95295	SNAPN_HUMAN	214.12	393.144	429.441	293.644		304.88	357.94
O95297	MPZL1_HUMAN			801.301	880.316	573.219		712.435
O95298	NDUC2_HUMAN	843.639	784.081	536.045	650.694	667.01	590.891	1372.81
O95299	NDUAA_HUMAN	2072.19	1740.51	2309.66	2715.19	2415.5	2306.68	2637.34
O95302	FKBP9_HUMAN	1551.92	1562.89	1533.65	1390.1	1318.09	1622.51	1228.32
O95302;Q96AY3	FKB10_HUMAN;FKBP9_HUMAN	1452	1110.1	670.63	1098.88	1370.32	1512.31	1238.46
O95336	6PGL_HUMAN	5208.24	4651.18	5183.41	5507.73	5465.55	6074.12	6048.17
O95340	PAPS2_HUMAN	1184.41	1398.23	1916.12	1376.23	1304.34	1345.18	1347.54
O95347	SMC2_HUMAN	1535.42	1647.42	1631.25	1459.66	1494.04	1760.16	1816.64
O95352	ATG7_HUMAN	314.409	315.745		220.803		489.59	346.848
O95361	TRI16_HUMAN		1018.16	269.513	842.015		599.279	704.9
O95372	LYPA2_HUMAN	1488.01	1432.96	1201.51	943.499	1055.3	2234.63	733.243
O95373	IPO7_HUMAN	8278.95	7606.54	6515.13	7897.38	6648.41	7298.24	6918.55
O95376	ARI2_HUMAN	342.857		244.854				355.881
O95391	SLU7_HUMAN	309.923	230.905		354.809			176.357
O95394	AGM1_HUMAN	1960.44	1598.39	1816.58	1544.31	1922.49	1808.6	1579.48
O95396	MOCS3_HUMAN	1874.91	1195.45	1795.13	1148.53	1248.57	1170.23	2864.91
O95400	CD2B2_HUMAN	605.299	1172.03	964.483	1331.57	833.972	1408.87	1080.34
O95433	AHSA1_HUMAN	3997.53	3744.26	3564.44	3346.86	3885.33	3914.34	3457.64
O95445	APOM_HUMAN	3963.72	3076.54	2850.33	2318.02	2104.53	1633.82	3332.79
O95453	PARN_HUMAN	858.24	717.469	995.098	793.69	1294.79	1034.19	626.904
O95456	PSMG1_HUMAN	1274.55	1240.11	1760.32	1155.23	1357.17	1502.92	1464.21
O95470	SGPL1_HUMAN	1358.72	954.537		676.72	1674.76	514.559	954.292
O95478	NSA2_HUMAN	1516.04	1938.31	1775.02	1532.32	1674.39	1810.1	1589.1
O95486	SC24A_HUMAN	421.525			465.486		391.392	439.482
O95571	ETHE1_HUMAN	1223.96	1204.79	1108.89	1420.62	1343.16	1121.07	1268.69
O95573	ACSL3_HUMAN	1403.34	2165.5	1711.91	1679.09	1090.24	1466.04	1629.16
O95747	OXSR1_HUMAN	2185.13	2507.85	2473.17	2124.86	2127.2	1671.71	2135.97
O95757	HS74L_HUMAN	1582.75	1575.94	1798.15	1466.41	1615.14	1443.02	1704.54
O95757;P34932	HS74L_HUMAN;HSP74_HUMAN	355.238	371.331	160.754	850.101	417.922	480.025
O95757;P34932;Q92598	HS105_HUMAN;HS74L_HUMAN;HSP74_HUMAN	2672.55	2522.71	2782.57	2541.2	2043.02	2969.1	2852.04
O95757;Q92598	HS105_HUMAN;HS74L_HUMAN	1881.84	1572.87	1927.9	1286.9	1808.3	1157.05	1815.58
O95758	PTBP3_HUMAN		254.849	431.7	576.574	460.533	455.915	563.729
O95758;P26599	PTBP1_HUMAN;PTBP3_HUMAN	8292.22	8558.48	9875.73	7779.49	8647.51	8557.18	7607.47
O95777	LSM8_HUMAN	1219.02	2394.94	1973.79	2286.32	2407.19	2674.65	2930.13
O95782	AP2A1_HUMAN	2852.66	2372.34	2406.53	2590.53	2255.81	2825.5	2347.85
O95801	TTC4_HUMAN	619.683		555.527	296.689	588.123	622.675	681.768
O95816	BAG2_HUMAN	2760.97	2624.41	2937.09	3109.49	2723.82	2640.24	2647.07
O95817	BAG3_HUMAN	1025.67	868.199	1079.95	705.938	1222.78	1013.04	1083.85
O95819;Q8N4C8;Q9UKE5	M4K4_HUMAN;MINK1_HUMAN;TNIK_HUMAN		285.711			553.567	156.941
O95825	QORL1_HUMAN	875.216		798.422	323.113	501.383	296.455	166.599
O95831	AIFM1_HUMAN	3085.21	3147.01	3212.28	3325.96	3500.97	3452.14	2978.88
O95833	CLIC3_HUMAN	1565.54	1122.54	1240.55	1814.74	1607.68	1623.52	1443.62
O95834	EMAL2_HUMAN	659.289	773.471	917.62	915.736	616.248	890.791	984.215
O95861	BPNT1_HUMAN	1273.69	1427.78	1200.58	1009.34	1135.11	1078.42	1085.79
O95865	DDAH2_HUMAN	278.572	435.06			320.896		271.923
O95870	ABHGA_HUMAN	301.849	259.136		439.951	300.376	485.624
O95881	TXD12_HUMAN	2199.59	1540.43	2268.72	1480.81	1321.52	1721.69	1909.31
O95983	MBD3_HUMAN		220.18				250.249	238.726
O95989	NUDT3_HUMAN	146.294	636.308	798.623	676.678	571.534	476.556	664.894
O96000	NDUBA_HUMAN	2551.21	2248.23	2045.8	2576.33	2140.23	2512.63	2757.12
O96008	TOM40_HUMAN	2917.46	2535.03	2607.43	2767.03	2361.36	2656.14	2745.02
O96011	PX11B_HUMAN		2270.78	2931.55	2158.5	2363.28	1804.62	2058.04
O96013	PAK4_HUMAN	356.103	559.69	218.652	441.775		429.798	454.4
O96019	ACL6A_HUMAN	2211.67	2535.36	3177.69	2828.82	3043.71	2323.12	2997.08
P00325	ADH1B_HUMAN		881.76		1163.85	652.077		821.943
P00338	LDHA_HUMAN	70858	72444.3	70727.3	69058.1	71168.3	69965.3	69110.2
P00338;P07195	LDHA_HUMAN;LDHB_HUMAN	68703.2	67926.4	67168	67846.4	66422.2	73529.3	73592.1
P00367	DHE3_HUMAN	2859.76	3309.21	2536.21	2992.73	2719.19	2854.43	3121.69
P00374	DYR_HUMAN	1553.19	1513.97	1768.08	1387.21	1789.91	1227.03	1609.11
P00387	NB5R3_HUMAN	2627.56	2481.51	2026.32	1762.73	2590.94	2057.43	2234.27
P00390	GSHR_HUMAN	2491.99	2014.22	2787.53	2518.88	2597.18	2320.03	2693.72
P00403	COX2_HUMAN	11362.9	11402.4	12194.5	10699.6	11483.2	11414.5	12244.8
P00441	SODC_HUMAN	8598.72	9811.5	8928.76	8397.71	11186.1	9939.7	11284.6
P00491	PNPH_HUMAN	4900.86	4025.9	4571.96	5477.78	4237.06	5077.16	4566.84
P00492	HPRT_HUMAN	3271.55	3264.61	3353.79	3287.11	2978.06	3303.01	3429.39
P00505	AATM_HUMAN	9832.14	9137.89	9323.26	9439.22	9144.63	9077.32	9595.73
P00533	EGFR_HUMAN	1517.5	1593.74	1598.14	1234.73	1434.49	1554.29	1239.6
P00558	PGK1_HUMAN	56824.8	56293.2	54154.8	54606.3	55542.1	58037.4	57317.9
P00568	KAD1_HUMAN	4897.13	4002.05	4847.22	5151.23	3980.32	4472.22	4655.73
P00734	THRB_HUMAN	3775.42	3838.16	4863.77	3404.35	4585.02	3160.68	3997.21
P00742	FA10_HUMAN	1954.22	1574.87	1431.83	2351.44	1776.66	1204.41	1803.08
P00747	PLMN_HUMAN	2753.07	4328.79	3202.37	2947.79	4463.65	2792.78	3181.23
P00846	ATP6_HUMAN	1378.07	1476.2	2014.4	2075.77	1458.4	1339.67	1200.37
P00966	ASSY_HUMAN	34063.4	32983.8	34740.8	34119.6	35186.4	35984	35654.2
P01008	ANT3_HUMAN	2641.73	2588.62	2752.65	3007.93	3531.09	2676.32	3478.64
P01023	A2MG_HUMAN	6909.4	7420.55	6703.73	6856.76	6751.29	6166.3	6764.39
P01024	CO3_HUMAN	13650.9	14199.9	13253.7	13024.9	14317.7	13534.2	13777.9
P01031	CO5_HUMAN	876.446	680.954	973.532	525.346	612.183	526.337	854.606
P01033	TIMP1_HUMAN	498.088	901.042	563.451	648.593		317.081	318.629
P01111	RASN_HUMAN	1898.52	1668.81	1278.03	1316.58	2017.57	1846.88	1570.55
P01111;P01116	RASK_HUMAN;RASN_HUMAN	2740.83	3880.77	2790.92	2478.98	2926.71	3007.44	1878.09
P01116	RASK_HUMAN	968.079	680.307	498.69	657.529	835.329	655.892	662.617
P01266	THYG_HUMAN	701.449	799.063	496.144	378.235	892.474		366.723
P01889	HLAB_HUMAN	513.144	315.217	593.901	381.201	846.549	849.255	378.663
P01889;P04439;P17693	HLAA_HUMAN;HLAB_HUMAN;HLAG_HUMAN	2705.02	1947.5	1881.39	3387.02	2561.95	3544.84	2151.14
P01889;P10321	HLAB_HUMAN;HLAC_HUMAN	2101.08	2575.64	2885.15	2521.5	2269.25	3742.98	2645.05
P02100	HBE_HUMAN	1055.52	1071.87	1097.35	521.146	430.34	594.309	782.011
P02545	LMNA_HUMAN	20846.2	20374.4	20648.1	20328.8	19638.2	20162.1	21230.4
P02545;P20700;Q03252	LMNA_HUMAN;LMNB1_HUMAN;LMNB2_HUMAN	25331.3	23890.7	24575.5	23259.5	24334.2	24681.9	27209.4
P02649	APOE_HUMAN	1972.45	2450.07	2103.87	1519.31	3146.81	2566.49	2328.44
P02656	APOC3_HUMAN	345.491	294.945	665.785	475.373	769.204	566.435	615.778
P02675	FIBB_HUMAN	1994.39	1406.84	1100.8	1306.31	1219.65	1338.4	818.494
P02679	FIBG_HUMAN	758.447	745.52	723.354	749.279	808.334	464.088	922.113
P02748	CO9_HUMAN	1941.78	2085.06	2591.38	2662.52	2503.77	2828.37	3238.46
P02760	AMBP_HUMAN	13294.2	13747.6	12777.3	11898.3	15083.9	12367.2	14694.2
P02765	FETUA_HUMAN	33020.6	32424.7	31853.4	29356.3	32698.2	33584.7	34791.3
P02768	ALBU_HUMAN	19937.8	20023	21515	18087.2	19673	21060.7	20908.1
P02771	FETA_HUMAN	5765.53	5993.31	6104.85	5708.57	5441.68	5874.56	6099.14
P02786	TFR1_HUMAN	10109.3	9746.73	9784.63	9530.71	10211.1	10396.2	9864.74
P02788	TRFL_HUMAN	2697.47	2578.75	3003.17	2952.91	1977.73	2846.13	3022.44
P02795;P13640;P80297	MT1G_HUMAN;MT1X_HUMAN;MT2_HUMAN	10808	8233.71	8326.35	6928.96	10406.9	7453.17	10195.6
P03897	NU3M_HUMAN		522.98	651.021	487.465	224.924	1024.26	867.335
P03905	NU4M_HUMAN	1379.86	1130.91	917.339	1302.02	1421.91	1557.59	1726.26
P04004	VTNC_HUMAN	3906.33	4125.43	4561.15	3100.58	4454.76	1890.59	2304.21
P04040	CATA_HUMAN	3649.99	4431.69	4379.65	4617.25	4055.84	3895.96	3911.89
P04062	GLCM_HUMAN	1027.99	1093.27	1316.71	1006.98	1352.09	1353.28	1548.98
P04075	ALDOA_HUMAN	46553.4	45673.4	43369.9	45485.3	43678.9	43900.9	44488.2
P04075;P09972	ALDOA_HUMAN;ALDOC_HUMAN	9621.85	10186.5	10323.4	10315.5	10892.2	9880.28	11960.5
P04080	CYTB_HUMAN	7980.82	10154.7	7168.32	8386.88	7445.51	7475.85	7998.08
P04083	ANXA1_HUMAN	16867	17310.2	16284.3	17713.8	17768.8	18017.8	19280.9
P04114	APOB_HUMAN	732.086	980.529	1038.55	1107.61	608.028	996.569	1488.47
P04150	GCR_HUMAN			915.355		589.593	530.456	670.053
P04179	SODM_HUMAN	6419.67	5865.32	5401.33	5817.9	5918.28	5355.08	6628.88
P04181	OAT_HUMAN	265.214	465.736	410.84	579.076		592.659	377.095
P04183	KITH_HUMAN	489.929	441.439	691.528	897.15	490.871	534.215	546.523
P04217	A1BG_HUMAN	1088.42	2288.69	1945.81	2090.68	1713.08	1878.59	1622.37
P04264	K2C1_HUMAN	663.936	274.768		822.102		1001.41	562.496
P04406	G3P_HUMAN	140828	156614	141431	145464	148397	150778	148063
P04439	HLAA_HUMAN	3615.66	3691.13	3671.79	3430.57	3050.51	3593.62	3434.87
P04439;P10321	HLAA_HUMAN;HLAC_HUMAN						349.541	604.055
P04632	CPNS1_HUMAN	5649.3	5025.07	5054.01	4940.44	4751.99	5076.44	4449.68
P04792	HSPB1_HUMAN	11468.9	11149.3	10231.4	11732.3	11260.8	11061.9	11489
P04818	TYSY_HUMAN	790.16	933.341	771.885	608.067	532.878	674.653
P04843	RPN1_HUMAN	5265.94	5086.37	5025.11	4964.83	4490.66	4999.39	4839.2
P04844	RPN2_HUMAN	4829.01	4955.65	3639.15	5146.79	4757.22	5200.69	4866.39
P04899	GNAI2_HUMAN	1931.21	1651.02	1380.14	1496.83	1430.85	1610	1909.09
P04899;P08754	GNAI2_HUMAN;GNAI3_HUMAN	267.811			95.4974		406.309	399.899
P04899;P08754;P63096	GNAI1_HUMAN;GNAI2_HUMAN;GNAI3_HUMAN	7121.47	7396.69	7435.42	7964.4	7201.93	6908.39	7959.73
P04908;P0C0S5;P0C0S8;P20671;Q16777;Q6FI13;Q71UI9;Q7L7L0;Q93077;Q96KK5;Q99878;Q9BTM1	H2A1B_HUMAN;H2A1C_HUMAN;H2A1D_HUMAN;H2A1H_HUMAN;H2A1J_HUMAN;H2A1_HUMAN;H2A2A_HUMAN;H2A2C_HUMAN;H2A3_HUMAN;H2AJ_HUMAN;H2AV_HUMAN;H2AZ_HUMAN	340336	376388	371306	357675	377887	377725	378446
P04908;P0C0S8;P20671;Q16777;Q6FI13;Q7L7L0;Q93077;Q96KK5;Q99878;Q9BTM1	H2A1B_HUMAN;H2A1C_HUMAN;H2A1D_HUMAN;H2A1H_HUMAN;H2A1J_HUMAN;H2A1_HUMAN;H2A2A_HUMAN;H2A2C_HUMAN;H2A3_HUMAN;H2AJ_HUMAN	3158.89	7004.95	651.866	4746.46	6375.5	4915.3	3339.36
P05023	AT1A1_HUMAN	7974.2	7255.37	7395.34	7546.24	7591.83	6519.07	6413.11
P05023;P50993	AT1A1_HUMAN;AT1A2_HUMAN	6271.05	5793.65	5872.38	5696.67	5370.44	5968.41	6154.95
P05026	AT1B1_HUMAN	2756.95	2560.03	3152.38	2939.76	2703.31	2928.58	2626.99
P05091	ALDH2_HUMAN		325.38	533.317	217.383		459.702	554.431
P05114	HMGN1_HUMAN	3743.56	5720.81	6295.44	5155.91	3728.87	5922.96	5453.7
P05141	ADT2_HUMAN	17286.4	19727.8	19538.5	20370.2	19609.9	19203.2	18672.2
P05141;P12235	ADT1_HUMAN;ADT2_HUMAN		851.11	720.079	606.234	867.366	751.587	629.01
P05141;P12235;P12236	ADT1_HUMAN;ADT2_HUMAN;ADT3_HUMAN	39459	40617.4	40189.4	43454.6	43575.4	40398.3	42431.9
P05141;P12236	ADT2_HUMAN;ADT3_HUMAN	27044.3	27176.4	25690.5	27843.8	27543	27563	24721.4
P05155	IC1_HUMAN	2901.18	3651.04	1383.06	2617.07	4485.08	2827.39	3324.87
P05161	ISG15_HUMAN	429.599	450.367	890.822	873.066	403.283	530.479	662.823
P05198	IF2A_HUMAN	8535.37	8657.12	7529.48	8092.93	7789.18	8311.66	8007.33
P05204	HMGN2_HUMAN	4643.09	6478.12	962.681	5062.95	5521.2		759.239
P05204;Q15651	HMGN2_HUMAN;HMGN3_HUMAN	2543.39	1891.83	1849.65	2853.46	1884.69	2461.93	2248.57
P05362	ICAM1_HUMAN	871.381	851.236	955.599	656.674	907.488	946.738	935.597
P05386	RLA1_HUMAN	3781.26	5017.83	509.841	4317.08	4369.78	5140.78	1519.7
P05387	RLA2_HUMAN	21777	23700.4	21756.7	21952.5	21368.1	20589.1	21776.2
P05388	RLA0_HUMAN	20493.7	18970.9	19300.3	18627.1	19314.4	19162.1	20254.8
P05455	LA_HUMAN	3833.6	4933.55	3885.44	4538.06	4585.57	5151.79	4896.8
P05543	THBG_HUMAN	2818.96	2205.06	2392.91	2373.29	2747.63	2819.04	2758.35
P05546	HEP2_HUMAN	9243.34	7933.8	5362.27	5493.76	8333.42	7184.61	6935.47
P05556	ITB1_HUMAN	3960.24	4363.05	3896.79	4166.27	3403.08	4161.02	4267.79
P05783	K1C18_HUMAN	60851.9	61850.6	60556.5	61252.3	62973.1	63953.8	60462.5
P05783;P08727	K1C18_HUMAN;K1C19_HUMAN	64241.6	73493.4	70101.7	65850.1	68630.5	66215.7	70716.9
P05783;P08727;P13645;Q04695	K1C10_HUMAN;K1C17_HUMAN;K1C18_HUMAN;K1C19_HUMAN	50349.8	50332.6	52431.9	53445.2	55219.4	53211.3	51548.6
P05787	K2C8_HUMAN	72335.2	72703.8	71530.1	73383.7	73974.5	73235.7	70937.9
P05787;P08670;P08729	K2C7_HUMAN;K2C8_HUMAN;VIME_HUMAN	128996	135634	133948	132537	134912	125910	134806
P05787;P08670;P08729;P14136;P78386	GFAP_HUMAN;K2C7_HUMAN;K2C8_HUMAN;KRT85_HUMAN;VIME_HUMAN	60114.3	67077.9	61323.4	60012.1	59234.9	56671.8	56519.2
P05787;P08729	K2C7_HUMAN;K2C8_HUMAN	21247.1	22039.1	25116.5	21752.7	25028.2	22745.6	29873
P05787;P08729;P14136;Q6KB66	GFAP_HUMAN;K2C7_HUMAN;K2C80_HUMAN;K2C8_HUMAN	617.627	1281.2	547.071		1128.18	1490.12	717.707
P06132	DCUP_HUMAN	670.189	724.312	1412.46	724.335	783.74	961.878	823.343
P06239;P06241;P07947	FYN_HUMAN;LCK_HUMAN;YES_HUMAN	4944.02	5438.34	8079.22	5270.52	5523.33	5370.52	4932.17
P06241;P07947	FYN_HUMAN;YES_HUMAN	460.105		416.928		234.709	372.914	207.796
P06396	GELS_HUMAN	8885.45	8858.61	8341.7	7152.77	7845.55	8000.87	7931.22
P06454	PTMA_HUMAN	17604.5	18098.6	25924.5	18748.4	19533.2	20601	19197.7
P06493	CDK1_HUMAN	3265.21	3623.46	4197.72	3509.97	3217.68	3638.54	3371.13
P06493;P11802;P24941;P50750;Q00535	CDK1_HUMAN;CDK2_HUMAN;CDK4_HUMAN;CDK5_HUMAN;CDK9_HUMAN			6649.28
P06493;P24941	CDK1_HUMAN;CDK2_HUMAN	582.173	1226.16	1017.27	967.619	682.271	1264.88	991.86
P06576	ATPB_HUMAN	42252.7	44470	41110.6	41305.9	42232.5	42376.3	43801.7
P06703	S10A6_HUMAN	156721	156251	159027	161942	161291	152772	160809
P06730	IF4E_HUMAN	2779.77	2770.26	2321.48	2562.91	2543.06	2774.68	2734.19
P06733	ENOA_HUMAN	61649.9	61852.7	61194.6	61779.1	60581.1	62869.3	59783.8
P06733;P09104;P13929	ENOA_HUMAN;ENOB_HUMAN;ENOG_HUMAN	11808.5	15316.5	5408.83	14668.9	14238.4	15635.2	9179.22
P06737	PYGL_HUMAN	2035.86	2026.33	1932.32	2101.51	2049.75	1990.02	2074.54
P06737;P11216	PYGB_HUMAN;PYGL_HUMAN	3623.27	3790.85	3278.3	3174.97	2958.11	3680.51	3553.36
P06744	G6PI_HUMAN	17671.3	17100.7	15714.1	16463.9	17405.3	16804.1	16485.8
P06748	NPM_HUMAN	45923.3	50032.2	49519.9	47698.2	49848.3	47553	49681.6
P06753	TPM3_HUMAN	10537.8	10539.5	10585.2	10045.1	11129.7	10810.5	10878.3
P06753;P07951;P09493;P67936	TPM1_HUMAN;TPM2_HUMAN;TPM3_HUMAN;TPM4_HUMAN	25302.9	31763.7	25913.2	27799.8	29488.8	32188.6	30207.8
P06753;P07951;P67936	TPM2_HUMAN;TPM3_HUMAN;TPM4_HUMAN	4307.35	5979.99	4598	3855.83	3780.46	4101.5	4234.22
P06753;P09493	TPM1_HUMAN;TPM3_HUMAN	673.454	416.325	821.466	912.297	1056.42	997.477	958.133
P06865	HEXA_HUMAN	1184.62	1133.71	1816.53	1727.7	1757.05	1357.16	1789.05
P07099	HYEP_HUMAN	1955.16	1667.81	1262.75	1632.71	2353.6	1760.15	1978.01
P07108	ACBP_HUMAN	3402.04	3256.18	2099.88	2796.55	2571.42	2879.38	2783.59
P07195	LDHB_HUMAN	26795.9	27747.6	27237.6	27043.9	28718.4	27693.7	26893.7
P07199	CENPB_HUMAN			58.2588				232.93
P07203	GPX1_HUMAN	3970.15	3830.84	3570.19	3235.06	3992.37	3932.3	3618.22
P07237	PDIA1_HUMAN	18051.6	18379.9	17712.6	16834.2	17582.1	18431.8	19860.7
P07305	H10_HUMAN	3539.94	3739	4149.81	3152.98	3423.14	3392.63	3657.33
P07311	ACYP1_HUMAN	715.449	669.039	448.116	500.332	624.959	721.712	782.408
P07315;P07316;P11844	CRGA_HUMAN;CRGB_HUMAN;CRGC_HUMAN	3317.84	2996.09	3914.19	3420.91	3470.57	3474.71	3456.48
P07339	CATD_HUMAN	3234.85	2681.63	3250.22	2775.41	3441.17	3472.02	3638.64
P07355	ANXA2_HUMAN	52077.1	52643.3	51080.2	51816.7	52475.3	55365	53831.3
P07358	CO8B_HUMAN	795.489	1247.95	621.988	991.52	459.052	884.949	1059.79
P07384	CAN1_HUMAN	2216.49	2252.31	2163.81	2360	2181.11	2467.77	2388.39
P07437	TBB5_HUMAN	31375.1	38736.8	22022.1	37589.5	34257.7	37708.6	34175.5
P07437;P68371	TBB4B_HUMAN;TBB5_HUMAN	28485.1	30463.5	30845.7	28016.3	31719.3	30947.2	29659.9
P07437;P68371;Q13885	TBB2A_HUMAN;TBB4B_HUMAN;TBB5_HUMAN	38003.4	33767	32889.9	33859.1	31619.6	33414.6	32589.4
P07437;P68371;Q13885;Q9BUF5	TBB2A_HUMAN;TBB4B_HUMAN;TBB5_HUMAN;TBB6_HUMAN	44650.5	49900.1	45882.9	46772.3	47936.8	49217.4	44868.6
P07437;Q13885	TBB2A_HUMAN;TBB5_HUMAN	37236.7	39317.2	36432.6	38475.7	40874	37424	34827.8
P07602	SAP_HUMAN	13914.8	15136.9	14395.6	15460.4	15955.2	14974.5	13120.5
P07686	HEXB_HUMAN	2645.58	2373.9	2396.74	2333.16	2298.22	2235.77	2118.84
P07737	PROF1_HUMAN	56792.3	58494.9	55403.4	56406.3	55737.9	57058.8	53207
P07741	APT_HUMAN	4567.54	5313.56	5314.37	4062.06	5913.26	4488.83	5508.58
P07814	SYEP_HUMAN	6084.21	6978.47	6062.07	6117.34	6555	6518.41	6357.88
P07814;P47897	SYEP_HUMAN;SYQ_HUMAN	2864.01	3727.4	2917.71	3187.02	2036.61	2362.36	3233.78
P07858	CATB_HUMAN	1054.29	1214.17	1205.53	1050.68	1190.17	1036.71	1074.48
P07900	HS90A_HUMAN	26841.3	27345.4	26494.2	27841.2	27016.4	25819.8	26635.7
P07900;P08238	HS90A_HUMAN;HS90B_HUMAN	66962.3	74678.1	70907.7	67911.3	67588.1	71185.5	70677.1
P07900;P08238;Q58FF6	H90B4_HUMAN;HS90A_HUMAN;HS90B_HUMAN	49454.3	53031.5	52990.3	50524.2	52874.3	50357.7	51768.2
P07900;P08238;Q58FF6;Q58FF8	H90B2_HUMAN;H90B4_HUMAN;HS90A_HUMAN;HS90B_HUMAN	28686.8	29833.2	31546.5	29010.8	31213.1	33365.6	34173.1
P07900;P08238;Q58FF8	H90B2_HUMAN;HS90A_HUMAN;HS90B_HUMAN	57995.7	51504.4	53258.6	50136.7	53734.5	53042.8	52082.8
P07910	HNRPC_HUMAN	50964.1	50726.8	48223.6	53316	49251.6	49878	49235
P07910;Q86SE5	HNRPC_HUMAN;RALYL_HUMAN	10791.1	9498.26		8413.61	12159.6	11197.3	8144.61
P07919	QCR6_HUMAN	4510.56	3476.85	3964.03	3099.68	4246.8	2464.94	3707.33
P07942	LAMB1_HUMAN	743.604	202.451			476.753	355.911	506.693
P07951	TPM2_HUMAN	483.689	661.755	374.772		478.305	593.528	425.963
P07951;P09493	TPM1_HUMAN;TPM2_HUMAN	3730.06	4919.94	3529.63	4313.99	3652.81	3341.1	3854.87
P07951;P67936	TPM2_HUMAN;TPM4_HUMAN	12239.8	16511.2	13778.1	10312.1	10876.9	9951.92	13127
P07954	FUMH_HUMAN	8636.31	8296.49	8431.51	9409.91	7806.5	8019.1	8576.7
P07996	TSP1_HUMAN	2635.38	2865.36	2981.37	2812.59	3102.57	3077.84	2974.98
P08133	ANXA6_HUMAN	1613.61	1622.19	1833.43	1863.58	2018.96	1554.14	1875.2
P08134	RHOC_HUMAN	289.796	463.164	676.268	449.445	465.071	514.375	746.086
P08134;P61586	RHOA_HUMAN;RHOC_HUMAN	10659.2	10242.8	11796.9	9446.79	10132.5	12157.5	9948.18
P08134;P61586;P62745	RHOA_HUMAN;RHOB_HUMAN;RHOC_HUMAN	182.17		327.726	464.112	196.886	400.97	222.384
P08174	DAF_HUMAN	16477.1	16102.2	16720.8	16780.2	16864.1	16028.2	16715
P08195	4F2_HUMAN	12553.8	11755.3	11791.3	12140.1	11899.9	11758.8	11827.5
P08236	BGLR_HUMAN	1092.57	821.024	451.147	472.819	1054.96	812.675	868.922
P08237	PFKAM_HUMAN	1803.39	2004.21	2024.31	1813.87	1814.96	2194.12	2172.15
P08237;P17858	PFKAL_HUMAN;PFKAM_HUMAN	1401.71	1438.64	2033.11	1281.28	703.809	1684.02	1150.05
P08237;P17858;Q01813	PFKAL_HUMAN;PFKAM_HUMAN;PFKAP_HUMAN	4799.95	4936.92	5457.45	3707.98	4710.2	4069.27	4119.27
P08238	HS90B_HUMAN	89599.6	88511.6	93040.1	85350.4	92367.5	89966	91872.4
P08238;P14625	ENPL_HUMAN;HS90B_HUMAN	50560.3	48818.1	51504.9	50029.1	49423.4	52284.6	52376.7
P08238;Q58FF8	H90B2_HUMAN;HS90B_HUMAN	32058.8	31821.5	29508.2	30758.3	26780.8	31476.9	28660
P08240	SRPRA_HUMAN	1772.11	2232.8	1670.11	2165.47	1536.51	1521.21	1661.49
P08243	ASNS_HUMAN	4558.53	4553.73	4626.26	5068.34	4726.16	4378.88	4340.23
P08397	HEM3_HUMAN		370.467		367.959	380.62	335.146	391.678
P08559	ODPA_HUMAN	5714.95	6027.25	6005.61	6185.97	6569.51	7202.05	7028.4
P08574	CY1_HUMAN	3987.48	3221.24	3630.83	4100.11	4330.52	3671.58	3820.9
P08579	RU2B_HUMAN	2607.93	3079.1	2602.14	3177.92	2498.76	3079.96	3283.6
P08579;P09012	RU2B_HUMAN;SNRPA_HUMAN	1079.92	1510.11	680	1238.71	1996.44	1158.91	1526.42
P08581	MET_HUMAN	197.976	204.018		129.413
P08590	MYL3_HUMAN	6238.96	6689.38	6534.69	5353.02	6379.81	5070.19	5784.53
P08590;P12829	MYL3_HUMAN;MYL4_HUMAN	10474.2	10530.8	10029	10101.7	8797.84	11340.8	9156.57
P08621	RU17_HUMAN	6334.33	7238.61	6263.29	7400.28	6732.84	6605.18	7322.96
P08648	ITA5_HUMAN	1641.81	1524.47	1359.02	1597.29	1580.53	1979.17	1569.85
P08651	NFIC_HUMAN	799.294	355.679	439.77	621.789	988.544	1158.79	863.901
P08670	VIME_HUMAN	33992.9	34199.1	32547	33304.7	33884.3	33550.1	33897.9
P08670;P14136	GFAP_HUMAN;VIME_HUMAN	11733.6	16846.7	16230.9	15601.2	12224.4	17655.1	14562.3
P08697	A2AP_HUMAN	4204.95	4968.44	3886.8	4405.68	6039.05	5795.01	5401.04
P08708	RS17_HUMAN	5788.97	6315.24	5466.39	5590.92	5549.31	5649.99	5653.46
P08727	K1C19_HUMAN	7294.46	7027.14	7264.01	7288.4	7311.76	7615.63	7436.18
P08727;P13645;Q04695	K1C10_HUMAN;K1C17_HUMAN;K1C19_HUMAN	12859.2	10622.6	12174	11739	12339.6	13554.4	14166.8
P08727;Q04695	K1C17_HUMAN;K1C19_HUMAN	51181	53870.4	54158.8	51863.6	52912.7	52806.8	52557.3
P08729	K2C7_HUMAN	46289	48293	46139.6	47322.5	46642.1	45493.4	45927
P08754	GNAI3_HUMAN	2687.72	3025.03	2682.05	3065.06	2601.91	3259.15	2671.16
P08758	ANXA5_HUMAN	14210.7	14385.8	14429.9	14452.4	14339.4	15521.7	14900.1
P08865	RSSA_HUMAN	23089.4	23497.5	22932.7	24459.6	24746.6	24211.7	22855.8
P08962	CD63_HUMAN	3515.97	3691	3375.59	3892.07	2913.96	3527.06	3477.76
P09001	RM03_HUMAN	459.118	393.467	726.758	732.856	728.758	952.08	878.066
P09012	SNRPA_HUMAN	4997.17	5451.58	6151.76	5703.55	5630.13	5106.71	5661.35
P09038	FGF2_HUMAN	193.877	308.827	267.906	581.234	550.746	859.644	246.635
P09086;P14859;Q9UKI9	PO2F1_HUMAN;PO2F2_HUMAN;PO2F3_HUMAN			152.132	252.002		142.756	273.651
P09104	ENOG_HUMAN	1044.26	761.04	935.734	892.047	1001.18	818.212	1102.8
P09110	THIK_HUMAN	526.402	692.04	701.309	504.386	466.907	445.468	716.773
P09132	SRP19_HUMAN	389.874	863.553	377.058	371.806	337.389	593.858	312.901
P09234	RU1C_HUMAN	3682.84	3592.89	2821.2	4262.19	3557.69	4064.91	3649.47
P09382	LEG1_HUMAN	13049.3	12435.5	12257.9	11611.1	12829.5	12318.7	12444.9
P09417	DHPR_HUMAN	474.496	613.095	543.951	329.167	654.973		567.642
P09429	HMGB1_HUMAN	10148.2	10386.5	9583.29	9340.19	9914.88	10127.2	9228.41
P09429;P26583	HMGB1_HUMAN;HMGB2_HUMAN	2601.12	1304.95	1111.46	1306.71	1942.68	2273.12	1247.39
P09493	TPM1_HUMAN	7480.66	6656.01	8061.48	7607.52	7128.87	7819.57	8222.72
P09496	CLCA_HUMAN	5528.76	5214.57	5513.74	6562	5660.32	5566.74	6025.04
P09497	CLCB_HUMAN	2113.94	2059.8	2304.85	2097.12	2180.6	2703.34	2348.47
P09525	ANXA4_HUMAN	2714.58	2390.72	2841.42	2912.49	2537.4	2892.11	2555.15
P09543	CN37_HUMAN	1370.67	1088.28	1150.83	1105.95	1055.41	1553.69	1353.44
P09622	DLDH_HUMAN	3010.89	3508.15	3217.41	3395.84	3226.5	2670.5	3301.56
P09651	ROA1_HUMAN	35701	41934.9	37668.7	39288.1	35762.9	39146	35581.8
P09661	RU2A_HUMAN	4443.64	4805.04	4358.77	4121.13	4313.71	5124.97	4631.03
P09669	COX6C_HUMAN	3743.18	4014.27	3531.27	4444.7	3953.72	4396.53	4581.87
P09874	PARP1_HUMAN	6383.29	6182.8	5796.2	5703.45	6436.31	6115.24	6252.4
P09884	DPOLA_HUMAN	483.875	605.12	648.285	420.589	725.944	730.516	486.828
P09960	LKHA4_HUMAN	4032.2	3817.49	4535.09	3655.83	3889.27	3748.71	3749.2
P09972	ALDOC_HUMAN				4070.91	4800.63	6269.16	6326.57
P0A6F9	CH10_ECOLI		711.761	791.879	630.859		925.594	605.273
P0A7L8	RL27_ECOLI		528.734	263.595	516.371
P0A8V2	RPOB_ECOLI	726.681	1106.11	993.103	718.853	873.17	838.304	990.234
P0AC19	FOLX_ECOLI	459.589				441.103	450.365	569.915
P0AEJ8	EUTN_ECOLI		157.313	1025.7	465.006		524.16
P0C0L4	CO4A_HUMAN	3612.48	3387.46	3461.07	3073.22	3246.83	2963.78	3262.55
P0C0S5;Q71UI9	H2AV_HUMAN;H2AZ_HUMAN	11686.3	13239.4	12932.8	11352.7	11017.4	11618.1	12576.6
P0DMM9;P0DMN0;P50225	ST1A1_HUMAN;ST1A3_HUMAN;ST1A4_HUMAN	1688.19	1645.39	1691.29	1992.91	1888.06	1688.11	1841.73
P0DMV8;P0DMV9	HS71A_HUMAN;HS71B_HUMAN	18478.5	20582.2	19805.2	21069.4	20534.9	20001.7	19728.9
P0DMV8;P0DMV9;P48741	HS71A_HUMAN;HS71B_HUMAN;HSP77_HUMAN	10705.2	12660.2	9267.02	11151.6	10334.6	11912	10814.8
P0DN76;Q01081	U2AF1_HUMAN;U2AF5_HUMAN	11058.7	8336.4	11001.6	10236.3	10226.9	9788.07	9890.3
P0DN79;P35520	CBSL_HUMAN;CBS_HUMAN	1761.61	1668.07	1923.06	2017.68	1973.19	2047.76	1371.7
P0DP22	YJIQ_ECOLI	940.762					1149.63
P0DP23;P0DP24;P0DP25	CALM1_HUMAN;CALM2_HUMAN;CALM3_HUMAN	16109.9	15066.6	15692.3	15664.6	15364.9	17540.8	17359.4
P0DPB6	RPAC2_HUMAN	1275.39	757.558	718.983	1633.49	1085.75	1625.16	1126.5
P0DTE7;P0DTE8;P0DUB6;P19961	AMY1A_HUMAN;AMY1B_HUMAN;AMY1C_HUMAN;AMY2B_HUMAN	553.229	517.977	390.787	647.813	380.654	221.048	256.029
P10114;P61225;Q9Y3L5	RAP2A_HUMAN;RAP2B_HUMAN;RAP2C_HUMAN	2152.32	2055.55	3241.14	986.16	1520.69	2293.61	1115.95
P10155	RO60_HUMAN	1281.11	858.362	1370.04	1159.23	821.804	1181.92	1220.38
P10253	LYAG_HUMAN	1085.49	486.506	701.344	690.399	797.279	859.625	780.216
P10321	HLAC_HUMAN	735.579	1048.66	866.379	1231.65	1157.22	1419.59	1122.09
P10398	ARAF_HUMAN	429.49	751.752	294.679	448.47	302.341	555.161	684.082
P10412;P16402;P16403	H12_HUMAN;H13_HUMAN;H14_HUMAN	134082	138419	142577	131242	137045	138549	146572
P10515	ODP2_HUMAN	2731.82	3251.11	3923.3	2607.26	3226.08	3160.13	3440.23
P10586	PTPRF_HUMAN	684.017	791.725	761.894	792.195	426.052	718.477	816.257
P10599	THIO_HUMAN	50599.8	53413	53990.8	52199.5	54211.6	47343.7	51119.6
P10606	COX5B_HUMAN	16309.8	16064.7	13018.1	15991.8	13561.1	16186.4	15042.4
P10619	PPGB_HUMAN	469.663	617.556	505.688	899.165	525.402	396.587	582.156
P10620	MGST1_HUMAN	2617.92	2405.96	1973.25	3064.01	2446.64	1519.44	1551.04
P10643	CO7_HUMAN	1147.63	1476.47	1461.24	1322.52	1367.81	1381.79	1614.75
P10644	KAP0_HUMAN	1800.96	1834.46	2096.3	2568.36	1900.05	1739.86	1869
P10768	ESTD_HUMAN	2498.33	2642.02	2374.05	2361.25	3002.47	3330.15	2805.84
P10809	CH60_HUMAN	25976.3	25868.2	25904.9	26228.7	26329.3	25377.5	24616.4
P10909	CLUS_HUMAN	5685.64	4879.39	4615	4933.61	4724.31	4781.86	4739.67
P10916	MLRV_HUMAN	3271.6	3328.49	4792.62	3711	3023.35	3090.07	4085.86
P11021	BIP_HUMAN	43819.5	44750	43721.1	44508.1	43583.2	44617.6	43522.9
P11021;P11142	BIP_HUMAN;HSP7C_HUMAN	105024	110072	109673	109044	114720	115776	114377
P11047	LAMC1_HUMAN	133.661		314.61		204.909		124.158
P11117	PPAL_HUMAN	372.136	593.105	131.407	1483.33	282.95	964.328	455.581
P11142	HSP7C_HUMAN	74128.5	78759	76983.4	75987.8	76271	80204.2	77033.7
P11142;P38646	GRP75_HUMAN;HSP7C_HUMAN	5853.17	5214.68	5811.88	4759.05	5920.7	5229.29	7066.84
P11166	GTR1_HUMAN	4080.17	3169.63	5243.68	2822.55	2248.04	3031.61	3861.98
P11169;Q8TDB8	GTR14_HUMAN;GTR3_HUMAN	774.645	624.953	1025.96		1071.23	768.348	950.126
P11172	UMPS_HUMAN	1727.46	2060.66	1589.5	1796.94	2174.19	1753.67	1918.96
P11177	ODPB_HUMAN	4674.08	5283.67	3876.58	4429.47	5742.63	5534	5140.48
P11182	ODB2_HUMAN	1027.9		840.692	1309.08	935.288	1109.54	1327.9
P11216	PYGB_HUMAN	1004.28	1134.61	1088.98	652.116	1052.11	867.567	1202.43
P11233	RALA_HUMAN	1790.6	1900.86	1507.76	1862.13	2187.25	1940.89	1455.32
P11233;P11234	RALA_HUMAN;RALB_HUMAN	2562.63	1876.64	2512.58	2479.73	2261.05	2843.52	2109.96
P11234	RALB_HUMAN	1152.53	1021.03	2066.02	1714.03		1602.14	1118.46
P11279	LAMP1_HUMAN	8141.49	6407.9	6601.75	6397.39	6813.49	8428.59	7536.55
P11310	ACADM_HUMAN	3033.8	2694.62	3246.82	2978.18	2975.68	3148.04	2575.97
P11387	TOP1_HUMAN	6530.51	5873.37	6833.29	6099.21	6507.87	6323.75	6101.06
P11388	TOP2A_HUMAN	3243.98	3625.41	3271.42	3443.22	3388.72	3305.69	3170.78
P11388;Q02880	TOP2A_HUMAN;TOP2B_HUMAN	2489.72	2873.45	2418.2	2812.15	2910.34	2432.54	2711.35
P11413	G6PD_HUMAN	7762.83	8008.71	7588.07	8437.5	8385.44	7696.26	7457.29
P11441	UBL4A_HUMAN	1336.07	707.549		888.746	375.24	880.982	645.752
P11498	PYC_HUMAN	2391.43	2578.77	2363.3	2866.52	2683.1	2364.6	2400.58
P11532	DMD_HUMAN		397.984	290.805	307.272	348.516	984.29	518.006
P11586	C1TC_HUMAN	8480.71	8273.28	8160.53	8278.68	8381.83	8005	8682.27
P11586;Q6UB35	C1TC_HUMAN;C1TM_HUMAN	4868.31	6754.9	6980.69	6002.71	6724.1	7672.73	7117.51
P11717	MPRI_HUMAN	817.549	1075.74	1059.3	616.257	750.753	603.223	675.753
P11766	ADHX_HUMAN	3939.89	4069.87	3707.28	3426.12	3842.84	3451.15	4133.61
P11802	CDK4_HUMAN	748.752	353.578	617.285	777.159	1038.73	761.241	677.778
P11908	PRPS2_HUMAN	1776.81	964.416	2269.2	1520.92	2073.6	1516.35	1495.05
P11908;P60891	PRPS1_HUMAN;PRPS2_HUMAN	3345.31	4053.89	4139.28	3436.06	3382.7	3715.45	3486.32
P11940	PABP1_HUMAN	7529.76	7788.49	7272.25	7547.96	7705.26	8976.52	8106.77
P11940;Q13310	PABP1_HUMAN;PABP4_HUMAN	15028.1	15918.3	15754.5	16257	16244.8	17614.6	14674.3
P12004	PCNA_HUMAN	15337.1	16830	16670.1	16406.7	17312.9	16016.2	15955.5
P12081	HARS1_HUMAN	3336.91	2748.4	2915.03	2690.33	3055.86	2669.63	2939.86
P12109	CO6A1_HUMAN	2205.87	2079.74	1811.06	1526.29	1661.53	1561.98	1876.9
P12111	CO6A3_HUMAN	778.528	1000.9	361.08	1346.42	510.551	431.991	615.115
P12235	ADT1_HUMAN	2260.94	2367.58	1676.91	2618.11	1939.24	2825.87	2537.03
P12235;P12236	ADT1_HUMAN;ADT3_HUMAN	3699.86	3436.29	3230.19	3514.92	3260.49	3676.62	3075.39
P12236	ADT3_HUMAN	5118.02	4252.75	5038.47	4700.58	3418.26	5367.16	4606.31
P12259	FA5_HUMAN	1419.91	1507.85	1867.07	1155.9	1984.98	1297.16	1293.31
P12268	IMDH2_HUMAN	4592.7	5778.84	5248.04	4930.25	6102.68	5414.75	5468.34
P12268;P20839	IMDH1_HUMAN;IMDH2_HUMAN	2694.78	3551.2	3046.11	3067.06	2775.79	4217.4	3227
P12270	TPR_HUMAN	2142.56	2167.53	2185.22	2167.78	2204.26	2383.82	2227.8
P12277	KCRB_HUMAN	4890.23	4793.06	5776.31	4484.99	4524.48	4660.45	4333.71
P12429	ANXA3_HUMAN	5635.02	5066.68	4691.13	5222.28	5911.41	5962.79	5797.59
P12694	ODBA_HUMAN	626.123	726.089	459.033	724.281	729.867	467.593	399.805
P12814	ACTN1_HUMAN	3694.35	3389.42	3122.41	3338.31	3630.22	3786.41	3643.58
P12814;P35609	ACTN1_HUMAN;ACTN2_HUMAN	3384.01	3063.33	2459.96	2357.11	2416.61	3028.23	2637.22
P12829	MYL4_HUMAN	12113.7	12899.7	10288.3	11614.3	11576.7	12304.1	12777.4
P12883	MYH7_HUMAN	8326.71	8314.33	8021.45	8318.93	8242.29	8874.21	8978.08
P12883;P13533	MYH6_HUMAN;MYH7_HUMAN	12364.8	14345.4	12335.5	13057.4	13761.4	14801.1	14135.2
P12883;P13533;P35579;Q7Z406;Q9UKX3;Q9Y623	MYH13_HUMAN;MYH14_HUMAN;MYH4_HUMAN;MYH6_HUMAN;MYH7_HUMAN;MYH9_HUMAN	3871.99	4358.02	3420.06	2153.4	3033.61	4053.42	3420.07
P12883;P13533;Q9UKX3	MYH13_HUMAN;MYH6_HUMAN;MYH7_HUMAN	1419.36	1123.04	827.513	1813.48	1299.13	2231.77	1340.08
P12883;P13533;Q9UKX3;Q9Y623	MYH13_HUMAN;MYH4_HUMAN;MYH6_HUMAN;MYH7_HUMAN	4990.3	4695.96	5505.05	6117.08	4717.05	5407.81	5905.1
P12883;P13533;Q9Y623	MYH4_HUMAN;MYH6_HUMAN;MYH7_HUMAN	3380.9	4223.89	4705.02	4197.81	3432.94	3159.8	3796.42
P12883;Q9Y623	MYH4_HUMAN;MYH7_HUMAN		420.983	344.197	342.96	113.949	225.607	435.183
P12955	PEPD_HUMAN	568.702	714.589	921.512	708.563	607.436	647.721	573.93
P12956	XRCC6_HUMAN	10933.5	10875.5	10590.3	11259.1	9578.15	10501.5	11579.2
P13010	XRCC5_HUMAN	10044.1	10109.1	10672	10917.7	10712.7	11250.1	10376.2
P13073	COX41_HUMAN	10073.8	10003.3	9978.53	10130.4	10808.4	10624.8	10735.6
P13284	GILT_HUMAN	516.103	733.708	426.514	713.786	686.59	746.818	382.504
P13473	LAMP2_HUMAN	5012.99	3903.75	4532.39	4613.68	4900.09	4320.12	4813.03
P13489	RINI_HUMAN	2298.65	2558.56	2465.28	2648.89	2458.2	2335.94	2253.23
P13533	MYH6_HUMAN	1246.96	1305.75	1233.59	947.174	746.406	1203.51	1149.97
P13639	EF2_HUMAN	39458.8	38791.1	40030.9	38832.2	38514.3	37969.9	38180.9
P13639;Q15029	EF2_HUMAN;U5S1_HUMAN	44911.1	48787.8	46690.8	48181	46552	46456.7	45482.5
P13645	K1C10_HUMAN	4112.13	3203.65	3508.22	3837.7	3972.32	3610.82	3619.45
P13646;P19012	K1C13_HUMAN;K1C15_HUMAN						4289.76
P13667	PDIA4_HUMAN	4060.57	4271.88	4151.89	4435.74	4519.66	4051.26	3918.49
P13674	P4HA1_HUMAN	683.193	526.679	895.356	754.107	450.294	637.121	655.776
P13693	TCTP_HUMAN	5021.78	4388.97	4457.9	3766.46	4272.73	4440.15	4163.01
P13797	PLST_HUMAN	6925.06	6782.23	6227.94	6533.68	6579.69	6258.48	6459.09
P13797;Q14651	PLSI_HUMAN;PLST_HUMAN	6152.15	7188.93	6603.63	6723.85	5349.51	6757.95	7126.37
P13798	ACPH_HUMAN	1660.64	1873.34	1859.19	1976.51	1841.2	1601.76	1680.6
P13804	ETFA_HUMAN	4359.81	4379.09	4310	4387.36	4447.8	4718.56	4839.22
P13807	GYS1_HUMAN	1094.4	902.231	859.333	1029.72	1008.35	830.162	769.231
P13861	KAP2_HUMAN	1948.56	2319.26	1867.86	2417.21	2408.49	1876.43	2412.87
P13928;Q5VT79	ANXA8_HUMAN;AXA81_HUMAN	654.059	534.144	600.247	406.908	838.729	606.519	351.998
P13929	ENOB_HUMAN	1442.45	1232.09	1297.32	1371.04	1413.75	1351.27	999.712
P13984	T2FB_HUMAN	709.368	749.808	481.009	709.645	1483	740.95	1126.7
P13987	CD59_HUMAN	4190.89	3757.83	3881.14	4294.59	4012.17	3036.31	4997.97
P13995	MTDC_HUMAN	985.758	1016.08	1418.44	624.26	1513.05	1476.03	930.696
P14136	GFAP_HUMAN	1242.35	815.401	907.344	537.26	757.244	840.969	650.876
P14174	MIF_HUMAN	34141.8	34736.1	37763.1	31857.7	33808.6	34309.4	33676.8
P14209	CD99_HUMAN	1544.72	2195.99	1407.71	985.575	1265.67	2214.87	1661.82
P14314	GLU2B_HUMAN	13528.6	12789.6	13061.4	12707.3	14049.9	13758.9	13140.2
P14324	FPPS_HUMAN	3785.51	3857.65	3364.25	4188.64	3347.26	3697.63	3801.75
P14384	CBPM_HUMAN	1318.42	1400.28	1514.71	1487.33	1252.6	1592.78	1166.26
P14406	CX7A2_HUMAN	2842.37	2611.58	2032.9	3309.08	3435.31	2906.78	3141.85
P14550	AK1A1_HUMAN	6271.79	5037.69	5360.04	5915.52	6419.14	5968.17	5560.06
P14618	KPYM_HUMAN	137069	135240	129883	134168	135243	141305	135842
P14625	ENPL_HUMAN	18505.2	18002.2	17400.1	18217.5	16626.6	18382.2	19429.3
P14678;P63162	RSMB_HUMAN;RSMN_HUMAN	6070.51	5141.08	5980.18	5399.6	5690.85	4849.46	5577.82
P14735	IDE_HUMAN	1478.97	1553.4	1420.88	1660.24	1498.85	1531.22	1717.38
P14854	CX6B1_HUMAN	2041.18	2687.72	1702.38	2550.04	2937.21	2957.78	2401.05
P14866	HNRPL_HUMAN	8156.35	7743.95	8257.54	8385.4	7735.74	7581.37	7815.6
P14868	SYDC_HUMAN	4935.92	4034.75	4515.99	3905.15	4578.46	4581.49	4994.24
P14923	PLAK_HUMAN	387.021	609.476	533.153	491.746	451.816	486.834	679.578
P14927	QCR7_HUMAN	3002.38	2714.21	2465.07	3041.58	3416.07	2673.12	2538.12
P15121	ALDR_HUMAN	10838.3	11399.9	11509.6	10803.3	10967.5	11274.5	11132.1
P15151	PVR_HUMAN	714.257	259.198	589.915	591.726	743.467	519.037	196.875
P15170	ERF3A_HUMAN	4424.48	5500.11	5670.45	5605.33	4870.41	5874.66	5348.62
P15170;Q8IYD1	ERF3A_HUMAN;ERF3B_HUMAN	1893.78	2503	2294.3	2835.58	2009.04	2343.45	2412.63
P15291	B4GT1_HUMAN	1074.63	2030.26	1113.65	1263.91	1582.46	1757.56	1693.69
P15311	EZRI_HUMAN	6783.39	7764.3	7302.41	7690.52	7882.46	7299.19	7850.27
P15311;P26038;P35241	EZRI_HUMAN;MOES_HUMAN;RADI_HUMAN	9408.59	10414.9	10134.5	9926.45	11322.8	11278	10426.1
P15311;P35241	EZRI_HUMAN;RADI_HUMAN	4545.15	3779.76	3455.19	4170.19	3989	5278.5	5194.78
P15328	FOLR1_HUMAN	17216.4	17184.9	17507.2	15397.2	17204.4	18640.9	18704.6
P15374	UCHL3_HUMAN	2301.01	2130.98	2084.91	2760.88	2412.5	1965.71	2223.37
P15408	FOSL2_HUMAN	58.1435	295.729		244.122			270.272
P15529	MCP_HUMAN	3968.2	3255.21	2955.19	3493.69	2886.44	3760.95	3340.97
P15531	NDKA_HUMAN	26572.4	27491.8	26018.2	25819.8	26295.5	27138.7	27349.2
P15559	NQO1_HUMAN	4199.91	4552.78	3208.99	3796.21	3593.58	4029.43	3632.44
P15586	GNS_HUMAN	1360.12	898.544	1275.76	1513.68	952.225	1065.65	1139.52
P15640	PUR2_ECOLI	4704.58	4607.68	6353.9	5869.3	4558.35	4722.65	4699.16
P15880	RS2_HUMAN	22309.1	24272.6	20515.9	21751.7	22121.1	22894.8	22075.3
P15924	DESP_HUMAN	1227.53	1076.12	1179.55	959.441	960.933	1137.38	1390.47
P15927	RFA2_HUMAN	2247.07	2662.78	2364.04	1555.35	2003.96	2885.3	2653.5
P15954	COX7C_HUMAN	2750.26	3258.28	1945.52	2754.68	3307.3	3311.57	2050.72
P16070	CD44_HUMAN	5600.66	5682.51	4659.65	5543.55	4484.54	4916.08	5421.43
P16083	NQO2_HUMAN	2337.75	2305.84	2357	1993.74	2207.27	2359.29	2580.29
P16144	ITB4_HUMAN	823.818	832.159	1622.16	1055.28	650.945	995.049	865.757
P16152	CBR1_HUMAN	3714.54	3715.14	3272.81	3293.91	3179.56	3518.52	3292.45
P16219	ACADS_HUMAN	734.07	428.737	250.681	703.853	648.816	371.149	390.805
P16220;P18846	ATF1_HUMAN;CREB1_HUMAN	1736.05	2814.88	2353.83	1710.53	2217.52	2968.46	2312.95
P16278	BGAL_HUMAN	787.454	812.084	1013.53	833.581	935.301	647.726	974.511
P16401	H15_HUMAN	20008.5	20280.8	21278	20064.8	18980.8	20205.4	20483.1
P16435	NCPR_HUMAN	3185.98	2508.75	2505.84	2550.08	2677.59	2779.6	3237.6
P16455	MGMT_HUMAN	380.525	311.308	326.03	351.385	566.577	402.583	347.049
P16615	AT2A2_HUMAN	4786.54	5113.88	5074.83	5146.01	4781.61	5010.28	4793.73
P16949	STMN1_HUMAN	7450.92	8299.93	7574.36	8702.36	8552.4	8507.5	8554.42
P16949;Q93045	STMN1_HUMAN;STMN2_HUMAN	6996.7	7149.84	6716.16	7751.26	7856.79	6301.44	7440.98
P16989	YBOX3_HUMAN	5188.24	5987.65	4499.71	5408.49	5101.37	5463.5	4650.21
P16989;P67809	YBOX1_HUMAN;YBOX3_HUMAN	7618.39	7278.57	7063.98	6890.77	7282.31	7562.93	7003.76
P17096	HMGA1_HUMAN	8317.4	8675.29	9063.25	7880.4	6395.1	5527.24	7975.2
P17152	TMM11_HUMAN	722.572	1222.89	1488.17	824.035	743.841		1026.67
P17174	AATC_HUMAN	16283.4	17592.4	15798.6	16701.4	17764.9	15747.5	17817.2
P17275	JUNB_HUMAN	324.889	513.956	437.739	662.298	413.931	731.72	459.64
P17301	ITA2_HUMAN	2517.74	2751.11	2122.44	2267.9	2081.62	2244.12	2246.89
P17480	UBF1_HUMAN	1487.85	1614.84	1301.92	1309.67	1026.82	1695.91	1387.88
P17540	KCRS_HUMAN	331.27	370.17		284.971	687.974	246.218	407.374
P17568	NDUB7_HUMAN	679.463	518.302	521.558	589.927	1007.2	359.814	1125.56
P17612	KAPCA_HUMAN	785.561	874.815	1033.49	1185.67	1576.96	1323.63	860.105
P17655	CAN2_HUMAN	2559.95	2618.33	2601.69	2192.9	2475.14	2326.45	2816.94
P17676	CEBPB_HUMAN	1113.28	1007.05	745.356	1798.27	1269.07	1195.76	819.593
P17693	HLAG_HUMAN	1682.31	1109.47	2354.76	1267.41	2042.31	1712.47	2768.61
P17812	PYRG1_HUMAN	3595.52	4402.31	4126.61	3727.01	3655.87	3484.29	3800
P17812;Q9NRF8	PYRG1_HUMAN;PYRG2_HUMAN	511.842	1003.92	1834.35	1371.43	752.845	1126.85	1260.32
P17844	DDX5_HUMAN	6669.2	5941.64	5710.4	6046.96	6098.98	5894.03	6245.42
P17844;Q92841	DDX17_HUMAN;DDX5_HUMAN	14288.8	14874.2	15161.3	14831	14581.8	15562.5	15147.7
P17858	PFKAL_HUMAN	1215.21	2826.73	1768.16	1414.52	2391.36	2142.01	2366.1
P17858;Q01813	PFKAL_HUMAN;PFKAP_HUMAN		192.61	340.542	635.492	524.251	877.479	785.739
P17931	LEG3_HUMAN	10328.8	11010.4	10465.9	11603.2	11080	10533.5	10969.7
P17980	PRS6A_HUMAN	5737.39	5437.77	5054.13	5617.07	5329.46	5367.64	5140.33
P17987	TCPA_HUMAN	7226.51	6314.8	6793.71	6309.78	6749.52	6356.67	6627.34
P18031	PTN1_HUMAN	1005.64	864.456	924.941	1326.8	805.096	963.083	768.111
P18077	RL35A_HUMAN	17418.3	17254	17231	17229.2	18656.2	16851.9	17295.9
P18085	ARF4_HUMAN	5325.24	6670.03	5643.43	5756.42	5317.64	6353.59	5271.5
P18085;P84085	ARF4_HUMAN;ARF5_HUMAN	16585.6	18099.4	17556.6	15701.5	18976.1	17935.8	15659.5
P18124	RL7_HUMAN	21698.3	20348.2	22363	21995.2	22253.8	21952.6	22836.9
P18206	VINC_HUMAN	5131.43	5401.86	5063.13	5053.88	5201.02	4863.28	4962.7
P18583	SON_HUMAN	3190.87	2296.31	2196.3	2408.65	2364.25	2671.81	2161.44
P18615	NELFE_HUMAN	1158.13	661.27	888.396	866.02	933.461	454.092	805.667
P18621	RL17_HUMAN	15656.2	18443.4	15131	16268.1	15326.5	16228	14909.7
P18669	PGAM1_HUMAN	16123.6	16392.6	15959.4	15575	16836.1	18525.2	16816.9
P18754	RCC1_HUMAN	6636.37	5913.57	6129.9	5575.4	5417.27	5954.74	6114.42
P18827	SDC1_HUMAN	266.434	180.512	408.036		633.363	194.53	259.408
P18858	DNLI1_HUMAN	1123.99	779.238	959.393	964.371	714.338	1190.29	852.17
P18859	ATP5J_HUMAN	3217.57	3140.61	2833.22	3747.1	2533.52	2275.74	2752.11
P18887	XRCC1_HUMAN	500.736	501.938	492.51		1351.89	651.634	505.291
P19075	TSN8_HUMAN	2708.1	2920.12	3247.69	2786.87	3295.29	2033.5	3657.98
P19237	TNNI1_HUMAN	2527.08	2341.03	2466.51	2148.83	2542.58	1398.3	2516.66
P19256	LFA3_HUMAN	1582.22	1406.72	1431.34	1435.46	1174.9	1153.42	1173.93
P19338	NUCL_HUMAN	26570.3	27303	28185.1	28890.4	27767.8	28784.9	28868.5
P19367	HXK1_HUMAN	1131.16	1171.05	826.762	1193.74	1294.01	1455.56	1029.84
P19387	RPB3_HUMAN	792.702	702.209	595.844	983.777		707.368	883.148
P19388	RPAB1_HUMAN	1441.11	1807.64	1354.94	2061.22	1276.86	1776.89	1907.59
P19404	NDUV2_HUMAN	2362.45	2043.06	2402.22	2685.53	1903.55	1917.71	2205.16
P19525	E2AK2_HUMAN	685.167	998.763	745.368	806.116	776.927	672.431	843.282
P19623	SPEE_HUMAN	5407.36	4853.49	5173.98	5218.24	5127.54	4646.26	4816.66
P19784	CSK22_HUMAN	1227.72	1526.89	1357.08	903.614	1606.04	1646.8	1733.24
P19823	ITIH2_HUMAN	37961.6	39044.2	38592.1	37322.3	37666.9	38978.4	38376.2
P19827	ITIH1_HUMAN	5104.93	2849.18	4254.31	4607.96	4142.57	3845.02	4001.74
P20020	AT2B1_HUMAN	1413.18	1482.9	1121.02	1184.57	1090.08	1159.96	1204.82
P20020;P23634	AT2B1_HUMAN;AT2B4_HUMAN	1678.08	1474.56	1154.44	1655.49	1469.7	1387.13	1731.25
P20042	IF2B_HUMAN	7451.06	7381.92	7830.43	7454.6	8141.63	7394.44	8321.35
P20073	ANXA7_HUMAN	2805.83	3297.53	2752.51	2768.57	3064.99	3153.67	2713.83
P20290	BTF3_HUMAN	3990.55	4639.63	3378.96	3952.15	4352.19	4747.7	4366.61
P20339	RAB5A_HUMAN	2348.25	1803.42	1661.4	1684.19	2089	2138.55	2134.47
P20339;P51148;P61020	RAB5A_HUMAN;RAB5B_HUMAN;RAB5C_HUMAN	4838.19	5663.44	5941.38	4156.94	4693.06	5972.92	5212.67
P20340	RAB6A_HUMAN	2482.75	2672.87	2964.53	2240.99	2413.63	2049.6	2712.17
P20585	MSH3_HUMAN	2168.86	1771.48	2097.33	2283.78	1955.93	2756.04	2099.45
P20618	PSB1_HUMAN	5949.22	6072.1	6736.4	6283.48	7799.22	7045.83	7963.83
P20645	MPRD_HUMAN	2241.87	2169.38	2343.38	2201.15	2637.69	1976.31	1913.38
P20674	COX5A_HUMAN	10047.5	11973.5	10944	13282.2	12436	12123.4	11847.7
P20700	LMNB1_HUMAN	9095.85	8020.29	8412.01	8771.25	8490.36	8148.12	8687.25
P20774	MIME_HUMAN	693.804	493.142	430.581	424.248	429.043		435.114
P20810	ICAL_HUMAN	2569.53	2346.96	2235.94	3072.5	2499.8	2565.94	2413.4
P20839	IMDH1_HUMAN	1210.7	638.846	756.53	993.747	607.717	1156.83	814.282
P20962	PTMS_HUMAN	6804.1	6706.36	6146.56	7612.79	4735.51	6007.61	7439.67
P21127;Q9UQ88	CD11A_HUMAN;CD11B_HUMAN	495.683	622.376	788.489	687	617.65	567.179	845.887
P21266	GSTM3_HUMAN	4561.7	3998.2	4485.86	4080.82	4755.04	4394.48	5459.09
P21281	VATB2_HUMAN	1873.32	2455.86	1907.76	1997.92	1651.77	1481.89	1917.1
P21283	VATC1_HUMAN	487.589	356.083	422.716	487.357	358.381	387.578	327.194
P21291	CSRP1_HUMAN	6874.8	7643.73	6776.36	7243.06	8252.35	7832.41	7585.61
P21333	FLNA_HUMAN	23143.7	23508.5	22210.5	23467.8	23765.1	24431.3	24524.5
P21333;Q14315	FLNA_HUMAN;FLNC_HUMAN	1413.19	2447.15	2400.75	2559.14	2360.66	2879.69	2678.22
P21399	ACOC_HUMAN	1212.8	1356.14	1365.98	1209.69	1436.19	994.646	1391.97
P21796	VDAC1_HUMAN	9805.31	9556.83	9387.01	9047.99	9217.79	8441.61	8762.51
P21912	SDHB_HUMAN	2401.24	2407.86	3053.95	2556.28	2335.53	2495.52	2820.65
P21926	CD9_HUMAN	1090.19	696.51	1144.45	1000.03	981.734	1056.86	1135.89
P21964	COMT_HUMAN	1726.68	763.112		979.818	1164.23	591.841	763.939
P21980	TGM2_HUMAN	3372.8	2863.7	3252.05	3222.96	2965.6	3152.37	3073.07
P22033	MUTA_HUMAN	325.803	364.829	441.517	501.497	363.184	305.489	767.732
P22059	OSBP1_HUMAN	478.607	811.29	576.191	715.249	695.257	1062.71	889.221
P22061	PIMT_HUMAN	2801.47	4234.15	3915.94	3125.88	3272.58	3795.4	3269.28
P22087	FBRL_HUMAN	6073.92	5737.02	6773.07	6321.3	5584.38	5604.72	6228.54
P22102	PUR2_HUMAN	8562.3	9216.15	10327	9307.5	9395.73	10313.6	9523.66
P22234	PUR6_HUMAN	10500.1	9402.94	9322.51	9451.2	9676.22	10478.6	8772.62
P22307	SCP2_HUMAN	2911.06	3302.1	2852.9	2756.63	3443.7	2739.97	2986.58
P22314	UBA1_HUMAN	12614.1	13739	12559.4	13321.2	13321.8	13551.6	13180.9
P22626	ROA2_HUMAN	58802.6	59266.6	56044.3	57396.5	56482.2	56549	56895
P22695	QCR2_HUMAN	2519.49	2896.81	1839.52	2437.45	2268.67	2769.57	2628.94
P22830	HEMH_HUMAN	552.466	732.582	989.013	1001.39	829.221	668.053	745.253
P23142	FBLN1_HUMAN	2347.24	2991.25	2386.87	3495.64	2960.66	2388.53	3056.64
P23193	TCEA1_HUMAN	3328.67	3929.01	2852.08	3635.97	2956.1	2911.88	3470.89
P23229	ITA6_HUMAN		240.488		414.554
P23246	SFPQ_HUMAN	7267.11	7114.14	7173.17	7272.54	7131.89	7144.85	7195.96
P23246;Q15233	NONO_HUMAN;SFPQ_HUMAN						19397.2	20790
P23258	TBG1_HUMAN	1189.32	1422.11	1353.04	1589.17	1625.94	1271.37	1413.86
P23284	PPIB_HUMAN	29361.8	27391.4	27591.2	27526.8	26656.9	27860.1	27660.3
P23368	MAOM_HUMAN	1001.35	983.257	907.862	965.174	1049.39	1131.5	993.986
P23381	SYWC_HUMAN	3126.33	3295.49	3142.34	2870.68	3098.18	3021.23	2982.76
P23396	RS3_HUMAN	24495	24570.8	24580	24521	25244.6	24100	25178.4
P23434	GCSH_HUMAN	1517.13	1585.54	1712.03	2346.53	1694.56	1928.36	1633.9
P23526	SAHH_HUMAN	9874.22	9359.76	8817.18	9922.97	9387.95	9575.88	8844.85
P23528	COF1_HUMAN	30205.2	31405.9	35694.3	30854.5	32212	33143.5	34317
P23528;P60981;Q9Y281	COF1_HUMAN;COF2_HUMAN;DEST_HUMAN	8908.85	7783.67	9375.44	9995.42	10084.3	10505.2	9389.29
P23528;Q9Y281	COF1_HUMAN;COF2_HUMAN	34851.5	31702.9	28896.5	29778.1	30815.7	29563.4	27923
P23588	IF4B_HUMAN	5799.57	6499.22	6379.28	6283.4	6641.35	6055.66	7200.07
P23634	AT2B4_HUMAN	1175.01	773.725	1047.71	894.011	1195.38	954.577	1177.61
P23786	CPT2_HUMAN	921.983	1180.81	1366.94	1077.04	961.279	1143.97	1127.44
P23919	KTHY_HUMAN	2745.02	3179.81	2774.64	2481.31	2729.83	2711.88	3036.45
P23921	RIR1_HUMAN	2244.29	2464.81	2130.32	2322.9	2833.25	2684.49	2463.75
P24390;P33947	ERD21_HUMAN;ERD22_HUMAN	180.606		237.529	145.92	371.156		180.867
P24534	EF1B_HUMAN	13291.2	15743	12636.2	16024.9	15046.2	14490.4	13559.6
P24534;P29692	EF1B_HUMAN;EF1D_HUMAN	9417.42	10323.9	7865.9	9060.79	8734.01	9894.67	9352.57
P24539	AT5F1_HUMAN	3548.64	3228.89	3211.32	3566.08	3452.46	2763.46	3708.72
P24666	PPAC_HUMAN	7266.17	4710.25	7373.27	6369.5	6258.11	6847.29	6980.04
P24752	THIL_HUMAN	4398.45	4488.04	4750.63	4605.8	4304.88	4096.33	4172
P24928	RPB1_HUMAN	960.358	1064.45	1168.09	597.255	888.415	948.709	1111.76
P24941	CDK2_HUMAN	1223.4	1136.28	1381.33	1112.7	1030.28	1422.05	830.834
P25205	MCM3_HUMAN	4107.94	4053.56	4490.22	4199.34	4430.31	4591.25	4695.24
P25325	THTM_HUMAN	2040.85	1111.25	792.08	913.068	930.388	702.728	703.907
P25398	RS12_HUMAN	17548.2	17729.3	17900.4	17750.1	16191.7	18199.8	18395.5
P25490	TYY1_HUMAN	235.473	281.943	335.314	299.513		563.318	417.738
P25685	DNJB1_HUMAN	1969.77	1822.01	1930.2	1517.48	2132.1	1579.89	1543.93
P25685;Q9UDY4	DNJB1_HUMAN;DNJB4_HUMAN	1617.34	1083.01	879.025	1363.85	2505.92	1417.93	1687.9
P25705	ATPA_HUMAN	30222.1	31343.2	30391.8	31201	32225.1	31272.6	31678.3
P25786	PSA1_HUMAN	10708.8	11029.9	11582.5	11439.6	11521.6	12018.1	11696.4
P25787	PSA2_HUMAN	3946.58	4142.42	3881.45	3350.37	3938.78	4042.62	3096.58
P25788	PSA3_HUMAN	4405.03	4633.11	4707.86	4587.75	4466.26	4304.21	4787.39
P25789	PSA4_HUMAN	8760.95	9407.4	10538.1	9012.91	7848.66	8767.72	10406.2
P25815	S100P_HUMAN	3620.6	9171.48	13008.7	6695.89	8646.83	20527.3	22247.5
P26006	ITA3_HUMAN	1367.9	1730.22	1865.81	2113.48	1615.4	1786.45	1594.3
P26038	MOES_HUMAN	19825.6	20130.8	19559.2	20068.7	20530.6	19644.6	19751.9
P26038;P35241	MOES_HUMAN;RADI_HUMAN	2068.19	2214.24	1464.61	1674.28	1128.36	1911.41	1812.49
P26196	DDX6_HUMAN	3114.37	3963.45	3675.32	3348.64	3433.12	3293.84	3766.3
P26358	DNMT1_HUMAN	1441.22	1463.25	1526.82	1598.18	1557.38	1729.74	2063.38
P26368	U2AF2_HUMAN	3940.82	4150.64	3623.39	4350.8	3697.7	3949.43	3629.82
P26373	RL13_HUMAN	22577.7	22330.1	22006.7	22611.3	21839.5	24128.4	22966.1
P26440	IVD_HUMAN	1216.82	1635.75	1428.08	1184.88	998.677	1779.71	1566.29
P26447	S10A4_HUMAN	71695.7	71812.4	75380.3	73251.2	78229.5	70500.1	71764
P26583	HMGB2_HUMAN	5030.72	5878.1	4295.59	5308.09	5140.46	5079.18	4992.79
P26599	PTBP1_HUMAN	15322.2	16449.2	16057.1	16394.7	13624.2	14945.7	16013.6
P26639	SYTC_HUMAN	8781.59	9409.06	9022.78	8770.73	9466.85	8692.9	8444.76
P26640	SYVC_HUMAN	2890.69	2825.81	2989.34	3315.34	2861.98	3019.12	3081.75
P26641	EF1G_HUMAN	52054.5	51170.8	46501.7	49684.4	51778.4	55140.2	54181.4
P26885	FKBP2_HUMAN	3827.47	5698.44	4683.88	5400.87	5056.85	4144.95	4384.27
P27105	STOM_HUMAN	3456.6	3820	4169.16	3452.6	3861.06	3811.97	3515.84
P27144	KAD4_HUMAN	1070.75	292.312	629.405		251.619		967.551
P27338	AOFB_HUMAN	534.603	380.434		415.771	538.212	672.663	596.448
P27348	1433T_HUMAN	12600.5	12802.6	11304.5	12330.1	10852.2	11703.6	12275.9
P27348;P31946;P31947;P61981;P62258;P63104;Q04917	1433B_HUMAN;1433E_HUMAN;1433F_HUMAN;1433G_HUMAN;1433S_HUMAN;1433T_HUMAN;1433Z_HUMAN	64394.7	58946.5	68849.4	52140	66121.4	63756.5	71631.4
P27348;P31946;P61981;Q04917	1433B_HUMAN;1433F_HUMAN;1433G_HUMAN;1433T_HUMAN	25731	24836.8	27409.6	25376.6	22815.1	25225.6	25249.6
P27348;P31946;P63104	1433B_HUMAN;1433T_HUMAN;1433Z_HUMAN	13545.9	14851.7	11902.4	13030.1	11865.3	14657	11441.4
P27361	MK03_HUMAN	585.009	533.725	686.264	840.385	738.57	829.472	1240.32
P27361;P28482	MK01_HUMAN;MK03_HUMAN	805.541	1693.28	1337.82	1481.57	972.966	739.864	2230.63
P27448;Q7KZI7;Q96L34;Q9P0L2	MARK1_HUMAN;MARK2_HUMAN;MARK3_HUMAN;MARK4_HUMAN	191.529	387.684	281.627		490.351	465.165	616.417
P27635	RL10_HUMAN	24391.5	26068.2	25969.1	26208.7	26171.1	25440.7	25983
P27694	RFA1_HUMAN	3443.45	3314.8	2911.16	3353.39	2716.43	3187.83	3332.7
P27695	APEX1_HUMAN	8125.1	7504.07	7659.63	7460.12	7515.61	7448.96	7138.25
P27707	DCK_HUMAN	345.253	577.566	2239.58	565.716			292.508
P27708	PYR1_HUMAN	4144.82	4283.92	3970.19	4393.77	3836.92	4234.08	4016.1
P27708;P31327	CPSM_HUMAN;PYR1_HUMAN	14255.3	13744	14223.5	13942.5	13204.6	14090.9	13512
P27797	CALR_HUMAN	22140.9	21468	21740.4	20630.7	22474.5	22889.6	22994
P27816	MAP4_HUMAN	3824.69	4084.81	4576.44	4121.5	3467.41	4018.76	3942.34
P27824	CALX_HUMAN	10689.1	11980.7	11573.6	11525.7	11286.8	11658.6	11927.4
P27828	WECB_ECOLI			304.833	174.935
P28062	PSB8_HUMAN	1182.25	932.629	743.528	811.638	727.431	665.718	831.141
P28066	PSA5_HUMAN	8468.41	8234.96	7715.51	7589.84	9390.67	9597.1	8039.34
P28070	PSB4_HUMAN	5791.44	6565.4	4941.74	5438.58	5440.62	5962.68	4907.35
P28072	PSB6_HUMAN	9054.55	9667.66	9738.39	9267.46	9590.01	9312.68	9653.94
P28074	PSB5_HUMAN	5778.07	5787.42	5342.81	5541.97	5695.89	5981.49	6238.33
P28288	ABCD3_HUMAN	1714.03	1864.84	951.138	1229.47	973.865	1631.05	1639.52
P28290	ITPI2_HUMAN		502.08		655.896	618.105	388.794	715.381
P28331	NDUS1_HUMAN	3524.53	3424.62	3355.66	3375.11	3515.95	3807.61	3417.94
P28340	DPOD1_HUMAN	1895.78	1919.9	1973.05	1916.83	2064.58	2003.14	2024.79
P28482	MK01_HUMAN	1677.99	1668.06	1516.97	1658.22	1840.26	1667.65	2024.69
P28838	AMPL_HUMAN	1298.55	1389.09	1365.84	1533.18	1338.05	1388.61	1511.7
P29034	S10A2_HUMAN	675.15	850.867	1580.69	987.82	614.873	942.519	817.467
P29083	T2EA_HUMAN		221.058	526.814				497.97
P29084	T2EB_HUMAN	499.137	542.181		380.844	432.396	252.347	588.668
P29144	TPP2_HUMAN	1307.91	1146.77	1260.57	1381.46	1362.7	1344.24	1269.52
P29218	IMPA1_HUMAN	876.189	1089.78	1229.03	1130.29	1420.74	966.983	1071.73
P29317	EPHA2_HUMAN		457.16	181.95	294.2	66.7249	180.889	263.266
P29372	3MG_HUMAN	276.893	103.509	483.949	402.452	366.152
P29401	TKT_HUMAN	28435	29127.4	29082.7	29376.4	30866.6	30852.9	30800.2
P29466	CASP1_HUMAN	1167.88	1299.55	1339.34	1257.46	875.018	1030.22	845.567
P29508	SPB3_HUMAN	508.855	889.719	640.534	829.416	666.282	359.708	733.783
P29590	PML_HUMAN	514.497		345.713			462.47	755.196
P29692	EF1D_HUMAN	13530	13670.4	13433	13412.5	13345.3	13048.1	14057.7
P29992	GNA11_HUMAN	848.478	849.259	1188.78	826.085	917.559	853.222	1239.19
P29992;Q14344	GNA11_HUMAN;GNA13_HUMAN		1650.52		1685.12	1407.65	1356.35	1535.32
P30038	AL4A1_HUMAN					295.875	282.449	242.422
P30040	ERP29_HUMAN	12517.8	11130.8	11829.8	10940.4	11826.9	10299.5	11661.1
P30041	PRDX6_HUMAN	45282.9	42691.2	45150.9	46831.2	49268.8	45518.1	46134.3
P30043	BLVRB_HUMAN	6360.73	6535.13	5196.18	6226.15	6627.79	6170.69	5824.86
P30044	PRDX5_HUMAN	34697.5	34251.3	35044.3	35380.2	34699	32811.8	32898.3
P30046	DOPD_HUMAN	6171.63	7134.94	6879.13	7766.5	6575.84	7164.8	7367.07
P30047	GFRP_HUMAN	699.665	711.875	807.204	922.05	460.742	635.912	757.914
P30048	PRDX3_HUMAN	10976.9	11028.6	10529.8	11155	10499.3	11116.5	12108.8
P30049	ATPD_HUMAN	7453.55	8330.15	8062.56	7218.44	6471.88	7124.45	7680.65
P30050	RL12_HUMAN	18310.4	20617.7	18199.3	19851.7	19026.2	19348.2	19263.1
P30084	ECHM_HUMAN	5008.66	4447.95	4190.14	4712.03	5011.13	4569.84	4532.12
P30085	KCY_HUMAN	3928.9	3877.4	4203.09	4052.96	4299.91	4509.42	3814.92
P30086	PEBP1_HUMAN	14612.9	15954.6	16771.4	15090.7	16222.4	15486.7	16429.1
P30101	PDIA3_HUMAN	34148.5	34068.1	33500.6	32666.2	34488	34020.2	33154.5
P30153	2AAA_HUMAN	5664.52	6010.03	5304.39	5397.86	5690.41	5686.02	5257.95
P30153;P30154	2AAA_HUMAN;2AAB_HUMAN	3291.16	2636.85	3339.19	3672.29	2767.21	3155.28	3045.33
P30154	2AAB_HUMAN	212.331	179.919	390.881	295.433	128.414		393.423
P30260	CDC27_HUMAN		515.256	919.049	808.63	339.875	201.307	388.819
P30408	T4S1_HUMAN	2491.14	3690.59		3867.85	2660.68	2508.77	2989.87
P30419	NMT1_HUMAN	2404.69	2600.33	2600.38	2720.17	2395.25	3204.5	3030.54
P30519	HMOX2_HUMAN	1504.61	1133.66	1395.08	1307.03	1550.5	1581.46	1361.86
P30520	PURA2_HUMAN	3295.68	3212.37	3251.31	2588.24	3348.93	2868.98	3833.57
P30533	AMRP_HUMAN	217.837	221.914			442.687	209.712	479.674
P30536	TSPO_HUMAN	3378.23	3432.28	3221.3	2751.05	3423.63	2212.18	2476.33
P30566	PUR8_HUMAN	1186.26	893.174	1319.06	960.329	1281.15	1087.48	1029.31
P30622	CLIP1_HUMAN	2311.86	1678.43	1772.52	1858.61	2853.21	1164.89	1576.9
P30626	SORCN_HUMAN	3059.67	3428.47	3163.47	3729.37	3253.93	2763.27	3054.53
P30740	ILEU_HUMAN	3243.93	2756.99	2946.03	2952.85	2680.6	3100.37	2938.57
P30740;P50452	ILEU_HUMAN;SPB8_HUMAN	152.647	334.321		272.072		215.26	220.539
P30825	SL7A1_HUMAN	900.016		552.234	967.908		725.295	733.759
P30837	AL1B1_HUMAN	1275.5	1329.65	1167.38	1670.69	1603.02	1251.66	1325.77
P30876	RPB2_HUMAN	1022.77	962.032	1231.74	1282.63	823.14	1083.88	1291.67
P31040	SDHA_HUMAN	3456.83	3419.28	3379.06	3374.13	4148.79	3477.54	4157.3
P31150	GDIA_HUMAN	812.21	764.415	807.212	675.115	717.643	998.312	718.959
P31150;P50395	GDIA_HUMAN;GDIB_HUMAN	7905.23	8666.56	8422.07	7839.91	9513.1	9423.65	9327.39
P31153	METK2_HUMAN	6151.85	5914.04	5715.76	5780.23	5396.9	5337.73	5490.92
P31327	CPSM_HUMAN	17985.9	18843.1	18114.8	18356.8	18429.4	19010.9	17755.5
P31350	RIR2_HUMAN	1796.09	2107.55	1599.24	2405.16	1902.92	1869.42	1742.16
P31431	SDC4_HUMAN	173.398		232.495		376.254	102.49	682.395
P31483	TIA1_HUMAN	423.422	234.739	655.776	894.491	683.893	321.374	594.667
P31483;Q01085	TIA1_HUMAN;TIAR_HUMAN	4045.02	3549.17	4133.99	2710.57	4550.14	3820.22	3645.43
P31689	DNJA1_HUMAN	3068.8	3713.34	3676.59	3431.21	2939.09	3853	3243.66
P31930	QCR1_HUMAN	4892.02	4663	4489.22	4853.01	4606.76	5667.05	5311.43
P31937	3HIDH_HUMAN	536.983	755.577	403.568	920.64	961.076	789.528	964.197
P31939	PUR9_HUMAN	5763.76	4898.36	5527.03	5312.56	5295.63	5314.65	5107.34
P31942	HNRH3_HUMAN	5632.48	5836.81	7110.97	6404.21	6596	5662.1	5773.65
P31942;P31943;P55795	HNRH1_HUMAN;HNRH2_HUMAN;HNRH3_HUMAN	13485.3	13665.8	14863.1	14211.6	14082	13011.8	14152
P31943	HNRH1_HUMAN	15261.8	16665.1	17037.6	15400.4	17201.1	17143.5	16442.1
P31943;P52597;P55795	HNRH1_HUMAN;HNRH2_HUMAN;HNRPF_HUMAN	22842.1	22469.7	18646.4	19474.4	18178	18851.2	18267.8
P31943;P55795	HNRH1_HUMAN;HNRH2_HUMAN	4893.47	5298.75	6971.07	6352.67	6608.75	6965.9	6042.92
P31946	1433B_HUMAN	20560.5	15783.4	18612.8	19337.7	17638.8	17640.9	18930.4
P31946;P61981	1433B_HUMAN;1433G_HUMAN	10437.9	10132.7	9560.43	9308.73	10303.2	9955.19	8768.91
P31947	1433S_HUMAN	9299.85	7927.8	8069.75	8457.69	8981.59	8649.88	8501.39
P31947;P61981;P63104;Q04917	1433F_HUMAN;1433G_HUMAN;1433S_HUMAN;1433Z_HUMAN	5682.48	6127.02	4829.14	5454.32	5590.29	4076.63	4108.55
P31948	STIP1_HUMAN	13300.6	12938.2	14131.9	12993.9	14351.1	12964.2	13508.3
P31949	S10AB_HUMAN	77580.3	73431.9	73139.5	70437.6	72490.5	73086.8	77371.9
P32004	L1CAM_HUMAN	1832.96	1424.34	1614.67	1941.03	1526.58	1349.8	1544.19
P32119	PRDX2_HUMAN	20641.3	20767.5	20006.7	19800.9	18926.5	20210.6	20848.1
P32119;Q06830	PRDX1_HUMAN;PRDX2_HUMAN	45647.5	48332.4	48636.5	43602.6	44915.5	43617.2	45601.3
P32321	DCTD_HUMAN		258.716	114.476	258.271	263.134	165.421	200.39
P32322	P5CR1_HUMAN	912.393	1009	1024.02	743.441	978.467	799.473	1029.22
P32322;Q96C36	P5CR1_HUMAN;P5CR2_HUMAN	1179.95	1746.06	928.135	1553.53	1019.65	1612.06	1434.4
P32929	CGL_HUMAN	716.648	695.459	844.727	968.35	777.871	380.516	704.976
P32969	RL9_HUMAN	13394.2	11897.9	12529.1	13892.2	10090.2	13338.9	14501.8
P33176	KINH_HUMAN	2819.75	2447.89	2762.24	3036.44	2383.53	2635.89	2510.27
P33240	CSTF2_HUMAN	1373.62	1909.6	1586.42	1920.68	2147.68	2077.34	2086.93
P33316	DUT_HUMAN	6924.95	6643.87	6776.42	6674.23	6984.51	6547.46	6025.18
P33897	ABCD1_HUMAN	769.319	823.475	771.73	610.777	1128.45	1054.83	648.623
P33991	MCM4_HUMAN	3042.71	3503.12	2761.92	2963.4	3363.54	3106.35	2797.27
P33992	MCM5_HUMAN	3533.81	3765.79	3432.05	3546.63	3673.48	3520.88	3756.05
P33993	MCM7_HUMAN	3216.12	3674.24	3168.14	3354.26	3436.32	3518.92	3642.31
P34896	GLYC_HUMAN	3410.25	3729.85	3293.98	3115.38	3239.76	3503.94	3206.33
P34896;P34897	GLYC_HUMAN;GLYM_HUMAN	539.684	1184.04	428.118	1238.91	945.187	999.639	595.611
P34897	GLYM_HUMAN	13305.6	13715	13854.3	12922	14184.7	14073	13674.7
P34932	HSP74_HUMAN	3697.62	4006.35	3904.31	3636.91	3988.17	3826.79	3714.92
P34949	MPI_HUMAN	1164.5	1053.37	1054.76	713.984	1174.94	1206.51	1460.25
P35052	GPC1_HUMAN	817.84	547.664	798.023	773.819	933.017	954.477	896.326
P35080	PROF2_HUMAN	1132.81	724.845	1416.39	1276.2	969.179	1271.47	772.347
P35221	CTNA1_HUMAN	874.314		497.973	282.058	662.425	471.122	625.692
P35232	PHB_HUMAN	8918.36	9194.16	8797.24	8966.56	8778.77	8967.6	9574.44
P35237	SPB6_HUMAN	4761.46	3964.45	3836.47	4757.66	4124.66	4103.32	4875.94
P35237;P50452	SPB6_HUMAN;SPB8_HUMAN	2345.6	1167.91	1077.04	1244.39	1621.55		2574.71
P35241	RADI_HUMAN	4833.67	4389.47	4286.29	4367.38	5146.64	4486.91	3961.67
P35244	RFA3_HUMAN	831.16	1411.34	1656.32	1263.85	1997.22	1287.92	2242.41
P35249	RFC4_HUMAN	2663.64	2663.77	2503.94	3077.82	2470.82	2963.17	2711.66
P35250	RFC2_HUMAN	1769.94	1924.05	1998.47	1615.06	1593.81	1507.79	1833.5
P35251	RFC1_HUMAN	217.005	697.844	252.021	284.599	228.569	518.991	367.086
P35268	RL22_HUMAN	17110.8	16541.6	17541.5	17670.9	17035.7	16807.1	17038.7
P35269	T2FA_HUMAN	285.131		340.034	200.842
P35270	SPRE_HUMAN	1512.16	1308.16	1775.4	1375.33	1270.37	1783.09	1688.75
P35443;P49746	TSP3_HUMAN;TSP4_HUMAN	168.286	415.425		189.844			473.007
P35573	GDE_HUMAN	383.081	420.777	566.184	290.577	599.165	320.911	349.788
P35579	MYH9_HUMAN	5830.06	6604.57	5715.56	6098.79	6064.6	6556.92	6318.47
P35579;Q7Z406	MYH14_HUMAN;MYH9_HUMAN	3608.91	3700.68	3051.97	3658.07	3216.79	3266.15	3574.35
P35606	COPB2_HUMAN	2743.13	3214.03	2853.28	3121.57	2985.34	2482.13	2954.93
P35609	ACTN2_HUMAN	3690.06	3082.23	3061.69	2209.07	3240.84	3531.1	3715.34
P35610	SOAT1_HUMAN	204.393	275.334	141.881	359.764	262.575	305.946
P35613	BASI_HUMAN	19388.8	22179.4	18764.3	21530.2	18960.7	19183.9	19497.5
P35637	FUS_HUMAN	5216.35	4208.24	4882.83	4741.02	5148.36	5711.9	4948.98
P35637;Q92804	FUS_HUMAN;RBP56_HUMAN	15767	17350.6	15431.1	15308.1	16873.4	15308.9	13787.6
P35658	NU214_HUMAN	1636.08	1308.81	1597.39	1189.19	2100.26	1712.91	1262.34
P35659	DEK_HUMAN	5936.64	5463.67	5586.71	6016.52	6479.73	5982.11	6142.83
P35754	GLRX1_HUMAN	1014.01	1229.62	1685.63	732.612	1333.02	1161.29	1108.5
P35998	PRS7_HUMAN	3882.15	3762.92	4058.41	3634.77	4079.69	3870.84	3914.56
P36404	ARL2_HUMAN	879.533	717.042	1028.77	542.584	1071.7	697.173	926.467
P36405	ARL3_HUMAN	1479.08	1423.9	1382.6	1194.14	1346.03	1302.03	1581.48
P36507	MP2K2_HUMAN	1211.52	876.476	1720.6	844.491	1116.79	1152.74	820.89
P36507;Q02750	MP2K1_HUMAN;MP2K2_HUMAN	1570.36	867.579	979.233	1552.4	993.285	1514.76	948.401
P36542	ATPG_HUMAN	11003	11020.4	10406.5	10497.2	9291.74	10329.1	10081.3
P36543	VATE1_HUMAN	1490.09	2004.05	1455.27	1890.29	1737.35	1716.37	1286.77
P36551	HEM6_HUMAN	607.662	566.47	404.836	605.903	515.518	608.153	506.282
P36578	RL4_HUMAN	25368.2	25415.1	25188.4	24359.5	25033.8	24398	24622.9
P36639	8ODP_HUMAN		249.311	175.333		399.65	645.97	247.096
P36776	LONM_HUMAN	2228.2	2437.5	2329.91	2089.33	2348.19	1938.37	2113.59
P36871	PGM1_HUMAN	3608.91	3386.36	3268.3	3266.34	3219.37	3436.76	3263.59
P36873	PP1G_HUMAN	1274.68	1556.35	1474.12	1408.44	1211.53	1463.53	903.406
P36873;P62136	PP1A_HUMAN;PP1G_HUMAN	1577.71	743.109	707.386	1243.19	1425.47	1083.82	1077.83
P36873;P62136;P62140	PP1A_HUMAN;PP1B_HUMAN;PP1G_HUMAN	6290.9	7242.74	6979.09	6828.7	6019.77	5579.64	6633.87
P36915	GNL1_HUMAN	868.266	518.095	793.431	553.93	1237.14	327.742	1223.44
P36952	SPB5_HUMAN	15154	15965.1	16437.6	16374.7	16549.2	16035.4	15458.3
P36955	PEDF_HUMAN	4873.99	5076.72	4462.31	5159.29	4698.04	4538.05	5427.56
P36957	ODO2_HUMAN	3294.89	3237.28	3552.4	3088.06	3355.91	3094.78	3936.67
P36969	GPX4_HUMAN	831.283	1271.54	1066.48	1225.73	845.384	1195.94	1335.69
P37108	SRP14_HUMAN	3405.53	3023.75	2944.59	3039.43	3173.4	2914.85	3109.33
P37198	NUP62_HUMAN	693.09	786.493	670.999	804.041	979.759	1012.9	656.545
P37235	HPCL1_HUMAN	1359.91	1129.57	1159.91	914.007	1159.63	966.898	1156.5
P37802	TAGL2_HUMAN	21517.6	20200.6	18781.6	21184.9	20818.8	20313.1	19279.4
P37837	TALDO_HUMAN	8199.38	8700.91	7332.53	8189.39	8467.95	8697.66	8294.39
P38117	ETFB_HUMAN	8026.74	8579.37	8426.08	9206.69	8278.6	9113.88	9089.33
P38159	RBMX_HUMAN	8088.44	7677.99	6731.52	7236.85	7282.9	8473.64	8393.96
P38432	COIL_HUMAN		249.428	240.89	616.608	335.951	194.538	176.162
P38606	VATA_HUMAN	1842.52	1671.06	1999.52	2146.23	1590.35	1714.93	2045.94
P38646	GRP75_HUMAN	17885.5	18850.4	18034.9	18606.3	18342.7	17205.8	18386.7
P38919	IF4A3_HUMAN	5179.03	5630.91	5410.23	5281.01	6116.79	5229.02	5798.68
P38919;P60842;Q14240	IF4A1_HUMAN;IF4A2_HUMAN;IF4A3_HUMAN	17517.6	17608.1	19239.9	21067.9	18530	18091.4	17869.9
P39019	RS19_HUMAN	18372	17629.1	17699.7	17687.7	17938.5	17670.3	17093
P39023	RL3_HUMAN	8126.72	8652.03	8915.21	8738.96	8699.95	8882.48	9153.84
P39656	OST48_HUMAN	5094.02	3719.82	4135.33	4599.59	4194.69	4168.21	4721.53
P39687	AN32A_HUMAN	15531.5	15393.6	18049.8	16326.8	16776.2	15535.5	17301.9
P39687;Q92688	AN32A_HUMAN;AN32B_HUMAN	8625.73	7098.14	5217.67	7596.67	8962.05	8525.69	5407.58
P39748	FEN1_HUMAN	11493.2	12414	11108	10403.5	11372.8	11294.4	10739.4
P40121	CAPG_HUMAN	3684.99	3779.94	3749.87	3779.24	3877.83	4189.78	3974.54
P40222	TXLNA_HUMAN	669.159	729.091	699.185	854.155	1167.16	629.764	712.049
P40227	TCPZ_HUMAN	8830.94	9319.42	8298.51	9118.22	9773.55	8627.2	9212.27
P40227;Q92526	TCPW_HUMAN;TCPZ_HUMAN	6819.84	7237.73	6409.56	7302.19	6449.88	6062.64	7142.56
P40261	NNMT_HUMAN	7223.15	8367.65	7274.41	6748.12	8323.12	7668.59	7802.77
P40429	RL13A_HUMAN	16426.1	18517.3	16810	18587.2	18257.6	16739.8	17339.8
P40616	ARL1_HUMAN	255.645		635.638	690.237	353.458	909.087	712.549
P40763	STAT3_HUMAN	727.373	792.157	833.414	652.544	503.902	680.496	574.05
P40925	MDHC_HUMAN	14687.8	15196	16096.5	15707.7	15567.5	15415.2	15349.7
P40926	MDHM_HUMAN	14788.6	16306.7	14876.3	14583.7	14279.9	15424.4	15473.2
P40937	RFC5_HUMAN	1904.24	2006.84	2271.57	2506.04	2481.55	2234.57	1662.34
P40938	RFC3_HUMAN	1317.03	1221.4	1149.65	1140.11	1392.99	1444.41	1253.89
P40939	ECHA_HUMAN	4990.04	5011.73	5006.91	4800.4	5118.59	5155.95	4747.87
P41091	IF2G_HUMAN	10034.2	10036.8	10346.6	9783.96	9085.91	8888.29	9418.56
P41214	EIF2D_HUMAN	281.78		454.389	486.802	542.606		275.159
P41223	BUD31_HUMAN	661.342	818.521	841.099	714.257	904.018	925.656	1013.63
P41227	NAA10_HUMAN	1940.48	1846.36	1628.2	2028.62	1804.02	1808.38	1574.65
P41236	IPP2_HUMAN	1764.52	1328.67	1560.68	1765.79	1630.89	1383.94	1340.05
P41240	CSK_HUMAN	1071.51	1000.23	914.128	593.506	1361.06	886.074	790.71
P41250	GARS_HUMAN	5225.15	5550.8	5684.84	5693.22	6043.89	5761.82	5715.03
P41252	SYIC_HUMAN	5570.44	5717.23	5517.21	5633.05	5602.18	6217.03	5754.04
P41743	KPCI_HUMAN	505.114	616.12	525.383	495.78	386.42	466.975	613.168
P42025	ACTY_HUMAN	745.504	639.06	469.491	1106.76	466.077	647.487	636.965
P42025;P61163	ACTY_HUMAN;ACTZ_HUMAN	3324.29	2736.64	3041.81	3692.56	2872.8	2502.05	3209.83
P42126	ECI1_HUMAN	2700.18	1989.36	2268.27	2235.24	2410.15	2814.45	2885.64
P42166	LAP2A_HUMAN	2953.38	2291.72	2443.74	2637.72	2021.36	2410.12	3028.12
P42166;P42167	LAP2A_HUMAN;LAP2B_HUMAN	5040	4557.36	3921.11	4969.63	4609.13	4235.62	4513.14
P42167	LAP2B_HUMAN	2704.32	3376.04	2813.71	2897.4	3160.17	3299.6	2964.36
P42224	STAT1_HUMAN	1387.55	846.583	1066.72	1115.18	1336.18	1161.6	1327.55
P42285	MTREX_HUMAN	1014.74	978.894	945.733	1117.99	1126.76	938.824	926.1
P42330	AK1C3_HUMAN	9283.83	8795.76	8880.13	8577.78	8581.46	8934.35	9136.65
P42345	MTOR_HUMAN		290.506	340.432		177.87		249.175
P42566	EPS15_HUMAN				361.722	389.529	137.909	144.428
P42574	CASP3_HUMAN	757.893	962.199	933.423	631.488	1085.16	1259.93	962.561
P42677	RS27_HUMAN	6009.19	6746.5	6743.89	5194.98	6074.63	7271.98	6975.26
P42677;Q71UM5	RS27L_HUMAN;RS27_HUMAN	17832.7	19874.9	20658.3	19581.8	20875.7	20264.6	20211.8
P42696	RBM34_HUMAN	576.981	818.604	974.298	598.76	762.497	821.058	889.361
P42704	LPPRC_HUMAN	4720.88	4421	4541.09	4446.51	4858.35	4784.16	4707.17
P42765	THIM_HUMAN	6381.37	7943.61	6257.75	6749.04	7065.52	6953.55	8658.57
P42766	RL35_HUMAN	20288	22073.8	20728.7	21944.6	20755.7	21930	23307
P42771	CDN2A_HUMAN	2563.79	2355.81	2182.26	2215.31	2596.92	2825.72	2284.85
P43034	LIS1_HUMAN	1585.1	1159.71	1446.82	1560.99	1631.27	1709.05	1400.9
P43121	MUC18_HUMAN	1232.36	1768.07	1654.98	1908.74	1615.2	1551.73	1959.94
P43243	MATR3_HUMAN	6765.36	6980.53	6731.87	6174.73	6872.01	7023.32	6985.64
P43246	MSH2_HUMAN	2417.69	2929.89	2654.63	2563.98	2919.97	2795.54	2884.35
P43304	GPDM_HUMAN	1652.53	1838.96	1877.38	1632.61	1728.63	1677.1	1686.06
P43307	SSRA_HUMAN	8109.51	7032.85	8826.37	7993.09	6913.84	8617.81	6627.42
P43353;P51648	AL3A2_HUMAN;AL3B1_HUMAN		1441.45	1283.76	1161.31	2026.31	1641.27	1439.24
P43487	RANG_HUMAN	4799.41	7175.52	6325.84	5836.22	7207.17	7666.89	6298.7
P43490	NAMPT_HUMAN	3868.99	2704.22	3152.47	3101.62	2986.87	3662.25	2959.14
P43686	PRS6B_HUMAN	2759.76	2680.29	2902.65	3275.68	3026	3229.2	2974.69
P43686;P62191;P62195	PRS4_HUMAN;PRS6B_HUMAN;PRS8_HUMAN	3261.1	3454.16		4424.37	4384.14	5082.83	4915
P43897	EFTS_HUMAN	2492.7	2574.71	2860.05	2205.96	2432.29	3155.43	2797.01
P45379	TNNT2_HUMAN	2427.41	3523.24	3049.67	3041.48	2976.99	2647.36	3122.82
P45877	PPIC_HUMAN	600.679	570.921	539.319	981.375	815.118
P45880	VDAC2_HUMAN	12751.8	12358.5	13490.2	11371.4	12390.5	13472.6	12540
P45973	CBX5_HUMAN	2191.51	1579.71	1346.05	1276.89	1126.76	1468.18	1803.59
P45973;Q13185	CBX3_HUMAN;CBX5_HUMAN	346.51	117.416	344.595	79.3498		196.42	156.871
P45974	UBP5_HUMAN	2543.04	2313.93	2270.38	2230.77	2499.53	2731.97	2450.87
P46013	KI67_HUMAN	2114.97	1878.19	1769.98	1847.98	2155.9	2120.34	2033.43
P46060	RAGP1_HUMAN	2151.59	1989.63	1942.38	1921.17	2058.28	1868.51	1910.59
P46063	RECQ1_HUMAN	3261.31	3131.33	3172.81	3296.27	3247.88	3058.93	3292.89
P46087	NOP2_HUMAN	3961.39	3992.31	3864.59	4157.76	3848.95	3806.33	4059.09
P46100	ATRX_HUMAN		323.778	202.651			443.282	257.169
P46108	CRK_HUMAN	657.215	590.766	962.306	707.977	780.549	822.697	729.548
P46109	CRKL_HUMAN	918.785	1329.09	1032.81	1084.85	857.074	1234.83	1353.39
P46199	IF2M_HUMAN	662.018	557.335	776.59	466.182	461.602	624.42	288.168
P46379	BAG6_HUMAN	914.599	959.245	759.041	886.842	865.274	770.939	1073.26
P46459	NSF_HUMAN	1452.67	1472.99	1437.41	1804.75	1500.79	1402.94	1657.24
P46736	BRCC3_HUMAN			197.414		364.437		430.032
P46776	RL27A_HUMAN	22640.6	22937.7	24076.1	23733.3	22781.4	23196.4	21674.3
P46777	RL5_HUMAN	12155.9	12998.3	11674	12277.8	12283.4	12395.2	11783.8
P46778	RL21_HUMAN	6959.24	7348.25	7364.71	6354.36	6795.47	6717.06	6774.38
P46779	RL28_HUMAN	19496.8	20642.5	16889.7	17873.6	17804.1	19839.4	17403.6
P46781	RS9_HUMAN	34356.2	32582	34297.9	32485	33641.6	33045	33339.1
P46782	RS5_HUMAN	34519.1	35103.4	33450.7	34336.4	34424.4	35135	33603.4
P46783	RS10_HUMAN	7379.01	6971.68	6771.17	6146.48	7758.61	7332.9	7476.74
P46926	GNPI1_HUMAN	1155.42	1449.28	985.646	1351.91	1322.57	1100.82	1344.99
P46937	YAP1_HUMAN	265.361	1016.22	805.344	668.833	503.343	797.908	930.868
P46940	IQGA1_HUMAN	7633.51	8245.95	8182.48	7675.98	7882.01	8085.74	8092.45
P46976	GLYG_HUMAN	1315.51	2008.23	1685.45	1476.15	1295.92	1444.83	1436.5
P46977	STT3A_HUMAN	1878.33	2124.8	1882.07	2264.13	2161.37	2043.9	1965.59
P47712	PA24A_HUMAN	2825.61	2251.47	2105.54	2694.45	2274.09	2422.33	2187.83
P47755	CAZA2_HUMAN	795.254	767.82	726.122	669.444	446.651	634.789	813.74
P47755;P52907	CAZA1_HUMAN;CAZA2_HUMAN	6049.55	5818.18	5951.96	6125.65	5866.95	5933.16	6009.49
P47756	CAPZB_HUMAN	13441.1	10880.7	13259.8	12195.9	13342.5	11959.4	11855.6
P47813	IF1AX_HUMAN	7247.06	6750.29	6425.7	6955.92	7042.93	6529.84	6474.98
P47897	SYQ_HUMAN	3098.35	3106.15	3213.86	3371.37	3192.13	2979.82	3106.77
P47914	RL29_HUMAN	17051.4	15829	16911.6	17115	16393.7	14642.5	16217.7
P47985	UCRI_HUMAN	5433.26	4764.91	4537.5	5410.52	4432.41	5884.73	4874.6
P48047	ATPO_HUMAN	5496.74	6539.02	6303.36	5775.03	6361.81	6135.77	6492
P48059	LIMS1_HUMAN	1104.78	719.835	926.278		658.651	625.59	541.344
P48067	SC6A9_HUMAN	853.545	324.647	563.013	598.283	344.685	528.624	658.874
P48147	PPCE_HUMAN	711.148	478.969	658.53	450.746	620.856	776.25	750.792
P48163	MAOX_HUMAN	1442.24	1523.7	1580.51	1358.93	1832.18	1624.47	1940.08
P48444	COPD_HUMAN	2464.64	2717.59	2356.15	2130.81	2965.83	2803.66	2426.34
P48506	GSH1_HUMAN	1615.21	1512.38	1726.25	1515.76	1074.57	1631.56	1363.11
P48507	GSH0_HUMAN	1770.98	1491.06	1522.51	1653.98	1646.74	1633.7	1606.58
P48509	CD151_HUMAN	2400.55	3199.01	2453.66	2867.58	2446.72	2463.2	2294.54
P48556	PSMD8_HUMAN	2230.31	2923.34	2277.1	2613.88	2490.21	2844.8	2607
P48634	PRC2A_HUMAN	254.13			847.245	521.625	494.64	710.048
P48637	GSHB_HUMAN	3932.77	3936.96	4389.04	3931.15	4178.56	3734.48	4078.47
P48643	TCPE_HUMAN	6418.92	6160.52	6477.34	6252.86	6619.41	6241.11	6157.87
P48681	NEST_HUMAN	359.25		492.553		584.656	448.536	250.453
P48723	HSP13_HUMAN	411.276	234.896	619.677	426.5	724.257	260.469	337.158
P48729	KC1A_HUMAN	968.581	1098.22	461.466	954.625	1038.15	890.615	592.356
P48735	IDHP_HUMAN	1211.31	1152.03	1327.27	980.39	1147.85	1207.95	1074.54
P48739	PIPNB_HUMAN	1081.84	955.927	766.611	1090.13	1059.31	874.395	575.396
P48739;Q00169	PIPNA_HUMAN;PIPNB_HUMAN	286.135	815.419	523.326	981.497	763.882	751.423	548.985
P48960	AGRE5_HUMAN	505.364	252.192	518.324	806.698	521.179	677.766	598.443
P49005	DPOD2_HUMAN	1047.75	994.631	613.667	1271.27	995.31	1168.28	748.974
P49137;Q16644	MAPK2_HUMAN;MAPK3_HUMAN	419.53	571.648	998.927	76.1857	829.877	712.329	584.144
P49189	AL9A1_HUMAN	4718.96	4543.82	4228.05	3875.76	4710.49	4337.56	4454.55
P49207	RL34_HUMAN	20890.1	20992.4	21461.4	19320.4	21906.6	21945.1	20127.1
P49257	LMAN1_HUMAN	4089.48	3869.25	4678.44	3803.2	4550.99	5095.89	4493.81
P49321	NASP_HUMAN	7968.47	7457.53	8121.31	7821.3	7440.46	7048.87	8229.3
P49327	FAS_HUMAN	6135.52	5590.16	6104.97	5777.52	5772.6	5887.39	5849.47
P49354	FNTA_HUMAN	369.678		228.747		352.191	470.142	267.004
P49356	FNTB_HUMAN	385.717
P49366	DHYS_HUMAN	557.657	687.957	621.334	768.085	368.478	807.417	393.969
P49368	TCPG_HUMAN	7204.32	7107.21	7058.77	7423.54	7007.93	6752.92	6853.49
P49406	RM19_HUMAN	1209.3	1232.84	1251.52	1192.22	1120.32	1231.79	1259.51
P49411	EFTU_HUMAN	19137.7	20269.9	18586.5	18985.5	19584.8	19923.9	19210.5
P49419	AL7A1_HUMAN	3460.36	3447.49	3611.09	3745.16	4079.38	3503.42	3524.81
P49458	SRP09_HUMAN	4129.67	4143.48	3821.16	3973.1	5176.96	5790.59	4645.3
P49459	UBE2A_HUMAN	1194.04	738.477	1203.73	863.809	1007.2	1684.08	901.672
P49585	PCY1A_HUMAN	1892.89	1530.66	1519.01	1959.93	1814.39	1699.49	1534.69
P49588	SYAC_HUMAN	8442.32	8415.17	8347.39	8170.69	7904.36	8237.5	8537.47
P49589	SYCC_HUMAN	2344.93	1932.32	2021.68	2770.99	2362.18	2733.04	2774.39
P49591	SYSC_HUMAN	2271.15	2688.41	2989.89	2475.57	2513.93	2685.24	2596.85
P49593	PPM1F_HUMAN	431.857	536.602	765.432	554.95	583.897	498.596	800.055
P49642	PRI1_HUMAN	556.735	669.458	792.961	701.756	579.382	151.727	596.651
P49643	PRI2_HUMAN	509.251	504.539	394.045	774.169	976.597	425.407	879.4
P49711	CTCF_HUMAN	1023.92	718.592	1260.54	853.355	1044.14	834.793	652.495
P49720	PSB3_HUMAN	2821.79	2806.82	2210.39	2825.41	2963.25	2909.91	2325.2
P49721	PSB2_HUMAN	4135.08	4858	4785.87	4295.96	4013.9	3720.52	3875.35
P49736	MCM2_HUMAN	3424.83	3574.82	3709.82	3424.91	3531.81	3212.97	3410.48
P49747	COMP_HUMAN	2126.45	2488.36	2175.77	1789.85	2425.36	2610.27	2291.02
P49748	ACADV_HUMAN	6317.52	5804.24	6115.8	6305.89	5809.15	5897.07	6310.22
P49750	YLPM1_HUMAN	1210.37	1050.58	1322.68	827.334		1439.14	933.674
P49755	TMEDA_HUMAN	4843.47	5481	4738.8	4680.12	4411.13	4648.51	4689.21
P49756	RBM25_HUMAN	3218.82	3088.24	3701.16	3538.77	3296.31	3014.49	2469.47
P49770	EI2BB_HUMAN	777.985	427.127	368.194	457.682	191.467	420.967	482.055
P49773	HINT1_HUMAN	15551	15905.6	14812.5	13197.1	16477.3	14758	14559.3
P49790	NU153_HUMAN	1111.14	953.068	999.191	1054.09	1370.84	1076.88	1475.25
P49792	RBP2_HUMAN	1251.51	1245.47	1293.38	1320.57	1257.16	1134.99	1440.43
P49821	NDUV1_HUMAN	2019.69	1213.89	2276.31	2192.07	1605.16	1529.25	1546.1
P49841	GSK3B_HUMAN	666.148	1758.08	1173.88	568.186	1560.86	1596.37	1071.4
P49902	5NTC_HUMAN	909.748	1327.89	1318.59	1351.31	1144.16	1815.33	1267.42
P49903	SPS1_HUMAN	1097.15	554.178	899.035	991.085	555.245	731.567	770.745
P49914	MTHFS_HUMAN	1855.99	1924.44	2072.75	1597.16	1313.71	2281.86	1674.7
P49915	GUAA_HUMAN	4360.05	5078.73	4599.97	4456.47	5114.82	4660.39	5424.22
P49916	DNLI3_HUMAN	418.466	360.328	482.433	320.435	296.557	288.577	349.524
P49959	MRE11_HUMAN	1016.57	1079.17	898.69	1148.12	987.863	1153.45	1208.46
P50213	IDH3A_HUMAN	3301.88	3578.49	3856.27	3866.42	3931.53	3686.67	3598.18
P50238	CRIP1_HUMAN	23686.9	25760.4	23317.1	22362.9	24644.5	30687.1	23099.4
P50395	GDIB_HUMAN	5688.62	6031.1	5470.75	5500.74	5805.7	5881.71	6360.82
P50402	EMD_HUMAN	3184.29	3046.82	3493.91	3301.3	3552.28	3478.9	3847.78
P50416	CPT1A_HUMAN	2433.3	2406.52	2426.28	2375.65	2275.71	2309.95	2485.28
P50452	SPB8_HUMAN	1398.39	1045.9	1138.3	1308.42	1433.04	1247.2	1098.88
P50454	SERPH_HUMAN	8848.68	8697.95	8900.47	8800.24	9266.49	8664.07	9222.97
P50502	F10A1_HUMAN	3319.68	4014.47	3094.93	2740.73	3138.88	3163.11	3152.49
P50552	VASP_HUMAN	1435.32	990.178	1461.12	1265.38	953.095	1485.29	1485.6
P50570	DYN2_HUMAN	2377.56	2734.87	2091.94	2031.5	2766.32	2483.14	2227.38
P50579	MAP2_HUMAN	2854.23	1985.01	1873.5	2180.48	1783.9	1608.38	1890.27
P50748	KNTC1_HUMAN	461.605	233.265			267.842		357.818
P50750	CDK9_HUMAN	1628.07	915.248	1226.45	1347.99	1527.7	1311.88	1148.03
P50851	LRBA_HUMAN	291.247		696.75		224.486	258.428	523.811
P50897	PPT1_HUMAN	1161.43	1029.48	1418.53	1180.23	1207.38	1361.74	1471.45
P50914	RL14_HUMAN	26035.7	24114.1	24786.8	24936.3	24272.3	24902.9	24204.8
P50990	TCPQ_HUMAN	17694.5	18462.6	17317.8	17475.4	17530.7	16171.9	16683.7
P50991	TCPD_HUMAN	12706.1	11831.8	11732.1	11644.4	12035	11984.9	11805.3
P50995	ANX11_HUMAN	2508.2	2487.66	2126.38	2418.69	2790.9	2488.34	2718.48
P51003	PAPOA_HUMAN	911.416	749.769	539.485	519.712	426.874	811.065	624.033
P51114	FXR1_HUMAN	1429.86	1942.24	1972.58	1560.06	1560.64	1265.58	1675.04
P51114;P51116;Q06787	FMR1_HUMAN;FXR1_HUMAN;FXR2_HUMAN	4800.13	4133.88	3379.86	4453.8	4068.66	4139.76	4222.65
P51116	FXR2_HUMAN	716.78	530.95	898.429	983.844	559.003	641.363	1299.84
P51148	RAB5C_HUMAN	3064.24	2818.84	2392.76	2201.09	2058.16	2042.44	2609.66
P51149	RAB7A_HUMAN	7259.65	6931.17	6910.72	7198.77	7150.05	7118.85	6627.74
P51151	RAB9A_HUMAN	1399.97	1337.61	849.373	1819.77	1421.69	1603.37	1487.46
P51153	RAB13_HUMAN	590.01	1206.61	1341.01	858.994	1253.96	1105.03	763.439
P51153;P59190;P61006;P61026;P62820;Q92930;Q9H0U4	RAB10_HUMAN;RAB13_HUMAN;RAB15_HUMAN;RAB1A_HUMAN;RAB1B_HUMAN;RAB8A_HUMAN;RAB8B_HUMAN	20295.2	21712.2	22252.1	19094.3	21210.9	20844	21329.8
P51153;P61006	RAB13_HUMAN;RAB8A_HUMAN	1137.01	1542.91	1054.16	1764.86	1980.47	1460.13	1347.24
P51159	RB27A_HUMAN	825.843	534.357		1039.63	1376.83	601.823	946.891
P51398	RT29_HUMAN	1039.1	1064.73	977.964	787.546	1012.25	868.375	889.433
P51452	DUS3_HUMAN	358.424	486.229	787.456	737.159	444.705	638.784	669.989
P51532	SMCA4_HUMAN	910.753	441.278	751.199	428.292	456.833	505.625	730.223
P51553	IDH3G_HUMAN	1089.86	1180.29	1141.9	1356.25	622.276	1056.81	1043.48
P51570	GALK1_HUMAN	1176.5	962.49	1150.31	1146.41	1435.01	1276.34	1150.97
P51571	SSRD_HUMAN	4358.74	3812.33	3742.27	4094.99	3329.64	3611.7	3531.87
P51572	BAP31_HUMAN	4790.42	5595.01	4442.28	5093.57	4832.57	5126.49	4487.64
P51580	TPMT_HUMAN	629.745	912.372	568.362		615.175	817.426	649.203
P51610	HCFC1_HUMAN	2008.54	1838.09	1961.55	1626.07	1759.7	1929.57	1953.84
P51648	AL3A2_HUMAN	1713.59	1645.74	1403.57	1731.94	1369.63	1357.35	1779.95
P51649	SSDH_HUMAN	529.431	587.594	666.25	496.749	520.26	567.698	510.855
P51659	DHB4_HUMAN	3058.19	3016.64	2868.34	2842.82	2957.88	3252.12	2866.79
P51665	PSMD7_HUMAN	4766.69	5154.23	4275.54	4617.5	4374.01	3770.1	3481.25
P51692	STA5B_HUMAN	1231.17	567.238	622.066	882.897	707.541	566.028	604.196
P51784	UBP11_HUMAN	533.564	423.704		498.702		697.053	363.633
P51798	CLCN7_HUMAN	468.592	378.159		840.952	433.614	399.618	412.553
P51808	DYLT3_HUMAN	769.425	504.254	543.409	488.018	574.085	611.969	1240.67
P51809	VAMP7_HUMAN	609.716	1228.65	1135.52	878.916	997.953	971.707	999.295
P51812	KS6A3_HUMAN	1243.91	1275.87	1026.64	1195.37	1136.1	878.734	939.662
P51812;Q15418	KS6A1_HUMAN;KS6A3_HUMAN	1668.89	1540.52	1141.26	1006.73	1318.68	1458.21	1404.75
P51858	HDGF_HUMAN	12843.5	12124.3	12712.4	11925.4	11306.9	12043.5	12812.7
P51884	LUM_HUMAN	2482.09	1895.82	2204.6	2260.32	2571.58	2180.85	1899.46
P51965;Q969T4;Q96LR5	UB2E1_HUMAN;UB2E2_HUMAN;UB2E3_HUMAN	861.603	822.005	632.865	558.545	908.452	935.402	1027.73
P51970	NDUA8_HUMAN	1044.33	1031.35	1507.38	960.966	1320.28	1237.48	1008.33
P51991	ROA3_HUMAN	10768.6	9713.53	10415.1	10076.9	10878.3	11258.6	9430.99
P52209	6PGD_HUMAN	5945.36	6762.94	5782.1	5887.25	5604.94	5582.74	5611.93
P52272	HNRPM_HUMAN	11927.9	12007.3	12146.5	11803.5	11871.6	12208.5	11985.9
P52292	IMA1_HUMAN	3526.33	4119.98	2761.35	4056.2	4879.33	3477.09	4213.54
P52294	IMA5_HUMAN	1208.82	173.912	728.456	619.249	790.535	666.868	935.476
P52298	NCBP2_HUMAN	2268.21	1647.49	1582.89	1681.66	1942.96	666.841	1071.6
P52306	GDS1_HUMAN	359.611	558.855	349.693	498.505	477.264	584.23	606.293
P52434	RPAB3_HUMAN	1077.61	1192.32	1175.75	1139.74	1309.42	1026.8	1432.69
P52564	MP2K6_HUMAN	871.166	778.685	702.798	831.635	775.41	872.332	587.039
P52565	GDIR1_HUMAN	15856.4	13534	13022.8	14222.1	13702.3	13240.4	12368.4
P52569	CTR2_HUMAN	1241.8	1526.22	1375.84	960.665	1158.7	866.485	913.225
P52594	AGFG1_HUMAN	469.179	239.637	406.092	452.618	474.25	135.115	299.355
P52597	HNRPF_HUMAN	4067.47	5063.3	4533	4302.59	4705.8	4354.04	4185.59
P52655	TF2AA_HUMAN	303.637	394.144	339.736	394	313.425		336.077
P52657	T2AG_HUMAN	658.549	494.253	386.954	508.86	525.966	519.084	615.217
P52701	MSH6_HUMAN	2615.24	2434.45	2414.03	2156.55	2375.31	2456.96	2508.1
P52732	KIF11_HUMAN	991.664	797.971	596.176	635.304	568.995	625.598	699.965
P52758	RIDA_HUMAN	614.483	1020.57	809.639	1387.77	1290.26	1035.97	944.22
P52788	SPSY_HUMAN	3937.85	3789.98	4002.59	3668.73	3857.89	4084.76	3839.91
P52789	HXK2_HUMAN	670.316	564.245	853.805	737.612	588.376	603.618	492.091
P52815	RM12_HUMAN	6018.11	5974.22	6313.15	5437.5	5243.93	5237.74	5164.33
P52888	THOP1_HUMAN	1937.11	1767.92	1763.43	2024.41	1784.82	2197.67	1801.5
P52907	CAZA1_HUMAN	3255.88	3510.06	2917.29	3603.41	2997.19	3810.41	3444.25
P52943	CRIP2_HUMAN	915.869	804.958	875.217	790.345	994.374	717.459	1029.29
P52948	NUP98_HUMAN	1754.02	1833.03	1731.06	1703.9	1573.6	1695.78	1695.62
P53004	BIEA_HUMAN	1535.13	1114.44	1375.16	1722.06	1737.34	1384.94	1282.65
P53007	TXTP_HUMAN	819.699	1030.32	845.898	1491.17	725.855	583.483	822.544
P53041	PPP5_HUMAN	763.909	1250.98	1139.85	855.657	1017.95	708.093	1183
P53365	ARFP2_HUMAN	312.338			657.785		427.178	799.828
P53367	ARFP1_HUMAN		724.519	412.561	331.986	347.962	1051.46	706.738
P53384	NUBP1_HUMAN	507.112	647.784	495.124	606.248		802.011	763.858
P53396	ACLY_HUMAN	4956.53	4547.39	4604.94	4613.47	4435.62	4392.21	4670.76
P53582	MAP11_HUMAN	1261.6	911.47	1009.64	960.633	721.038	930.639	962.427
P53597	SUCA_HUMAN	2355.34	1822.23	2696.18	1710.46	2101.05	1840.71	2002.88
P53611	PGTB2_HUMAN	594.165	482.721	519.364	974.719		851.115	749.731
P53618	COPB_HUMAN	2766.87	2888.35	2839.43	2564.19	2176.64	2297.03	2648.61
P53621	COPA_HUMAN	2547.97	2633.38	2411.68	2948.91	2388.63	2893.54	2936.24
P53634	CATC_HUMAN	668.716	880.514	1328.03	1064.96	679.326	1350.61	1433.12
P53680	AP2S1_HUMAN	1883.56	2858.45	3845.97	2184.96	2900.38	2037.08	2089.73
P53701	CCHL_HUMAN	1280.86	1411.66	1223.28	1098.5	1873.13	1316.08	1571.74
P53985	MOT1_HUMAN	2418.91	2292.59	2430.79	2381.26	2228.65	3204.03	2099
P53990	IST1_HUMAN	842.734	844.953	1167.84	814.742	1139.7	1329.4	833.728
P53992	SC24C_HUMAN	1968.88	2103.9	1882.54	1513.57	2020.07	2260.47	1903.06
P53999	TCP4_HUMAN	18254.7	17695.2	16149	18674.9	18353.7	16760.2	15976.6
P54105	ICLN_HUMAN	2229.15	2976.68	2716.1	1688.66	1975.29	1744.19	3187.99
P54132	BLM_HUMAN		3356.12	2134.69	2031.43	2396.52	1923.3	2561.32
P54136	SYRC_HUMAN	5670.16	5959.2	4967.31	5790.45	5359.05	5958.24	5116.64
P54289	CA2D1_HUMAN		389.34	269.174	289.689	208.04	291.484	164.295
P54577	SYYC_HUMAN	6055.89	5752.84	6267.36	6177.03	6668.15	6355.9	6706.05
P54578	UBP14_HUMAN	2741.61	3363.5	3359.3	3795.83	3452.77	3505.98	3777.97
P54619	AAKG1_HUMAN	1088.99	995.462	590.853	658.926	476.487	1047.44	745.704
P54709	AT1B3_HUMAN	1591.37	1380.23	1542.27	1560.6	1412.78	1791.88	1894.04
P54725	RD23A_HUMAN	2711.39	3940.48	3407.54	3277.2	3386.5	3344.35	3946.46
P54725;P54727	RD23A_HUMAN;RD23B_HUMAN	4040.68	5101.45	6298.25	4921.08	6279.33	5239.56	4446.07
P54727	RD23B_HUMAN	3948.17	4063.82	4145.79	3985.35	4141.97	4880.54	4002.78
P54819	KAD2_HUMAN	10306.6	10029	10023.1	10361.9	9936.43	9544.1	10242.7
P54886	P5CS_HUMAN	3175.02	3413.4	2954.63	2862.07	2885.84	2494.53	3041.46
P54920	SNAA_HUMAN	1151.51	1002.53	1443.57	1180.81	1190.37	1152.93	1198.16
P55010	IF5_HUMAN	2102.75	1993.94	2051.67	2164.38	2003.56	2133.5	2418.99
P55036	PSMD4_HUMAN	2172.6	2063	2466.09	2710.32	2245.59	1995.29	2150.04
P55039	DRG2_HUMAN	1022.42	409.054	1175.86	505.604	1155	741.601	872.987
P55058	PLTP_HUMAN	1563.31	799.883	1005.13	1270.63	1712.38	1213.85	1581.25
P55060	XPO2_HUMAN	8023.5	8050.04	8944.06	9023.94	8545.34	8932.87	8573.94
P55072	TERA_HUMAN	10918.8	10722.3	10993.3	10566.1	11468	11886.3	11016.2
P55081	MFAP1_HUMAN	1321.72	1410.34	1011.65	1045.6	1157.5	982.158	789.203
P55084	ECHB_HUMAN	4702.22	4860.92	4688.75	5127.49	4450.71	4628.39	4668.07
P55145	MANF_HUMAN	1504.19	1480.97	1886.81	1383.85	2347.54	1584.73	1749.86
P55209	NP1L1_HUMAN	7004.03	6759.37	4746.93	7037.33	8013.81	7584.7	7440.99
P55209;Q99733	NP1L1_HUMAN;NP1L4_HUMAN	2836.41	4500.6	5994.34	4389.78	5716.72	6539.63	7211.45
P55211	CASP9_HUMAN	107.143	274.602	519.921	376.423	343.294	536.506	275.834
P55263	ADK_HUMAN	4279.25	3428.68	4486.08	3896.53	4526.17	4368.57	4079.21
P55265	DSRAD_HUMAN	2421.4	2539.28	2465.14	2419.09	2286.58	2369.2	2565.11
P55327	TPD52_HUMAN	1796.3	1763.07	2210.9	1879.75	1896.43	1733.05	1812.94
P55735	SEC13_HUMAN	2094.42	2034.35	1997.22	1652.76	2071.52	1904.75	1829.68
P55769	NH2L1_HUMAN	6452.72	6266.65	6152.75	6076.19	6411.13	5578.31	6134.06
P55786	PSA_HUMAN	3444.9	3425.97	3179.96	2916.11	3434.43	3013.58	3848.57
P55795	HNRH2_HUMAN	5251.7	5559.95	5931.11	5126.43	5879.97	5580.99	4761.49
P55809	SCOT1_HUMAN	2956.89	3006.12	2946.77	3198.05	3245.57	3349.78	2603.98
P55854	SUMO3_HUMAN	859.188	337.807	255.373	494.054	876.933	732.537	182.254
P55854;P61956	SUMO2_HUMAN;SUMO3_HUMAN	11288.1	10631.4	11865.1	10411.4	10646.5	9497.82	11363.2
P55884	EIF3B_HUMAN	4991.74	4426.78	4322.62	4087.5	4674.89	4700.63	4227.05
P56134	ATPK_HUMAN	2380.5	1941.91	902.335	2438.07	1842.7	2003.92	1825.2
P56181	NDUV3_HUMAN	909.351	1613.37	1207.7	1217.28		1716.8	954.265
P56182	RRP1_HUMAN	1928.09	2290.31	1711.8	2085.08	1782.01	1754.38	1984.5
P56192	SYMC_HUMAN	2509.58	2785.56	2282.08	2505.52	2483.48	2325.24	2647.03
P56199	ITA1_HUMAN	529.399	669.356	743.851	661.872	688.982	304.396	568
P56211	ARP19_HUMAN	1087.86	715.564	1196.68	1375.01	954.086	1904.8	1144.29
P56270;Q14119;Q9HBE1	MAZ_HUMAN;PATZ1_HUMAN;VEZF1_HUMAN	696.513	665.349	1082.72	520.748	887.289	1247.65	516.8
P56381;Q5VTU8	AT5EL_HUMAN;ATP5E_HUMAN	3039.73	3406.5	3728.78	2855.66	3565.14	3337.07	2658.98
P56385	ATP5I_HUMAN	3546.63	5743.01	5260.52	6133.05	7455	6217.47	5408.14
P56537	IF6_HUMAN	7324.82	8374.16	6603.25	6777.75	6961.29	7926.94	7729.37
P56545	CTBP2_HUMAN	791.252	510.589	651.168	698.16	713.707	974.675	952.477
P56545;Q13363	CTBP1_HUMAN;CTBP2_HUMAN	1262.15	1455.08	1721.73	1635.49	1617.65	1104.52	1033.66
P56556	NDUA6_HUMAN	393.655					548.535	363.311
P57081	WDR4_HUMAN	554.188	691.351		688.059			330.209
P57088	TMM33_HUMAN	1653.93	1735.31	2176.1	1559.16	1895.25	1486.64	1709.44
P57105	SYJ2B_HUMAN	784.355	774.124	532.25	859.848	607.932	781.274	458.412
P57678	GEMI4_HUMAN	634.227	689.333	503.656	711.292	750.788	859.245	2323.72
P57737	CORO7_HUMAN				355.045	219.942	197.432	170.28
P57740	NU107_HUMAN	1423.03	1703.62	1334.12	1179.9	1601.85	1231.89	1249.14
P57772	SELB_HUMAN	702.514	483.033	210.436	412.522	403.963	142.899
P58107	EPIPL_HUMAN	446.95	409.494	455.88	681.375	431.367	418.847	382.949
P58107;Q15149	EPIPL_HUMAN;PLEC_HUMAN	10650	10661.3	10300.2	9727.01	9644.16	10836.3	11227.4
P58546	MTPN_HUMAN	2468.49	1842.93	2413.17	2278	2201.33	1897.3	2399.23
P59190	RAB15_HUMAN	10577	10266.6	10831.3	11331.1	9545.6	11509.6	10047.6
P59998	ARPC4_HUMAN	3659.38	3553.71	3849.47	4029.59	3788.86	3979.33	4151.21
P60033	CD81_HUMAN				287.131
P60174	TPIS_HUMAN	30100.9	30717.4	29959.9	30779	31010.5	31056.7	30033.7
P60228	EIF3E_HUMAN	5372.27	4563.89	5467.56	5415.03	4744.16	4470	5581.27
P60468	SC61B_HUMAN	2691.81	4256.02	3136.56	3538.63	3335.3	3917.09	3086.61
P60510	PP4C_HUMAN	863.957	734.38	793.646	1118.61	511.422	834.303	455.445
P60510;P67775	PP2AA_HUMAN;PP4C_HUMAN	292.286	489.553	198.049	217.469	326.318	303.55	434.351
P60660	MYL6_HUMAN	9803.57	9953.68	10021.3	8891.92	9030.2	10127.7	9696.7
P60709;P62736;P63261;P68032;P68133	ACTA_HUMAN;ACTB_HUMAN;ACTC_HUMAN;ACTG_HUMAN;ACTS_HUMAN	221147	210586	214587	211722	213121	208446	206713
P60709;P63261	ACTB_HUMAN;ACTG_HUMAN	189273	185614	186605	173955	188740	224452	180715
P60842	IF4A1_HUMAN	28101.8	30627	25992	27771.5	27026.5	29507.4	28471.5
P60842;Q14240	IF4A1_HUMAN;IF4A2_HUMAN	18652.1	20516.3	20235.3	18321.3	20915.6	18550	18714.8
P60866	RS20_HUMAN	9282.37	9406.08	11171	10279.8	9895.03	9218.6	8825.72
P60891	PRPS1_HUMAN	2822.81	3112.31	2318.71	2746.77	2254.2	2462.26	2688.55
P60900	PSA6_HUMAN	7866.34	6793.26	7790.06	7849.53	6959.64	6346.82	7784.52
P60903	S10AA_HUMAN	32537.7	31603.1	35588.2	32765.3	32661.1	35798.4	37917.3
P60953	CDC42_HUMAN	5205.06	5154.88	5004.1	4678.8	4799.97	4751.87	4953.51
P60953;P63000;P84095	CDC42_HUMAN;RAC1_HUMAN;RHOG_HUMAN	10080.3	9958.98	10315.6	8937.74	9641.43	9478.77	8637.26
P60981	DEST_HUMAN	4448.83	4280.22	3728.06	3298.3	3758.38	3644.47	4188.49
P60983	GMFB_HUMAN	1384.66	1488.07	1902.74	1008.59	1481.58	910.686	1511.81
P61006	RAB8A_HUMAN	830.896	753.354	918.448	1011.51	781.965	573.312	662.891
P61006;P62820;Q9H0U4	RAB1A_HUMAN;RAB1B_HUMAN;RAB8A_HUMAN	863.331		1742.09	1685.71		2440.55	2103.74
P61009	SPCS3_HUMAN	2133.21	2049.68	3156.91	3029.95	3251.13	2975.63	3040.87
P61011	SRP54_HUMAN	1092.75	1515.47	1441.73	1365.73	1111.05	1556.5	1523.08
P61019	RAB2A_HUMAN	3904.34	4193.89	4250.85	4819.79	4974.55	3854.03	3822.8
P61020	RAB5B_HUMAN	1991.95	2008.23	1640.49	1556.27	1512.22
P61024	CKS1_HUMAN	479.962	438.517		514.948	475.793	400.954	502.169
P61026	RAB10_HUMAN	924.966	1113.29	1273.61	940.86	1041.32	1112.46	1394.78
P61077;P62837	UB2D2_HUMAN;UB2D3_HUMAN	5412	5109.74	4890.6	4277.35	4661.09	3605.08	4450.85
P61081	UBC12_HUMAN	5103.34	5419.76	5527.34	5116.03	5566.12	5721.25	4698.83
P61086	UBE2K_HUMAN	1710.78	2317.33	2370.27	1967.17	2151.38	1817.12	1768.31
P61088	UBE2N_HUMAN	11708.6	11110.5	12060.1	11033	11529.1	10021.8	10367
P61106	RAB14_HUMAN	4018.17	3130.52	3616.15	3346.47	3095.89	4026.36	3747.57
P61158	ARP3_HUMAN	3662.67	4542.25	3862.68	4103.66	4319.54	3796.63	4148.5
P61160	ARP2_HUMAN	3994.79	4434.9	4274.53	4145.45	4100.11	4052.7	3946.41
P61163	ACTZ_HUMAN	806.747	973.451	1517.06	1286.51	1021.69	1962.56	1494.68
P61201	CSN2_HUMAN	2856.88	2293.21	2192.85	2522.42	2313.21	2346.38	2479.27
P61204;P84077	ARF1_HUMAN;ARF3_HUMAN	18128	17684.7	18453.6	18861.3	18120.1	21783.2	20245.8
P61221	ABCE1_HUMAN	1701.95	1852.73	2033.69	2011.76	1696.33	1915.1	1681.95
P61224	RAP1B_HUMAN	3801.45	7347.57	4261.58	5124.96	4306.41	4982.34	4618.78
P61247	RS3A_HUMAN	24154.6	24362.3	22236.4	22843.7	23501.7	22805.2	23291.1
P61254	RL26_HUMAN	9004.94	7199.3	8626.77	7562.97	7258.13	6602.34	7815.81
P61254;Q9UNX3	RL26L_HUMAN;RL26_HUMAN	22540.8	24087.5	23912.1	22486.3	25884.7	23687.2	24135
P61289	PSME3_HUMAN	4108.27	4065.44	3876.73	3641.32	3627.1	3956.96	3619.26
P61313	RL15_HUMAN	24183.2	23097.9	24468	22554.2	24403.8	24772.6	23033.2
P61326;Q96A72	MGN2_HUMAN;MGN_HUMAN	5046.24	5394.55	4697.68	4832.48	5591.31	4813.3	4251.59
P61353	RL27_HUMAN	15821.2	16928	17302	17122.6	16530	16583.5	16500.6
P61421	VA0D1_HUMAN	802.244	785.229	885.779	949.071	1288.83	1190.38	814.724
P61457	PHS_HUMAN	2288.91	1700.28	1993.93	2183.25	1969.34	2442.59	1973.44
P61513	RL37A_HUMAN	7028.73	6654.91	5967.07	7603.73	6352.06	7223.2	5785.29
P61586	RHOA_HUMAN	1863.52	2078.22	1609.93	2116.13	1704.5	2288.14	2789.46
P61599	NAA20_HUMAN	1027.71	582.756	743.773	406.888		672.141	637.812
P61604	CH10_HUMAN	40047.2	37144.9	40711.6	38617.7	38949.4	39259.7	40230.9
P61619	S61A1_HUMAN	3923.24	3558.17	3611.12	3551.69	3966.53	3692.9	3854.5
P61758	PFD3_HUMAN	2720.49	1875.14	2298.73	2425.28	2380.42	2166.13	2572.12
P61764	STXB1_HUMAN	1565.64	1060	1370.72	763.983	1574.66	1329.37	1292.07
P61769	B2MG_HUMAN	1929.61	2349.26	2084.04	1826.91	1996.77	1408.5	2033.59
P61803	DAD1_HUMAN	3499.58	3405.82	2734.42	3097.71	2906.73	2968.47	3312.19
P61916	NPC2_HUMAN	427.817	381.965	628.483	383.279	447.357	613.537	807.599
P61923	COPZ1_HUMAN	2956.14	3153.79	3377.08	2182.09	3875.22	2858.34	2589.63
P61956	SUMO2_HUMAN	1469.06	1419.19	1224.7	2061.47	2058.14	929.123	1893.24
P61960	UFM1_HUMAN	1037.62	1058.13	1110.26	1220.19	873.05	1221.12	983.398
P61962	DCAF7_HUMAN		317.114	322.365		315.911	677.958
P61964	WDR5_HUMAN	1586.84	1250.77	1854.19	1061.32	1530.09	1225.08	1350.18
P61966	AP1S1_HUMAN	490.305	612.339	676.888	429.437	580.779	1263.26	704.398
P61970	NTF2_HUMAN	4273.66	4669.24	4497.98	3620.38	4180.26	4826.23	4625.58
P61978	HNRPK_HUMAN	26375.6	27398.8	28167.8	24848.6	27247.9	28357	28310
P61981	1433G_HUMAN	12921.4	13499	15375.7	15367.7	13960	14626	16189.8
P62070	RRAS2_HUMAN	2908.43	1888.8	2789.54	3352.19	2445.13	2319.97	1574.62
P62072	TIM10_HUMAN	2807.86	3695.98	3734.59	2266.92	2396.62	3302.76	3385.77
P62081	RS7_HUMAN	12321.9	14469.5	11488.1	13154.5	13099	12921.6	13851.9
P62136	PP1A_HUMAN	2343.15	1745.75	1977.15	2062.96	2257.43	2270.72	2239.98
P62136;P62140	PP1A_HUMAN;PP1B_HUMAN	3884.53	5079.75	2781.6	3262.1	3771.47	3639.59	3684.14
P62140	PP1B_HUMAN	3292.43	2775.53	3766.63	3082.86	3348.51	2991.19	3637.47
P62166	NCS1_HUMAN	132.459	548.14	375.033	207.502	106.134	578.764	439.339
P62191	PRS4_HUMAN	4061.87	5014.74	4241.93	4667.6	4844.35	4335.23	4706.1
P62195	PRS8_HUMAN	2254.57	2091.73	2587.99	2719.82	2264.94	2437.66	3006.15
P62195;Q8NB90	AFG2H_HUMAN;PRS8_HUMAN	4411.02	3745.35	4436.17	4507.41	5313.2	3515.13	5052.79
P62241	RS8_HUMAN	42171.8	41395.2	41163.4	44372.5	44576.5	42326	42535.5
P62244	RS15A_HUMAN	22525.2	21649.2	21487.7	20465.1	21365.4	20786.3	20238.9
P62249	RS16_HUMAN	18623.2	16934.2	18371.6	16619.6	17210	17861.8	17421.7
P62256	UBE2H_HUMAN		481.942	495.924	525.683	1101.72	163.047	196.598
P62258	1433E_HUMAN	16597.4	17526.7	16349.3	17670.2	16494.3	17482.4	16772.8
P62263	RS14_HUMAN	27209.9	27135	25920.6	26931.3	26675.1	26323.1	25980
P62266	RS23_HUMAN	17814.8	18073.8	17213.2	18204.6	18727.6	15700.3	15452.4
P62269	RS18_HUMAN	31024.1	34128	31061.5	29434.6	33024.4	32088.2	32621
P62273	RS29_HUMAN	8280.64	8681.36	9923.56	6542.41	9316.96	9735.09	8004.68
P62277	RS13_HUMAN	15236.3	15018.8	16924.3	16105.9	17197.3	17110.2	15274.6
P62280	RS11_HUMAN	19606.3	17308.3	20026.9	20209.2	18789.2	17520.9	18296.3
P62304	RUXE_HUMAN	4276.67	3656.27	3434.36	2624.45	3581.35	3396.09	3682.26
P62306	RUXF_HUMAN	3916.78	4518.06	4139.82	3114.36	4513.08	3731.32	3827.89
P62310	LSM3_HUMAN	2772.14	2975.76	3148.96	2466.08	2579.16	2546.08	2099.94
P62312	LSM6_HUMAN	1454.45	1681.92	1870.76	1629.15	1516.18	1460.9	1234.56
P62314	SMD1_HUMAN	2723.74	4290.55	3517.92	3748.94	2962.67	3498.35	3525.33
P62316	SMD2_HUMAN	9440.15	9681.65	10662.4	9733.97	9958.09	10848.9	9380.13
P62318	SMD3_HUMAN	11393.5	10991.4	11702.8	9457.29	10602.1	9617.82	12649.1
P62328;P63313	TYB10_HUMAN;TYB4_HUMAN	20831.7	15536.4	11273.9	9895.25	19496.4	17923.2	16777.9
P62330	ARF6_HUMAN	1377.64	1689.75	2080.35	1412.22	1691.72	1336.94	1322.23
P62333	PRS10_HUMAN	3674.46	3291.17	3324.45	3210.87	3408	3325.04	3635.74
P62424	RL7A_HUMAN	17528.4	17745.8	16155.5	16304.7	16818.7	18045.8	17055.6
P62487	RPB7_HUMAN	430.493	576.479		470.208	578.947	862.716	706.865
P62495	ERF1_HUMAN	3999.23	4730.56	4374.46	4550.55	4136.79	4049.9	3925.94
P62633	CNBP_HUMAN	7597.75	6289.17	6968.12	6626.31	5791.07	6037.74	7970.12
P62701	RS4X_HUMAN	30476.7	31812.9	30439.3	29683	30869.3	30264.1	29828.2
P62707	GPMA_ECOLI	7276.08	6763.66	6783.02	7993.86	7965.36	7474.24	8297.14
P62736;P68032;P68133	ACTA_HUMAN;ACTC_HUMAN;ACTS_HUMAN	52578.9	49560.8	47982.2	57330	48425.7	53135	51822.3
P62745	RHOB_HUMAN	3317.3	4013	3551.42	3194.36	2927.69	3268.9	2954.35
P62750	RL23A_HUMAN	43707.1	44773.2	45633.8	44734.4	44700.5	46495.5	44181
P62753	RS6_HUMAN	25710.3	28252.1	27690.4	26231.7	26616.7	27202.3	25852.8
P62805	H4_HUMAN	243546	243258	247706	243346	247257	251956	249379
P62820	RAB1A_HUMAN	3353.99	3296.73	3698.59	3378.19	2543.71	2717.12	3325.1
P62820;Q9H0U4	RAB1A_HUMAN;RAB1B_HUMAN	5347.06	5920.05	5325.32	5245.41	5895.95	6015.99	5779.44
P62826	RAN_HUMAN	48682.8	47893.8	52329	47332.9	48689.1	49643.7	47725.1
P62829	RL23_HUMAN	22812.3	21121.8	21964.2	20053.4	19773.3	20463.6	20289.3
P62834	RAP1A_HUMAN	8239.69	7906.06	5992.04	6148.84	8828.14	7490.91	7574.74
P62837	UB2D2_HUMAN	1150.31		1078.95	1373.65			1261.16
P62841	RS15_HUMAN	12153.1	12036.2	11341.2	11164.5	9454.29	10452.9	8883.28
P62847	RS24_HUMAN	4836.69	4882.29	4106.59	5310.63	4939.7	5119.82	4461.07
P62851	RS25_HUMAN	36851.7	35183.9	35305	35373.1	36431.3	33916.6	36450.9
P62854	RS26_HUMAN	1398.6	1810.88	501.344	1515.38	1918.49	1827.8	773.484
P62854;Q5JNZ5	RS26L_HUMAN;RS26_HUMAN	19911.1	18709.4	20425.3	20228.2	20571.9	18226	18833.6
P62857	RS28_HUMAN	18031.8	18715.2	17521.4	18583	17046	17251.3	17649.7
P62861	RS30_HUMAN	14730	16622.7	18092	16055.5	17418.4	15793.6	17179.1
P62873	GBB1_HUMAN	2783.74	3518.94	3382.31	3318.8	4279.7	3778.27	3373.55
P62873;P62879	GBB1_HUMAN;GBB2_HUMAN	3637.92	3625.68	3304.3	4971.03	3620.4	3199.91	3249.31
P62873;P62879;Q9HAV0	GBB1_HUMAN;GBB2_HUMAN;GBB4_HUMAN	9250.89	8620.32	8174.24	6596.5	9100.61	8909.4	8378.21
P62875	RPAB5_HUMAN	1229.84	887.475	969.744	879.491	1056.42	1145.59	887.331
P62877	RBX1_HUMAN	2735.25	2074.2	1744.33	1983.66	2460.59	2819.66	2333.31
P62879	GBB2_HUMAN	3930.82	3436.97	3653.03	3279.8	3716.45	3322.85	3987.55
P62879;Q9HAV0	GBB2_HUMAN;GBB4_HUMAN	1670.99	1811.51	1633.95		1285.69	2938.2	1827.38
P62888	RL30_HUMAN	17855.6	18231.8	19120.8	18979.9	18319.7	19761.3	18825.1
P62899	RL31_HUMAN	28375.6	32901.8	27280.9	26515.1	30195.5	30157.5	27366.6
P62906	RL10A_HUMAN	15737.1	17132.6	18216.2	14922.9	15750	17450.6	18469.7
P62910	RL32_HUMAN	14594.4	12838.9	13393.5	14843.2	13907.4	14048.9	12615.9
P62913	RL11_HUMAN	15491.1	14351.3	13605.7	13355.2	13566.3	14819.6	12861.1
P62917	RL8_HUMAN	28912.8	27484.5	24631.1	24705.9	26187.5	25006.2	25885
P62937	PPIA_HUMAN	147833	144016	144208	149793	148350	143156	141695
P62942	FKB1A_HUMAN	8487.68	6138.91	7171.03	7818.5	8134.92	6114.98	7834.52
P62979	RS27A_HUMAN	98038	97027.9	96568.4	92995	93470.8	99570.9	95743.8
P62993	GRB2_HUMAN	975.133	1311	1482.24	953.694	1263.32	1362.9	1130.32
P62995	TRA2B_HUMAN	1096.17	1297.51	1088.44	1087.45	1452.88	1308.4	1231.91
P62995;Q13595	TRA2A_HUMAN;TRA2B_HUMAN	5748.99	7233.8	5329.83	6116.13	3778.11	5288.56	5311.93
P63000	RAC1_HUMAN	12734.3	11847.9	12311.7	12184.4	12757.8	12336.6	11290
P63010	AP2B1_HUMAN	3256.75	3564.87	3725.29	2832.68	3112.5	2642.86	3186.96
P63010;Q10567	AP1B1_HUMAN;AP2B1_HUMAN	3868.99	3478.99	3311.2	3992.63	3637.8	2936.29	3565.62
P63027;Q15836	VAMP2_HUMAN;VAMP3_HUMAN	1239.46	735.823	955.137	1706.52	1329.22	1619.66	1845.98
P63092;Q5JWF2	GNAS1_HUMAN;GNAS2_HUMAN	1602.14	1539.16	1549.57	1294.62	2087.94	1711.19	1757.55
P63096	GNAI1_HUMAN	443.825	162.195		556.751		349.425	690.228
P63098	CANB1_HUMAN	533.427	444.146	336.265	227.743	470.534
P63104	1433Z_HUMAN	17188.3	16088.9	18326.7	16882	17173.4	18121.3	16139.2
P63151	2ABA_HUMAN	2268.22	2336.25	1915.7	2110.96	1857.16	2243.28	2493.07
P63167	DYL1_HUMAN	1971.52	2337.9	3436.49	2765.36	2871.22	2404.54	2174.23
P63173	RL38_HUMAN	7095.35	7710.83	8843.17	8205.56	8217.06	7773.44	8444.5
P63208	SKP1_HUMAN	2164.98	2007.58	1571.88	2211.51	2217.34	1951.14	1856.72
P63218	GBG5_HUMAN	3595.54	3832.53	2371.26	2919.03	3294.49	2906.6	2778.41
P63220	RS21_HUMAN	24484.6	27786.1	25555.7	24097.5	22728.5	26774	27750.8
P63241	IF5A1_HUMAN	23007.9	23962.4	25084.9	21869.9	24510.2	25484.6	25313.8
P63244	RACK1_HUMAN	18707.9	19653.7	18774.3	19250.3	19294.8	19240.6	19457.7
P63279	UBC9_HUMAN	2491.73	2740.67	3207.44	2863.84	2398.76	2656.82	2455.87
P63316	TNNC1_HUMAN	561.663	730.236		851.122	500.167	883.982	479.948
P67775	PP2AA_HUMAN	4521.03	2773.51	2673.35	4199.88	4472.41	3953.6	3815.73
P67809	YBOX1_HUMAN	895.091	2701.57	3190.66	1756.53	1776.04	3612.53	3854.6
P67812	SC11A_HUMAN	1673.81	2217.66	2176.74	1865.22	1965.27	2041.85	2428.67
P67870	CSK2B_HUMAN	1052.18	908.6	942.845	1260.22	1054.87	1132.35	941.831
P67936	TPM4_HUMAN	11842.9	12330.6	12189.9	12429.4	13472.9	11617.3	11956
P68036	UB2L3_HUMAN	4375.83	4943.9	4500.41	4499.84	4670.75	4746.35	3638.99
P68104;Q5VTE0	EF1A1_HUMAN;EF1A3_HUMAN	47417.6	47625.4	44781.3	47009.5	45905.8	51256	50723.6
P68366	TBA4A_HUMAN	12955	16179	6585.2	15586.4	17255.3	17164.9	11584.9
P68366;Q9BQE3	TBA1C_HUMAN;TBA4A_HUMAN	55224.6	55517.1	53018	53253.1	54447.6	56936.1	54954.6
P68366;Q9BQE3;Q9H853	TBA1C_HUMAN;TBA4A_HUMAN;TBA4B_HUMAN	2307.73	3211.93	1727.49	3330.73	3274.38	4011.54	1973.97
P68371	TBB4B_HUMAN	34000.9	32136.9	31291.8	29952.9	32252.2	29891.8	29989.6
P68400	CSK21_HUMAN	852.218	1126.37	1025.41	907.122	1359.16	876.672	1456.81
P68402	PA1B2_HUMAN	573.966	854.621	915.046	806.311	892.133	698.491	890.862
P68431;P84243;Q16695;Q71DI3	H31T_HUMAN;H31_HUMAN;H32_HUMAN;H33_HUMAN	39807.6	34603.9	38232.4	38544	37238.8	41366.8	42163.9
P68767	AMPA_ECOLI	568.21	621.943		360.423		585.154	439.213
P68871	HBB_HUMAN	48567.1	53750.6	54425.9	56321.1	50017.1	54589.8	53499.9
P69808	PTFB1_ECOLI	1825.45	2253.05	1983.71	1723.14	2250.17	1621.74	1835.01
P69849;Q15155;Q5JPE7	NOMO1_HUMAN;NOMO2_HUMAN;NOMO3_HUMAN	2223.43	1748.97	1537.88	1892.44	1526.49	1578	1835.71
P69905	HBA_HUMAN	29734	31750.8	30510.6	30118.2	31034.3	29562.7	30229.3
P76399	MDTC_ECOLI	904.097		1088.65	338.06			1125.9
P76655	YQIG_ECOLI		152.406					335.234
P78310	CXAR_HUMAN	850.896	1073.57	733.573	493.236	843.45	728.148	653.977
P78316	NOP14_HUMAN	787.406	606.125	673.005	351.825	516.686	963.711	829.126
P78318	IGBP1_HUMAN	1085.82	753.253	1255.79	1608.72	936.77	1245.13	1245.02
P78330	SERB_HUMAN	2844.72	2858.07	2762.67	2836.21	2942.4	2805.81	2720.81
P78332;P98175	RBM10_HUMAN;RBM6_HUMAN	600.632	859.812	851.246		933.293	1148.7	1391.29
P78344	IF4G2_HUMAN	2301.59	2155.45	2417.95	2156.06	2504.41	2033.39	2159.6
P78345	RPP38_HUMAN			380.935	304.061			262.128
P78346	RPP30_HUMAN	1117.44	1383.08	1073.88	1055.56	853.167	998.363	964.65
P78347	GTF2I_HUMAN	2780.23	3206.98	2863.39	3291.48	3136.85	3190.47	3005.15
P78371	TCPB_HUMAN	7799.28	8363.38	7432.43	7207.68	7786.68	8446.74	7762.46
P78386	KRT85_HUMAN	12251.9	10801.2		10581.9	10131.8	11314.3	10761.1
P78406	RAE1L_HUMAN	1347.01	1305.25	1387.31	1280.12	1631.37	1557.82	1292.51
P78417	GSTO1_HUMAN	10845.5	10605.7	9648.01	9170.84	10495.6	10642	11464.4
P78527	PRKDC_HUMAN	9188.77	9682.86	9412.63	9430.77	9441.37	9587.2	9576.18
P80303	NUCB2_HUMAN	880.896	587.743	636.495	644.176	594.235	461.218	709.971
P80723	BASP1_HUMAN	30659.6	31325.8	26586.2	29248.6	29264.3	28933.7	29760.2
P82650	RT22_HUMAN	1586.75	1925.65	1832.45	1546.87	1465.66	1800.16	1801.92
P82663	RT25_HUMAN	707.982	607.561	657.711	607.462	275.333	611.396	466.36
P82673	RT35_HUMAN	567.132	550.701	514.242	494.878	281.65	423.663	311.638
P82675	RT05_HUMAN	678.454	768.106	842.87	906.635	654.365	631.668	787.594
P82909	RT36_HUMAN	78.8063	296.698		262.912	153.152	506.616	209.748
P82914	RT15_HUMAN	1004.47	1052.71	938.72	679.419		843.916	800.832
P82921	RT21_HUMAN				91.2205		117.849	160.966
P82930	RT34_HUMAN	1166.1	955.447	1165.04	1224.71	863.087	907.834	757.787
P82932	RT06_HUMAN	1490.54	746.113	860.317	1410.9	857.422	1145.21	1217.79
P82933	RT09_HUMAN	953.976	856.816	1094.44	1237.75	887.753	1187.65	1416.94
P82970	HMGN5_HUMAN	2810.96	3525.85	2394.02	2775.05	3358.47	3975.81	3784.79
P82979	SARNP_HUMAN	5509.65	5558.64	5136.5	5741.16	6127.45	5533.62	5899.6
P83731	RL24_HUMAN	10011.4	9614.56	9559.03	9800.51	10669	9821.18	10210.3
P83876	TXN4A_HUMAN	1097.05	767.054	845.282	929.879	1223.23	921.057	969.137
P83881	RL36A_HUMAN	3834.04	3779.21	4368.81	4943.88	4766.02	3521.94	5374.25
P83881;Q969Q0	RL36A_HUMAN;RL36L_HUMAN	20538.8	20281.5	23077.4	19027.8	22516.8	22047.6	21542.8
P83916	CBX1_HUMAN	1212.42	1399.85		1491.43	1439.87	1458.54	1000.32
P83916;Q13185	CBX1_HUMAN;CBX3_HUMAN	471.859	383.793	13.353	968.859	624.433	488.127	128.815
P84085	ARF5_HUMAN	2976.38	2846.81	3524.32	3217.65	2703.83	2650.04	2975.1
P84090	ERH_HUMAN	6334.55	4987.42	4962.53	6026.74	5437.62	4833.03	5334.61
P84095	RHOG_HUMAN	1843.9	1301.96	1323.7	1548.44	1814.46	1387.76	1460.09
P84098	RL19_HUMAN	22665.9	16542.9	19236.9	20101.8	16715.4	13660	16546.6
P84103	SRSF3_HUMAN	18091.8	19222.8	20209.2	17948.7	18769.7	18840.9	19704.8
P84103;Q16629	SRSF3_HUMAN;SRSF7_HUMAN	2446.25	1758.24	1434.28	2656.01	2127.3	3034.06	2144.49
P98082	DAB2_HUMAN	1191.94	1377.68	1090.22	920.823	1012.97	820.452	1516.04
P98175	RBM10_HUMAN	1189.75	1398	1329.08	1424.5	1296.76	1492.22	1865.45
P98179	RBM3_HUMAN	4012.89	4453.96	3119.94	3274.54	3055.98	3604.98	3962.19
P99999	CYC_HUMAN	3723.96	3979.69	4038.85	3990.52	4194.11	3874.74	4419.09
Q00037	TNPA_ECOLI	3860.22	4481.07	3702.52	4727.16	4681.24	4406.79	3208.07
Q00059	TFAM_HUMAN	2545.55	2826.96	2505.26	2901.7	2233.22	2857.16	2492.49
Q00169	PIPNA_HUMAN	381.015	450.561	586.218	570.083	645.876	821.219
Q00325	MPCP_HUMAN	25059.5	20625.6	21973.4	23916.9	22150.2	25126.9	22725.9
Q00341	VIGLN_HUMAN	1741.45	1846.8	1967.1	2001.79	1809.35	2091.64	1958.99
Q00535	CDK5_HUMAN	621.462	1123.62	929.399	1185.62	726.639	709.943	1011.64
Q00577	PURA_HUMAN	509.601	1159.42	662.084	602.331	602.174	832.15	624.322
Q00587	BORG5_HUMAN						140.121
Q00610	CLH1_HUMAN	7902.24	8485.88	8460.99	7304.15	7776.82	8640.01	8758.94
Q00653	NFKB2_HUMAN	673.864	1044.54	771.836	415.766	730.34	814.586	902.767
Q00688	FKBP3_HUMAN	5247.35	5229.14	5378.57	6092.04	5293.39	5083.8	5151.33
Q00765	REEP5_HUMAN	2977.57	3330.2	3075.97	3037.92	2866.87	3297.16	2776.19
Q00796	DHSO_HUMAN	5092.41	5259.73	5236.58	4823.96	4848.26	4245.11	4876.22
Q00839	HNRPU_HUMAN	28632.2	27885.3	28882	27464.2	28142.1	27890.4	28162.7
Q01082	SPTB2_HUMAN	4488.36	4489.91	4456.09	4437.09	4322.88	4239.64	4531.35
Q01085	TIAR_HUMAN	1711.07	1639.93	1226.12	1180.47	1275.52	1581.89	1146.97
Q01105	SET_HUMAN	15933.4	17404.1	16294.2	15964.2	15281.9	17581.9	16563.3
Q01130	SRSF2_HUMAN	13899.1	13755.3	14353.5	15342.8	15467.9	15379.7	16128.8
Q01415	GALK2_HUMAN		665.889	907.106			929.226	452.111
Q01433	AMPD2_HUMAN	495.115	556.049	959.009	878.214	675.027	939.863	718.099
Q01449	MLRA_HUMAN	2699.72	2537.05	1823.21	1902	2435.15	2203.21	2452.84
Q01469	FABP5_HUMAN	2624.91	2193.17	2469.3	2018.03	2421.7	2520.15	2459.96
Q01518	CAP1_HUMAN	5292.32	5220.85	4996.35	5138.34	5633.28	5351.43	4751.26
Q01628	IFM3_HUMAN	1152.35	1110.14	880.017	1150.62	691.707	627.336	953.533
Q01650	LAT1_HUMAN	9282.81	10102.3	9810.46	7959.21	11167.2	10408.8	9850.81
Q01658	NC2B_HUMAN	1374.38	1086.25	1569.18	1288.49	1020.67	2258.12	1592.48
Q01780	EXOSX_HUMAN	1104.28	1129.01	1100.8	1080.15	1164.62	1095.04	925.529
Q01813	PFKAP_HUMAN	2866.6	2965.7	2633.56	3494.14	3178.15	2985.51	2870.92
Q01844	EWS_HUMAN	5457.85	4964.45	4781.8	5405.59	4625.58	5124.75	4465.26
Q01970	PLCB3_HUMAN	1161.02	834.274	1259.48	1091.63	792.525	1103.01	1019.26
Q02218	ODO1_HUMAN	2419.05	2732.92	2811.11	2362.36	2303.21	2542.88	2658.39
Q02241	KIF23_HUMAN			170.507	296.045	261.318	611.791	542.882
Q02252	MMSA_HUMAN	505.965	858.628	339.78	759.166	475.309	700.818	552.668
Q02543	RL18A_HUMAN	11051.2	11603.1	10136.5	12054.7	11387	11301.6	10611.5
Q02750	MP2K1_HUMAN	1025.38	1469.49	1497.02	1076.6	2189.43	1440	1421.45
Q02790	FKBP4_HUMAN	5512.33	5747.76	5163.94	5292.87	4687.32	5615.97	5533.78
Q02809	PLOD1_HUMAN	2461.54	2050.77	2445.72	2473.85	2361.58	2320.27	2534.64
Q02818	NUCB1_HUMAN	1289.23	1212.25	1032.22	1447.41	1769.15	1620.12	1178.54
Q02878	RL6_HUMAN	28271.4	29016.2	28818.9	26691.1	27046.9	26805.2	26393.3
Q02880	TOP2B_HUMAN	1132.8	938.38	1145.65	866.473	1036.31	934.224	1191.58
Q02978	M2OM_HUMAN	1629.61	1862.81	1649.75	2028.69	1449.1	1931.89	1393.27
Q03154	ACY1_HUMAN	898.77	853.81	850.753	465.27	396.618	439.297	832.646
Q03252	LMNB2_HUMAN	2783.44	2605.36	2940.88	2742.18	2964.17	2634.01	2784.66
Q03405	UPAR_HUMAN	697.792	485.688	545.012	659.813	476.603	413.85	551.372
Q03518	TAP1_HUMAN					234.024	190.758	167.331
Q03519	TAP2_HUMAN	1120.16	676.172	812.48	886.001	856.33	553.966	1298.75
Q03701	CEBPZ_HUMAN	1459.08	1031.18	1349.68	1323.05	1266.02	1451.67	1137.6
Q04206	TF65_HUMAN	491.557	665.614	1137.7	1283.77	779.052	1148.22	629.9
Q04323	UBXN1_HUMAN	1601.41	2304.5	2030.39	1727.79	1649.6	2003.09	1599.16
Q04446	GLGB_HUMAN	2218.67	1800.47	1927.69	2354.21	1781.65	2422.73	2068.83
Q04637	IF4G1_HUMAN	5197.87	5346.87	5439.98	5087.25	5436.02	5280.42	5354.9
Q04695	K1C17_HUMAN	37010.4	36532.6	36487.5	35774	36762.3	36308.6	36647.4
Q04726	TLE3_HUMAN	689.776	465.686	527.791	550.907	755.451	708.014	657.698
Q04760	LGUL_HUMAN	7932.68	7663.1	7254.08	7919.53	7321.78	7084.41	8243.44
Q04837	SSBP_HUMAN	13357.9	10948.2	11487.7	12056.6	11481.4	11354.4	11391.3
Q04917	1433F_HUMAN	3524.69	3597.46	2744.66	3294.96	3122.01	3762.53	3584.05
Q05048	CSTF1_HUMAN	1232.34	1363.88	994.197	1083.1	1569.37	1357.37	1387.3
Q05397	FAK1_HUMAN		4382.28	4482.77	4128.85		3861.9	4775.37
Q05519	SRS11_HUMAN	1803.9	1738.82	1567.91	1817.37	1894.22	1398.18	1695.29
Q05639	EF1A2_HUMAN	83036.2	83622.4	83860.2	82279.3	81241.8	78437.5	82940.6
Q05682	CALD1_HUMAN	1994.01	2245.72	1590.55	2430.04	2542.29	2446.06	2113.56
Q06033	ITIH3_HUMAN	6683.39	6612.93	6286.58	6604.79	6116.42	6370.53	6573.66
Q06124	PTN11_HUMAN	1382.39	1529.79	1652.91	1643.09	1050.19	1629.73	1697.7
Q06136	KDSR_HUMAN	847.409	408.28	728.635	870.087	820.88	691.559	1112.1
Q06203	PUR1_HUMAN	1457.4	1740.3	973.362	1093.27	1877.84	1843.94	1458.98
Q06210	GFPT1_HUMAN	1178.35	1365.26	1288.49	1285.34	1195.91	1251.29	1140.39
Q06265	EXOS9_HUMAN	1239.94	1662.37	1379.62	1366.17	1366.15	1311.28	1446.14
Q06323	PSME1_HUMAN	7063.98	7262.18	7644.53	7008.34	7454.39	7156.3	7439.46
Q06587	RING1_HUMAN	462.028		176.555	281.443	164.534	86.0066	272.874
Q06787	FMR1_HUMAN			283.665			775.355	512.211
Q06830	PRDX1_HUMAN	65915.8	66788.2	70406.6	68536.1	69701.5	68248.7	66209.3
Q06830;Q13162	PRDX1_HUMAN;PRDX4_HUMAN	30502.5	32738.6	34894.1	28021.3	35078.5	33905.2	35287.1
Q07020	RL18_HUMAN	23964.9	23338.7	23654.5	24337.5	23408.5	22371.1	25355.2
Q07021	C1QBP_HUMAN	8774.98	9362.66	6044.96	7761.66	7539.65	7440.34	5721.37
Q07065	CKAP4_HUMAN	1611.34	1686.38	1714.78	1394.37	2006.26	1705.44	1721.55
Q07157	ZO1_HUMAN	508.402		664.615	513.116	315.268	696.291	349.843
Q07666	KHDR1_HUMAN	5671.04	7440.27	7607.55	4531.79	7538.42	6003.06	6708.73
Q07812	BAX_HUMAN	2080.81	2188.36	1632.46	2020.04	1549.73	2488.92	2327.96
Q07864	DPOE1_HUMAN						194.044
Q07866	KLC1_HUMAN	1360.1	1088	1353.78	991.1	909.052	1170.87	1106.91
Q07955	SRSF1_HUMAN	16201	14084.2	14596.1	14562	13849.7	15327.7	14361.9
Q07955;Q13242	SRSF1_HUMAN;SRSF9_HUMAN	1535.07	1774.82	1016.9	1447.81	1155.22	922.071	1420.26
Q07960	RHG01_HUMAN	1817.77	1485.97	1572.83	1733.63	1757.09	1597.55	1634.44
Q08117	TLE5_HUMAN		231.927			223.868	213	311.652
Q08170	SRSF4_HUMAN	915.375	831.571	364.263	679.466	428.927	442.142	502.619
Q08170;Q13243;Q13247	SRSF4_HUMAN;SRSF5_HUMAN;SRSF6_HUMAN	19017.1	21736.4	20034.1	18317.2	16877	19030	20964.7
Q08170;Q13247	SRSF4_HUMAN;SRSF6_HUMAN	6234.35	4515.37	4877.91	4937.68	5740.3	4118.47	4614.78
Q08209	PP2BA_HUMAN	607.534	604.165	621.528	176.904	1042.26	862.414	609.374
Q08211	DHX9_HUMAN	9269.82	9871.55	10284.5	9699.34	10139	9806.03	10085.5
Q08257	QOR_HUMAN	944.231	1082.93	1287.89	1161.74	1143.17	1367.95	914.108
Q08379	GOGA2_HUMAN			396.849	269.97	70.7798	289.707	158.188
Q08380	LG3BP_HUMAN	585.608	875.981	1322.98	1563.49	913.681	1103.65	1217.43
Q08623	HDHD1_HUMAN	885.438	899.397	670.872	638.59	1189.84	807.593	961.5
Q08752	PPID_HUMAN	659.224	1085.39	881.588	772.431	798.572	978.222	955.717
Q08945	SSRP1_HUMAN	4893.33	5347.28	5620.82	5061.8	5487.03	5787.4	5413.38
Q08AF3	SLFN5_HUMAN	252.772	525.521	518.476	538.173	197.919	426.995	355.599
Q08J23	NSUN2_HUMAN	4136.33	4485.67	4593.67	4485.93	4861.36	4891.82	4733.1
Q09028	RBBP4_HUMAN	4142.09	3619.17	4294.2	4111.95	3415.38	3090.48	4105.53
Q09028;Q16576	RBBP4_HUMAN;RBBP7_HUMAN	7933.84	6144.5	7261.37	7660.41	7993.2	6811.49	7508.76
Q09161	NCBP1_HUMAN	1939.11	1489.55	1348.22	1757.39	1946.31	1638.62	1681.99
Q09666	AHNK_HUMAN	16767.6	17195.5	15658.4	15854.1	15699.8	16473.3	16269.2
Q0VDF9	HSP7E_HUMAN	1152.29	840.386	919.155	859.73	846.814	679.692	1010.38
Q10471	GALT2_HUMAN	2703.39	2795.1	2950.47	2630.39	3266.72	2542.37	2641.51
Q10567	AP1B1_HUMAN	2261.81	2451.92	2243.33	1974.98	1612.62	1553.8	2442.22
Q10570	CPSF1_HUMAN	759.071	1030.94	1265.37	763.302	1313.53	728.254	1551.47
Q10589	BST2_HUMAN	1244.57	1130.48	637.985	780.024	1248.1	1327.39	1305.97
Q10713	MPPA_HUMAN	2131.02	2592.17	2270.86	2360.79	2338.88	2413.46	2171.75
Q12768	WASC5_HUMAN		242.663		657.977	287.34	374.474	441.537
Q12769	NU160_HUMAN	1575.84	1860.28	1567.93	1719.58	1616.71	1849.7	1562.28
Q12788	TBL3_HUMAN	1052.96	921.353	1190.72	1169.87	1209.37	1280.07	1416.27
Q12792	TWF1_HUMAN	1780.39	2257.61	1850.06	1891.53	1679.68	2067.39	2110.32
Q12792;Q6IBS0	TWF1_HUMAN;TWF2_HUMAN	1489.71	1556.74	1642.93	1348.26	1399.17	1050.03	1492.31
Q12797	ASPH_HUMAN	2905.03	3430.72	3164.82	3485.3	3289.85	3268.57	3617.55
Q12805	FBLN3_HUMAN	1707.25	1778.05	2046.67	2091.95	1845.96	2029.8	1627.53
Q12846	STX4_HUMAN	729.34	529.506		1055.58	1405.06	781.291	583.069
Q12849	GRSF1_HUMAN	1970.12	1304.87	1951.7	1089.52	1141.69	1642.49	1590.79
Q12874	SF3A3_HUMAN	2179.09	2970.18	3423.9	2576.78	2525.3	2465.79	2290.14
Q12888	TP53B_HUMAN	722.413	1055.52	699.134	911.017	706.118	744.541	864.249
Q12904	AIMP1_HUMAN	3936.29	3970.66	3754.53	3364.72	3813.62	3205.03	3367.63
Q12905	ILF2_HUMAN	5744.53	6642.47	5966.53	5732.3	5169.82	5553.19	6189.12
Q12906	ILF3_HUMAN	14863.1	15631.8	15668.1	14706.9	14426.1	14950	14260.4
Q12906;Q96SI9	ILF3_HUMAN;STRBP_HUMAN	6325.22	5041.53	4955.37	7367.17	7117.08	5541.84	6595.51
Q12907	LMAN2_HUMAN	3155.36	3441.39	2843.49	3137.78	3593.06	3073.83	3921.71
Q12931	TRAP1_HUMAN	4421.72	4019.38	4071.26	4455.95	4964.77	4395.95	4215.35
Q12959	DLG1_HUMAN	376.576			492.088	925.775
Q12965	MYO1E_HUMAN	1450.4	1366.16	1373.1	1431.69	1299.26	1368	1407.74
Q12972	PP1R8_HUMAN	496.524	809.217	729.229	717.115	448.473	468.203	729.76
Q12996	CSTF3_HUMAN	1524.61	1588.46	1014.69	1453.61	1328.28	1329.9	1103.99
Q13011	ECH1_HUMAN	3410.63	2867.66	2596.83	3356.13	2999.09	3691.9	3594.01
Q13033	STRN3_HUMAN	127.81	694.765			110.078	234.052	167.756
Q13042	CDC16_HUMAN	749	795.938	654.772	661.091	234.036	307.577	411.228
Q13045	FLII_HUMAN	693.094	610.239	695.344	563.328	741.113	558.607	513.978
Q13057	COASY_HUMAN	3265.17	2272.73	2377.96	2874.87	2585.05	2453.67	2368.74
Q13085	ACACA_HUMAN	1711.8	1707.23	1790.36	1512.56	1790.64	1703.8	1764.11
Q13098	CSN1_HUMAN	1319.64	1412.9	1051.5	1246.66	1290.31	1114.94	1305.28
Q13112	CAF1B_HUMAN	441.875	283.287	640.39	637.115	539.773	675.605	521.84
Q13123	RED_HUMAN	866.941	974.745	1917.35	1693.98	1326.18	1249.97	1560.9
Q13126	MTAP_HUMAN	3179.55	2970	3080.87	3021.97	2809.65	2893.03	2837.86
Q13131	AAPK1_HUMAN	1046.45	1076.47	1301.09		1221.72	1207.42	1656.63
Q13144	EI2BE_HUMAN	1402.64	579.645	619.357	889.3	501.682	952.923	1068.28
Q13148	TADBP_HUMAN	2846.71	2192.61	2408.41	2274	2422.5	2656.31	2644.29
Q13151	ROA0_HUMAN	6949.55	9121.13	7370.81	5826.36	8151.98	5974.24	7968.65
Q13155	AIMP2_HUMAN	4000.09	4388.97	4116.22	4525.44	4106.01	4222.01	3631.16
Q13162	PRDX4_HUMAN	4732.18	5625.45	4708.15	4485.5	4477.17	5054.55	4456.31
Q13177	PAK2_HUMAN	2446.43	2673.19	2432.8	2872.72	3106.93	2642.74	2515.14
Q13185	CBX3_HUMAN	2772.91	2562.34	2654.46	2901.45	2481.94	2743.39	2368.5
Q13190	STX5_HUMAN	807.144	343.279	420.091	395.267	315.185	631.557	705.719
Q13200	PSMD2_HUMAN	2445.7	2395.26	2749.73	2098.74	2081.98	2161.06	2186.4
Q13214	SEM3B_HUMAN	529.229	170.653	336.251			663.171	378.877
Q13228	SBP1_HUMAN	1287.78	1087.82	1354.19	878.294	1153.77	1490.74	1419.71
Q13242	SRSF9_HUMAN	3370.52	3161.23	3532.43	3604.64	3561.47	4007.24	3727.4
Q13243	SRSF5_HUMAN	761.063	1031.38	1644.13	1706.25	1818.94	1595.63	1713.53
Q13247	SRSF6_HUMAN	5516.83	5429.38	6101.75	6528.07	5675.2	6696.51	5755.71
Q13257	MD2L1_HUMAN		814.316	467.991	510.199	1401.22	459.135	882.677
Q13263	TIF1B_HUMAN	5422.71	7044.14	5855.17	6560.88	6686.04	6525.3	6254.43
Q13283	G3BP1_HUMAN	4842.22	4997.57	5289.24	5261.22	5941.42	5675.18	5303.99
Q13283;Q9UN86	G3BP1_HUMAN;G3BP2_HUMAN	15983	15239.9	13289.1	14083.3	12444.9	12924.8	13473.1
Q13287	NMI_HUMAN		504.573	758.496	537.925			744.659
Q13310	PABP4_HUMAN	5221.17	4967.25	4939.12	4181.33	5001.81	4377.16	5091.05
Q13330	MTA1_HUMAN	1089.49	852.656	804.904		1102.76	1012.57	388.161
Q13347	EIF3I_HUMAN	3076.39	3111.77	3297.4	3294.36	3119.78	3339.52	3170.69
Q13362;Q14738	2A5D_HUMAN;2A5G_HUMAN	872.883	708.247	938.151	1101.45	2070.71	660.032	802.043
Q13404	UB2V1_HUMAN	5741.82	6682.54	5385.6	5789.94	5880.8	3928.18	4707.85
Q13404;Q15819	UB2V1_HUMAN;UB2V2_HUMAN	8529.93	7590.79	7333.87	7444.01	7761.58	7422.95	7792.56
Q13405	RM49_HUMAN	840.403	798.367	526.786	651.293	652.242	1023.3	693.946
Q13409	DC1I2_HUMAN	2759.78	3014.72	2526.1	2191.45	1843.35	2181.77	2811.04
Q13418	ILK_HUMAN	1053.77	916.47	909.958	857.24	918.581	626.662	746.99
Q13421	MSLN_HUMAN		325.413	511.839
Q13423	NNTM_HUMAN	2710.34	2677.44	2456.82	2436.62	2443.54	2432.12	2567.44
Q13425	SNTB2_HUMAN		424.062	608.671	574.245		775.987	675.526
Q13427	PPIG_HUMAN	1124.98	1194.4	1197.92	1289.74	1776.78	1089.47	1164.72
Q13428	TCOF_HUMAN	1792.95	1971.37	2012.97	1846.91	1989.25	1911.63	2051.47
Q13435	SF3B2_HUMAN	4822.08	4653.76	4275.61	4388.21	3868.81	4594.88	4346.09
Q13442	HAP28_HUMAN	3518.3	3434.98	3697.61	2886.39	4116.36	2880.74	3693.79
Q13445	TMED1_HUMAN	1052.7	1225.72	781.695	986.854	1097.12	1442.7	995.458
Q13451	FKBP5_HUMAN	855.073	1476.66	1153.54	1807.54	1152.08	1096.08	1268.94
Q13492	PICAL_HUMAN	1804.88	1709.83	1786.18	2192.22	1842	2603.77	1921.93
Q13501	SQSTM_HUMAN	2209.5	1375.39	1458.73	1732.7	1807.24	1311.88	2241.8
Q13505	MTX1_HUMAN	731.65	991.26	672.142	676.86	500.446	416.795	854.967
Q13510	ASAH1_HUMAN	177.957	460.64	444.557	569.656	557.585	642.864	915.204
Q13523	PRP4B_HUMAN	919.086	554.35	1026.08	723.903	879.94	723.453	657.891
Q13526	PIN1_HUMAN	1048.79	1418.71	1307.85	1665.92	1162.2	1513.22	2007.45
Q13541	4EBP1_HUMAN	639.748	640.901	656.2	1028.71	340.834	767.425	924.291
Q13547	HDAC1_HUMAN	1560.55	1438.19	1405.77	1810.45	1588.15	1653.02	1535.36
Q13547;Q92769	HDAC1_HUMAN;HDAC2_HUMAN	3288.21	3722.41	4177.32	4647.45	3983.86	3431.43	3908.41
Q13561	DCTN2_HUMAN	2367.75	1862.62	1827.04	1790.2	2235.05	2035.84	1626.22
Q13564	ULA1_HUMAN	947.746	841.501	1200.51	794.591	908.46	871.738	828.363
Q13572	ITPK1_HUMAN	580.649	849.35	695.58	874.127	698.795	396.732	705.96
Q13573	SNW1_HUMAN	1706.48	1667.68	1498.47	1382.67	1535.9	1267.27	1712.19
Q13595	TRA2A_HUMAN	845.613	692.544	822.184	486.434	431.904	665.264	1019.73
Q13596	SNX1_HUMAN	1283.28	1069.79	1265.28	1045.42	1019.95	1402.22	1210.92
Q13601	KRR1_HUMAN	800.63	1059.84	760.357	956.745	1322.75	793.053	1095.97
Q13610	PWP1_HUMAN	1563.68	1600.3	1233.51	988.64	1051.39	1522.58	1419.95
Q13616	CUL1_HUMAN	1238.13	887.646	466.49	1042.55	1007.84	483.047	618.928
Q13617	CUL2_HUMAN	770.064	507.295	720.55	735.488	802.069	602.809	831.038
Q13618	CUL3_HUMAN	1438.36	585.543	1030.7	821.235	308.642	605.052	541.897
Q13619	CUL4A_HUMAN	1234.91	1081.34	1482.68	1223.87	1343.58	1361.74	1256.25
Q13619;Q13620	CUL4A_HUMAN;CUL4B_HUMAN	1372.63	978.061	1575.22	1106.23	1357.01	894.006	1532.72
Q13620	CUL4B_HUMAN	1037.3	809.638	922.336	858.677	1129.3	1252.65	1038.48
Q13630	FCL_HUMAN	2492.02	3314.06	2353.5	2289.81	2540.75	2881.33	2527.03
Q13636	RAB31_HUMAN	1678.7	1345.17	1821.26	1269.91	1226.2	1497.84	1255.25
Q13641	TPBG_HUMAN	183.539		398.229		623.894		363.172
Q13642	FHL1_HUMAN	1143.51	1291.5	933.864	1181.54	1246.56	898.49	1141.4
Q13643	FHL3_HUMAN	1139.42	509.476	962.858	717.483	326.208	704.152	673.824
Q13685	AAMP_HUMAN	162.818	694.705	150.385	263.254	352.614	522.339	575.871
Q13724	MOGS_HUMAN	1534.13	1628.53	1686.78	1095.37	1186.44	1070.84	1317.97
Q13740	CD166_HUMAN	283.354	697.259	722.439	492.58	424.919	385.249	750.506
Q13769	THOC5_HUMAN	1124.59	397.747	699.749	396.793	624.555	1194.49	886.777
Q13813	SPTN1_HUMAN	4792.91	4686.64	5292.65	5310.09	4956.66	4757.79	4949.36
Q13823	NOG2_HUMAN	496.435	528.28	245.977	327.601	453.751	301.596	607.821
Q13838	DX39B_HUMAN	6471.14	5915.2	6232.58	4863.43	6311.41	5729.8	6024.23
Q13867	BLMH_HUMAN	1498.71	564.681	1201.27	1495.98	1042	851.56	1104.13
Q13868	EXOS2_HUMAN	2281.69	2633.01	1998.71	2848.75	1949.65	1743.14	2734.83
Q13885	TBB2A_HUMAN	422.784	414.408	273.105	309.9		300.196
Q13895	BYST_HUMAN	1035.17	704.154	1290.25	1017.36	911.012	894.765	873.727
Q13907	IDI1_HUMAN	1159.66	1025.97	1009.85	887.662	855.89	1020.53	1124.8
Q13951	PEBB_HUMAN	962.048	1484.72	1414.31	1611.94	730.034	996.053	996.167
Q14008	CKAP5_HUMAN	1128.65	850.644	1185.93	780.923	1014.91	918.165	747.506
Q14011	CIRBP_HUMAN	1990.77	1972.02	1238.51	2173.67	2062.68	1926.79	1639.54
Q14019	COTL1_HUMAN	5540.07	5368.87	5714.01	4648.79	5877.02	5097.98	5679.22
Q14061	COX17_HUMAN	331.917	696.073		447.382	717.158	227.432	359.429
Q14103	HNRPD_HUMAN	11753.4	12692.2	13587.4	11960.8	12400	13362.8	12776.5
Q14108	SCRB2_HUMAN	1004.71	862.634	1193.49	1029.51	960.994	817.86	1010.57
Q14116	IL18_HUMAN	5423.03	6542.16	5367.77	4209.83	5569.45	4501.21	5231.56
Q14118	DAG1_HUMAN	806.952	857.105	558.078	712.388	747.09	962.015	838.962
Q14126	DSG2_HUMAN	511.067	564.002	699.838		517.667	594.522	766.549
Q14134	TRI29_HUMAN	1277.23	1205.08	962.079	1314.35	1415.15	1146.55	1033.81
Q14137	BOP1_HUMAN	1245.74	993.818	785.53	1106.67	855.795	1237.22	1052.57
Q14141	SEPT6_HUMAN	1035.79	866.77	810.797	802.262	1143.07	829.59	1026.75
Q14141;Q92599	SEPT6_HUMAN;SEPT8_HUMAN	1336.27	762.963	1357.64	1074.55	1172.64	730.421	967.034
Q14151	SAFB2_HUMAN	1133.77	1287.47	955.431	1455.87	1324.15	1428.89	1219.38
Q14151;Q15424	SAFB1_HUMAN;SAFB2_HUMAN	2569.74	3424.36	4593.62	3247.63	3739.89	4271.33	3724.26
Q14152	EIF3A_HUMAN	3236.47	3604.05	3471.46	3419.08	3749.65	3375.77	3674.91
Q14157	UBP2L_HUMAN	1539.88	1785.01	1727.77	1450.46	1589.71	1463.91	1449.39
Q14160	SCRIB_HUMAN	577.862	136.944	545.942	1047.89	506.681	791.219	630.241
Q14165	MLEC_HUMAN	2191.69	3134.88	2342.31	2991.09	2700.05	2734.53	2656.93
Q14166	TTL12_HUMAN	1224.94	1214.11	1103.14	1139.67	1250.49	1172.4	1462.95
Q14192	FHL2_HUMAN	1464.76	1475.52	1060.58	1861.2	1287.28	1745.53	1355.02
Q14197	ICT1_HUMAN	1878.4	1402.33	1779.9	1637.23	1917.07	1601.99	1936.58
Q14203	DCTN1_HUMAN	1286.45	1207.16	1356.01	1363.02	1177.01	1563.24	1006.12
Q14204	DYHC1_HUMAN	6938.58	7069.46	7169.12	6674.18	6681.69	7015.5	7018.79
Q14232	EI2BA_HUMAN	1930.96	1543.81	1645.48	1749.49	1641.13	1571.68	1678.78
Q14240	IF4A2_HUMAN	2440.26	2105.08	2002.21	2185.19	1864.13	2123.01	1896.29
Q14244	MAP7_HUMAN	1917.9	1854.3	2313.83	1992.46	1577.2	1747.96	1934.23
Q14247	SRC8_HUMAN	3243.89	3807.48	3635.56	3467.3	3525.08	3459.95	4063.71
Q14254	FLOT2_HUMAN	1800.19	1769.35	1862.77	1987.55	2003.45	1680.79	1608.69
Q14257	RCN2_HUMAN	1315.62	1197.67	1328	1456.42	1521.55	921.484	1106.19
Q14258	TRI25_HUMAN	1573.86	1623.85	1733.83	1940.24	1761.18	1570.12	1610.78
Q14315	FLNC_HUMAN	515.898	721.56	257.652	264.855	545.938	565.603	456.602
Q14318	FKBP8_HUMAN	395.207	291.495	119.147	130.666	255.436	543.697
Q14320	FA50A_HUMAN	1734.07	2292.65	1493.26	1332.43	1939.94	1725.36	1786.6
Q14331	FRG1_HUMAN	771.78	821.192	717.962	441.328	562.781	738.208	759.246
Q14344	GNA13_HUMAN	201.105	196.672	226.585	329.464	611.312	369.58	189.166
Q14353	GAMT_HUMAN	351.368	515.308			538.491	421.073	248.108
Q14376	GALE_HUMAN	1725.75	1615.14	1204.49	1202.14	1664.77	902.545	1070.87
Q14432	PDE3A_HUMAN	1273.34	958.16	1712.04	1518.02	1475	1258.95	1305.8
Q14444	CAPR1_HUMAN	3324.91	3345.77	3145.93	3274.2	3584.05	3070.27	3461.1
Q14498	RBM39_HUMAN	4352.47	4288.42	3869.56	4395.49	3598.95	4791.81	4309.15
Q14554	PDIA5_HUMAN	338.404	346.829	459.789	437.129	670.804	697.904	695.839
Q14558	KPRA_HUMAN	177.597	316.616	344.682	310.786	412.165	458.427	341.297
Q14566	MCM6_HUMAN	4004.24	4307.64	4028.69	3821.85	3729.07	3906.71	4164.63
Q14573	ITPR3_HUMAN	1170.56	1150.08	1084.29	1509.47	1410.94	1279.89	1327.22
Q14573;Q14643	ITPR1_HUMAN;ITPR3_HUMAN	1434.32	694.617	662.661	1032.99	1288.71	640.241	1090.21
Q14624	ITIH4_HUMAN	25618	22032.8	22985.3	22631.1	24564.5	24164.5	23375.5
Q14643	ITPR1_HUMAN	453.268	496.362	577.466	781.746	395.237	354.304	580.778
Q14651	PLSI_HUMAN	846.344	1421.33	1175.94	793.216	782.964	1136.04	1188.53
Q14657	LAGE3_HUMAN		313.45	304.452				171.276
Q14671	PUM1_HUMAN	1063.89	927.108	1101.14	1263.73	978.884	843.548	1003.99
Q14677	EPN4_HUMAN	1266.08	1057.4	1107.86	1546.77	1284.61	1226.62	1086.94
Q14683	SMC1A_HUMAN	2703.12	2316.14	2325	2340.6	2682.16	2369.11	2253.98
Q14684	RRP1B_HUMAN	1532.13	1667.34	1643.42	1489.22	1464.45	1698.83	1706.4
Q14690	RRP5_HUMAN	1274.85	1364.67	1356.2	1360.72	1463.8	1439.18	1544.21
Q14692	BMS1_HUMAN	996.314	966.942	1512.53	1036.9	1526.39	1013.24	1110.03
Q14694	UBP10_HUMAN	686.506	738.684	1206.08	1328.44	780.047	848.87	924.311
[truncated: 1,456 more rows]

## Sheet: +1x5%
Protein.Group	Protein.Names	H+1xHE05_R1	H+1xHE05_R2	H+1xHE05_R3	H+1xHE05_R4	H+1xHE05_R5	H+1xHE05_R6	H+1xHE05_R7	D:\Data\KK\KK19\20220407_KK_HeLa_Ecoli-05perc_1ng_R1.d	D:\Data\KK\KK19\20220407_KK_HeLa_Ecoli-05perc_1ng_R2.d	D:\Data\KK\KK19\20220407_KK_HeLa_Ecoli-05perc_1ng_R3.d	D:\Data\KK\KK19\20220407_KK_HeLa_Ecoli-05perc_1ng_R4.d	D:\Data\KK\KK19\20220407_KK_HeLa_Ecoli-05perc_1ng_R5.d	D:\Data\KK\KK19\20220407_KK_HeLa_Ecoli-05perc_1ng_R6.d	D:\Data\KK\KK19\20220407_KK_HeLa_Ecoli-05perc_1ng_R7.d
A0A0B4J2D5;P0DPI2	GAL3A_HUMAN;GAL3B_HUMAN	1636.34	2262.3	2133.03	1913.01	2420.86	1526.34	2373.42	2342.8	1852.61	2077.33	1824.72	2739.92	2347.09	2319.7
A0A0B4J2F0	PIOS1_HUMAN	815.249	981.419	793.699	707.554	842.178	757.4	1368.87	791.14	686.736	460.734	1171.01	958.79	841.602	928.625
A0A0U1RRN3	SPTOS_HUMAN	225.087									720.143	459.066	183.977		232.404
A0AV96	RBM47_HUMAN		534.823		270.743	192.936	345.308	535.883			367.128	819.412		268.677	153.179
A0AVT1	UBA6_HUMAN	1345.32	1109.86	1061.23	1770.35	915.491	1055.27	1358.06	1315.64	1130.05	951.955	1118.51	927.558	1146.25	1187.83
A0FGR8	ESYT2_HUMAN	1307.46	1110.25	658.413	642.053	701.725	968.098	800.191	710.83	549.267	1019.1	550.965	643.561	655.101	1059.37
A0MZ66	SHOT1_HUMAN	807.625	824.014	692.543	886.553	1112.4	599.438	823.003	453.284	777.079	943.547	397.291	705.316	908.557	668.923
A0PJW6	TM223_HUMAN	926.746	1007.35	866.566	767.052	734.019	824.193	812.037	1256.07	1135.38	873.508	846.065	810.898	913.767	1053.63
A1L0T0	HACL2_HUMAN	298.507	557.4		514.357	355.729	705.622	264.941			523.948	405.569
A4FU49	SH321_HUMAN	3400.44	3272.33		1946.13
A4FU69	EFCB5_HUMAN		898.918							375.458	2404.15			771.339	3232.22
A5A3E0	POTEF_HUMAN	68554.2	81525	81527.3	69011.8	72591.3	81337.9	79615.9	72236.3	80836.7	82300.4	73337.2	71283.7	80728.3	77808.1
A5A3E0;P63267	ACTH_HUMAN;POTEF_HUMAN	199728	199483	201321	196692	201211	191997	190108	203189	202892	207133	199042	206362	202523	191279
A5A3E0;P63267;Q562R1	ACTBL_HUMAN;ACTH_HUMAN;POTEF_HUMAN	135841	161980	96316.3	149095	136894	155833	142741	66486.3	127042	122742	117626	88633.7	91726.6	47066.7
A5YKK6	CNOT1_HUMAN	599.715	702.505	913.274	1033.97	661.853	771.075	655.439	1195.79	1005.31	670.526	897.892	459.027	877.838	737.179
A6NDG6	PGP_HUMAN	2284.58	2235.76	2237.03	1737.79	2306.33	2139.81	2032.95	2289.2	1749.39	2182.14	1784.73	2041.43	2002.4	2382.93
A6NDU8	CE051_HUMAN	500.992	158.907	211.035	296.174	484.248		145.096	211.373			247.073	497.612	235.175	195.109
A6NFE3	EFC10_HUMAN	1017.28	1069.85	1339.09		1040.6		1107.23	899.044			470.676	551.724	1102.03	1230.13
A6NHL2	TBAL3_HUMAN	393.423	432.968	432.176	331.07	394.36	602.227	328.233		360.447	412.724	206.146	102.884	247.345
A6NHL2;P68366;Q9BQE3	TBA1C_HUMAN;TBA4A_HUMAN;TBAL3_HUMAN	44459.9	38095.7	39512.4	45285.1	41837.6	43273.9	38600.7	42952.4	36801.8	39932.8	45232.5	41407.6	40449	44083.3
A6NHQ2	FBLL1_HUMAN	8552.35	9519.62	8757.9	10365	8988.03	7772.92	8590.93	10920.3	11739	9339.88	9375.55	9672.41	9915.63	9481.05
A6NHQ2;P22087	FBLL1_HUMAN;FBRL_HUMAN	597.746	625.791	755.86	802.326	760.73	727.552	711.046	190.469	613.101	357.682	442.807	727.041	464.802	535.356
A6NHR9	SMHD1_HUMAN	666.412	831.679	573.89	842.054	1092.93	806.364	722.374	938.133	619.997	606.423	648.131	735.303	669.766	818.024
A6NKT7;Q7Z3J3	RGPD3_HUMAN;RGPD4_HUMAN	363.157	310.235	699.277	499.259	307.917	487.26	575.326	557.254	699.712	762.132	435.92	890.419	574.625	470.41
A8MWD9;P62308	RUXGL_HUMAN;RUXG_HUMAN	6297.36	5829.15	4549.09	5623.06	5091.11	5010.66	4810.25	6040.67	5231.17	4751.27	4532.31	4320.42	4783.38	4918.79
A8MWX3	WASH4_HUMAN		185.803			226.284	353.813	193.854					197.822	246.913	236.561
B0I1T2	MYO1G_HUMAN	3065.28	2615.4	3038.04	2719.62	2784.93	2897.76	3181.62	2768.1	2554.34	3102.1	2561.31	3173.19	2864.43	2734.53
B5ME19;Q99613	EIF3C_HUMAN;EIFCL_HUMAN	3154.26	3071.05	3309.49	3313.84	3103.66	3250.99	3553.5	3511.39	3882.5	3321.14	3547.38	3274.01	3764.84	3574.78
E9PAV3;Q13765	NACAM_HUMAN;NACA_HUMAN	6218.33	6977.21	6488.78	6523.94	6146.98	6020.33	6165.93	6794.14	6155.25	5850.36	6655.83	5991.57	5875.74	6197.15
E9PRG8	CK098_HUMAN	1295.39	1870.21	1488.46	1329.35	1486.98	1250.86	1302.34	1345.67	1216.36	1226.76	1090.69	1652.71	1243.9	1629.15
G2XKQ0;P63165	SUMO1_HUMAN;SUMO5_HUMAN	1383.49	2094.19	1746.28	1365.08	1345.58	1773.71	2374.78	1840.14	1498.42	2922.87	2078.19	1584.51	1476.6	1588.17
L0R6Q1	S35U4_HUMAN	1372.87	1582.59	1380.02	1100.5	1016.65	1500.46	1359.35	1451.98	949.773	1527.52	825.8		1484.6	1202.87
O00115	DNS2A_HUMAN	1074.81	1235.35	1748.22	1306.65	1183.98	1208.64	1178.52	1485.38	987.132	1236.17	725.38	981.742	1734.76	1213.56
O00116	ADAS_HUMAN	1266.91	1360.66	1161.87	1518.69	1198.47	1344.19	1407.24	1393.23	1300.22	1517.37	1272.7	1242	1360.84	1634.35
O00139	KIF2A_HUMAN	1884.07	1772.69	1733.59	1207.42	1214.52	1289.42	1392.18	2152.41	1398.7	1453.63	1627.94	1697.55	1629.75	1826.3
O00148	DX39A_HUMAN	3554.31	3347.91	4046.26	3667.61	3600.51	3617.5	4218.21	3954.58	2850.48	3193.29	2658.71	3311.06	3842.19	2532.07
O00148;Q13838	DX39A_HUMAN;DX39B_HUMAN	17065.5	16305.3	18023.4	17817.2	17292.8	18244.9	19390.3	16658.3	17474.5	16227.2	18202.4	17431.1	16789.6	18011.1
O00151	PDLI1_HUMAN	1676.73	1348.08	1290.55	1600.1	1571.74	1761.74	1448.36	1529.76	1459.9	1191.91	1850.71	1718.49	1298.47	1537.66
O00154	BACH_HUMAN	2976.34	3191.43	3276.43	2504.76	3441.05	3616.72	3006.9	2937.09	2578.6	2758.17	2502.36	2868.22	3012.73	3346.35
O00159	MYO1C_HUMAN	1810.73	1657.08	1716.59	1903.66	1698.96	1705.21	1819.27	1902.39	1923.92	1359.15	1744.02	1701.97	1920.19	1565.1
O00161	SNP23_HUMAN	441.755	406.143	257.121	516.7	651.416	467.504	464.996	452.422	741.802	563.569	243.518	370.538	419.823	518.519
O00165	HAX1_HUMAN	331.741	798.991	1000.27	817.514		602.796		793.897	678.76	1229.73	1501.07	806.805	608.097	241.669
O00170	AIP_HUMAN	1544.89	1725.65	1642.24	1544.79	1901.52	1387.02	1744.77	1597.32	1811.97	1553.31	2319.57	1764.93	2021.62	2278.8
O00186	STXB3_HUMAN	769.462	707.694	874.019	717.737	729.958	774.943	656.175	621.231	853.911	538.6	812.646	855.085	677.918	693.253
O00193	SMAP_HUMAN		302.622	405.352	478.889	442.459	123.876	237.82		506.227	190.339	104.468		185.449
O00203	AP3B1_HUMAN	2535.2	2159.97	1879.83	1850.91	940.047	1648.43	1677.27	2301.48	1875.27	1972.85	1398.67	2307.18	1985.26	1729.7
O00217	NDUS8_HUMAN	1459.7	1704.02	2025.76	1775.31	2040.06	1600.88	1612.83	1747.02	1933.34	1646.87	2306.59	1707.7	1769.96	1270.88
O00231	PSD11_HUMAN	3134.2	2986.31	3074.32	3483.23	2755.66	2694.77	3114.14	2500.34	2868.3	3637.21	3293.45	3039.14	3114.45	2751.67
O00232	PSD12_HUMAN	2180.42	2297.72	2117.81	2076.67	2102.36	2460.04	2106.74	1938.16	1734.65	1925.25	1999.98	2045.72	1771.93	2443.29
O00233	PSMD9_HUMAN	2486.25	2372.69	2174.55	2628.64	2217.81	2752.2	2404.25	2804.88	2370.97	2492.85	2065.18	2503.39	2362.67	2384.38
O00244	ATOX1_HUMAN	971.505	1752.38	1451.48	1392.41	714.53	1161.26	763.271	1956.64	1003.31	1529.26	737.319	1172.38	913.604	1497.36
O00264	PGRC1_HUMAN	3530.43	3864.38	3587.81	3725.07	4091.13	3627.21	4417.63	2935.58	4165.12	4321.37	3335.02	3055.87	3572.9	4040.95
O00264;O15173	PGRC1_HUMAN;PGRC2_HUMAN	2655.92	2776.55	3999.98	3404.61	2908.5	2749.19	3194.96	2104.4	2833.99	3485.38	2166.64	2809.91	3449.47	3437.12
O00267	SPT5H_HUMAN	1340.08	1512.03	1257.57	1793.36	964.154	1225.31	1473.91	1671.09	1463.29	1540.16	1268.35	1149.18	1152.46	1608.85
O00268	TAF4_HUMAN	426.415	727.054	345.098	449.756	610.784	522.481	447.274	1651.75	210.709	224.92	640.061	428.402	464.417	345.146
O00273	DFFA_HUMAN	1049.16	1379.59	991.423	1532.32	1318.78	1294.62	1098.48	1389	558.342	1143.34	1132.98	802.588	1162.27	1259.82
O00299	CLIC1_HUMAN	12291.7	11495.5	12244.7	12636.2	12141.8	13036.8	12880.9	11600.5	11645.4	12628.3	12154.2	11411	12055.4	11750.6
O00303	EIF3F_HUMAN	3496.05	3073.28	3202.15	3095.55	3216.38	2915.81	3206.28	3475.82	2921.11	2952.51	3520.12	3458.84	2920.07	3505.77
O00330	ODPX_HUMAN	922.434	1258.93	930.775	862.556	792.88	760.723	889.31	913.93	533.43	1156.71	1100.29	1041.56	792.494	940.388
O00401	WASL_HUMAN				311.104				468.371			362.893	390.02	467.07	458.28
O00410	IPO5_HUMAN	3369.17	3282.99	3576.16	3210.76	3480.36	3253.77	3212.46	3631.12	3782.41	3088.24	3521.04	3067.98	3519.52	2803.65
O00410;O60518	IPO5_HUMAN;RNBP6_HUMAN	2174.03	1177.65	1274.73	1815.47	1841.06	1899.83	1750.21	1554.84	1525.27	1698.05	1604.87	1810.67	1739.35	1535.49
O00422	SAP18_HUMAN	2690.94	2601.25	2484.29	2680.12	2993.98	2978.31	2859.91	2673.49	2376.37	2511.38	2902.55	2275.82	2620.65	2840.35
O00425	IF2B3_HUMAN	1557.69	1791.47	2202.43	1698.41	1709.14	1870.96	1915.08	1906.97	1703.51	2312.18	1587.39	1677.09	1658.06	2022.14
O00425;Q9NZI8	IF2B1_HUMAN;IF2B3_HUMAN	2604.46	1767.3	2626.3	2096.04	1769.93	2018.58	1972.06	3231.36	2933.73	2410.94	2684.65	2208.55	1798.39	2309.95
O00429	DNM1L_HUMAN	1891.38	1939.63	1972.8	1964.53	2000.82	1842.27	1842.56	2301.47	1957.21	1598.96	2134.95	1829.88	2120.06	2166.51
O00461	GOLI4_HUMAN	186.27	258.878	236.711	216.747	319.667	375.896	92.3309	180.758	127.37	521.481	523.5	584.853	354.973	389.855
O00479	HMGN4_HUMAN	717.1	306.129	572.349	828.606	995.41	1023.83	423.892		456.073	723.855			870.268	721.974
O00483	NDUA4_HUMAN	4871.33	4398.24	4077.42	3794.3	4856.65	4251.64	4254.7	4271.42	3878.77	4495.98	3983.33	4363.09	3555.35	3469.52
O00487	PSDE_HUMAN	2829.18	2898.79	2731.57	3012.67	3612.3	3191.07	3178.54	2959.46	3396.79	2808.63	2930.13	3004.15	3182.11	3018.09
O00499	BIN1_HUMAN	770.264	1278.09	1218.95	557.392	942.211	752.257	1153.92	1114.56	776.999	1282.43	1190.19	844.196	707.289	660.937
O00505	IMA4_HUMAN	414.405	249.063	598.123	103.338	332.538	381.742	296.509	438.19	517.064	191.028	747.164	452.643	238.018	298.433
O00505;O00629	IMA3_HUMAN;IMA4_HUMAN	1633.27	1348.01	682.614	1296.05	1319.42	1524.77	1268.49	1468.67	2102.74	1242.55	1132.27	1743.84	1082.74	748.738
O00534	VMA5A_HUMAN	213.286	506.138	439.031	336.968	900.044		511.453	585.886	517.503	467.259	646.769	747.028	740.22	612.577
O00541	PESC_HUMAN	2094.97	2094.13	2786.15	3003.24	2341.42	2497.38	2414.47	1972.72	2834.05	2087.95	2454.04	2218.98	2255.32	2614.72
O00560	SDCB1_HUMAN	452.648	325.537	465.168	193.204	506.234	803.676	456.297	240.542	164.103	57.7705	232.17		340.45	654.393
O00566	MPP10_HUMAN	345.793	348.515	449.871	497.583	413.927	468.111	115.008	496.339	497.52	935.154	409.08	507.156	293.701	447.455
O00567	NOP56_HUMAN	3604.39	4020.41	3661.44	3630.89	3873.85	4136.26	3978.65	3026.22	3739.53	3771.77	3807.95	3846.77	3616.16	3368.57
O00571	DDX3X_HUMAN	5070.47	5064.3	5402.45	5307.11	4712.93	5509.96	5088.38	4494.02	5052.53	5100.04	5349.16	4951.41	4971.06	4936.54
O00571;P17844;Q92841	DDX17_HUMAN;DDX3X_HUMAN;DDX5_HUMAN	6652.76	6768.17	7792.94	6206.32	7362.55	7202.88	6629.32	8604.11	8075.54	7840.61	7198.21	8990.26	7464.37	7718.39
O00571;Q9NQI0	DDX3X_HUMAN;DDX4_HUMAN	7628.24	8404.03	8001.23	9022.86	9382.81	8121.22	7315.3	5545.19	9198.44	8783.35	10208.7	7694	9135.75	10742.7
O00592	PODXL_HUMAN	5121.4	5823.18	6493.92	4752.1	5897.35	5958.07	5668.02	5704.06	6346.89	6582.06	6816.79	6322.78	6002.39	6033.43
O00625	PIR_HUMAN	1968.4	1790.07	1723.93	1801.98	1843.99	1888.54	1918.23	1780.07	1716.28	1666.36	1469.04	1509.37	1722.21	1792.01
O00629	IMA3_HUMAN	1460.23		1525.82	1272.68	2344.76	1929.18	1439.29	1521.51	1357.04	1358.14	1362.92	1456.02	1069.76	1301.03
O00743	PPP6_HUMAN	553.282	438.357	584.913	699.346	892.897	774.436	477.666	565.543	719.026	482.535	880.921	565.133	389.419	424.782
O00754	MA2B1_HUMAN	415.575			229.235	271.259	348.094	276.251						333.156
O00764	PDXK_HUMAN	1892.52	2331.98	2036.96	2412.18	2230.75	1846.16	1974.56	1998.22	1945.53	1935.17	2012.9	2048.76	1640.81	2306.75
O00767	SCD_HUMAN	806.312	1039.77	978.375	654.204	967.961	1077.53	1051.26	994.255	918.635	492.217	1457.13	930.013	1048.86	957.106
O14548	COX7R_HUMAN	1239.69	1085.91	1015.39	551.873	1075.04	704.51	706.297	800.004	911.931	1017	1066.43	860.791	787.27	894.698
O14561	ACPM_HUMAN	1814.82	1740.38	1961.59	2762.03	2317.84	2030.65	1111.24	1321.15	1353.26	1505.72	1698.7	1293.68	1373.85	1540.09
O14562	UBFD1_HUMAN	1164.9	1681.2	1654.42	655.959	1096.98	748.596	1025.92	1049.95	1268.7	1030.24	1356.32	770.678	1190.58	1431.98
O14579	COPE_HUMAN	1870.46	2452.5	2137.46	1812.87	2887.1	2211.91	2161.8	1991.4	2586.05	1860.55	2510.98	2091.07	2453.71	2372.4
O14617	AP3D1_HUMAN	907.592	649.753	1657.5	1079.76	630.048	544.984	650.081	633.817	523.444	404.148	848.453	866.175	700.996	960.796
O14618	CCS_HUMAN	705.581	580.623	723.977	774.132	885.694	708.763	612.644	525.186	649.818		837.627	374.069	471.883	926.731
O14639	ABLM1_HUMAN	369.565		556.658		407.893		835.397			1154.34				878.95
O14647	CHD2_HUMAN	299.483	382.288		401.389	353.461	538.848	449.23	401.051	270.023	226.871	296.538		254.391	281.466
O14656	TOR1A_HUMAN	863.124	905.019	1042.21		865.043	673.768	983.927	883.851	793.002	2049.54	791.357	999.022	1044.67	702.66
O14657	TOR1B_HUMAN	565.827		573.472		522.484	259.82	947.745	391.492	276.502	443.439		630.835	510.216	522.713
O14662	STX16_HUMAN			477.581	220.283	185.414	289.325	94.3275					79.9999	217.772
O14684	PTGES_HUMAN	5543.66	7051.24	6249.59	5809.53	6419.5	5358.31	8373.61	5785.72	6435.47	6283.6	6760.09	8127.32	6261.79	7039.73
O14732	IMPA2_HUMAN	2219.88	1795.79	1868.81	1797.31	2383.7	2394.45	1767.74	2201.34	2547.15	1949.45	2041.15	2130.13	1994.31	1853.75
O14735	CDIPT_HUMAN	265.965	821.792	883.674	1256.37	961.382	1138.63	1194.36	1211.76	55.814	1654.91		1497.72	961.504	1156.97
O14737	PDCD5_HUMAN	2366.23	2161.24	2503.32	2077.7	2140.01	2260.53	2060.33	2487.94	2231.75	1898.05	1976.78	2727.92	2369.35	2231.14
O14744	ANM5_HUMAN	3724.86	3979.32	3320.78	4583.45	4585.26	4492.66	4427.31	3970.45	5009.54	4207.11	4182.09	4493.75	4635.61	4703.11
O14745	NHRF1_HUMAN	1953.02	2226.38	1630.26	1664.91	2032.78	2192.75	2065.14	2288.91	1904.06	1882.81	2039.08	2199.27	2351.8	1954.96
O14773	TPP1_HUMAN	438.322	603.663	609.659	733.41	750.051	909.347	523.883	422.629	791.311	748.014	648.744	888.865	824.995	758.685
O14776	TCRG1_HUMAN	2457.77	2301.27	2331.1	2561.96	2279.82	2480.45	2672.81	2382.85	2229.79	2102.19	2207.42	2281.45	2472.86	2185.93
O14787;Q92973	TNPO1_HUMAN;TNPO2_HUMAN	2611.69	3058.6	4162.78	3596.64	2893.27	3518.93	4258.21	4284.35	3413.8	3365.93	3726.71	4219.58	4399.31	4232.28
O14802	RPC1_HUMAN		360.972	619.37	311.64	622.706	531.498	488.036			721.113	659.07	775.651	359.431	433.197
O14818	PSA7_HUMAN	10775.8	9668.76	8414.88	10613.7	11128.2	10916.7	10296.7	8582.34	9506.89	10902.1	9796.65	10674	10171	9166
O14828	SCAM3_HUMAN	2286.82	1522.08	2112.61	1080.2	1441.3	1862.61	2329.41	1996.33	1963.64	2285.6	1542.23	1257.85	2079.78	1619.46
O14880	MGST3_HUMAN	313.592	234.725	412.537	380.603		366.705	389.701	280.977	77.793	387.989	391.273	357.83	391.943	301.004
O14907	TX1B3_HUMAN	319.452		696.639		90.7742	726.214	227.212	96.1105		372.884	434.351	538.859	427.191	405.112
O14908	GIPC1_HUMAN	542.143	1067.86	999.37	1037.8	738.968	873.29	799.805			1271.9	1268.58	695.209	900.792	557.963
O14920	IKKB_HUMAN				1544.65		1783.23	2170.32		1527.18	2794.6		1916.2	2242.19	1967.5
O14929	HAT1_HUMAN	1549.86	1510.2	1760.94	1680.96	1348.81	1984.08	1921.82	1849.94	2093.93	1393.75	1074.95	1520.57	1519.17	1364.27
O14949	QCR8_HUMAN	2348.44	2452.78	2197.74	2244.35	2066.33	2524.28	2252.49	2283.43	1899.33	2392.34	2168.1	2462.81	2309.9	1914.8
O14950;P19105	ML12A_HUMAN;ML12B_HUMAN	6719.32	6816.98	6408.91	7631.1	6236.85	6750.93	5831.47	6361.77	7074.43	6377.7	6896.01	6119.6	6214.83	6108.66
O14964	HGS_HUMAN	869.588	856.686	1011.32	697.215	769.898	920.685	908.31	638.678	1006.05	918.579	720.004	1115.63	854.009	993.509
O14974	MYPT1_HUMAN	906.139	1104.42	966.259	1095.15	1284.77	1285.65	1164.44	1238.36	1064.23	911.09	871.158	1344.01	1268.03	1136.33
O14975	S27A2_HUMAN	2281.78	2549.42	2299.59	2320.06	2135.24	2617.16	2670.86	2300.54	2267.49	1940.02	2089.94	2557.15	2383.36	2141.18
O14976	GAK_HUMAN	198.812	202.457	390.615	265.308		279.915					423.76		176.328	451.826
O14979	HNRDL_HUMAN	6634.48	7341.52	5906.95	6686.65	7526.61	8470.44	6447.25	5277.81	6864.76	6736.09	6343.75	5651.7	6518.12	6438.71
O14979;Q14103	HNRDL_HUMAN;HNRPD_HUMAN	418.049	522.999	687.786	247.504		298.742	768.461	372.558		254.639	514.892	688.717	525.696	786.384
O14979;Q99729	HNRDL_HUMAN;ROAA_HUMAN	15669.8	11106.6			12810.9	13824.1	12796.7	14196.2	9649.36	12844.2	13038.8		13433.9	13624.5
O14980	XPO1_HUMAN	4396.66	3867.3	4318	4339.56	4318.9	4685.94	4099.17	4067.72	3861.83	4284.9	4028.85	4393.93	4056.28	4037.65
O14981	BTAF1_HUMAN	331.103	627.519		320.106	428.894	437.009	276.933	556.416		143.937	163.972	385.788	383.099
O15020	SPTN2_HUMAN	617.422	635.545	591.499	765.788	581.269	632.746	480.873	851.908	851.711	826.932	730.081	948.909	509.588	597.563
O15020;Q01082	SPTB2_HUMAN;SPTN2_HUMAN	3053.16	3031.77	3797.16	3190.08	3465.94	3171.29	2773.63	2349.41	3343.42	2518.72	2330.62	2128.79	2269.36	2904.16
O15027	SC16A_HUMAN	1318.78	1537.79	1153.71	1479.98	1409.7	1426.53	1189.04	1221.33	1018.46	1448.64	1606.17	1261.9	1270.97	1606.03
O15031	PLXB2_HUMAN		737.808	583.695	411.664	337.941	993.736	912.822	344.733	303.54		840.682	532.753	624.858	786.746
O15042	SR140_HUMAN	1228.29	997.259	886.165	952.757	962.171	1205.73	914.131	1222.34	1021.85	769.782	867.01	771.754	1035.83	1083.19
O15067	PUR4_HUMAN	3027.26	3328.18	2692.44	3206.27	2784.53	2855.1	3185.96	3051.25	2780.48	2709.57	2875.36	3153.16	3276.3	3645.08
O15118	NPC1_HUMAN	121.853	356.161	730.857	499.512	247.186	236.958	337.794	335.03	439.731	509.943	141.707	342.167	340.825	578.403
O15126	SCAM1_HUMAN	69.908			256.196	456.882	260.299	232.87		148.625		193.52	451.733		164.778
O15127	SCAM2_HUMAN	543.82	762.271	554.878	421.097	627.283	894.477	388.002		456.959				759.097	763.035
O15143	ARC1B_HUMAN	2255.2	2393.1	1896.3	1989.86	1902.61	1916.19	2820.58	2409.04	2966.65	2563.35	2708.57	3051.5	2583.33	2741.7
O15144	ARPC2_HUMAN	2527.65	2243.05	2300.91	2451.83	2499.54	2410.06	2418.93	2121.67	2196.78	2204.11	2272.43	2203.19	1951.35	2525.71
O15145	ARPC3_HUMAN	3893.51	4014.76	4077.43	3440.93	4703.15	2719.14	3936.4	3835.71	3039.78	3847.89	4051.78	3821.59	4442.29	4370.71
O15155	BET1_HUMAN	342.07	781.442	434.852	467.176	394.696	308.285	636.905				256.355	340.512	317.805	456.534
O15160	RPAC1_HUMAN	1873.19	1977.79	1884.5	1601.99	1468.45	1311.77	1466.19	2005.04	1936.83	1667	1888.99	1704.73	1767.71	1728.06
O15164	TIF1A_HUMAN			2293.2	3366.32	3221.46	3091.3	2908.7	2469.82	2375.88	2905.8	2457.83	2197.13		3529.96
O15173	PGRC2_HUMAN	2733.99	2521.68	2479.22	2680.92	2137.25	2503.18	2592.45	2868.95	2372.18	2632.63	2558.62	2952.08	2661.4	2479.14
O15212	PFD6_HUMAN	2114.6	1969.96	1989.66	1975.29	1726.81	1885.71	1847.34	1926.05	1789.81	1416.45	1893.62	1794.2	1681.44	1820.78
O15213	WDR46_HUMAN		624.999	971.21	988.507	1316.93	985.285	1448.72		1557.04	1122.58	1448.37	1182.74	1470.72	1105.48
O15226	NKRF_HUMAN	1055.18	1118.78	767.207	1075.2	812.154	1280.95	1301.16	1554.23	907.398	1458.27	1291.85	1177.85	764.651	1112.56
O15235	RT12_HUMAN	560.041	437.008	401.338	442.88	532.102		504.46	464.688	487.146	566.746	449.423	337.794		517.224
O15258	RER1_HUMAN	321.486	211.41	619.625		569.021	711.828	801.22	613.781		1002.52	460.812	681.729	763.972	614.111
O15260	SURF4_HUMAN	6451.7	6397.32	7447.11	8200.08	8625.29	7242.08	6939.93	7120.69	5840.57	6949.97	5623.08	8536.96	5978.99	6521.13
O15269	SPTC1_HUMAN		457.838	687.762		300.333	466.441	396.18	438.163	375.026	333.094	488.779	421.485	313.053	522.787
O15270	SPTC2_HUMAN		399.565	230.569	447.126	354.206	401.277	288.186				474.442	352.81	263.126	341.839
O15294	OGT1_HUMAN	1260.6	661.859	978.775	794.484	1226.56	751.681	970.274	1152.9	850.871	729.269	1395.19	806.406	965.845	1048.21
O15305	PMM2_HUMAN	1233.79	1139.47	1520.63	1160.31	1387.06	1326.7	1082.16	1941.44	1128.5	1312.43	1265.85	1033.21	1309.83	1239.37
O15321	TM9S1_HUMAN	945.022	1007.51	783.256	1214.69	604.645	990.911	1311.76	718.06	405.723	917.818	963.414	1296.96	1531.58	1059.13
O15347	HMGB3_HUMAN	3768.31	4105.96	3819.62	3225.03	3199.29	3738.64	3539.5	2764.2	2903.2	3026.71	3464.94	3166.2	3673.53	3377.48
O15355	PPM1G_HUMAN	2760.53	2852.94	3316.39	2711.55	2510.11	2855.25	3143.06	2546.95	2841.45	2799.71	2861.93	2780.81	2867.89	2413.57
O15357	SHIP2_HUMAN	1013.6	626.463	622.979	1067.68	856.277	1025.23	813.668	711.386	620.196	748.288	842.37	791.667	925.863	750.359
O15371	EIF3D_HUMAN	3325.75	3260.87	3679.58	3249.75	3356.23	3348.76	3355.1	3360.89	3346.86	3010.36	3492.31	2956.66	3351.89	3189.54
O15372	EIF3H_HUMAN	3607.94	3451.99	3805.35	3540.4	2808.31	3327.55	3053.32	2775.77	3987.03	3422.15	3671.6	3547.2	3449.24	3365.2
O15379;Q13547;Q92769	HDAC1_HUMAN;HDAC2_HUMAN;HDAC3_HUMAN	1154.51	1189.34	1486.4	1702.75	1251.2	977.643	1217.04	1103.07	1076.5	1600.67	1372.44	667.748	1539.04	807.855
O15381	NVL_HUMAN	719.865	414.66	2201.09	678.232	773.384	225.91	428.5	468.784	835.988	1299.97	219.763	556.041	391.331	466.482
O15382	BCAT2_HUMAN	1664.73	1413.23	1877.29	1670.84	1379.06	1239.68	1588.78	2245.66	1632.47	1597.86	1741.41	1589.45	1638.3	1526.53
O15397	IPO8_HUMAN	657.372	598.144	666.298	341.683	969.954	895.709	564.931	815.313	956.676	570.312	888.433	1081.2	803.802	678.564
O15400	STX7_HUMAN	334.599	230.739	413.829	269.105	224.52		453.887	379.422	462.892	165.878	417.578	361.345	436.356	332.176
O15427	MOT4_HUMAN	4073.57	4930.26	3997.63	4028.4	4053.67	4583.88	4430.1	3426.31	4377.34	3930.77	3809.62	3730.02	5549	4501.78
O15446	RPA34_HUMAN	651.335	752.595	1047.47	533.799	509.504	585.704	439.182	281.706	640.507	863.865	921.951	491.145	607.257	826.245
O15498	YKT6_HUMAN	1425.12	677.977	1526.01	2029.15	997.599	738.106	1589.21	888.683	1421.64	1344.83	1732.47	1142.47	1297.89	1469.91
O15511	ARPC5_HUMAN	2124.06	2337.47	2087.09	2476.45	2691.18	2346.22	2325.55	2715.14	3209.86	2706.94	1986.64	2673.65	2729.32	3004.33
O15511;Q9BPX5	ARP5L_HUMAN;ARPC5_HUMAN	247.871	496.691			231.923		684.673		887.714		515.343	758.184	664.699	602.628
O15533	TPSN_HUMAN	2315.26	2326.86	2284.05	2015.97	2559.11	2294.26	1471.17	2235.84	1888.95	2015.88	2572.57	2056.54	2698.27	2003.72
O15541	R113A_HUMAN	587.436	670.289	456.935			351.277	605.714	873.165	625.708	626.51	1428.31	420.322	577.101	710.412
O43143	DHX15_HUMAN	10139.4	10256	10955.7	10551.5	11128.6	10673.7	11583.2	9042.6	11286.6	11905	10158.7	10082.6	9914.53	11239.1
O43143;O60231	DHX15_HUMAN;DHX16_HUMAN	3498.11	3087.49	3488.98	3286.68	3154.57	2309.99	2830.34	4462.59	2803.27	2966.27	2939.51	2776.14	3106.3	3689.25
O43148	MCES_HUMAN	661.52	946.323	886.411	988.876	959.248	821.921	974.278	820.524	896.066	643.502	962.192	1060.85	737.467	1041.43
O43156	TTI1_HUMAN	226.586	290.535	416.995	332.286	457.301	272.953	455.342	207.838	624.792	245.494	504.241	364.048	629.721	845.552
O43159	RRP8_HUMAN	1126.81	987.234	947.829	1247.89	965.02	1087.91	913.083	626.788	935.85	725.979	1029.24	719.154	801.734	994.158
O43169	CYB5B_HUMAN	4094.94	3004.14	2482.94	3515.95	3325.96	3177.65	2903.03	2124.49	2780.48	4083.25	1815.28	3824.26	2863.75	3126.35
O43172	PRP4_HUMAN	889.161	1078.76	1057.42	969.507	934.927	1013.81	1030.36	1079.8	1004.29	861.039	830.561	948.521	1098.18	1100.14
O43175	SERA_HUMAN	17988.4	18482.2	18388.7	18113	17908.8	19001.5	17905.4	17837.9	18545.5	18612.5	17809.1	18026.4	18790	18269.6
O43181	NDUS4_HUMAN	998.522	1311.31	1251.09	729.061	906.88	1098.01	838.783	1039.51	1022.65	1239.57	1418.48	1286.33	633.761	1020.63
O43237	DC1L2_HUMAN	1381.78	1396.49	1278.45	1186.43	1243.77	1357.43	1367	894.334	1190.64	1112.65	1347.83	915.715	1027.69	1422.75
O43237;Q9Y6G9	DC1L1_HUMAN;DC1L2_HUMAN			102.852		416.397	144.193		259.125
O43242	PSMD3_HUMAN	3053.65	2617.03	2463.18	2655.87	2870.86	2532.04	2744.25	2658.74	2560.86	2609.78	2530.48	2601.76	2470.64	2541.43
O43252	PAPS1_HUMAN	1005.56	902.66	1116.75	627.842	868.247	691.367	990.095	951.268	1016.6	1086.98	1061.16	882.485	1104.37	574.686
O43290	SNUT1_HUMAN	1107.88	1387.05	1422.3	1363.74	1653.36	1399.69	1192.49	1384.2	1435.95	1113.07	1257.63	1023.16	1281.46	1140.97
O43292	GPAA1_HUMAN	663.796	814.139		316.26		562.86	722.621			934.52			468.123	409.614
O43324	MCA3_HUMAN	3913.04	3022.46	2451.93	3540.94	2892	4066.82	3222.75	2153.73	3850.72	3407.78	3652.29	2369.86	3389.01	2847.76
O43390	HNRPR_HUMAN	8447.31	8276.4	8431.98	8453.41	7910.05	8992.32	9102.15	7180.9	8025.64	8588.49	7985.76	7369.94	7961.15	7870.49
O43390;O60506	HNRPQ_HUMAN;HNRPR_HUMAN	15341.3	14012.8	15057.8	14878.7	14629.4	14847.4	14830.3	14132.6	14505.6	14201.1	13760.7	15334.7	14040.9	14023.8
O43395	PRPF3_HUMAN	1553.19	1603.35	1794.84	1362.08	1516.88	1373.64	1670.25	1329.65	1766.47	1386.95	1786.16	1516.28	1553.17	1799.51
O43396	TXNL1_HUMAN	2746.94	2631.78	2780.4	2798.21	2724.34	2572.95	2147.21	2686.84	2874.25	2605.4	2586.43	2540.31	2563.16	2819.7
O43399	TPD54_HUMAN	5546.94	5292.12	5435.85	5458.93	5703.14	6472.1	5870.22	5961.35	5825.44	4851.97	5864.95	5990.99	6073.71	6353.54
O43402	EMC8_HUMAN	517.172	764.739	790.029	1491.18	779.226	442.069	560.2	1053.68	935.503	986.579	799.931	499.282	613.547	886.841
O43414	ERI3_HUMAN	346.53	459.377		344.935	478.003	191.574	266.128	250.944					444.203
O43447	PPIH_HUMAN	2546.09	2412.14	2138.07	2459.34	2369.73	1796.8	2333.77	2832.46	2414.16	2275.95	1963.12	2986.28	1829.93	2805.74
O43464	HTRA2_HUMAN	409.42	420.935	503.042	263.553	622.629	523.618	734.99	848.064		505.805	905.043		533.685	643.878
O43488	ARK72_HUMAN	2003.22	2443.06	1776.66	2509.98	2177.36	2323.06	2387.01	2520.34	2065.59	2158.37	2370.14	2005.57	1882.29	2343.4
O43491	E41L2_HUMAN	937.484	1011	286.235	1149.29	1526.6	666.81	1012.7	646.377	1133.65	1294.14	2019.72	1081.57	837.541	655.357
O43493	TGON2_HUMAN	516.196		563.209	230.22	627.108	368.224	602.904		597.009	344.393	131.08	510.221	310.496	512.068
O43583	DENR_HUMAN	2858.59	2514.7	2005.53	1813.9	2126.05	2336.72	2802.07	2589.68	2230.54	2906.57	2066.79	2477	2399.36	2066.48
O43592	XPOT_HUMAN	3060.84	2791.13	2735.04	3050.15	2597.78	2454.1	2701.34	2345.86	2573.37	3167.69	3216.81	2831.71	3097.29	3240.79
O43598	DNPH1_HUMAN	1631.26	1694.51	1238.96		1670.19	1657.98	1433.3	1681.21	1408.11	485.618	1790.31		1715.27	2051.98
O43615	TIM44_HUMAN	1886.29	2108.09	2166.44	2030.25	2379	2170.81	2227.08	2334.19	2360.21	2641.15	2215.69	2317.27	2336.48	2429.35
O43617	TPPC3_HUMAN	858.693	1170.42	1161.79	942.554	648.497	930.448	916.561	864.439	856.822	693.19	777.198	1205.18	1107.37	950.612
O43633	CHM2A_HUMAN	1662.12	1516.47	1444.97	1668.03	1827.16	1602.52	1512.66	1866.65	1678.1	1322.23	1636.27	1263.1	1818.81	1518.82
O43653	PSCA_HUMAN	760.874	216.717	783.394		352.362	674.218	546.03	443.096		233.138	845.328		611.393	347.324
O43660	PLRG1_HUMAN	595.359	983.524	568.69	667.803	914.74	539.389	847.075	668.877	918.86	1240.89	651.018	732.285	412.992	680.011
O43663	PRC1_HUMAN			310.552	68.5102			296.544		531.268	537.649			599.046	209.056
O43665	RGS10_HUMAN			184.303			58.254							294.49	153.097
O43670	ZN207_HUMAN	3551.2	4131.91	3953.66	2972.05	3963.55	4652.5	4554.18	4090.78	4435.05	3862.34	3481.74	3743.97	4585.74	3719.48
O43674	NDUB5_HUMAN	2011.82	1462.2	1434.41	1695.57	1751.51	2173.9	1778.96	1695.27	1728.98	1446.42	2296.55	1286.28	1348.58	2488.28
O43676	NDUB3_HUMAN	1852.39	1558.03	1985.96	1699.74	1351.72	1937.4	2140.11	2035.68	2096.53	1661.99	1654.09	1839.39	1744.97	1697.64
O43678	NDUA2_HUMAN	951.973	1258.15	1434.74	1387.39	1248.93	1541.93	1655.02	1814.22	1858.43	1824.63	1642.05	2035.77	1341.1	1683.77
O43681	GET3_HUMAN	2672.4	2877.95	3284.56	2749.04	2345.72	3062.69	3099.55	3613.99	3334.9	2686.51	3075.39	3329.85	4056.02	3601.9
O43684	BUB3_HUMAN	5920.58	5898.85	6534.76	5882.99	5827.76	6358.17	5723.34	7032.42	6025.45	6457.75	6851.36	6266.98	5767.38	6873.41
O43707	ACTN4_HUMAN	9215.74	9535.8	8488.53	9838.03	9812.9	9553.4	9486.87	8022.51	8916.71	8854.7	9023.71	8951.34	9270.24	7932.44
O43707;P12814	ACTN1_HUMAN;ACTN4_HUMAN	6967.28	7115.78	5542.81	7210.93	7636.61	8440.69	7427.1	5418.24	8214.08	8516.58	6675.98	7428.54	6909.61	5975.35
O43707;P12814;P35609	ACTN1_HUMAN;ACTN2_HUMAN;ACTN4_HUMAN	5125.73	5720.78	4695.54	4552.22	4952.06	5607.92	5808.47	5497.88	5464.28	4922.09	5458.58	5424.64	5641.84	5282.32
O43708	MAAI_HUMAN	403.313	281.023	705.992	291.621	182.286	589.449	482.332		597.232	462.783	498.445	476.821	757.461	541.49
O43715	TRIA1_HUMAN	501.239				753.908		242.034	165.964		644.68
O43719	HTSF1_HUMAN	2242.17	2189.58	2423.56	2494.31	2536.09	1948.01	2223.17	2576.34	2089.18	2562.28	1749.84	2340.03	2247.71	2262.42
O43747	AP1G1_HUMAN	1477.65	1937.16	1940.97	1609.91	1927.27	1660.31	1697.87	1687.37	2054.65	1661.23	2258.38	1371.16	2148.09	2304.2
O43760	SNG2_HUMAN	2388.07	1712.04	2457.66	2814.94	2284.41	2358.27	1994.02	2500.12	2093.27	2365.34	2395.89	3048.24	2731.19	1814.1
O43765	SGTA_HUMAN	1212.03	1197.9	977.376	860.424	1243.89	1124.73	1328.44	1318.4	1178.08	1132.28	799.292	1248.6	1174.51	1341.56
O43768	ENSA_HUMAN	2014.35	1446.51	2796.32	2326.69	2075.97	2125.68	2568.44	1509.39	1784.76	1979.2	2432.06	2245.59	2358	2467.77
O43768;P56211	ARP19_HUMAN;ENSA_HUMAN	2184.51	1899.82	1591.58	1586.43	1776.59	1964.89	2150.31	1154.64	1817.91	1824.82	2177.84	1738.82	1786.56	1558.11
O43772	MCAT_HUMAN	697.067	1188.95	739.556	1138.2	577.452	981.521	691.139	818.979	706.324		773.716	853.749	1214.12	700.106
O43776	SYNC_HUMAN	5171.81	5200.61	4942.87	5090.88	5530.7	4826.55	5376.23	4201	5104.26	4854.3	5306.2	4723.73	4580.94	4732.53
O43809	CPSF5_HUMAN	3227.83	3154.04	3492.95	3229.96	3259.39	3479.75	3315.87	3014.66	3895.46	3441.47	2970.89	3082.78	3045.34	3512.51
O43813	LANC1_HUMAN	2762.65	2256.71	1849.69	1978.16	2560.39	2113.22	2010.71	1706.43	2417.54	2172.67	2237.5	2536.16	2168.25	1841.21
O43818	U3IP2_HUMAN	1212.13	1121.64	1279.15	1655.02	1190.25	1348.39	1279.92	1149.95	1250.3	1514.41	1109.68	1400.98	1398.6	1355.74
O43823	AKAP8_HUMAN	766.343	841.4	513.033	790.464	824.979	1134.87	555.734	529.611	1355.45	504.479	506.168	577.935	673.554	730.984
O43837	IDH3B_HUMAN	1567.55	1989.6	1436.15	1774.32	1731.51	1674.85	1466.87	1743.5	1354.46	1487.69	1882.24	1623.97	1379.46	1670.11
O43847	NRDC_HUMAN	1857.75	2372.46	1807.84	2243.49	1768.88	1444.65	1532.72	1493.83	1753.53	2215.65	1926.87	1997.3	1952.69	2234.31
O43852	CALU_HUMAN	5403.9	6712.4	6360.7	6836.46	6082.54	7435.42	7312.16	6070.56	5809.73	6005.59	6193.88	6895.79	6928.79	6678.16
O43865	SAHH2_HUMAN	2009.04	1204.38	1856.39	1665.56	1964.81	2045.21	1719.66	1483.15	1926.39	1719.5	1758.02	1422.82	1651.36	1839.74
O43913	ORC5_HUMAN		89.7926			183.784		185.932	130.812		172.918	308.456		309.497	216.056
O43920	NDUS5_HUMAN	1076.4	1015.15	1091.32	1904.58	1086.69	1283.86	1278.94	1482.73	932.043	924.622	1034.86	1113.31	1241.43	1091.34
O60216	RAD21_HUMAN	1344.17	1299.5	921.984	1330.3	1174.01	1240.06	1412.77	1158.9	986.477	1322.59	1552.96	1460.86	1337.67	1223.97
O60220	TIM8A_HUMAN	727.899	961.668	901.301	945.746	683.992	1251.58	1362.29	1154.85	1028.04	1113.77	986.54	1347.15	754.951	804.368
O60231	DHX16_HUMAN	993.022	901.94	912.52	1114.75	794.631	676.486	950.727	860.905	1114.05	715.606	979.352	759.154	786.809	1027.99
O60232	ZNRD2_HUMAN	1325.6	1700.42	1630.85	1910.54	1260.01	1244.9	1592.47	859.538	1793.75	2198.76	1784.77	1117.68	1757.73	1630.76
O60256	KPRB_HUMAN	660.82	276.076	553.244	603.012	672.544	631.356	380.721	878.033	1193.35	310.604	1300.85	949.185	765.918	1093.09
O60256;Q14558	KPRA_HUMAN;KPRB_HUMAN	1401.21	951.884	1521.8	940.368	783.846	945.532	850.857	1653.13	1725.33	1286.38	1190.83	1512.39	1113.29	1418.96
O60264	SMCA5_HUMAN	3692.71	3860.88	4326.66	3704.84	3372.26	3476	3603.42	4026.68	3627.78	4017.49	3533.27	3551.1	3691.99	3998.45
O60271	JIP4_HUMAN	272.441	260.598	760.15	565.135	225.304	326.75	412.487		372.648	597.244		392.939	272.988	443.36
O60287	NPA1P_HUMAN	609.221		227.07	783.428	1115.55	561.581			781.126	815.45	678.789		717.8	723.603
O60306	AQR_HUMAN	1384.25	1189.17	1059.21	861.328	704.766	1170.32	658.659	804.357	815.236	1012.36	842.428	1132.28	831.7	882.236
O60306;Q5JTH9	AQR_HUMAN;RRP12_HUMAN	654.54	828.541				929.984						937.966	528.869
O60313	OPA1_HUMAN	1589.55	1810.81	1632.48	1539.98	1304.62	1336.14	1529.2	1524.91	1348.4	1295.41	1620.34	1388.19	1272.46	1283.18
O60341	KDM1A_HUMAN	493.357	394.414	322.804	522.946	257.911	278.73	425.69	386.939	229.102	737.341	452.213	161.114	467.44	347.371
O60361	NDK8_HUMAN	16068.6	15328.6	15673.5	15631.9	14213.3	15895.4	14003.3	14696.8	14802.3	14366.2	16692.5	14941.7	14602.6	14713.8
O60361;P15531	NDK8_HUMAN;NDKA_HUMAN	31039.9	30386.5	30131.9	28111.6	27666.4	29457.4	30684.6	26683.6	26759.7	30197.8	31033.4	26517.9	27003	29913.2
O60427	FADS1_HUMAN	1255.21	1508.1	1064.77	1423.08	1024.38	1446.68	951.745	944.936	1414.67	1134.47	637.764	1280.5	1476.98	849.033
O60437	PEPL_HUMAN	996.744	1288.54	1078.49	1095.2	930.318	917.671	1311.48	1568.4	1102.2	1197.41	558.8	528.711	757.094	1024.34
O60488	ACSL4_HUMAN	2034.71	1690.51	1574.11	1855.77	1798.98	1449.34	1566.77	1629.54	1598.16	2324.29	1906.71	1737.16	1631.46	1565.33
O60488;O95573	ACSL3_HUMAN;ACSL4_HUMAN	2504.78		1929.73	2797.49		1830.41	1729.66		1475.14	1499.94	1120.32		1444.57
O60493	SNX3_HUMAN	1681.1	1601.27	1602.32	1665.22	1400.48	1761.65	1987.14	1665.72	1344.31	1641.01	1529.51	1541.34	1856.49	1581.58
O60493;Q9UMY4	SNX12_HUMAN;SNX3_HUMAN	1196.45	887.813	934.119	1007.22	1131.18	1238.94	1554.78	1093.75	1280.29	1455.08	992.309	972.973	759.76	960.544
O60502	OGA_HUMAN	1521.52	2635.17	1652.89	1725.01	2221.56	1851.18	1796	2253.53	1940.65	1225.99	2208.27	2241.33	2335.31	2183.97
O60506	HNRPQ_HUMAN	9008.3	9873.39	9569.69	9906.48	9402.36	10378.1	8889.13	9786.85	9208.4	9458.53	8532.56	9234.1	9562	9763.02
O60524	NEMF_HUMAN	777.788	509.492	371.477	676.72	790.981	474.109	361.088	582.189	781.541	644.482	786.387	607.735	974.846	501.824
O60547	GMDS_HUMAN	1162.32	1040.23	924.949	1401.41	597.479	851.2	813.919	665.225	850.861	725.736	1148.41	846.855	644.632	950.681
O60568	PLOD3_HUMAN	3090.85	2530.09	2629.62	2912.47	3039.8	3098.94	3159.84	2766	3101.91	3140.26	2948.87	3116.92	3638.32	2937.74
O60610	DIAP1_HUMAN	2724.06	2537.57	2781.39	2617.42	2937.06	2771.26	2715.56	2895.81	2532.69	2864.71	2686.03	2951.77	2814.56	2630.14
O60613	SEP15_HUMAN	749.861	187.383	315.885	281.671	36.7427	228.178	219.96	139.425	315.678	84.3102	280.055	204.366	278.359	181.896
O60664	PLIN3_HUMAN	4043.45	4176.9	4275.94	4194.05	3849.92	4341.24	4021.95	4135.67	3857.91	4113.26	4134.18	4120.75	4227.06	3569.76
O60678	ANM3_HUMAN	821.964	925.061	820.288	619.586	920.767	702.444	1028.58	875.212	498.053	690.574	369.725	692.805	673.388	1134.85
O60684	IMA7_HUMAN	1982.07	2239.97	2211.98	1618.22	1911.9	2441.43	2270.35	2023.81	1604.49	1991.53	2247.86	2299.49	2376.29	2184.72
O60684;P52294	IMA5_HUMAN;IMA7_HUMAN	1207.83	917.322	940.467	930.654	1238.05	1194.52	1405.7	1084.02	1301.75	1212.96	1236.27	1051.94	1174.9	1026.64
O60701	UGDH_HUMAN	1767.9	1923.27	1993.55	1661.36	1714.13	1784.76	1709.82	1606.45	1791.25	2103.69	1766.36	1793.96	1947.61	1761.64
O60716	CTND1_HUMAN	767.567	928.148	792.852	1189.73	991.318	805.964	890.198	871.919	1056.82	981.988	857.999	1035.63	730.899	873.774
O60739;P41567	EIF1B_HUMAN;EIF1_HUMAN	3941.66	3588.14	2472.87	2962.13	2539.77	3586.53	2665.84	2101.15	2282.41	2740.18	1618.21	2251.33	2324.62	1656.44
O60749	SNX2_HUMAN	1381.25	1768.74	1680.51	1813.98	1436.4	1561.32	1567.65	1569.09	2145.91	1656.46	2109.86	1705.14	1781.92	1747.44
O60749;Q13596	SNX1_HUMAN;SNX2_HUMAN	3309.59	2596	2141.47	4395.92	3523.42	3228.44	2953.9	3619.7	3816.82	2988.96	2643.52	2411.79	3237.43	2151.48
O60762	DPM1_HUMAN	2598.2	2640.43	2336.63	2224.33	2192.29	2983.77	2564.09	2013.44	2445.94	2828.75	2072.29	1981.76	2753.97	2058
O60763	USO1_HUMAN	1333.84	1252.72	1097.84	1204.26	1111.2	1054.56	1357.78	1029.58	1508.86	1182.39	1167.44	1553.61	1454.28	1277.87
O60783	RT14_HUMAN	324.828	269.688	165.511	477.51	584.609	478.516	325.756	457.792	384.646	549.874	296.711		196.384	339.907
O60784	TOM1_HUMAN	253.028	561.032	609.979	462.325		588.374		211.235
O60810;Q5TYX0;Q5VWM5;Q5VXH4	PRAM4_HUMAN;PRAM5_HUMAN;PRAM6_HUMAN;PRAM9_HUMAN	830.454	1533.89	1281.52	1561.17	1502.99	1318.41	1837.17			1469.81	1641.66		1648.99
O60814;P57053;P58876;P62807;Q5QNW6;Q8N257;Q93079;Q99877;Q99879;Q99880	H2B1C_HUMAN;H2B1D_HUMAN;H2B1H_HUMAN;H2B1K_HUMAN;H2B1L_HUMAN;H2B1M_HUMAN;H2B1N_HUMAN;H2B2F_HUMAN;H2B3B_HUMAN;H2BFS_HUMAN	439397	502032	490624	473710	491048	503340	461048	514907	521260	483192	479110	517515	483416	501557
O60814;P57053;P58876;P62807;Q5QNW6;Q93079;Q99877;Q99879;Q99880	H2B1C_HUMAN;H2B1D_HUMAN;H2B1H_HUMAN;H2B1K_HUMAN;H2B1L_HUMAN;H2B1M_HUMAN;H2B1N_HUMAN;H2B2F_HUMAN;H2BFS_HUMAN	194708	172098	185521	174323	186959	198284	206596	161264	169914	180067	175868	186202	201177	205578
O60825	F262_HUMAN	992.365	903.678	901.988	875.944	683.458	1143.82	983.744	2837.48	1019.86	557.36	975.734	785.131	860.405	981.825
O60828	PQBP1_HUMAN	1999.57	3816.58	3626.53	3047.28	2998.51	2317.43	2512.97	2383.12	2759.4	3617.98	1786.48	2635.9	3069.08	2288.81
O60831	PRAF2_HUMAN				290.12					589.242	670.749		345.011	626.587
O60832	DKC1_HUMAN	2573.58	3132.91	2416.52	2745.74	2590.25	2681.76	2865.15	2741.05	2510.03	2458.59	2392.93	2610.63	2619.07	2605.65
O60841	IF2P_HUMAN	2989.09	3826.4	3220.45	3789.49	3556.27	3330.64	3398.28	3766.96	3421.85	3167.03	3088.92	3101.33	3069.3	3040.13
O60869	EDF1_HUMAN	4459.17	3975.3	4579.61	4941.96	5510.42	4681.99	4593.52	4939.24	3927.88	4181.57	4005.7	4278.72	4667.67	4599.74
O60879	DIAP2_HUMAN	185.271				228.004				422.889					108.988
O60884	DNJA2_HUMAN	3294.33	2934.14	3448.34	2973.6	3304.7	3704.04	4089.35	3728.64	3587.39	3336.42	3316.9	3539.1	3198.05	3232.56
O60885	BRD4_HUMAN	328.329	531.953	308.952	525.696	542.151	279.218		935.01	865.824	517.849	360.278	231.346	347.017	216.828
O60885;Q15059	BRD3_HUMAN;BRD4_HUMAN	813.732	909.162	857.197	819.986	865.017	916.603	702.871	634.955	860.818	740.256	640.472	820.454	923.175	749.329
O60888	CUTA_HUMAN	2427.69	1848.03	2061.48	3047.42	2421.5	1520.37	2164.74	2560	2907.18	2108.04	2313.45	2115.75	1852.75	981.454
O60907;Q9BZK7	TBL1R_HUMAN;TBL1X_HUMAN	1609.38	1976.31	1707.08	1558.02	707.488	1382.26	1367.11	1202.19	1694.81	1224.22	1578.46	1630.91	1707.24	1920.21
O60925	PFD1_HUMAN	1700.2	2496.32	1902.46	2170.01	2248.34	1634.78	2543.66	2059.78	1804.67	2204.31	2424.01	2068.62	2093.18	2288.91
O60934	NBN_HUMAN	969.392	901.459	781.608	961.435	739.36	709.162	1273.67	693.163	1043.79	1189.88	783.805	445.472	873.59	1241.88
O60936	NOL3_HUMAN	463.713	714.78	539.884	289.952	449.172		420.441			776.753	686.793	326.428	493.815	541.614
O75027	ABCB7_HUMAN	1048.93	1473.07	1162.62	1011.61	1459.49	1194.04	1070.11	1284.8	1286.7	997.799	1081.67	942.762	1357.65	1110.55
O75044	SRGP2_HUMAN	345.473		331.367		413.622	56.8473	199.198			108.282		129.763	249.678	284.33
O75083	WDR1_HUMAN	5135.01	5249.8	5248.18	5653.86	5204.73	5018.89	5346.96	5387.27	5297.59	5442.63	5266.95	4954.8	5575.81	5114.13
O75112	LDB3_HUMAN	508.654	452.339	253.506	308.745	400.242	312.776	521.073	549.005	502.434	258.965	253.574	546.9	512.782	486.737
O75116	ROCK2_HUMAN	838.87	852.883	814.404	809.088	839.397	857.035	896.488	835.5	764.55	1003.47	860.183	951.999	821.088	971.36
O75131	CPNE3_HUMAN	1947.69	2166.6	2539.51	2117.92	1789.87	2086.57	2462.09	2073.3	2448.34	2173.19	2335.56	1840.8	2290.7	1772.99
O75150	BRE1B_HUMAN	516.075	341.226	294.04	181.819	410.583	553.15	356.279	732.342	462.995	614.482	463.609	310.885	281.906	351.24
O75152	ZC11A_HUMAN	613.753	740.758	697.812	780.937	586.819	771.49	750.996	1030.79	649.264	688.293	745.998	911.54	773.615	608.512
O75153	CLU_HUMAN	1231.38	1201.83	1018.94	1032.72	1034.11	1343.26	1198.78	1099.95	1241.59	1581.59	1270.41	1210.5	1053.68	1172.55
O75179	ANR17_HUMAN	1000.53	1705.01	1869.45	1474.27	1730.66	1165.53	1497.58	2536.35	1803.74	1239.94	1564.79	1507.45	1494.93	1182.22
O75208	COQ9_HUMAN	856.069	1123.46	1274.13	923.74	729.697	867.196	807.443	722.292	1279.51	1067.92	605.063	1009.17	1189.78	1085.63
O75223	GGCT_HUMAN	1916.7	2371.54	2488.11	2020.55	1780.42	1909.84	2295.08	2467.93	2190.59	2286.4	2385.82	2027.18	1814.67	2358.29
O75251	NDUS7_HUMAN	2050.22	2439.38	1831.99	1921.51	1807.42	1922.71	1724.39	1516.35	1825.6	2394.21	1751.38	1168.15	1996.53	1787.23
O75306	NDUS2_HUMAN	2459.76	3199.57	1907.04	2062.67	2210.93	2472.29	2268.35	2081.96	1921.78	2065.39	1995.15	1942.86	1943.18	1799.33
O75312	ZPR1_HUMAN	330.661	322	501.648	291.369	235.106	400.099	484.671	146.814		975.576	164.099	219.739	403.608	237.037
O75323	NIPS2_HUMAN	1857.09	2224.67	1851.32	1132.23	2082.9	1738.69	2192.51	1354.04	2523.89	1694.56	1524.94	2606.38	2220.14	2107.93
O75340	PDCD6_HUMAN	3156.3	2711.2	3113.18	3142.54	2666.72	3828.27	3295.25	3192.17	3332.86	3236.13	3521.63	2860.67	3345.14	2534.01
O75347	TBCA_HUMAN	6450.68	6243.68	5954.76	5594.94	6804.81	5966.59	6115.51	6173.93	5464.82	6078.94	5451.92	5630.96	5722.75	6091.86
O75348	VATG1_HUMAN	971.988	474.615	1383.07	1060.15	967.104	915.615	997.275	920.148	1145.72	675.206	1035.66	1409.15	896.572	670.87
O75351	VPS4B_HUMAN	720.937	619.378	724.399	591.09	415.26	734.017	987.156	700.695	1007.95	697.033	597.891	1195.47	940.736	794.38
O75351;Q9UN37	VPS4A_HUMAN;VPS4B_HUMAN	1138.99	1734.44	1184.14	1020.3	1290.91	2696.71	2638.71	1604.74	2945.02	953.603	2337.43	1597.09	2238.28	1809.3
O75352	MPU1_HUMAN	1125.82	1257.78	3032.37	506.32	821.03	1384.35	1462.45	2484.65	1762.74	1111.48	2120.89	3125.41	2063.1	2962.75
O75367	H2AY_HUMAN	13468.5	13239.3	13639.5	16418.7	15037	15708.6	14745	12845.5	13060.3	12984	14798.8	13719.9	14220.6	13077.7
O75368	SH3L1_HUMAN	1490.28	1411.22	1377.21	1425.54	1329.3	1395.14	1087.84	1507.37	1264.4	1412.86	1012.72	1233.54	1495.89	1172.2
O75369	FLNB_HUMAN	13752	13674.4	14227.5	13870	13947	14000.4	14178.7	13221.2	13535.8	14093.5	13839.4	13505.3	14304.8	13569.6
O75369;P21333	FLNA_HUMAN;FLNB_HUMAN	9976.53	9955.97	8144.61	8739.34	8755.78	9141.3	9706.69	8087.17	9826.21	8216.42	10061.8	7702.73	9666.77	9748.43
O75369;P21333;Q14315	FLNA_HUMAN;FLNB_HUMAN;FLNC_HUMAN	9962.6	9780.09	11546.2	10602	11308.3	10463.9	10614	10850.3	11965.8	10535.3	11496.8	9889.69	10982.1	10379
O75369;Q14315	FLNB_HUMAN;FLNC_HUMAN	4230.75	4716.83	4742.5	4459.2	4986.76	5022.29	4948.66	4584.56	4679.87	5096.26	4836.52	4200.61	4433.52	4805.28
O75380	NDUS6_HUMAN	893.97	916.73	826.274	856.253	938.521	1226.75	1085.53	973.107	778.016	1135.63	673.601	939.873	600.608	1178.56
O75381	PEX14_HUMAN	692.612	665.423	376.897	414.303	865.809	315.636	558.058	637.723	604.184	599.507	480.432	649.238	401.543	755.708
O75390	CISY_HUMAN	10316.4	10030.6	9671.62	8804.74	9875.24	9947.11	9738.34	9608.35	10042.4	10761	10103.6	10461.7	10342.7	9966.86
O75391	SPAG7_HUMAN		247.429	240.191	422.619	553.602	542.152	602.274	262.549	711.543		249.553	267.291	294.092	602.46
O75396	SC22B_HUMAN	4030.13	3824.66	4403.67	4185.08	4112.83	3755.9	3850.06	3422.83	3857.43	4091.24	3869.58	3751.76	3964.15	3576.45
O75400	PR40A_HUMAN	4218.37	5038.04	4899.86	3553.99	5367.51	4934.12	5261.18	4862.82	5278.17	5274.61	6266.51	5924.7	5006.36	5864.69
O75436	VP26A_HUMAN	3544.16	3533.14	3440.15	2974.28	3724.73	3188.7	3223.55	2834.53	3983.65	3884.6	3465.19	3794.02	3561.8	2927.39
O75438	NDUB1_HUMAN		229.487			400.086	377.868	392.416	757.828				412.462		653.141
O75439	MPPB_HUMAN	4054.74	4428.74	3900.86	3547.09	4712.67	3842.75	4072.88	3695.54	4791.77	3919.44	4234.76	4131.48	3956.58	3856.22
O75439;P31930	MPPB_HUMAN;QCR1_HUMAN	4176.3	2853.74	3959.12	3298.69	4042.28	4175.79	4338.49	3300.04	3757.08	2665.1	3593.14	3946.42	3214.98	4557.31
O75475	PSIP1_HUMAN	2351.93	2627.96	2500.74	2127.07	2278.03	2246.42	2314.56	2047.54	1922.24	2418.02	2629.17	2419.06	2040.11	2318.59
O75477	ERLN1_HUMAN	788.171	497.339	815.51	1140.31	995.086	854.757	1154.3	684.086	811.794	1319.84	664.745	1271	929.096	846.018
O75477;O94905	ERLN1_HUMAN;ERLN2_HUMAN	2189.89	2206.42	2634.94	1978.94	1862.86	2329.64	2925.12	2036.33	2035.61	1930.05	2266.1	2308.76	2243.28	2167.77
O75489	NDUS3_HUMAN	2464.51	2166.59	2524.8	2366.91	2385.89	2356.31	2691.51	1961.9	1671.1	2275.21	2414.07	1558.39	2209.78	2103.79
O75494	SRS10_HUMAN	1995.36	1431.59	1198.6	1339.59	1238.7	1825.52	1553.91	1485.05	1880.86	1494.72	1652.98	1356.05	1393.5	1609.27
O75506	HSBP1_HUMAN					741.462	386.097					420.981		281.739
O75521	ECI2_HUMAN	819.728	1226.31	859.182	788.648	847.229	917.042	1002.61	882.508	856.692	863.272	1060.65	863.516	947.492	957.967
O75531	BAF_HUMAN	16118.5	16494	16256.2	14742.1	14535.3	15502.3	15782.5	16398.9	14851.5	16866.8	15623	16225.1	15525.8	16126.8
O75533	SF3B1_HUMAN	4425.29	4661.14	4917.4	5008.05	4581.48	5248.28	5116.25	5139.85	4751.83	4572.44	4774.55	5010.19	4713.71	5416.78
O75534	CSDE1_HUMAN	2654.44	2437.43	2299.85	2474.2	2411	2269.68	2230.43	2377.96	2258.21	2298.36	2305.7	2106.43	2453.54	2154.28
O75569	PRKRA_HUMAN		408.358	515.863	76.5895		706.887	370.335		290.54		209.774	113.877	246.078	302.954
O75582	KS6A5_HUMAN	665.155	569.975			234.447			167.063	371.184	125.209			518.238	347.818
O75607	NPM3_HUMAN	3012.79	1806.54	1833.55	2327.36	2593.37	2396.85	2118.84	2548.97	1629.11	2299.24	2277.29	1775.19	2060.21	3134.36
O75608	LYPA1_HUMAN	3481.55	3396.84	4474.39	3603.97	3678.78	4116.28	4129.55	3911.02	3393.79	4319.69	4132.38	4441.75	4087.9	4315.09
O75616	ERAL1_HUMAN	530.36	849.811	1070.78	628.637	279.011	695.136	664.858	927.575	966.417	514.44	544.96	721.062	316.75	503.065
O75643	U520_HUMAN	2764.1	2625.16	2727.67	2751.43	2674.46	3056.46	2906.88	2655.57	2743.23	2864.48	2955.5	2738.15	2675.67	2898.53
O75663	TIPRL_HUMAN	1218.36	1013.08	605.995	697.789	918.388	719.955	956.12	532.561	1041.68	1161.89	1506.12	1191.16	676.904	975.765
O75683	SURF6_HUMAN	1563.36	1864.25	1255.22	1609.69	1632.85	1420.75	1416.07	1761.16	1521.6	1468.74	1209.89	1163.72	1398.4	1535.38
O75688;P35813	PPM1A_HUMAN;PPM1B_HUMAN	442.617	344.747	637.401	284.768	602.664	517.073	441.1		284.959	138.259	920.249	386.877	291.706	320.329
O75691	UTP20_HUMAN	485.597	783.335	805.927	519.163	778.233	665.754	856.235	1302.97	663.424	575.587	891.552	910.066	750.994	953.665
O75694	NU155_HUMAN	1154.71	1062.55	1042.79	1062.15	1154.5	1246.44	1262.01	1081.01	1463.79	926.302	1204.29	1086.58	1292.95	1213.85
O75695	XRP2_HUMAN	808.738	571.819	413.217	466.94	517.896	533.966	584.538	1037.52	391.851	218.288	277.514	674.502	560.841	1205.42
O75717	WDHD1_HUMAN	755.976	994.354	924.436	752.359	1246.52	823.658	750.607	651.687	724.641	1105.14	794.209	894.319	806.351	709.092
O75718	CRTAP_HUMAN	1537.69	1501.87	1661.1	1283.33	1681.42	1638.12	1417.06	1523.11	1220.06	1896.63	1976.77	1606.71	1543.9	1524.23
O75746	CMC1_HUMAN	203.913	672.793	160.986	450.629	630.899	570.854	448.523	646.145	378.549	667.309	833.422	619.073	371.028	466.69
O75746;Q9UJS0	CMC1_HUMAN;CMC2_HUMAN	2316.01	2553.81	2490.43	3259.13	2514.06	2528.74	2818.95	2462.23	2731.01	2681.68	2163.99	2338.64	2267.19	1986.79
O75792	RNH2A_HUMAN	1468.34	458.072	337.448	306.145	184.421	184.764	497.684	914.547	447.502	424.78	291.469	411.077	227.227	449.585
O75794	CD123_HUMAN	138.737		339.082			180.664	102.839		265.898				167.882
O75795;P54855	UDB15_HUMAN;UDB17_HUMAN		770.982	565.646		788.378	1436.55	1228.82	747.491		1324.06	1199.52	1134.82	1149.93	995.111
O75817	POP7_HUMAN	588.806	303.89	505.296	255.879	276.1	377.965	377.133	387.438		365.098	556.186	381.908	450.394
O75821	EIF3G_HUMAN	3748.49	4112.14	4076.97	4360.55	4798.65	4338.84	5441.77	4214.82	3451.88	3694.29	4482.77	4072.43	4141.96	4152.1
O75822	EIF3J_HUMAN	7525.59	8101.74	8079.86	8237.8	8101.36	7754.28	7344.14	6856.96	7518.14	6887.56	7466.63	8017.97	7412.89	7864.83
O75828	CBR3_HUMAN	251.94		448.499		269.431	438.95		107.77	389.258	512.886	319.228	203.911	197.853
O75828;P16152	CBR1_HUMAN;CBR3_HUMAN	1738.29	1455.13	1629.2	1999.55	1771.7	1404.02	1991.87	964.869	1591.29	1965.09	1278.88	1278.18	768.193	1168.91
O75832	PSD10_HUMAN	891.31	1216.24	900.781	1119.94	747.043	1132.48	747.977	662.773	463.398	961.65	662.854	1021.48	1021.42	973.02
O75844	FACE1_HUMAN	2152.88	2120.32	2174.07	1997.29	2263.74	1949.39	1939.66	2194.62	2046.01	1840.41	2232.19	1734.46	1818.72	1784.32
O75874	IDHC_HUMAN	4040.95	4676.44	4620.79	4811.65	5178.54	4710.32	5246.03	4704.38	5096.59	5260.03	4554.66	4191.12	5012.55	5197.05
O75874;P48735	IDHC_HUMAN;IDHP_HUMAN	5101.45	4897.51	5607.19	5241.35	6427.43	4246.28	6844.65	5689.9	5682.99	6536.76	4787.28	7770.8	5903.63
O75880	SCO1_HUMAN	1969.87	2285.92	2080.54	3393.32	2903.63	2773.74	2231.18	2566.36	2405.26	3044.36	2178.45	2429.32	2460	2021.91
O75915	PRAF3_HUMAN	1496.5	1391.23	1536.96	2031.22	1380.07	1406.21	1363.87	1228.37	1767.4	1333.77	1591.85	1552.74	999.552	965.746
O75934	SPF27_HUMAN	903.977	424.048	1027.74	533.617	422.444		669.255	406.944	563.054	794.146	936.216	655.231	1209.1	1055.87
O75935	DCTN3_HUMAN	884.602	1273.46	1342.48	1274.28	1496.39	1107.01	968.962	1354.69	1357.07	961.971	1106.51	1473.13	1414.76	1532.79
O75937	DNJC8_HUMAN	3530.08	3149.71	3603.46	3107.4	3152.39	3368.13	3208.42	2622.73	3177.26	3032.48	1985.18	3302.76	2396.38	3063.73
O75940	SPF30_HUMAN	620.311	792.334	596.922	1093.03	724.445	1062.93	927.484	1297.64	547.969	650.33	1023.3	1511.94	1140.29	790.95
O75947	ATP5H_HUMAN	5703.58	6477.29	5384.94	6270.43	5745.72	7063.86	6017.44	6004.75	5158.28	5907.44	5711.69	5898.01	5913.39	6016.88
O75955	FLOT1_HUMAN	1813.78	1855.11	1943.52	2168.15	1728.67	1974.25	1901.89	2201.12	2140.83	2039.79	1890.89	1831.66	1772.38	1906.23
O75964	ATP5L_HUMAN	10869.1	9393.08	9977.71	10063.3	9709.59	11789.5	10217.1	10943.2	11285.9	9682.79	10308.6	10227.9	9326.8	8627.91
O75976	CBPD_HUMAN									533.965		465.946		90.0455
O76003	GLRX3_HUMAN	4623.44	4087.37	4217.31	4345.03	4230.76	3827.26	3963.08	4105.86	4047.21	5226.36	4521.68	4175.23	4009.34	4137.69
O76021	RL1D1_HUMAN	7108.99	8496.32	7550.65	7052.75	7636.53	7295.09	7879.52	7578.22	8303.02	7995.46	7062.72	9060.32	8147.77	8195.55
O76031	CLPX_HUMAN	5500.18	8008.5	6585.04	7893.72	5712.33	4574.77	6109.91	6577.79	5873.47	7301.03	7830.23	6946.58	8194.88	6932.28
O76071	CIAO1_HUMAN	988.015	827.092	351.237	799.86	1108.04	596.484	692.521	429.193	483.866	517.321	585.493	981.167	365.653	685.585
O76083	PDE9A_HUMAN		1174.94	859.18								391.439
O76094	SRP72_HUMAN	1120.09	1185.93	1262.12	1242.05	1236.9	1293.99	1445.53	1027.14	1140.73	1553.47	1196.44	1215.07	1143.77	1119.59
O76099	OR7C1_HUMAN		816.469					828.98	1233.03	755.338			731.144
O94760	DDAH1_HUMAN					7036.67		5144.61	5726.61		6873.16			4722.99	6974.3
O94762	RECQ5_HUMAN												232.961
O94776	MTA2_HUMAN	2124.92	1944.25	2383.68	2136.61	2090.23	2022.65	2274.03	2285.34	2298.23	2369.63	1803.8	2150.49	2496.5	2442.89
O94776;Q13330;Q9BTC8	MTA1_HUMAN;MTA2_HUMAN;MTA3_HUMAN	280.026	430.965	1131.22	1121.66	689.885	757.047	972.6	745.466	1207.67	685.735	949.573	714.126	1043.41	1002.45
O94804	STK10_HUMAN		305.958	137.558		251.813		520.886		309.088		251.85
O94826	TOM70_HUMAN	1488.48	1755.49	1625.69	1804.65	1706.87	1650.89	2173.42	2481.36	1866.24	1686.19	1426.18	1592.83	1557.18	1497.3
O94842	TOX4_HUMAN	618.09	664.797	575.362	452.853	278.475	529.588	646.625		344.813	234.606		343.572		479.974
O94851	MICA2_HUMAN	26484.1	27667.1	25654.1	28299.4	27709.2	27597.6	23515.8	24881	28898.2	26114.5	28046.8	29459.4	27027.1	27215.9
O94855	SC24D_HUMAN				285.633		267.237	223.477					143.905	268.191
O94874	UFL1_HUMAN	1554.89	1344.17	1741.06	1407.22	1539.66	1192.52	1476.07	1692.96	1077.44	1789.08	1665.84	1750.14	1526.42	1466.75
O94875	SRBS2_HUMAN	1118.67	1432.69	1063.66	848.559	1184.24	1055.33	1280.05	1153.71	1137.57	1231.03	1459.93	1268.9	1287.34	1066.55
O94888	UBXN7_HUMAN	556.883	347.534	348.116		444.922	480.424	1447.1	739.033	688.945	731.868	302.233	724.564	413.868	471.027
O94901	SUN1_HUMAN	153.83	237.938	466.468	476.256	291.757	139.688	311.168	303.816		367.993	235.062	187.063	96.9381
O94903	PLPHP_HUMAN	1391.39	762.354	1443.84	1052.58	695.364	393.905	765.157	866.409	1518.09	542.869	617.89	978.558	797.559	1039.3
O94905	ERLN2_HUMAN	1932.9	1246.82	1899.37	1461.87	1446.4	1600.09	1679.97	1531.86	1530.41	1785.87	1515.91	1556.02	1583.54	1658.34
O94906	PRP6_HUMAN	1690.56	1860.96	1885.24	2075.55	1936.08	1967.99	1983.44	1759.28	2196.15	2266.36	1980.04	1926.85	2033.05	2156.74
O94925	GLSK_HUMAN	1149.24	947.827	1396.76	1443.25	988.599	916.71	1136.77	845.51	971.381	1303.5	827.24	947.363	858.768	935.157
O94973	AP2A2_HUMAN	386.663	626.37	538.995	397.75	568.43	407.392	563.018	821.137		858.911	670.084	670.068	443.054	277.246
O94973;O95782	AP2A1_HUMAN;AP2A2_HUMAN	2628.54	1765.18	2180.8	1884.21	1949.68	1718.85	2009.78	2714.9	1977.82	1876.25	2013.01	1813.23	1503.22	2624.22
O94979	SC31A_HUMAN	1483.21	1703.68	2156.69	1672.64	1524.05	1506.81	1515.98	1665.17	1405.53	1961.28	1788.02	1374.81	1796.29	1500.25
O94992	HEXI1_HUMAN		779.362	794.414	949.63				356.841	842.72	462.618			708.108	671.948
O95071	UBR5_HUMAN		390.133			421.613	373.604	166.054				299.366	387.806	177.257
O95084	PRS23_HUMAN	900.122	380.298		573.975	392.726	925.246	632.737		1077.27	979.155			301.772	1000.26
O95104;Q9UPN6	SCAF4_HUMAN;SCAF8_HUMAN	217.782				167.249								266.618
O95155	UBE4B_HUMAN	815.456	509.27	659.878	552.251	534.152		456.121	462.519	657.132	787.288	362.458	488.415	384.98
O95159	ZFPL1_HUMAN	909.907	1478.7	465.51	1305.73	1271.92	820.808	635.328	1241.43	678.994	906.819	570.825	912.238	1149.5
O95163	ELP1_HUMAN	948.135	1026.07	1022.13	858.271	853.271	1009.2	1161.02	752.353	929.734	1297.99	1254.14	1045.68	990.672	1162.45
O95167	NDUA3_HUMAN	667.474	984.251	1445.74	985.638	1021.73	879.159	613.372	1291.07	1027.4	871.633	579.069	846.641	993.615	754.59
O95168	NDUB4_HUMAN	1725.9	1797.25	1464.92	1642.68	1668.12	1426.7	1434.42	1958.81	1126.72	1425	1089.15	1742.68	1429.7	2246
O95169	NDUB8_HUMAN	2001.99	1863.46	1419.9	1740.35	1697.23	1941.99	1507.66	1519.32	1937.91	1706.38	2567.28	1027.27	1024.96	1849.46
O95182	NDUA7_HUMAN	1154.64	1002.12	933.264	1610.82	1696.54	1593.83	1152.14	1518.18	984.784	1892.79	1005.11	1347.97	1055.98	1438.92
O95197	RTN3_HUMAN	4581.07	4596.65	4989	3996.44	4680.8	4311.92	4194.15	3686.2	4950.2	4464.73	4369.72	5208.06	5038.15	4794.56
O95202	LETM1_HUMAN	2165.38	1775.49	1679.28	1901	2067.73	1943.07	1998.9	2315.52	1896.47	2220.9	2489.61	2014.38	1872.62	1775.37
O95218	ZRAB2_HUMAN	1626.44	1896.09	1989.82	2181.53	2185.05	1719.56	1627.51	2164.07	1818.53	1673.34	1815.6	2089.89	1989.51	1937.35
O95232	LC7L3_HUMAN	1459.84	1450.43	1458.81	1354.6	1202.19	1450.94	1606.24	1345.97	1547.27	1570	1354.07	1210.76	1339.33	1448.19
O95239	KIF4A_HUMAN	733.173	497.114	430.294	471.724	616.807	211.855	137.704	556.323		456.768	497.486	504.56	386.716	454.852
O95292	VAPB_HUMAN	1770.04	1453.59	1699.65	1672.61	2009.1	1568.25	2190.66	1622.33	2302.99	2063.1	1587.8	1991.53	1642.87	1729.49
O95292;Q9P0L0	VAPA_HUMAN;VAPB_HUMAN	5713.36	6358.71	6661.93	5726.89	6685.36	5814.47	6005.5	4828.55	5856.63	6519.47	6422.72	5244.52	5742.33	6267.6
O95295	SNAPN_HUMAN	222.442	447.21	423.279	309.722	46.3268	319.595	433.379		662.171	417.069	461.369	383.242	443.71	469.308
O95297	MPZL1_HUMAN	980.813		697.894	858.747	614.791		690.518	1016.58	794.071	439.725	857.787	1184.9	640.658	708.055
O95298	NDUC2_HUMAN	1264.42	1121.93	930.849	838.267	762.704	1047.19	988.093	920.577	656.444		459.823	1060.48	714.364	870.537
O95299	NDUAA_HUMAN	2144.27	1882.43	2401.3	2781.83	2482.39	2394.23	2782.03	2377.41	1935.36	2496.75	2507.59	2000.55	2232.92	2202.37
O95302	FKBP9_HUMAN	1288.9	1513.86	1453.99	1308.71	1342.86	1704.93	1234.67	1314.91	1257.11	1284.96	1236.58	1106.34	1123.47	1421.26
O95302;Q96AY3	FKB10_HUMAN;FKBP9_HUMAN	1424.08	1129.48	656.438	991.277	1344.06	1629.35	1179.27	1019.86	759.8	888.909			1031.77	1168.86
O95336	6PGL_HUMAN	6059.95	5708.04	6326.33	6426.96	6099.36	7247.29	7109.23	5582.15	6180.43	6215.88	6585.15	6107.37	7036.58	6478.96
O95340	PAPS2_HUMAN	672.932	934.496	757.301	731.231	869.343	945.128	798.538	827.729	818.09	877.83	1000.95	768.158	843.554	1035.2
O95347	SMC2_HUMAN	1530.57	1620.48	1678.81	1479.47	1480.98	1612.73	1727.9	1555.82	1763.37	1565.43	1640.86	1848.98	1622.77	1519.67
O95352	ATG7_HUMAN	295.027	308.995		196.727		457.555	349.756	245.089		268.006	141.253			549.902
O95361	TRI16_HUMAN		876.427	282.892	758.308		547.36	682.425	928.448	771.622	566.188	417.666	577.253	461.254
O95372	LYPA2_HUMAN	1503.86	1458.99	1388.92	968.211	1176.2	2056.57	784.698	1519.52	887.918	1465.54	923.836	1310.52	1577.84	1062.67
O95373	IPO7_HUMAN	8922.83	7823.79	7069.51	8863.34	7576.29	8440.51	7260.18	7012.06	7937.36	7937.92	8565.29	8027.4	7593.62	7010.44
O95391	SLU7_HUMAN	298.925	276.127		135.42			204.797							261.683
O95394	AGM1_HUMAN	1791.21	1521.29	1751.43	1669.51	1952.94	1797.82	1631.85	1320.52	1909.4	1849.06	2011.88	1552.57	1573.94	1844.41
O95396	MOCS3_HUMAN	1421.87	1190.95	1570.98	986.539	605.19	1027.83	1933.29		1661.15		1290.46	1769.41	1797.16	2462.73
O95400	CD2B2_HUMAN	863.863	1112.07	990.532	1243.74	989.343	1372.69	1134.88	1391.73	1008.19	1095.73	1086.84	1172.15	1154.43	1385.2
O95433	AHSA1_HUMAN	4211.6	4254.06	3656.12	3894.86	3803.06	4151.49	3592.57	3514.99	3867.36	4064.84	3801.34	3801.54	3786.44	3525.28
O95445	APOM_HUMAN	3904.31	3036.98	2794.05	2318.84	2443.59	1477.11	3116.18	2994.52	2820.07	2965.62	2488.61	3773.88	2941.1	2394.35
O95453	PARN_HUMAN	805.552	595.825	899.489	1061.26	861.955	1008.06	784.718	733.589	765.907	801.578	1108.54	1022.66	791.657	810.333
O95456	PSMG1_HUMAN	1079.35	1189.94	1313.03	1380.07	1269.24	1695.62	1455.22	1268.33	1094.59	1356.7	1640.94	1487.77	1043.62	1220.97
O95470	SGPL1_HUMAN	1314.72	813.041		645.026	1441.64	467.807	865.773	1193.98	775.748	849.578	1062.43	1029.09	944.199	1262.78
O95478	NSA2_HUMAN	1234.74	2034.7	1700.38	1321.99	1266.57	1625.03	1539.08	1581.18	1191.06	1703.78	1664.98	1764.45	1734.29	1879.9
O95486	SC24A_HUMAN	460.709	289.678	601.397	586.193	376.801	584.898		659.561		327.399	592.835	578.046	629.555	514.335
O95571	ETHE1_HUMAN	1192.25	1428.17	1332.49	1471.51	1309.55	1243.91	1337.21	1316.8	1799.16	1254.88	1527.35	1104.62	1512.69	1605.86
O95573	ACSL3_HUMAN	1725.33	1947.54	2109.88	1750.49	1560.99	1703.88	1876.95	1822.71	1548.77	1508.67	1856.19	2128.53	1894.68	1994.79
O95630	STABP_HUMAN		585.005	315.119	799.182	528.85	719.723	678.94	696.469	278.912		487.496	511.088	404.412	1118.19
O95707	RPP29_HUMAN	704.942		354.694	287.064		388.658	201.22		341.776			195.504	433.124	444.065
O95747	OXSR1_HUMAN	2277.76	2393.44	2544.45	2077.3	1992.41	1632.79	2077.07	1977.78	1915.27	1796.9	1841.99	2168.35	2230.48	2176.96
O95757	HS74L_HUMAN	2810.26	3211.65	3215.88	2407.8	2835.43	2849.97	3298.84	3047.77	3196.56	3182.94	2889.9	2188.25	2864.03	2994.8
O95757;P34932	HS74L_HUMAN;HSP74_HUMAN	325.843	240.359		753.643	358.671	436.415				294.224
O95757;P34932;Q92598	HS105_HUMAN;HS74L_HUMAN;HSP74_HUMAN	2554.32	2297.04	2616.49	2348.99	1776.79	2542.79	2605.81	1890.68	1595.42	2541.82	1664.62	2358.23	2107.19	1674.04
O95757;Q92598	HS105_HUMAN;HS74L_HUMAN	1641.07	1657.84	1933.75	1412.43	1672.11	1121.95	1738.77	1069.85	1599.94	1598.38	1859.19	1534.33	1459.24	1476.61
O95758	PTBP3_HUMAN		387.68	529.827	611.459	422.25	415.564	537.866	272.339	565.304	304.903	367.092	784.948	358.087	310.175
O95758;P26599	PTBP1_HUMAN;PTBP3_HUMAN	7801.89	8474.54	9613.02	8173.83	9070.32	7747.22	7905.52	8935.68	7197.65	7792.26	7839.68	9836.25	9118.52	8470.12
O95777	LSM8_HUMAN	1211.98	2347.93	2001.94	2351.98	2316.18	2727.51	2743.94	2938.63	2278.74	3165.17	1815.54	1626.7	3023.1	2616.3
O95782	AP2A1_HUMAN	2788.75	2389.51	2623.29	2657.45	2172.54	2659.24	2557.49	2714.63	2552.57	2445.51	2444.47	2389.24	2530.03	2475.67
O95785	WIZ_HUMAN	587.138	515.64		733.085	508.968	464.851	441.472	384.66	402.996	354.593		435.271	420.817	437.298
O95801	TTC4_HUMAN	584.996		650.664	399.417	506.259	565.269	654.464	578.662	786.77	464.194	840.137	1184.88	778.256	409.028
O95816	BAG2_HUMAN	2778.96	2681.63	2841.63	3015.88	2808.67	2639.5	2607.27	2866.96	2382.88	2424.22	2673.52	2718.44	3012.16	2571.86
O95817	BAG3_HUMAN	919.211	644.727	937.067	788.094	1231.68	1201.75	1161.8	725.161	1094.71	607.709	852.111	1492.42	1197.79	744.057
O95819;Q8N4C8;Q9UKE5	M4K4_HUMAN;MINK1_HUMAN;TNIK_HUMAN		269.728			550.46	177.964		196.472		181.166
O95831	AIFM1_HUMAN	3057.74	3435.64	3110.6	3624.77	3923.11	3585.27	3096.44	3495.26	2707.69	3256.22	3129.09	3196.51	3346.02	3263.95
O95833	CLIC3_HUMAN	1417.12	1123.27	1312.31	1509.68	1600.6	1357.12	1263.2	1375.31	1613.19	1605.42	1121.66	1623.69	1332.06	1353.75
O95834	EMAL2_HUMAN	705.714	972.931	955.842	974.67	695.585	829.841	962.01	718.341	867.467	1104.5	752.995	776.027	861.163	1134.38
O95861	BPNT1_HUMAN	1275.57	1401.3	1179.94	1206.95	1241.94	1091.31	1069.03	1051.5	1340.07	1098.8	1044.86	1083.04	1219.77	1173.46
O95865	DDAH2_HUMAN	176.507	405.941				356.052	260.985			324.638	171.591	304.457	416.285	168.371
O95870	ABHGA_HUMAN	258.069	241.575		296.573	358.856	504.84		336.974	371.849		118.572	348.745	195.66	291.596
O95881	TXD12_HUMAN	2503.51	2120.58	2825.42	1793.17	1571.05	2086.97	2215.98	2602.61	2150.55	1825.39	2279.06	2820.69	2430.22	2743.24
O95983	MBD3_HUMAN	625.025	676.456	406.341	580.529	905.745	497.126	516.107	536.081	289.75	557.911	664.418		283.618	904.502
O95989	NUDT3_HUMAN	470.698	911.428	567.1	702.224	1377.47	877.258	627.277	701.701	553.454	460.3	395.101	720.547	606.468	616.322
O96000	NDUBA_HUMAN	2196.69	2231.42	2196.37	2105.09	2282.91	2469.09	2813.17	2412.31	2238.1	2619.52	2378.33	2152.3	2250.81	2302.18
O96005	CLPT1_HUMAN	204.482		199.034	258.647	140.352	212.15	72.6372			368.304	373.023		166.911	110.16
O96008	TOM40_HUMAN	2960.58	2610.04	2887.33	2677.78	2586.61	2668.18	3009.44	3221.58	2320.64	2361.66	2512.51	3050.84	2926.13	2533.63
O96011	PX11B_HUMAN	1772.75	1957.51	2241.14	960.663	1717.89	1648.56	1764.43	879.705	2169.41	1809.41	1297.76	1853.53	2138.54
O96013	PAK4_HUMAN	356.786	555.254	207.713	446.926		311.541	427.501	216.74				133.807		230.553
O96019	ACL6A_HUMAN	2614.15	2890.42	3218.28	2994.34	2960.72	2302.25	2894.66	3402.94	3077.41	2921.64	2522.04	2356.61	2693.62	2677.48
P00338	LDHA_HUMAN	70311.6	73837.5	72436.6	72007.8	71685.1	69949.4	68898.7	70268.4	72141.6	72295.9	72958.3	72341.2	70555	69071.3
P00338;P07195	LDHA_HUMAN;LDHB_HUMAN	68201.4	67196.1	68925.8	68254.6	71127	72362.4	70049.8	74052.4	74763.3	75760.1	70792.8	71831.7	70132.1	72128.6
P00367	DHE3_HUMAN	3364.1	3126.18	2645.97	3163.03	2724.09	2905.38	3091.23	3017.53	2915.49	2815.64	3203.06	2913.88	3198.91	2922.39
P00370	DHE4_ECOLI								67.3627	379.329		533.123	205.95	333.697	324.764
P00374	DYR_HUMAN	1335.42	1526.88	1465.49	1316.25	1284.33	1132.01	1389.54	774.852	1758.45	1646.52	1235.68	1257.9	1479.24	2027.89
P00387	NB5R3_HUMAN	2780.85	2610.82	2285.77	2102.38	2782.9	2386.73	2189.25	2851.93	3127.84	3290.03	2103.75	2516.26	2697.37	2575.22
P00390	GSHR_HUMAN	2721.33	2022.31	2376.72	2536.8	2373.36	2272.54	2670.18	2178.23	2565.83	2339.09	2338.5	2106.88	2695.39	2628.53
P00403	COX2_HUMAN	11207	10927	10925.3	10467.7	11084.2	11296.2	12191.5	10830.6	10769.8	12305.8	12743.2	11722.6	12119.6	13015.8
P00441	SODC_HUMAN	8246.4	9274.47	8680.27	8033.67	10579.9	9599.98	11560.3	8778.93	8182.56	8290.08	9379.75	10209.6	10362.4	12928.3
P00491	PNPH_HUMAN	6679.21	5468.54	6554.59	7049.32	5794.78	6445.28	6224.4	6592.23	6112.55	6304.15	5512.83	5507.52	6129.89	5672.51
P00492	HPRT_HUMAN	3244.48	3447.16	3769.63	3435	3241.29	3279.39	3548.34	3692.27	3401.3	3470.38	3762.41	3622.08	3387.56	3887.94
P00505	AATM_HUMAN	9944.71	8797.09	9544.81	9394.79	8991.32	8883.56	9473.01	9356.57	9515.27	9609.94	9522.5	8716.21	8987.5	9537.2
P00509	AAT_ECOLI									1466.64	1118.89	1103.86	941.667	1004.45	695.254
P00509;P17174	AATC_HUMAN;AAT_ECOLI	774.144	1641.74	2185.78	1408.99	1865.72	940.628	1343.19	992.136	1278.21	1567.1	1732.06	1716.48	1489.83	1538.43
P00533	EGFR_HUMAN	1566.82	1434.51	1594.43	1568.73	1351.95	1572.59	1437.91	1561.23	1661.6	1758.51	1915.8	1538.85	1526.11	1598.38
P00558	PGK1_HUMAN	56677.2	55521.8	55712.1	56314.1	55834.6	57062.3	58124.2	56437.3	57981.8	57033.9	56390.7	56201.2	55965.1	57782.1
P00568	KAD1_HUMAN	5806.22	4587.8	5248.03	7008.24	5144.03	4811.26	5406.23	5733.92	6033.21	5340.09	5410.77	5068.21	5631.12	5332.75
P00734	THRB_HUMAN	2439.04	2894.68	3538.65	2667.65	3245.58	2142.79	2668.28	3216.2	3292.69	3074.37	2848.13	1747.62	2509.78	2396.22
P00742	FA10_HUMAN	1724.5	1191	1703.59	2207.78	1644.4	1276.43	1590.55	1272.98	1646.61	1210.31	1596.24	1937.24	1888	1793.56
P00747	PLMN_HUMAN	2880.45	3558.98	2878.21	2073.78	2584.52	2860.16	2656.95	3492.77	4083.61	2845.09	2849.99	3422.32	3828.7	3956.38
P00846	ATP6_HUMAN	1078.12	1432.71	1894.58	1901.72	1397.87	1272.62	1150.49	1570.47	1412.14	1869.49	1029.25	2187.76	1791.29	1421.83
P00934	THRC_ECOLI								1792.4	1615	1603.69	1258.39	1204.68	1813.85	2004.42
P00966	ASSY_HUMAN	36005.3	34977.2	36024	35488.5	37766.8	38292.6	37880.3	36685.2	35562.6	38034	35585.2	36157	36742.7	35861.3
P00968	CARB_ECOLI					274.548			215.155	319.692	247.364	332.395	427.146	276.2	556.195
P00968;P31327	CARB_ECOLI;CPSM_HUMAN	14002.1	15785	15492.2	12541.4	12713.2	13492.9	11559.6	13789.5	13815.3	15291.2	13615.2	14014.8	13905	15730.8
P01008	ANT3_HUMAN	3135.2	2806.61	2849.41	3772.34	3544.65	3072.34	3382.98	2576.09	2935.57	3229.62	3373.39	3282.95	3545.76	3251.95
P01023	A2MG_HUMAN	6272.81	7169.79	6042.28	7155.98	7085.46	6251.59	6651.64	7389.04	6353.13	7183.3	6475.47	6874.89	6394.1	6974.79
P01024	CO3_HUMAN	13358.3	13254.2	13686.7	13741.3	14045.3	13694.2	14224.6	13366.1	14070.5	13269.9	13576.2	12898	13573.2	13214.4
P01033	TIMP1_HUMAN	510.518	897.092	664.507	635.224		329.133			245.171	251.433		511.704	622.985	667.365
P01111	RASN_HUMAN	1596.13	1492.48	1165.22	1148.39	1736.35	1554.97	1402.47	1801.62	1383.39	921.489	1231.03	1730.25	1444.07	1138.4
P01111;P01116	RASK_HUMAN;RASN_HUMAN	2807.19	4016.91	2914.87	2531.59	3089.91	2900.79	1942.03	1887.88	3010.84	2718.76	2819.68	2626.28	3281.9	2828.18
P01116	RASK_HUMAN	948.723	646.809	476.492	611.858	804.035	622.584	636.667	706.463		848.51	664.971		379.106	693.845
P01266	THYG_HUMAN	867.941	816.008	719.597	471.073	921.862		331.31	1242.61	400.958	256.752	577.539	469.886	827.709
P01859;P01860;P01861	IGHG2_HUMAN;IGHG3_HUMAN;IGHG4_HUMAN						710.1		529.146	1369.18	1160.75	974.194		792.654	526.139
P01889	HLAB_HUMAN	475.849	361.923	518.951	367.871	664.125	831.034	344.493	59.9955	311.613		145.157		322.188	722.018
P01889;P04439;P17693	HLAA_HUMAN;HLAB_HUMAN;HLAG_HUMAN	2891.2	2465.17	2562.94	2889.11	2770.1	3704.47	2588.86	2023.46	2341.38	3970.84	3408.2	2591.68	3421.94	2817.96
P01889;P10321	HLAB_HUMAN;HLAC_HUMAN	2913.81	2073.66	2197.31	2814.48	2616.68	3528.77	2864.2	2163.93	1978.41	3056.78	3315.78	2472.03	2570.26	2522.28
P02100	HBE_HUMAN	1144.86	1353.65	919.829		589.285	794.12	1037.93	601.539	787.67	638.432	762.731	917.804	429.573	1205.86
P02358	RS6_ECOLI								277.483	687.153	466.357	295.217	303.124	361.67	607.641
P02359	RS7_ECOLI								1319.21	1745.12	1289.1	1554.6	1652.14	1679.4	1670.88
P02413	RL15_ECOLI								3559.41	3335.64	3817.29	3348.46	3762	4158.29	3594.44
P02545	LMNA_HUMAN	22193.3	21121.8	22028.7	21542.4	20610.9	21346.7	22667.2	21241.6	21120.9	21101.7	20546.2	21095.8	21472.1	22501.7
P02545;P20700;Q03252	LMNA_HUMAN;LMNB1_HUMAN;LMNB2_HUMAN	24866.7	23463.9	25392.1	23742.1	24934.2	24429.2	27143.4	23996.2	23051	25664.9	26039.2	24263.9	24858.3	22901.5
P02649	APOE_HUMAN	2094.19	2412.72	2344.64	1653.69	3075.85	2748.83	2369	2073.04	2289.79	2025.11	2340.21	2775.17	2799.54	2191.67
P02656	APOC3_HUMAN	346.256	276.569	657.949	473.561	803.93	559.098	620.516	328.928	315.152	684.047	679.52	458.721	549.421	282.025
P02675	FIBB_HUMAN	2065.26	1300.7	1286.28	1359.72	1738.69	1797.34	1087.04	1416.94	1719.39	1488.13	1098.18	1848.79	1344.31	1716.75
P02679	FIBG_HUMAN	1013.39	1022.16	708.774	781.706	1256.9	562.09	652.503	1112.68	375.106	994.222	835.488	912.915	794.789	881.924
P02748	CO9_HUMAN	1934.87	2259.15	2667.13	2654.06	2767.77	2643.95	3274.43	1969.34	2025.7	1835.65	1838.23	2208.68	2455.56	2404.37
P02760	AMBP_HUMAN	13018.6	13306.4	12526.9	11975.2	15029.9	12531.2	14067.7	12487.9	12307.3	10407.4	12957.9	14326.2	13246.2	11618.3
P02765	FETUA_HUMAN	33705.5	32731.3	33718	32203.6	33365.8	34746.9	34700	33605.6	29446.4	34697	32792.3	32359.2	33907.4	35387.2
P02768	ALBU_HUMAN	19548.3	20681.4	21639	18544.5	20901.1	20848.4	21833.2	20073	20333.8	21104.6	20154	19936.8	21928.6	22237.2
P02771	FETA_HUMAN	6515.34	5705.47	6170.35	5876.42	5640.8	6662.31	5875.31	7012.7	4939.08	6511.5	6131.18	6623.36	6596.96	5412.31
P02786	TFR1_HUMAN	9958.86	9758.32	9670.29	9753.53	9958.27	10478.1	10199.5	9740.06	9647.73	9720.34	9608.53	9648.45	9846.54	9593.91
P02788	TRFL_HUMAN	2675.93	2715.14	3217.55	3123	2050.67	2949.35	3104.02	1867.61	2253.92	2497.59	2799.78	2910.18	2885.75	3302.63
P02795;P13640;P80297	MT1G_HUMAN;MT1X_HUMAN;MT2_HUMAN	12698.2	9229.32	11405	8477.17	11762.9	9899.58	12706.4	10125.3	12473.8	11639.8	10724.2	8849.89	15019	9827.5
P03897	NU3M_HUMAN		356.975	613.398	357.581	210.275	908.125	892.204		149.848	954.346			384.77
P04004	VTNC_HUMAN	3558.41	3759.06	4298.33	2555.9	4076.98	1563.07	2473.5	3674.37	2678	3431.37	3009.53	3405.73	2570.14	4585.09
P04040	CATA_HUMAN	3788.04	4024.57	4071.46	4695.65	4165.47	3615.02	3927.12	3503.73	4279.47	3870.33	3963.83	3872.54	4378.28	4289.19
P04062	GLCM_HUMAN	977.536	1209.08	1182.55	1079.03	1412.88	1267.66	1481.52	1486.78	1303.16	1239.87	1363.43	1396	1259.07	1148.4
P04075	ALDOA_HUMAN	47007.1	46358.3	44670.1	46036.5	44066.6	45476.8	42874	42632.3	43387.1	45799.7	45236.5	44783.1	42928.3	43891.3
P04075;P05062;P09972	ALDOA_HUMAN;ALDOB_HUMAN;ALDOC_HUMAN	9809.53	10898.5	10296.4	9055.7	10711.8	9594.16	13433.4	10206	9510	8874.09	8233.62	10386.6	11508.1	12657.5
P04075;P09972	ALDOA_HUMAN;ALDOC_HUMAN	6227.81	6165.4	6577.45	7665.28	7367.21	6559.91	6965.38	6961.94	8621.53	8049.5	7711.52	8613.04	7618.05	7366.22
P04080	CYTB_HUMAN	8326.52	10363	7875.58	9332.16	8668.88	7400.8	8268.67	6339.51	7702.66	9174.82	8142.76	8565.77	7669.02	6150.65
P04083	ANXA1_HUMAN	17042.3	17616.8	17912.1	18360.5	17907.3	18021.6	18968.3	17097.9	17377	17621.7	18376.6	17024.1	18304	17212.6
P04114	APOB_HUMAN	469.777	734.714	1010.5	1054.78	706.822	808.965	949.875	728.463	284.475	751.341	618.912	958.513	1222.87	1170.96
P04150	GCR_HUMAN			896.087		591.85	502.83	661.184		464.736	497.508	232.016	128.694	618.413	429.953
P04179	SODM_HUMAN	5860.42	5580.36	5925.46	5719.97	6227.87	5919.57	6507.1	5639.43	5607.48	5781.23	6078.61	5581.3	6567.78	6355.41
P04181	OAT_HUMAN	506.236	744.888	796.15	714.702	629.916	750.61	554.41	725.596	923.915	469.466	823.819	618.507	714.869	1016.06
P04183	KITH_HUMAN	488.617	422.033	668.332	913.402	483.814	503.608	557.11	342.356	505.097	702.467	607.494	375.519	525.229	809.44
P04217	A1BG_HUMAN	1090.86	2280.79	1858.97	1993.71	1817.59	1763.09	1605.9	1771.15	2004.97	1998.3	1733.81	1854.63	1678.4	2146.87
P04264	K2C1_HUMAN	170.441	114.657		248.342		322.416	179.971	218.013	123.044		219.614	199.57
P04406	G3P_HUMAN	180635	200449	182585	186555	190265	197377	198228	173306	191388	190144	184852	180675	185892	186078
P04406;P0A9B2	G3P1_ECOLI;G3P_HUMAN	110619	114968	113928	110402	120874	113375	111298	110140	115118	114700	112517	107917	111410	122068
P04439	HLAA_HUMAN	3550.03	3518.18	3680.15	3603.33	2721.99	3575.21	3579.14	4169.47	3045.32	3006.99	3801.59	3824.73	3945.16	3611.77
P04439;P10321	HLAA_HUMAN;HLAC_HUMAN						361.042	603.868						424.187	731.838
P04632	CPNS1_HUMAN	5138.85	4416.73	4862.03	4390.99	4216.59	4557.9	4314.14	3661.92	4741.4	4267.68	4653.11	4360.1	5052.75	3972.07
P04792	HSPB1_HUMAN	10791.9	10191.1	9761.71	11010.5	10899.3	10333.3	10537.4	10135.1	11361.5	11556.2	10378.9	11750.3	11729.5	10908.9
P04818	TYSY_HUMAN	964.634	981.387	615.955	783.305	512.556	1204.69		1181.2		818.232	901.867	358.415	997.568	1087.85
P04843	RPN1_HUMAN	5443.62	5537.83	5596.22	5356.75	5009.4	5198.76	5163.69	5199.64	4925.89	5376.87	5430.5	5775.59	4998.28	5222.75
P04844	RPN2_HUMAN	4639.85	4591.83	3799.81	5068.45	4764.48	4866.8	4715.23	4806.89	4380.32	3624.77	4363.73	4107.46	4527.75	4093.16
P04899	GNAI2_HUMAN	2261.58	1493.99	1417.46	1805.24	1325.07	1522.91	1833.16	1913.82	1806.49	1846.36	2040.8	1592.43	1467.24	1643.71
P04899;P08754;P63096	GNAI1_HUMAN;GNAI2_HUMAN;GNAI3_HUMAN	7403.43	7177.77	7249.08	7710.01	7517.04	7643.83	8385.23	8492.67	7552.2	8061.72	9076.31	7303.98	8065.91	7764.6
P04908;P0C0S5;P0C0S8;P20671;Q16777;Q6FI13;Q71UI9;Q7L7L0;Q93077;Q96KK5;Q99878;Q9BTM1	H2A1B_HUMAN;H2A1C_HUMAN;H2A1D_HUMAN;H2A1H_HUMAN;H2A1J_HUMAN;H2A1_HUMAN;H2A2A_HUMAN;H2A2C_HUMAN;H2A3_HUMAN;H2AJ_HUMAN;H2AV_HUMAN;H2AZ_HUMAN	350020	370313	372717	345337	367457	375906	367388	359997	361286	344841	355539	356101	348165	347620
P04908;P0C0S8;P20671;Q16777;Q6FI13;Q7L7L0;Q93077;Q96KK5;Q99878;Q9BTM1	H2A1B_HUMAN;H2A1C_HUMAN;H2A1D_HUMAN;H2A1H_HUMAN;H2A1J_HUMAN;H2A1_HUMAN;H2A2A_HUMAN;H2A2C_HUMAN;H2A3_HUMAN;H2AJ_HUMAN	3216.87	6552.17	741.165	5556.47	6015.69	7470.6	2603.43	345.841	1473.68	2959.82	327.491	870.581	279.989
P05023	AT1A1_HUMAN	5828.53	5950.79	5386.5	5948.39	5937.56	5203.65	5041.35	5093.43	5654.95	5682.61	6246.28	5060.58	5380.37	5207.7
P05023;P50993	AT1A1_HUMAN;AT1A2_HUMAN	6263.77	5496.15	6075.09	6080.44	6048.43	6157.7	7009.25	7253.04	6760.56	6320.47	6608.4	6154.78	7241.94	6863.27
P05026	AT1B1_HUMAN	2868.83	2773.05	3038.82	3144.95	2798.17	2884.42	2693.72	3358.48	3093.21	3102.17	2423.67	3000.97	2655.54	2690.67
P05062	ALDOB_HUMAN	527.879	468.551	791.138			383.447	532.386	536.753			121.932	601.04	287.005	557.594
P05091	ALDH2_HUMAN		315.955	503.501	215.869		408.485	400.372	393.263			293.945		266.085	218.389
P05114	HMGN1_HUMAN	3019.71	4215.74	5209.66	4274.14	3904.17	4337.12	4353.84	3134.23	3818.42	4906.25	3933.28	4205.11	5035.41	4199.69
P05141	ADT2_HUMAN	16303.4	18764	17580.8	19283.9	16895.6	18063.7	17421.9	16035.2	17341.1	17786.9	15182.7	17348.1	15813.7	16305.8
P05141;P12235;P12236	ADT1_HUMAN;ADT2_HUMAN;ADT3_HUMAN	41685.9	40142.3	42131.1	43751.9	44976.4	41416.4	43771.8	38743.9	41503.3	42341.5	42605.7	43187.5	41158.6	38268.4
P05141;P12236	ADT2_HUMAN;ADT3_HUMAN	26122.7	26940.4	25707.5	25600.6	27692.6	25915.9	24880.6	27571.1	26576.1	27913.6	27356.8	27512.1	25328	26358.9
P05155	IC1_HUMAN	2856.9	3597.92	1303.95	2724.49	4499.54	2902.58	3371.1	2584.88	2161.46	1807.12	3452.32	2101.78	2925.04	3285.24
P05161	ISG15_HUMAN	358.453	515.351	952.26	974.39	720.468	507.097	879.87	723.776	783.31	694.654	658.753	692.825	792.386	676.664
P05166	PCCB_HUMAN													203.18
P05198	IF2A_HUMAN	8677.59	8319.63	7327.69	8030.65	7546.78	7992.61	8132.98	7590.16	8524.08	8507.38	8023.92	7343.14	8480.59	8349.58
P05204	HMGN2_HUMAN			1171.51	5284.5			2825.52	5686.65	3651.35	2102.6	4967.4	5380.5		4732.91
P05204;Q15651	HMGN2_HUMAN;HMGN3_HUMAN	2577.91	1853.36	1775.67	2983.62	1841.78	2582.24	2014.42	3460.3	2445.62	1989.01	2064.82	2195.51	2250.46	1959.66
P05362	ICAM1_HUMAN	972.162	758.166	1108.28	559.517	819.38	988.48	935.538	1102.88	620.097	1428.25	880.045	819.326	1424.07	1070.74
P05386	RLA1_HUMAN	2880.15	3873.1	487.152	3493.91	3404.31	4572.63	1309.55		736.194	1706.55
P05387	RLA2_HUMAN	22098.5	24088.2	22276	22235.4	21842.4	21336.2	20888.1	20542.6	23411.6	20916.5	21555.3	21444.2	20566.5	21640.9
P05388	RLA0_HUMAN	20541.3	19264.4	19533.2	18887.9	19585.1	19711.7	21154.1	17731.1	20074.2	19175.7	19504	19708.6	20307.8	18651
P05455	LA_HUMAN	3528.02	4306.13	3896.11	4460.67	4428.12	4695.29	4528.59	4502.78	4302.11	4656.62	3911.79	4022.73	4205.82	4336.17
P05543	THBG_HUMAN	2734.32	1967.43	2201.39	2055.2	2480.5	2578.74	2428.98	2264.11	3562.56	2688.9	2392.09	2825.69	2907.4	2913.07
P05546	HEP2_HUMAN	6737.45	6839.53	4948.97	5906.17	7023.94	7539.34	5868.46	6636.25	6973.85	6733.88	7443.06	6776.8	6430.42	6768.69
P05549	AP2A_HUMAN	767.17	419.027	470.029		639.349	449.147		532.572					403.362	397.099
P05556	ITB1_HUMAN	3911.52	3927.14	3981.18	3834.03	3763.82	4421.63	4364.82	4175.69	4161.95	4246.29	4009.34	4542.27	4070.88	4242.92
P05783	K1C18_HUMAN	62249.4	64164.4	61092.7	64168.9	63543.3	64699.5	63198.8	61005.2	60711.8	62972.9	63883	59450.6	60548.4	60346.9
P05783;P08727	K1C18_HUMAN;K1C19_HUMAN	39623.5	47101.4	45737.8	40903.5	44620.2	42916.4	45087.8	43440.1	43295.8	41549.3	43043.5	42373.8	41126.9	39780.5
P05783;P08727;P13645;Q04695	K1C10_HUMAN;K1C17_HUMAN;K1C18_HUMAN;K1C19_HUMAN	50527.1	49840.6	52617.3	54750.3	55535.5	53422	51204.6	51967.2	54718.4	51683.4	57954.9	53657.3	53631.7	53405.3
P05787	K2C8_HUMAN	74984.9	74001.1	74566.6	77694.3	75920.3	76156.1	73891.4	75671.1	74367.2	77113.9	75711.8	76083.1	73126.3	74974.6
P05787;P08670;P08729	K2C7_HUMAN;K2C8_HUMAN;VIME_HUMAN	128674	131899	131682	134455	129515	135603	128606	119433	126658	125180	133278	135242	129319	140837
P05787;P08670;P08729;P14136;P78386	GFAP_HUMAN;K2C7_HUMAN;K2C8_HUMAN;KRT85_HUMAN;VIME_HUMAN	61110.4	68116.2	61662.1	63793.4	63474.5	61865.5	56124.7	64620.9	61114.9	64088.7	63844.1	62952.9	61387.1	60266.8
P05787;P08729	K2C7_HUMAN;K2C8_HUMAN	20781.7	22161.3	24421.6	22000.5	24956.9	22859.7	28613.5	23365.9	21687.9	24531.1	23914.1	24803.1	25401.2	28084.9
P05787;P08729;P14136;Q6KB66	GFAP_HUMAN;K2C7_HUMAN;K2C80_HUMAN;K2C8_HUMAN	563.469	1175.6	416.784	994.904	1541.49	1418.36	698.042		335.644	102.248		610.211	155.522
P05793	ILVC_ECOLI				295.267				1678.37	1789.64	2387.1	2369.91	1972.78	2210.58	2037.73
P06132	DCUP_HUMAN	1069.81	926.353	1555.2	786.852	911.548	1185.34	883.618	1149.39	969.458	891.328	1081.7	747.714	956.102	1181.26
P06239;P06241;P07947	FYN_HUMAN;LCK_HUMAN;YES_HUMAN	341.958		677.424		523.336		420.002	554.171		479.398				532.766
P06239;P06241;P07947;P51451	BLK_HUMAN;FYN_HUMAN;LCK_HUMAN;YES_HUMAN	6005.22	6460.05	6624.73	6516.86	6272.55	6424.91	5707.14	5726.26	6550.73	5536.45	6676.01	5048.14	5849.53	5076.74
P06241;P07947	FYN_HUMAN;YES_HUMAN	289.126		613.319		325.297	357.65	74.842	104.331		261.331		221.538		146.941
P06280	AGAL_HUMAN	473.971	712.749	560.026	922.039	553.827	574.509	758.884	472.668	361.173	613.413	584.62	864.382	410.712	460.944
P06396	GELS_HUMAN	8776.27	9002.07	8647.64	7775.09	8469.03	8660.49	7946.09	8733.62	8404.93	7562.97	9193.19	7994.59	8285.1	8788.19
P06454	PTMA_HUMAN	19299.4	19543.6	17539.5	19587.7	18082.2	22638.4	18534.1	18148.6	22186.5	21771.9	20531.3	14619.9	17720.6	20286.5
P06493	CDK1_HUMAN	3432.14	3217.54	3889.72	3376.87	3129.78	3219.6	3200.52	3512.69	3871.48	3267.75	2676.57	3457.15	3139.57	3231.55
P06493;P24941	CDK1_HUMAN;CDK2_HUMAN	591.463	1205.72	1189.44	962.779	625.707	1266.02	972.092	1094.63	1159.27	884.415	1046.16	979.8	1113.77	769.312
P06576	ATPB_HUMAN	43692.9	45435.8	42421.1	45003.5	43265.6	45447.9	44777.9	43400.6	44626.2	43366	43222.9	45799.5	44469.1	43539
P06703	S10A6_HUMAN	85217.6	83816.6	88989.7	91026.6	88018.1	90004.8	90257.6	82058.7	87093.5	89160.4	86724.9	86876.2	87240	89580.8
P06730	IF4E_HUMAN	3101.53	2471.46	1983.81	2306.61	2406.92	2582.25	2873.88	3150.31	2905.43	2583.21	2733.37	2662.31	2906.29	2743.26
P06733	ENOA_HUMAN	66667.3	66737.2	64920.6	64403.7	65960.2	66426	62416.6	63478	64212.3	61432.6	63432.1	62458	60769.1	62172.5
P06733;P09104;P13929	ENOA_HUMAN;ENOB_HUMAN;ENOG_HUMAN	58858.1	75958.9	24360.9	66189.5	67128.1	86469.8	51493.9	21666.9	40848.6	43015.3	34279.9	23928.3	31631.3	10514.8
P06737	PYGL_HUMAN	2091.68	2290.37	2189.74	2227.38	2212.73	2266.46	2326.45	1798.05	2229.19	2315.3	2158.95	2219.53	2194.88	1735.16
P06737;P11216	PYGB_HUMAN;PYGL_HUMAN	3681.55	3808.24	3334.37	3237.25	2781.48	3700.54	3545.51	3253.34	3914.51	3913.77	4217.9	2901.84	4077.72	4115.81
P06744	G6PI_HUMAN	16964.3	16851.5	15881.6	17035.7	18352.1	17185.8	16309.6	14908	15835.8	16616.5	15484.2	15985.5	16160.2	16003.5
P06748	NPM_HUMAN	47279	48954.9	50285.5	48107.7	49831.3	49813.1	48104.8	48332.3	46650.8	47821.9	45940.3	50916.7	49216.2	49615.9
P06753	TPM3_HUMAN	12156.3	12197.2	12605.9	12021.4	11972	13225.2	12766.9	9403.24	9050.6	9309.33	8709.13	8388.09	9970.8	9928.74
P06753;P07951;P09493;P67936	TPM1_HUMAN;TPM2_HUMAN;TPM3_HUMAN;TPM4_HUMAN	26938.9	29556.6	24071.9	27081.9	28954.9	31984.4	30819.2	20387.6	32121.7	30456.1	32713.4	31827.9	27886.6	38828.8
P06753;P07951;P67936	TPM2_HUMAN;TPM3_HUMAN;TPM4_HUMAN	4380.68	5769.02	4203.6	3972.41	3421.02	4220.64	3836.69	3648.06	3934.32	5793.63	3718.61	3100.24	4039.35	3951
P06753;P09493	TPM1_HUMAN;TPM3_HUMAN	1037.11	299.679	1010.06	997.09	1019.56	847.103	983.537	490.915	599.96	780.386	613.295	1142.68	1332.51	401.732
P06756	ITAV_HUMAN	466.942					91.0351	603.092	297.604	434.753			631.997	107.891	504.048
P06865	HEXA_HUMAN	1282.23	1428.09	1382.7	1347.49	1598.99	1159.31	1709.92	1306.49	1154.07	1960.59	1185.74	1619.5	1278.62	1441.57
P07099	HYEP_HUMAN	1580.23	1383.97	1440.46	1351.32	1945.09	1481.84	1584.94	1612.11	1964.55	1621.63	1831.45	1696.22	2001.42	1747.64
P07108	ACBP_HUMAN	3229.81	3235.37	1924.56	2734.53	2160.72	3205.63	2735.39	1843.49	1922.33	2125.46	2135.04	2106.89	1640.59	1180.58
P07195	LDHB_HUMAN	26348.4	26837.3	25956.6	26429.4	28452.1	27885.1	26921.8	27651	27618.4	25846.3	26683.6	26800.1	25618.4	26724.7
P07199	CENPB_HUMAN		133.392	72.8673			237.115	144.213	236.173			195.318		240.138
P07203	GPX1_HUMAN	3562.3	3568.94	3420.87	3103.42	3751.87	3519.52	3331.45	3425.68	3348.25	3857.4	3113.83	3349.59	3559.55	3328.66
P07237	PDIA1_HUMAN	18107.8	18123.3	17296.4	16833.4	18032	18523.9	19970.7	17420.3	18454.9	17846.6	18097.8	19285.9	18634.4	19332.5
P07305	H10_HUMAN	3766.96	3903.87	3995.06	3308.97	3339.88	3261.13	3804.77	3266.12	3428.79	3626.51	3854.67	3174.06	3802.06	3417.68
P07311	ACYP1_HUMAN	519.812	527.428	438.643	687.132	675.82	616.985	689.906	520.156	624.72		490.499	534.19	570.049	596.26
P07315;P07316;P11844	CRGA_HUMAN;CRGB_HUMAN;CRGC_HUMAN			4078.32	3348.41				4005.46		3851.73		3122.55
P07339	CATD_HUMAN	2829.99	2377.99	2866.6	2373.31	3032.76	2734.41	3082.18	2239.33	2841.8	3333.2	2299.79	2637.04	2871.21	2519.3
P07355	ANXA2_HUMAN	52600.5	53922.6	52258	52487.2	53725.8	55346.6	55471.5	50637.3	48906.1	53774.5	52927.8	52402	53212.8	51198.6
P07358	CO8B_HUMAN	841.839	892.368	790.727	1000.56	613.907	864.782	1051.11	468.481	1318.25	845.756		940.177	638.029	889.079
P07384	CAN1_HUMAN	1999.05	2050.13	2184	2486.78	2113.91	2155.54	2294.96	2146.53	2032.09	2301.9	2453.82	1923.33	2209.14	2283.81
P07437	TBB5_HUMAN	26457.3	31041.3	22100.7	29300.8	32168.1	35687.6	25853	17874.4	18900.2	30208	21719.3	16423.4	22215.7	14036.8
P07437;P68371	TBB4B_HUMAN;TBB5_HUMAN	9272.13	10663.2	11131.9	9632.07	11544	12155	11470.6	7556.17	5387.98	6315.99	6470.63	6444.13	6267.05	7181.82
P07437;P68371;Q13509	TBB3_HUMAN;TBB4B_HUMAN;TBB5_HUMAN	30660.6	31107.2	28258.4	29008.4	30266.8	27660.4	28041.3	30066.6	29799.3	30112.2	28244.3	30370.3	26406.8	29228.5
P07437;P68371;Q13509;Q13885	TBB2A_HUMAN;TBB3_HUMAN;TBB4B_HUMAN;TBB5_HUMAN	34573.3	34649.4	24443.1	32789.1	31907	31635.9	25993.1	20764.8	20685.7	22535.4	18848.3	17066.2	17047.6	14980.1
P07437;P68371;Q13509;Q13885;Q9BUF5	TBB2A_HUMAN;TBB3_HUMAN;TBB4B_HUMAN;TBB5_HUMAN;TBB6_HUMAN	45629.6	46893	44928.3	45987.4	43925.5	46161	43926.3	45939.8	45407.4	48710.9	48642	45958.8	40968.7	44660
P07437;P68371;Q13885	TBB2A_HUMAN;TBB4B_HUMAN;TBB5_HUMAN	33502.3	31531.7	31994.4	33200.9	27688	31233.7	30661.6	34553.2	34224.5	36615.1	31918.1	28691.2	32623.3	31033.4
P07437;P68371;Q13885;Q9BUF5	TBB2A_HUMAN;TBB4B_HUMAN;TBB5_HUMAN;TBB6_HUMAN		653.953		675.331		495.505	481.664			806.287			244.825
P07437;P68371;Q9BUF5	TBB4B_HUMAN;TBB5_HUMAN;TBB6_HUMAN	3528.92	2303.73	1466.95	1180.87	3108.39	2811.41	1373.4	2436.12	5134.39	1763.85	2115.77	4023.2	3969.84	4845.02
P07437;Q13509;Q13885	TBB2A_HUMAN;TBB3_HUMAN;TBB5_HUMAN	34156.7	35083.1	33669	34757.8	30855.2	33837.3	32387.6	33087.6	36180.4	33075.3	31106.5	29338	32590.3	31840.8
P07602	SAP_HUMAN	14443.9	14131.4	14437.2	15843.1	16727.3	15115.1	13877.5	14059.4	15160.6	14126.1	14620.1	15961.9	15467.6	14725.5
P07686	HEXB_HUMAN	2481.15	2282.99	2352.8	2139.02	2385.72	2146.46	2245.71	1701.34	2132	1930.21	2175.92	2117.96	2058.31	2213.49
P07737	PROF1_HUMAN	52664.8	53878.6	51330.5	53395.5	51111.2	50673	48798.2	48987.5	49370.7	49630.6	47452.4	47570.7	47175	46637.4
P07741	APT_HUMAN	4872.69	5757.32	5963.54	4932.09	5739.2	4820.67	6223.23	5448.47	5412.05	7170.66	4982.9	5513.98	5898.02	5577.17
P07814	SYEP_HUMAN	6664.63	7051.75	6722.27	6481.61	7074.71	6738.42	6615.41	6662.22	6216.39	6850.45	6904.37	6317.14	6513.88	6685.46
P07814;P47897	SYEP_HUMAN;SYQ_HUMAN	2904.82	3700.53	2979.13	3199.32	2070.12	2406.59	3181.34	2301.01	3865.02	2233.02	3194.59	4062.87	3021.03	2751.23
P07858	CATB_HUMAN	1001.81	1185.77	1168.4	1051.84	1192.8	1012.01	1035.51	1300.87	967.636	690.871	1250.43	1394.13	808.732	1190.64
P07900	HS90A_HUMAN	27296.3	26657.8	26575.3	27845.9	26562.7	25660.9	26521.2	27659.1	26011	26267.3	27110.1	27244.7	26018	27770.6
P07900;P08238	HS90A_HUMAN;HS90B_HUMAN	64105.6	74557.9	71635	68325.8	69775.6	72866.3	72524.9	60664.1	63497.8	68421.6	65822.1	62280.3	70907.2	65975.1
P07900;P08238;Q58FF6	H90B4_HUMAN;HS90A_HUMAN;HS90B_HUMAN	48043.8	54001	54459.2	52510.1	52938.5	51292.8	53174.4	41830.7	50086.1	53906.1	55997.4	58852.2	51813.7	51021.2
P07900;P08238;Q58FF6;Q58FF8	H90B2_HUMAN;H90B4_HUMAN;HS90A_HUMAN;HS90B_HUMAN	28683.9	30165.2	32274.8	28656.9	30765.1	33921.2	34073.6	30157.7	30262.5	30228.6	30098.6	32823	32116.6	32464.2
P07900;P08238;Q58FF8	H90B2_HUMAN;HS90A_HUMAN;HS90B_HUMAN	61438.8	57061.1	57137.3	57690.8	61042.8	59070.6	57419.5	64507.1	60664.3	60427.3	60809.6	59842.5	58100.6	58512.7
P07910	HNRPC_HUMAN	50927.3	53981.1	47926.3	54717.3	53347.6	49673	50757.4	48573	51569.8	51344.8	49964.6	52048.7	48250.1	50343
P07910;Q86SE5	HNRPC_HUMAN;RALYL_HUMAN	10756.5	9063.72		4867.95	12161.1	11674.4	8242.7	11223.1	2709.37	9273.48	10229.5	6172.73	11380	8607.88
P07919	QCR6_HUMAN	4047.47	3022.13	4553.28	3294.21	4326.55	2955.33	3498.77	5930.07	3451.85	4571.37	3718.71	4456.48	3471.52	4012.44
P07942	LAMB1_HUMAN	695.449				206.356	211.111	294.487			128.533
P07951	TPM2_HUMAN	450.42	679.568	387.26		518.847	573.855	421.519	524.124	187.976	832.423	712.692	495.692	799.577	481.884
P07951;P09493	TPM1_HUMAN;TPM2_HUMAN	4472.26	4158	3877.54	3947.23	3944.54	3427.3	3858.21	2073.76	3119.49	3818.24	3246.51	4714.03	5145.69	4710.61
P07951;P67936	TPM2_HUMAN;TPM4_HUMAN	10420	13956.8	11063.6	8556.9	9834.04	7793.82	10885	8572.15	8395.97	9094.58	7864.88	7672.31	9997.84	10180.4
P07954	FUMH_HUMAN	8630.18	7984.58	8502.02	8871.72	7721.9	8108.18	8571.85	8003.79	8919.63	8469.78	8547.53	8989.21	8476.09	7207.37
P07996	TSP1_HUMAN	2579.9	2944.01	2729.92	2704.43	2688.73	2935.79	2978.94	2490.73	2578.07	2870.82	2693.34	2807.85	3026.28	2958.06
P08047	SP1_HUMAN		161.659	355.513	377.318			350.266	510.713		283.179	529.951	941.333		335.351
P08133	ANXA6_HUMAN	1451.44	1721.76	1695.61	1720.62	1723.66	1539.33	1792	1642.13	1703.92	1650.83	1821.15	1886.25	1468.53	1739.17
P08134	RHOC_HUMAN	385.09	357.405	604.059	462.604	510.11	420.066	791.716	379.703	518.132		416.521	662.826	604.648	663.833
P08134;P61586	RHOA_HUMAN;RHOC_HUMAN	10564.3	9866.45	11584.1	9190.73	10428.6	11760.9	10128.2	9839.94	11888.2	9280.92	11097.6	11188.9	11881.2	11325.5
P08134;P61586;P62745	RHOA_HUMAN;RHOB_HUMAN;RHOC_HUMAN	170.823		308.625	408.922	158.417	385.92	203.104							201.846
P08174	DAF_HUMAN	16998.5	17984.2	18059.8	17831.5	17846.1	16557.7	17882.9	15325.9	15387.8	17429.4	16378.4	17237.7	17405	18148.2
P08195	4F2_HUMAN	13130.9	11975.7	12284.4	11836.2	12188.9	12165.7	11933	11738.3	11811.9	13302.8	11584.3	13217.2	12802.8	12226.7
P08200	IDH_ECOLI								2072.63	1423.61	2596.39	2040.7	3063.77	1934.11	2363.99
P08236	BGLR_HUMAN	1031.75	723.99	535.098	608.095	1079.8	994.643	835.196	928.694	775.353	934.768	1020.11	1280.52	943.044	696.535
P08237	PFKAM_HUMAN	1874.08	1799.28	1944.93	1636.93	1759.25	1982.05	2110.59	2117.14	1985.78	1829.91	1813.25	1676.61	1762.92	1954.28
P08237;P17858	PFKAL_HUMAN;PFKAM_HUMAN	1364.6	1408.71	2114.84	1345.23	721.744	1712.06	1131.78	1546.53	1261.36	1751.18	1630.91	1234.97	1293.87	1236.74
P08237;P17858;Q01813	PFKAL_HUMAN;PFKAM_HUMAN;PFKAP_HUMAN	5352	5389.89	6095.42	4353.96	5234.98	4618.57	4738.15	4489.57	3471.42	4071.68	4898.12	4277.85	3313.72	4515.78
P08238	HS90B_HUMAN	91687.2	89280.1	90952.4	88047.2	91242.8	90580.6	89655.9	93581.3	93752.9	93749.8	95432.1	94937.2	89411.9	92394.9
P08238;P14625	ENPL_HUMAN;HS90B_HUMAN	49988.2	47406	48872.8	52750.9	49089.2	51878.6	50380	54607.1	47068	54109.7	49916.7	50394.9	52297.7	52475.2
P08238;Q58FF8	H90B2_HUMAN;HS90B_HUMAN	32299.3	32724.9	29284.7	30936.2	28356.2	30012.8	27813.1	29264.4	31505.9	30299	32229.5	29028.6	26834.2	28543.3
P08240	SRPRA_HUMAN	1617.12	1960.22	1677.21	1909.97	1340.57	1528.54	1568.74	1939.14	1499.3	1401.29	1399.01	1923.66	1974.01	1900.79
P08243	ASNS_HUMAN	6055.18	5829.19	5692.89	6283.56	6216.68	6008.42	5710.6	5795.02	6097.33	6115.6	6057.7	5452.25	6114.46	5780.98
P08397	HEM3_HUMAN		397.898		376.46		296.328	246.174	365.416			329.407	183.781	307.37	224.916
P08559	ODPA_HUMAN	4075.32	4315.96	4235.72	4245.41	4426.89	4915.2	4457.19	4077.39	4167.57	4488.22	4412.93	4758.46	4556.72	4618.32
P08574	CY1_HUMAN	4072.92	3210.07	3744.74	4371.75	4602.83	3749.48	3862.65	3465.01	2840.12	3804.37	3918.24	3758.33	3323.31	4579.32
P08579	RU2B_HUMAN	2617.18	2874.15	2588.46	2994.99	2528.36	3036.52	3095.43	2722.97	2395.05	2762.5	2350.42	2601.48	3032.96	2597.4
P08579;P09012	RU2B_HUMAN;SNRPA_HUMAN	1438.4	1490.14	757.037	1361.93	1785.86	808.769	1913.21	1071.37	1133.29	1431.09	1373.04	1316.28	2039.94	2009.09
P08581	MET_HUMAN	216.255	251.839		190.344			143.069	448.75		194.699		190.119	206.944
P08590	MYL3_HUMAN	6225.08	6788.47	7034.67	5458.93	6036.08	5890.52	6555.77	5228.81	7623.2	7557.89	6447.04	6130.48	6808.89	5532.71
P08590;P12829	MYL3_HUMAN;MYL4_HUMAN	10636.1	10422.7	10288	10004.6	8625.97	11113.7	9556.35	12833	12265.9	10934.8	11876.5	11760.7	11073.5	11889.1
P08621	RU17_HUMAN	6244.39	6921.27	6594.59	7207.46	6588.01	6514.98	7413.23	6371.47	6093.06	6299.31	5766.25	7171.02	7635.92	6996.79
P08648	ITA5_HUMAN	1354.72	1367.51	973.494	1746.33	1574.68	1634.64	1664.78	1424.47	1849.44	1078.26	1341.17	1549.12	1488.57	1358.79
P08651	NFIC_HUMAN	636.345	397.676	352.645	654.677	357.17	1182.14	821.85	858.793	688.506	837.08	519.105	585.401	406.793	656.923
P08651;Q12857	NFIA_HUMAN;NFIC_HUMAN	686.166	693.102		40.1165			586.47			710.768	611.199		519.801	552.793
P08670	VIME_HUMAN	37209.9	36524.9	36557.9	37249.3	37343.5	36439.9	36986.1	36974.3	36565	37456.3	37650.7	37218.4	36599.8	37103.2
P08670;P14136	GFAP_HUMAN;VIME_HUMAN	17308.7	21237.4	20883.5	20317.1	17764.3	24164.4	18745.4	16110	16757.8	17154.9	17174.5	18809.8	21362.5	20126.9
P08697	A2AP_HUMAN	4090.65	5757.55	5138.1	4322.02	7140.63	7134.23	5342.7	4312.72	3725.07	4487.63	3528.69	4496.16	4247.42	5159.72
P08708	RS17_HUMAN	6268.25	6624.52	6057.7	6093.06	5830.04	5870.36	6256.47	6212.73	6084.21	6268.14	5425.9	5347.8	6654.83	6239.04
P08727	K1C19_HUMAN	7305.83	7256.56	7209.36	7191.45	7374.72	8071	7745.71	6818.78	7371.31	7709.98	7125.12	6838.47	7678.13	7426.12
P08727;P08779	K1C16_HUMAN;K1C19_HUMAN	3338.21	3042.11	2109.27	3943.92	3031.14	2502.74	3125.89	1635.46	1663.45	2257.18	1801.67	1788.23	2438.95	2363.79
P08727;P08779;P13645;Q04695	K1C10_HUMAN;K1C16_HUMAN;K1C17_HUMAN;K1C19_HUMAN	13612.6	12119.3	13666	11811.3	12939.3	15921.2	15876.7	11963	12417.8	11478.4	13933.8	12891.7	14344.9	15529.6
P08727;P08779;Q04695	K1C16_HUMAN;K1C17_HUMAN;K1C19_HUMAN	56609.8	53718.3	52792.8	51994.4	54656.2	53594.1	50992.5	57610.8	53693.3	53853.7	54250.5	53285.7	53161.1	52853.8
P08727;Q04695	K1C17_HUMAN;K1C19_HUMAN	35323.1	35344.4	38687.4	35492.6	34707.9	36280.3	35544.3	34040.2	35551.7	33135.8	38528.9	35392.2	36112.7	35227.5
P08729	K2C7_HUMAN	45880.7	46232.4	45043.8	46399.5	46451.8	45143.9	44701.7	44095	45202.3	47721.3	46776.9	45291.6	45026.2	43000.7
P08754	GNAI3_HUMAN	2193.38	2593.87	2168.42	2187.07	2326.72	2533.71	2335.33	1624.8	2222.7	2098.59	2599.16	2673.85	2451.82	1911.39
P08758	ANXA5_HUMAN	15399.1	15715.1	15514	16272.7	15329.3	16787.3	16313.1	17988	15932.3	16566.3	17410.7	16368.4	16700.7	17083.2
P08779;P13645	K1C10_HUMAN;K1C16_HUMAN	3643.51	3621.88	3341.2	3496.02	3209.06	3547.13	1749.17	3364.97	2770.52	4292.07	2465.23	2142.07	3742.39	2729.76
P08779;Q04695	K1C16_HUMAN;K1C17_HUMAN	2023.03	3551.9	3811.94	2893.5	3999.59	4355.26	3209.26	1816.44	2570.93	3271.82	2859.73	3978.35	4495.75	5332.2
P08839	PT1_ECOLI					145.004			268.373	782.953	597.214	1162.91	418.347	838.643	468.181
P08865	RSSA_HUMAN	23815.9	24632.6	24367	26421	24713.6	25952	24230.4	25448.8	24103.5	24931.5	26784	25292.4	24311.4	24188.9
P08962	CD63_HUMAN	3427.03	3655.96	3315.76	3696.13	3081.92	3427.87	3443.74	2748.19	4036.61	5564.87	5436.71	3130.47	3237.66	2950.94
P09001	RM03_HUMAN	624.587	441.434	822.524	829.602	632.951	961.378	704.32	1371.24	931.783	851.756	693.438	1302.12	727.133	665.999
P09012	SNRPA_HUMAN	5093.97	5248.57	6278.58	5900.98	5725.43	5176.57	5831.29	4746.74	5965.71	6260.19	5905.74	5722.09	6057.1	5601.12
P09038	FGF2_HUMAN	473.896	470.479	706.89	494.983	768.063	711.427	363.681	1198.77	578.043	734.381	762.025	1085.5	675.882	847.108
P09086;P14859;Q9UKI9	PO2F1_HUMAN;PO2F2_HUMAN;PO2F3_HUMAN			270.01	204.101		138.865	202.969	121.158					169.94	206.571
P09104	ENOG_HUMAN	936.902	622.988	996.056	920.386	945.07	653.203	1140.7	427.712	962.696	579.977	866.421	641.661	846.469	850.785
P09110	THIK_HUMAN	1406.06	1836.9	1785.76	1771.33	1181.35	1439.36	1607.1	1079.24	2060.14	1726.55	1617.36	1483.53	1840.48	1301.77
P09132	SRP19_HUMAN	441.774	518.314	438.801	427.528	254.834	553.237	236.659	522.001	476.677	204.05	786.738	872.7	585.919	228.182
P09234	RU1C_HUMAN	3190.96	2432.28	2260.88	3775.28	3470.57	3691.97	3262.67	3211.06	3647.74	3870.03	2592.52	3751.71	3063.74	2703.41
P09373	PFLB_ECOLI								855.557	1094.35	1247.54	1455.06	1815.61	2033.99	1201.72
P09382	LEG1_HUMAN	12225.6	11307.3	11782.2	12193.1	12641.4	12325	12492.4	12142.5	12086.6	11943.7	11674.5	12212.4	12881.9	11693.4
P09417	DHPR_HUMAN	499.429	707.997	524.881	376.762	898.071	940.081	657.446	750.535	585.148	649.626	383.707	824.098	559.962	742.228
P09429	HMGB1_HUMAN	8966.09	10167.6	10256.2	9895.25	10157.1	9789.75	9175.7	10037.2	10042.8	10249	9946.06	10454.1	9171.22	9666.28
P09429;P26583	HMGB1_HUMAN;HMGB2_HUMAN	2070.19	1116.69	1713.49	1431.04	1576.4	2293.7	1269.56	1548.97	835.008	1652.2	1226.41	1348.35	1880.82	1577.62
P09493	TPM1_HUMAN	7128.1	6208.07	6421.19	6483.47	6887.23	6514.12	6644.27	7677.2	7665.19	7556.64	6467.35	7688.99	7005.63	7673.67
P09496	CLCA_HUMAN	5303.28	4869.29	5224.19	6816.69	5661.02	5777.7	5940.96	5948	5404.99	5512.17	5902.27	5359.15	5661.89	5737.28
P09497	CLCB_HUMAN	2330.78	2060.77	2353.16	2040.58	2126.29	2650.05	2295.13	2462.53	2816.29	2147.92	2206.35	2068.55	2241.3	2164.98
P09525	ANXA4_HUMAN	2532.25	2149.34	2610.62	2620.13	2421.82	2501.27	2226.38	2271.08	2140.61	2421.89	2342.11	2181.56	2278.31	2111.47
P09543	CN37_HUMAN	1463.46	1440.42	1559.28	1363.3	1116.55	1541.75	1588.16	1402.64	1724.75	1392.38	1259.08	1471.73	1333.13	1334.19
P09622	DLDH_HUMAN	3127.2	3466.71	3340.23	3628.29	3520.77	2802.94	3638.19	3133.11	3315.34	3651.33	3480.69	2850.18	3205.4	2942.35
P09651	ROA1_HUMAN	42236.9	49817.9	45652.4	46452.4	42843.1	49444.3	44854.8	37978.2	42449.4	45492.2	43547.3	39667.2	45356.1	47513
P09661	RU2A_HUMAN	4612.86	4605.12	4307.09	4375	4570.47	4772.8	4942.55	5072.58	4948.67	4487.16	5160.47	4798.2	4861.13	5010.6
P09669	COX6C_HUMAN	3602.76	4027.61	3808.58	4731.92	4247.32	4465.68	4719.43	4067.57	4278.2	3717.86	3303.15	4487.81	4309.43	4559.72
P09832	GLTD_ECOLI								622.003	213.924	308.864	161.264	419.829	205.774	208.956
P09874	PARP1_HUMAN	6210.47	6016.83	5812.38	6201.1	6527.54	6343.54	6377.53	6674.75	6405.6	6633.15	6395.77	6306.13	6366.55	5918.43
P09884	DPOLA_HUMAN	560.928	445.587	814.599	539.564	673.22	653.255	655.871	661.622	714.347	621.643	865.774	530.978	682.531	494.469
P09960	LKHA4_HUMAN	3761.85	3904.87	4660.76	3976.47	3881.71	4213.74	3722.73	4104.56	3843.74	3742.62	3449.93	3580.14	3930.39	3464.58
P09972	ALDOC_HUMAN				4123.45	4810.46	5984.36	6383.4	1685.61	3783.87	6224.94				3100.52
P0A6A8	ACP_ECOLI								2427.11	1988.71	2430.18	1934.36	1903.77	2111.58	1704.58
P0A6F5	CH60_ECOLI		747.203	1210.37		1335.75	1097.54		473.935	1079.72	1600.43	1255.92	1078.49	970.32	770.32
P0A6F9	CH10_ECOLI		735.791	791.788	647.336		844.083	600.173	1322.73	2884.54	3708.73	3243.41	3117.82	3297.38	3119.73
P0A6P1	EFTS_ECOLI								855.913	1306.41	1398.75	1619.66	771.093	909.728	1304.77
P0A6P9	ENO_ECOLI		247.315	1157.07	531.161				1725.5	3248	3913.85	1909.24	2623.45	2397.15	2516.18
P0A6X7	IHFA_ECOLI								3013.84	2783.83	2943.75	3275.05	2149.51	3515.38	3067.12
P0A6Y8	DNAK_ECOLI	2443.31				8733.92	10940.1	6919.83	5309.14	7217.01	6856.98	7872.77	5564.61	9785.13	6130.83
P0A6Y8;P11142;P38646	DNAK_ECOLI;GRP75_HUMAN;HSP7C_HUMAN	5962.9	4735.94	6041.88	4491.66	6255.18	6245.11	7831.3	3996.49	5200.66	8913.95	6340.71	7147.27	6815.44	8077.23
P0A786	PYRB_ECOLI								363.836		483.142	272.283		208.098	305.828
P0A799	PGK_ECOLI								1977.48	1542.43	1784.62	1669.76	2137.83	1685.4	2449.04
P0A7A9	IPYR_ECOLI								438.513		421.082	369.659	379.508	267.791	323.129
P0A7D7	PUR7_ECOLI								1077.78	1274.4	1162.36		930.215	1259.26	1505.14
P0A7J3	RL10_ECOLI			491.933					530.16	610.233	1042.34	875.851	572.124	742.567	846.977
P0A7J7	RL11_ECOLI								1926.9	1757.45	2560.12	1844.81	1811.32	1646.31	1812.29
P0A7K2	RL7_ECOLI			249.664			428.505		601.017	348.074	1037.45	421.688	461.944	308.123	327.024
P0A7K6	RL19_ECOLI								445.882	860.007		1381.53	583.689	776.072	852.633
P0A7L0	RL1_ECOLI								2259.43	1490.56	2027.94	2340.64	2510.82	2539.34	2514.35
P0A7L3	RL20_ECOLI								953.499	995.523	684.457	988.895	1130.73	770.931	971.847
P0A7L8	RL27_ECOLI		535.647	250.402	349.345					191.103	787.089	87.1294		290.184
P0A7N1	RL31B_ECOLI								3119.54	3539.8	3786.56	4592.64	5589.35	4465.82	3921.97
P0A7N9	RL33_ECOLI								2605.31	2230.07	2559.54	1893.58	1867.91	1368.74	1825.53
P0A7P5	RL34_ECOLI								2452.37	3494.58	2339.35	3275.38	2984.05	2429.01	2298.61
P0A7R1	RL9_ECOLI								1574.97	941.647	2547.87	1756.38	2378.63	1755.18	1926.5
P0A7R9	RS11_ECOLI								2172.45	2062.76	3391.88	2809.69	1490.64	3176.3	2707.97
P0A7S3	RS12_ECOLI								4352.33	2438.11	3151.48	3202.54	3614.64	3073.21	3398.44
P0A7S9	RS13_ECOLI								1372.83	855.508	848.759	1348.48	1077.2	1089.71	1498.68
P0A7T7	RS18_ECOLI									1322.63	1005.49	269.56	208.326	1101.8	903.799
P0A7U3	RS19_ECOLI							160.217	1332.22	1588.77	1302.38	651.049	1727.56	828.253	1198.19
P0A7U7	RS20_ECOLI						190.299		1216.27	2058.18	2275.1	1806.2	2066.66	1892.91	1545.25
P0A7V0	RS2_ECOLI								2499.01	2791.03	2269.01	2182.11	3415.24	2093.07	3118.48
P0A7V3	RS3_ECOLI								2588.8	1947.99	2513.61	2025.55	2503.36	1891.18	1980.03
P0A7V8	RS4_ECOLI						295.908		1058.66	1309.02	1675.01	1097.06	1336.17	1574.38	1498.18
P0A7W1	RS5_ECOLI								2356.73	2185.77	1783.19	2450.09	1885.93	2245.11	2483.36
P0A7W7	RS8_ECOLI						1314.94		1959.82	1814.92	2911.22	2550.54	1934.08	1694.47	2125.04
P0A7X3	RS9_ECOLI								1265.46	1414.9	1617.81	1579.21	1118.6	1081.09	1462.89
P0A7Z4	RPOA_ECOLI								1068.54	1054.7	1148.87	863.655	1125.25	1219.68	1327.81
P0A817	METK_ECOLI								1175.56	1506.43	926.795	559.189	923.615	687.63	786.727
P0A825	GLYA_ECOLI								4611.22	6024.62	7560.04	7239.13	6735.14	6606.07	6127.07
P0A862	TPX_ECOLI								3298.9		3058.71	3532.49	1881.27	3499.86	2536.99
P0A8F0	UPP_ECOLI								1040.4	1544.6	910.507	872.71	1512.91	819.136	837.955
P0A8T7	RPOC_ECOLI								1047.2	753.571	1113.96	655.083	923.873	770.622	496.536
P0A8V2	RPOB_ECOLI	652.912	910.875	907.689	592.011	679.839	735.123	793.279	1188.02	973.569	2855.92	1194.34	1112.05	958.651	823.838
P0A953	FABB_ECOLI								1428.46	1733.18	1708.07	1778.98	1551.02	1690.83	1602.9
P0A9A6	FTSZ_ECOLI										136.812		201.059	282.047
P0A9B2	G3P1_ECOLI								17122.8	16388.4	15391.1	17296.9	16179.8	16322.5	17368.3
P0A9C5	GLN1B_ECOLI								759.039	1019.13	1374.02	1252.86	1026.76	1097.12	1300.53
P0A9G6	ACEA_ECOLI						260.242		1482.61	1525.7	1671.5	1697.08	845.793	1579.15	1448.88
P0A9M8	PTA_ECOLI								354.805	312.471	497.5		559.945	306.462	168.628
P0A9Q7	ADHE_ECOLI								736.047	986.915	953.234	238.734	542.318	740.686	761.663
P0A9Q9	DHAS_ECOLI								1880.53	1709.95	2565.14	2184.54	2431.7	1685.42	1375.03
P0A9T0	SERA_ECOLI								1962.3	2055.19	2078.04	1580.44	1996.75	2014.01	1896.52
P0A9Y6	CSPC_ECOLI									3313.96	3818.66	3422.98	3779.59	3056.76	2480.75
P0AA04	PTHP_ECOLI										802.965
P0AA10	RL13_ECOLI						409.402		1544.95	1643.14	1451.76	1234.81	1166.92	1565.67	1504.67
P0AA25	THIO_ECOLI									718.207			580.007	432.473	407.263
P0AB55	YCII_ECOLI	3078.59	3805.15	3180.61	3474.45	2234.24	2293.95	3618	3218.56	2447.3	3148.86	1896.23	2902.91	3363.66	3563.75
P0ABB0	ATPA_ECOLI								1129.66	868.369	1426.98	1197.69	1861.69	1409.71	1515.88
P0ABB0;P25705	ATPA_ECOLI;ATPA_HUMAN	16994.3	18382.7	18508.4	19203.3	16934.5	18747.5	20084.8	16831.1	18465.9	19535.9	18482.6	19858.3	17501	20784.2
P0ABK5	CYSK_ECOLI		319.864		428.102		360.436	698.576	1646.98	2273.94	2894.35	1886.81	1945.39	2012.79	2391.75
P0AC19	FOLX_ECOLI	425.49				467.567	453.267		569.47	595.585	460.626		417.711	275.541	521.079
P0AC53;P11413	G6PD_ECOLI;G6PD_HUMAN	2076.3	1191.77	1346.72	1508.41	935.465	1324.25	792.75	1225.69	1432.47	1182.44	1339.51	1558.41	1306.09	1158.85
P0ACF0	DBHA_ECOLI								7986.55	10417.4	9860.17	9577.77	9092.37	9821.46	10734.9
P0ACF4	DBHB_ECOLI								2189.65	2192.98	1868.82	1938.23	2347.73	2155.72	2081.9
P0ACF8	HNS_ECOLI						220.558		2077.69	3460.06	2399.04	2351.39	3369.53	3185.88	2619.19
P0ACG1	STPA_ECOLI								1908.64	1936.42	1243.1	1322.29	1319.11		797.497
P0ACJ0	LRP_ECOLI								1182.48	755.254	555.747	627.431	732.824	803.664	624.369
P0AD96	LIVJ_ECOLI								2604.87	3126.49	4194.43	3205.23	3079.93	3497.8	3007.9
P0ADI4	ENTB_ECOLI								284.097	668.794	228.123	485.658	485.915	555.192	604.538
P0ADY3	RL14_ECOLI								3405.85	3981.19	5783.96	3801.61	3410.05	4265.24	3972.89
P0ADY7	RL16_ECOLI								121.332	503.281	752.437	179.301	384.178	473.591	188.333
P0ADZ4	RS15_ECOLI								2824.19	3231.74	3225.46	3927.23	3578.71	3941.07	2776.39
P0AE08	AHPC_ECOLI								1446.93	1560.4	1836.51	1432.45	2323	1742.28	1497.45
P0AE12	AMN_ECOLI	3577.86	3639.17	1923.59	4190.32	4812.4	4878.11	5715.08	4852.47	5694.52	4299.84	3235.54	4550.23		4305.12
P0AED0	USPA_ECOLI								1086.81	1369.12	1168.74	1571.8	1585.38	1603.58	224.4
P0AEI1	MIAB_ECOLI	1013.38	2031.52	1421.3	846.035	1467.21	1041.5	1346.82	1072.83	1117.97	1948.67	798.381	1151.07	1258.74	1549.08
P0AEK4	FABI_ECOLI								1524.84	545.121	1053.47	1524.77	1215.87	1321.9	1145.68
P0AEU7	SKP_ECOLI			377.595						1190.04	785.646	884.523	1045.52	884.755	1191.73
P0AEZ9	MOAB_ECOLI								1451.17	1286.77	2064.64	1433.89	1947.38	1389.09	1281.9
P0AF93	RIDA_ECOLI					280.81			1607.13	1374.06	1918.12	1299.45	1514.13	957.282	1854.23
P0AFG8	ODP1_ECOLI			1899.13	2588.87	2273.3	2721.94		3800.01	3014.97	2980.3	2345.49	2762.15	2563.37	2505.26
P0AG44	RL17_ECOLI								5393.98	4826.6	5151.35	3256.2	4552.54	5657.05	4465.57
P0AG48	RL21_ECOLI								719.916	1025.33	296.517	632.484	1189.56	1023.87	800.478
P0AG55	RL6_ECOLI								984.673	998.925	1354.04	772.243	1229.39	991.01	822.624
P0AG86	SECB_ECOLI								745.837	536.786	763.068	482.419	1003.35	788.535	1071.91
P0AGJ9	SYY_ECOLI										302.188	939.555	168.9	302.119	253.708
P0C018	RL18_ECOLI								1729.25	1036.54	1583.37	1738.56	751.353	1320.76	1663.86
[truncated: 2,999 more rows]

[truncated: 11 more sheets: +1x10%, +1x20%, +5x5%, +5x10%, +5x20%, +10x5%, +10x10%, +10x20%, +100x5%, +100x10%, +100x20%]
