# Supplementary material for: Enhanced feature matching in single-cell proteomics characterizes IFN-γ response and co-existence of cell states
Source: Nat Commun. 2024 Sep 26;15:8262. doi: 10.1038/s41467-024-52605-x (PMC11427561; doi:10.1038/s41467-024-52605-x)
Supplement: Supplementary file 7 — Supplementary Data 3 [file 41467_2024_52605_MOESM7_ESM.xlsx]

## Sheet: Intro
	DIA-ME evaluation (E.coli-spike experiment)
	The following tables contain the protein quantifcation values of the seven 1-ng non-spiked replicates (and spiked MEs)
	Different types of data analysis are indicated by the respective sheet name
	Results shown here are direct output values of Spectronaut18

## Sheet: Indiv
PG.ProteinGroups	PG.ProteinNames	[1] 20220407_KK_HeLa_Ecoli-00perc_1ng_R1_A1_1_6866.d.PG.Quantity	[1] 20220407_KK_HeLa_Ecoli-00perc_1ng_R2_A2_1_6874.d.PG.Quantity	[1] 20220407_KK_HeLa_Ecoli-00perc_1ng_R3_A3_1_6882.d.PG.Quantity	[1] 20220407_KK_HeLa_Ecoli-00perc_1ng_R4_A4_1_6890.d.PG.Quantity	[1] 20220407_KK_HeLa_Ecoli-00perc_1ng_R5_A5_1_6898.d.PG.Quantity	[1] 20220407_KK_HeLa_Ecoli-00perc_1ng_R6_A6_1_6906.d.PG.Quantity	[1] 20220407_KK_HeLa_Ecoli-00perc_1ng_R7_A7_1_6914.d.PG.Quantity
A0A024RBG1;O95989;Q8NFP7;Q96G61;Q9NZJ9	NUD4B_HUMAN;NUDT3_HUMAN;NUD10_HUMAN;NUD11_HUMAN;NUDT4_HUMAN	5.75939
A0A096LP49	CC187_HUMAN	5.97304	19.0078			12.3369	29.4529
A0A0B4J2D5;P0DPI2	GAL3B_HUMAN;GAL3A_HUMAN	20.7191	20.3839	15.5899	19.554	28.9598	21.5049	26.8827
A0A0B4J2F0	PIOS1_HUMAN	11.433	12.7966			11.448	12.446	16.1379
A0A0G2JMD5;O60809	PRA33_HUMAN;PRA10_HUMAN	3.69323
A0AVT1	UBA6_HUMAN	11.6845	7.18986		15.0011	9.01799	5.62493	15.1275
A0MZ66	SHOT1_HUMAN	11.7055	14.7947	8.75668	11.0827	13.2234	9.01761	12.2312
A1L0T0	HACL2_HUMAN	2.77807	8.23215		3.90179	7.15447	9.04598	5.40958
A5YKK6	CNOT1_HUMAN	12.018	5.67924			6.10515	5.69549	11.0415
A6NDG6	PGP_HUMAN	31.9904	16.9036	25.1122	14.6372	31.9966	19.395	34.4265
A6NDU8	CE051_HUMAN	6.58301					4.68753
A6NFN3;O43251;Q9NWB1	RFOX3_HUMAN;RFOX2_HUMAN;RFOX1_HUMAN	5.6791					9.91265
A6NHL2	TBAL3_HUMAN	7.416	7.35558		6.83103	6.56914	11.2784	8.46854
A6NHR9	SMHD1_HUMAN	1.07277			6.37423	10.2013	3.46009	5.01441
A6NIX2	WTIP_HUMAN	2.71926	1.97409			3.41828
A6NNT2	CP096_HUMAN	33.1626
A8MWD9;P62308	RUXGL_HUMAN;RUXG_HUMAN	69.277	85.0765	67.0865	86.7586	84.8085	82.737	123.336
A9QM74	IMA8_HUMAN	17.507	19.8715		9.69434	16.4784		20.1862
B0I1T2	MYO1G_HUMAN	30.8521	26.3136	27.7346	27.6971	25.8422	30.287	46.7832
B5ME19;Q99613	EIFCL_HUMAN;EIF3C_HUMAN	43.0178	51.133	54.5055	45.7949	41.471	46.499	77.0648
E9PAV3;Q13765	NACAM_HUMAN;NACA_HUMAN	79.7373	84.0582	64.6114	64.979	79.7645	121.552	117.832
E9PRG8	CK098_HUMAN	11.7746	23.6992	18.2578	20.7486	13.7269	14.1075	24.549
I3L0S3	PYAS1_HUMAN	210.51		245.723	239.481	153.809	245.301
L0R6Q1	S35U4_HUMAN	3.55171	14.6012	16.767		13.3512	16.195	13.2648
O00115	DNS2A_HUMAN	7.15226	7.1747	5.0605	10.6742	8.28666	8.98526	22.2635
O00116	ADAS_HUMAN	14.3587	17.4805	9.07671	16.706	15.6018	17.9702	18.4115
O00139	KIF2A_HUMAN	15.8425	7.87169	11.9347	5.8978	16.5241	10.6427	12.9438
O00148	DX39A_HUMAN	14.9116	28.1065	19.3985	33.5438	28.2458	34.693	52.2228
O00151	PDLI1_HUMAN	8.70992	10.9152	13.0396	20.4149	17.7652	13.6035	16.0638
O00154	BACH_HUMAN	26.8124	26.9221	36.1001	22.5407	32.4598	39.8204	37.9818
O00159	MYO1C_HUMAN	18.4931	19.2241	16.206	21.6016	21.3911	25.1388	24.871
O00161	SNP23_HUMAN	6.0664		2.0285	8.33107		7.31404	9.68855
O00165	HAX1_HUMAN	2.65517
O00170	AIP_HUMAN	13.5263	25.964	17.3338	7.50542	16.9354	19.0324	16.2315
O00178	GTPB1_HUMAN	10.5334
O00186	STXB3_HUMAN	5.26223		9.45585	5.37249	6.93069	7.85247
O00193	SMAP_HUMAN	42.1477			35.2238	32.7186	46.8727	41.9139
O00203	AP3B1_HUMAN	18.4723	20.1749	6.01383	8.01592		9.55303	13.0686
O00217	NDUS8_HUMAN	26.586	7.46752	14.2158	12.3527	16.9975	17.9401	17.5627
O00231	PSD11_HUMAN	55.827	73.0932	76.2276	42.7948	49.2404	85.8412	120.342
O00232	PSD12_HUMAN	21.798	28.752	28.5994	23.2225	28.806	31.3879	39.7384
O00233	PSMD9_HUMAN	18.0568	24.7074	26.4783	27.0732	20.8175	25.7302	28.9334
O00244	ATOX1_HUMAN	11.5502	14.0345	12.5554	14.1235	6.90985	10.2406	20.3385
O00264	PGRC1_HUMAN	37.329	55.8583	35.0219	48.6502	55.9291	27.2537	61.7522
O00267	SPT5H_HUMAN	10.975	16.119	12.521	18.4634	8.36225	14.1008	13.2281
O00273	DFFA_HUMAN	5.52386	11.2853	7.09833	6.71498	9.73737	5.20673	13.2183
O00299	CLIC1_HUMAN	172.84	170.931	180.849	184.059	140.146	197.488	243.522
O00303	EIF3F_HUMAN	48.0032	40.1985	42.1868	35.5739	38.0087	37.6783	57.385
O00330	ODPX_HUMAN	11.2377		11.9483	2.88444	4.9473
O00410	IPO5_HUMAN	37.6798	40.0825	46.327	36.7002	34.1276	47.3275	39.6878
O00422	SAP18_HUMAN	31.0296	37.2022	30.5857	45.0372	28.7504	27.9086	50.8886
O00425	IF2B3_HUMAN	34.4172	22.6609	22.9091	27.5446	25.8192	35.7544	33.659
O00429	DNM1L_HUMAN	16.3533	18.9197	23.3012	20.1116	22.6244	16.7545	25.1551
O00483	NDUA4_HUMAN	29.8174	40.2055	35.2156	28.9935	43.7247	41.3863	40.2527
O00487	PSDE_HUMAN	31.5978	30.8752	31.4896	31.9117	30.9982	39.4828	44.7934
O00488	ZN593_HUMAN	7.22629
O00505	IMA4_HUMAN	8.72587	15.5082	6.87623	9.61852	8.56044	10.2338	20.9621
O00534	VMA5A_HUMAN	2.3229	6.53579	11.2005		8.2084	2.39883
O00541	PESC_HUMAN	32.8849	19.0643	35.1181	30.152	22.6205	25.4816	47.4239
O00560	SDCB1_HUMAN	3.55128		6.55932		5.15244	11.4994	6.40074
O00567	NOP56_HUMAN	43.1468	50.7283	40.3443	46.3248	35.5301	56.2452	65.2718
O00571	DDX3X_HUMAN	86.6083	73.347	82.6249	66.5573	86.7182	104.983	115.342
O00592	PODXL_HUMAN	56.2947	34.5006	58.8822	34.8666	65.4554	75.5828	96.3557
O00625	PIR_HUMAN	18.1395	12.7331	19.1531	16.6606	18.3466	15.9581	25.3202
O00629	IMA3_HUMAN	8.08413	9.54669	22.695	8.77237	20.8577	28.2635	8.78676
O00743	PPP6_HUMAN	3.88575		2.50702	9.96025	12.4432	3.28398	19.6977
O00764	PDXK_HUMAN	23.3758	24.8475	21.2348	24.046	16.1082	22.0096	22.093
O00767	SCD_HUMAN	8.09802	15.3992	16.0351	10.8729	7.80994	13.2387	12.1276
O14530	TXND9_HUMAN	4.93908		3.51781
O14548	COX7R_HUMAN	13.2269	15.2474	14.2922		8.7137	5.49251	8.57248
O14561	ACPM_HUMAN	11.4666	8.51936	24.7587	16.7548	20.6525	16.5259	10.5226
O14562	UBFD1_HUMAN	7.296	13.8995	11.1302	10.2356		15.3029
O14579	COPE_HUMAN	3.08723	7.77835	6.59939	5.37969	4.19067	7.56387
O14617	AP3D1_HUMAN	10.9106	2.30762
O14657	TOR1B_HUMAN	3.62882
O14684	PTGES_HUMAN	77.4252	47.7903	41.1835	50.3134	80.7862	63.3145	73.5563
O14732	IMPA2_HUMAN	17.2936	20.4884	23.2614	14.3179	23.6811	26.6112	26.7021
O14734	ACOT8_HUMAN	2.56069	2.8792		2.98207		6.09098
O14735	CDIPT_HUMAN	11.9331						21.4193
O14737	PDCD5_HUMAN	20.3768	23.9955	22.0233	29.3182	23.822	30.4861	25.2215
O14744	ANM5_HUMAN	47.7362	42.1603	42.3242	40.8897	56.1669	48.5328	54.6115
O14745	NHRF1_HUMAN	21.2679	21.8889	24.734	22.4383	25.7115	32.8658	30.7617
O14773	TPP1_HUMAN	6.68862	8.10682	10.1067	7.94517	5.77964	7.02906	14.9969
O14776	TCRG1_HUMAN	23.9201	26.4746	21.5767	29.0007	21.688	29.5596	37.3454
O14787	TNPO2_HUMAN	7.88476	17.1075				20.8523	4.13651
O14818	PSA7_HUMAN	92.2187	101.008	94.0997	87.7231	116.072	124.141	156.923
O14828	SCAM3_HUMAN	20.7997	14.227	16.4636	15.5366	16.1802	16.3647	18.0393
O14908	GIPC1_HUMAN	9.45736			11.1717		13.1009
O14929	HAT1_HUMAN	13.0462	12.7693	18.6122	11.0346	12.2508	9.42542	26.4984
O14936	CSKP_HUMAN	3.07214			5.09832		2.59587
O14949	QCR8_HUMAN	30.709	13.9344	18.332	18.7635	19.1849	24.9104	33.7937
O14950;P19105	ML12B_HUMAN;ML12A_HUMAN	52.8239	49.7487	74.7903	59.4717	78.7963	60.2419	83.7532
O14964	HGS_HUMAN	7.57123	7.62745			10.1598	10.5655	17.3729
O14974	MYPT1_HUMAN	9.27275	23.9536	8.32639	9.72049	6.98856	13.6336	14.6078
O14975	S27A2_HUMAN	33.1623	30.8592	31.8837	29.061	30.5717	39.8249	52.2015
O14979	HNRDL_HUMAN	152.704	170.886	140.982	172.237	189.209	157.001	213.514
O14980	XPO1_HUMAN	43.1862	51.063	47.7388	43.6946	47.1883	49.7105	66.8393
O14981	BTAF1_HUMAN	5.72653				8.1428	4.55541
O15027	SC16A_HUMAN	14.6109	13.2603	15.8606	10.8529	10.3009	18.0647	14.6515
O15042	SR140_HUMAN	13.41	9.17133	7.72791	9.61415	8.10051	10.9987	16.1667
O15067	PUR4_HUMAN	32.7582	55.0388	26.2702	34.417	31.059	42.9892	49.9657
O15120	PLCB_HUMAN	20.1317		8.93584
O15126	SCAM1_HUMAN	2.95068	4.59937				2.35303
O15143	ARC1B_HUMAN	26.7286	22.3905	23.3826	13.4098	21.8491	19.2988	33.8161
O15144	ARPC2_HUMAN	38.1836	23.5651	29.1379	28.8548	33.4265	51.261	35.6845
O15145	ARPC3_HUMAN	27.1989	32.3731	20.276	28.9733	33.2602	26.5938	35.5887
O15160	RPAC1_HUMAN	15.8988	14.5236	15.9997	19.0616	21.7075	17.2345	12.2647
O15173	PGRC2_HUMAN	50.0842	39.1208	43.749	35.532	47.6365	50.3607	54.9652
O15212	PFD6_HUMAN	22.3785	25.2147	16.4958	16.0351	21.4102	29.8652	33.4944
O15226	NKRF_HUMAN	9.06403			11.6149	5.7752	8.36903
O15258	RER1_HUMAN	23.4106	44.5429				11.392	12.4106
O15260	SURF4_HUMAN	28.3651	11.5794	34.5209	28.162	53.2385	37.8115	40.0922
O15270	SPTC2_HUMAN		3.80011
O15294	OGT1_HUMAN	3.88238					8.51358
O15305	PMM2_HUMAN	14.619	20.5626	16.8118	11.9701	17.2089	13.741	15.431
O15347	HMGB3_HUMAN	39.223	23.6164	38.1298	26.3898	26.7937	28.29	52.3181
O15355	PPM1G_HUMAN	33.8399	45.4453	37.2226	31.3397	34.2902	42.8244	49.1063
O15357	SHIP2_HUMAN	11.2176	12.4764	2.81994	11.4515	12.8914	8.25363
O15371	EIF3D_HUMAN	37.3501	28.6969	38.2493	24.4157	33.0819	43.2732	46.2465
O15372	EIF3H_HUMAN	28.8391	28.4034	29.9896	27.8239	32.6912	29.9792	41.887
O15382	BCAT2_HUMAN	17.3222	12.8989	14.3303	7.6409	12.7973	12.7273	19.7433
O15391;P25490	TYY2_HUMAN;TYY1_HUMAN	4.07781			8.40327
O15397	IPO8_HUMAN	4.96668	6.29819	7.53829	0.849572	7.82838	7.08244	8.10609
O15427	MOT4_HUMAN	23.5993	30.9401	24.7634	34.7877	27.3902	34.6541	45.0154
O15498	YKT6_HUMAN	9.20927	12.6927	12.0456	10.7966		7.53765	14.3805
O15511	ARPC5_HUMAN	11.8045	20.4586	14.988	20.7026	21.5968	8.69311	21.9037
O15533	TPSN_HUMAN	5.47666	16.9241		16.1799	22.3624	18.4156	22.2942
O43143	DHX15_HUMAN	68.962	63.1028	54.1341	51.9158	84.7329	64.8656	68.1401
O43148	MCES_HUMAN	8.75868	12.091	9.87106	11.3984	9.37129	12.2246	15.0384
O43159	RRP8_HUMAN	9.01176			4.54953	6.7144
O43169	CYB5B_HUMAN	28.811	34.974	25.3018	27.2064	26.9487	26.9411	46.5896
O43172	PRP4_HUMAN	11.5409	13.5365	16.892	8.87564	15.6057	16.3549	16.0264
O43175	SERA_HUMAN	296.061	293.899	326.188	299.633	279.891	366.087	412.321
O43181	NDUS4_HUMAN	13.0901	6.39754	11.9048	8.64813		11.2575	4.88459
O43237	DC1L2_HUMAN	14.8829	17.0341	12.3962	10.3725	15.5016	16.1814	21.8447
O43242	PSMD3_HUMAN	36.3499	35.1255	28.3738	31.0759	39.5102	36.8852	39.382
O43252	PAPS1_HUMAN	10.5393	8.48114			13.6492	8.3156
O43290	SNUT1_HUMAN	24.8601	11.8535	10.0888	10.2245	8.55758	27.7601	13.5641
O43324	MCA3_HUMAN	26.2955	24.3323	14.5841	24.5492	23.8916	24.8687	30.0891
O43390	HNRPR_HUMAN	164.668	150.722	171.458	136.275	171.441	161.598	170.578
O43395	PRPF3_HUMAN	16.5605	21.2681	17.0509	13.8471	12.4787	21.5112
O43396	TXNL1_HUMAN	42.2959	31.3274	28.6982	28.3669	38.1026	39.3204	39.8165
O43399	TPD54_HUMAN	73.6995	76.7541	86.9183	81.2929	90.3868	98.8853	135.335
O43447	PPIH_HUMAN	23.561	13.9892	21.4993	20.1944	20.9115	22.4632	29.5086
O43464	HTRA2_HUMAN	4.13678	15.6467	12.4496		6.72427	14.0547
O43488	ARK72_HUMAN	21.7	26.7309	28.4439	22.9855	29.037	20.3189	29.607
O43583	DENR_HUMAN	22.11	20.65	21.0955	17.3285	18.8649	17.9725	26.5434
O43592	XPOT_HUMAN	24.3097	24.4233	17.3192	18.7441	26.1989	17.0435	26.5073
O43615	TIM44_HUMAN	33.3242	19.6394	24.9856	35.702	36.4565	28.6508	25.4725
O43617	TPPC3_HUMAN	11.5425	13.1181	11.6978	8.44088	4.9601	11.4346	13.2886
O43633	CHM2A_HUMAN	6.45495	7.16125	11.7065		8.61322	5.3261	17.9469
O43653	PSCA_HUMAN	11.3537	5.96367	12.5578	8.50762	6.38127	10.9208
O43657	TSN6_HUMAN	9.74496			8.4903		15.1008	19.011
O43670	ZN207_HUMAN	39.2001	43.7096	25.7397	36.1143	43.4261	56.505	66.8148
O43674	NDUB5_HUMAN	11.329	16.6478	13.6001	13.9315	12.6537	13.862	21.8235
O43676	NDUB3_HUMAN	10.3395	17.8159	25.8951	9.53435	12.6394	22.7831	29.2099
O43678	NDUA2_HUMAN	13.96	19.035	15.2284	20.0114	15.8895	23.567	24.2325
O43681	GET3_HUMAN	23.9808	29.0523	18.9636	23.3231	23.3889	24.5383	39.4082
O43684	BUB3_HUMAN	46.1899	54.8423	51.9772	57.9991	52.9242	41.4052	63.6538
O43707	ACTN4_HUMAN	107.897	89.6933	83.0791	89.158	75.8151	107.493	131.909
O43708	MAAI_HUMAN	7.31965	6.3784
O43715	TRIA1_HUMAN	5.18868
O43719	HTSF1_HUMAN	17.495	17.7452	24.0162	16.8302	17.7916	16.2555	29.6212
O43747	AP1G1_HUMAN	17.2128	14.1645	12.7505	17.4444	12.8758	13.7355	16.1367
O43760	SNG2_HUMAN	19.6186		19.4151		5.50002	5.80591
O43765	SGTA_HUMAN	41.8152	24.371	16.97	9.75839	15.8234	11.7118	21.1853
O43768	ENSA_HUMAN	20.9981	18.1271		20.6089	14.5009	17.3824	29.5612
O43776	SYNC_HUMAN	69.1155	66.6336	67.2992	59.5931	57.5118	67.0502	77.5017
O43809	CPSF5_HUMAN	37.2338	47.4523	42.9751	38.3832	30.9326	34.2739	55.711
O43813	LANC1_HUMAN	25.0275	35.9946	31.1975	31.0066	26.3512	27.6541	43.7277
O43818	U3IP2_HUMAN	14.0574	11.3576	14.1653	19.0751	16.0037	16.3719	15.3548
O43823	AKAP8_HUMAN	2.74247	6.23132				3.75195	8.32409
O43837	IDH3B_HUMAN	17.292	12.9583	14.5119	17.6508	15.8151	17.0897	25.0775
O43847	NRDC_HUMAN	14.7894	14.5733	11.8215	18.8909	9.25304	18.6127	16.8666
O43852	CALU_HUMAN	73.2583	64.8042	72.0138	70.1306	68.8926	73.3068	98.5235
O43865	SAHH2_HUMAN	24.3163	11.1924	16.6475	18.0646	13.8923	18.3688	30.2026
O43913	ORC5_HUMAN	1.54032	4.03305				6.85421
O43920	NDUS5_HUMAN	5.53568	5.33337	12.9991	7.07054	10.8023	9.68207	18.2635
O60216	RAD21_HUMAN	13.1109	14.1357	10.7683	11.5258	12.8075	15.0746	21.5275
O60220	TIM8A_HUMAN	12.1567	46.8194	27.8088	9.52895	8.14889	19.0298	21.4191
O60231	DHX16_HUMAN	6.67181	8.81854	7.44785	7.36772	1.58971	15.5451	25.7494
O60232	ZNRD2_HUMAN	10.5958	12.4346	12.5012	12.7493	8.13256	23.2468	13.1973
O60256	KPRB_HUMAN	9.39347		14.0959			12.8567	9.10704
O60264	SMCA5_HUMAN	34.56	42.9284	27.6403	22.6652	33.2922	34.2388	40.2807
O60271	JIP4_HUMAN	6.1646					2.27318
O60287	NPA1P_HUMAN	6.1344					1.43376
O60294	TYW4_HUMAN	4.48146
O60306	AQR_HUMAN	7.95879	16.0751	7.65952		10.6525	7.50386
O60313	OPA1_HUMAN	12.0706	16.6171	14.7452	10.4178	13.242	9.41767	18.8267
O60341	KDM1A_HUMAN	23.4155	3.52224				3.23808	8.15664
O60361	NDK8_HUMAN	167.929	164.734	159.84	178.583	138.132		207.013
O60427	FADS1_HUMAN	15.3946			9.22425		9.47912	15.9124
O60443	GSDME_HUMAN	3.32767				3.41455
O60488	ACSL4_HUMAN	12.3443	14.937	15.6373	13.4636	16.8796	16.4151	19.1413
O60493	SNX3_HUMAN	19.8213	12.1157	16.1444	16.3592	16.6064	19.8017	25.2392
O60502	OGA_HUMAN	11.9992	59.2974	6.79276	11.1293		17.4245
O60506	HNRPQ_HUMAN	98.8343	98.4133	92.7001	75.63	95.2224	113.675	110.818
O60518	RNBP6_HUMAN	12.5025
O60524	NEMF_HUMAN	4.82417				11.9904	4.20997	12.8351
O60547	GMDS_HUMAN	10.4424	10.5643	11.4652	17.7488	9.13497	8.24649	10.4047
O60568	PLOD3_HUMAN	31.4793	26.6854	32.048	33.38	27.9523	35.8106	46.4675
O60610	DIAP1_HUMAN	29.6241	18.9773	20.322	24.4748	24.5958	32.709	30.9024
O60613	SEP15_HUMAN	5.66479	6.89796	4.58393	1.07993		3.43913
O60664	PLIN3_HUMAN	35.1209	46.2667	35.6876	35.823	31.3102	44.2211	57.7076
O60678	ANM3_HUMAN	7.86368	8.25686	9.07922	13.5593	10.0039	11.2518
O60684	IMA7_HUMAN	19.5123	16.4534	19.8216	21.9648	17.7773	16.1889	30.9766
O60701	UGDH_HUMAN	16.231	18.136	23.1145	14.7618	16.8636	20.7461	28.4354
O60716	CTND1_HUMAN	9.36502	9.22739	10.2172	14.6201	7.03678	8.22268	12.5248
O60739;P41567	EIF1B_HUMAN;EIF1_HUMAN	17.6654	26.4773	19.6193	22.5887	23.0788	40.2242	35.0624
O60749	SNX2_HUMAN	16.8607	24.434	14.9692	20.5216	17.5038	21.368	19.2663
O60762	DPM1_HUMAN	35.9543	27.8771	21.8474	21.2533	27.4449	37.9821	26.7381
O60763	USO1_HUMAN	12.6455	15.6241	13.0364	11.1978	11.385	12.5382	21.6512
O60814;P57053;P58876;P62807;Q5QNW6;Q93079;Q99877;Q99879;Q99880	H2B1K_HUMAN;H2BFS_HUMAN;H2B1D_HUMAN;H2B1C_HUMAN;H2B2F_HUMAN;H2B1H_HUMAN;H2B1N_HUMAN;H2B1M_HUMAN;H2B1L_HUMAN	4671.65	4757.74	5081.34	4507.48	4468.77	4953.53	6953.91
O60828	PQBP1_HUMAN	8.88543	63.3238	45.8776	41.7775	35.8476	40.4018	38.525
O60832	DKC1_HUMAN	29.4165	34.6218	27.9977	34.4256	24.8439	35.2774	37.0692
O60841	IF2P_HUMAN	31.0777	35.746	38.8752	39.3531	39.0301	30.2689	51.0186
O60869	EDF1_HUMAN	43.1545	49.5607	42.6437	47.329	56.6467	48.8289	49.6075
O60879	DIAP2_HUMAN	7.11401
O60884	DNJA2_HUMAN	28.3134	26.1437	20.7769	24.974	34.4545	28.777	58.9147
O60885;Q15059	BRD4_HUMAN;BRD3_HUMAN	15.9602				6.52805		12.8442
O60888	CUTA_HUMAN	21.999	37.5569	18.1077	41.6939	32.4534	33.3331	47.0426
O60925	PFD1_HUMAN	15.2212	18.0606	14.2432	17.2215	22.8226	18.7991	26.9183
O60934	NBN_HUMAN	5.70224					6.79415
O75027	ABCB7_HUMAN	11.2074	14.3553	10.3798		12.9322	12.0387	15.4281
O75083	WDR1_HUMAN	36.0465	47.7428	49.6338	31.7204	46.2599	54.0529	54.1399
O75112	LDB3_HUMAN	4.10627	5.22048	5.60486	2.8561	1.56354	7.00921	11.4301
O75116	ROCK2_HUMAN	29.0037	7.85995	25.7932	8.35202	5.05494	7.86868	27.6634
O75131	CPNE3_HUMAN	27.6025	30.1056	33.9997	30.2299	26.407	34.6444	36.5213
O75152	ZC11A_HUMAN	8.09491	10.5897	8.04903	7.99004	7.73123	7.59585	4.05828
O75153	CLU_HUMAN	13.1046	11.9385	11.5677	13.5581	9.30663	13.9843	13.5948
O75223	GGCT_HUMAN	22.1184	32.2123	32.4983	18.5701	16.477	21.3763	28.403
O75251	NDUS7_HUMAN	20.1162	27.0079	13.2033	15.9029	21.4968	23.3736	28.9974
O75306	NDUS2_HUMAN	22.9209	28.2877	19.8828	14.7643	26.3713	31.9384	37.4686
O75323	NIPS2_HUMAN	17.2301	12.2596	12.9892	12.6763
O75340	PDCD6_HUMAN	26.2633	27.1472	40.5706	23.5408	32.9347	41.9853	57.8139
O75347	TBCA_HUMAN	80.4778	73.0122	75.1716	48.3216	46.4787	34.2578	80.6388
O75348	VATG1_HUMAN	11.2036		15.0038	7.06975	7.13121	13.3623	8.49199
O75351	VPS4B_HUMAN	9.3819	25.5346		3.50217	8.61777	17.3463
O75367	H2AY_HUMAN	120.458	107.127	120.66	103.105	122.248	143.982	181.081
O75368	SH3L1_HUMAN	12.8809	16.8436	21.3813	20.5681	17.5874	16.9673	14.7816
O75369	FLNB_HUMAN	157.093	169.097	187.353	185.601	198.275	185.768	296.449
O75380	NDUS6_HUMAN	7.97466	6.64092	5.59893	4.1242	5.37719	8.31984	13.5435
O75381	PEX14_HUMAN	8.81277
O75390	CISY_HUMAN	132.77	92.2001	131.018	105.562	99.0324	102.57	158.875
O75391	SPAG7_HUMAN	16.5918	5.36014			4.49174	5.94143	12.1408
O75396	SC22B_HUMAN	41.9911	49.6038	78.2259	79.6475	48.1986	88.6167	57.4861
O75400	PR40A_HUMAN	28.7125	31.0047	25.0406	22.1746	30.237	32.4505	35.5108
O75436	VP26A_HUMAN	34.6269	39.7821	30.3121	31.2612	33.2865	38.3438	36.471
O75439	MPPB_HUMAN	25.682	25.5606	32.9254	20.5497	23.8473	35.101	26.3209
O75475	PSIP1_HUMAN	39.0001	32.3251	26.7098	22.8359	24.9061	39.7832	35.9916
O75477	ERLN1_HUMAN	9.40704	21.4406	20.137	7.73945	6.97051	8.52211	37.3458
O75489	NDUS3_HUMAN	16.3001	17.9301	21.6484	21.1678	15.6591	25.3883	33.7748
O75494	SRS10_HUMAN	13.5623	9.54732	10.6599	11.1335	16.0871	22.56	21.2347
O75521	ECI2_HUMAN	10.1064	15.0916	6.91434	4.14986	7.5814	9.6791	25.6492
O75531	BAF_HUMAN	183.713	159.349	177.948	166.222	165.709	187.669	255.074
O75533	SF3B1_HUMAN	42.6711	47.0679	44.3298	42.6092	49.7963	48.5493	54.9253
O75534	CSDE1_HUMAN	23.3134	22.0735	29.7104	31.7725	24.984	21.5063	34.6416
O75569	PRKRA_HUMAN	3.5695	2.70175	2.07353			6.2103	7.36793
O75582	KS6A5_HUMAN	8.95555
O75607	NPM3_HUMAN	16.7537	30.91	29.9213	17.8109	33.0557	23.6085	48.3556
O75608	LYPA1_HUMAN	21.9247	14.4743	30.4321	16.2469	13.6099	33.7567	45.8562
O75616	ERAL1_HUMAN	4.11106					14.5433
O75643	U520_HUMAN	31.8089	27.6089	31.235	29.2293	39.7927	38.9006	49.4488
O75663	TIPRL_HUMAN	11.0591	7.72237				10.3001	5.80276
O75683	SURF6_HUMAN	12.2314			11.5145	12.6718	7.04991	14.8132
O75691	UTP20_HUMAN	6.06976	5.40935	5.6171	7.98454	7.26471	8.47647	13.8903
O75694	NU155_HUMAN	14.6771	9.88979	13.4267	13.439	12.5181	14.2268	18.891
O75695	XRP2_HUMAN	7.28708	2.60298	13.8011	4.34254	2.33025	3.14839	11.1047
O75717	WDHD1_HUMAN	8.99924	9.08369	6.09334	3.43326	9.63678	7.51726	12.492
O75718	CRTAP_HUMAN	17.7027	12.9466	13.5381		16.6845	19.3594	29.2525
O75746	CMC1_HUMAN	19.87	16.9049	20.4569	24.688	27.3463	25.8561	31.7586
O75821	EIF3G_HUMAN	35.0952	52.5934	44.4371	47.8298	45.7602	37.2091	70.6562
O75822	EIF3J_HUMAN	55.3986	52.1065	33.9416	69.1148	61.7175	66.3031	83.2313
O75832	PSD10_HUMAN	7.55707	14.5414			2.95289	10.706	3.08646
O75844	FACE1_HUMAN	20.8963	23.8767	22.1948	6.48889	18.0749	18.6506	27.0656
O75874	IDHC_HUMAN	46.1047	47.7355	55.6688	58.0459	46.8258	48.1099	66.2209
O75880	SCO1_HUMAN	21.2743	9.20127	21.1783	18.5888	19.9287	25.0849
O75884	RBBP9_HUMAN	6.23749
O75915	PRAF3_HUMAN	9.21419	22.5181	15.4114	27.4008	7.0776	11.5996	13.5717
O75934	SPF27_HUMAN	8.10518	4.01595	7.63629	5.21746	3.80366	8.09619
O75935	DCTN3_HUMAN	19.5544	7.72936	10.544	21.2318	15.4877	10.7976	12.6711
O75937	DNJC8_HUMAN	25.3468	26.1707	22.4858	24.5055	26.357	24.0573	26.5379
O75940	SPF30_HUMAN	6.49805	14.9027	10.2518	11.1256	13.2488	12.4891
O75947	ATP5H_HUMAN	68.526	71.2609	68.173	67.2637	71.5591	98.7804	104.625
O75955	FLOT1_HUMAN	26.086	21.7355	26.4802	20.3771	19.2946	25.4126	31.0743
O75964	ATP5L_HUMAN	84.6785	76.9615	62.3644	65.8412	64.3017	56.3743	145.806
O76003	GLRX3_HUMAN	41.6005	44.5399	39.4742	27.7867	44.3128	42.4305	68.3786
O76021	RL1D1_HUMAN	94.6507	98.7065	74.4708	90.0202	76.2922	103.459	140.036
O76031	CLPX_HUMAN	8.36769	9.26609	9.86286	7.58191		6.94401	8.26287
O76071	CIAO1_HUMAN	6.33123	3.02138	12.287		4.69386	5.42402
O76094	SRP72_HUMAN	13.309	15.1508	14.9886	13.553	13.2899	13.7912	19.2014
O94776	MTA2_HUMAN	25.2382	28.5308	33.852	23.2508	21.2415	28.0466	49.8941
O94826	TOM70_HUMAN	10.358	16.5674	16.6552	17.2362	20.3778	18.1045	29.1012
O94874	UFL1_HUMAN	7.46333	19.5479	18.8848	15.0162	19.3219	17.3441	24.5708
O94875	SRBS2_HUMAN	7.87478	15.1427	7.40119	12.0215	7.31272	18.6893
O94888	UBXN7_HUMAN	4.27957	3.50193	6.76926		8.82142	10.3787	14.7142
O94901	SUN1_HUMAN	7.37388		3.91133		5.2562
O94905	ERLN2_HUMAN	28.3374	14.9692	20.353	21.5675	21.8975	31.6298	27.1031
O94906	PRP6_HUMAN	23.4288	24.4017	29.1996	29.178	17.8075	28.6489	31.1971
O94915	FRYL_HUMAN	23.44
O94925	GLSK_HUMAN	12.3217	16.9847	9.61385	13.1192	7.36004	12.0574	13.8605
O94973	AP2A2_HUMAN	8.21695	16.9491	10.7658	5.90178	3.44763	3.7128
O94979	SC31A_HUMAN	24.0417	18.6732	21.8157	17.6349	13.9456	21.5605	23.9822
O95084	PRS23_HUMAN	11.2791	6.97303		4.80292	2.97938	4.3713
O95159	ZFPL1_HUMAN	11.6358	17.8096	8.00096	19.049		11.7458	14.1064
O95163	ELP1_HUMAN	8.95429	9.39472	7.92652	6.26498	10.3413	10.0712	15.2607
O95167	NDUA3_HUMAN	10.435	13.5877	18.3618	11.347	9.61662	11.7678
O95168	NDUB4_HUMAN	22.934	40.6871	16.0599	23.7986	35.3594	16.8706	25.8264
O95169	NDUB8_HUMAN	14.6663	15.5416	15.9541	15.0488	7.19423	23.4562	20.7506
O95182	NDUA7_HUMAN	8.85025	6.84492	8.30824	4.89	7.91845	6.14291	11.1822
O95183	VAMP5_HUMAN	13.9687					21.1727
O95197	RTN3_HUMAN	33.1066	22.7883	26.2878	27.7159	27.7059	24.0382	48.3821
O95202	LETM1_HUMAN	18.1302	11.9362	19.9819	15.3232	16.8984	20.6257	22.6218
O95218	ZRAB2_HUMAN	20.1988	23.5354	23.5709	21.4191	20.8407	20.6696	28.176
O95232	LC7L3_HUMAN	9.17617	15.4583	12.1586	8.38685	10.9156	9.07917	17.4759
O95255	MRP6_HUMAN	11.2854		21.6658				21.8289
O95292	VAPB_HUMAN	26.3825	19.3274	37.6499	26.0663	27.7351	25.637	37.4461
O95295	SNAPN_HUMAN	2.2404	5.61045		2.47653	24.4202	3.39554	5.2319
O95298	NDUC2_HUMAN	14.6724	12.974			9.53907	20.6084	27.2043
O95299	NDUAA_HUMAN	15.6787	22.559	20.7006	23.1818	27.4862	17.1377	37.5635
O95302	FKBP9_HUMAN	11.1522	9.56735	7.87454	13.8265	11.2699	15.6077	23.948
O95336	6PGL_HUMAN	59.34	66.7224	75.3194	65.2991	64.9906	72.9051	84.7046
O95340	PAPS2_HUMAN	8.66207	7.24868	4.62193	9.7595		8.47104	8.76161
O95347	SMC2_HUMAN	18.7213	18.5305	22.7645	19.4514	18.1863	23.5283	34.2002
O95372	LYPA2_HUMAN	16.5304	10.893	15.7135	12.0267	4.67606	10.9795	12.8291
O95373	IPO7_HUMAN	67.2558	74.4372	62.2903	74.0237	63.9734	68.8486	84.3655
O95391	SLU7_HUMAN	3.38642				2.53742
O95394	AGM1_HUMAN	13.2022	10.5341	16.3514	11.5034	16.8291	16.6916	17.5455
O95400	CD2B2_HUMAN	19.232	12.5761		18.1818	15.4622	14.9111
O95433	AHSA1_HUMAN	46.4206	47.2109	37.1488	31.9945	33.3656	48.3241	39.1177
O95453	PARN_HUMAN	12.676	8.86507	8.65285	11.2105		9.47764	12.6508
O95456	PSMG1_HUMAN	14.5811	16.0774	15.262	12.1494	15.6078	19.5819	23.3655
O95470	SGPL1_HUMAN	5.65769			10.3344	15.3513	7.05086
O95478	NSA2_HUMAN	14.4806	13.5733	16.9853	13.4848	16.3176	17.6634	22.3693
O95562	SFT2B_HUMAN	4.96074				7.50248	6.30232	11.6845
O95571	ETHE1_HUMAN	22.7599	12.1244	13.9638	21.7185	26.4509	22.9187	28.482
O95573	ACSL3_HUMAN	18.9346	18.1087	22.7102	22.4719	23.7636	27.4532	30.2454
O95747	OXSR1_HUMAN	21.638	22.9513	26.053	21.8073	23.1986	25.3059	26.5791
O95757	HS74L_HUMAN	16.004	40.2536	20.5781	13.0128	14.3648	32.2238	39.7277
O95758	PTBP3_HUMAN	101.195	59.1232	107.246	87.7375	87.5353	6.36067	136.264
O95777	LSM8_HUMAN	16.5265	17.2308	22.2265	21.8093	18.3414	25.4591	30.2287
O95782	AP2A1_HUMAN	29.3395	26.193	29.4622	29.898	29.4864	29.1283	38.2639
O95816	BAG2_HUMAN	37.0536	38.9945	42.6446	37.194	39.4168	39.0231	49.2024
O95831	AIFM1_HUMAN	43.9433	40.8347	43.1444	40.7222	42.6759	45.7919	48.0545
O95833	CLIC3_HUMAN	12.9157	8.95433		10.4102	12.5124	10.033	10.2973
O95834	EMAL2_HUMAN	4.24512	6.58624	6.83193	7.64039	8.92361	10.2446	9.72201
O95861	BPNT1_HUMAN	16.4407	16.0773	12.2932	11.1722	14.2413	14.0797	16.3406
O95881	TXD12_HUMAN	13.5744	15.4782	21.3737	22.3257	21.3148	16.2515	20.9325
O96000	NDUBA_HUMAN	24.0385	31.5339	30.7454	15.6564	22.0763	24.6963	43.934
O96008	TOM40_HUMAN	29.1889	23.0648	23.6354	23.9733	24.183	27.9021	33.8191
O96019	ACL6A_HUMAN	20.4844	25.7266	17.1269	22.0618	20.1957	24.4985	31.1682
P00338	LDHA_HUMAN	1226.64	1243.93	1298.48	1171.35	981.518	1221.35	1715.87
P00367	DHE3_HUMAN	43.2133	40.4075	38.9413	34.1263	26.2308	37.0947	38.5736
P00374	DYR_HUMAN	10.3749	14.153	9.6835	14.773	18.7666	13.9183	20.781
P00387	NB5R3_HUMAN	32.5909	32.6397	24.4018	29.3065	25.673	25.4957	18.924
P00390	GSHR_HUMAN	38.3841	21.173	24.347	23.3679	25.6321	14.652	42.0767
P00403	COX2_HUMAN	129.067	184.598	149.736	138.913	160.409	155.39	229.861
P00441	SODC_HUMAN	57.6592	54.5469	46.852	56.7682	74.3788	82.2609	112.404
P00491	PNPH_HUMAN	51.7111	31.0708	44.7345	42.9347	38.7902	53.7665	45.6898
P00492	HPRT_HUMAN	39.1701	50.1592	42.4627	30.6758	41.9369	47.4817	52.685
P00505	AATM_HUMAN	109.849	141.556	111.164	115.715	156.58	162.34	187.589
P00533	EGFR_HUMAN	17.7177	16.9856	20.4091	11.9306	17.2188	16.978	19.7986
P00558	PGK1_HUMAN	746.711	809.507	761.963	710.279	720.098	838.878	845.097
P00568	KAD1_HUMAN	54.5714	45.8327	58.4698	47.5855	54.4937	64.4197	75.7121
P00734	THRB_HUMAN	30.9018	20.8076	21.3375	19.9467	26.9118	17.3658	22.0042
P00740	FA9_HUMAN	2.96238	12.0001	3.11494		8.3144	9.61593
P00747	PLMN_HUMAN	47.4494	10.2703	38.9865	14.0725	18.532	22.091	37.9243
P00846	ATP6_HUMAN	18.2136	16.2797	27.8501	35.1743	27.7545		35.1002
P00966	ASSY_HUMAN	355.147	455.158	432.453	407.632	472.972	482.495	558.359
P01008	ANT3_HUMAN	26.2565	20.2282	19.1223	29.2107	30.2857	30.7083	49.392
P01023	A2MG_HUMAN	31.2695	77.1854	55.0061	47.0166	63.3665	57.8547	96.1825
P01024	CO3_HUMAN	169.788	174.952	164.038	170.398	169.919	179.407	259.991
P01111	RASN_HUMAN	24.2951	26.3263	13.9004	18.5904	25.0344	30.1218	20.9432
P01116	RASK_HUMAN	9.40944	9.0779	1.51559		14.0675		2.5305
P01889	HLAB_HUMAN	37.2913	19.135	40.3679	36.2553	35.5966	39.3478	39.5124
P02042;P68871	HBD_HUMAN;HBB_HUMAN	565.528				456.917	1145.09	845.552
P02545	LMNA_HUMAN	355.803	407.449	373.127	367.061	372.736	406.628	529.676
P02649	APOE_HUMAN	17.1479	13.0541	27.0975	9.6067	20.4252	19.0479	30.3938
P02656	APOC3_HUMAN	4.5736	3.73517	12.9618	12.253	7.87278	5.21179	9.13674
P02675	FIBB_HUMAN	21.3983	33.9221	13.807	11.9587	13.29	17.2042	18.9978
P02748	CO9_HUMAN	18.9941	23.2929	37.8134	17.1756	23.7146	36.7754	30.6143
P02760	AMBP_HUMAN	204.821	191.125	190.431	197.624	188.364	177.832	350.377
P02765	FETUA_HUMAN	343.289	339.303	326.985	282.971	299.344	343.923	531.675
P02768	ALBU_HUMAN	199.456	209.271	219.227	241.695	199.89	315.221	282.789
P02771	FETA_HUMAN	56.2018	69.4207	63.0319	57.6151	52.6511	68.9811	79.2074
P02786	TFR1_HUMAN	205.515	201.74	167.517	187.717	169.2	202.626	221.183
P02788	TRFL_HUMAN	27.75	21.934	29.5107	26.3448	18.31	20.6599	47.5089
P02795;P13640;P80297	MT2_HUMAN;MT1G_HUMAN;MT1X_HUMAN	103.689	116.762	121.182	102.921		92.8661
P03891	NU2M_HUMAN	6.86588
P04004	VTNC_HUMAN	33.5032	28.9191	28.4883	28.0622	26.3037	4.41196	18.645
P04040	CATA_HUMAN	39.6495	42.2632	47.5885	49.6835	43.5935	40.8175	50.5223
P04062	GLCM_HUMAN	11.3574	12.1934	14.005	9.69931	27.567	15.6404	17.9892
P04075	ALDOA_HUMAN	790.65	672.419	796.42	720.145	756.143	829.757	966.754
P04080	CYTB_HUMAN	56.8818	72.749	57.8216	70.9481	73.1011	85.4882	105.667
P04083	ANXA1_HUMAN	265.862	228.004	305.448	260.167	298.989	300.141	476.073
P04179	SODM_HUMAN	70.04	64.1402	57.414	47.4937	52.9445	70.4452	96.7035
P04183	KITH_HUMAN	8.32229			11.2194	5.75615	8.94498	10.9436
P04217	A1BG_HUMAN	7.24717		20.5022			25.4131
P04406	G3P_HUMAN	2330.02	2507.69	2484.97	2154.02	2399.7	2350.24	4029.59
P04439	HLAA_HUMAN	32.1916	27.0649	20.0753	26.9169	15.4298	33.3906	49.1173
P04632	CPNS1_HUMAN	33.8405	47.0362	31.9855	45.3221	27.5637	40.578	57.3374
P04792	HSPB1_HUMAN	91.4175	125.433	103.761	130.504	137.611	93.4836	174.502
P04818	TYSY_HUMAN	13.5569	5.74619				16.041
P04843	RPN1_HUMAN	64.4105	72.5351	58.9563	63.6699	72.959	59.0486	94.2976
P04844	RPN2_HUMAN	37.8962	45.2017	47.6573	39.6181	43.1669	40.4114	52.7076
P04899	GNAI2_HUMAN	94.8791	61.1677	76.4554	19.377	16.3354	43.4343	109.191
P04908;P0C0S8;P20671;Q16777;Q6FI13;Q7L7L0;Q93077;Q96KK5;Q99878;Q9BTM1	H2A1B_HUMAN;H2A1_HUMAN;H2A1D_HUMAN;H2A2C_HUMAN;H2A2A_HUMAN;H2A3_HUMAN;H2A1C_HUMAN;H2A1H_HUMAN;H2A1J_HUMAN;H2AJ_HUMAN	5309.5	5383.27	5649.81	5367.3	5770.46	5847.75	7747.64
P05023	AT1A1_HUMAN	62.2779	90.4164	91.1959	88.0131	74.5969	80.16	115.239
P05026	AT1B1_HUMAN	29.8124	14.4114	28.4461	15.6458	16.3645	21.7338	31.1605
P05114	HMGN1_HUMAN	43.0286	41.3839	55.1781	36.4889	35.5394	44.9481	62.5953
P05141	ADT2_HUMAN	168.634	546.163	156.985	171.375	183.392	199.226	216.38
P05198	IF2A_HUMAN	80.7278	103.124	87.5606	92.0811	106.189	111.685	140.549
P05204	HMGN2_HUMAN	34.3497	54.6666	19.6651	30.224	24.7286	24.0098
P05362	ICAM1_HUMAN	7.77754	8.21452	2.82324	10.5663	9.68827	5.71985	10.3371
P05386	RLA1_HUMAN	47.8821	114.847	4.54102	88.6402	65.0742	102.204	17.989
P05387	RLA2_HUMAN	348.554	348.3	289.262	333.52	298.202	362.003	485.409
P05388	RLA0_HUMAN	313.957	275.518	276.186	280.625	304.22	289.97	535.072
P05455	LA_HUMAN	43.5822	64.3	49.7713	56.839	54.2855	59.1935	82.2641
P05543	THBG_HUMAN	16.8503	20.1306	14.5108	16.6522	15.945	15.6915	23.8668
P05546	HEP2_HUMAN	68.2607	41.9825	43.4532	50.3648	125.577	66.6211	46.1101
P05556	ITB1_HUMAN	52.3002	42.9863	44.5874	40.0678	47.8434	52.8615	78.375
P05771;P17252;Q04759;Q05655	KPCB_HUMAN;KPCA_HUMAN;KPCT_HUMAN;KPCD_HUMAN	2.58106				2.89541
P05783	K1C18_HUMAN	1052.4	837.714	844.547	797.356	835.265	1103.51	1188.3
P05787	K2C8_HUMAN	1495.23	1552.23	1511.41	1419.4	1462.13	1491.74	2169.74
P06132	DCUP_HUMAN	13.3958	11.3384	17.51	9.16092	8.64301	10.7909	9.96955
P06396	GELS_HUMAN	66.4416	80.132	84.3439	68.8597	78.6343	72.423	123.068
P06454	PTMA_HUMAN	683.548	649.935	667.873	605.531	622.264	704.41	941.221
P06493	CDK1_HUMAN	22.4349	37.2507	62.5901	65.7689	40.2295	42.6935	87.6117
P06576	ATPB_HUMAN	354.728	409.77	324.987	316.869	390.624	392.915	590.263
P06703	S10A6_HUMAN	2312.41	2257.73	1716.45	1431.48	2284.03	2492.55	3448.33
P06730	IF4E_HUMAN	23.8847	29.5672	19.6904	23.667	21.8807	25.8336	31.0107
P06733	ENOA_HUMAN	1172.8	1262.11	1250.4	1029.04	1261.75	1257.72	1518.69
P06737	PYGL_HUMAN	19.1931	44.9293	23.0669	22.5958	24.8352	29.3221	32.0798
P06744	G6PI_HUMAN	143.643	134.137	117.773	138.29	156.013	115.987	202.63
P06748	NPM_HUMAN	528.504	508.848	560.625	452.39	573.502	464.952	813.678
P06753	TPM3_HUMAN	157.187	211.351	144.005	129.461	152.715	138.989	144.645
P06865	HEXA_HUMAN	17.5286	15.6357	18.4258	13.8475	12.8965	10.6637	18.0304
P06899;P23527;P33778;Q16778	H2B1J_HUMAN;H2B1O_HUMAN;H2B1B_HUMAN;H2B2E_HUMAN		233.35	374.778		268.833		520.583
P07099	HYEP_HUMAN	16.5131	11.2822	14.5896	14.8535	16.6548	14.7893	15.9185
P07108	ACBP_HUMAN	40.671	14.9875	25.365	20.104	24.9762	26.3858	37.3141
P07195	LDHB_HUMAN	819.534	759.935	741.143	711.332	793.636	809.231	1172.11
P07203	GPX1_HUMAN	44.7862	44.2695	41.3416	40.2955	47.3024	49.0719	48.6188
P07237	PDIA1_HUMAN	162.554	158.555	103.416	172.175	145.126	185.453	260.302
P07305	H10_HUMAN	25.2277	37.8674	39.997	31.4921	36.9214	38.2344	62.3891
P07311	ACYP1_HUMAN	5.85449	8.40768	4.49944	9.07847	9.31311	8.73552	13.4944
P07339	CATD_HUMAN	25.4529	19.526	27.1473	24.5092	23.8648	30.2015	56.5055
P07355	ANXA2_HUMAN	888.836	849.853	855.045	772.728	889.287	884.982	1237.26
P07384	CAN1_HUMAN	30.0291	26.6908	29.4834	29.2376	26.9976	26.5231	35.7573
P07437	TBB5_HUMAN	396.669	469.698	398.347	294.153	410.718	413.658	601.732
P07602	SAP_HUMAN	114.982	154.683	156.736	161.166	197.531	161.62	197.088
P07686	HEXB_HUMAN	26.3596	24.0579	15.1837	24.708	25.6084	18.3392	33.0057
P07737	PROF1_HUMAN	765.18	785.492	811.673	704.945	739.645	874.413	1077.94
P07741	APT_HUMAN	61.1905	54.123	73.101	68.8336	66.3336	44.5735	103.307
P07814	SYEP_HUMAN	86.3019	68.9412	98.129	81.7788	80.495	88.6409	109.868
P07858	CATB_HUMAN	7.80877	2.30335	4.92654	14.9546	15.2222	14.362
P07900	HS90A_HUMAN	441.602	407.285	423.78	425.63	377.434	456.452	720.113
P07910	HNRPC_HUMAN	399.623	398.602	416.335	377.775	417.143	399.513	647.692
P07919	QCR6_HUMAN	36.6734	26.2198	33.7099	31.0246	42.2584	25.8474	49.1735
P07951	TPM2_HUMAN	3.35355	8.53461	291.288	3.5417	10.5547	10.4188	11.09
P07954	FUMH_HUMAN	86.662	82.9218	83.8227	84.5059	95.1393	91.9956	116.219
P07996	TSP1_HUMAN	27.9202	36.121	30.2427	31.5351	30.6246	38.5116	45.4418
P08047	SP1_HUMAN	5.31594	3.77856			5.25507		4.41687
P08133	ANXA6_HUMAN	20.5184	20.3607	21.6675	14.9685	18.5379	16.2156	26.9276
P08134	RHOC_HUMAN	7.10482	9.09533	10.3748		7.60003	11.7446	12.0314
P08174	DAF_HUMAN	159.484	164.745	202.51	141.08	173.484	136.595	205.128
P08195	4F2_HUMAN	160.178	122.803	148.055	126.167	141.943	174.043	168.368
P08236	BGLR_HUMAN	9.20442	7.70575				7.71952
P08237	PFKAM_HUMAN	15.9852	14.4649	15.4566	21.0428	20.9865	32.3351	32.6465
P08238	HS90B_HUMAN	1350.1	1254.38	1220.79	1231.77	1276.4	1287.68	1740.09
P08240	SRPRA_HUMAN	12.9413	9.06881	22.5115	15.6579	20.0033	16.4658	27.8217
P08243	ASNS_HUMAN	49.5542	71.7543	53.6174	60.7462	61.9655	53.4645	85.0587
P08559	ODPA_HUMAN	42.8273	56.7949	59.4504	43.9866	60.9618	164.199	80.0606
P08574	CY1_HUMAN	28.1821	30.9248	34.0301	30.0942	30.2109	35.9835	43.1302
P08579	RU2B_HUMAN	63.797	55.6776	28.0137	30.8287	62.3291	28.6501	89.3602
P08590	MYL3_HUMAN	63.2113	42.8863	68.0857	31.1353	99.6759	56.7201	65.149
P08621	RU17_HUMAN	62.527	74.6209	71.5556	68.1758	79.9001	78.0864	123.862
P08648	ITA5_HUMAN	6.9035	12.6648	10.6219	8.66733	14.7097	8.42184	10.2839
P08670	VIME_HUMAN	456.814	412.946	446.353	609.045	560.443	536.648	940.203
P08697	A2AP_HUMAN	36.712	34.4739	83.1569	33.964	48.6315	41.7691	64.0131
P08708	RS17_HUMAN	66.6179	73.0158	47.9862	70.7791	65.12	60.9644	77.5702
P08727	K1C19_HUMAN	1067.36	1141.18	1146.84	1012.62	1111.33	1170.94	1570.08
P08729	K2C7_HUMAN	714.461	662.994	766.737	699.704	719.035	744.078	1053.31
P08754	GNAI3_HUMAN	16.9272	27.0857	20.5904	84.152	78.6092	33.9738	26.2396
P08758	ANXA5_HUMAN	170.359	233.881	196.797	190.876	237.982	241.208	329.387
P08865	RSSA_HUMAN	333.989	323.333	353.043	317.646	352.14	319.665	485.793
P08962	CD63_HUMAN	20.8033	28.4749	21.2	28.2291	30.2365	23.9234	29.023
P09001	RM03_HUMAN	7.63063	5.94741	9.45304	10.231	9.66406	10.585	11.0369
P09012	SNRPA_HUMAN	42.7208	37.1907	47.1294	49.5805	49.2771	45.6266	68.8002
P09104	ENOG_HUMAN	11.4619	2.82486	12.612	11.9253	6.53684	8.73574	51.9474
P09110	THIK_HUMAN	6.08844	7.54002	10.4908	9.18305	6.37236	4.84716	11.0854
P09132	SRP19_HUMAN	13.7141	14.9602			2.79386	15.0623	5.65183
P09234	RU1C_HUMAN	37.3559	39.3139	35.4254	31.7596	23.3813	26.3791	42.5184
P09382	LEG1_HUMAN	89.5762	105.816	89.6155	104.72	115.923	120.307	164.025
P09417	DHPR_HUMAN	7.71844			2.31169		11.2173
P09429	HMGB1_HUMAN	99.1479	103.243	110.366	108.167	109.823	109.489	131.235
P09493	TPM1_HUMAN	61.1964	66.0316	60.8722	60.1309	53.7184	93.7391	99.431
P09496	CLCA_HUMAN	58.2403	51.0631	52.079	78.1649	68.489	65.3703	100.759
P09497	CLCB_HUMAN	24.9904	21.2826	25.3248	22.3879	25.3731	24.1746	42.4612
P09525	ANXA4_HUMAN	29.9519	27.1635	30.6036	26.1818	32.8843	31.7965	49.3945
P09543	CN37_HUMAN	13.486	8.81486	12.6559		11.1654	10.0822	20.5613
P09622	DLDH_HUMAN	27.7244	27.5514	33.821	33.5061	42.4582	39.7322	39.8956
P09651	ROA1_HUMAN	386.129	437.54	275.904	336.31	481.957	493.179	558.131
P09661	RU2A_HUMAN	43.64	46.4422	50.0287	35.0099	54.2919	55.4659	60.0828
P09669	COX6C_HUMAN	20.5412	30.249	38.8718	44.9174	37.9922	41.7946	57.5369
P09874	PARP1_HUMAN	68.4059	67.3945	75.7183	70.7332	87.8897	84.7596	99.9385
P09884	DPOLA_HUMAN	4.85706	5.43264		4.42956	11.3366	12.591	11.6898
P09960	LKHA4_HUMAN	60.8295	59.2383	51.1905	45.9371	59.9251	72.7937	76.5035
P0A6Y8	DNAK_ECOLI	824.611		37.9418				94.3971
P0AAI3	FTSH_ECOLI	5.99109	14.1114	19.4579	11.8201	17.0885	27.9354
P0ACB7	HEMY_ECOLI	380.119	439.37	387.352	386.252	435.103	422.72
P0C0L4	CO4A_HUMAN	34.1232	43.5145		30.5433	25.5419	39.6219	58.7149
P0C0S5;Q71UI9	H2AZ_HUMAN;H2AV_HUMAN	120.622	137.931	112.039	94.2332	100.776	148.844	228.508
P0DJG4	THEGL_HUMAN	3.87714	29.0034
P0DMM9;P0DMN0;P50225	ST1A3_HUMAN;ST1A4_HUMAN;ST1A1_HUMAN	16.4044	18.413	17.9278		22.0973	9.8253
P0DMV8;P0DMV9	HS71A_HUMAN;HS71B_HUMAN	1425.82	1394.51	1494.27	1303.03	1476.38	1605.45	2070.92
P0DN76;Q01081	U2AF5_HUMAN;U2AF1_HUMAN	56.1388	44.4152	68.8301	67.3436	75.9285	68.6624	99.1468
P0DN79;P35520	CBSL_HUMAN;CBS_HUMAN	14.78	16.9336	21.4135	14.9025	17.8633	23.6982	22.6544
P0DP23;P0DP24;P0DP25	CALM1_HUMAN;CALM2_HUMAN;CALM3_HUMAN	405.012	342.248	343.314	319.355	341.675	362.157	569.513
P0DPB6	RPAC2_HUMAN	15.6322	12.7604	14.115	23.6355	22.6565	21.8012	14.9932
P0DPH7;P0DPH8	TBA3C_HUMAN;TBA3D_HUMAN	50.4624
P10114;P61225;Q9Y3L5	RAP2A_HUMAN;RAP2B_HUMAN;RAP2C_HUMAN	19.1723			8.38316		7.91177
P10155	RO60_HUMAN	12.0164	12.545	11.7713	12.4335	9.58366	14.7665	19.5092
P10253	LYAG_HUMAN	8.74701	7.03286	10.6572	7.74809	11.2353	10.0811	12.8762
P10301;P62070	RRAS_HUMAN;RRAS2_HUMAN	13.8939				13.8619
P10321	HLAC_HUMAN	10.6906	10.7909	10.5772	14.5785	4.62402	12.2726	19.0356
P10412	H14_HUMAN	2052.97	2235.07	2139.87	2188.12	1995.29	2431.43	3052.27
P10515	ODP2_HUMAN	28.7069	32.7569	18.2657	13.8295	12.664	25.7685	35.7156
P10599	THIO_HUMAN	576.977	621.996	537.095	533.238	623.485	666.396	849.449
P10606	COX5B_HUMAN	91.8085	84.4603	84.0804	85.046	127.88	119.748	177.209
P10620	MGST1_HUMAN	18.2181	24.5055	24.6179	21.9865	22.3066	39.4152	29.7492
P10643	CO7_HUMAN	8.74681	26.6792	12.3703	13.689	12.9356	14.5908	15.9874
P10644	KAP0_HUMAN	14.822	8.73987	11.3165	13.593	14.8243	16.1136	20.6581
P10721	KIT_HUMAN	8.72643
P10768	ESTD_HUMAN	27.883	25.3488	17.2023	19.3556	31.967	40.8119	40.1023
P10809	CH60_HUMAN	272.647	312.239	344.785	274.907	304.934	307.305	510.985
P10909	CLUS_HUMAN	14.9384	24.7	10.0689	15.4934	31.2188	31.2523	15.8734
P10916	MLRV_HUMAN	42.8513	27.1839	41.2599	32.0789	41.9554	34.2859	73.9858
P11021	BIP_HUMAN	590.524	495.431	547.457	543.925	545.596	548.736	741.015
P11047	LAMC1_HUMAN	1.63601
P11117	PPAL_HUMAN	6.05022	8.08452		6.85548	10.2016	4.43688	6.13553
P11142	HSP7C_HUMAN	390.624	570.615	567.621	448.686	589.889	597.555	762.904
P11166	GTR1_HUMAN	19.6325	23.9255	74.3943	7.62712	24.3897	30.0492	21.8229
P11169;Q8TDB8	GTR3_HUMAN;GTR14_HUMAN	9.44198	9.38622		3.63153	6.27125	7.11438	11.2959
P11171	EPB41_HUMAN	5.38101	5.43345	1.7074		2.23534
P11172	UMPS_HUMAN	25.3043	19.7126	16.2805	19.2848	27.1106	24.3679	31.82
P11177	ODPB_HUMAN	44.7518	50.3832	36.1132	49.8403	57.3932	55.7682	75.2909
P11216	PYGB_HUMAN	21.0783		30.4567	15.8317	31.2465	24.5469	50.5327
P11233	RALA_HUMAN	24.611	17.2905	21.0923	20.2234	22.0283	27.7812	28.8949
P11279	LAMP1_HUMAN	80.103	65.2865	89.4194	69.2181	74.3991	110.934	81.3223
P11310	ACADM_HUMAN	32.9744	24.8622	33.7028	27.1968	30.8904	37.9038	40.0641
P11387	TOP1_HUMAN	68.8381	63.6713	59.6803	47.6117	57.2887	60.8764	80.6449
P11388	TOP2A_HUMAN	36.4477	38.4982	34.1213	32.8669	41.0808	37.5374	64.2549
P11413	G6PD_HUMAN	97.3572	141.856	96.4252	92.2865	105.994	105.583	157.817
P11441	UBL4A_HUMAN	7.40872	9.34643		11.7416	8.4056	10.9621
P11498	PYC_HUMAN	24.9175	24.7836	23.4823	31.0946	26.0983	32.4083	42.4844
P11553	FUCK_ECOLI	7.08205
P11586	C1TC_HUMAN	95.4379	112.39	108.889	109.283	111.648	113.589	152.343
P11717	MPRI_HUMAN	14.4669		8.60808	7.90234	6.66663	5.55466	4.41039
P11766	ADHX_HUMAN	35.2491	36.795	29.3207	20.695	36.544	34.9211	44.7679
P11908	PRPS2_HUMAN	15.2747	11.6664	22.3887	36.5098	37.4151	47.0662	49.992
P11940	PABP1_HUMAN	145.63	157.645	170.25	113.194	99.6442	195.456	218.741
P12004	PCNA_HUMAN	164.571	168.662	137.429	181.678	189.204	149.948	267.818
P12035	K2C3_HUMAN
P12081	HARS1_HUMAN	37.8816	44.3817	33.5857	34.3979	37.8983	42.4601	50.4268
P12109	CO6A1_HUMAN	24.5573	30.0167	1.41199	21.2892	16.8262	28.1936	18.1195
P12111	CO6A3_HUMAN	3.82417
P12235	ADT1_HUMAN	18.0154	39.8519	17.9795	12.859	13.9366	31.1048	38.6404
P12236	ADT3_HUMAN	474.107	65.717	522.936	498.607	584.973	574.964	764.109
P12259	FA5_HUMAN	11.317	16.0851	10.0619	8.00403	16.6333	6.87401	22.258
P12268	IMDH2_HUMAN	69.2191	86.6709	78.453	67.7224	89.1507	68.8356	116.977
P12270	TPR_HUMAN	30.4643	25.9404	21.9374	18.4509	39.238	39.1969	43.4736
P12277	KCRB_HUMAN	57.4167	58.7296	55.5837	53.4147	56.4929	45.7254	75.8404
P12429	ANXA3_HUMAN	80.519	80.2093	68.4551	73.2571	88.3058	84.2337	111.615
P12814	ACTN1_HUMAN	83.0895	83.4733	73.8387	68.7879	66.5233	115.969	112.74
P12829	MYL4_HUMAN	124.031	137.923	122.662	134.01	34.9419	164.345	225.665
P12883	MYH7_HUMAN	161.52	206.222	185.158	120.09	147.729	210.633	263.812
P12955	PEPD_HUMAN	9.77016	8.08413	7.39108	8.95591	9.35829	12.8913
P12956	XRCC6_HUMAN	121.251	124.781	115.742	128.49	105.435	153.34	156.72
P13010	XRCC5_HUMAN	139.817	152.379	105.02	131.379	137.787	162.633	189.272
P13073	COX41_HUMAN	97.6406	109.825	119.715	65.166	102.282	132.478	140.681
P13164;Q01628;Q01629	IFM1_HUMAN;IFM3_HUMAN;IFM2_HUMAN	15.1042	26.3811	23.6833	20.2924	8.87404	19.2933	16.0998
P13284	GILT_HUMAN	8.66168		3.42634				6.7002
P13473	LAMP2_HUMAN	35.1145	30.3222	54.1577	31.622	24.2669	23.4395	34.0922
P13489	RINI_HUMAN	33.2751	33.1385	32.5929	35.0841	33.0337	44.466	57.2452
P13533	MYH6_HUMAN	184.677	19.3392	18.8001	199.755	189.216	17.8789	9.7509
P13639	EF2_HUMAN	491.978	646.566	567.322	575.818	547.176	552.469	897.041
P13645	K1C10_HUMAN	42.4143	49.0059	44.0284	39.5988	57.8624	54.6783	70.6714
P13667	PDIA4_HUMAN	66.2333	60.6988	51.5994	73.3132	72.6006	68.7664	66.8303
P13674	P4HA1_HUMAN	6.2204	5.43304	6.7454	7.61465		8.01483
P13693	TCTP_HUMAN	33.8138	46.8392	46.5426	33.5836	40.8413	29.232	41.6435
P13797	PLST_HUMAN	88.7302	92.506	101.042	82.9683	90.2742	89.448	114.509
P13798	ACPH_HUMAN	15.1184	11.1549	16.9546	16.7151	19.0329	20.5978	24.347
P13804	ETFA_HUMAN	60.6886	63.6926	52.071	68.7699	57.1702	78.6078	83.1835
P13807	GYS1_HUMAN	9.70422	13.9242	7.203	7.14831	7.05555	12.4027	9.18725
P13861	KAP2_HUMAN	16.5847	19.4636	21.262	17.7042	16.5877	23.3974	25.8916
P13928;Q5VT79	ANXA8_HUMAN;AXA81_HUMAN	4.64124	8.03931	8.25876	8.74446	3.32056	9.27112
P13929	ENOB_HUMAN	8.58377	271.092	147.937	250.456	8.23815	324.94	221.869
P13984	T2FB_HUMAN	8.78332	5.3966	4.6975	13.306	18.7258		15.5077
P13987	CD59_HUMAN	35.4868	40.8992	35.2195	30.8595	40.1154	41.0824	86.6356
P14136	GFAP_HUMAN	9.08935	5.78007	11.0452	5.22261
P14174	MIF_HUMAN	421.842	467.319	439.311	345.306	390.397	371.074	683.305
P14209	CD99_HUMAN	16.9391	3.39991	15.9391	9.28712	13.6427	11.9685	23.5609
P14314	GLU2B_HUMAN	132.526	138.477	145.846	129.846	135.211	182.508	197.81
P14324	FPPS_HUMAN	71.5369	57.6217	57.038	64.2968	73.2776	59.4392	66.4766
P14384	CBPM_HUMAN	11.3911	6.7128	11.0702	8.77438	9.05456	19.3227	16.4906
P14406	CX7A2_HUMAN	42.2985	44.2817	31.0322	48.7861	55.121	44.6471	61.6506
P14550	AK1A1_HUMAN	22.9554	28.3111	26.28	24.7958	28.774	33.5579	43.0705
P14618	KPYM_HUMAN	1926.04	2006.06	1956.3	1776.05	1793.97	2107.47	2697.01
P14625	ENPL_HUMAN	249.286	274.404	269.342	247.308	275.03	346.911	426.213
P14678;P63162	RSMB_HUMAN;RSMN_HUMAN	67.3257	27.2512	48.1433	63.094	37.3232	53.6608	68.0917
P14735	IDE_HUMAN	14.3541	27.4223	17.752	27.9001	18.4174	25.9293	27.782
P14854	CX6B1_HUMAN	28.4509	26.7998	33.1901	23.3126	24.1437	29.5919	53.2916
P14866	HNRPL_HUMAN	100.757	81.1496	109.238	79.2051	77.0826	92.9498	142.846
P14868	SYDC_HUMAN	37.0741	52.4749	51.4007	45.7123	43.8048	64.955	89.5292
P14927	QCR7_HUMAN	9.7812	20.1635	18.7932	23.2753	28.7922	31.7332	32.762
P15121	ALDR_HUMAN	132.826	143.716	138.758	136.433	155.078	158.925	210.882
P15151	PVR_HUMAN	8.22986		8.41295	4.90225	5.07191	6.70315
P15169	CBPN_HUMAN	10.932				3.13425
P15170	ERF3A_HUMAN	40.3883	41.1096	41.1176	43.8619	44.3123	39.5447	70.7226
P15291	B4GT1_HUMAN	11.5869	13.4137	8.85289	15.5776	15.9939	22.1742	25.8411
P15311	EZRI_HUMAN	64.9216	108.883	83.2948	88.5485	89.4753	114.382	92.6739
P15328	FOLR1_HUMAN	158.524	120.211	164.222	75.9895	156.588	146.752	238.802
P15374	UCHL3_HUMAN	22.6769	16.9062	19.6613	23.9179	10.2117	16.2647	30.5281
P15529	MCP_HUMAN	31.8839	30.5554	23.6195	29.609	25.0784	22.1205	43.9168
P15531	NDKA_HUMAN	313.291	471.253	317.743	349.338	333.328	95.6149	547.414
P15559	NQO1_HUMAN	12.6557	19.0305	23.8224	20.6632	17.1364	18.7111	33.1784
P15586	GNS_HUMAN	10.4703	14.459	16.2528	13.7259	13.23	10.6244	23.6665
P15880	RS2_HUMAN	242.151	273.024	276.317	228.964	289.771	288	355.368
P15924	DESP_HUMAN	11.2912	11.1792	44.9761	22.1456	11.8237	14.812	65.7138
P15927	RFA2_HUMAN	25.7053	16.8338	20.8182	21.9626	26.5719	29.7899	37.9046
P15954	COX7C_HUMAN	22.9346	40.4251	23.9165		43.4991		33.5499
P16070	CD44_HUMAN	67.1894	67.0234	58.7398	46.8591	48.7584	58.238	80.1093
P16083	NQO2_HUMAN	17.5474	20.8818	24.7856	24.0189	17.3238	24.3507	31.1411
P16144	ITB4_HUMAN	3.97714				2.71829	10.1717	10.3108
P16152	CBR1_HUMAN	39.5941	41.0314	51.4653	38.7082	42.5141	34.5242	41.9789
P16220;P18846	CREB1_HUMAN;ATF1_HUMAN	18.1441	26.3164	37.4262	24.6993	17.9743	24.2598	18.7656
P16278	BGAL_HUMAN	6.30587	8.93561	8.22232	10.6615	11.4435	8.57827	12.0797
P16401	H15_HUMAN	193.598	188.987	152.588	156.196	145.538	179.13	188.599
P16403	H12_HUMAN	1294.97	1153.61	787.762	1027.83	1107.17	1287.14	1785.05
P16435	NCPR_HUMAN	34.1564	20.88	28.3042	24.252	17.3163	39.2944	46.8787
P16615	AT2A2_HUMAN	39.7044	66.0988	38.77	48.3286	52.9915	57.8879	65.4068
P16949	STMN1_HUMAN	90.7243	96.9239	85.3849	86.8775	98.1413	108	140.706
P16989	YBOX3_HUMAN	69.0339	107.445	79.104	88.5288	77.971	99.0947	134.54
P17096	HMGA1_HUMAN	35.3225	22.8128	28.9279	40.0709	17.7506	23.8811	23.6642
P17174	AATC_HUMAN	30.704	27.0904	31.0806	29.6839	36.9105	39.4656	51.4045
P17275	JUNB_HUMAN	5.23816			1.47228		8.16705
P17301	ITA2_HUMAN	18.7918	22.1545	17.2115	23.0286	22.4233	23.8779	34.9867
P17405	ASM_HUMAN	11.2748
P17480	UBF1_HUMAN	16.5589	20.1974	11.5839	17.2592	14.5909	16.9511	23.2055
P17568	NDUB7_HUMAN	8.37087	3.38412			10.7471	3.91553
P17612;P22694	KAPCA_HUMAN;KAPCB_HUMAN	10.0248	13.4241	15.2173	20.4466	25.9324	20.7488	27.421
P17655	CAN2_HUMAN	33.8397	29.523	31.5208	21.9565	28.3296	25.1626	43.6058
P17676	CEBPB_HUMAN	14.0503	11.4221	15.0096	13.3014	26.1948	19.7388	12.286
P17812	PYRG1_HUMAN	36.754	42.6918	24.8324	33.0142	36.8688	32.2447	66.0079
P17844	DDX5_HUMAN	162.154	217.439	169.465	150.712	160.944	159.699	287.721
P17858	PFKAL_HUMAN	31.5741	41.7827	33.5762	37.3914	37.3183	38.3238	35.0583
P17931	LEG3_HUMAN	97.1025	136.457	80.6565	103.933	105.445	141.306	115.364
P17980	PRS6A_HUMAN	45.2451	58.406	67.0428	59.6877	55.053	72.7823	49.9272
P17987	TCPA_HUMAN	80.2465	79.9948	85.7489	92.4187	85.2252	82.2494	131.852
P18031	PTN1_HUMAN	7.34442	6.64401	8.96041	5.50977	9.94826	7.86215	9.94148
P18077	RL35A_HUMAN	200.717	188.767	193.662	181.343	201.663	199.073	261.81
P18085	ARF4_HUMAN	71.1094	85.397	67.8919	54.7687	81.0834	85.1796	89.5793
P18124	RL7_HUMAN	320.44	378.593	416.564	343.287	378.91	432.562	533.806
P18206	VINC_HUMAN	54.996	73.3768	53.5963	62.5055	64.5713	73.3511	90.5038
P18583	SON_HUMAN	31.3429	15.049	17.649	23.1142	24.6058	19.2672	34.9141
P18621	RL17_HUMAN	137.393	148.246	132.195	114.356	155.146	119.635	119.77
P18669	PGAM1_HUMAN	190.193	172.137	176.547	169.302	214.94	221.332	179.169
P18754	RCC1_HUMAN	70.7862	54.7462	44.3114	63.2343	72.9812	70.6847	61.4622
P18858	DNLI1_HUMAN	8.23447	12.9956	12.4503	9.35485		7.74528	10.2764
P18859	ATP5J_HUMAN	22.2751	20.0403	28.2236	21.9651	26.2776	22.2542	29.6756
P18887	XRCC1_HUMAN	7.46137		12.2734	6.55615	5.58506	3.25936	5.37249
P19075	TSN8_HUMAN	36.2252	41.7073	49.041	42.4117	54.3656	37.7408	65.6779
P19256	LFA3_HUMAN	19.3745	13.9206	9.6182	23.8576	16.3987	17.1805	37.4633
P19338	NUCL_HUMAN	450.673	378.806	486.502	442.115	469.117	565.538	677.155
P19367	HXK1_HUMAN	10.6699	11.4428		9.57418	8.23603	13.1418	18.6278
P19388	RPAB1_HUMAN	15.6303	16.1272	15.6737	14.1496	14.7265	19.287	25.6338
P19404	NDUV2_HUMAN	17.06	18.4033	18.6073	10.1597	21.8688	15.9621	30.2806
P19525	E2AK2_HUMAN	5.65248	9.16044		9.96408	7.86713	8.31651	11.217
P19623	SPEE_HUMAN	63.4201	60.024	53.2512	60.8633	52.0144	65.39	72.8409
P19768	INSJ_ECOLI	91.6023	107.486		96.9164	150.769		102.453
P19784	CSK22_HUMAN	6.65246	9.76881	8.6143	14.7252	13.6294	6.5787	16.523
P19823	ITIH2_HUMAN	537.317	509.46	526.176	483.063	469.531	424.77	510.994
P19827	ITIH1_HUMAN	33.2728	29.476	28.6347	33.1247	35.818	36.3347	56.0008
P20020	AT2B1_HUMAN	23.8131	13.7785	10.0008	12.7482	10.508	10.416	19.7419
P20042	IF2B_HUMAN	109.153	92.5727	89.9172	85.2046	99.4859	111.745	147.206
P20073	ANXA7_HUMAN	34.8183	31.3047	28.2563	32.1789	39.3407	37.6403	46.5394
P20290	BTF3_HUMAN	37.7485	18.2191	33.9147	30.9976	25.6279	38.3479	38.6032
P20339	RAB5A_HUMAN	12.9727	12.8351	9.21517	10.0488	19.4735	23.8693	14.5069
P20340	RAB6A_HUMAN	22.7701	19.2952	30.0203	18.7268	21.511	22.5196	27.1046
P20618	PSB1_HUMAN	64.4335	67.573	66.8408	65.4732	86.5538	90.8638	120.149
P20645	MPRD_HUMAN	21.2204	20.4781	25.9327	19.4929	22.1306	29.9562	41.8274
P20674	COX5A_HUMAN	95.5325	123.965	111.415	101.491	103.688	131.404	172.64
P20700	LMNB1_HUMAN	220.192	178.079	128.935	179.522	134.726	133.763	157.074
P20810	ICAL_HUMAN	29.3448	20.9927	31.4646	35.1814	31.872	29.6681	35.9993
P20839	IMDH1_HUMAN	7.72561	13.3347	10.9196	15.526	10.0675	10.7747	29.4646
P20962	PTMS_HUMAN	32.1112	44.5499	57.9208	40.9898	36.3197	55.0419	28.855
P21127;Q9UQ88	CD11B_HUMAN;CD11A_HUMAN	3.69712	8.55534	12.5304		9.60639	9.59402	6.83715
P21266	GSTM3_HUMAN	49.5563	43.5147	55.7252	45.8235	49.1638	46.5152	63.3878
P21281	VATB2_HUMAN	15.515	23.2938	15.1799	10.1924	20.7321	15.2944	56.6272
P21283	VATC1_HUMAN	8.55836				4.78634	20.6708
P21291	CSRP1_HUMAN	82.5139	80.8703	79.1992	73.5033	76.7565	66.0992	108.98
P21333	FLNA_HUMAN	218.667	243.007	163.062	235.776	216.945	242.986	338.227
P21399	ACOC_HUMAN	12.1023	22.002	14.4908	15.0011	17.6056	18.0211	24.2672
P21796	VDAC1_HUMAN	123.661	117.231	119.152	115.157	117.019	135.64	170.716
P21912	SDHB_HUMAN	28.2934	26.7621	338.443	12.517	24.3606	35.8391	46.2825
P21926	CD9_HUMAN	15.4855	5.79943	25.2837	13.0442	9.50493	8.30561	21.5288
P21964	COMT_HUMAN	3.61889	3.7628		11.5775	6.72637	8.44787
P21980	TGM2_HUMAN	35.7022	41.1336	31.2768	33.9588	33.4729	38.5548	46.5271
P22033;P27253	MUTA_HUMAN;SCPA_ECOLI	7.52216
P22059	OSBP1_HUMAN	13.7268	9.42653	9.04313	15.2085	9.71513	10.2899	20.586
P22061	PIMT_HUMAN	24.5732	30.1724	34.8136	29.3867	29.824	23.9435	32.4486
P22087	FBRL_HUMAN	75.618	111.735	91.1501	102.186	93.4181	103.284	155.776
P22102	PUR2_HUMAN	78.176	91.0283	113.346	98.9869	87.768	78.513	143.213
P22234	PUR6_HUMAN	140.428	91.0002	178.264	146.39	99.5507	209.5	245.106
P22307	SCP2_HUMAN	33.2285	29.918	37.1693	33.0055	32.1322	41.4307	50.3468
P22314	UBA1_HUMAN	224.769	227.353	160.663	198.466	236.68	177.76	281.125
P22626	ROA2_HUMAN	964.259	920.766	993.735	918.664	836.396	1006.2	1336.32
P22695	QCR2_HUMAN	38.784	26.375	27.1282	29.3934	30.294	42.7004	33.1781
P23142	FBLN1_HUMAN	25.3123	32.1896	23.0197	16.6914	25.7136	15.6047	29.9935
P23193	TCEA1_HUMAN	32.1309	31.4351	26.2272	20.3546	27.6921	29.5951	37.1386
P23246	SFPQ_HUMAN	104.148	74.9009	104.893	85.0436	71.9418	121.545	138.958
P23258	TBG1_HUMAN	11.8542	14.3292	11.2291	11.0273	18.3643	13.7994	11.8337
P23284	PPIB_HUMAN	298.623	328.807	359.313	290.756	301.486	351.618	409.345
P23368	MAOM_HUMAN	10.2186	10.5314	9.72606	10.2291		13.5064	14.1511
P23381	SYWC_HUMAN	39.7166	43.3964	41.7914	31.2686	38.2	46.0915	51.2091
P23396	RS3_HUMAN	392.747	399.809	375.402	366.003	399.17	428.879	555.789
P23434	GCSH_HUMAN	22.4419	14.553	18.3387		26.7282	31.7706	28.3756
P23526	SAHH_HUMAN	162.754	195.935	118.689	167.061	156.578	184.18	273.471
P23528	COF1_HUMAN	1062.12	989.885	965.109	945.986	1022.47	1003.22	1208.28
P23588	IF4B_HUMAN	76.0982	60.4612	79.4608	64.0445	80.2322	96.7396	119.569
P23634	AT2B4_HUMAN	11.4186	18.3638	13.2979	15.7463	17.5286	16.0672	28.4879
P23786	CPT2_HUMAN	12.1008	16.2564	14.4671	11.5343	13.2463	12.7498	15.288
P23919	KTHY_HUMAN	18.4754	22.4149	22.6743	16.3063	32.544	33.3619	41.4133
P23921	RIR1_HUMAN	28.8831	25.6789	26.0241	25.3395	27.3504	28.0073	41.9835
P24197	YGID_ECOLI	147.623	124.144	86.033		74.9191	88.1789	177.415
P24311	COX7B_HUMAN	12.1308	1.02042	22.9165	14.8047		16.2517	13.6255
P24534	EF1B_HUMAN	78.9202	115.421	100.98	105.09	136.697	139.722	157.855
P24539	AT5F1_HUMAN	41.1012	27.8183	42.2421	34.2209	37.7524	36.4109	54.8659
P24666	PPAC_HUMAN	72.4322	64.5278	72.6618	49.3874	65.9942	79.8687	81.4358
P24752	THIL_HUMAN	52.7217	51.5702	55.9408	50.6708	50.5734	47.3758	78.1632
P24928	RPB1_HUMAN	11.6347	10.6182	11.6734	10.1497	10.095	15.4783
P24941	CDK2_HUMAN	39.5076	38.7828	10.488	8.16128	15.4393	12.9607	13.6448
P25205	MCM3_HUMAN	62.9861	52.4369	69.83	74.926	58.0392	63.6611	80.3003
P25325	THTM_HUMAN	5.06336	8.00619		5.00839	10.3968	14.0325
P25398	RS12_HUMAN	194.864	222.393	194.741	214.548	207.367	178.703	303.376
P25685	DNJB1_HUMAN	19.6674	31.6492	25.3089	19.7414	24.9903	20.9255	31.0126
P25705	ATPA_HUMAN	501.409	575.462	565.427	513.494	533.79	617.26	763.141
P25786	PSA1_HUMAN	116.095	81.7366	133.51	126.078	125.179	114.095	183.626
P25787	PSA2_HUMAN	34.9019	53.0527	34.3513	34.9736	34.7261	58.4405	64.7912
P25788	PSA3_HUMAN	53.8062	61.814	56.3432	61.1009	53.57	72.1122	72.478
P25789	PSA4_HUMAN	98.7746	91.3084	100.959	94.5406	102.871	117.152	159.204
P25815	S100P_HUMAN	62.6829	55.5349	55.2871	55.1135	27.5468	82.6657	122.731
P26006	ITA3_HUMAN	17.9644	18.73	17.9897	25.8915	22.7633	21.5698	31.4242
P26038	MOES_HUMAN	303.769	323.013	318.268	289.907	305.752	298.529	372.803
P26196	DDX6_HUMAN	18.9912	28.9731	22.0176	20.6253	14.5303	22.8716	31.0514
P26358	DNMT1_HUMAN	16.1185	18.5423	14.0054	14.7128	17.7435	27.9307	32.0306
P26368	U2AF2_HUMAN	29.9252	50.4985	36.4322	40.3976	37.3415	33.2482	47.2428
P26373	RL13_HUMAN	311.15	319.321	325.59	262.309	320.433	292.843	500.57
P26440	IVD_HUMAN	11.495	13.77	14.2394	13.066	11.4918	12.8983	22.824
P26447	S10A4_HUMAN	755.14	715.121	698.046	778.392	757.243	801.098	1453.52
P26583	HMGB2_HUMAN	44.5898	59.0356	48.0903	44.3582	44.3772	42.6229	43.7043
P26599	PTBP1_HUMAN	186.118	132.354	119.851	170.702	168.803	188.983	192.098
P26639	SYTC_HUMAN	111.324	116.207	105.739	89.7408	99.9768	140.569	140.211
P26640	SYVC_HUMAN	39.3662	29.0991	35.2464	31.0646	26	33.6204	40.3381
P26641	EF1G_HUMAN	561.934	548.972	539.28	482.25	551.432	606.482	782.64
P26885	FKBP2_HUMAN	35.3852	52.5286	27.6685	30.6803	40.6765	39.1631	48.9045
P26927	HGFL_HUMAN	2.67344
P27105	STOM_HUMAN	43.6452	49.5999	45.0731	36.9182	43.4543	45.6012	60.4291
P27348	1433T_HUMAN	97.31	117.844	117.255	119.947	111.121	141.644	165.551
P27361	MK03_HUMAN	5.00332	2.17244	20.5428	14.7989			3.29953
P27635	RL10_HUMAN	211.884	152.76	235.726	298.743	212.563	258.562	281.285
P27694	RFA1_HUMAN	33.0729	38.5996	20.951	30.0943	26.4309	35.2215	48.3808
P27695	APEX1_HUMAN	122.627	110.483	108.702	100.841	120.497	108.68	171.397
P27708	PYR1_HUMAN	26.1196	37.7134	30.4868	34.6682	34.1897	37.1687	41.7406
P27797	CALR_HUMAN	297.49	276.421	250.905	252.219	268.918	306.82	411.282
P27816	MAP4_HUMAN	43.8669	50.14	58.1375	56.9059	38.1394	57.2952	52.1395
P27824	CALX_HUMAN	122.425	130.794	114.019	108.175	139.806	133.349	196.871
P28062	PSB8_HUMAN	6.74989	8.50569	3.5812	3.67606	7.18694	9.56224	17.0411
P28066	PSA5_HUMAN	80.6634	73.6436	102.117	80.4395	101.899	102.262	179.38
P28070	PSB4_HUMAN	61.9175	51.1312	43.7761	41.3767	60.4092	57.8458	82.1627
P28072	PSB6_HUMAN	96.1609	109.49	106.477	87.9581	104.036	60.074	167.441
P28074	PSB5_HUMAN	45.5403	41.4877	43.8678	50.9654	41.4871	52.9285	78.2008
P28288	ABCD3_HUMAN	15.9245	13.417	7.15542	14.1884	9.71167	16.1759	11.2273
P28290	ITPI2_HUMAN	9.38268	6.57477
P28331	NDUS1_HUMAN	25.2039	31.3381	18.8693	28.275	36.9375	28.437	42.0403
P28340	DPOD1_HUMAN	18.1344	19.3672	14.8288	11.4942	20.9597	33.8809	36.3345
P28482	MK01_HUMAN	18.9033	23.7503	22.607	18.2749	18.5195	22.431	32.7686
P28827	PTPRM_HUMAN	46.3525	41.6749		47.506		73.1619
P28838	AMPL_HUMAN	14.9608	15.4398	17.1849	12.8608	12.6674	15.0509	22.2015
P29084	T2EB_HUMAN	5.67727					5.10796
P29144	TPP2_HUMAN	34.5664	14.4966	14.6015	13.8868	12.0255	18.478	25.3073
P29218	IMPA1_HUMAN	16.1732	16.5165	15.8888	10.2636	16.6121	16.0856	19.4247
P29401	TKT_HUMAN	377.229	409.832	397.062	355.685	420.227	391.366	573.873
P29466	CASP1_HUMAN	12.8548	12.1591	11.5242	9.76799	6.54072	9.60431	12.9346
P29508	SPB3_HUMAN	9.73373	21.1377	2.98279	10.0299	7.83819	9.86733
P29558;Q15434	RBMS1_HUMAN;RBMS2_HUMAN	17.7016		17.6123	13.4237	11.1211	17.9531	27.643
P29590	PML_HUMAN	4.31067	3.58689			12.5765	7.60049
P29692	EF1D_HUMAN	190.807	189.647	190.435	170.364	155.306	197.186	263.93
P30038	AL4A1_HUMAN	7.46667	12.3952				4.58656
P30040	ERP29_HUMAN	123.354	161.219	154.484	126.536	131.498	138.178	192.053
P30041	PRDX6_HUMAN	661.147	705.966	692.793	677.665	733.391	795.075	1014.5
P30043	BLVRB_HUMAN	58.3782	40.9474	48.1376	55.3443	43.1781	45.5481	57.2143
P30044	PRDX5_HUMAN	321.81	333.509	314.708	312.158	343.956	350.101	246.87
P30046	DOPD_HUMAN	65.9855	67.0649	78.7607	73.3843	44.072	71.2276	92.8806
P30047	GFRP_HUMAN	3.59281	9.41263	7.10023	14.1077		11.6784	11.2811
P30048	PRDX3_HUMAN	162.39	147.471	122.307	167.848	187.112	203.474	262.976
P30049	ATPD_HUMAN	114.053	131.851	122.779	109.586	97.5668	112.444	169.507
P30050	RL12_HUMAN	193.804	198.128	193.775	183.873	164.595	230.464	251.419
P30084	ECHM_HUMAN	51.303	45.6765	38.9465	43.9875	42.7054	58.564	63.1843
P30085	KCY_HUMAN	21.6355	21.8296	26.2497	26.0352	34.1773	38.3169	30.3738
P30086	PEBP1_HUMAN	151.739	169.878	197.787	192.475	192.312	190.91	247.333
P30101	PDIA3_HUMAN	452.58	396.173	365.78	350.537	430.141	396.451	472.597
P30153	2AAA_HUMAN	53.731	44.3548	54.4246	48.8522	49.895	66.6656	70.1953
P30154	2AAB_HUMAN	1.06369	9.66639	7.21866	3.61494	2.33465	9.77093	9.15598
P30405	PPIF_HUMAN	17.9933	11.8312				8.97621	17.6423
P30408	T4S1_HUMAN	56.7262	52.5139	44.6562	52.0452	31.0819	34.8366	78.8388
P30419	NMT1_HUMAN	29.9151	27.5037	26.5029	24.3455	21.1479	32.6299	43.0535
P30519	HMOX2_HUMAN	16.8412	5.9029	12.5201		7.57696	10.5071	16.3801
P30520	PURA2_HUMAN	15.8823	38.2659	26.6349	16.1382	36.3489	35.9641	38.4349
P30533	AMRP_HUMAN	15.3774	13.6452		18.919		9.00182
P30536	TSPO_HUMAN	32.3562	34.1524		27.3801	27.5413	15.7666	38.3149
P30566	PUR8_HUMAN	11.6096	9.36501	13.3513	9.67153	11.854	10.1594	19.1655
P30622	CLIP1_HUMAN	4.41012	4.59992		4.2528	5.82884
P30626	SORCN_HUMAN	21.8333	33.1189	21.248	29.2499	23.0104	27.0164	28.5003
P30740	ILEU_HUMAN	41.6249	29.9773	32.0266	30.6261	27.9652	40.6263	54.4121
P30825	SL7A1_HUMAN	10.8813		6.34441		9.62384	14.4467
P30837	AL1B1_HUMAN	9.30055	12.5371	6.0621	5.2265	10.3789	13.2442	15.1442
P30876	RPB2_HUMAN	10.875	10.6576	12.0496	11.6858	5.59185	12.2684	17.3104
P31040	SDHA_HUMAN	50.5417	35.203	34.8202	31.4804	48.6003	45.1667	50.7626
P31150	GDIA_HUMAN	11.01	10.2071	12.7815	11.4105	15.3371	14.4189	17.2617
P31153	METK2_HUMAN	67.9478	49.155	73.4935	54.1799	57.9582	59.0078	57.9799
P31327	CPSM_HUMAN	246.194	239.164	184.505	264.149	310.869	297.089	428.7
P31350	RIR2_HUMAN	16.7983	21.9839	15.3788	17.1905	27.0974	24.7235	30.8158
P31483	TIA1_HUMAN	22.1867	17.7497	11.4751	27.1626	49.7164	46.6825	55.1418
P31689	DNJA1_HUMAN	27.7412	27.3299	24.8273	17.8288	24.677	34.3366	29.4521
P31930	QCR1_HUMAN	47.3507	47.0814	63.7541	67.9076	46.0182	47.4232	81.6262
P31937	3HIDH_HUMAN	6.89598	12.8616	5.64739	7.17438	10.3126	6.63124	6.3733
P31939	PUR9_HUMAN	59.4149	36.5706	65.5667	51.4807	65.839	65.4778	79.8333
P31942	HNRH3_HUMAN	77.1928	81.8711	93.0407	64.5592	78.9486	68.1564	100.506
P31943	HNRH1_HUMAN	246.93	290.708	186.353	252.841	268.433	264.921	297.358
P31946	1433B_HUMAN	553.315	482.835	517.51	525.952	614.4	229.892	868.104
P31947	1433S_HUMAN	146.81	98.6948	111.484	127.697	137.06	142.06	176.886
P31948	STIP1_HUMAN	174.181	163.682	180.421	149.357	166.088	196.428	250.62
P31949	S10AB_HUMAN	793.285	673.626	761.261	666.703	707.782	577.546	1130.59
P32004	L1CAM_HUMAN	21.5288	16.8899	20.6153	16.9353	22.3812	19.5908	30.0778
P32119	PRDX2_HUMAN	290.051	267.688	291.25	258.019	251.778	277.464	408.447
P32322	P5CR1_HUMAN	13.9753	12.8224	11.34	14.3658	12.2183	12.9429
P32929	CGL_HUMAN	5.42266	5.57409	7.90076		11.6879
P32969	RL9_HUMAN	99.7267	106.061	87.5079	102.141	97.8393	106.918	135.197
P33176	KINH_HUMAN	27.3794	21.1854	24.3872	19.6308	21.0909	26.954	32.0519
P33240	CSTF2_HUMAN	14.0501	25.0376	17.7315	17.7871	16.7719	28.2925	25.1152
P33316	DUT_HUMAN	113.067	98.3581	68.9107	69.6144	97.9311	85.296	146.497
P33897	ABCD1_HUMAN	6.51475	5.05649	5.56803	10.5388	9.29592	9.86062	9.35745
P33941	YOJI_ECOLI	11.4157
P33991	MCM4_HUMAN	34.7681	36.4987	43.7812	34.0509	46.5845	50.3431	57.9802
P33992	MCM5_HUMAN	40.2402	45.7217	31.7405	38.1767	40.5353	35.0519	55.0893
P33993	MCM7_HUMAN	44.7717	39.1766	46.8511	46.0905	38.3143	42.2432	56.3709
P34896	GLYC_HUMAN	20.1944	14.1171	19.5035	25.8877	18.6739	22.2147	43.1858
P34897	GLYM_HUMAN	166.508	169.574	100.391	126.627	176.212	118.784	160.314
P34932	HSP74_HUMAN	53.3483	59.0866	47.6819	44.969	43.1419	63.3037	59.4052
P34949	MPI_HUMAN	4.48623	5.34292	3.14828	3.17392	6.05649	8.36406	5.54895
P35080	PROF2_HUMAN	9.13358	1.88252	13.5573	10.663	7.0568	7.79109	14.3722
P35221	CTNA1_HUMAN	64.8951	6.98481	6.60349		9.17866	2.94476
P35232	PHB_HUMAN	134.663	144.691	108.316	112.602	126.627	116.188	197.388
P35237	SPB6_HUMAN	46.8104	39.814	48.7091	54.0727	53.2637	43.0261	57.9753
P35241	RADI_HUMAN	148.533	171.315	145.476	114.329	107.997	130.502	152.402
P35244	RFA3_HUMAN	7.33438	18.4773	19.7563	22.6434	13.5283	18.3336	26.4374
P35249	RFC4_HUMAN	30.6148	23.2319	23.4352	25.8487	21.2329	32.2126	48.4794
P35250	RFC2_HUMAN	20.2198	26.7454	28.7744	16.7325	18.9913	18.1182	32.3378
P35251	RFC1_HUMAN	4.83601	2.91427	10.8294		7.81745	5.94897	5.13029
P35268	RL22_HUMAN	309.362	304.303	296.859	280.544	292.167	334.801	424.748
P35269	T2FA_HUMAN	3.49247	6.79603				7.31254
P35270	SPRE_HUMAN	18.1884	15.6545	18.9854	15.439	20.0763	19.6427	23.6811
P35443	TSP4_HUMAN
P35579	MYH9_HUMAN	69.7346	75.6316	64.9514	72.7664	74.5557	79.0577	111.761
P35606	COPB2_HUMAN	33.9942	32.8171	26.8899	24.0844	27.4836	31.3403	46.4725
P35609	ACTN2_HUMAN	38.9052	36.2521	25.8472	31.9479	29.0752	38.6394	54.7464
P35610	SOAT1_HUMAN	2.80143				78.7029	77.4097	178.604
P35613	BASI_HUMAN	142.23	158.76	152.838	98.5569	153.676	145.713	226.496
P35637	FUS_HUMAN	48.8877	40.5552	133.963	47.8415	39.4588	36.7213	68.5774
P35658	NU214_HUMAN	18.8076	16.9332	18.3711	13.3117	17.6562	21.0926	32.4498
P35659	DEK_HUMAN	64.7102	81.8003	62.495	74.3277	56.3323	72.2729	90.1242
P35998	PRS7_HUMAN	45.9679	40.3173	41.923	29.2573	41.6307	52.5986	54.7782
P36404	ARL2_HUMAN	14.3051	4.88547	8.01556	4.58301	12.7854	9.41064	13.6
P36405	ARL3_HUMAN	13.1411	13.9204	9.85248	12.3241	9.0607	16.583	17.073
P36507	MP2K2_HUMAN	21.7269	7.22496	20.4998	9.78182	13.4293	21.5902	18.4713
P36542	ATPG_HUMAN	76.0007	60.9309	80.3508	71.6973	77.4751	73.5261	122.706
P36543	VATE1_HUMAN	13.465	13.1507	13.4105	14.983	15.0173	12.2235	15.687
P36551	HEM6_HUMAN	5.25485	7.40054	7.66542	2.6337	5.81093	11.7665	16.4736
P36578	RL4_HUMAN	368.883	423.628	392.928	364.105	378.25	461.751	569.589
P36776	LONM_HUMAN	25.8491	22.7134	24.7294	25.8152	30.4975	30.6268	43.651
P36871	PGM1_HUMAN	36.3143	40.3659	40.2975	32.2989	35.8863	37.9146	66.2116
P36873	PP1G_HUMAN	12.1729	16.7179	14.7419	10.4161	10.3009	20.3397	17.7202
P36915	GNL1_HUMAN	15.664			5.23814	10.9136	7.73862
P36952	SPB5_HUMAN	222.581	257.056	189.132	212.194	192.943	195.567	272.02
P36955	PEDF_HUMAN	72.2942	79.8664	61.3157	59.8338	54.104	81.3554	93.0974
P36957	ODO2_HUMAN	38.8276	22.8106	33.871	28.9296	39.0193	28.4274	41.1291
P36969	GPX4_HUMAN	10.7298	11.6417	13.7087	9.59807	10.2464	17.7458	14.9383
P37108	SRP14_HUMAN	29.621	30.2835	27.1412	28.1155	18.3181	30.2501	35.2878
P37198	NUP62_HUMAN	13.4724	11.8922	14.7905	16.8403	10.8111	14.1689	11.1067
P37235	HPCL1_HUMAN	12.5398	12.1357	7.69428	12.7202	11.6211	19.5423	16.0233
P37802	TAGL2_HUMAN	264.219	205.562	246.524	202.798	189.105	199.996	255.257
P37837	TALDO_HUMAN	104.353	105.208	106.675	111.374	121.992	126.819	182.391
P38117	ETFB_HUMAN	102.939	116.017	114.677	109.12	97.6242	131.356	165.248
P38159	RBMX_HUMAN	127.763	135.055	104.688	107.426	112.915	126.061	183.725
P38606	VATA_HUMAN	14.762	21.9268	15.186	17.4596	18.7628	17.9272	32.2124
P38646	GRP75_HUMAN	274.346	306.258	282.034	302.335	287.14	286.554	421.879
P38919	IF4A3_HUMAN	81.3494	88.9479	95.1778	79.2657	107.628	101.994	122.394
P39019	RS19_HUMAN	270.466	269.95	248.272	273.727	218.594	272.691	369.15
P39023	RL3_HUMAN	132.542	121.77	110.973	121.543	135.698	101.571	178.132
P39656	OST48_HUMAN	46.4344	42.6789	50.8732	49.2891	41.7875	49.2583	65.6052
P39687	AN32A_HUMAN	167.621	175.796	215.827	197.577	214.055	219.961	259.889
P39748	FEN1_HUMAN	108.356	118.996	97.1456	73.9536	120.078	108.166	172.224
P40121	CAPG_HUMAN	42.7345	41.7774	65.3272	39.8352	43.3577	49.9647	65.1152
P40222	TXLNA_HUMAN	11.2369	9.20287	10.9292	9.57467	14.0749	11.0898
P40227	TCPZ_HUMAN	122.373	117.167	111.671	116.754	86.6687	124.178	172.235
P40261	NNMT_HUMAN	71.3118	53.2579	46.4055	61.5956	71.3374	66.5775	73.8632
P40429	RL13A_HUMAN	214.789	237.572	179.102	149.937	184.007	176.865	311.323
P40763	STAT3_HUMAN	6.5129	7.54799	6.55417	4.12373	18.4263	6.54409	10.3581
P40925	MDHC_HUMAN	214.958	134.589	187.065	169.275	192.965	178.149	271.431
P40926	MDHM_HUMAN	180.543	224.74	186.459	194.772	196.101	220.433	189.51
P40937	RFC5_HUMAN	19.898	15.4543	11.0294	12.5866	13.6846	21.5177	23.9244
P40938	RFC3_HUMAN	10.5045	11.9243	7.55323	11.9221	12.5597	18.1521	18.9921
P40939	ECHA_HUMAN	54.5215	73.6568	42.0974	51.714	57.8024	50.9132	78.2947
P41091	IF2G_HUMAN	90.5727	88.145	76.16	75.9787	78.8971	115.403	105.27
P41223	BUD31_HUMAN	7.88135	7.58018	5.71015	6.04416	9.35465	9.28091	8.64191
P41227	NAA10_HUMAN	15.6361	24.6909	19.4963	19.2785	14.5777	19.0623	23.7106
P41236	IPP2_HUMAN	19.3117	15.5876	20.7376	20.4561			23.3307
P41240	CSK_HUMAN	10.9159	7.91142	15.1065	2.71727	9.74161
P41250	GARS_HUMAN	67.3738	69.2362	72.039	65.3557	70.889	76.6591	115.46
P41252	SYIC_HUMAN	67.4267	80.8631	66.5433	68.7014	62.7464	62.9404	93.4541
P41594	GRM5_HUMAN	5.44836			8.47465		9.57344
P42126	ECI1_HUMAN	33.0974	26.2375	26.8719	31.8381	20.7785	38.917	39.7883
P42166	LAP2A_HUMAN	66.5436	54.3466	67.7673	45.8135	86.2347	76.3509	91.8454
P42167	LAP2B_HUMAN	21.7967	30.1521	28.7499	22.0596	21.2119	29.899	30.3197
P42224	STAT1_HUMAN	13.6884	10.0729	7.38916	11.5621	12.1349	8.0248	18.5594
P42226	STAT6_HUMAN
P42229;P51692	STA5A_HUMAN;STA5B_HUMAN	9.11749	6.99512	11.0931		9.99603
P42285	MTREX_HUMAN	21.8313	18.8373	12.868	11.7663	15.993	15.9421	31.0417
P42330	AK1C3_HUMAN	85.6845	117.572	116.37	98.2149	105.447	128.538
P42574	CASP3_HUMAN	6.72128					13.3471
P42677	RS27_HUMAN	28.6305	20.6668	51.5894	62.127	31.201	73.3369	120.361
P42696	RBM34_HUMAN	6.36833		7.27747
P42704	LPPRC_HUMAN	57.2997	56.5564	52.3556	44.1373	50.8989	56.7039	76.0562
P42765	THIM_HUMAN	67.0144	90.7478	75.8039	84.4579	89.6479	99.6009	134.54
P42766	RL35_HUMAN	271.627	411.275	303.154	254.203	255.216	298.781	416.345
P42771	CDN2A_HUMAN	24.1636	27.834	15.6515	50.3794	24.8906	28.2241	34.0234
P42892	ECE1_HUMAN	4.98926	9.56272		10.8659	4.43951
P43034	LIS1_HUMAN	26.2844	16.875	21.2971	21.0665	25.9878	30.7565	33.4552
P43121	MUC18_HUMAN	11.6581	14.7416	15.4584	11.658	14.6605	15.3424	29.6328
P43243	MATR3_HUMAN	107.713	80.5384	104.054	89.8276	96.9918	85.2493	120.123
P43246	MSH2_HUMAN	22.3866	31.6865	35.2673	31.1877	38.9091	29.5047	40.6976
P43304	GPDM_HUMAN	16.9965	18.4525	22.0649	18.6863	17.8683	16.8641	27.6563
P43307	SSRA_HUMAN	78.3705	51.4672	71.791	39.5985	79.7951	82.2544	103.637
P43487	RANG_HUMAN	57.9603	70.6906	65.4301	56.1619	54.0548	78.3899	85.4199
P43490	NAMPT_HUMAN	29.539	21.1974	31.3296	23.4614	24.9384	32.8752	48.2316
P43686	PRS6B_HUMAN	29.9008	25.7224	31.5172	22.0956	19.7162	23.9814	38.635
P43897	EFTS_HUMAN	21.2894	25.5739	28.5339	21.7241	23.7767	23.9121	32.9998
P45379	TNNT2_HUMAN	26.2156	36.964	31.8114	20.3374	33.3987	27.4999	35.6401
P45877	PPIC_HUMAN	13.0081	12.0003		19.4767	13.9542	6.88005	5.15559
P45880	VDAC2_HUMAN	145.905	190.05	165.496	119.509	109.571	179.945	219.317
P45973	CBX5_HUMAN	18.9179	14.3907	8.34851	11.5246	9.84029	12.1085	12.8635
P45974	UBP5_HUMAN	30.0843	32.686	22.8392	21.7316	25.4188	33.4267	41.9448
P46013	KI67_HUMAN	17.8916	24.737	24.0796	25.5186	23.0008	26.3419	40.434
P46060	RAGP1_HUMAN	26.7894	30.1912	23.2809	17.1216	27.3964	27.9406	42.3269
P46063	RECQ1_HUMAN	32.6083	40.686	30.3894	27.7623	31.0482	45.2143	44.2306
P46087	NOP2_HUMAN	42.687	51.0303	45.1518	41.6988	41.9779	50.3149	63.6598
P46108	CRK_HUMAN	8.10663	7.67992	4.28549	7.61983	8.1589	8.7137	9.84991
P46109	CRKL_HUMAN	8.25992	8.98491	5.32811	7.84863	11.2539	12.8238	9.16807
P46379	BAG6_HUMAN	7.92404	10.4069	8.98122	6.8045	7.20193	10.0295	14.6609
P46459	NSF_HUMAN	14.537	13.8148	18.8032	15.4269	16.3953	14.1411	23.7382
P46736	BRCC3_HUMAN	4.89425			7.6459
P46776	RL27A_HUMAN	332.57	360.01	295.455	275.366	327.407	387.421	475.603
P46777	RL5_HUMAN	99.5239	163.65	111.052	145.553	124.123	112.078	180.002
P46778	RL21_HUMAN	60.1135	76.9735	76.0287	55.7311	62.3081	60.2524	80.6644
P46779	RL28_HUMAN	219.137	167.51	195.024	216.433	203.266	218.342	239.004
P46781	RS9_HUMAN	448.475	442.171	431.656	395.725	395.811	398.028	593.988
P46782	RS5_HUMAN	303.085	326.911	189.26	316.971	327.996	329.935	433.657
P46783	RS10_HUMAN	84.4632	86.5043	90.376	89.7418	97.9568	82.2593	96.9577
P46926	GNPI1_HUMAN	13.9691	14.4026	8.7576	14.3012	13.7803	10.8106	21.5297
P46940	IQGA1_HUMAN	92.2398	89.2217	84.8938	77.4889	94.756	93.1821	92.7491
P46976	GLYG_HUMAN	11.1787	21.278	16.2573	11.6909	17.9631	15.997	16.7157
P46977	STT3A_HUMAN	21.4049	18.6239	18.2556	21.2132	16.2165	22.15	23.5273
P47712	PA24A_HUMAN	18.6548	18.0731	19.8231	29.7318	23.1082	27.3166	50.3237
P47755	CAZA2_HUMAN	18.8412	7.71225	30.1749	25.1436	6.50744	3.21363	49.6877
P47756	CAPZB_HUMAN	58.7463	64.0603	88.8362	102.075	94.4546	98.8281	82.1823
P47813	IF1AX_HUMAN	103.917	91.9503	69.9139	94.6534	81.8012	98.1694	124.997
P47897	SYQ_HUMAN	39.0776	38.4695	32.649	36.4268	35.6027	38.1061	48.9455
P47914	RL29_HUMAN	230.942	203.663	89.795	218.408	181.336	215.106	338.221
P47985	UCRI_HUMAN	44.5278	55.5355	39.0111
P48047	ATPO_HUMAN	66.7575	86.5618	71.768	86.6562	74.139	89.6289	109.732
P48059	LIMS1_HUMAN	10.9298	4.01328	6.01263	1.41044	5.82192	7.22992
P48147	PPCE_HUMAN	6.51928	3.88966	4.61469		5.96532	5.22725	13.6062
P48163	MAOX_HUMAN	9.59817	19.5177	11.7539	12.5544	9.0124	14.1897	18.8909
P48444	COPD_HUMAN	35.2916	29.7337	20.8149	22.0844	32.7304	23.6005	39.9738
P48506	GSH1_HUMAN	11.986	1.47656		5.6122		12.5621
P48509	CD151_HUMAN	10.0164	26.6172	20.1468	12.2261	16.7219	16.0297
P48556	PSMD8_HUMAN	16.1475	26.4577	23.7943	20.583	27.9285	39.5289	53.0189
P48637	GSHB_HUMAN	23.5276	21.8892	40.5493	38.9353	29.2579	47.6881	59.8238
P48643	TCPE_HUMAN	97.628	81.1038	90.6344	83.0448	82.1153	73.6069	135.085
P48729	KC1A_HUMAN	4.77144				7.80688	11.4368	13.0538
P48735	IDHP_HUMAN	40.8112	29.6916	31.4305	11.3568	35.7323	14.7724	56.0122
P48739	PIPNB_HUMAN	5.73637	13.4638	8.26681	18.9628	15.9311	9.66067	14.8601
P48960	AGRE5_HUMAN	2.90186			2.58032
P49005	DPOD2_HUMAN	6.22919	3.50594		9.82758	9.87964	10.1928	10.9862
P49006	MRP_HUMAN	7.27753					8.53937
P49137;Q16644	MAPK2_HUMAN;MAPK3_HUMAN	4.45653	8.23358	9.17077			6.87198
P49189	AL9A1_HUMAN	57.4827	50.3382	48.1242	46.9468	55.3699	53.7519	58.9572
P49207	RL34_HUMAN	143.924	238.838	207.972	173.151	236.205	260.062	281.954
P49257	LMAN1_HUMAN	44.4752	43.9889	40.1917	30.1101	36.1682	55.7193	55.7135
P49321	NASP_HUMAN	85.3546	84.6826	90.0979	85.5971	97.4617	78.449	120.043
P49327	FAS_HUMAN	66.5742	67.0085	78.2364	75.4408	62.5224	71.4329	86.2487
P49354	FNTA_HUMAN	4.77571	14.9981				4.82666
P49368	TCPG_HUMAN	99.0848	84.622	106.429	90.0666	86.6784	91.7989	107.398
P49406	RM19_HUMAN	10.5018	16.9776	6.67135	7.60248	10.4705	8.49391	17.7923
P49411	EFTU_HUMAN	214.767	214.85	229.348	189.599	202.742	225.072	273.965
P49419	AL7A1_HUMAN	39.9837	40.4352	51.1936	57.2421	56.3972	51.7571	68.6756
P49441	INPP_HUMAN	4.56439	4.56805	1.72178	2.92415	5.88061	6.14099
P49458	SRP09_HUMAN	53.1	49.5782	44.458	49.0915	42.8485	42.8196	56.2577
P49585	PCY1A_HUMAN	19.0322	18.7268	11.8317		13.8172	15.1165	21.8305
P49588	SYAC_HUMAN	112.191	112.86	102.693	105.043	100.378	145.875	157.672
P49589	SYCC_HUMAN	20.095	26.2287	26.4512	26.3522	27.1577	24.4188	33.2273
P49591	SYSC_HUMAN	26.0233	27.2092	19.7775	13.4989	24.0818	33.0494	36.7545
P49643	PRI2_HUMAN						9.87586
P49720	PSB3_HUMAN	31.3883	32.5686	21.6635	35.9928	32.0891	28.0167	36.0748
P49721	PSB2_HUMAN	52.6961	67.6656	51.6987	45.6417	46.3314	53.3824	51.2669
P49736	MCM2_HUMAN	41.0742	36.6166	43.6587	47.8059	43.0383	39.1091	58.5193
P49747	COMP_HUMAN	15.1052	18.6463	17.5801	19.5185	18.3881	18.5468	22.2772
P49748	ACADV_HUMAN	55.5837	64.0431	67.0981	58.2963	72.6642	67.0873	97.8312
P49750	YLPM1_HUMAN	21.2003		3.11977	7.22838		11.6922	11.1017
P49755	TMEDA_HUMAN	37.7956	60.9866	40.2607	35.5831	34.8327	32.2659	39.6987
P49756	RBM25_HUMAN	11.3922	16.2884	10.6844	17.5473	10.9936	9.53437	17.9912
P49770	EI2BB_HUMAN	6.5877	9.16988	3.96806		7.29937	7.10129	16.3566
P49773	HINT1_HUMAN	105.131	114.757	98.5907	117.61	123.887	121.621	165.578
P49790	NU153_HUMAN	12.4525	10.9346	12.3577	10.5973	13.2369	12.6659	21.1047
P49792	RBP2_HUMAN	12.1578	13.8935	10.6933	16.1582	12.6065	13.7055	22.2296
P49821	NDUV1_HUMAN	13.5994	18.5573	27.5814	19.3243	17.8893	15.8718	24.3191
P49902	5NTC_HUMAN	14.17	11.4457	12.0115	13.1556	8.86493	18.2045	7.8324
P49903	SPS1_HUMAN	11.9174	4.9574	11.0546	8.69614	7.19717	13.1224	10.9029
P49914	MTHFS_HUMAN	12.5802			1.76146	2.41245	4.14018
P49915	GUAA_HUMAN	48.7808	53.8241	56.9055	36.3283	52.4527	43.5115	80.2034
P49959	MRE11_HUMAN	12.8354	12.1733	21.2881	15.3743	12.1347	15.1345	20.2204
P50135	HNMT_HUMAN	11.3391		6.14369		12.9887	9.14034
P50213	IDH3A_HUMAN	37.3691	26.2174	38.7241	52.6602	44.3394	39.7607	58.8338
P50238	CRIP1_HUMAN	51.1444	112.483	119.599	114.685	131.537	146.786	196.265
P50336	PPOX_HUMAN	11.387		2.41307	12.3994
P50395	GDIB_HUMAN	79.918	73.6433	83.5414	70.9123	86.0333	115.466	127.664
P50402	EMD_HUMAN	37.7942	32.3881	41.4404	37.566	43.9292	44.7333	58.9892
P50416	CPT1A_HUMAN	33.3469	28.4134	27.3102	28.2098	27.8377	31.1867	46.0112
P50452	SPB8_HUMAN	11.9106	15.6021	5.02165	19.2926	12.3116	12.1064	28.0889
P50454	SERPH_HUMAN	86.6341	112.315	157.454	84.9934	123.641	126.353	181.642
P50461	CSRP3_HUMAN	17.2167		14.932	10.6962
P50502	F10A1_HUMAN	37.1851	32.0511	23.9221	28.1922	32.6185	35.288	44.222
P50552	VASP_HUMAN	11.8853	13.3332	12.9199	13.9102	9.2856	18.014	25.7452
P50570	DYN2_HUMAN	24.6944	23.9937	21.4273	20.8647	20.9595	25.9285	35.8077
P50579	MAP2_HUMAN	23.8572	11.8445	14.7854	18.0401	15.3327	13.5938	20.6166
P50750	CDK9_HUMAN	8.80631				10.2398	16.083	15.9383
P50851	LRBA_HUMAN	4.84056					7.00261
P50897	PPT1_HUMAN	1.96467	21.3686		13.7789		28.0002	21.555
P50914	RL14_HUMAN	244.649	185.096	228.189	197.393	262.58	291.6	234.269
P50990	TCPQ_HUMAN	152.828	185.985	158.354	180.814	163.764	207.17	226.603
P50991	TCPD_HUMAN	130.245	116.034	147.898	127.369	152.817	143.175	194.717
P50995	ANX11_HUMAN	31.1131	28.3434	31.1332	28.7861	32.9179	41.8792	55.8517
P51003	PAPOA_HUMAN	5.47376
P51114	FXR1_HUMAN	30.5574	26.037	34.6561	39.0447	41.2882	39.0338	47.455
P51116	FXR2_HUMAN	11.1087	1.18841		4.83329	7.51897	4.05001	7.38479
P51148	RAB5C_HUMAN	43.8435	31.8143	23.6502	19.5738	33.8678	56.7755	38.6623
P51149	RAB7A_HUMAN	57.9983	64.8551	52.9587	52.5966	54.9629	77.5989	98.3218
P51151	RAB9A_HUMAN	15.1397	12.6614	4.01878	13.4298	16.0549	10.7369	9.69691
P51153	RAB13_HUMAN	5.55037	15.4363	9.69686	9.61933	10.5671	11.6805	11.6688
P51159	RB27A_HUMAN	9.70916			12.2985	14.0803	6.66289	14.7165
P51398	RT29_HUMAN	11.8488	15.0881	10.6912	8.30918	11.5336	16.2993	16.5034
P51532	SMCA4_HUMAN	7.12624
P51553	IDH3G_HUMAN	16.9547	9.9868	21.2424	14.8774	9.10694	12.8519	15.7298
P51570	GALK1_HUMAN	9.21235	13.5163	20.3818	16.8565	6.11361	10.757	23.2696
P51571	SSRD_HUMAN	35.7021	39.0491	42.8515	52.2496	35.9526	52.1655	66.5073
P51572	BAP31_HUMAN	80.0964	76.2167	58.4324	54.1956	67.818	73.6739	62.1126
P51610	HCFC1_HUMAN	17.5953	13.4959	20.2949	14.1414	28.6762	20.0006	21.3259
P51648	AL3A2_HUMAN	23.9881	25.6024	22.1945	28.4236	19.3703	18.2168	29.8041
P51659	DHB4_HUMAN	43.307	94.231	39.9068	53.6112	45.5262	51.751	66.0126
P51665	PSMD7_HUMAN	32.47	39.3135	27.0922	32.2407	24.1634	34.8844	49.0929
P51808	DYLT3_HUMAN	12.4465		6.39861	5.50193	9.05633	4.36556	7.55065
P51809	VAMP7_HUMAN	5.84778	4.69789	7.50003	8.26114	7.51283	8.07551	11.4772
P51812	KS6A3_HUMAN	16.8262	16.8228	18.4583	14.9595	11.7628	19.2035	24.9399
P51858	HDGF_HUMAN	135.321	145.161	156.591	139.325	163.669	157.769	219.825
P51884	LUM_HUMAN	13.1647	23.0638	22.2809	25.0168	14.722	21.2513	24.395
P51970	NDUA8_HUMAN	14.7612	17.0529	17.2622	14.8312	25.1482	20.5004	23.1637
P51991	ROA3_HUMAN	128.919	105.63	107.173	106.064	116.793	151.999	173.361
P52209	6PGD_HUMAN	72.7333	94.1928	99.1896	81.9574	73.8107	87.7689	158.698
P52272	HNRPM_HUMAN	113.46	136.451	104.794	120.774	115.713	107.619	142.3
P52292	IMA1_HUMAN	28.8597	20.9193	16.5458	22.031	16.9385	29.6034	29.7486
P52294	IMA5_HUMAN	10.9633		2.61431	7.07162		11.3365	10.6659
P52298	NCBP2_HUMAN	11.9018	13.4402	29.3176	13.1787	24.0724	17.0907	13.5005
P52306	GDS1_HUMAN	5.16958	5.84304	5.3591	6.38077	5.19387	11.398
P52434	RPAB3_HUMAN	11.7554	14.3037	19.0515	11.1014	11.8275	8.06038	16.9455
P52564	MP2K6_HUMAN	12.4054	7.11998	6.93107	7.51182	10.2818	9.18654	11.5343
P52565	GDIR1_HUMAN	115.692	122.684	107.978	110.451	97.5344	137.245	158.138
P52569	CTR2_HUMAN	6.27793	15.6761		5.1811	16.0233	9.22165	12.7959
P52594	AGFG1_HUMAN	2.51502		1.73651		2.96311	3.74573	1.05438
P52597	HNRPF_HUMAN	66.4631	58.8542	50.9378	47.5854	56.089	43.9753	57.7488
P52701	MSH6_HUMAN	30.8184	37.1194	25.2791	23.0709	24.9537	23.8325	40.3105
P52732	KIF11_HUMAN	7.92085	4.02062	4.18658			4.85555
P52758	RIDA_HUMAN	8.12171	8.10682	4.69364	8.0291	8.09525	10.5203	10.145
P52788	SPSY_HUMAN	31.8333	46.15	43.2762	31.1998	51.0762	49.5575	62.9372
P52815	RM12_HUMAN	47.9455	64.6871	46.7671	51.3891	41.9188	66.1053	76.8863
P52888	THOP1_HUMAN	22.4703	23.4124	27.6684	17.7242	29.2292	19.4382	25.2801
P52907	CAZA1_HUMAN	39.0944	57.8095	30.6832	39.2639	59.9483	66.6231	51.6392
P52943	CRIP2_HUMAN	6.754	6.8283	6.86898	7.77032	10.6998	7.03786	12.9374
P52948	NUP98_HUMAN	21.7912	20.0115	16.1098	18.493	18.0551	36.3907	23.808
P53004	BIEA_HUMAN	22.653	11.4756	16.8151	21.5697	23.8493	17.803	26.6311
P53007	TXTP_HUMAN	6.4928	10.6936		12.9522	4.07021	11.8828	8.72678
P53041	PPP5_HUMAN	3.2682	12.2872	10.6703	5.79046	13.4261	12.3076	11.9606
P53396	ACLY_HUMAN	72.0032	53.8478	56.6551	69.0748	83.3914	64.1673	115.991
P53582	MAP11_HUMAN	6.21951	11.4224	29.1884		9.07401	30.2901	14.9871
P53597	SUCA_HUMAN	27.2193	22.3369	30.106	17.4433	31.5647	27.317	31.0701
P53611	PGTB2_HUMAN	8.95659	4.7803	8.60839	9.31453		6.91301
P53618	COPB_HUMAN	16.8036	19.2448	16.5749	23.4969	20.7104	22.2528	27.0372
P53621	COPA_HUMAN	28.324	31.9871	34.7477	43.8315	33.3607	571.124	46.4089
P53634	CATC_HUMAN	14.3904	4.51922	9.1037	12.7048	7.18053	1.14157	14.8825
P53680	AP2S1_HUMAN	13.2164	22.7629	46.1113	15.637	19.543	15.6137	17.2998
P53701	CCHL_HUMAN	13.099	20.9501	10.4589	10.6324	12.9232	11.9725	19.7552
P53801	PTTG_HUMAN	13.9958		16.4845	17.9091	13.3465	13.2079	19.5589
P53985	MOT1_HUMAN	19.1559	23.441	20.0888	12.3199	20.2315	32.0664	20.5987
P53990	IST1_HUMAN	9.00834		9.60268	18.2323	8.29244	15.0152	12.7346
P53992	SC24C_HUMAN	18.726	23.0601	14.1231	11.7609	20.8486	14.8524	31.3822
P53999	TCP4_HUMAN	185.549	184.056	167.863	121.063	173.49	180.942	251.539
P54105	ICLN_HUMAN	49.7732	33.9334	23.8931	22.7127		24.9148	60.2609
P54136	SYRC_HUMAN	64.5485	47.6441	59.2019	56.0849	55.919	72.2984	85.8205
P54577	SYYC_HUMAN	56.8509	66.4347	67.1142	60.1321	68.5984	60.5767	87.4369
P54578	UBP14_HUMAN	28.5972	35.4855	28.367	30.6672	39.1392	32.5276	58.8439
P54619	AAKG1_HUMAN	8.98016	12.1772		8.8141	7.49064	11.5275
P54709	AT1B3_HUMAN	14.4849	18.474	19.4745	16.661	18.8991	21.6631	25.7363
P54725	RD23A_HUMAN	30.3603	34.0259	27.6702	27.9939	30.1128	33.6863	58.2532
P54727	RD23B_HUMAN	51.2897	62.6791	60.3372	61.4538	50.5771	62.0197	86.9281
P54819	KAD2_HUMAN	89.933	85.4821	61.8033	105.138	106.606	92.4502	121.475
P54886	P5CS_HUMAN	37.9226	43.8178	38.2314	29.5295	34.2437	37.4899	47.0144
P54920	SNAA_HUMAN	17.3893	10.9138	18.4235	15.5927	13.0007	18.0007	16.44
P55010	IF5_HUMAN	29.3066	29.0161	28.227	22.655	26.826	25.7273	47.7823
P55036	PSMD4_HUMAN	26.2269	26.6324	28.9608	30.0815	35.1691	36.282	38.6574
P55058	PLTP_HUMAN	10.1437	1.70172		8.29259		21.4116	32.9477
P55060	XPO2_HUMAN	90.9966	105.386	129.556	87.8036	117.459	124.568	151.665
P55072	TERA_HUMAN	152.25	162.625	144.549	173.091	168.793	201.234	241.369
P55081	MFAP1_HUMAN	8.32112	12.738	14.7632	15.1116	16.6976	5.6103	9.33223
P55084	ECHB_HUMAN	46.6495	64.7118	68.4573	77.013	70.4648	72.0661	89.1647
P55145	MANF_HUMAN	24.2396	15.1587	18.6091	15.6267	20.4807	18.6995	18.0595
P55209	NP1L1_HUMAN	107.777	28.2521	74.6899	63.5221	50.5666	67.2205	73.0823
P55263	ADK_HUMAN	30.9741	30.5673	12.3035	21.3658	37.6705	41.7672	41.9324
P55265	DSRAD_HUMAN	29.8469	23.3805	37.2591	28.4124	23.0301	33.3402	42.2337
P55327	TPD52_HUMAN	78.3232	85.1242	25.9521	70.3321	85.0831	23.1671	41.2128
P55735	SEC13_HUMAN	18.0383	11.6029	23.4225	24.1424	14.637	26.7308	31.0673
P55769	NH2L1_HUMAN	50.4978	60.6719	57.3049	63.5058	64.1647	53.3024	101.662
P55786	PSA_HUMAN	39.1814	32.4387	43.1198	40.5423	32.9141	33.6658	65.6556
P55795	HNRH2_HUMAN	39.0002	56.4011	66.6417	28.0653	41.5002	54.0665	43.0735
P55809	SCOT1_HUMAN	26.182	25.2195	33.9421	27.7842	23.9715	28.6188	38.9589
P55854	SUMO3_HUMAN	118.827	92.9962	109.982	106.258	85.2406	115.598
P55884	EIF3B_HUMAN	63.6759	55.6845	57.6175	55.6347	50.1915	68.1682	55.7837
P56134	ATPK_HUMAN	28.3695	29.035	15.3749	34.2717	20.1523	39.0679	42.6017
P56182	RRP1_HUMAN	22.8825	20.6893	20.7448	21.624	17.2504	26.49	32.8918
P56192	SYMC_HUMAN	31.5947	34.6285	30.1143	31.441	32.1113	36.2657	41.3305
P56199	ITA1_HUMAN	4.74116	7.64248	7.52294		9.54537	10.436	8.83605
P56211	ARP19_HUMAN	20.9969	9.09257	18.4296	12.6229	7.36014	32.708	19.5121
P56277	CMC4_HUMAN	2.28498
P56378	ATP68_HUMAN	9.60121		17.8704		22.9026	8.64108	19.3518
P56381;Q5VTU8	ATP5E_HUMAN;AT5EL_HUMAN	29.3369	21.0459	25.5669	30.403	37.1078	37.3487	35.6337
P56385	ATP5I_HUMAN	28.6402	29.6469	27.4778	35.0821	64.8693	57.71	52.4949
P56537	IF6_HUMAN	69.3931	76.4135	51.7383	39.2867	68.3238	73.6969	101.627
P56545	CTBP2_HUMAN	13.8881	22.0283	18.0634	14.3506	20.6511	20.5434	26.2874
P56556	NDUA6_HUMAN	6.92796					3.84984	8.38452
P57088	TMM33_HUMAN	23.5426	18.9669	16.6143	9.25228	20.0923	18.3483	21.6338
P57105	SYJ2B_HUMAN	12.9541	7.98224	10.7571	19.2407	11.6958	14.3861	36.4941
P57737	CORO7_HUMAN	3.09212				4.19901
P57740	NU107_HUMAN	12.4188	16.3452	13.7796	11.0841	14.2743	13.4406	22.6426
P57772	SELB_HUMAN	9.58019	10.2849			5.24767	6.68349
P58107	EPIPL_HUMAN	5.09712	1.81553	8.60905	9.36864	12.1077	2.97712
P58546	MTPN_HUMAN	30.272	19.2728	23.4669	25.1953	12.7795	29.0976	48.3923
P58658	EVA1C_HUMAN	33.4219			70.2859
P59998	ARPC4_HUMAN	30.5197	40.6011	39.3657	28.8721	37.8254	34.6362	44.638
P60059	SC61G_HUMAN	17.9117	19.4596		22.9884	27.6911	27.2215	28.2752
P60174	TPIS_HUMAN	530.199	578.864	651.048	454.983	515.439	666.105	726.052
P60228	EIF3E_HUMAN	49.3733	31.3381	53.8334	37.3994	48.6361	54.5118	78.7092
P60468	SC61B_HUMAN	28.8315	47.3756	38.2155	40.6497	35.4037	38.1527	39.7931
P60510	PP4C_HUMAN	19.4308	8.31571	9.59456	7.48333	10.0614	13.0877	12.786
P60660	MYL6_HUMAN	114.487	110.559	90.4512	102.333	106.211	149.509	113.982
P60709	ACTB_HUMAN	4992.32	5034.25	5150.13	5071.74	5054.2	4813.69	7312.05
P60842	IF4A1_HUMAN	359.165	484.676	442.803	279.469	435.86	438.987	476.067
P60866	RS20_HUMAN	88.817	100.034	107.309	101.604	118.154	98.6775	161.583
P60891	PRPS1_HUMAN	38.7681	50.6865	39.2212	15.1357	27.7663	25.5855	31.7395
P60900	PSA6_HUMAN	82.3325	66.9514	81.7285	88.7376	91.2058	73.8665	123.811
P60903	S10AA_HUMAN	93.6208	87.0971	116.811	93.1334	130.03	92.0718	167.334
P60953	CDC42_HUMAN	50.3738	48.4421	44.2934	51.7551	58.9294	44.7982	79.4587
P60981	DEST_HUMAN	47.9191	82.1983	62.6224	54.8701	71.0602	80.581	61.9947
P60983	GMFB_HUMAN	11.6247		7.12393	5.30552	17.4411	12.1355	16.1301
P61006	RAB8A_HUMAN	8.76543	4.72701	7.39379	9.76103	6.53852	4.79564	10.5638
P61009	SPCS3_HUMAN	16.9795	22.146	21.3146	19.7812	21.0812	24.221	39.1582
P61011	SRP54_HUMAN	9.63901	8.28327	10.1676	14.1341	4.28913	15.7949	19.9722
P61019	RAB2A_HUMAN	38.2406	33.3386	34.0409	40.4301	41.2881	35.5507	40.8584
P61026	RAB10_HUMAN	12.3108	7.1223	9.10542	11.2492	4.88731	12.6382	14.3451
P61081	UBC12_HUMAN	50.1512	61.972	59.9214	51.3258	59.1198	74.284	80.2512
P61086	UBE2K_HUMAN	16.1128	23.2708	18.9949	19.7354	17.8023	13.9095	28.6172
P61088	UBE2N_HUMAN	115.716	122.57	117.402	104.88	113.231	117.545	159.573
P61106	RAB14_HUMAN	35.3021	29.3949	34.9702	29.2133	19.5691	35.2463	64.6125
P61158	ARP3_HUMAN	45.9951	53.1709	52.128	50.509	36.7065	58.8029	60.3871
P61160	ARP2_HUMAN	45.4975	47.3968	39.0788	35.4629	34.3363	45.0892	51.4664
P61163	ACTZ_HUMAN	22.0945		21.4041	18.6239	19.5547	26.8602	30.8592
P61165	TM258_HUMAN	28.28	10.95	10.9919		25.8788	19.3318	29.3124
P61201	CSN2_HUMAN	12.1879	11.8169	11.6453	11.4852	12.3636	13.8386	18.5695
P61204;P84077	ARF3_HUMAN;ARF1_HUMAN	160.814	145.096	128.047	139.461	146.448	187.555	199.165
P61221	ABCE1_HUMAN	22.0539	23.5712	22.8105	20.8421	19.9798	25.8208	23.868
P61224	RAP1B_HUMAN	71.8105	62.5144	59.7454	64.923	46.4472	71.3798	91.3134
P61247	RS3A_HUMAN	280.288	279.367	225.682	294.212	230.08	226.494	280.271
P61254	RL26_HUMAN	310.69	295.497	301.239		279.088	312.099	349.65
P61289	PSME3_HUMAN	44.4338	46.0191	36.671	22.9916	41.4671	47.2386	46.088
P61313	RL15_HUMAN	259.382	270.709	313.356	275.777	273.844	302.11	395.416
P61326	MGN_HUMAN		49.6911	2.00505	34.1507			4.05908
P61353	RL27_HUMAN	177.273	227.952	192.304	199.148	233.478	226.929	333.654
P61421	VA0D1_HUMAN	11.0273	12.6269	11.9192	16.8419	16.9505	12.9805	13.7897
P61457	PHS_HUMAN	22.7733	16.6697	20.5187	18.5099	24.8779	31.201	36.3477
P61513	RL37A_HUMAN	51.4405	52.8846	42.2518	59.7097	36.842	64.3313	69.1407
P61586	RHOA_HUMAN	94.2835	94.4458	109.653	73.3025	81.4939	110.324	139.837
P61599	NAA20_HUMAN	14.281	1.81858				9.09658	11.5961
P61604	CH10_HUMAN	486.107	496.035	497.122	483.311	565.168	627.025	820.265
P61619	S61A1_HUMAN	46.0688	48.3103	49.8638	36.6622	45.1653	54.7807	57.1394
P61758	PFD3_HUMAN	27.4489	28.1415	23.7267	19.9172	27.8811	31.5911	32.866
P61769	B2MG_HUMAN	21.1739	26.0989	22.3202	20.1356	24.2927	22.8057	23.0044
P61803	DAD1_HUMAN	35.4114	27.6643	37.3224	29.5695	27.2508	37.3216	40.3134
P61916	NPC2_HUMAN	5.03437	1.72	10.7027	8.62293	7.88272	10.6704	15.0713
P61923	COPZ1_HUMAN	31.5912	33.5182	22.6379	19.0846	43.1338	24.473	35.6403
P61956	SUMO2_HUMAN	11.4812	13.4222	15.1656	13.0726	6.80516	18.3615	162.969
P61960	UFM1_HUMAN	9.55748	16.7811	11.4707	9.1468	16.4504	19.7549	15.8449
P61964	WDR5_HUMAN	10.4694	9.73335	19.8664	13.844	13.8804	16.1061	14.6808
P61966	AP1S1_HUMAN	12.398	2.9286	11.5406	3.69585	17.0479	12.7761	8.68672
P61970	NTF2_HUMAN	44.0014	39.8767	43.1775	42.736	25.0099	46.9038	22.4273
P61978	HNRPK_HUMAN	297.284	332.674	305.805	300.595	316.929	394.282	449.245
P61981	1433G_HUMAN	134.445	129.36	116.365	135.611	115.716	645.216	159.069
P62072	TIM10_HUMAN	22.0557	14.3168	6.69372	12.4337	12.3693	23.2693	31.7893
P62081	RS7_HUMAN	187.351	198.89	151.501	203.931	192.042	177.147	293.986
P62136	PP1A_HUMAN	70.7921	64.7328	54.912	51.7196	54.6245	62.9822	100.134
P62140	PP1B_HUMAN	21.8131	21.2976	21.281	29.516	33.3775	44.3788	54.3882
P62191	PRS4_HUMAN	32.0812	39.471	42.697	38.8426	47.8257	37.638	43.6598
P62195	PRS8_HUMAN	53.9858	41.5643	49.3408	63.4531	59.7761	68.1332	83.4993
P62241	RS8_HUMAN	323.971	343.514	360.796	327.188	320.3	397.487	468.764
P62244	RS15A_HUMAN	198.782	244.723	244.952	206.428	248.967	242.195	324.14
P62249	RS16_HUMAN	230.995	250.239	209.067	192.583	233.107	265.22	266.717
P62258	1433E_HUMAN	196.694	207.673	197.078	236.437	196.625	211.258	310.611
P62263	RS14_HUMAN	352.763	333.427	352.193	356.079	333.125	330.069	506.986
P62266	RS23_HUMAN	188.636	142.791	170.352	187.468	156.559	143.059	211.267
P62269	RS18_HUMAN	336.314	298.512	266.25	268.203	313.922	319.646	478.542
P62273	RS29_HUMAN	124.645	133.367	147.043	102.114	156.073	116.534	196.499
P62277	RS13_HUMAN	183.796	252.991	234.521	245.934	202.947	264.874	259.023
P62280	RS11_HUMAN	207.936	157.388	184.086	123.242	212.66	185.357	257.398
P62304	RUXE_HUMAN	24.5268	25.4392	18.3451	23.1094	30.7428	26.0317	34.9056
P62306	RUXF_HUMAN	48.2595	44.4076	36.9475	33.9574	39.4329	28.7957	57.6457
P62310	LSM3_HUMAN	38.0706	46.8272	33.8109	41.7361	29.1909	43.5258	32.7086
P62312	LSM6_HUMAN	12.5817	18.2596	19.5916	14.9752	17.3186	15.0583	16.0898
P62314	SMD1_HUMAN	15.9102	31.5841	30.3374	23.6367	8.61339	19.4048	17.8814
P62316	SMD2_HUMAN	90.3683	87.5136	108.804	96.8276	72.9499	104.522	92.6297
P62318	SMD3_HUMAN	94.97	124.204	121.145	113.491	132.699	72.0211	178.094
P62330	ARF6_HUMAN	16.0199	14.0896	23.3685	22.6494	18.8941	15.1801	32.4411
P62333	PRS10_HUMAN	35.8978	42.4195	44.9105	37.7763	39.9859	47.4821	64.8087
P62424	RL7A_HUMAN	238.337	215.422	270.081	243.013	239.017	213.666	380.63
P62487	RPB7_HUMAN	6.21251	4.50847		5.27276	7.29929	5.47027
P62495	ERF1_HUMAN	47.6786	64.1166	48.3181	48.6485	55.4881	46.1665	53.7044
P62633	CNBP_HUMAN	55.3909	34.8311	59.2182	56.8865	37.331	54.8266	63.7675
P62701	RS4X_HUMAN	328.125	318.183	356.1	324.471	334.188	383.253	507.877
P62736;P68032;P68133	ACTA_HUMAN;ACTC_HUMAN;ACTS_HUMAN	374.636	379.596	472.263	438.531	401.152		780.599
P62745	RHOB_HUMAN	30.4516	30.0103	31.5084	23.8307	17.0764	26.7367	31.1187
P62750	RL23A_HUMAN	285.38	361.526	342.273	311.277	365.193	354.406	439.804
P62753	RS6_HUMAN	306.269	387.24	346.058	319.402	297.051	372.382	445.15
P62805	H4_HUMAN	3623.48	6773.34	6744.57	5703.05	5773.39	6622.5	9191.27
P62820	RAB1A_HUMAN	182.475	27.5624	159.757	130.018	166.099	154.507	240.201
P62826	RAN_HUMAN	790.197	818.192	791.149	724.397	782.025	897.96	1133.23
P62829	RL23_HUMAN	223.783	208.172	191.528	181.576	175.776	212.832	288.992
P62834	RAP1A_HUMAN	22.3434	18.2622	22.9022	13.8374	12.7282	23.1343	16.7475
P62837	UB2D2_HUMAN	46.89	40.205
P62841	RS15_HUMAN	90.4454	45.0804	75.3739	81.2757	70.8708	80.1545	35.4995
P62847	RS24_HUMAN	39.2025	45.409	22.5224	37.3609	42.0815	43.1096	45.835
P62851	RS25_HUMAN	392.288	322.483	347.312	338.651	384.921	369.922	498.456
P62854	RS26_HUMAN	162.535	145.443	179.97	85.3167	147.705	162.783	220.983
P62857	RS28_HUMAN	192.244	203.623	112.835	159.698	186.704	158.961	242.26
P62861	RS30_HUMAN	254.414	261.497	231.314	145.698	278.931	291.742	434.09
P62873	GBB1_HUMAN	23.2171	35.3054	47.0195	29.9357	39.9176	46.7157	43.8361
P62875	RPAB5_HUMAN	11.4213	3.5611				15.9865	16.5005
P62877	RBX1_HUMAN	23.8718	43.3271	24.4469	23.0138	17.1295	21.2927	37.5456
P62879	GBB2_HUMAN	82.6426	90.1654	86.0069	65.9868	71.6175	87.4468	106.862
P62888	RL30_HUMAN	205.385	270.81	248.942	214.965	240.919	260.01	336.351
P62891;Q59GN2	RL39_HUMAN;R39L5_HUMAN	25.9113	25.4931	33.4065	26.0625	38.1503	85.5601	41.3336
P62899	RL31_HUMAN	251.645	338.497	274.535	256.626	273.145	326.778	328.577
P62906	RL10A_HUMAN	214.649	199.749	144.753	181.686	155.418	223.021	273.061
P62910	RL32_HUMAN	89.8963	83.6148	86.352	105.563	84.3372	82.3908	119.406
P62913	RL11_HUMAN	234.263	256.614	225.076	223.265	203.614	244.943	293.052
P62917	RL8_HUMAN	243.152	260.538	325.249	244.247	303.401	272.316	482.384
P62937	PPIA_HUMAN	1040.23	1111.56	1320.48	986.352	1069.67	1196.67	1253.61
P62942	FKB1A_HUMAN	93.1469	56.8519	111.524	70.1085	72.4245	91.9624	50.5997
P62979	RS27A_HUMAN	1205.34	1298.45	1364.52	1648.53	1574.55	1716.75	2040.72
P62995	TRA2B_HUMAN	32.153	33.6914	35.0328	44.5965	31.0956	40.7464	34.6323
P63000	RAC1_HUMAN	117.539	118.671	92.3764	110.233	99.1124	117.605	138.066
P63010	AP2B1_HUMAN	21.4129	46.2623	24.5497	39.5986	31.6278	23.3412	57.4141
P63027;Q15836	VAMP2_HUMAN;VAMP3_HUMAN	12.0086	13.2391	17.2039	19.1548	15.8234	22.43	25.8856
P63092;Q5JWF2	GNAS2_HUMAN;GNAS1_HUMAN	17.0996	22.3348	16.0782	12.9153	24.062	18.689	22.8332
P63104	1433Z_HUMAN	206.924	187.438	230.681	253.422	250.47	229.294	343.901
P63151	2ABA_HUMAN	19.0486	33.8158	18.6362	23.7186	18.5285	27.8187	44.3301
P63165	SUMO1_HUMAN	18.4958	10.1353		18.4742	12.2919
P63167	DYL1_HUMAN	16.6114	8.14876	30.5825	28.6567	20.6011	11.6039	21.1368
P63172	DYLT1_HUMAN
P63173	RL38_HUMAN	54.0931	52.8948	58.3214	53.4021	31.1419	69.5116	84.2263
P63208	SKP1_HUMAN	24.2554	33.1716	31.8759	24.7093	22.5242	31.1512	37.8519
P63218	GBG5_HUMAN	7.82864	30.9134		18.4392	29.7095	20.9718	16.4576
P63220	RS21_HUMAN	228.956	173.998	176.106	196.545	191.494	208.498	282.728
P63241	IF5A1_HUMAN	238.83	182.076	240.435	227.437	216.69	208.523	319.277
P63244	RACK1_HUMAN	263.783	294.611	253.182	253.104	265.414	261.126	394.297
P63279	UBC9_HUMAN	48.2235	36.1875	32.1122	40.3282	35.2179	32.8392	42.096
P63313	TYB10_HUMAN	104.021	73.2994	63.635	37.5624	87.0967	64.3625	105.342
P63316	TNNC1_HUMAN	2.14191				6.97255	7.54321	6.49121
P67775	PP2AA_HUMAN	42.0014	38.7068	41.132	16.1172	4.05935	6.39599	55.0855
P67809	YBOX1_HUMAN	66.03	110.587	100.01	86.9701	67.7248	89.9194	140.072
P67812	SC11A_HUMAN	18.1582	18.2682	24.1092	24.5741	22.3602	26.6369	44.4001
P67870	CSK2B_HUMAN	16.0591	8.47291	8.53432	8.76052	13.1266	13.083	14.3577
P67936	TPM4_HUMAN	307.654	308.988	112.131	301.957	328.539	335.01	412.326
P68036	UB2L3_HUMAN	50.8156	37.9261	34.635	45.79	50.0957	33.2716	58.9264
P68104;Q5VTE0	EF1A1_HUMAN;EF1A3_HUMAN	511.114	499.637	526.988	506.4	504.43	598.963	711.786
P68363	TBA1B_HUMAN	999.18	828.155		838.532	806.215	866.218
P68366	TBA4A_HUMAN	67.293	97.6867	101.576	91.1336	76.6616	114.305	194.994
P68371	TBB4B_HUMAN	575.899	588.871	554.743	562.528	544.447	662.04	733.204
P68400	CSK21_HUMAN	7.51088			9.07682	9.1696	13.8647	15.4825
P68402	PA1B2_HUMAN	6.10371	9.75377	11.2047	7.99379	5.98852	16.7622	12.0925
P68431;P84243;Q16695;Q71DI3	H31_HUMAN;H33_HUMAN;H31T_HUMAN;H32_HUMAN	2282.98	1374.5	1975.68	1806.12	2404.69	1983.01	2848.96
P69905	HBA_HUMAN	434.789	299.56	438.195	309.085	458.787	484.091	467.723
P76083	PAAH_ECOLI	2.41952	1.56093
P78316	NOP14_HUMAN	1.78845	11.5583		8.13097	7.0244	5.45363
P78318	IGBP1_HUMAN	14.5459	8.59156	14.1194	10.3907	6.17613	12.288	21.5225
P78329;Q08477	CP4F2_HUMAN;CP4F3_HUMAN	2.80131
P78330	SERB_HUMAN	40.5424	30.0243	29.115	49.516	39.9228	32.0016	37.7451
P78344	IF4G2_HUMAN	22.8484	32.6864	33.1989	29.7164	26.8875	26.3567	45.8551
P78346	RPP30_HUMAN	9.03758	9.00408		5.88533	6.12655	5.334	5.93853
P78347	GTF2I_HUMAN	35.1442	30.7045	26.6572	38.8973	38.1463	36.4305	46.9556
P78371	TCPB_HUMAN	82.375	105.68	55.1761	91.2757	93.5089	105.664	153.485
P78406	RAE1L_HUMAN	17.256	15.606	13.1431	13.9117	13.4284	19.7788	28.6247
P78417	GSTO1_HUMAN	113.321	131.18	124.433	87.9544	96.9134	109.928	173.958
P78527	PRKDC_HUMAN	117.254	138.416	128.456	129.204	128.573	137.473	187.575
P80303	NUCB2_HUMAN	12.5971	2.40942	4.05374	4.6715	6.07922	8.40144	7.99685
P80723	BASP1_HUMAN	248.341	246.833	243.608	96.2831	236.645	242.831	316.108
P82650	RT22_HUMAN	17.0399	16.6566	15.2012	11.713	12.2598	21.2502	23.2045
P82663	RT25_HUMAN	7.8753	6.63323	7.81947		6.62891	11.7619
P82673	RT35_HUMAN	2.75865
P82675	RT05_HUMAN	13.6564	9.6439	5.74121			17.1182	14.9695
P82909	RT36_HUMAN	0.937545	7.40409		4.94634	3.10511	7.1252
P82914	RT15_HUMAN	7.82986	6.9423
P82930	RT34_HUMAN	9.3776	12.7201	12.4149		13.7902	17.3446	13.597
P82932	RT06_HUMAN	13.1106	10.6313	18.0284	11.8863	15.2406	22.5659	8.26213
P82933	RT09_HUMAN	3.42535			4.02788	5.47966	8.15856
P82970	HMGN5_HUMAN	25.4641	28.6649	28.487	40.2195	40.1114	36.661	57.5485
P82979	SARNP_HUMAN	54.6558	72.5746	63.6112	56.2949	67.813	78.4231	109.994
P83731	RL24_HUMAN	187.971	162.369	170.502	160.118	138.515	163.144	230.556
P83876	TXN4A_HUMAN	14.7045	7.15082	16.1545	7.95057	8.4519	10.55	9.05398
P83881	RL36A_HUMAN	154.744	90.7322	162.258	168.254	188.084	179.948	207.871
P83916	CBX1_HUMAN	10.1683	12.0993		12.2588	6.06571	9.73176	8.35296
P84085	ARF5_HUMAN	76.1724	74.0773	72.1243	67.9775	81.1577	77.6016	102.928
P84090	ERH_HUMAN	86.1795	77.2821	74.59	106.65	72.3114	81.687	93.2077
P84095	RHOG_HUMAN	13.7265	12.7136	14.1585	6.21568	12.9886	10.0146	10.4178
P84098	RL19_HUMAN	359.19	304.836	369.365	371.312	351.629	384.561	539.466
P84103	SRSF3_HUMAN	211.725	165.783	222.498	212.921	169.82	228.063	346.604
P98082	DAB2_HUMAN	6.89714	4.62753	9.20282		22.4766	15.8213	5.78149
P98175	RBM10_HUMAN	14.1001	15.5349	17.1852	8.599	10.9206	14.0579	17.8008
P98179	RBM3_HUMAN	33.993	33.6891	21.5992	22.6065	21.7548	35.2739	46.118
P99999	CYC_HUMAN	40.8578	42.5888	26.5329	28.0576	36.408	47.3677	56.3559
Q00037	TNPA_ECOLI	60.5669	38.2824	48.5738	66.2095	36.2584	35.475	59.3996
Q00059	TFAM_HUMAN	27.2585	17.5429	32.7331	28.2553	28.088	39.3845	35.8203
Q00169	PIPNA_HUMAN	5.58225		5.04909		7.3535
Q00325	MPCP_HUMAN	272.423	237.577	232.517	229.323	127.172	217.902	307.919
Q00341	VIGLN_HUMAN	50.7313	68.1319	22.6057	77.9112	23.8135	87.1859	34.1944
Q00535	CDK5_HUMAN	11.6388	6.2836	13.0121	6.37119		5.26468	8.68239
Q00577	PURA_HUMAN	7.10779	11.2914	7.46985	10.2001	5.74511	4.66245	19.5964
Q00610	CLH1_HUMAN	115.505	131.412	127.249	102.657	112.974	139.421	162.628
Q00653	NFKB2_HUMAN	4.02472	9.59378				5.77646	12.2362
Q00688	FKBP3_HUMAN	62.4113	64.2702	66.2524	52.453	57.7845	59.634	100.666
Q00765	REEP5_HUMAN	28.4644	28.4353	28.0923	26.3901	24.5237	38.0993	37.3791
Q00796	DHSO_HUMAN	44.8453	56.4615	53.3413	35.2808	34.2491	47.9277	63.4074
Q00839	HNRPU_HUMAN	283.138	292.981	386.285	254.058	366.076	411.219	490.258
Q01082	SPTB2_HUMAN	47.5961	53.4824	58.6023	48.3731	55.7544	53.0925	91.9337
Q01085	TIAR_HUMAN	11.4253	13.5579	29.5017	14.4596	14.8533	7.58915	17.4945
Q01105	SET_HUMAN	269.073	318.109	332.038	288.219	291.199	365.28	459.4
Q01130	SRSF2_HUMAN	147.624	105.299	146.186	153.393	141.733	161.606	222.827
Q01433	AMPD2_HUMAN	7.32788	5.26367					18.1877
Q01449	MLRA_HUMAN	29.4457	31.4973	12.3361	19.118	31.63	29.4264	51.421
Q01469	FABP5_HUMAN	33.2409	32.9498	29.9693	25.918	36.6672	32.5689	49.4041
Q01518	CAP1_HUMAN	83.6528	84.098	65.5815	74.5593	72.5347	88.0131	79.1052
Q01650	LAT1_HUMAN	53.4427	67.1579	69.9437	58.9386	64.0658	78.2362	88.4804
Q01658	NC2B_HUMAN	14.1309	17.235		7.40674	16.4631	16.8432
Q01780	EXOSX_HUMAN	9.62994	10.6738	15.7189	11.3615	13.7082	13.722	21.2953
Q01813	PFKAP_HUMAN	38.1329	28.2279	30.6869	33.5937	29.9774	36.5467	55.7829
Q01844	EWS_HUMAN	38.0143	58.2471	49.4135	43.8547	33.2034	58.102	63.258
Q01970	PLCB3_HUMAN	9.1326	11.4534	6.5958	10.1435	11.3504	4.37153	19.4484
Q02045	MYL5_HUMAN	40.3584		32.7759	26.9096	42.1456	58.812	81.271
Q02218	ODO1_HUMAN	30.3768	31.9735	20.62	20.8273	22.2977	25.4866	37.7531
Q02543	RL18A_HUMAN	149.133	142.452	95.1792	155.659	115.329	166.9	241.267
Q02750	MP2K1_HUMAN	11.7418	21.5906	16.4786	20.0812	12.2345	18.6698	25.1011
Q02790	FKBP4_HUMAN	91.1445	82.8119	70.1992	64.1351	70.8223	89.8516	120.891
Q02809	PLOD1_HUMAN	25.6167	34.3646	24.5059	22.7723	20.3735	26.0846	30.9111
Q02818	NUCB1_HUMAN	10.1996	13.3064	8.69864	13.9487	16.3548	25.0556	22.8692
Q02878	RL6_HUMAN	307.423	339.868	294.691	317.178	296.445	304.914	446.686
Q02880	TOP2B_HUMAN	13.166	14.7511	14.3306	5.23494	13.382	8.9655	13.7375
Q02978	M2OM_HUMAN	17.0355	22.9005	19.9863	22.1228	14.1811	17.347	25.7086
Q03113;Q14344	GNA12_HUMAN;GNA13_HUMAN	11.6132			14.9556
Q03252	LMNB2_HUMAN	33.1943	20.4281	32.0546	26.2128	30.3793	30.9852	46.4097
Q03518	TAP1_HUMAN	4.0956		3.8025			3.18755
Q03519	TAP2_HUMAN	10.8613	1.4764	3.34963		7.5048	6.50097
Q03701	CEBPZ_HUMAN	15.0206	15.6745	15.298	15.7191	20.7853	17.3964	21.6494
Q04206	TF65_HUMAN	12.8229	5.23042	9.00345	15.0068	14.7066	9.48175	11.09
Q04323	UBXN1_HUMAN	17.1413	26.1733	19.2304	18.3424	19.1621	23.6689	27.8083
Q04446	GLGB_HUMAN	27.9421	21.8957	34.7232	17.535	19.1466	31.1197	32.0809
Q04637	IF4G1_HUMAN	68.7826	49.5458	52.8589	62.4579	78.2532	67.6329	54.0609
Q04695	K1C17_HUMAN	660.393	394.107	524.58	625.007	667.491	702.212	1023.41
Q04726	TLE3_HUMAN	6.50122	5.04774	5.38322	2.50058	6.03482	5.22192
Q04760	LGUL_HUMAN	78.152	87.6605	83.9981	82.3801	60.6624	72.4879	102.608
Q04837	SSBP_HUMAN	103.402	98.7374	103.769	123.155	102.818	123.51	152.827
Q04917	1433F_HUMAN	31.7567	46.4386	32.1774	52.0453	33.6781	41.4466	64.7843
Q04941	PLP2_HUMAN	123.972	197.207	75.6513	164.798	169.847	118.456	288.724
Q05048	CSTF1_HUMAN	5.8163		14.3951	7.89117	9.91655	17.2326	12.5532
Q05519	SRS11_HUMAN	16.9784	16.1621	12.7233	23.6091	17.8936	15.5999	32.5764
Q05639	EF1A2_HUMAN	1962.72	1955.65	1974.51	1475.71	2048.73	2092.06	2709.34
Q05682	CALD1_HUMAN	19.8692	20.3099	19.234	20.9284	24.2466	19.447	24.0061
Q05BV3	EMAL5_HUMAN	100.638
Q06033	ITIH3_HUMAN	69.6925	74.9906	79.9786	48.7083	50.0454	60.9304	86.6061
Q06124	PTN11_HUMAN	10.3146	12.0254	15.8454	21.3897		19.9879	21.4418
Q06136	KDSR_HUMAN	13.5105	14.4197		11.5812	5.63712	16.7977	17.2241
Q06203	PUR1_HUMAN	8.93897	10.4064	6.95234	8.50164	13.9309	9.17368	24.0119
Q06210	GFPT1_HUMAN	10.6227	15.2329	15.7065	12.7033	15.0176	14.2381	19.3494
Q06265	EXOS9_HUMAN	10.8257	16.2837	13.3037	15.9239	13.3638	19.8938	17.0646
Q06323	PSME1_HUMAN	51.2462	44.2172	38.2118	50.5022	42.8441	63.0214	92.3163
Q06587	RING1_HUMAN	5.16541					10.639
Q06787	FMR1_HUMAN	11.9963		4.18678	11.0199		7.15785
Q06830	PRDX1_HUMAN	1014.72	1147.73	1151.1	988.518	1020.43	1135.01	1437.41
Q07020	RL18_HUMAN	395.087	401.93	324.942	348.411	336.725	393.24	613.035
Q07021	C1QBP_HUMAN	42.3641	43.3137	69.4874	93.4221	17.626	129.885	51.3604
Q07065	CKAP4_HUMAN	15.0151	13.8359	14.2422	15.6131	22.863	18.1359	21.9709
Q07666	KHDR1_HUMAN	53.0035	41.9247	49.6727	54.7159	74.1663	76.8245	101.105
Q07812	BAX_HUMAN	13.8438	13.3548	14.047	22.9279	10.2915	23.1043	19.8198
Q07866	KLC1_HUMAN	10.5917	7.94265	12.033	5.2656	13.2615	11.723	13.8779
Q07955	SRSF1_HUMAN	177.572	188.896	143.707	174.286	149.809	212.518	242.533
Q07960	RHG01_HUMAN	21.1602	20.2329	22.5643	15.0424	20.1409	27.7132	26.6992
Q08170	SRSF4_HUMAN	16.1816	9.80685	9.01781	16.2715	17.5557	13.4783	18.7649
Q08211	DHX9_HUMAN	146.519	165.344	167.664	128.564	145.9	147.985	243.792
Q08257	QOR_HUMAN	8.78859	14.9437	13.3718	12.8104	12.843	18.8705	14.8081
Q08379	GOGA2_HUMAN	1.43689	2.40777	3.26801			4.57914
Q08380	LG3BP_HUMAN	7.0648	7.12754	13.8541	10.8648	9.65956	14.3975	19.2397
Q08499	PDE4D_HUMAN	10.8959		2.82444
Q08623	HDHD1_HUMAN	15.335				10.8915	9.08703
Q08752	PPID_HUMAN	4.43322	11.9768	8.30819			6.38791
Q08945	SSRP1_HUMAN	38.6646	52.216	39.6014	61.0461	49.4184	51.085	66.8737
Q08J23	NSUN2_HUMAN	37.484	43.4475	49.6675	57.6077	52.6496	51.6105	77.6563
Q09028	RBBP4_HUMAN	85.2549	69.819	79.9444	81.5641	76.5286	77.8644	86.8575
Q09161	NCBP1_HUMAN	25.9826	11.4659	14.7366	23.2576	24.7349	16.0084	39.971
Q09666	AHNK_HUMAN	132.073	131.522	104.902	156.725	119.424	158.369	182.646
Q0VDF9	HSP7E_HUMAN	11.6586	12.1407	13.2001		9.54374	8.37043
Q10471	GALT2_HUMAN	25.7018	22.4141	32.22	24.8626	22.0642	29.0233	39.3054
Q10472	GALT1_HUMAN	2.55757
Q10567	AP1B1_HUMAN	46.5765	16.8745	23.7402	12.0381	15.9056	31.7981	13.0318
Q10570	CPSF1_HUMAN	1.5582	4.89621			5.00579		8.90374
Q10589	BST2_HUMAN	3.81991	11.4753	6.834		5.50105	13.3012	9.21604
Q10713	MPPA_HUMAN	18.5117	23.5386	22.0892	17.2522	18.6494	19.9256	27.2967
Q12768	WASC5_HUMAN	3.74141	3.58221			9.05584	6.25935	5.25325
Q12769	NU160_HUMAN	16.0074	20.0205	20.1893	19.5821	17.557	18.1696	23.0694
Q12788	TBL3_HUMAN	13.812	12.4421	13.1019	11.81	11.0856	18.5702	22.2753
Q12792	TWF1_HUMAN	13.4825	16.2568	22.2097	15.9249	19.5034	19.0351	35.7933
Q12797	ASPH_HUMAN	25.1462	29.785	18.0611	32.166	38.4924	37.2504	30.8608
Q12805	FBLN3_HUMAN	15.5041	15.4985	19.0057	19.4717	9.41318	15.6147	25.4479
Q12846	STX4_HUMAN	7.65711				11.3666	4.16379
Q12849	GRSF1_HUMAN	11.9186	11.6307	14.2337	15.5142	8.92061	25.5044	19.5117
Q12874	SF3A3_HUMAN	24.4547	32.0922	16.9415	20.7824	22.184	30.3409	26.8906
Q12879	NMDE1_HUMAN	21.0955
Q12888	TP53B_HUMAN	4.85405	9.17055	11.0076	7.16528	7.54516	8.00027	16.2044
Q12904	AIMP1_HUMAN	35.0502	42.8869	45.5297	33.8004	45.1274	45.3856	66.1391
Q12905	ILF2_HUMAN	89.4033	81.0801	57.7783	67.1218	90.2122	93.0482	98.6649
Q12906	ILF3_HUMAN	145.357	136.319	141.524	153.759	157.709	158.307	182.934
Q12907	LMAN2_HUMAN	38.2758	39.1812	31.852	28.991	40.0513	33.9	56.3194
Q12931	TRAP1_HUMAN	52.0912	589.231	564.322	53.9564	67.4174	621.212	792.668
Q12933	TRAF2_HUMAN	6.04729
Q12959	DLG1_HUMAN	1.79431
Q12965	MYO1E_HUMAN	14.5217	20.9109	17.1563	16.6147	19.3064	19.3358	25.2263
Q12972	PP1R8_HUMAN	5.85659	5.28679	9.47932	8.81035		6.55682	9.03097
Q12974	TP4A2_HUMAN	7.81431						1.40193
Q12979	ABR_HUMAN	3.40851						1.05025
Q12996	CSTF3_HUMAN	14.5485	9.571	12.6009	10.967	11.7757	14.337	27.2341
Q13011	ECH1_HUMAN	29.6093	29.6057	39.0849	28.0689	33.4187	35.4105	33.5737
Q13045	FLII_HUMAN	5.96182	8.91616	3.67109	5.47862		7.62091
Q13057	COASY_HUMAN	17.8652	25.2568	27.2118	16.1469	28.7209	25.1862	22.2252
Q13085	ACACA_HUMAN	14.7597	17.6431	15.186	24.0611	12.8662	19.228	24.9527
Q13098	CSN1_HUMAN	22.523	17.1101	9.24627	19.0358	12.9845	16.5249	31.3416
Q13112	CAF1B_HUMAN	5.33556			8.19303		5.6824
Q13123	RED_HUMAN	2.91172	4.4066	7.90212		10.196	11.7356	9.76503
Q13126	MTAP_HUMAN	24.1887	22.1535	30.4364	31.925	25.754	28.085	38.7606
Q13144	EI2BE_HUMAN	12.6097	17.6227	10.5469	15.9641	8.66626	14.3732	12.3299
Q13148	TADBP_HUMAN	26.4922	22.8271	20.4519	21.2729	32.7584	26.8489	46.6583
Q13151	ROA0_HUMAN	53.6482	53.6836	44.8184	48.3173	51.6889	48.5403	73.3766
Q13155	AIMP2_HUMAN	23.1348	43.8991	26.9343	29.0732	28.8476	36.8563	42.1632
Q13162	PRDX4_HUMAN	53.2362	48.2285	31.622	60.4868	55.3597	65.1613	77.5162
Q13177	PAK2_HUMAN	20.3408	32.6482	19.4831	30.8057	22.8044	30.8699	47.8722
Q13185	CBX3_HUMAN	33.7516	28.0337	26.1476	28.4763	27.7939	26.6656	30.3334
Q13190	STX5_HUMAN	8.68429		11.9512			8.14496
Q13200	PSMD2_HUMAN	28.1602	20.6339	25.6185	22.0025	30.284	29.0991	28.9102
Q13214	SEM3B_HUMAN	3.92171					9.31175
Q13228	SBP1_HUMAN	13.1558	11.7364	12.9941	7.28778	19.9095	19.3902	25.621
Q13242	SRSF9_HUMAN	30.2007	38.674	35.6974	33.2683	36.1075	47.324	37.3384
Q13243	SRSF5_HUMAN	13.3754	20.7432	9.18662	15.656	14.1996	19.7375	28.7444
Q13247	SRSF6_HUMAN	134.034	165.037	163.177	159.451	151.133	161.913	237.132
Q13263	TIF1B_HUMAN	68.755	67.4562	80.0197	56.2645	79.5564	85.1778	112.083
Q13283	G3BP1_HUMAN	144.154	135.61	128.794	135.941	125.786	141.738	179.416
Q13287	NMI_HUMAN	41.0524			41.0247		40.3012
Q13310	PABP4_HUMAN	40.3882	58.8402	58.3785	36.928	56.685	46.0558	75.0901
Q13330	MTA1_HUMAN	7.87464	10.1543	12.4452			8.84151	14.8143
Q13347	EIF3I_HUMAN	34.6527	34.8671	39.541	37.8964	33.6284	33.626	37.2961
Q13404	UB2V1_HUMAN	41.9746	24.8414	23.3901	19.6036	39.9429	39.6744	56.5122
Q13405	RM49_HUMAN	6.9138	7.03963	6.49359	7.7469	5.32451	9.84636	7.69584
Q13409	DC1I2_HUMAN	42.3244	25.6159	30.1812	16.366	25.8578	21.4725	37.043
Q13418	ILK_HUMAN	12.8557	7.81314		9.41628	10.7667	9.80977	9.82176
Q13423	NNTM_HUMAN	28.4258	26.9655	25.2011	26.5726	22.9666	31.9217	44.2578
Q13428	TCOF_HUMAN	26.6446	28.9749	31.2693	25.1638	32.4351	30.3751	38.2298
Q13435	SF3B2_HUMAN	56.9813	54.0847	40.1178	55.9801	40.5011	63.8846	88.4108
Q13442	HAP28_HUMAN	34.834	31.4448	34.8743	21.8939	30.6207	30.7843	36.7749
Q13445	TMED1_HUMAN	10.5116	5.52343	12.2161	14.8604	15.844	15.4075	16.5603
Q13451	FKBP5_HUMAN	8.10442	16.8078	14.3097	12.7198	21.9841	15.8232	17.1378
Q13492	PICAL_HUMAN	14.3487	18.379	17.2008	25.2098	26.0465	25.6325	25.6569
Q13501	SQSTM_HUMAN	23.053	5.11834	28.9405	21.9897	11.8471	26.2438	31.7374
Q13505	MTX1_HUMAN	7.11319				4.29601	5.29918
Q13523	PRP4B_HUMAN	11.2852	13.4153	7.3062	10.7391	10.9336	10.7703	11.8385
Q13526	PIN1_HUMAN	18.4792	14.8001	14.2103	18.7391	19.5608	10.7357	29.7919
Q13541	4EBP1_HUMAN	6.68672	25.1905	10.0958	7.53821	25.2549	32.7201	25.4398
Q13547	HDAC1_HUMAN	29.7941	36.5996	18.4425	18.9578	25.2639	33.5027	43.8614
Q13561	DCTN2_HUMAN	21.9452	21.4459	21.0904	13.8173	30.1497	29.5793	21.0113
Q13564	ULA1_HUMAN	12.5496	9.28559	16.7533	8.24066	8.37407	11.8626	11.0303
Q13573	SNW1_HUMAN	14.0755	19.3323	18.7996	15.5058	12.6175	23.1831	30.1239
Q13586	STIM1_HUMAN	0.796476	10.136				4.48862
Q13595	TRA2A_HUMAN	11.7681	9.71274	6.25801	2.38919	3.80459	3.4172	18.5456
Q13596	SNX1_HUMAN	19.9376	23.6443	23.3126	26.4757	22.4173	25.3413	30.6312
Q13601	KRR1_HUMAN	4.87862	12.8902	8.64738	9.5504	15.8174	9.7329	25.0398
Q13610	PWP1_HUMAN	21.512	11.2791	16.136	16.585	3.42168	18.0504	16.8862
Q13616	CUL1_HUMAN	11.6812	8.83602	6.91375	8.42184	4.7494	9.3154
Q13617	CUL2_HUMAN	8.73278	4.83076		7.8909	11.227	3.57682	8.65667
Q13618	CUL3_HUMAN	6.95296	5.40825	4.18174	4.94611	5.02027	5.91166	6.73042
Q13619	CUL4A_HUMAN	15.347	16.2814	13.8272	18.8312	15.1232	14.5311	21.5013
Q13620	CUL4B_HUMAN	20.8121	16.4822	20.27	11.8245	16.972	15.6303	21.0606
Q13630	FCL_HUMAN	14.2379	40.2247	28.3909	29.3207	35.2641	31.4247	37.8702
Q13636;Q9UL26	RAB31_HUMAN;RB22A_HUMAN	14.8495	19.2271		16.0644	7.54152		16.5448
Q13642	FHL1_HUMAN	10.666	11.5577	10.4228	10.1921	18.2213	11.8389	19.0063
Q13643	FHL3_HUMAN	9.40833	10.3927		8.81027	6.98109	5.3513	13.636
Q13724	MOGS_HUMAN	10.1168	11.9559	15.0335	12.5991	19.7124	9.62068	13.5305
Q13813	SPTN1_HUMAN	60.6331	63.7302	64.7382	62.2741	70.1434	56.0316	85.8295
Q13838	DX39B_HUMAN	177.284	174.74	195.658	189.97	209.855	152.757	297.751
Q13868	EXOS2_HUMAN	7.63053	8.28587	7.66053	5.43575		6.67866	18.1372
Q13885	TBB2A_HUMAN	139.665
Q13895	BYST_HUMAN	7.02152	6.87668	14.8542	9.75657	8.99587	6.31342	12.7494
Q13907	IDI1_HUMAN	13.8828	5.89133	11.6883	6.50005	11.6645	14.2066	15.7185
Q13951	PEBB_HUMAN	4.23644	10.0653	4.29679	5.58067	9.85213	5.78555	10.3133
Q14008	CKAP5_HUMAN	12.4209	8.96966	9.86324	9.18481	6.20865	9.769	13.4822
Q14011	CIRBP_HUMAN	20.0161	21.095	12.556	15.8191	20.9424	20.4655	20.2823
Q14019	COTL1_HUMAN	47.3296	47.8645	44.7988	43.953	69.6559	63.2314	94.4102
Q14061	COX17_HUMAN	5.62108	8.73528		6.27397	4.81531	2.56882	4.95893
Q14103	HNRPD_HUMAN	178.222	192.516	144.974	196.278	134.933	249.302	306.226
Q14108	SCRB2_HUMAN	10.6032		3.83487	18.9781	11.9548	20.1233	7.21007
Q14116	IL18_HUMAN	52.997	39.4774	43.2005	44.0582	40.1665	44.5247	70.1515
Q14118	DAG1_HUMAN	10.1252	8.9933	9.74537	7.03492	7.54165	11.8368	16.0083
Q14134	TRI29_HUMAN	11.9265	18.1608	12.2701	15.1356	15.0462	17.4667	31.1389
Q14137	BOP1_HUMAN	16.0199	14.1588	17.0927	13.516	12.4442	12.7769	17.5915
Q14141;Q9NVA2	SEPT6_HUMAN;SEP11_HUMAN	11.3329	10.6877	7.7023		19.3352	14.8444	21.2519
Q14151	SAFB2_HUMAN	16.7833	23.1635	36.5016	28.1058	29.8111	35.9744	30.7378
Q14152	EIF3A_HUMAN	49.0122	39.1201	41.1585	53.1002	43.3125	42.7499	62.0708
Q14156	EFR3A_HUMAN	7.46891
Q14157	UBP2L_HUMAN	15.3015	10.6425	15.9987	16.6726	14.7468	17.8888	19.6943
Q14165	MLEC_HUMAN	22.0359	19.2984	15.8523	26.9435	21.0719	20.26	32.4359
Q14166	TTL12_HUMAN	16.9254	15.6885	13.9148	7.9414	13.035	8.83611	22.541
Q14181	DPOA2_HUMAN	11.5501	10.5536	10.2889	6.5703	11.5449	4.93759	10.2712
Q14192	FHL2_HUMAN	10.5959	16.717	15.0389	23.8905	13.294	26.9101	19.1325
Q14197	ICT1_HUMAN	20.0945	14.7706	15.4942	13.0119	17.4956	16.6315	27.7947
Q14203	DCTN1_HUMAN	12.9649	13.4697	10.6107	13.4895	16.8408	17.4114	19.5166
Q14204	DYHC1_HUMAN	57.1465	64.5665	58.9401	45.6527	71.712	111.645	69.9885
Q14232	EI2BA_HUMAN	22.5068	31.8566	21.2488	14.3308	29.1705	26.8078	26.6143
Q14240	IF4A2_HUMAN	359.665	26.0896	25.2072	313.363	24.083	16.1688	440.214
Q14244	MAP7_HUMAN	17.4509	20.154	22.9258	28.9497	14.3908	24.6092	31.7788
Q14247	SRC8_HUMAN	42.5223	44.9134	42.308	33.7854	42.4441	47.2754	72.85
Q14254	FLOT2_HUMAN	23.3448	21.6719	24.0788	21.485	20.3306	25.5367	23.8349
Q14257	RCN2_HUMAN	10.1741	8.94714	6.87671	4.33371	11.3784	8.09732	9.147
Q14258	TRI25_HUMAN	19.4497	18.6378	20.7168	17.4488	16.6542	20.4853	26.5973
Q14315	FLNC_HUMAN	5.39507	128.182			56.0093	57.6801
Q14320	FA50A_HUMAN	15.6688	15.7246	14.539	11.3562	22.4569	12.5532	26.8733
Q14353	GAMT_HUMAN	2.6177			4.13566
Q14376	GALE_HUMAN	11.9381	19.1183	18.388	18.1546	18.0247	17.7682	13.6484
Q14432	PDE3A_HUMAN	7.87693	20.0154	14.8402	13.311	37.4009	11.8149	16.6803
Q14444	CAPR1_HUMAN	51.5023	56.7324	44.0185	44.8321	39.6603	53.8713	69.144
Q14498	RBM39_HUMAN	51.2315	40.4524	53.1571	46.1182	39.0948	57.1138	50.7714
Q14554	PDIA5_HUMAN	4.09184				7.44951
Q14566	MCM6_HUMAN	48.8204	43.7529	33.228	42.136	39.9127	43.8447	61.0141
Q14573	ITPR3_HUMAN	13.116	8.30621	17.688	13.3248	16.0237	15.4392	19.9252
Q14624	ITIH4_HUMAN	242.106	241.308	241.089	189.916	198.296	230.52	355.452
Q14626	I11RA_HUMAN	5.72177
Q14643	ITPR1_HUMAN	8.59813	8.35067	1.31882			8.88744	16.7597
Q14651	PLSI_HUMAN	8.6765	10.6914	4.0317		8.99707	3.16941	13.8017
Q14667	K0100_HUMAN	4.0531			28.517
Q14671	PUM1_HUMAN	7.28955	7.32943		2.9738		10.6006
Q14677	EPN4_HUMAN	20.302	9.52837	11.9622	11.2876	13.4243	16.5457	15.0399
Q14683	SMC1A_HUMAN	28.5374	32.8508	23.5819	28.6809	28.997	24.8763	27.669
Q14684	RRP1B_HUMAN	15.7907	16.0774	14.8069	8.68231	18.3337	19.5402	23.589
Q14686	NCOA6_HUMAN	24.8302
Q14690	RRP5_HUMAN	16.3365	15.9485	13.5264	12.9933	15.702	19.7851	18.7652
Q14692	BMS1_HUMAN	9.02558	9.59105	11.4467	4.87476	9.92009	9.4663	11.9309
Q14696	MESD_HUMAN	35.7177	36.3369	26.2396	31.0044	28.2437	32.1456	51.5986
Q14697	GANAB_HUMAN	169.321	149.481	134.839	151.96	153.897	147.473	251.701
Q14738	2A5D_HUMAN	13.0523	13.0753		12.6071	15.9092	8.72105	14.8764
Q14739	LBR_HUMAN	25.6981	20.9135	15.4368	25.6342	25.7731	27.3527	29.2649
Q14764	MVP_HUMAN	17.5985	9.61064	14.2253	10.5627	13.8355	18.6961
Q14839	CHD4_HUMAN	17.1871	20.7811	18.9317	17.0142	22.9824	19.6576	30.6288
Q14847	LASP1_HUMAN	65.844	65.5661	51.4475	48.3053	59.6879	75.4059	69.5756
Q14896	MYPC3_HUMAN	11.2551	13.9072	15.6877	15.6895	9.86085	16.4272	16.3095
Q14914	PTGR1_HUMAN	43.7195	29.2118	34.1061	36.9153	46.1889	31.1758	36.5251
Q14966	ZN638_HUMAN	6.73638	9.72826				7.77978
Q14974	IMB1_HUMAN	102.185	91.1615	104.685	86.716	103.404	113.89	118.886
Q14978	NOLC1_HUMAN	52.9156	51.7076	40.8293	43.8845	58.8052	62.7081	79.9276
Q14980	NUMA1_HUMAN	26.1801	31.7539	22.797	22.8984	26.2809	35.9305	27.7681
Q14C86	GAPD1_HUMAN	18.947	20.072	17.3771	11.0767	17.3546	17.0273	16.079
Q14CX7	NAA25_HUMAN	17.0993	14.268	9.91337	14.3554	11.242	15.2889	16.6825
Q15003	CND2_HUMAN	10.3393	12.2799	14.4054	9.99505	10.5976	11.9898	9.71861
Q15005	SPCS2_HUMAN	28.403	24.0352	20.5237	18.5344	22.3735	24.4144	45.8337
Q15007	FL2D_HUMAN	0.818993	5.59618		4.30453		3.74672
Q15008	PSMD6_HUMAN	18.5309	28.0378	25.2703	22.7504	19.396	29.0841	45.8598
Q15018	ABRX2_HUMAN	5.85704	3.86883	4.1884	2.25496	7.33171	6.57444
Q15019	SEPT2_HUMAN	16.508	16.7003	21.8899	13.7721	20.7986	26.61	20.1689
Q15020	SART3_HUMAN	50.6499	33.904	25.8131	14.0864	18.6047	26.8203	26.9723
Q15021	CND1_HUMAN	10.9319	8.42438	12.0956	8.39836	9.02891	12.4546	12.6071
Q15024	EXOS7_HUMAN	11.0647	13.3603	9.48001	9.68829	12.536	13.0154	19.3205
Q15029	U5S1_HUMAN	30.4965	30.5229	30.4423	32.0611	37.3193	36.9416	44.261
Q15031	SYLM_HUMAN	7.67349				7.96777	6.77777
Q15041	AR6P1_HUMAN	7.12613	13.3976		15.1282		3.66471	14.9543
Q15042	RB3GP_HUMAN	5.11601	2.72692				3.45847
Q15046	SYK_HUMAN	78.7586	58.4891	58.6742	63.784	78.0934	64.9596	90.0982
Q15050	RRS1_HUMAN	26.5316	32.7612	25.6389	20.4107	25.6292	21.427	40.3006
Q15054	DPOD3_HUMAN	9.90949	5.97073	7.94143	13.9201	13.0325	7.47604	13.0404
Q15056	IF4H_HUMAN	66.8342	69.098	77.4773	61.2391	52.2635	72.942	107.529
Q15061	WDR43_HUMAN	19.0056	14.2518	18.9372	18.7698	19.9471	20.6651	40.8691
Q15063	POSTN_HUMAN	38.4682	57.8702	34.871	43.9	49.5963	62.098	51.7476
Q15067	ACOX1_HUMAN			8.93536	12.7738	14.2164	14.769	13.8734
Q15070	OXA1L_HUMAN	10.5364	5.83837	10.5391	8.94585	13.6411	12.4936	20.4652
Q15075	EEA1_HUMAN	6.8662	8.00886		1.80791		6.4793	13.3622
Q15084	PDIA6_HUMAN	130.006	120.07	103.389	80.0613	124.079	132.33	164.258
Q15125	EBP_HUMAN	48.8878	34.6362	50.3335	30.6899		27.3747	36.6654
Q15126	PMVK_HUMAN	11.5634	14.0879	12.4704	14.2975	11.3181	12.9445	12.8797
Q15149	PLEC_HUMAN	109.11	114.635	107.643	111.853	123.768	119.191	182.303
Q15155	NOMO1_HUMAN	22.4006			19.0082			27.1386
Q15165	PON2_HUMAN	6.74331	7.02858	7.82795	7.09744	8.84878	9.04688	12.1
Q15181	IPYR_HUMAN	106.735	106.89	83.7939	90.1509	92.2362	116.508	139.925
Q15185	TEBP_HUMAN	105.851	163.51	185.778	148.223	171.889	143.947	210.065
Q15233	NONO_HUMAN	161.833	177.445	156.502	188.345	219.922	169.474	210.184
Q15257	PTPA_HUMAN	28.7127	23.6095	25.6155	26.866	23.4284	25.0471	29.8393
Q15269	PWP2_HUMAN	11.2932	14.3283	36.1341	5.33357	20.5141	12.2505	15.2671
Q15286	RAB35_HUMAN	21.3328	20.8506	19.7565	17.6717	14.149	15.6137	25.5776
Q15287	RNPS1_HUMAN	23.9382	24.0108	26.0384	25.6458	28.8082	30.2913	27.084
Q15293	RCN1_HUMAN	83.5059	104.477	110.64	94.8224	87.9004	104.527	151.329
Q15363	TMED2_HUMAN	13.516	17.8208	12.3991	11.2703	7.33595	18.2496	17.657
Q15365	PCBP1_HUMAN	176.832	216.759	207.398	215.43	183.313	200.68	247.119
Q15366	PCBP2_HUMAN	229.32	254.144	249.975	225.212	214.803	289.023	369.568
Q15369	ELOC_HUMAN	15.7118	21.8148	17.6967	19.4113	17.2357	15.9585	22.0367
Q15370	ELOB_HUMAN	27.0592	21.962	26.8367	22.6424	29.8367	26.1594	25.6193
Q15382	RHEB_HUMAN	5.3084	8.90915	9.83301	9.44046	11.0642	11.2371	16.2283
Q15386	UBE3C_HUMAN	4.02785
Q15388	TOM20_HUMAN	7.42544	26.8674	23.7358	32.2226	20.7559	40.3916	63.0696
Q15392	DHC24_HUMAN	21.8295	16.8966	15.9115	11.667	10.6589	18.9949	14.4638
Q15393	SF3B3_HUMAN	25.2188	32.6495	35.0462	27.3976	31.7496	35.1103	47.59
Q15397	PUM3_HUMAN	20.4336	13.9193	12.891	19.5105	11.0022	16.1743	25.1612
Q15418	KS6A1_HUMAN			3.40531		4.55958	4.61759
Q15424	SAFB1_HUMAN	23.505	18.0936	16.3738	24.7203	24.2686	24.1133	27.3087
Q15428	SF3A2_HUMAN	22.9164	27.2138	27.8218	19.9728	24.8742	23.9816	30.1146
Q15435	PP1R7_HUMAN	14.614	9.3768	6.93527	11.9128		14.2553	20.7424
Q15436	SC23A_HUMAN	15.3498	15.5817	14.9824	8.63852	16.4409	16.3575	22.8609
Q15437	SC23B_HUMAN	5.16698	2.99872	7.23674		5.46992	9.40228	12.748
Q15459	SF3A1_HUMAN	29.8739	33.3859	28.4716	29.2764	34.208	25.5228	45.2909
Q15527	SURF2_HUMAN	25.926	9.06133		13.7785		23.345	37.2082
Q15582	BGH3_HUMAN	9.01217			10.3088	6.9937	9.22295	8.7978
Q15599	NHRF2_HUMAN	7.38351					5.64972
Q15631	TSN_HUMAN	19.5781	23.9064	37.5287	27.0395	26.9454	28.3999	44.0064
Q15637	SF01_HUMAN	15.7049	22.0261	21.5074	20.6037	19.7039	26.2676	26.3366
Q15642	CIP4_HUMAN	10.8907		7.7713	10.1095	5.11074	8.79567
Q15645	PCH2_HUMAN	20.7028	25.7889	21.4004	16.8106	15.7845	22.1472	24.7482
Q15654	TRIP6_HUMAN	7.22028	6.9977	5.65868	10.8794	6.37998	7.27633	10.1099
Q15691	MARE1_HUMAN	49.9512	63.7112	49.2955	44.5996	50.5545	67.0339	74.2039
Q15714	T22D1_HUMAN	19.5036	14.8624	8.73497	14.146	14.6102	11.0492	21.8207
Q15717	ELAV1_HUMAN	76.0895	77.9817	53.9618	76.6873	82.7363	72.3001	114.503
Q15738	NSDHL_HUMAN	19.9816	23.9403	20.1194	19.6073	12.633	16.7911	29.9268
Q15758	AAAT_HUMAN	23.5391	32.3585	28.7031	32.0254	30.059	28.4169	41.2421
Q15785	TOM34_HUMAN	41.9342	38.3357	36.7309	27.4559	23.3201	37.0768	39.183
Q15788	NCOA1_HUMAN	7.02183
Q15796	SMAD2_HUMAN	8.62745			5.8099	9.1422	12.2148	8.22963
Q15813;Q8WVB6	TBCE_HUMAN;CTF18_HUMAN	10.9163
Q15819	UB2V2_HUMAN	86.3937	98.9255	91.029	76.0848	82.9785	95.5613	122.304
Q15843	NEDD8_HUMAN	65.6287	65.7851	61.8777	69.4357	83.7917	75.9573	61.4276
Q15849	UT2_HUMAN	3.4456
Q15907	RB11B_HUMAN	69.1116	82.4448	71.5545		59.5759	81.1365
Q15942	ZYX_HUMAN	26.0573	10.0344	16.7871	8.21522	17.5132	30.5217	28.6143
Q16181	SEPT7_HUMAN	31.0637	31.4149	30.7219	30.7434	35.3202	24.6285	36.1393
Q16186	ADRM1_HUMAN	19.7907	17.5066	14.459	15.0606	16.8292	10.045	21.7838
Q16204	CCDC6_HUMAN	11.0755	7.66408	14.0208	10.2285	10.0047	12.5436
Q16222	UAP1_HUMAN	9.53603	8.62576		7.62253	13.7559	16.5227	16.3797
Q16401	PSMD5_HUMAN	30.6078	29.4491	34.582	35.0547	29.3086	27.7915	39.726
Q16513	PKN2_HUMAN	13.776	16.9169	7.81135	7.74404	8.12611	10.2951	10.1164
Q16531	DDB1_HUMAN	47.2108	50.9322	51.1825	48.2176	43.798	56.9327	77.5763
Q16539	MK14_HUMAN	5.16389	2.39546	21.2335	11.0791		3.49779
Q16540	RM23_HUMAN	8.79545	27.6096			43.5804	5.3689	24.33
Q16543	CDC37_HUMAN	53.0469	55.1666	51.8887	37.7265	49.0238	68.0987	74.1671
Q16555	DPYL2_HUMAN	35.6932	36.248	36.7819	36.0166	46.1772	32.1456	53.8953
Q16563	SYPL1_HUMAN	18.0687	13.4331	15.2305	21.9777	10.4187	21.7877	16.6897
Q16576	RBBP7_HUMAN	44.2681	38.5733	36.9715	51.2939	33.1672	33.3652	42.2976
Q16629	SRSF7_HUMAN	106.709	120.219	110.567	116.835	149.347	131.046	172.333
Q16630	CPSF6_HUMAN	32.8291	33.2233	32.3407	41.5345	27.9221	33.8284	44.2434
Q16637	SMN_HUMAN	7.85831		8.91408			8.26195
Q16643	DREB_HUMAN	16.7341	11.4518	14.7625	12.0766	13.1745	21.3304	20.216
Q16658	FSCN1_HUMAN	113.366	81.0648	111.227	100.351	92.3839	108.465	146.469
Q16666	IF16_HUMAN	17.7754	22.1547	20.9627	18.9372	13.7105	24.7628	26.9827
Q16698	DECR_HUMAN	31.9083	37.0857	36.7349	32.349	33.4781	39.3078	38.0103
Q16718	NDUA5_HUMAN	19.9305	8.9156	12.7657	13.8251	14.0714	13.7248	17.2608
Q16719	KYNU_HUMAN	160.748	154.74	122.246	121.544	112.045	160.487	180.468
Q16740	CLPP_HUMAN	11.9437	4.45056	7.47247	7.8103	9.1094	11.3529	16.6108
Q16762	THTR_HUMAN	9.95475	9.51754	10.3751	11.172	13.7889	15.9652	15.1184
Q16775	GLO2_HUMAN	9.41934	9.21161	7.8241	9.75191	8.49252	9.54308	17.6725
Q16795	NDUA9_HUMAN	14.6136	12.3946	22.4325	11.6065	16.9744	25.763	23.0269
Q16822	PCKGM_HUMAN	38.4381	26.7156	31.3993	25.4523	37.826	43.1594	47.0412
Q16836	HCDH_HUMAN	41.7914	45.3509	43.6911	52.5395	44.0274	50.7116	65.8965
Q16851	UGPA_HUMAN	29.7091	36.4622	21.3382	22.8319	26.8044	29.6112	37.8276
Q16864	VATF_HUMAN	9.71673
Q16881	TRXR1_HUMAN	104.887	96.5858	99.5995	116.207	79.7345	105.951	134.219
Q16891	MIC60_HUMAN	49.3565	68.9558	60.84	63.6642	54.6706	79.6745	70.2735
Q1ED39	KNOP1_HUMAN	9.32912		6.79565		6.96693	10.0392
Q1KMD3	HNRL2_HUMAN	42.7634	35.6724	42.7108	38.8912	48.9722	45.2652	62.8409
Q27J81	INF2_HUMAN	7.431	3.64829	9.48378	7.23794		9.28312
Q29RF7	PDS5A_HUMAN	14.79	8.56689	11.1489	15.3574	12.0982	13.213	15.7827
Q2M389	WASC4_HUMAN	6.3276				8.31268
Q2NL82	TSR1_HUMAN	14.8868	17.2658	13.8622	11.7764	8.96124	12.4958	26.191
Q2TAY7	SMU1_HUMAN	14.1909	14.4335	14.9886	12.2182	13.337	16.9129	13.7027
Q32MZ4	LRRF1_HUMAN	7.83861	7.44929	11.1828	5.27023	7.10251	13.8318	10.7002
Q32P28	P3H1_HUMAN	23.1839	23.5744	26.7663	21.6728	24.8918	28.1561	36.2658
Q3LXA3	TKFC_HUMAN	13.016	14.776	13.9613	12.6646	19.9305	17.2963	21.2645
Q3MHD2	LSM12_HUMAN	12.6679	10.2467	11.3711	5.99719	9.82336	18.5034	13.8944
Q3ZAQ7	VMA21_HUMAN	22.7696	20.2732	30.309			18.5699
Q3ZCQ8	TIM50_HUMAN	27.2177		18.2552		12.4675	15.4696	14.4528
Q494V2	CP100_HUMAN	523.399	523.113			591.266
Q4G0J3	LARP7_HUMAN	8.1425	5.14771	4.08477	7.26477	5.24743	10.005	9.96862
Q4G0N4	NAKD2_HUMAN	5.0096	11.2857	7.84551	7.76047	10.0442	10.4436	12.2019
Q4G176	ACSF3_HUMAN	8.81394		4.93093
Q4V328	GRAP1_HUMAN	7.44471		5.96224	3.48659	7.32824	5.47009	11.2746
Q4VC31	MIX23_HUMAN	14.0302	12.621	6.15565	13.2148	19.2209	9.43585	18.3937
Q52LJ0	FA98B_HUMAN	15.9316	12.3002	12.8559	16.3277	13.2738	21.0818	21.6956
Q53EL6	PDCD4_HUMAN	20.4265	26.2348	28.5281	25.2087	26.3989	33.6448	52.1452
Q53FT3	HIKES_HUMAN	8.58719	8.89731	2.15175	5.50165	5.45848	11.6084	10.0971
Q53GQ0	DHB12_HUMAN	7.57518	12.7781	10.3395	15.7231	10.3555	8.75166	9.96931
Q53GS9	SNUT2_HUMAN	9.26898	5.9996	7.92	14.8927	19.1578	8.95044	15.052
Q53H12	AGK_HUMAN	9.99495			6.39904	3.25746	5.04692	18.6769
Q53H82	LACB2_HUMAN	9.57997	8.08206	7.58608		8.94544	7.06124
Q562E7	WDR81_HUMAN	63.3604			58.7238	45.1673	87.3037
Q58FF6	H90B4_HUMAN	32.647	24.2642	29.12	28.5241	35.6102	32.688	50.6262
Q5BJF2	SGMR2_HUMAN	33.625	28.7135	11.2829	29.9265	44.2581	32.2811	47.72
Q5BKZ1	ZN326_HUMAN	10.3431	13.477	10.1556		10.3072	13.1114	16.2013
Q5H9R7	PP6R3_HUMAN	11.7346	6.55254	5.27178	2.81177	7.02004	8.08082	11.5262
Q5HYI8	RABL3_HUMAN	7.93085			13.581
Q5HYK3	COQ5_HUMAN	4.09622
Q5JRX3	PREP_HUMAN	5.85024				4.67831
Q5JSH3	WDR44_HUMAN	6.41728	6.20947	6.64552	5.43158	6.26937	9.01798	8.7923
Q5JTH9	RRP12_HUMAN	15.8492	25.1789	30.5683	22.0164	24.753	29.5302	41.0026
Q5JTJ3	COA6_HUMAN	12.9362	5.30569	11.6937	5.76688	12.1088	13.1661	19.592
Q5JTV8	TOIP1_HUMAN	13.9149	20.8428	19.5174	13.4172	18.519	15.2369	29.7895
Q5JTZ9	SYAM_HUMAN	4.50969	4.36671	9.91363	5.23451		7.4113	11.3115
Q5QJE6	TDIF2_HUMAN	9.37709	9.43593	8.3053	10.1998	13.8758	11.2368	14.9341
Q5R3I4	TTC38_HUMAN	7.71296	8.29565	13.0551	4.70512	11.3953	15.2703	21.0669
Q5RI15	COX20_HUMAN	13.8995	8.62379	14.269	11.455	14.6065	10.9193	25.7546
Q5RKV6	EXOS6_HUMAN	15.8688	12.0508	12.0236	7.41721	11.9154	17.5041	24.3274
Q5SNT2	TM201_HUMAN	1.53578	4.33231		5.37905	7.20532
Q5SSJ5	HP1B3_HUMAN	29.2087	43.6658	51.0554	56.873	36.5325	41.6972	51.2295
Q5T1C6	THEM4_HUMAN	24.1635	12.4114
Q5T280	CI114_HUMAN	2.36996			12.8982
Q5T3I0	GPTC4_HUMAN	13.981				7.42282	9.67854
Q5T4S7	UBR4_HUMAN	13.1234	12.0448	10.3891	11.0966	13.3223	17.1064	16.6503
Q5T653	RM02_HUMAN	9.34907	9.22466	12.1652	12.886	13.2173	18.5931	8.37145
Q5T6V5	QSPP_HUMAN	11.3861	11.159	8.24668	5.30448	10.9778	11.5523	15.1944
Q5T8P6	RBM26_HUMAN	12.6971	11.0937	15.6441	9.05887	8.73438	8.9888	19.8738
Q5T9A4	ATD3B_HUMAN	33.6407	24.1502	26.0693	22.6869	31.1902	24.2225	48.5295
Q5TCZ1	SPD2A_HUMAN
Q5TEC6	H3PS2_HUMAN	147.073	133.064	164.197	138.176	167.073	132.434	243.005
Q5TFE4	NT5D1_HUMAN	13.2282	14.9768	10.8326	10.4536	15.0973	15.2691	21.5592
Q5U5X0	LYRM7_HUMAN	2.83778	6.39334	4.61128		10.6459	9.84788
Q5UIP0	RIF1_HUMAN	12.2626				4.23911
Q5VT52	RPRD2_HUMAN	4.80217	10.1595	5.62874			2.49505	14.6831
Q5VTL8	PR38B_HUMAN	6.81767	8.67623	8.60548	9.81085	7.09938	2.84823	10.005
Q5VW32	BROX_HUMAN	2.26214		9.20703	6.3902	7.29674	16.2606	16.7341
Q5VYK3	ECM29_HUMAN	14.7625	15.1452	8.68894	9.21732	13.58	19.6905	16.5701
Q5VZF2;Q9NR56	MBNL2_HUMAN;MBNL1_HUMAN	10.3221	25.6742	20.4892	22.0786	18.3072	22.4582
Q63HN8	RN213_HUMAN	5.40633	4.25053		2.58907		19.3254
Q641Q2;Q9Y4E1	WAC2A_HUMAN;WAC2C_HUMAN	7.18076			13.9954	6.24485
Q66K74	MAP1S_HUMAN	5.86483			11.1005		4.56296	10.6581
Q66PJ3	AR6P4_HUMAN	11.648	7.76517	4.6879		11.6316	12.8816	13.6518
Q68E01	INT3_HUMAN	4.91863				3.13436	3.10568
Q6DD88	ATLA3_HUMAN	25.4731	22.7445	22.0819	22.1154	27.9099	25.0712	27.5228
Q6DKI1	RL7L_HUMAN	20.6292	11.7695	13.1096	15.0406	17.6829	12.2719	16.4024
Q6FI81	CPIN1_HUMAN	24.0573	18.3126	21.8047	25.4442	24.0096	29.7129	22.9359
Q6GMV3	PTRD1_HUMAN	37.7266	37.8146	27.8136	23.7652	35.5873	52.3311	44.6645
Q6IAA8	LTOR1_HUMAN	11.0979	14.728	13.9356	16.76	17.0508	11.8996	18.6286
Q6IBS0	TWF2_HUMAN	11.6795	14.383	15.0782	11.474	13.273	8.85909	25.4272
Q6KB66	K2C80_HUMAN	2.7876	3.24584				5.23648
Q6L8Q7	PDE12_HUMAN	10.2372	11.1773	6.13402	11.4351	7.00516	6.75702	29.2106
Q6NUK1	SCMC1_HUMAN	45.7451	51.7472	28.9677	43.529	53.5218	56.704	61.954
Q6NUQ4	TM214_HUMAN	11.0193	7.77668	10.6096	8.38506	7.61267	11.8884	14.5601
Q6P1J9	CDC73_HUMAN	9.36559	12.6295	9.7741	7.99525	13.6026	14.0946	22.1069
Q6P1M0	S27A4_HUMAN	19.0476		41.3886		12.6273	18.3495	17.7992
Q6P1N9	TATD1_HUMAN	9.29721	9.41606	6.37614	7.94326	10.707	12.4664	16.8843
Q6P2E9	EDC4_HUMAN	18.0934	17.5655	12.8117	11.6783	14.4623	13.0302	19.1206
Q6P2I3;Q96GK7	FAH2B_HUMAN;FAH2A_HUMAN	5.43286			8.21765
Q6P2Q9	PRP8_HUMAN	32.7175	26.2136	36.9234	28.5054	29.1724	29.2346	37.9257
Q6P587	FAHD1_HUMAN	9.80833	12.6967	6.25877	9.39119	12.6371	10.6453	9.53307
Q6PF05	TT23L_HUMAN	15.7554			27.5856			41.073
Q6PI48	SYDM_HUMAN	13.2515	18.5846	18.1501	21.0029	14.6098	18.3889	24.0688
Q6PI98	IN80C_HUMAN	3.97045
Q6PIU2	NCEH1_HUMAN	17.2292	21.9271	19.7014	11.9692	16.4696	21.7125	18.5079
Q6PJT7	ZC3HE_HUMAN	6.60679	10.0989	9.49268	8.58809	8.09026	10.4538	8.44796
Q6PK04	CC137_HUMAN	7.45923				5.28407
Q6PKG0	LARP1_HUMAN	29.6103	27.8476	25.3841	31.1405	24.6003	27.537	36.2337
Q6PL18	ATAD2_HUMAN	5.05928			2.10986		7.17951
Q6RFH5	WDR74_HUMAN	14.1444	16.313	11.6173	10.4934	12.7258	11.9114	23.8887
Q6UB35	C1TM_HUMAN	17.6277	15.0985	12.3798	10.9929	16.4606	15.1011	26.5495
Q6UN15	FIP1_HUMAN	10.0372	4.88335	5.08158	8.2181	13.2544	7.19735	10.8281
Q6UVK1	CSPG4_HUMAN	14.4862	9.2618	15.4061	16.4595	14.9614	16.2417
Q6UX04	CWC27_HUMAN	4.66765
Q6UXN9	WDR82_HUMAN	15.9555	8.65442	9.346	5.39809	11.8009	9.81852	16.7923
Q6UXV4	MIC27_HUMAN	4.95987
Q6XQN6	PNCB_HUMAN	18.7436	17.8655	11.8452	15.909	13.8941	14.8618	24.2583
Q6YHK3	CD109_HUMAN	18.0877	11.6648	10.6728	11.6977	12.9632	11.0548	15.4748
Q6YN16	HSDL2_HUMAN	29.3599	32.0115	36.4408	28.9971	35.9089	31.9802	116.423
Q6ZSJ8	CA122_HUMAN	8.19362	7.24437	23.3165			6.19662	10.8139
Q70UQ0	IKIP_HUMAN	13.1222	11.3349	3.46566	9.51293	10.2064	10.2954	17.619
Q71RC2	LARP4_HUMAN	6.61962	7.06186			19.2365
Q71UM5	RS27L_HUMAN	131.657	157.376	142.497	132.273	127.723	146.775	215.375
Q7KZ85	SPT6H_HUMAN	8.48392	10.5997		3.73282	10.1681	11.717	17.2576
Q7KZF4	SND1_HUMAN	92.8768	74.8892	45.3576	37.7639	95.9135	47.1714	79.2018
Q7L014	DDX46_HUMAN	38.8238	43.0547	44.6842	32.2845	32.1195	42.7385	59.6831
Q7L0Y3	TM10C_HUMAN	20.839	18.7241	20.2642	17.1159	18.3124	16.319	32.6595
Q7L1Q6	BZW1_HUMAN	81.4088	58.7796	51.257	50.2592	61.3768	72.884	94.4192
Q7L2E3	DHX30_HUMAN	11.1497	17.0145	10.2926	8.80444	12.8126	10.9323	21.017
Q7L2H7	EIF3M_HUMAN	17.2555	20.4823	10.0806	11.2604	14.2768	12.0026	10.9018
Q7L2J0	MEPCE_HUMAN	9.00796	7.4764	9.06262	7.86007	3.91487	8.78696	12.1851
Q7L4I2	RSRC2_HUMAN	5.88898					6.27368
Q7L576	CYFP1_HUMAN	8.2948					7.11989	10.9523
Q7L592	NDUF7_HUMAN	3.03741				2.01162
Q7L5D6	GET4_HUMAN	12.0527					8.79311
Q7L5L3	GDPD3_HUMAN	6.17889	7.67995	15.4516			6.89775
Q7L5N1	CSN6_HUMAN	5.70323	2.89594	3.76456	6.47555	4.85044	12.0191	21.6733
Q7L9L4;Q9H8S9	MOB1B_HUMAN;MOB1A_HUMAN	20.3613	7.16945	18.482	17.8628	20.2695	12.83	18.2952
Q7LBR1	CHM1B_HUMAN	23.8481	21.6651	26.5138	32.3085	22.4898	16.4528	24.4214
Q7RTV0	PHF5A_HUMAN	19.2179	13.4555	16.7419	17.1223	18.7869	12.8495	26.89
Q7Z2K6	ERMP1_HUMAN	19.2419	28.0827	21.4739	23.245	23.4071	21.4164	38.1617
Q7Z2W4	ZCCHV_HUMAN	17.1225	18.8175	16.0537	14.6894	13.0417	18.7623	19.7647
Q7Z2W9	RM21_HUMAN	12.0711	8.49545	32.2352	15.9563	11.5404	18.9652	21.9601
Q7Z2Z2	EFL1_HUMAN	9.26482	11.9264		5.92059	3.87252	10.3015	11.1016
Q7Z3U7	MON2_HUMAN	9.93245
Q7Z417	NUFP2_HUMAN	8.01852	9.73201	6.43365	9.88984	8.66771	6.01182	7.60771
Q7Z422	SZRD1_HUMAN	11.0599
Q7Z434	MAVS_HUMAN	4.86553	7.62608			4.05629	4.83978
Q7Z478	DHX29_HUMAN	7.57944					9.61836	17.1332
Q7Z4H8	PLGT3_HUMAN	5.60525
Q7Z4Q2	HEAT3_HUMAN	12.157	7.92801	6.73833	5.86424	9.24629	5.78768	17.5072
Q7Z4V5	HDGR2_HUMAN	8.25279	9.49397	18.6878	9.02183	12.4011	10.569	12.9145
Q7Z5L9;Q9H1B7	I2BP2_HUMAN;I2BPL_HUMAN	5.8949
Q7Z6G8	ANS1B_HUMAN	29.5807					20.7647
Q7Z6Z7	HUWE1_HUMAN	21.4023	24.7527	26.161	23.4527	32.516	26.5083	36.3443
Q7Z739;Q9BYJ9;Q9Y5A9	YTHD3_HUMAN;YTHD1_HUMAN;YTHD2_HUMAN	13.8451		8.14632
Q7Z7H5	TMED4_HUMAN	15.1723	36.7703	17.4255	24.2763	30.0117	26.2959	33.1982
Q7Z7H8	RM10_HUMAN	26.504				16.9461		17.1108
Q7Z7K6	CENPV_HUMAN	8.9627	9.51418	8.98847	8.11112	8.03023	6.71349
Q86SX6	GLRX5_HUMAN	10.1091			3.19336		5.67503
Q86TC9	MYPN_HUMAN	9.42515		4.4087	8.60874	9.87891	10.8398
Q86TM6	SYVN1_HUMAN	8.77987					14.2602
Q86TU7	SETD3_HUMAN	1.97563	2.56641	5.16153			3.52302
Q86TX2	ACOT1_HUMAN	12.3129	16.3498	12.3707			17.6035
Q86U38	NOP9_HUMAN	4.25447	5.33919			7.85327	7.27965
Q86U42	PABP2_HUMAN	27.4028	34.7903	20.6735	29.966	22.2764	31.6333	39.0898
Q86U44	MTA70_HUMAN	1.65919
Q86UE4	LYRIC_HUMAN	16.2271	15.8432	13.657	10.2848	13.5466	23.755	27.8905
Q86UP2	KTN1_HUMAN	19.3512	19.1123	20.1363	19.3949	22.6743	18.1263	46.5672
Q86V21	AACS_HUMAN	7.42394	5.9644		8.83515	8.93621	11.0285	5.86622
Q86V81	THOC4_HUMAN	33.9769	29.526	29.4095	37.7991	38.5991	33.2938	37.4987
Q86VP6	CAND1_HUMAN	62.2697	49.3468	55.0907	51.1431	56.2942	69.5854	63.9735
Q86W42	THOC6_HUMAN	5.97687		11.4792		12.1801	8.40736	13.7423
Q86WR0	CCD25_HUMAN	5.44163			4.90519		8.85638	8.00115
Q86WW8	COA5_HUMAN	3.85666
Q86X29	LSR_HUMAN	6.25958				6.41566	7.60743
Q86X55	CARM1_HUMAN	7.86838	12.1257	6.60169	7.10476	13.5609	10.9304	13.3616
Q86X76	NIT1_HUMAN	12.1074	6.48703	7.55878	9.40021	17.2753		13.2726
Q86XP3	DDX42_HUMAN	10.6727	18.2736	16.4151	17.4614	21.2089	26.4684	25.8777
Q86Y82	STX12_HUMAN	5.58196	1.49531				6.25088
Q8IUE6	H2A2B_HUMAN	230.43	213.024	233.404	161.07	212.525	245.082	305.332
Q8IV08	PLD3_HUMAN	11.5328	13.3329	8.97482	15.8729	19.3982	20.8612	19.9307
Q8IVF2	AHNK2_HUMAN	6.08735	138.856	50.3286			22.3142	17.8908
Q8IVL1	NAV2_HUMAN	2.88848			19.144	10.6054	3.23468
Q8IVM0	CCD50_HUMAN	7.97659				5.44829	6.11147
Q8IVT2	MISP_HUMAN	30.8531	22.4824	36.7225	32.4155	31.4085	30.8433	37.2443
Q8IW41	MAPK5_HUMAN	8.69155			13.1985
Q8IWA0	WDR75_HUMAN	7.69434	6.6671		4.25086	9.90702	12.3511	16.2019
Q8IWF9	CCD83_HUMAN	20.1353
Q8IWS0	PHF6_HUMAN	14.51	23.6015	21.4978	10.5196	20.8151	15.6509	26.1661
Q8IX12	CCAR1_HUMAN	18.2902	21.4902	21.027	24.8458	15.884	18.1054	34.481
Q8IXI2	MIRO1_HUMAN	11.1215
Q8IXM2	BAP18_HUMAN	7.50085	6.35652		6.19675		5.2204
Q8IXM3	RM41_HUMAN	17.2203	7.76437		8.61625	5.84478	5.49559
Q8IY37	DHX37_HUMAN	14.249
Q8IY67	RAVR1_HUMAN	8.73013	14.3664	20.9976	18.0526	4.58867	8.75587	13.4158
Q8IY81	SPB1_HUMAN	20.9569	18.5119	13.5068	10.5762	15.088	14.972	21.602
Q8IYB3	SRRM1_HUMAN	16.6336	20.2182	14.5224	11.6489	16.4115	11.4024	23.4943
Q8IYB8	SUV3_HUMAN	3.13981	7.36432			7.4279	13.3333
Q8IYL3	CA174_HUMAN	6.97901
Q8IYS1	P20D2_HUMAN	9.34343	5.25948	8.53654	6.34595		10.1648	13.6122
Q8IZ83	A16A1_HUMAN	9.20704	13.9917	15.6936	10.9007	9.53881	19.8285	18.8112
Q8IZL8	PELP1_HUMAN	10.6267	7.61762	13.6891	12.4463	9.28142	11.8964	16.8463
Q8IZP0	ABI1_HUMAN	16.0597	12.0617		4.41966	7.42677
Q8IZQ5	SELH_HUMAN	13.1001	15.8664	12.1627	18.7202	10.014	16.1223	23.1016
Q8N163	CCAR2_HUMAN	24.5132	24.1198	19.9537	21.9886	34.104	28.315	41.2882
Q8N183	NDUF2_HUMAN	13.3004	12.1348	8.43075	10.2277	8.71847	10.3459	12.9081
Q8N1F7	NUP93_HUMAN	38.5694	41.1511	21.0382	34.9214	39.462	28.6987	57.2354
Q8N1G4	LRC47_HUMAN	21.7244	19.6302	14.8242	14.6895	25.9388	26.2351	33.792
Q8N239	KLH34_HUMAN	18.3119
Q8N357	S35F6_HUMAN	8.4786			9.09366
Q8N3U4	STAG2_HUMAN	6.45596	7.93697	10.1623	8.0279	16.0214	18.2535
Q8N3X1	FNBP4_HUMAN	7.66133	4.59633	6.99647	8.54843		5.35545	8.77534
Q8N4H5	TOM5_HUMAN	29.13	29.6702			7.05555	27.398
Q8N4L8	CCD24_HUMAN	1.28013
Q8N4Q1	MIA40_HUMAN	4.60762	14.7244		13.8951	11.3778	18.3973	26.1597
Q8N543	OGFD1_HUMAN	9.54787	4.06175		4.14582	9.30314	6.09405
Q8N573	OXR1_HUMAN	3.41316			12.7896
Q8N5G0	SIM20_HUMAN	5.78411	8.67117		4.31519
Q8N5K1	CISD2_HUMAN	14.8191	11.353	16.3707	13.3401	15.2066	15.718	13.2987
Q8N5M1	ATPF2_HUMAN	10.7084
Q8N5M4	TTC9C_HUMAN	12.6085		54.4579	16.8899		36.6937
Q8N5M9	JAGN1_HUMAN	16.3942	16.8845	12.5844	14.1105	11.5704	13.6809	20.8799
Q8N5N7	RM50_HUMAN	15.6654	10.4992		13.5764	15.377	15.3362	14.1148
Q8N684	CPSF7_HUMAN	22.9525	24.0331	22.492	27.1963	25.9507	22.5216	43.0627
Q8N6H7	ARFG2_HUMAN	12.2785			8.73311	9.99047	10.3138	17.2973
Q8N6L1	KTAP2_HUMAN	5.22799	6.81855			1.83424	4.81212
Q8N6N3	CA052_HUMAN	11.7594
Q8N6T3	ARFG1_HUMAN	10.3289	4.1947	7.48349	5.51303	4.54406	9.06042	8.09225
Q8N766	EMC1_HUMAN	10.6726	16.6758	12.1303	9.17666	13.3407	11.8034	17.1589
Q8N7H5	PAF1_HUMAN	4.59394	12.8889	4.52543		10.4755	2.48244
Q8N806	UBR7_HUMAN	8.78613	7.48191	7.02064	6.321	25.2332	3.92009
Q8N8A6	DDX51_HUMAN	6.43552	6.72655				10.8702
Q8N983	RM43_HUMAN	26.0481	27.024	18.5777	32.5879	25.8652	13.3056	39.6776
Q8N9N7	LRC57_HUMAN	7.5252	8.46587	7.63155			9.7955	8.5367
Q8N9T2	CX042_HUMAN	6.79518
Q8NAV1	PR38A_HUMAN	2.5542	9.62385	13.759	12.9247	10.7519		20.4735
Q8NB16	MLKL_HUMAN	25.2629	12.7909	13.9196	16.4716	11.6427	14.1753	11.7323
Q8NBF2	NHLC2_HUMAN	14.8476	9.31276	4.77162	6.02094	11.5616	14.6547	13.8514
Q8NBJ5	GT251_HUMAN	68.4462	60.315	62.4411	61.7953	69.9048	61.6832	83.7333
Q8NBJ7	SUMF2_HUMAN	12.5113	9.94147	12.1109	14.7139	8.03119	5.9529	12.3423
Q8NBN7	RDH13_HUMAN	10.6422	9.16256	15.7278	2.52769	12.1319	12.1524
Q8NBQ5	DHB11_HUMAN	6.86736	1.65207			2.77692	5.7519
Q8NBS9	TXND5_HUMAN	51.3326	51.0299	53.9336	53.5664	44.9304	59.6131	74.1122
Q8NBU5	ATAD1_HUMAN	13.9269	10.5072	29.9707	11.5356	14.0199	31.1918	28.1259
Q8NC51	PAIRB_HUMAN	133.596	108.624	151.171	139.618	104.125	118.087	181.479
Q8NC56	LEMD2_HUMAN	10.6829	4.2304			8.37777	3.83515	10.9164
Q8NCA5	FA98A_HUMAN	7.05568	3.26385	5.43771			6.13674	3.78993
Q8NCW5	NNRE_HUMAN	24.6523	29.0012	29.1176	22.9103	22.6268	23.4479	44.068
Q8ND56	LS14A_HUMAN	11.8579	14.5903	9.43368	6.57727	13.1369	14.9447	19.0373
Q8NDH3	PEPL1_HUMAN	4.87668	6.01035			4.25995	5.02349	8.46608
Q8NE71	ABCF1_HUMAN	34.6525	40.0062	27.137	32.7376	30.3335	37.7761	47.5126
Q8NE86	MCU_HUMAN	17.966	43.5417	19.0317	19.2141	15.4128	7.54184	35.7219
Q8NEJ9	NGDN_HUMAN	4.75692	10.1433		5.43307	6.17297		5.73448
Q8NEK8	TET5D_HUMAN	36.6118	54.0599
Q8NEZ5	FBX22_HUMAN	17.1131	7.99424	6.90872	13.7787	10.2226	15.6687	15.1526
Q8NF37	PCAT1_HUMAN	11.1405	24.9039	11.8474	7.07911	10.8285	6.8536	14.0344
Q8NFH4	NUP37_HUMAN	17.6303	12.2504		8.81579	10.4091	12.442	19.1334
Q8NFH5	NUP35_HUMAN	9.97627	3.30019	10.6935	9.22252	4.07424	7.44153	9.14685
Q8NFJ5	RAI3_HUMAN	29.2077	29.4477	15.059	22.5682	19.4485	33.0349	35.7422
Q8NFQ8	TOIP2_HUMAN	14.8724		4.11915		12.6243	9.21893
Q8NFW8	NEUA_HUMAN	8.4402					2.62252
Q8NHP6	MSPD2_HUMAN	6.68375
Q8NHP8	PLBL2_HUMAN	2.20911
Q8NI22	MCFD2_HUMAN	26.5071	28.4036	12.5529	18.7935	15.5109	21.5174	47.312
Q8NI27	THOC2_HUMAN	10.3793	12.7242	12.2291	10.6721	10.0269	8.20123	15.8315
Q8NI36	WDR36_HUMAN	12.0737	7.80244	7.67173	12.3314	11.4766	10.7819	17.7428
Q8TAD8	SNIP1_HUMAN	6.20515
Q8TAE8	G45IP_HUMAN	11.7437	9.09258	7.94129			2.65987	11.6686
Q8TAQ2;Q92922	SMRC2_HUMAN;SMRC1_HUMAN	12.1955
Q8TAT6	NPL4_HUMAN	20.0574	12.9391	17.0623	9.69219	16.2764	16.1397	23.7217
Q8TB61	S35B2_HUMAN	17.203			5.17518		14.9788
Q8TBC4	UBA3_HUMAN	5.33788	9.49961	7.489	3.72813	6.85306	7.51535	5.84668
Q8TC07	TBC15_HUMAN	6.60648	9.78519	10.2518	7.67264	5.68418	14.6064
Q8TC12	RDH11_HUMAN	19.6227	22.0344	18.8921	13.2119	18.4349	22.7673	30.7153
Q8TCC3	RM30_HUMAN	3.76441	5.00004				8.99525	16.7907
Q8TCJ2	STT3B_HUMAN	15.7838	10.974	13.9505	21.7297	8.96118	5.96543	23.1702
Q8TCS8	PNPT1_HUMAN	19.9942	21.2877	24.1059	25.8658	23.1613	16.8404	40.1913
Q8TCT9	HM13_HUMAN	31.1318	21.8587	22.9332	25.191	23.4019	31.6538	32.5303
Q8TD19	NEK9_HUMAN	8.88418		12.9036		2.26828	2.14128
Q8TDD1	DDX54_HUMAN	12.7157	11.7262	10.21	13.4373	14.1835	8.08516	16.4195
Q8TDN6	BRX1_HUMAN	21.7923	20.9916	24.3522	24.1131	17.7735	30.3051	34.6636
Q8TDX7	NEK7_HUMAN	5.36235	12.3792	11.5013	9.03302	8.18471	7.01051	11.4033
Q8TDZ2	MICA1_HUMAN	7.5483	22.2585	3.92637		3.49111	18.1119
Q8TEA8	DTD1_HUMAN	4.39956
Q8TED0	UTP15_HUMAN	10.5908	6.55053	5.96374		14.3617	9.66908	16.1766
Q8TED1	GPX8_HUMAN	4.90266			13.0151		15.3516
Q8TED9	AF1L1_HUMAN	6.18276
[truncated: 1,738 more rows]

## Sheet: MBR
PG.ProteinGroups	PG.ProteinNames	[1] 20220407_KK_HeLa_Ecoli-00perc_1ng_R1_A1_1_6866.d.PG.Quantity	[2] 20220407_KK_HeLa_Ecoli-00perc_1ng_R2_A2_1_6874.d.PG.Quantity	[3] 20220407_KK_HeLa_Ecoli-00perc_1ng_R3_A3_1_6882.d.PG.Quantity	[4] 20220407_KK_HeLa_Ecoli-00perc_1ng_R4_A4_1_6890.d.PG.Quantity	[5] 20220407_KK_HeLa_Ecoli-00perc_1ng_R5_A5_1_6898.d.PG.Quantity	[6] 20220407_KK_HeLa_Ecoli-00perc_1ng_R6_A6_1_6906.d.PG.Quantity	[7] 20220407_KK_HeLa_Ecoli-00perc_1ng_R7_A7_1_6914.d.PG.Quantity
A0A0B4J2D5;P0DPI2	GAL3B_HUMAN;GAL3A_HUMAN	16.6092	16.7436	15.2358	22.3239	20.4713	18.9505	18.4197
A0A0B4J2F0	PIOS1_HUMAN	8.34097	9.37717	5.71144	4.75225	6.8917	10.0496	7.53941
A0AVT1	UBA6_HUMAN	10.7968	7.29371	10.6548	13.1329	8.35794	7.74484	7.73745
A0FGR8	ESYT2_HUMAN	2.28381	7.8403	5.40419	6.97245	5.47984	6.68225	4.51162
A0MZ66	SHOT1_HUMAN	12.6133	11.5319	6.43849	8.56234	11.0348	7.23297	8.7864
A0PJW6	TM223_HUMAN	14.3875	7.50691	12.9068	6.21045	6.78453	5.82317	6.49505
A1L0T0	HACL2_HUMAN	2.20536	2.62653	4.90085	2.73766	3.11281	3.9257	2.25325
A5YKK6	CNOT1_HUMAN	3.65638	2.90845	5.60203	5.5465	3.8678	3.64203	4.24544
A6NDG6	PGP_HUMAN	25.599	19.1233	27.4321	20.3882	25.7507	19.9592	22.5039
A6NDU8	CE051_HUMAN	2.99793	4.73243	3.31187	2.48096	3.07966	NaN	2.97947
A6NHL2	TBAL3_HUMAN	7.06444	6.94028	9.2076	3.84063	7.27961	5.62923	5.23513
A6NHR9	SMHD1_HUMAN	3.96893	3.49302	3.79486	2.36734	5.17252	2.87694	3.10461
A6NM62	LRC53_HUMAN	24.48	37.6337	41.903	28.1862	39.476	33.1919	34.6399
A8MVJ9;Q9NWY4	HPF1L_HUMAN;HPF1_HUMAN	1.14452	1.00137	1.42202	3.95568	2.68805	1.45232	3.32661
A8MWD9;P62308	RUXGL_HUMAN;RUXG_HUMAN	65.8536	67.8465	75.5176	61.1645	61.2847	50.2021	58.3055
B0I1T2	MYO1G_HUMAN	24.8306	25.7388	25.2688	21.9106	22.8219	22.0235	27.0296
B5ME19;Q99613	EIFCL_HUMAN;EIF3C_HUMAN	37.1701	41.8544	39.2494	41.8233	41.6101	41.1855	38.0988
E9PAV3;Q13765	NACAM_HUMAN;NACA_HUMAN	68.5954	73.8798	70.7807	75.6077	63.6473	52.4384	86.8161
E9PRG8	CK098_HUMAN	8.5479	9.41983	13.5325	12.4112	14.7341	6.96156	15.9473
L0R6Q1	S35U4_HUMAN	9.59542	13.1797	16.4295	12.4615	13.7816	6.35775	6.22693
O00115	DNS2A_HUMAN	3.27413	8.95045	7.17939	9.1554	7.09301	5.95883	4.51753
O00116	ADAS_HUMAN	14.3604	12.785	11.899	14.3002	14.3771	14.0495	12.1794
O00139	KIF2A_HUMAN	9.4457	9.32201	11.3119	6.3624	8.12747	6.80085	7.02058
O00148	DX39A_HUMAN	21.482	27.7975	25.9411	26.9233	27.8206	21.8905	26.5595
O00151	PDLI1_HUMAN	13.2343	6.05964	12.181	11.0855	9.11207	5.30021	8.20701
O00154	BACH_HUMAN	22.6621	28.2657	34.3336	23.7507	22.73	31.1339	26.0834
O00159	MYO1C_HUMAN	15.4491	15.463	16.633	14.4322	14.0779	19.0133	16.0967
O00161	SNP23_HUMAN	7.91908	3.75263	2.68847	2.79784	3.67856	2.89761	3.99321
O00165	HAX1_HUMAN	5.2282	5.57995	11.9153	5.15714	3.45898	9.17048	7.46231
O00170	AIP_HUMAN	12.6233	11.9795	10.4386	14.6315	12.1768	8.66831	8.95269
O00186	STXB3_HUMAN	7.43646	5.70783	4.45332	6.04214	8.17571	7.62955	6.0693
O00193	SMAP_HUMAN	39.0821	31.1009	37.5492	39.5792	39.8664	50.9526	28.9301
O00203	AP3B1_HUMAN	6.3151	6.41175	5.43575	5.05102	2.8342	5.92237	4.51957
O00217	NDUS8_HUMAN	7.26971	10.9252	12.4612	10.0885	11.2257	11.2343	8.31206
O00231	PSD11_HUMAN	76.0681	78.2365	72.1817	62.607	60.3904	68.0937	72.8173
O00232	PSD12_HUMAN	25.7996	26.6173	20.0026	23.088	23.3263	23.234	24.5905
O00233	PSMD9_HUMAN	21.8089	19.4754	24.7484	20.6345	18.8474	29.7895	24.6821
O00244	ATOX1_HUMAN	10.8963	15.9391	11.5295	11.8382	6.93831	9.2735	6.09266
O00264	PGRC1_HUMAN	42.3044	44.0072	47.5134	45.3532	48.9622	43.0937	49.0226
O00267	SPT5H_HUMAN	13.8144	13.6787	14.0708	17.1515	13.0009	11.3734	11.8652
O00273	DFFA_HUMAN	3.45725	5.84819	6.01795	8.89338	4.83567	4.27235	4.1378
O00299	CLIC1_HUMAN	163.771	168.069	187.176	185.923	161.663	160.119	178.671
O00303	EIF3F_HUMAN	39.9263	41.1521	36.9694	30.9593	39.98	31.7323	35.2552
O00330	ODPX_HUMAN	10.5801	7.06279	7.77477	7.29377	6.52008	9.60037	7.38617
O00410	IPO5_HUMAN	30.0539	32.9066	30.5372	29.82	25.4642	30.5732	30.1758
O00422	SAP18_HUMAN	41.5621	40.6742	38.8109	44.1918	33.2493	39.2347	37.2754
O00425	IF2B3_HUMAN	17.1109	23.7624	23.1266	24.5617	21.5144	25.2519	21.7344
O00429	DNM1L_HUMAN	12.1682	11.2919	14.2667	13.6191	12.6448	10.9979	9.97804
O00479	HMGN4_HUMAN	1.39744	9.20615	6.74808	10.3479	6.81505	10.0309	7.41659
O00483	NDUA4_HUMAN	39.8224	40.1657	33.7047	35.9374	36.7546	33.3659	39.9244
O00487	PSDE_HUMAN	33.7209	25.2154	29.1733	25.0574	22.6346	26.9372	27.8063
O00499	BIN1_HUMAN	3.15946	2.6507	3.21507	2.79984	4.58689	2.17278	3.96304
O00505	IMA4_HUMAN	10.4807	10.128	14.87	12.0398	9.48243	10.1785	11.4918
O00534	VMA5A_HUMAN	4.26914	2.73172	3.99025	2.41071	4.53913	3.33456	2.88049
O00541	PESC_HUMAN	23.2499	25.224	30.443	29.8873	25.4824	23.8598	26.8588
O00560	SDCB1_HUMAN	4.10765	NaN	1.63017	NaN	2.33134	NaN	2.11329
O00566	MPP10_HUMAN	5.68342	4.38211	6.10341	8.38446	2.94645	4.69391	2.50131
O00567	NOP56_HUMAN	39.6189	39.9642	40.2042	36.3133	33.8038	39.0088	40.1319
O00571	DDX3X_HUMAN	84.6295	79.3336	77.5618	77.5049	81.8005	79.6042	75.3185
O00592	PODXL_HUMAN	43.4002	32.5802	39.7342	29.836	38.5703	35.8289	31.9132
O00625	PIR_HUMAN	21.0171	16.4844	16.1295	17.674	14.0721	13.1113	16.1224
O00629	IMA3_HUMAN	4.5411	7.05696	7.88869	5.84304	11.0769	7.43447	5.4501
O00743	PPP6_HUMAN	7.87859	6.11396	6.74733	7.34254	10.1885	6.96641	4.90265
O00764	PDXK_HUMAN	11.0231	16.3293	15.2692	17.6677	17.9655	15.2956	12.6757
O00767	SCD_HUMAN	7.19304	6.54869	7.89349	5.93036	8.10463	7.41575	6.45031
O14524	NEMP1_HUMAN	NaN	10.1499	2.70807	7.32539	4.54404	5.64359	7.44831
O14530	TXND9_HUMAN	4.64099	6.04029	1.52177	3.91121	4.19053	NaN	1.03267
O14548	COX7R_HUMAN	8.65958	8.31216	10.5856	5.57732	9.81749	5.4291	3.27951
O14558	HSPB6_HUMAN	5.68395	7.4958	4.08468	6.9599	7.64742	6.95311	13.7726
O14561	ACPM_HUMAN	16.3854	12.8626	16.6162	17.5137	17.9222	7.5429	3.43101
O14562	UBFD1_HUMAN	6.72177	11.823	9.61569	6.05815	5.84581	6.46372	5.75167
O14579	COPE_HUMAN	3.33797	5.08472	2.83724	2.84766	2.21634	2.22824	3.24559
O14617	AP3D1_HUMAN	3.30557	2.94578	1.84674	2.40802	1.48961	3.76112	2.61955
O14657	TOR1B_HUMAN	2.84571	NaN	NaN	1.07175	NaN	1.19508	2.54271
O14684	PTGES_HUMAN	43.5907	45.6068	41.196	42.1578	41.5856	32.6896	54.6455
O14730	RIOK3_HUMAN	NaN	0.935214	NaN	NaN	1	NaN	1.48769
O14732	IMPA2_HUMAN	26.3613	23.5633	23.1474	20.038	25.7737	30.2031	21.2969
O14735	CDIPT_HUMAN	10.176	11.9999	11.1095	13.2783	7.48619	11.7555	14.1549
O14737	PDCD5_HUMAN	20.823	17.9765	27.0282	17.1561	18.5436	18.6292	16.6425
O14744	ANM5_HUMAN	31.9828	29.392	27.8825	33.4192	34.3666	32.8428	30.6871
O14745	NHRF1_HUMAN	24.0163	26.7936	19.3394	21.8235	23.2353	20.9567	24.0237
O14773	TPP1_HUMAN	4.29822	2.42511	2.65473	3.74393	4.92126	5.95538	3.82637
O14776	TCRG1_HUMAN	17.5518	18.0067	13.9369	19.3121	18.3794	14.3953	15.9968
O14787	TNPO2_HUMAN	7.98049	8.55144	12.3724	9.64294	8.12144	7.64341	7.34875
O14818	PSA7_HUMAN	99.8894	87.3003	99.0546	110.169	106.147	116.48	102.391
O14828	SCAM3_HUMAN	11.7223	7.76334	14.4976	10.0959	8.51787	10.5037	9.04672
O14880	MGST3_HUMAN	3.50533	4.22295	6.77187	6.22073	2.42552	5.7526	7.54702
O14907	TX1B3_HUMAN	4.25175	4.55223	8.25626	4.74449	3.58119	7.12952	5.2839
O14908	GIPC1_HUMAN	3.93827	4.0838	2.20036	3.77803	4.62946	3.35631	1.12522
O14929	HAT1_HUMAN	15.1407	13.1509	16.0607	10.9231	10.9411	12.9279	16.1473
O14936	CSKP_HUMAN	4.72039	8.98366	5.53098	5.12649	4.59139	3.84691	3.76458
O14949	QCR8_HUMAN	19.5227	20.7749	22.6019	18.1961	11.4253	21.2129	16.3833
O14950;P19105	ML12B_HUMAN;ML12A_HUMAN	56.2276	62.1126	52.0093	68.4818	59.7449	52.7514	56.2686
O14964	HGS_HUMAN	6.60488	7.19059	8.9711	7.23197	11.0327	10.6514	9.88218
O14974	MYPT1_HUMAN	9.34026	10.3394	7.88802	9.34863	8.09688	7.76746	10.296
O14975	S27A2_HUMAN	24.0404	29.2547	28.099	25.0688	27.5329	31.439	26.6967
O14979	HNRDL_HUMAN	123.916	121.005	126.959	119.42	135.514	125.406	127.267
O14980	XPO1_HUMAN	47.4451	41.8881	47.6903	47.4333	46.736	46.7798	44.3623
O14981	BTAF1_HUMAN	4.617	2.75424	4.30233	4.38828	2.67313	2.33726	3.03621
O15027	SC16A_HUMAN	9.11094	12.299	8.66015	12.0697	10.1653	11.8055	11.1918
O15031	PLXB2_HUMAN	8.60204	2.9742	6.44997	5.46507	5.6068	11.4246	6.94814
O15042	SR140_HUMAN	8.31594	8.12204	6.41639	7.67655	8.30198	9.81643	4.31661
O15067	PUR4_HUMAN	28.6934	30.5995	31.1615	37.3767	35.1005	33.6973	35.9784
O15118	NPC1_HUMAN	4.20016	5.7552	4.97355	1.72893	3.05563	1.78994	1.47487
O15120	PLCB_HUMAN	5.17184	4.17679	3.93085	5.93973	9.03054	3.37448	6.51275
O15126	SCAM1_HUMAN	4.24434	3.62032	1.74423	1.93506	2.45162	2.28001	4.74587
O15127	SCAM2_HUMAN	NaN	2.43926	1.86888	1.41288	NaN	4.52348	1.68397
O15143	ARC1B_HUMAN	19.1879	18.874	22.346	14.1213	21.9839	12.422	21.3933
O15144	ARPC2_HUMAN	29.6581	25.3492	27.3218	29.7115	28.3622	34.2705	26.1388
O15145	ARPC3_HUMAN	33.0957	35.1344	23.9875	21.6658	39.7244	28.9378	30.3838
O15155	BET1_HUMAN	NaN	6.15238	NaN	NaN	NaN	2.98555	5.63565
O15160	RPAC1_HUMAN	23.7519	18.8173	20.8605	17.6078	21.671	14.4498	18.4166
O15173	PGRC2_HUMAN	43.2533	44.9508	38.9293	41.1471	46.7409	37.3311	40.6777
O15212	PFD6_HUMAN	17.8667	16.0386	16.2829	18.312	19.1545	18.9986	17.1129
O15226	NKRF_HUMAN	5.21637	5.43577	8.12375	9.33973	6.89718	5.40446	5.73168
O15258	RER1_HUMAN	12.7866	17.9374	22.5759	16.8317	14.1235	8.21794	16.358
O15260	SURF4_HUMAN	17.2183	16.9882	18.6523	25.736	21.6818	13.4013	22.8541
O15270	SPTC2_HUMAN	2.40702	2.74582	5.46815	3.85283	3.35927	1.50084	1.46493
O15294	OGT1_HUMAN	4.19353	5.71708	3.96036	9.54454	8.17098	6.0035	5.67532
O15305	PMM2_HUMAN	12.0018	13.3389	14.7481	9.99271	16.0008	11.8183	12.1995
O15347	HMGB3_HUMAN	41.4589	44.2798	39.4443	37.973	40.0623	37.3475	38.8292
O15355	PPM1G_HUMAN	31.3523	37.3526	44.2124	32.8667	33.6515	33.8453	36.0222
O15357	SHIP2_HUMAN	6.80488	4.73086	3.86944	4.51406	6.55929	4.18146	2.75338
O15371	EIF3D_HUMAN	38.424	28.4492	35.6411	32.0157	35.2132	32.6618	30.4067
O15372	EIF3H_HUMAN	28.0758	25.493	26.6129	25.5107	18.2245	23.2231	24.0318
O15382	BCAT2_HUMAN	16.2297	13.2983	11.5197	11.9677	12.4985	12.2234	9.76275
O15397	IPO8_HUMAN	5.6821	4.04404	3.69902	2.46111	6.23401	2.87986	3.74809
O15427	MOT4_HUMAN	33.8687	30.8689	23.8558	27.2861	24.9276	34.0597	27.2089
O15446	RPA34_HUMAN	7.01761	4.62166	11.2327	3.7179	4.43412	3.41335	2.11909
O15498	YKT6_HUMAN	8.20182	3.58992	12.0512	7.93709	5.00046	2.24565	8.11244
O15511	ARPC5_HUMAN	14.8333	11.6815	13.8782	15.8088	17.9093	11.1673	10.3005
O15533	TPSN_HUMAN	14.6661	14.331	14.9438	11.2826	18.7159	20.3054	11.2003
O15541;Q8IZP6	R113A_HUMAN;R113B_HUMAN	NaN	11.3998	4.7127	4.50171	5.68467	6.41543	4.54009
O43143	DHX15_HUMAN	68.2206	79.8482	71.3646	73.1106	71.912	70.2699	72.5135
O43148	MCES_HUMAN	5.42435	8.23022	7.98389	11.2433	7.72252	7.63361	6.62226
O43156	TTI1_HUMAN	1.33031	7.98027	1.8238	7.35877	NaN	3.8234	2.23239
O43159	RRP8_HUMAN	7.69266	5.82962	6.0226	3.84111	6.41805	3.09986	6.40754
O43169	CYB5B_HUMAN	19.0136	24.513	18.4996	18.3615	13.419	13.1476	14.7844
O43172	PRP4_HUMAN	9.43769	13.5086	11.8563	9.74494	12.1826	7.23126	9.90454
O43175	SERA_HUMAN	261.975	280.883	274.246	260.972	254.621	272.198	276.708
O43181	NDUS4_HUMAN	11.6275	5.94054	9.65777	5.48912	4.67095	9.83073	3.02494
O43237	DC1L2_HUMAN	13.014	15.83	10.3207	13.4021	14.8036	14.8098	10.0823
O43242	PSMD3_HUMAN	41.1119	30.8188	30.8633	33.8947	37.021	34.4354	33.106
O43251;Q9NWB1	RFOX2_HUMAN;RFOX1_HUMAN	4.28113	1.79137	3.78213	7.71224	7.6746	5.1541	2.78644
O43252	PAPS1_HUMAN	12.5323	5.2315	4.90338	5.60142	5.2175	5.94644	5.48247
O43290	SNUT1_HUMAN	12.5724	12.5869	8.92632	12.1283	11.174	11.0383	9.21664
O43324	MCA3_HUMAN	20.4101	24.3659	23.8117	24.3129	21.8725	30.2964	21.2311
O43390	HNRPR_HUMAN	112.283	113.775	111.36	120.213	114.906	120.186	130.453
O43395	PRPF3_HUMAN	14.4437	15.3845	15.8779	11.3075	9.98966	13.4939	12.2154
O43396	TXNL1_HUMAN	17.2413	12.9422	15.6237	17.0504	18.4031	19.5537	12.5097
O43399	TPD54_HUMAN	72.6492	76.5095	79.4046	67.1708	80.7406	81.7257	79.2981
O43414	ERI3_HUMAN	3.72443	2.87407	1.41578	2.69888	3.7339	1.81782	1.66415
O43447	PPIH_HUMAN	23.5375	21.2013	19.0913	21.995	25.3743	19.8816	20.3589
O43464	HTRA2_HUMAN	9.12064	8.81546	10.4274	4.35017	6.6478	8.26278	5.99992
O43488	ARK72_HUMAN	30.0445	19.8305	23.3442	25.4023	20.0374	20.9451	17.1699
O43491	E41L2_HUMAN	7.26239	7.92854	6.89437	9.90279	8.0158	8.51728	4.53002
O43493	TGON2_HUMAN	4.27271	7.33405	8.52368	5.49209	9.84383	4.69351	4.88168
O43583	DENR_HUMAN	21.8188	18.8164	20.5825	16.9216	17.1368	11.9401	18.0862
O43592	XPOT_HUMAN	20.6201	22.7435	20.5155	20.7948	18.172	18.3988	17.5829
O43598	DNPH1_HUMAN	10.0685	11.1469	9.49207	6.85455	13.8747	11.686	9.01089
O43615	TIM44_HUMAN	25.7637	21.727	28.4369	23.0481	30.7786	25.6456	25.327
O43617	TPPC3_HUMAN	10.9923	10.661	12.2028	9.13068	7.06933	8.33944	8.11793
O43633	CHM2A_HUMAN	8.43712	10.0601	11.7733	8.97169	9.89525	10.124	8.74431
O43653	PSCA_HUMAN	9.99498	2.25846	10.8661	7.53881	5.47255	8.15456	6.96303
O43657	TSN6_HUMAN	8.81501	4.78195	7.91931	12.9171	16.499	17.3041	15.4299
O43660	PLRG1_HUMAN	3.55065	1.77755	4.30434	3.11242	2.84438	1.53435	5.02155
O43670	ZN207_HUMAN	34.5108	41.4361	34.1472	35.1944	27.1563	32.5778	30.5291
O43674	NDUB5_HUMAN	9.96408	14.9779	8.12278	13.4536	13.0525	16.4798	12.313
O43676	NDUB3_HUMAN	11.6472	8.94275	10.3509	10.7528	8.21534	10.5998	12.1964
O43678	NDUA2_HUMAN	6.87391	13.4472	11.9377	14.1758	5.93004	11.6887	9.42098
O43681	GET3_HUMAN	23.6312	21.7822	26.6883	25.0617	21.091	16.4354	23.3453
O43684	BUB3_HUMAN	39.8551	38.6283	47.5193	41.8376	37.1377	38.8605	37.4627
O43707	ACTN4_HUMAN	57.4765	66.076	55.3395	65.3149	61.5383	65.0168	68.8792
O43708	MAAI_HUMAN	1.22134	4.46496	7.30295	5.73147	1.08166	5.11558	4.46636
O43719	HTSF1_HUMAN	15.6249	14.3671	19.5873	16.1083	15.9264	12.384	16.3779
O43747	AP1G1_HUMAN	12.8648	11.7127	11.7355	14.4498	11.4636	11.3511	12.0496
O43760	SNG2_HUMAN	16.9929	12.8714	14.7321	8.3667	10.6933	4.77778	4.08656
O43765	SGTA_HUMAN	9.50231	8.12519	13.044	5.29171	9.76539	6.90912	11.4029
O43768	ENSA_HUMAN	20.5742	18.0765	19.9298	25.409	14.9691	12.5394	17.269
O43776	SYNC_HUMAN	57.2452	54.4153	57.696	57.1042	63.7608	49.7458	51.6931
O43809	CPSF5_HUMAN	38.0402	41.6131	34.8186	38.6881	31.6768	36.9271	36.5308
O43813	LANC1_HUMAN	28.3228	27.7333	29.7187	26.8731	29.3605	26.2953	27.39
O43818	U3IP2_HUMAN	13.0433	14.9104	11.6271	12.1125	12.8841	16.1554	13.7014
O43823	AKAP8_HUMAN	3.51834	7.73184	7.38529	3.89217	5.1881	5.34313	3.82658
O43837	IDH3B_HUMAN	11.3152	18.0928	16.8921	14.2936	14.9197	12.8896	14.4389
O43847	NRDC_HUMAN	10.6417	13.0649	14.1762	16.7933	9.56198	12.037	8.7849
O43852	CALU_HUMAN	49.0441	63.6536	65.2274	70.2904	55.4996	74.5113	73.6943
O43865	SAHH2_HUMAN	15.2586	10.2969	15.0138	16.4239	15.2239	13.2047	11.3582
O43913	ORC5_HUMAN	3.88394	2.44794	2.6514	NaN	NaN	4.2465	0.987944
O43920	NDUS5_HUMAN	10.5701	7.62034	9.74095	7.45339	12.7385	10.0907	12.2138
O60216	RAD21_HUMAN	9.34429	12.4308	10.772	6.75748	12.1039	10.6818	9.87955
O60220	TIM8A_HUMAN	41.639	48.9914	44.6506	31.9907	40.6388	73.3742	69.4222
O60231	DHX16_HUMAN	24.526	20.0301	21.4728	21.6492	17.2961	18.4761	14.8432
O60232	ZNRD2_HUMAN	12.1796	8.74979	12.549	8.63172	9.17956	13.0977	9.33823
O60256	KPRB_HUMAN	13.1834	7.60344	8.76202	8.67704	7.49303	8.81178	8.68422
O60264	SMCA5_HUMAN	31.0701	34.6087	37.8456	32.9496	30.9518	32.5316	28.7042
O60271	JIP4_HUMAN	4.98199	5.60346	6.27175	8.47252	9.45986	7.53827	7.6881
O60287	NPA1P_HUMAN	7.68681	5.61209	6.09724	4.97724	9.29353	6.45146	5.41028
O60306	AQR_HUMAN	12.8184	11.1208	6.74807	5.01614	11.3256	8.33617	5.86463
O60313	OPA1_HUMAN	14.0335	13.3267	13.0825	11.9865	9.62171	10.4583	11.833
O60341	KDM1A_HUMAN	6.44757	21.3259	10.4021	14.237	13.3076	18.7051	21.1444
O60427	FADS1_HUMAN	8.50438	12.5048	9.31243	15.9288	9.81687	10.8746	8.08163
O60437	PEPL_HUMAN	4.30495	3.70182	3.97731	4.25153	4.27042	3.43802	3.98869
O60443	GSDME_HUMAN	1.2441	NaN	NaN	2.13561	4.34477	3.8629	1.92398
O60469	DSCAM_HUMAN	2.94143	3.1347	6.16187	8.78532	2.11293	7.47407	1.91229
O60488	ACSL4_HUMAN	17.7072	12.9452	17.2741	14.5414	16.6446	13.2143	11.7199
O60493	SNX3_HUMAN	15.8672	10.3676	13.5869	12.5748	11.8406	14.551	13.6855
O60502	OGA_HUMAN	19.4668	15.7326	14.1063	11.27	11.4848	20.2896	12.9712
O60506	HNRPQ_HUMAN	87.3462	88.0248	94.5204	100.296	92.9037	96.5238	90.587
O60524	NEMF_HUMAN	3.47144	3.0968	2.69049	5.45321	4.44361	3.01589	2.0829
O60547	GMDS_HUMAN	8.56363	7.39842	7.61641	7.81116	4.63033	7.79281	5.19106
O60568	PLOD3_HUMAN	31.6342	24.5838	23.4986	27.2629	27.0889	25.5105	24.4482
O60610	DIAP1_HUMAN	24.4999	23.4636	24.6798	26.231	24.2556	26.6042	21.2873
O60613	SEP15_HUMAN	5.40894	3.34647	2.34599	1.33692	1.07771	3.162	1.9041
O60637	TSN3_HUMAN	10.4275	15.592	14.2848	10.8444	16.8472	13.5707	17.3645
O60664	PLIN3_HUMAN	23.9412	24.8083	29.6114	24.528	22.7224	27.1739	24.819
O60678	ANM3_HUMAN	9.53681	7.80491	7.31116	6.98761	8.19096	10.8378	9.51457
O60684	IMA7_HUMAN	12.9637	11.9539	15.4359	12.7187	12.492	13.4004	14.7584
O60701	UGDH_HUMAN	19.1633	19.1934	21.3674	14.7197	15.9391	20.2009	18.2733
O60716	CTND1_HUMAN	8.43535	6.37507	8.06398	8.57217	5.36998	7.9987	7.55139
O60739;P41567	EIF1B_HUMAN;EIF1_HUMAN	29.8071	26.7465	20.186	23.2245	20.7692	19.4833	19.7149
O60749	SNX2_HUMAN	12.7814	18.2761	15.4378	19.2743	17.5538	17.5418	16.6741
O60762	DPM1_HUMAN	35.719	29.6499	26.2387	24.2384	23.0225	23.8673	19.7206
O60763	USO1_HUMAN	10.1757	11.4256	10.3244	9.85569	9.52627	8.86066	9.03307
O60814;P57053;P58876;P62807;Q5QNW6;Q93079;Q99877;Q99879;Q99880	H2B1K_HUMAN;H2BFS_HUMAN;H2B1D_HUMAN;H2B1C_HUMAN;H2B2F_HUMAN;H2B1H_HUMAN;H2B1N_HUMAN;H2B1M_HUMAN;H2B1L_HUMAN	5036.55	5126.83	4930.22	5369.47	5265.73	5603.81	5171.8
O60828	PQBP1_HUMAN	11.8563	25.8242	23.7681	22.3409	19.9792	18.3262	12.4179
O60832	DKC1_HUMAN	28.572	27.2927	28.4899	27.9431	25.9138	25.8408	25.0168
O60841	IF2P_HUMAN	35.5556	42.9407	34.463	39.1783	40.8086	37.5242	42.0665
O60869	EDF1_HUMAN	48.1006	39.2521	40.2058	47.231	48.9046	39.5047	40.0721
O60884	DNJA2_HUMAN	35.4324	28.3262	25.1364	25.0254	25.8852	32.1977	27.3708
O60888	CUTA_HUMAN	49.1066	27.4566	51.7878	38.6246	45.1255	35.3208	43.7831
O60907	TBL1X_HUMAN	6.15732	10.6067	6.30641	5.99253	3.72448	5.10641	4.09934
O60925	PFD1_HUMAN	14.7992	19.9225	18.8774	13.9427	17.2562	12.9454	18.2307
O60934	NBN_HUMAN	9.39664	6.00918	5.84691	9.44177	9.56876	6.74791	7.05101
O75027	ABCB7_HUMAN	12.0877	10.2091	10.0627	9.14219	12.0323	8.76322	8.41949
O75083	WDR1_HUMAN	47.5529	53.9776	53.7562	51.8137	45.7521	49.0773	54.2656
O75112	LDB3_HUMAN	3.16745	1.88374	5.23171	5.49415	2.45958	2.7614	3.3934
O75116	ROCK2_HUMAN	6.30801	5.85352	6.77015	7.32112	6.57174	7.77947	5.62292
O75122;Q7Z460	CLAP2_HUMAN;CLAP1_HUMAN	NaN	NaN	NaN	NaN	1	NaN	NaN
O75131	CPNE3_HUMAN	21.5616	22.8074	24.9315	21.461	23.6627	22.5992	24.5145
O75150	BRE1B_HUMAN	2.52141	4.00219	2.38755	4.92012	1.2506	3.75395	3.88883
O75152	ZC11A_HUMAN	5.86953	5.32253	9.20297	8.81098	6.45537	6.01178	5.48099
O75153	CLU_HUMAN	10.1786	12.4512	11.2473	10.0318	8.79537	9.27264	11.377
O75179	ANR17_HUMAN	NaN	NaN	NaN	NaN	NaN	NaN	2.27248
O75208	COQ9_HUMAN	10.8973	14.6068	12.2646	19.5299	7.32644	7.45481	18.1098
O75223	GGCT_HUMAN	18.1583	28.6229	25.6298	19.9575	17.1052	18.6892	22.8119
O75251	NDUS7_HUMAN	19.6456	18.9965	21.946	17.146	20.8776	16.3613	13.2549
O75306	NDUS2_HUMAN	21.8616	29.2321	21.5026	18.6833	24.2106	23.4541	20.0187
O75311	GLRA3_HUMAN	NaN	NaN	1	NaN	NaN	1.18581	NaN
O75323	NIPS2_HUMAN	16.4563	18.6751	22.379	7.24733	18.3482	5.41767	13.6637
O75340	PDCD6_HUMAN	29.8013	24.9077	38.2582	33.4247	30.7048	40.9859	33.9571
O75347	TBCA_HUMAN	80.5136	65.7235	81.3027	64.987	72.1961	67.2305	67.1538
O75348	VATG1_HUMAN	11.6238	5.12214	9.91278	5.79605	3.98962	4.51637	7.5474
O75351	VPS4B_HUMAN	8.19346	10.6393	8.91913	6.09838	6.56297	9.61734	10.4188
O75352	MPU1_HUMAN	7.82538	11.8136	18.5298	4.11839	6.25899	6.61199	9.83417
O75367	H2AY_HUMAN	120.059	109.834	111.066	108.439	121.256	123.062	119.876
O75368	SH3L1_HUMAN	11.6196	15.5181	13.1057	14.9311	12.7866	15.0773	12.8301
O75369	FLNB_HUMAN	159.857	163.172	161.8	167.256	159.313	168.648	166.215
O75380	NDUS6_HUMAN	6.4943	6.55442	3.12223	5.74129	7.8908	6.41381	5.41981
O75390	CISY_HUMAN	113.924	112.924	118.026	107.111	115.539	107.779	102.071
O75391	SPAG7_HUMAN	4.88291	3.87522	2.52307	3.04242	3.0404	5.42928	5.74759
O75396	SC22B_HUMAN	37.3814	38.7115	45.4192	44.622	49.9718	40.1065	36.2892
O75400	PR40A_HUMAN	25.6489	26.3499	25.5733	22.994	37.2167	24.0174	26.2073
O75436	VP26A_HUMAN	24.6658	31.2529	29.0739	23.2721	32.0697	28.6683	23.9621
O75438	NDUB1_HUMAN	2.81614	3.61842	4.34729	1.279	4.73134	1.6568	3.66903
O75439	MPPB_HUMAN	29.6454	29.2934	33.113	27.4738	27.5844	28.2464	29.2074
O75443	TECTA_HUMAN	0.451273	1	1.23309	NaN	NaN	NaN	NaN
O75475	PSIP1_HUMAN	27.9233	21.6398	28.3938	21.6777	25.9916	23.6406	22.4353
O75477	ERLN1_HUMAN	8.74542	4.48297	6.6422	8.46016	5.91929	5.01773	6.56044
O75489	NDUS3_HUMAN	17.0503	15.9103	22.6483	21.106	18.6883	14.131	17.0718
O75494	SRS10_HUMAN	15.1183	12.2208	13.0101	15.0099	9.71237	12.0665	13.8439
O75521	ECI2_HUMAN	14.6185	12.0061	7.51456	8.85085	12.2008	9.35182	8.42095
O75531	BAF_HUMAN	171.876	186.12	170.497	166.589	178.538	165.742	175.368
O75533	SF3B1_HUMAN	42.6476	43.4626	47.8139	46.7585	44.5498	47.2911	43.5255
O75534	CSDE1_HUMAN	28.9637	23.8729	22.8456	22.408	20.7301	21.7346	23.8682
O75569	PRKRA_HUMAN	2.23642	2.32659	3.5835	3.49092	NaN	1.04324	0.763433
O75582	KS6A5_HUMAN	9.56263	3.00348	1.81056	7.85424	6.1015	3.26236	2.83221
O75607	NPM3_HUMAN	16.153	13.8842	8.43427	11.7	9.67878	5.28716	11.4948
O75608	LYPA1_HUMAN	30.1657	25.7103	31.4151	23.0583	26.3541	30.0635	27.868
O75616	ERAL1_HUMAN	9.34837	6.4121	8.61497	3.59819	4.34196	7.78325	9.57221
O75643	U520_HUMAN	27.2258	26.0357	25.6551	27.6642	26.8215	29.7909	27.7809
O75663	TIPRL_HUMAN	10.0504	6.58946	2.17644	4.65193	5.04452	7.07984	4.16902
O75683	SURF6_HUMAN	10.0721	8.97021	12.1875	11.1528	9.08004	6.95209	12.4682
O75691	UTP20_HUMAN	6.91305	6.60351	4.1017	5.53818	5.49035	4.41122	8.85342
O75694	NU155_HUMAN	8.76983	8.17151	8.68016	9.09008	8.73665	8.43993	8.55304
O75695	XRP2_HUMAN	8.6831	5.25346	12.3595	3.47179	3.5047	4.09215	5.08732
O75717	WDHD1_HUMAN	5.43712	8.92565	5.42336	3.58184	6.03868	6.19149	5.20159
O75718	CRTAP_HUMAN	18.8651	18.9078	16.1495	16.5814	19.6186	16.1795	14.6412
O75746	CMC1_HUMAN	14.8529	16.0375	19.5364	21.0922	22.291	22.4417	21.4549
O75818	RPP40_HUMAN	NaN	NaN	NaN	1	0.794066	NaN	1.01533
O75821	EIF3G_HUMAN	34.5805	32.3249	41.7341	37.8339	42.8879	39.2871	48.1373
O75822	EIF3J_HUMAN	59.5438	60.0398	67.083	65.7049	58.8449	61.095	55.3108
O75832	PSD10_HUMAN	8.51925	7.98218	4.83489	6.82878	4.44449	5.17218	5.63852
O75844	FACE1_HUMAN	26.4186	24.731	24.401	19.4309	22.6896	21.6096	20.9864
O75874	IDHC_HUMAN	38.6925	44.7519	50.3501	45.3309	49.2746	46.8576	50.0483
O75880	SCO1_HUMAN	17.1761	21.2195	8.19689	14.1273	19.1163	16.9651	13.2421
O75915	PRAF3_HUMAN	24.7433	15.1791	22.9786	15.3045	16.2161	16.8222	11.6259
O75934	SPF27_HUMAN	6.1248	4.25113	7.1551	7.82601	2.19129	7.697	5.34218
O75935	DCTN3_HUMAN	14.486	11.4161	9.81812	16.4489	12.4415	11.7345	8.89907
O75937	DNJC8_HUMAN	25.6846	23.2008	22.3017	32.2996	30.216	22.969	22.8759
O75940	SPF30_HUMAN	7.22804	6.84137	6.82936	9.61278	10.5852	6.54706	8.2373
O75947	ATP5H_HUMAN	61.8282	75.506	60.5639	65.5254	72.6246	71.92	75.4978
O75955	FLOT1_HUMAN	20.5328	22.0993	17.5863	18.6649	18.8671	18.912	19.6061
O75964	ATP5L_HUMAN	68.0069	66.3731	68.2829	69.4313	65.4376	73.943	76.0168
O76003	GLRX3_HUMAN	56.5091	51.6764	46.8731	49.3366	47.6273	44.1211	45.3135
O76021	RL1D1_HUMAN	83.0266	85.8971	91.2637	84.2931	92.1924	86.683	85.5087
O76031	CLPX_HUMAN	6.18423	7.87076	8.03526	4.63202	4.03201	5.32347	4.74691
O76071	CIAO1_HUMAN	8.70358	6.66422	3.31707	4.3396	4.15754	3.87545	3.31391
O76094	SRP72_HUMAN	13.042	13.0969	13.2473	10.9803	10.7374	11.7001	11.11
O94776	MTA2_HUMAN	23.4432	25.5496	28.0056	23.63	22.4763	21.2083	23.6236
O94826	TOM70_HUMAN	14.195	17.9954	17.0354	18.7387	14.3099	16.4005	19.2293
O94842	TOX4_HUMAN	7.35409	2.79003	5.74689	3.2842	2.70125	4.73722	4.60932
O94874	UFL1_HUMAN	14.4637	13.2602	14.6107	10.5759	13.224	14.3014	15.0411
O94875	SRBS2_HUMAN	6.79492	13.6471	10.6452	7.50889	10.2842	8.09862	5.72991
O94888	UBXN7_HUMAN	3.13361	1.84889	2.60406	1.96708	3.77887	3.87971	3.5244
O94901	SUN1_HUMAN	5.56403	4.30166	2.45113	NaN	3.54208	1.06824	2.01914
O94903	PLPHP_HUMAN	6.15624	9.79416	8.57158	8.75554	4.88459	6.84174	6.20696
O94905	ERLN2_HUMAN	32.0043	19.4368	29.9063	21.6075	23.0909	25.0549	22.7722
O94906	PRP6_HUMAN	18.853	20.5194	15.1829	21.2992	14.7683	16.7169	16.8568
O94915	FRYL_HUMAN	10.9209	14.5927	14.8276	16.3223	23.4877	17.0306	9.48466
O94925	GLSK_HUMAN	4.90679	5.20905	5.08465	5.24884	2.06765	5.48537	2.57686
O94973	AP2A2_HUMAN	5.73782	3.74564	3.76359	3.28176	2.81001	3.3874	3.12068
O94979	SC31A_HUMAN	15.2609	16.3091	16.0397	10.5412	14.4214	12.2048	15.7994
O94992	HEXI1_HUMAN	NaN	2.67516	0.877949	NaN	1	NaN	NaN
O95071	UBR5_HUMAN	2.75539	2.12857	NaN	2.61482	4.5155	2.89409	3.19668
O95084	PRS23_HUMAN	8.30616	3.57076	1.45936	3.39888	4.30567	1.43067	1.36333
O95104;Q9UPN6	SCAF4_HUMAN;SCAF8_HUMAN	3.06373	2.47166	2.20559	NaN	2.83826	NaN	0.923653
O95155	UBE4B_HUMAN	4.80251	1.4191	2.33779	7.74806	5.9753	NaN	3.31999
O95159	ZFPL1_HUMAN	10.1264	17.9075	7.60496	20.3699	14.03	9.21314	9.45118
O95163	ELP1_HUMAN	8.07819	7.82467	7.99448	6.02965	7.49279	7.16739	7.58917
O95167	NDUA3_HUMAN	6.42471	6.91807	8.14051	9.32982	8.6892	3.78328	5.18886
O95168	NDUB4_HUMAN	25.0727	35.3201	19.4175	25.1098	25.3254	22.9791	21.7958
O95169	NDUB8_HUMAN	14.0706	13.2899	13.083	14.9369	9.84702	14.8406	9.70049
O95182	NDUA7_HUMAN	7.40139	7.53203	4.46533	7.21342	5.33991	7.1714	7.51471
O95197	RTN3_HUMAN	27.0594	22.1781	23.1534	27.227	30.0871	26.1326	26.1604
O95202	LETM1_HUMAN	16.3623	11.9974	13.3202	14.3464	14.4716	13.8526	14.3555
O95218	ZRAB2_HUMAN	22.1658	21.7512	24.9969	21.7391	23.8148	18.1745	16.8119
O95232	LC7L3_HUMAN	13.4648	12.5459	12.6655	12.3116	9.96408	13.037	13.2237
O95239;Q2VIQ3	KIF4A_HUMAN;KIF4B_HUMAN	2.27578	7.8048	4.23498	4.40856	4.90189	NaN	NaN
O95255	MRP6_HUMAN	12.4939	18.9831	16.1616	11.1389	20.2094	8.49967	14.6744
O95292	VAPB_HUMAN	25.0346	24.3541	23.5216	21.687	23.1747	24.3626	24.488
O95295	SNAPN_HUMAN	NaN	NaN	2.83362	4.88067	2.79556	1.18697	3.82248
O95297	MPZL1_HUMAN	7.58398	7.95465	6.81851	4.58192	4.76148	5.1346	3.60795
O95298	NDUC2_HUMAN	12.0427	10.9266	8.62728	9.48691	9.91771	13.943	13.2996
O95299	NDUAA_HUMAN	22.7077	18.4255	24.3589	25.0851	23.9862	21.2384	24.6837
O95302	FKBP9_HUMAN	9.71778	14.3988	9.96739	14.1644	14.9526	13.2144	11.1713
O95336	6PGL_HUMAN	61.4576	51.9404	61.9608	53.483	62.5255	62.908	64.9468
O95340	PAPS2_HUMAN	9.01983	7.6329	5.04621	9.37692	8.65544	7.35637	7.41684
O95347	SMC2_HUMAN	14.2303	18.1781	16.1662	14.8184	16.0952	18.201	18.3455
O95361	TRI16_HUMAN	0.923305	4.68794	1.5028	2.56623	NaN	6.89761	4.49544
O95372	LYPA2_HUMAN	21.7747	13.8486	10.0487	12.0979	11.3895	17.4401	9.3874
O95373	IPO7_HUMAN	61.6937	54.9883	52.2617	60.81	51.5923	56.0716	47.7824
O95376	ARI2_HUMAN	2.24749	3.32865	4.24517	3.88418	5.03162	1.79925	1.62294
O95394	AGM1_HUMAN	14.2615	16.612	18.8852	14.0606	13.6762	14.9763	14.4183
O95400	CD2B2_HUMAN	6.601	7.92424	6.83123	9.82623	6.80159	9.45386	9.51357
O95433	AHSA1_HUMAN	40.1686	45.3929	34.5376	40.4049	34.7084	38.1924	34.1616
O95453	PARN_HUMAN	9.48776	5.26903	9.02804	8.46449	6.05689	6.53614	7.10904
O95456	PSMG1_HUMAN	9.83969	9.92647	11.1942	6.93569	12.7274	11.9319	12.1496
O95470	SGPL1_HUMAN	7.53382	3.26369	5.29791	3.63929	3.21475	3.61522	5.15117
O95478	NSA2_HUMAN	8.04313	12.1504	14.2736	13.6288	9.48081	9.59407	9.98307
O95486	SC24A_HUMAN	5.45947	5.69576	3.48927	5.90812	8.33209	6.52107	7.81557
O95562	SFT2B_HUMAN	1.92278	2.44726	6.03309	2.50616	6.15406	6.41468	8.59867
O95571	ETHE1_HUMAN	14.2299	11.6305	13.2308	12.6217	11.4356	11.2944	9.73122
O95573	ACSL3_HUMAN	19.4073	24.6064	24.567	21.4788	21.5703	24.2471	21.4191
O95630	STABP_HUMAN	1.36269	5.05164	4.26438	3.50075	4.9779	8.20851	5.5633
O95707	RPP29_HUMAN	6.6765	2.87962	4.65372	2.44774	0.977408	1.00466	3.52622
O95747	OXSR1_HUMAN	13.9843	19.3704	20.6541	17.1711	14.8777	20.5128	18.3954
O95757	HS74L_HUMAN	24.7449	26.4869	23.8758	21.6651	23.0574	21.6971	24.3045
O95758	PTBP3_HUMAN	89.9629	74.8905	99.14	86.2693	75.623	78.665	75.8376
O95777	LSM8_HUMAN	16.5243	16.4189	12.2531	23.9855	15.0734	16.5197	13.5527
O95782	AP2A1_HUMAN	27.0095	22.9571	25.0142	25.1762	20.8487	23.5386	25.3401
O95816	BAG2_HUMAN	36.1064	32.8938	32.5538	39.3062	32.7659	36.9104	32.6916
O95825	QORL1_HUMAN	7.24219	NaN	NaN	5.0211	3.8002	5.86506	NaN
O95831	AIFM1_HUMAN	33.7113	31.5379	31.9752	29.7088	35.3167	34.968	27.0993
O95833	CLIC3_HUMAN	12.8072	6.91505	9.47333	10.9664	8.57313	11.4099	6.20212
O95834	EMAL2_HUMAN	5.05317	7.46646	4.28457	8.91377	6.33026	5.67107	7.82856
O95861	BPNT1_HUMAN	12.0374	12.2281	9.8707	9.20925	12.7831	6.82463	8.28738
O95865	DDAH2_HUMAN	0.594146	1.31264	NaN	NaN	0.718573	1.86814	2.10396
O95881	TXD12_HUMAN	23.0339	13.051	20.5769	11.6062	12.8002	13.2617	13.5796
O95983	MBD3_HUMAN	NaN	NaN	NaN	1	0.715535	2.01735	NaN
O95989	NUDT3_HUMAN	7.50141	3.98065	7.1848	6.7635	4.8975	5.59119	4.79694
O96000	NDUBA_HUMAN	23.4645	27.4955	32.6052	25.8318	24.8646	25.4133	29.8185
O96008	TOM40_HUMAN	21.6422	14.4964	19.2125	20.7834	21.4605	16.1728	17.3154
O96019	ACL6A_HUMAN	17.8302	22.374	20.208	22.7285	20.6809	16.5997	24.3919
P00338	LDHA_HUMAN	1237.74	1240.01	1253.99	1182.27	1194.62	1102.81	1239.46
P00367	DHE3_HUMAN	35.2174	36.7196	36.1762	35.0648	29.7635	36.6457	34.3254
P00374	DYR_HUMAN	15.5626	11.3039	13.1971	13.1687	14.9328	8.84449	10.9924
P00387	NB5R3_HUMAN	30.6551	25.9075	25.6397	26.0976	36.4367	24.9931	23.1108
P00390	GSHR_HUMAN	31.9737	22.6447	30.3964	18.5096	26.2263	22.773	22.6358
P00403	COX2_HUMAN	141.29	137.652	149.508	120.185	116.338	124.33	137.077
P00441	SODC_HUMAN	34.5956	32.5617	30.3142	33.8669	43.0659	32.6809	38.3648
P00491	PNPH_HUMAN	26.008	22.4803	32.1004	27.5202	22.0953	27.6478	24.7563
P00492	HPRT_HUMAN	36.7644	37.0454	35.5445	38.1534	34.5902	37.4261	32.657
P00505	AATM_HUMAN	119.859	115.336	115.557	123.132	118.704	120.958	114.874
P00533	EGFR_HUMAN	17.2958	15.1289	12.8282	11.6536	14.9831	13.5526	12.6507
P00558	PGK1_HUMAN	743.2	780.424	746.944	760.007	728.82	780.282	805.87
P00568	KAD1_HUMAN	58.034	40.4404	51.5343	58.652	48.0077	48.8629	41.7042
P00734	THRB_HUMAN	20.1942	13.1413	18.0499	13.7904	22.0251	13.1709	11.881
P00742	FA10_HUMAN	9.64785	11.4534	10.1729	6.75364	6.461	11.3901	7.0088
P00747	PLMN_HUMAN	17.5327	13.5728	17.3115	15.6647	14.3182	11.126	12.0392
P00846	ATP6_HUMAN	11.7295	19.5313	21.5892	34.0621	25.3195	21.4696	22.5118
P00966	ASSY_HUMAN	439.821	437.325	428.82	446.903	455.363	452.046	463.422
P01008	ANT3_HUMAN	30.1766	26.7357	39.6666	30.5827	35.6584	27.0184	34.0873
P01009	A1AT_HUMAN	26.5007	29.9388	39.8004	28.411	37.85	28.586	34.3655
P01023	A2MG_HUMAN	47.4675	54.3007	55.4262	53.6323	52.3584	59.0185	57.5061
P01024	CO3_HUMAN	154.29	172.48	157.802	155.891	155.164	147.514	152.375
P01031	CO5_HUMAN	NaN	9.84544	7.8182	NaN	9.31479	2.80662	5.96767
P01111	RASN_HUMAN	23.8163	28.7604	20.8832	19.5614	25.5007	24.5003	21.2759
P01116	RASK_HUMAN	4.97362	10.453	1.54336	8.27048	13.2414	8.72244	3.48372
P01889	HLAB_HUMAN	33.4624	29.6602	29.477	39.9032	30.108	37.9189	28.9448
P02042;P68871	HBD_HUMAN;HBB_HUMAN	166.688	225.307	198.972	195.934	173.404	193.391	161.265
P02100;P69891;P69892	HBE_HUMAN;HBG1_HUMAN;HBG2_HUMAN	982.38	1164.13	1135.58	420.66	568.792	696.552	678.654
P02511	CRYAB_HUMAN	1.51014	1.05138	3.37262	2.8467	5.0101	2.94798	5.87614
P02545	LMNA_HUMAN	348.751	337.473	343.398	357.297	333.145	330.054	354.993
P02649	APOE_HUMAN	11.5292	14.9498	12.2757	8.35872	17.1413	18.2901	17.4738
P02656	APOC3_HUMAN	4.87039	2.82461	9.85902	6.5035	7.55244	4.69562	10.7809
P02675	FIBB_HUMAN	25.4015	15.107	13.7514	8.46339	7.62109	14.3572	10.5182
P02679	FIBG_HUMAN	NaN	2.41307	1.56034	4.55428	NaN	NaN	7.9817
P02748	CO9_HUMAN	16.5351	22.0662	22.2605	25.2904	26.2502	25.8437	9.76466
P02760	AMBP_HUMAN	186.116	179.008	166.824	183.068	208.774	174.788	222.27
P02765	FETUA_HUMAN	325.541	302.292	300.524	273.61	319.025	303.961	311.363
P02768	ALBU_HUMAN	201.013	228.298	246.824	196.806	203.844	216.955	239.03
P02771	FETA_HUMAN	57.3134	57.9884	62.0654	54.5694	45.1706	54.1858	59.7058
P02786	TFR1_HUMAN	186.782	181.324	181.613	170.092	185.958	185.46	181.288
P02788	TRFL_HUMAN	22.8802	23.5999	25.5399	24.1946	11.4579	20.7209	20.5009
P02795;P13640;P80297	MT2_HUMAN;MT1G_HUMAN;MT1X_HUMAN	136.302	119.628	74.872	88.4867	89.4696	109.342	96.6745
P04004	VTNC_HUMAN	21.4051	21.7135	23.249	23.6764	22.7801	14.0329	13.6388
P04040	CATA_HUMAN	40.072	44.9189	41.5552	54.1886	40.1154	40.2798	39.3998
P04049;P10398;P15056	RAF1_HUMAN;ARAF_HUMAN;BRAF_HUMAN	NaN	4.41843	3.68255	2.46234	4.55778	3.4283	4.31845
P04062	GLCM_HUMAN	9.15424	9.41721	13.0831	8.5415	13.3073	8.12813	10.152
P04075	ALDOA_HUMAN	775.992	760.74	783.445	774.977	731.403	743.809	754.427
P04080	CYTB_HUMAN	51.4965	65.8012	44.2848	63.5467	41.9456	41.5292	54.8801
P04083	ANXA1_HUMAN	261.685	264.25	264.656	261.244	289.31	263.332	283.459
P04114	APOB_HUMAN	6.18264	7.00138	13.5732	11.8672	6.86915	9.08941	8.20424
P04150	GCR_HUMAN	1.81538	1.78137	2.80381	3.50246	2.10969	5.07077	11.9336
P04179	SODM_HUMAN	59.6504	62.1023	51.9408	59.1282	54.9412	48.0681	62.9191
P04181	OAT_HUMAN	7.37365	7.29174	8.49142	6.17333	5.45187	2.86804	4.06545
P04183	KITH_HUMAN	3.25518	2.59508	3.69726	3.71359	3.03436	4.29671	2.40008
P04217	A1BG_HUMAN	17.3673	30.9114	20.533	25.0755	14.926	22.5037	19.4648
P04278	SHBG_HUMAN	NaN	1.755	6.25723	3.91912	NaN	2.27367	1.05478
P04406	G3P_HUMAN	1017.75	1172.06	1111.45	1093.47	1111.33	1166.37	1175.59
P04439	HLAA_HUMAN	26.4711	25.9674	28.728	25.8669	19.5973	25.5076	25.9706
P04632	CPNS1_HUMAN	55.0419	43.3994	50.8717	45.5764	46.6065	39.3991	36.063
P04746;P0DTE7;P0DTE8;P0DUB6;P19961	AMYP_HUMAN;AMY1B_HUMAN;AMY1C_HUMAN;AMY1A_HUMAN;AMY2B_HUMAN	NaN	2.77027	4.84249	2.88058	NaN	3.21382	1.16714
P04792	HSPB1_HUMAN	140.684	129.745	130.155	127.585	131.711	122.426	131.687
P04818	TYSY_HUMAN	4.50352	6.4883	3.53791	2.67328	3.78103	9.74945	4.45805
P04843	RPN1_HUMAN	67.3592	71.191	67.0005	69.8132	61.7542	67.0452	62.9081
P04844	RPN2_HUMAN	38.9085	33.0846	40.7644	43.7426	44.3203	43.9035	42.2017
P04899	GNAI2_HUMAN	78.8969	73.2584	62.4898	60.0909	66.1288	65.67	73.1559
P04908;P0C0S8;P20671;Q16777;Q6FI13;Q7L7L0;Q93077;Q96KK5;Q99878;Q9BTM1	H2A1B_HUMAN;H2A1_HUMAN;H2A1D_HUMAN;H2A2C_HUMAN;H2A2A_HUMAN;H2A3_HUMAN;H2A1C_HUMAN;H2A1H_HUMAN;H2A1J_HUMAN;H2AJ_HUMAN	5741.46	5996.58	5716.19	6217.1	5760.27	5387.22	4814.88
P05023	AT1A1_HUMAN	73.4695	64.9043	68.2697	67.3704	61.1743	68.1999	66.0963
P05026	AT1B1_HUMAN	32.2146	28.2109	23.6769	29.8755	20.3201	29.7434	18.0677
P05091	ALDH2_HUMAN	10.476	37.3636	11.3801	14.7319	24.788	8.65486	12.1345
P05114	HMGN1_HUMAN	40.1495	41.0282	37.1336	31.9698	34.6367	47.8963	41.2462
P05141	ADT2_HUMAN	580.321	594.556	587.386	610.741	626.227	572.92	574.219
P05161	ISG15_HUMAN	NaN	6.10858	7.80729	7.33715	3.71323	5.1375	6.21429
P05165	PCCA_HUMAN	2.67067	1.78087	NaN	1.6927	3.35843	1.7954	NaN
P05198	IF2A_HUMAN	97.8052	97.9147	82.7056	88.5277	85.2879	91.7962	88.2076
P05204	HMGN2_HUMAN	29.0908	43.96	21.8561	34.8334	20.9477	25.6597	13.922
P05362	ICAM1_HUMAN	7.01221	6.08724	8.28634	10.0019	8.74951	7.69163	7.15593
P05386	RLA1_HUMAN	52.2645	89.7492	11.3935	75.2751	72.7454	79.1736	26.779
P05387	RLA2_HUMAN	315.278	326.242	305.948	332.768	315.621	273.974	318.085
P05388	RLA0_HUMAN	272.546	265.847	253.684	253.847	252.758	267.385	259.708
P05455	LA_HUMAN	42.942	53.0073	36.8613	49.0401	42.9348	48.9538	49.7546
P05543	THBG_HUMAN	19.443	12.7825	18.5451	11.5825	17.9244	16.8387	14.4612
P05546	HEP2_HUMAN	42.3349	42.2259	38.0315	46.158	41.2164	40.1613	37.0978
P05556	ITB1_HUMAN	44.6215	46.5	47.6689	43.9878	51.4971	50.522	47.3587
P05783	K1C18_HUMAN	903.351	929.032	912.621	962.394	932.273	928.982	929.384
P05787	K2C8_HUMAN	1497.53	1560.99	1536.94	1568.77	1552.78	1524.67	1578.19
P06132	DCUP_HUMAN	8.35463	4.5258	13.4636	5.19128	6.43128	7.37197	6.69726
P06280	AGAL_HUMAN	4.45766	7.4421	2.63776	3.34226	2.04554	8.85323	8.73313
P06396	GELS_HUMAN	79.0917	79.7141	76.1244	75.3513	77.9795	78.9979	78.815
P06454	PTMA_HUMAN	679.032	713.651	663.288	691.58	643.075	671.512	700.331
P06493	CDK1_HUMAN	35.7714	30.2918	39.1825	33.2291	35.8167	33.7134	29.7389
P06576	ATPB_HUMAN	293.393	327.287	313.356	289.407	310.838	305.837	343.553
P06703	S10A6_HUMAN	2266.76	2318.95	2486.51	2487.26	2426.27	2299.76	2408.99
P06710	DPO3X_ECOLI	34.4287	54.3802	46.4411	56.3352	40.5653	45.6388	63.8129
P06730	IF4E_HUMAN	22.7421	22.0591	22.0362	17.8355	21.0849	17.701	21.3663
P06733	ENOA_HUMAN	865.595	873.89	838.792	866.866	862.725	890.566	846.959
P06737	PYGL_HUMAN	21.8708	21.577	21.4578	20.9302	22.315	20.8001	18.2197
P06744	G6PI_HUMAN	128.891	134.29	121.36	131.54	140.929	125.437	123.366
P06748	NPM_HUMAN	428.123	548.6	501.377	462.342	511.778	483.627	423.95
P06753	TPM3_HUMAN	90.2954	115.509	104.567	94.1206	112.678	118.007	111.465
P06865	HEXA_HUMAN	13.5769	13.1	13.5138	15.1705	12.8503	9.96199	10.7652
P07099	HYEP_HUMAN	10.0839	11.3667	7.77073	6.69029	12.6663	10.9735	9.12863
P07108	ACBP_HUMAN	20.4017	12.5933	13.931	13.5462	11.3896	14.9175	14.9127
P07195	LDHB_HUMAN	810.501	825.38	833.349	803.733	831.237	852.961	796.558
P07203	GPX1_HUMAN	44.9318	43.7476	36.9545	36.6956	42.1973	42.2764	34.3411
P07237	PDIA1_HUMAN	150.715	145.285	147.784	157.268	153.399	152.269	165.407
P07305	H10_HUMAN	36.2943	39.6494	47.2521	35.6485	29.2097	35.9821	40.2608
P07311	ACYP1_HUMAN	6.8108	5.9109	5.70446	5.51772	5.08512	6.17146	4.93258
P07339	CATD_HUMAN	27.8719	21.6133	28.2133	22.2528	36.5748	23.26	33.1244
P07355	ANXA2_HUMAN	848.353	824.226	848.789	808.188	848.9	851.011	865.601
P07358	CO8B_HUMAN	5.88795	4.94587	3.31512	6.47522	5.30954	3.32886	6.62911
P07384	CAN1_HUMAN	22.1597	21.7317	24.4545	25.2036	25.3549	25.7458	24.5061
P07437	TBB5_HUMAN	223.331	293.405	205.011	258.33	278.817	265.234	221.267
P07602	SAP_HUMAN	189.921	184.847	180.424	175.719	166.391	169.328	149.228
P07686	HEXB_HUMAN	25.7284	24.9422	23.9521	24.2416	19.9238	17.6631	22.4275
P07711	CATL1_HUMAN	2.25216	1.84262	NaN	1.30019	1.01581	3.61662	4.63234
P07737	PROF1_HUMAN	745.491	826.639	750.786	833.728	710.687	782.875	730.796
P07741	APT_HUMAN	48.3276	56.8855	57.3895	53.7048	53.6715	47.9972	57.9012
P07814	SYEP_HUMAN	68.4946	70.7247	67.6412	72.7333	72.3652	70.592	69.9441
P07858	CATB_HUMAN	7.32222	8.34793	6.82729	13.4292	12.4327	8.77745	6.82892
P07900	HS90A_HUMAN	418.754	375.572	391.363	431.947	411.787	396.936	432.99
P07910	HNRPC_HUMAN	413.656	417.336	373.721	427.007	430.294	421.353	367.51
P07919	QCR6_HUMAN	41.5533	33.2993	44.9456	28.6656	35.6738	21.9027	27.7765
P07942	LAMB1_HUMAN	3.12774	1.57241	NaN	NaN	NaN	1.32067	0.947209
P07951	TPM2_HUMAN	4.95817	5.34574	2.89238	2.61465	4.13102	5.05181	4.79778
P07954	FUMH_HUMAN	84.7631	70.6468	77.5506	78.9138	78.7526	76.2448	84.4947
P07996	TSP1_HUMAN	32.1931	28.067	37.5207	34.417	28.6931	30.9041	32.9902
P08047	SP1_HUMAN	4.11969	7.63806	3.70339	2.01097	10.0007	3.58015	12.0663
P08133	ANXA6_HUMAN	11.9895	13.453	12.4406	13.9314	15.3179	11.359	15.0429
P08134	RHOC_HUMAN	6.39571	10.2584	6.24791	2.30801	5.12832	6.67567	8.33046
P08174	DAF_HUMAN	185.641	171.354	183.889	161.683	175.493	162.386	170.018
P08195	4F2_HUMAN	139.826	138.987	133.239	125.116	137.322	139.184	140.685
P08236	BGLR_HUMAN	5.0825	6.44572	5.19342	5.86449	5.05335	4.90297	5.66574
P08237	PFKAM_HUMAN	21.6177	17.3508	18.8352	18.556	20.4116	22.0838	18.9697
P08238	HS90B_HUMAN	1211.12	1248.69	1240.86	1225.63	1228.56	1269.24	1253.15
P08240	SRPRA_HUMAN	20.1659	17.1541	18.801	16.8085	14.3767	13.7286	13.7046
P08243	ASNS_HUMAN	60.4776	62.8524	59.7348	61.6962	64.7919	56.4756	48.1441
P08263;P09210	GSTA1_HUMAN;GSTA2_HUMAN	1.4649	1.70993	1.08012	NaN	2.0718	NaN	2.20952
P08395	SPPA_ECOLI	7.42684	4.01566	4.54005	5.44763	10.8134	7.60841	7.88769
P08397	HEM3_HUMAN	5.81762	6.94781	3.10138	7.19896	8.09202	5.98293	5.46087
P08555	DSDX_ECOLI	3.69818	6.85973	1.60838	2.73639	9.97606	7.73757	5.03959
P08559	ODPA_HUMAN	130.658	144.381	129.561	117.299	125.871	144.514	123.888
P08574	CY1_HUMAN	31.5359	33.5107	35.121	32.296	35.3662	33.894	24.2797
P08579	RU2B_HUMAN	29.8458	23.7336	23.6335	24.0254	29.0107	28.0552	29.6205
P08590	MYL3_HUMAN	50.3022	53.7997	64.1676	47.2606	45.3085	45.8019	50.1062
P08603	CFAH_HUMAN	2.87928	4.70342	4.53006	5.04767	NaN	4.65827	2.61092
P08621	RU17_HUMAN	61.3352	67.8929	59.9552	60.7104	60.6645	59.6472	69.758
P08648	ITA5_HUMAN	10.9969	18.2764	15.9762	12.0455	12.2201	14.0018	11.2076
P08670	VIME_HUMAN	529.374	554.196	543.103	526.425	540.514	524.621	548.989
P08697	A2AP_HUMAN	38.6438	46.012	29.9599	32.4029	38.5111	34.8573	26.0215
P08708	RS17_HUMAN	64.0634	65.2959	41.8286	56.089	53.2734	55.9817	52.2968
P08727	K1C19_HUMAN	1143.71	1131.39	1234.63	1139.98	1112.7	1183.95	1165.81
P08729	K2C7_HUMAN	714.845	690.558	716.368	704.717	704.155	683.36	734.816
P08754	GNAI3_HUMAN	16.5806	23.0798	20.0872	21.7773	12.8122	21.8657	17.5323
P08758	ANXA5_HUMAN	200.368	183.857	199.099	201.201	190.944	196.74	187.736
P08779	K1C16_HUMAN	NaN	2.06764	3.72289	2.0987	2.43344	NaN	4.9981
P08865	RSSA_HUMAN	316.76	300.597	313.7	298.983	289.049	309.784	321.926
P08962	CD63_HUMAN	25.6995	21.1577	16.3383	19.4215	20.6871	18.4314	13.797
P09001	RM03_HUMAN	7.34766	2.20231	2.89254	5.11241	3.92915	4.28387	4.94574
P09012	SNRPA_HUMAN	43.6833	49.0764	44.9372	49.0764	51.6096	47.4753	43.8298
P09038	FGF2_HUMAN	5.88763	6.91556	3.61287	7.23867	8.20229	3.96916	5.72704
P09104	ENOG_HUMAN	18.718	16.9602	20.3363	23.3609	17.5111	13.1022	15.9592
P09110	THIK_HUMAN	3.98474	4.81101	5.8862	3.58496	4.70059	3.88269	5.01905
P09132	SRP19_HUMAN	3.7529	6.66609	8.0425	4.77307	2.00222	2.17949	3.32114
P09211	GSTP1_HUMAN	NaN	4.09625	3.85717	3.31187	NaN	1.47503	NaN
P09234	RU1C_HUMAN	32.6664	16.3804	13.2104	20.4864	18.385	22.6091	19.7255
P09382	LEG1_HUMAN	103.444	101.215	105.114	103.634	104.407	108.866	105.279
P09417	DHPR_HUMAN	2.34558	2.06022	1.41612	3.2578	3.76954	3.83494	4.47553
P09429	HMGB1_HUMAN	86.7672	94.0027	90.557	77.929	90.7392	91.7956	78.6324
P09493	TPM1_HUMAN	45.6586	43.2093	49.7249	49.3072	46.5395	48.244	49.2661
P09496	CLCA_HUMAN	55.5263	53.3806	59.4656	56.2676	58.8307	50.1534	54.9532
P09497	CLCB_HUMAN	23.6194	19.2659	23.2998	22.9453	23.0803	30.2728	21.0376
P09525	ANXA4_HUMAN	26.4296	23.8327	25.4467	28.0271	29.3921	29.6069	24.885
P09543	CN37_HUMAN	17.3703	17.5457	13.5942	11.651	12.2393	12.3867	12.4726
P09622	DLDH_HUMAN	28.5115	30.1903	26.3945	27.2934	29.2325	22.6711	26.7766
P09651	ROA1_HUMAN	385.558	420.987	399.951	386.064	393.253	404.989	399.325
P09661	RU2A_HUMAN	48.6961	49.347	40.7304	40.407	48.1672	40.585	43.062
P09669	COX6C_HUMAN	40.8905	38.166	42.1808	37.5914	39.2374	45.6447	42.2888
P09874	PARP1_HUMAN	69.9558	64.2322	65.8182	61.3	66.0072	67.2137	64.2104
P09884	DPOLA_HUMAN	3.532	3.28438	2.92093	2.16851	3.54172	5.47883	3.23389
P09960	LKHA4_HUMAN	47.5281	56.2346	57.5051	55.5835	52.4695	51.4683	46.802
P09972	ALDOC_HUMAN	35.9879	78.0682	68.2414	58.3912	75.5765	99.7126	92.2389
P0A6F9	CH10_ECOLI	NaN	7.71048	7.65691	1.66953	4.21697	6.96712	4.92968
P0A7L8	RL27_ECOLI	NaN	2.05916	1.63334	3.77641	3.05549	NaN	NaN
P0A9B2	G3P1_ECOLI	1912.63	2093	2079.98	2135.52	2070.27	1969.2	2096.07
P0AAI3	FTSH_ECOLI	11.862	17.559	13.7909	16.7606	14.2912	19.779	10.2487
P0ACB7	HEMY_ECOLI	323.529	372.334	319.663	328.127	415.345	306.677	365.485
P0AE12	AMN_ECOLI	47.3348	49.4614	27.1958	52.941	51.5146	33.8206	65.4691
P0C0L4	CO4A_HUMAN	24.6267	23.128	24.7013	22.638	22.808	22.4486	26.4262
P0C0S5;Q71UI9	H2AZ_HUMAN;H2AV_HUMAN	118.991	162.519	127.339	136.554	101.065	109.593	125.102
P0C7P0	CISD3_HUMAN	4.81914	1.34342	2.46792	2.54729	2.32751	5.67919	1.64898
P0CE47;P0CE48	EFTU1_ECOLI;EFTU2_ECOLI	NaN	1.53362	2.98755	NaN	1.64711	1.08818	NaN
P0DMM9;P0DMN0;P50225	ST1A3_HUMAN;ST1A4_HUMAN;ST1A1_HUMAN	13.379	12.3228	10.9038	13.5476	17.1974	9.98532	13.8419
P0DMV8;P0DMV9	HS71A_HUMAN;HS71B_HUMAN	1380.7	1378.9	1451.66	1504.17	1448.04	1424.25	1396.23
P0DN76;Q01081	U2AF5_HUMAN;U2AF1_HUMAN	73.1622	51.0578	66.0624	70.941	69.0555	61.2583	59.407
P0DN79;P35520	CBSL_HUMAN;CBS_HUMAN	21.811	16.7479	19.6024	16.6655	17.531	17.9029	12.7888
P0DP23;P0DP24;P0DP25	CALM1_HUMAN;CALM2_HUMAN;CALM3_HUMAN	334.746	306.682	350.546	326.528	304.946	339.364	355.893
P0DPB6	RPAC2_HUMAN	13.8061	8.22109	5.65061	15.7383	10.5925	11.0318	9.90022
P10155	RO60_HUMAN	12.6828	11.186	11.5996	10.8652	8.98202	10.6252	8.82329
P10253	LYAG_HUMAN	6.66123	6.08267	8.134	9.83846	10.318	5.66998	6.49681
P10301;P62070	RRAS_HUMAN;RRAS2_HUMAN	7.34752	8.31853	3.35964	7.86677	11.1584	4.6681	3.82504
P10321	HLAC_HUMAN	13.1106	4.85567	2.80472	10.457	4.14635	6.0137	3.74981
P10412	H14_HUMAN	2226.06	2383.16	2281.56	2304.39	2301.59	2218.98	2121.18
P10515	ODP2_HUMAN	28.0889	32.8705	29.6905	26.5544	25.5996	27.0317	27.1472
P10586	PTPRF_HUMAN	3.5478	2.69037	3.08234	5.04894	5.63421	5.71404	5.35444
P10599	THIO_HUMAN	583.362	588.382	602.927	488.049	590.523	538.32	544.091
P10606	COX5B_HUMAN	104.392	83.3706	83.206	116.069	104.774	114.538	96.1088
P10619	PPGB_HUMAN	5.41466	11.9625	6.87269	9.74883	5.94646	6.85525	5.4414
P10620	MGST1_HUMAN	20.581	20.1319	15.2654	20.1119	5.50943	19.1877	8.86342
P10643	CO7_HUMAN	9.2711	11.4684	14.7214	10.9876	11.3875	10.0214	11.4275
P10644	KAP0_HUMAN	11.7836	12.7042	14.7653	16.7831	14.8699	12.4195	10.6921
P10768	ESTD_HUMAN	16.8638	21.5809	23.0677	19.7375	24.6181	23.462	23.5623
P10809	CH60_HUMAN	308.622	303.397	292.875	302.285	314.238	304.019	304.859
P10909	CLUS_HUMAN	34.6643	28.2634	25.3471	25.3045	27.6982	22.9023	23.742
P10916	MLRV_HUMAN	45.8517	42.3081	52.5542	40.2174	35.2438	35.3306	45.3515
P11021	BIP_HUMAN	468.57	456.51	463.517	437.392	457.25	454.646	461.475
P11047	LAMC1_HUMAN	0.88168	NaN	1.09376	1.35196	2.15449	0.946935	NaN
P11117	PPAL_HUMAN	10.9516	6.97679	3.56145	5.13049	8.1385	4.82024	2.77676
P11142	HSP7C_HUMAN	505.826	526.174	492.138	492.846	493.922	514.182	522.139
P11166	GTR1_HUMAN	13.251	8.85339	14.2415	10.6305	7.95806	9.47811	10.3367
P11169;Q8TDB8	GTR3_HUMAN;GTR14_HUMAN	6.55718	3.23219	4.2419	4.70846	2.08609	1.13907	2.00134
P11171	EPB41_HUMAN	NaN	3.14259	1.31311	2.79466	0.768699	NaN	0.82305
P11172	UMPS_HUMAN	15.3515	17.5227	16.0849	13.7046	17.1926	17.4356	16.2451
P11177	ODPB_HUMAN	34.7626	38.3908	27.0706	41.8692	41.7231	40.6674	33.5421
P11182	ODB2_HUMAN	12.5046	6.95536	5.95332	6.77445	3.00942	6.40823	5.57986
P11216	PYGB_HUMAN	24.3324	32.947	30.5825	20.8783	33.5422	26.8147	30.5647
P11233	RALA_HUMAN	20.415	17.9813	17.7818	23.8796	20.7664	20.3976	16.1038
P11234	RALB_HUMAN	4.57236	5.28201	4.35652	5.13966	4.52633	5.99607	3.65286
P11279	LAMP1_HUMAN	60.0792	55.4776	64.7292	51.2669	59.302	54.8369	62.3053
P11310	ACADM_HUMAN	32.0449	26.7818	32.991	33.5592	30.7101	32.926	26.1684
P11387	TOP1_HUMAN	51.7348	54.1161	51.9378	53.3869	50.4304	46.2489	50.382
P11388	TOP2A_HUMAN	32.6671	29.9762	31.2743	26.1362	32.7144	29.1961	30.3946
P11413	G6PD_HUMAN	90.2662	94.4325	97.6176	93.7474	96.6237	80.3331	81.774
P11441	UBL4A_HUMAN	10.4177	5.57365	4.81981	6.52368	6.1561	5.80099	2.86022
P11498	PYC_HUMAN	26.8838	27.3574	23.5735	25.2418	26.0568	27.2012	26.3119
P11532	DMD_HUMAN	3.0522	3.02069	2.38224	2.33247	2.96983	2.56931	1.67471
P11586	C1TC_HUMAN	83.4195	84.1007	88.8213	82.9571	87.3277	84.7868	88.6594
P11717	MPRI_HUMAN	3.75493	2.15952	4.71103	3.10656	3.62484	3.22977	3.11229
P11766	ADHX_HUMAN	33.101	33.7643	26.504	34.2452	37.9336	30.1467	30.7027
P11908	PRPS2_HUMAN	39.9188	36.9253	41.4335	31.4006	47.5006	35.6305	29.8625
P11940	PABP1_HUMAN	123.906	118.656	129.789	129.152	133.701	140.915	125.596
P12004	PCNA_HUMAN	179.175	164.872	173.069	167.651	181.27	170.054	162.472
P12081	HARS1_HUMAN	40.8978	33.8267	37.1233	36.2504	35.4913	34.9231	36.7534
P12109	CO6A1_HUMAN	23.2855	28.3382	15.7878	19.0718	13.3943	22.8081	9.57994
P12235	ADT1_HUMAN	25.4209	28.9482	24.2633	28.5211	25.6572	33.2105	31.162
P12236	ADT3_HUMAN	60.9422	46.2204	59.3477	55.6816	46.4463	63.4952	57.1924
P12259	FA5_HUMAN	9.7903	17.558	19.9276	11.9147	14.2393	13.0951	9.44256
P12268	IMDH2_HUMAN	49.7598	70.7936	67.3773	65.4281	70.3693	64.6284	70.7337
P12270	TPR_HUMAN	33.1372	31.6894	26.9357	29.9138	31.1655	27.1019	29.3492
P12277	KCRB_HUMAN	55.582	48.0705	61.7885	44.2086	48.7322	46.8969	46.6612
P12429	ANXA3_HUMAN	83.1883	76.5697	69.974	77.5865	81.365	77.905	75.0085
P12532;P17540	KCRU_HUMAN;KCRS_HUMAN	4.14147	NaN	NaN	1.1083	3.91734	1.43556	1.19913
P12814	ACTN1_HUMAN	69.9144	68.1241	71.4276	67.6197	70.2028	76.9374	73.7981
P12829	MYL4_HUMAN	115.136	133.941	108.475	121.245	113.987	117.393	123.696
P12883	MYH7_HUMAN	177.03	188.933	185.255	190.796	184.464	200.858	195.495
P12955	PEPD_HUMAN	6.92825	9.36635	6.9055	8.22313	6.49084	8.97339	8.28734
P12956	XRCC6_HUMAN	110.999	103.307	118.539	101.604	105.292	97.8256	113.624
P13010	XRCC5_HUMAN	140.099	135.407	144.509	143.357	135.996	126.882	131.168
P13073	COX41_HUMAN	91.3049	90.6957	87.7063	90.5872	88.6225	88.4127	80.7044
P13284	GILT_HUMAN	8.61564	12.1286	5.9449	7.59341	9.08737	11.7463	3.58673
P13473	LAMP2_HUMAN	33.4773	22.9841	34.8738	29.8391	28.1519	33.1106	23.6627
P13489	RINI_HUMAN	32.9318	30.3787	28.8505	31.0896	28.4429	27.9495	28.9228
P13533	MYH6_HUMAN	7.8019	12.2364	15.1737	11.8345	14.2542	14.3966	11.4822
P13639	EF2_HUMAN	520.111	524.564	538.624	515.339	500.238	521.708	539.302
P13645	K1C10_HUMAN	51.5078	40.118	46.2395	38.904	41.1106	40.6583	39.6467
P13667	PDIA4_HUMAN	51.4245	49.9907	50.0984	48.7714	52.5016	51.1604	41.3613
P13674	P4HA1_HUMAN	8.32279	4.37543	6.49911	6.13461	5.60149	5.41077	6.01039
P13693	TCTP_HUMAN	42.8639	41.2952	42.1115	36.4074	32.0561	44.5478	36.6367
P13797	PLST_HUMAN	73.7485	74.9774	71.1551	69.477	70.5795	63.6577	74.0138
P13798	ACPH_HUMAN	14.5119	13.1862	17.3496	15.6252	17.0968	13.0143	16.6362
P13804	ETFA_HUMAN	53.5372	54.72	51.3245	57.6804	50.1315	55.8835	55.3308
P13807	GYS1_HUMAN	17.6402	10.5827	7.35895	6.99075	6.47953	10.1033	7.87011
P13861	KAP2_HUMAN	19.0663	23.2515	17.447	23.5413	19.5217	21.3551	22.3294
P13928;Q5VT79	ANXA8_HUMAN;AXA81_HUMAN	6.32485	5.41954	3.69904	6.66118	4.2091	5.31501	3.53035
P13929	ENOB_HUMAN	277.45	253.922	151.497	234.331	213.538	272.463	237.812
P13984	T2FB_HUMAN	5.56862	4.13245	4.40377	7.26775	10.4236	5.30324	9.01339
P13987	CD59_HUMAN	37.0033	34.4868	40.5378	38.6025	40.4406	37.8213	38.5828
P13995	MTDC_HUMAN	10.5533	11.9329	11.7155	11.2906	16.3667	13.2173	11.3678
P14136	GFAP_HUMAN	9.59148	6.65561	10.4066	5.19955	6.53672	8.07373	6.40526
P14174	MIF_HUMAN	319.373	297.037	353.044	283.889	272.956	282.98	322.649
P14209	CD99_HUMAN	12.8286	10.6549	6.31809	6.88226	7.41614	12.4091	11.12
P14210	HGF_HUMAN	25.5767	37.1698	22.3186	38.1155	32.8423	44.2171	38.5141
P14314	GLU2B_HUMAN	118.576	116.995	127.646	120.214	124.864	119.722	123.661
P14324	FPPS_HUMAN	59.0843	61.8975	50.502	54.1125	60.34	58.9315	41.7184
P14384	CBPM_HUMAN	12.624	8.76874	7.93478	10.3923	7.56357	10.3991	6.34461
P14406	CX7A2_HUMAN	50.4025	40.3845	35.7707	52.072	51.7725	41.081	38.943
P14550	AK1A1_HUMAN	26.0298	24.72	25.5162	22.7125	30.4048	29.5626	27.3596
P14618	KPYM_HUMAN	1940.71	1974.39	1954.2	1897.15	1980.2	1962.86	1860.63
P14625	ENPL_HUMAN	261.943	249.07	243.849	258.379	243.648	257.334	269.551
P14649	MYL6B_HUMAN	68.6375	78.5287	86.8289	59.8033	77.633	82.9962	82.1422
P14735	IDE_HUMAN	21.9801	27.7457	23.1248	26.0963	23.8987	22.7519	23.9548
P14854	CX6B1_HUMAN	23.1334	18.2142	13.8209	19.5121	16.5577	14.6185	18.5969
P14866	HNRPL_HUMAN	81.2882	74.4574	82.5234	82.6327	72.1433	79.8273	80.5844
P14868	SYDC_HUMAN	35.0908	36.6265	35.707	34.4694	36.499	39.1487	39.3382
P14923	PLAK_HUMAN	NaN	5.07397	5.18996	2.12563	4.39066	4.02987	1.51509
P14927	QCR7_HUMAN	16.5671	13.1853	12.2529	15.841	16.1407	18.0706	12.4474
P15121	ALDR_HUMAN	131.661	138.134	140.062	126.944	136.793	127.808	119.328
P15151	PVR_HUMAN	4.75759	2.68866	6.45922	9.20568	4.15791	2.78602	1.22057
P15170	ERF3A_HUMAN	38.5521	39.7261	35.1016	40.3925	35.2495	41.5365	40.9365
P15291	B4GT1_HUMAN	12.6162	21.0996	15.6008	15.4574	15.7078	18.4636	13.5606
P15311	EZRI_HUMAN	70.5232	69.2694	70.9087	70.7414	77.419	63.0129	76.0144
P15328	FOLR1_HUMAN	148.408	162.872	162.382	120.035	146.545	158.407	159.265
P15374	UCHL3_HUMAN	29.5706	22.069	16.3687	31.4462	21.7978	25.6683	21.2201
P15408	FOSL2_HUMAN	1.67282	4.97332	2.30677	2.11833	NaN	3.00588	1.72175
P15529	MCP_HUMAN	33.5766	30.6581	21.3292	32.7979	25.96	28.1946	25.0026
P15531	NDKA_HUMAN	82.5671	80.9736	75.9876	84.4023	86.2021	81.3656	91.4622
P15538;P19099	C11B1_HUMAN;C11B2_HUMAN	3.49319	5.56561	NaN	8.73167	4.00242	6.17175	3.26561
P15559	NQO1_HUMAN	16.5404	22.1242	17.272	21.1644	24.2493	21.3502	15.9427
P15586	GNS_HUMAN	11.8167	7.76133	12.6182	9.34469	8.69093	10.648	9.99006
P15880	RS2_HUMAN	237.007	240.398	213.022	256.917	243.431	222.645	234.312
P15924	DESP_HUMAN	13.84	12.6762	14.948	12.6494	11.8874	12.5452	13.7913
P15927	RFA2_HUMAN	30.6681	19.325	24.0902	22.3298	19.745	21.2602	19.6702
P15954	COX7C_HUMAN	25.4448	42.3647	31.616	30.3972	39.0072	33.5895	25.4643
P16070	CD44_HUMAN	53.3564	52.2047	51.5239	48.8329	43.2062	50.7775	50.028
P16083	NQO2_HUMAN	16.6807	15.8408	16.5818	17.0582	9.77236	16.7229	14.2736
P16144	ITB4_HUMAN	8.73338	7.67408	10.8649	7.80842	6.18817	7.73498	5.64281
P16152	CBR1_HUMAN	33.0818	35.3477	35.7349	32.091	32.8356	39.6345	37.2994
P16219	ACADS_HUMAN	3.88246	1.31875	2.32863	3.87601	5.87013	4.65824	1.80557
P16220;P18846	CREB1_HUMAN;ATF1_HUMAN	9.42847	13.3353	28.0587	21.0104	10.6478	26.0658	18.5149
P16278	BGAL_HUMAN	5.00212	7.92633	7.39973	7.16919	7.29593	4.36462	3.85883
P16401	H15_HUMAN	164.577	185.733	147.047	144.996	154.243	180.727	192.128
P16403	H12_HUMAN	1447.78	1615.06	1163.88	1294.61	1383.66	1179.37	1160.88
P16435	NCPR_HUMAN	32.5615	23.5914	30.3238	26.0334	28.5952	28.8871	24.0978
P16455	MGMT_HUMAN	2.75873	3.01996	2.18936	2.63648	4.35915	4.58619	4.51792
P16615	AT2A2_HUMAN	36.9924	38.7109	46.1655	38.8165	38.5269	38.7568	38.5818
P16949	STMN1_HUMAN	81.3638	80.5185	83.5542	85.0569	91.3252	102.739	103.554
P16989	YBOX3_HUMAN	67.062	77.8843	60.2729	71.7025	59.8917	66.6302	60.3065
P17096	HMGA1_HUMAN	31.5978	22.269	32.9865	23.1189	15.6699	19.1691	20.3321
P17174	AATC_HUMAN	30.2925	33.2031	32.3867	31.1918	36.0471	29.8523	30.4005
P17252	KPCA_HUMAN	4.13334	4.58909	6.2559	6.39698	4.01812	5.02027	2.20305
P17275	JUNB_HUMAN	3.50975	8.33635	1.57792	3.08137	3.75533	1.96917	5.36363
P17301	ITA2_HUMAN	19.9158	20.7395	19.1141	15.5043	18.9941	18.6579	19.69
P17480	UBF1_HUMAN	22.2026	21.9467	14.8896	17.1903	12.1464	15.125	11.777
P17568	NDUB7_HUMAN	2.05108	3.63655	2.09439	5.01695	5.34552	3.03361	2.2544
P17612;P22694	KAPCA_HUMAN;KAPCB_HUMAN	17.9502	17.0046	17.3121	13.6448	17.0959	17.6718	14.5568
P17655	CAN2_HUMAN	28.801	22.1483	26.2114	22.5898	23.5554	24.0296	24.3047
P17676	CEBPB_HUMAN	14.5929	11.6873	6.89904	12.4688	17.0683	7.72346	8.56809
P17812	PYRG1_HUMAN	22.2447	29.2443	28.0363	32.0824	22.4899	22.6804	23.1145
P17813	EGLN_HUMAN	1.3168	1.76467	3.66275	2.06461	3.03446	2.43314	3.13126
P17844	DDX5_HUMAN	164.788	156.416	155.98	156.243	171.171	154.46	162.169
P17858	PFKAL_HUMAN	29.9173	29.1806	30.9764	34.9059	30.2064	33.9478	27.9248
P17931	LEG3_HUMAN	95.3498	100.787	95.5685	94.1055	91.6368	80.4184	93.7335
P17980	PRS6A_HUMAN	48.1548	54.9618	53.2979	49.0159	43.599	49.5393	38.0555
P17987	TCPA_HUMAN	74.8908	68.5995	68.7548	71.0019	70.781	66.4818	73.9251
P18031	PTN1_HUMAN	15.5716	7.43464	10.0464	8.64341	7.85356	8.02174	8.0872
P18077	RL35A_HUMAN	186.645	186.499	197.117	181.497	199.736	193.132	181.796
P18085	ARF4_HUMAN	68.0989	79.7107	80.4594	63.6996	59.8195	60.5811	53.2699
P18124	RL7_HUMAN	357.033	340.824	374.727	386.745	367.858	385.821	366.455
P18206	VINC_HUMAN	61.5625	63.937	56.7819	59.1006	61.5914	55.5811	57.5036
P18583	SON_HUMAN	17.0096	22.2243	19.017	20.1055	23.025	20.4188	14.4674
P18615	NELFE_HUMAN	7.29638	4.38411	5.63195	9.15353	8.21055	5.61204	5.54416
P18621	RL17_HUMAN	134.232	127.018	111.668	123.878	124.203	108.786	108.909
P18669	PGAM1_HUMAN	192.303	175.402	173.073	188.205	178.607	194.413	172.38
P18754	RCC1_HUMAN	64.1353	56.1778	73.5246	57.9095	61.2871	55.593	55.3613
P18827	SDC1_HUMAN	NaN	NaN	2.26328	1.07971	3.80321	NaN	1.85591
P18858	DNLI1_HUMAN	5.32767	7.41811	6.30957	5.96345	6.14731	4.4537	5.04491
P18859	ATP5J_HUMAN	21.2974	17.7526	20.8748	18.477	21.0552	17.9852	18.826
P18887	XRCC1_HUMAN	9.50053	3.85284	3.31948	3.63096	4.67056	3.2989	2.25988
P19075	TSN8_HUMAN	33.05	40.9653	40.3639	34.8987	47.7326	33.8363	43.9837
P19237	TNNI1_HUMAN	10.3459	13.54	12.5669	9.84474	8.29151	6.32678	5.18172
P19256	LFA3_HUMAN	16.3851	15.6599	17.5995	19.4371	14.8995	15.6475	13.7924
P19338	NUCL_HUMAN	434.225	435.24	465.311	451.064	448.277	453.234	455.618
P19367	HXK1_HUMAN	7.87415	9.15076	9.20305	9.63126	6.83943	11.9136	8.27551
P19388	RPAB1_HUMAN	17.7632	12.9618	16.0904	10.965	17.3598	16.8876	16.2317
P19404	NDUV2_HUMAN	13.9799	18.5636	19.9205	15.463	19.6733	12.4714	18.8773
P19525	E2AK2_HUMAN	3.00877	4.02146	3.61475	3.78792	4.7154	2.65618	4.08367
P19623	SPEE_HUMAN	41.1967	34.883	42.6314	47.0156	39.535	38.0584	42.0642
P19768	INSJ_ECOLI	102.182	86.7305	88.9091	92.9092	99.6789	95.2648	91.5664
P19784	CSK22_HUMAN	14.0871	6.2293	10.436	6.40764	10.8111	5.12759	8.33941
P19823	ITIH2_HUMAN	483.673	510.07	457.856	466.468	473.047	488.522	478.077
P19827	ITIH1_HUMAN	57.3598	34.1845	28.5437	32.1008	33.2477	35.1629	36.1296
P20020	AT2B1_HUMAN	12.8104	10.8839	7.80415	10.3613	9.52545	10.9579	9.78726
P20042	IF2B_HUMAN	78.4891	78.6553	72.2543	82.1211	90.1492	83.5467	83.0113
P20073	ANXA7_HUMAN	29.0253	27.9713	25.16	26.9031	30.7796	28.7466	21.0375
P20290	BTF3_HUMAN	35.6186	37.329	22.3006	23.6838	29.9691	33.971	15.3144
P20339	RAB5A_HUMAN	15.3901	12.5595	9.80804	7.83393	16.1002	13.3423	10.61
P20340	RAB6A_HUMAN	29.2593	30.0558	36.9059	19.8444	21.273	17.9834	21.2578
P20618	PSB1_HUMAN	66.9521	66.0723	70.5885	60.3731	82.6196	75.6127	85.1957
P20645	MPRD_HUMAN	20.5339	20.3365	24.7652	21.1529	23.6793	24.8529	23.8064
P20674	COX5A_HUMAN	71.3071	101.091	102.243	123.252	73.9796	97.5393	89.5801
P20700	LMNB1_HUMAN	238.144	209.857	227.296	235.338	248.627	241.526	238.312
P20810	ICAL_HUMAN	25.3694	21.118	27.3907	34.4687	26.725	28.2062	25.8232
P20839	IMDH1_HUMAN	5.62896	8.39938	12.8769	7.15813	6.41984	7.69667	5.53577
P20962	PTMS_HUMAN	38.9811	44.3106	37.384	35.9974	44.57	23.7723	31.9198
P21127;Q9UQ88	CD11B_HUMAN;CD11A_HUMAN	8.0338	9.55259	10.4759	8.2093	13.3862	8.29369	7.32138
P21266	GSTM3_HUMAN	34.4667	37.5176	43.9467	38.8164	39.2505	35.8325	44.93
P21281	VATB2_HUMAN	19.1925	22.0781	20.0955	18.9258	17.0128	18.3904	17.4799
P21283	VATC1_HUMAN	4.82739	5.36867	6.55113	4.19061	6.86381	6.65577	4.91761
P21291	CSRP1_HUMAN	70.5194	83.1068	66.2486	68.8009	83.8835	83.4916	73.9781
P21333	FLNA_HUMAN	186.202	187.748	184.112	184.036	194.092	194.83	196.062
P21399	ACOC_HUMAN	15.3962	15.4545	16.751	14.0009	15.647	15.3143	13.8941
P21796	VDAC1_HUMAN	127.714	118.824	114.789	122.695	118.101	117.8	119.533
P21912	SDHB_HUMAN	26.2722	23.072	25.12	21.2003	25.2534	25.2843	24.3663
P21926	CD9_HUMAN	8.86208	10.5418	16.9848	9.9106	9.92282	9.57367	11.3505
P21964	COMT_HUMAN	5.48061	8.70168	8.24814	9.32349	10.6666	9.01535	7.47438
P21980	TGM2_HUMAN	34.0922	30.1094	32.0955	30.7628	27.9483	30.18	33.3557
P22033	MUTA_HUMAN	2.59477	NaN	3.53396	2.14123	5.38077	1.51272	3.29674
P22059	OSBP1_HUMAN	10.6477	10.5299	7.3099	12.1021	9.44483	9.08384	9.11234
P22061	PIMT_HUMAN	20.9795	26.896	27.8864	16.2408	26.3899	20.719	23.0323
P22087	FBRL_HUMAN	93.064	98.6287	107.892	100.014	99.4188	97.5816	106.776
P22102	PUR2_HUMAN	86.6868	85.869	103.123	100.929	94.7399	94.5924	92.0852
P22234	PUR6_HUMAN	154.314	158.628	168.288	162.881	164.951	182.338	148.512
P22307	SCP2_HUMAN	29.3373	29.3171	30.7951	32.0633	39.3551	29.1194	32.2611
P22314	UBA1_HUMAN	146.357	161.47	147.401	160.814	155.469	158.686	155.663
P22392	NDKB_HUMAN	461.618	451.05	454.86	431.818	448.876	440.271	466.753
P22626	ROA2_HUMAN	980.11	1040.42	987.564	935.547	971.451	1038.73	965.862
P22695	QCR2_HUMAN	26.0346	27.873	18.0378	23.6889	26.8506	26.9261	25.7168
P22830	HEMH_HUMAN	6.99714	5.75635	5.98913	2.44832	2.90964	5.25554	5.10036
P23142	FBLN1_HUMAN	9.6162	12.2167	9.63355	9.58021	9.46113	8.41389	9.8146
P23193	TCEA1_HUMAN	24.2255	25.0733	30.6486	27.8606	28.0408	22.3514	22.5883
P23219;P35354	PGH1_HUMAN;PGH2_HUMAN	10.5999	9.86898	17.8957	NaN	8.76436	7.5557	5.1636
P23229	ITA6_HUMAN	5.24446	6.10904	3.06103	6.50226	3.32969	2.86164	4.07857
P23246	SFPQ_HUMAN	72.9023	67.0763	65.2452	70.562	73.6957	70.3017	76.7958
P23258	TBG1_HUMAN	11.2594	7.74334	15.088	14.2682	10.57	6.91991	12.8909
P23284	PPIB_HUMAN	296.181	299.455	299.313	285.33	280.582	266.703	301.97
P23368	MAOM_HUMAN	4.84368	3.8877	5.84314	7.28738	6.47297	5.77448	7.78353
P23381	SYWC_HUMAN	31.3203	31.7506	34.0233	31.9854	33.4966	31.8228	33.3215
P23396	RS3_HUMAN	391.299	359.068	378.364	376.539	388.939	356.466	372.371
P23434	GCSH_HUMAN	24.4025	15.5587	11.0463	29.8191	24.8549	28.1765	20.541
P23526	SAHH_HUMAN	158.642	168.383	146.6	160.16	165.199	165.588	161.26
P23528	COF1_HUMAN	914.706	884.625	964.159	957.858	968.974	965.8	902.976
P23588	IF4B_HUMAN	86.5762	83.8377	102.032	87.1769	87.8132	86.6542	94.6258
P23634	AT2B4_HUMAN	22.8395	15.2405	18.7464	15.1497	18.8281	16.9781	17.3915
P23786	CPT2_HUMAN	8.25801	12.4608	13.0159	10.1322	10.5572	11.7066	7.33375
P23919	KTHY_HUMAN	25.6677	25.2065	29.6225	25.8609	28.8226	27.8179	27.8009
P23921	RIR1_HUMAN	17.8369	18.0541	20.0557	19.3547	20.4287	22.6419	18.5855
P24197	YGID_ECOLI	131.293	119.11	82.3835	98.4666	108.281	100.532	139.656
P24311	COX7B_HUMAN	7.80066	9.91597	13.1962	22.5616	3.98585	9.74956	8.27929
P24534	EF1B_HUMAN	90.3759	108.561	108.666	92.4607	112.614	100.756	114.964
P24539	AT5F1_HUMAN	36.5329	32.5951	23.9682	31.2987	30.3688	28.9837	28.841
P24666	PPAC_HUMAN	62.7375	55.3882	75.6809	62.1952	70.7582	69.9122	58.5803
P24752	THIL_HUMAN	43.2147	42.335	54.368	49.6522	48.9237	46.6761	46.7297
P24928	RPB1_HUMAN	9.27155	6.92623	8.69548	6.43188	6.57055	6.86516	5.13606
P24941	CDK2_HUMAN	9.10535	17.5049	9.44513	9.61824	7.33222	11.755	13.1785
P25205	MCM3_HUMAN	55.5372	51.7552	55.3464	57.1604	56.8238	55.5282	61.7158
P25325	THTM_HUMAN	3.35965	1.83047	1.9098	1.26307	2.02405	1.59656	1.39649
P25398	RS12_HUMAN	199.039	192.275	210.964	192.746	181.21	210.848	210.679
P25490	TYY1_HUMAN	3.4848	6.0446	2.73052	5.67589	3.37605	2.36987	5.28652
P25685	DNJB1_HUMAN	20.4407	16.3972	18.8603	15.8426	22.739	17.1868	13.7964
P25705	ATPA_HUMAN	569.769	579.254	572.929	582.058	577.621	578.703	576.976
P25786	PSA1_HUMAN	112.372	117.186	126.567	123.551	129.754	111.497	113.139
P25787	PSA2_HUMAN	42.5133	47.3087	51.8802	49.3895	46.4166	54.4656	41.012
P25788	PSA3_HUMAN	50.4077	44.5224	44.8917	45.1743	46.9445	49.2122	43.9839
P25789	PSA4_HUMAN	99.973	113.85	111.028	93.3808	100.144	89.3951	110.6
P25815	S100P_HUMAN	58.5021	110.802	135.449	48.272	46.9068	71.0301	69.2714
P26006	ITA3_HUMAN	22.1095	17.1668	17.2594	20.2771	16.7897	15.8357	19.1199
P26038	MOES_HUMAN	242.046	226.277	238.997	248.066	239.875	240.795	237.876
P26196	DDX6_HUMAN	18.8151	18.5282	18.8294	17.8117	16.4711	22.6316	20.253
P26358	DNMT1_HUMAN	11.049	16.3258	13.4533	13.5354	15.6619	17.7394	16.0756
P26368	U2AF2_HUMAN	43.6962	44.9852	30.7106	41.5183	34.4472	35.3399	32.3974
P26373	RL13_HUMAN	324.215	337.234	337.977	333.239	320.25	341.672	329.389
P26440	IVD_HUMAN	13.185	10.6023	8.29494	12.4891	9.25207	13.1363	12.6204
P26447	S10A4_HUMAN	715.174	731.498	790.084	760.484	741.957	771.881	787.696
P26583	HMGB2_HUMAN	51.0042	56.2124	47.5391	41.697	46.5405	49.4018	45.2726
P26599	PTBP1_HUMAN	191.37	184.003	172.111	180.262	147.791	166.383	140.354
P26608	FLIS_ECOLI	7.77193	NaN	4.6171	6.72573	8.27986	6.24008	6.80553
P26639	SYTC_HUMAN	112.031	118.82	112.334	111.023	121.642	109.626	102.722
P26640	SYVC_HUMAN	30.9943	27.8922	28.6305	28.9077	31.9905	26.9575	27.9185
P26641	EF1G_HUMAN	564.037	508.255	511.994	532.553	535.958	533.475	535.213
P26678	PPLA_HUMAN	6.49626	8.40371	14.0752	6.7284	6.48151	11.3083	7.79264
P26885	FKBP2_HUMAN	35.0326	39.9879	23.2117	28.4867	23.6404	22.0653	22.1288
P27105	STOM_HUMAN	38.51	44.5479	40.3547	38.7478	42.4916	33.3865	33.021
P27296	DING_ECOLI	15.8705	15.2524	12.2674	12.0819	8.66581	19.0577	13.521
P27348	1433T_HUMAN	92.1084	113.168	94.7735	110.314	96.8635	98.4803	96.9899
P27361	MK03_HUMAN	8.72962	10.7844	11.498	14.2384	10.3433	10.6678	9.23475
P27635	RL10_HUMAN	210.498	239.34	243.059	210.326	224.857	230.708	233.093
P27694	RFA1_HUMAN	40.6754	32.1517	28.2301	29.6203	24.1593	31.9279	28.0977
P27695	APEX1_HUMAN	99.5098	85.1905	95.9123	96.965	99.4467	97.844	92.351
P27708	PYR1_HUMAN	27.6134	27.7364	25.3927	31.707	24.8008	26.69	25.0086
P27797	CALR_HUMAN	250.693	253.023	219.856	249.475	253.923	278.169	271.816
P27816	MAP4_HUMAN	40.6185	37.2017	47.472	42.7925	40.7343	37.6544	40.8833
P27824	CALX_HUMAN	89.2254	96.1613	96.4365	94.3936	92.3384	89.9681	100.817
P28062	PSB8_HUMAN	6.53723	7.43277	4.19828	6.1022	8.63331	5.59122	8.72184
P28066	PSA5_HUMAN	97.0994	94.4489	92.3707	85.8942	91.5318	97.036	75.2251
P28070	PSB4_HUMAN	56.9121	52.1358	45.6665	54.0748	37.8744	48.543	44.662
P28072	PSB6_HUMAN	75.6137	108.147	88.406	84.7072	103.622	95.0824	98.5536
P28074	PSB5_HUMAN	53.0498	39.0125	45.7625	51.6141	51.0186	45.7208	45.8218
P28288	ABCD3_HUMAN	11.6451	10.3502	5.55457	14.7368	9.32808	12.1028	7.72257
P28331	NDUS1_HUMAN	21.2581	24.6782	21.5862	20.563	24.4853	25.4852	21.0885
P28340	DPOD1_HUMAN	9.81435	11.8417	14.0879	12.9416	13.0554	11.7616	10.7586
P28482	MK01_HUMAN	15.8182	19.7954	20.6795	20.8258	18.897	16.1841	16.9643
P28799	GRN_HUMAN	2.48691	1.8505	4.00521	1.49234	3.01549	2.94936	2.83191
P28838	AMPL_HUMAN	10.1298	11.8266	10.1871	10.6925	12.2166	12.6875	15.3989
P29034	S10A2_HUMAN	4.5847	9.39658	18.1164	6.82187	4.92338	10.3114	12.1451
P29084	T2EB_HUMAN	3.01802	3.30774	1.1422	2.19867	4.85177	1.18361	NaN
P29144	TPP2_HUMAN	18.5579	10.2412	15.2847	13.4224	13.8059	12.6192	15.7175
P29218	IMPA1_HUMAN	12.3505	11.8863	12.4692	12.7506	14.1602	12.2855	13.451
P29401	TKT_HUMAN	343.311	362.408	367.14	363.643	373.026	339.876	352.432
P29466	CASP1_HUMAN	9.38332	8.96628	6.81832	10.3155	7.37015	7.56605	8.6155
P29508	SPB3_HUMAN	8.31572	6.76224	8.03478	7.99008	5.53157	6.64524	8.93389
P29558;Q15434	RBMS1_HUMAN;RBMS2_HUMAN	11.6198	22.0944	11.91	8.81264	9.67904	17.6194	17.9633
P29590	PML_HUMAN	1.96849	4.00248	4.94711	1.59635	4.74407	2.45255	3.17756
P29692	EF1D_HUMAN	170.687	174.267	162.688	163.805	163.005	174.078	169.558
P29992	GNA11_HUMAN	5.74157	11.0927	4.32493	10.5546	8.41238	6.51615	9.04283
P30038	AL4A1_HUMAN	3.86829	3.89138	4.46891	1.11803	4.36481	3.29132	2.66112
P30040	ERP29_HUMAN	134.688	131.513	159.863	118.978	128.628	118.518	125.624
P30041	PRDX6_HUMAN	717.765	677.129	713.3	709.942	737.317	677.261	677.342
P30043	BLVRB_HUMAN	22.4419	24.1229	20.9659	22.1677	21.1188	18.7796	22.135
P30044	PRDX5_HUMAN	339.445	298.737	319.895	330.094	323.032	311.421	319.212
P30046	DOPD_HUMAN	62.3214	62.241	67.6858	72.828	52.8332	57.2096	56.6477
P30047	GFRP_HUMAN	7.82367	14.451	8.39124	7.76291	3.3416	8.04804	6.4304
P30048	PRDX3_HUMAN	143.718	145.835	144.721	141.931	137.64	130.831	157.021
P30049	ATPD_HUMAN	102.827	130.015	116.918	114.5	91.693	100.155	111.041
P30050	RL12_HUMAN	178.449	188.114	185.595	187.302	176.702	188.264	182.562
P30084	ECHM_HUMAN	37.6485	38.4244	37.7326	48.4795	46.7572	44.8812	42.7011
P30085	KCY_HUMAN	35.3462	28.4216	36.6814	31.0101	26.732	27.7102	24.8143
P30086	PEBP1_HUMAN	171.309	181.325	202.078	147.912	177.042	163.344	165.352
P30101	PDIA3_HUMAN	329.059	337.907	343.303	341.236	338.918	333.487	342.463
P30153	2AAA_HUMAN	43.5063	48.3631	46.1613	47.303	48.5119	47.2348	45.4475
P30154	2AAB_HUMAN	0.67537	2.85092	2.92775	2.87005	1.3827	1.59977	3.6698
P30260	CDC27_HUMAN	5.49281	3.16267	2.80668	4.34901	5.61929	2.51063	2.96104
P30405	PPIF_HUMAN	9.27291	8.78993	3.45499	9.08426	7.95509	9.65767	7.70167
P30408	T4S1_HUMAN	40.7148	63.636	38.2083	48.0506	29.0173	38.56	36.7912
P30419	NMT1_HUMAN	32.628	28.8463	27.2952	25.9624	26.1821	33.2569	25.5686
P30519	HMOX2_HUMAN	13.3426	8.57221	13.9617	7.08184	8.72287	8.05489	7.18024
P30520	PURA2_HUMAN	34.7668	30.8396	29.5032	25.086	36.4573	27.3171	35.0633
P30536	TSPO_HUMAN	38.5576	34.1585	36.833	30.4269	30.233	20.7144	20.0819
P30566	PUR8_HUMAN	5.93629	10.1359	8.68822	8.38931	8.96794	7.41561	7.55139
P30622	CLIP1_HUMAN	2.61532	3.37273	2.57881	4.78915	4.51834	3.66228	2.79025
P30626	SORCN_HUMAN	29.8193	30.9082	27.3778	28.3116	33.2922	26.9811	22.0226
P30740	ILEU_HUMAN	33.6147	28.1207	30.5112	29.5093	30.6451	30.3456	35.4571
P30825	SL7A1_HUMAN	9.91381	6.05848	3.30001	7.3625	4.76869	6.18011	3.92941
P30837	AL1B1_HUMAN	10.1577	11.5223	10.51	12.6465	7.47275	7.87177	8.73191
P30876	RPB2_HUMAN	8.80422	6.84143	10.0951	8.81472	5.82155	8.87998	6.87254
P31040	SDHA_HUMAN	37.8516	48.8118	39.4204	42.032	49.6305	44.897	37.8678
P31150	GDIA_HUMAN	6.67185	7.51939	9.71801	7.55684	8.41779	8.07728	8.91126
P31153	METK2_HUMAN	64.8997	52.1556	55.1423	51.1229	46.8536	54.2067	44.958
P31327	CPSM_HUMAN	257.555	258.889	264.022	266.297	263.467	253.395	260.89
P31350	RIR2_HUMAN	18.9286	19.0396	15.1959	17.4123	24.0485	13.2969	21.2413
P31483	TIA1_HUMAN	22.7649	17.8741	21.4789	20.9867	35.4106	22.2778	23.6643
P31689	DNJA1_HUMAN	24.3461	22.4765	31.6421	26.4154	26.7451	32.1314	27.9121
P31930	QCR1_HUMAN	51.8956	46.7431	48.5471	47.5086	51.1495	52.4043	50.4978
P31937	3HIDH_HUMAN	3.7506	2.55037	8.69351	7.14597	4.16782	1.68301	2.31182
P31939	PUR9_HUMAN	57.0016	49.9993	60.2823	54.1606	51.445	48.338	44.4974
P31942	HNRH3_HUMAN	65.3568	48.9291	70.1552	59.9165	70.8144	62.8152	65.0687
P31943	HNRH1_HUMAN	227.818	224.522	213.357	224.484	203.333	212.878	198.644
P31946	1433B_HUMAN	698.773	668.759	681.755	619.221	663.067	646.255	736.386
P31947	1433S_HUMAN	116.765	86.0111	106.206	112.524	112.742	96.6549	102.956
P31948	STIP1_HUMAN	149.733	139.165	158.476	144.646	148.849	137.084	143.175
P31949	S10AB_HUMAN	774.736	761.993	787.488	690.636	655.527	698.131	746.272
P32004	L1CAM_HUMAN	17.2282	16.0697	18.2249	13.0663	16.1565	13.4663	14.5884
P32119	PRDX2_HUMAN	261.455	274.093	244.239	269.846	242.598	267.083	243.322
P32322	P5CR1_HUMAN	16.5687	8.31469	9.58595	11.5834	12.6047	7.51375	9.69413
P32929	CGL_HUMAN	5.96424	5.36872	7.95387	4.97845	7.02222	3.49301	8.53786
P32969	RL9_HUMAN	68.2878	66.7947	54.468	55.0419	52.9026	59.8052	49.5035
P33176	KINH_HUMAN	19.9875	17.4283	18.1706	21.0522	17.0525	21.3303	17.5211
P33240	CSTF2_HUMAN	16.027	19.5717	17.5431	16.6588	17.0944	20.8472	14.0823
P33316	DUT_HUMAN	78.976	79.3371	71.7105	68.8346	70.1364	76.7191	71.0662
P33897	ABCD1_HUMAN	5.99499	4.07499	6.47981	4.42442	9.80431	7.52584	4.82116
P33991	MCM4_HUMAN	32.0079	34.7161	32.0504	38.1122	34.885	32.3852	31.3909
P33992	MCM5_HUMAN	29.8919	35.8222	32.4077	29.6864	31.9488	34.7248	37.9676
P33993	MCM7_HUMAN	37.1766	43.1653	43.8484	39.8621	40.1848	39.2688	42.6733
P34896	GLYC_HUMAN	24.2337	27.7887	26.7663	29.3563	19.028	19.0428	25.0196
P34897	GLYM_HUMAN	127.6	122.427	121.356	115.3	117.9	128.016	112.937
P34932	HSP74_HUMAN	38.1732	40.9119	46.4663	40.1627	46.9715	44.3971	37.2658
P34949	MPI_HUMAN	2.95943	3.64064	4.36349	5.04821	5.8221	3.77219	4.17245
P35052	GPC1_HUMAN	6.87751	6.10412	5.60153	5.96424	4.95405	5.9675	9.2081
P35080	PROF2_HUMAN	7.74187	5.59937	8.01881	8.07846	5.55323	8.06793	4.95021
P35221	CTNA1_HUMAN	3.35177	4.36519	2.8124	3.48339	2.44817	4.67394	2.50874
P35232	PHB_HUMAN	121.291	125.981	115.054	110.355	119.816	114.316	123.486
P35237	SPB6_HUMAN	39.1306	39.1209	31.8416	44.636	40.1345	34.7052	45.6308
P35241	RADI_HUMAN	136.218	143.666	128.627	137.444	135.416	139.542	140.09
P35244	RFA3_HUMAN	15.3417	19.8809	14.1372	15.0396	13.7426	11.5834	12.586
P35249	RFC4_HUMAN	27.393	26.8016	27.8392	31.9949	24.1378	30.1512	30.1388
P35250	RFC2_HUMAN	16.7377	17.5562	18.2505	14.3466	14.9524	15.1943	17.6351
P35251	RFC1_HUMAN	2.88696	2.50331	3.88735	7.03841	6.3265	6.11468	3.06649
P35268	RL22_HUMAN	259.291	242.365	247.694	266.539	257.716	246.725	244.46
P35269	T2FA_HUMAN	3.19026	7.14834	4.27629	3.63101	1.59638	4.90058	4.17725
P35270	SPRE_HUMAN	18.2285	12.7642	15.7984	12.2776	17.1191	14.3437	16.7946
P35573	GDE_HUMAN	7.36008	1.78669	5.60457	5.70542	5.66863	4.47385	4.66716
P35579	MYH9_HUMAN	71.6986	76.4261	71.4418	73.8265	73.8112	76.9474	75.1669
P35606	COPB2_HUMAN	32.6442	32.6604	27.9953	27.0933	28.4179	25.7109	27.1495
P35609	ACTN2_HUMAN	40.6712	38.064	30.7051	27.8209	30.7501	33.3153	31.7914
P35610	SOAT1_HUMAN	79.2146	68.5795	55.5006	92.0496	84.9299	90.4952	67.2283
P35613	BASI_HUMAN	152.17	160.118	162.747	167.905	156.934	143.868	156.27
P35637	FUS_HUMAN	43.2834	39.4094	38.5967	37.0033	38.9731	39.5728	41.4283
P35658	NU214_HUMAN	16.4932	17.3712	14.7838	13.9405	14.6366	17.1759	15.9703
P35659	DEK_HUMAN	59.9804	65.6862	59.5479	75.2002	65.1378	63.2955	60.1004
P35754	GLRX1_HUMAN	11.3523	20.4774	13.4984	11.0667	11.23	8.67512	15.3632
P35813	PPM1A_HUMAN	NaN	1.86587	2.29164	1.61135	NaN	1.27959	1.08666
P35908;Q7Z794	K22E_HUMAN;K2C1B_HUMAN	1.99399	1.95049	NaN	3.12597	1.3769	2.15421	1.9769
P35913	PDE6B_HUMAN	72.1453	63.2768	67.7138	59.6098	61.4822	51.0135	52.4571
P35998	PRS7_HUMAN	45.2345	46.4552	41.8272	39.1441	36.5136	38.9164	44.6339
P36404	ARL2_HUMAN	11.7937	7.91579	9.52576	7.45815	4.89483	6.52661	7.17604
P36405	ARL3_HUMAN	12.1212	13.9435	20.8332	11.9468	9.12139	12.7793	14.6318
P36507	MP2K2_HUMAN	20.405	14.2966	13.2054	13.187	16.8267	16.1434	10.8945
P36542	ATPG_HUMAN	71.2248	65.2137	63.4407	69.4117	60.3971	58.4728	66.3393
P36543	VATE1_HUMAN	11.9069	15.0471	11.8906	15.2109	14.1088	9.72668	10.1158
P36551	HEM6_HUMAN	3.56936	4.06326	3.74587	3.94322	4.71548	4.21963	3.0354
P36578	RL4_HUMAN	322.376	341.643	327.576	328.116	306.309	314.243	325.653
P36639	8ODP_HUMAN	NaN	NaN	3.18702	2.71218	5.45466	4.81286	3.62626
P36776	LONM_HUMAN	25.1546	21.6356	27.5751	21.5481	25.7153	22.9876	24.4895
P36871	PGM1_HUMAN	33.0133	36.1801	34.3106	34.6989	35.3694	37.2891	37.5648
P36873	PP1G_HUMAN	11.7487	11.9944	14.87	9.8921	12.4217	18.2406	8.33458
P36915	GNL1_HUMAN	6.67964	5.73829	8.87034	6.68595	6.0407	8.1151	4.95344
P36952	SPB5_HUMAN	212.863	217.706	208.996	215.325	198.958	213.007	204.87
P36955	PEDF_HUMAN	56.0297	54.2678	53.3288	60.0576	43.1059	55.298	66.2811
P36957	ODO2_HUMAN	34.2188	32.8987	27.2453	29.3606	25.7565	32.0343	32.924
P36969	GPX4_HUMAN	10.9071	10.8006	8.95973	14.2926	10.2131	10.2277	8.84523
P37108	SRP14_HUMAN	23.4547	21.7186	25.5422	22.9198	23.4551	24.805	22.1987
P37198	NUP62_HUMAN	5.24033	8.21096	5.57404	5.31391	10.8339	7.11464	3.4884
P37235	HPCL1_HUMAN	11.8797	12.0672	11.462	6.33086	10.9553	10.7503	9.96495
P37802	TAGL2_HUMAN	207.9	211.493	211.698	247.423	219.193	209.715	217.044
P37837	TALDO_HUMAN	113.731	120.185	99.7425	111	113.599	100.159	110.011
P38117	ETFB_HUMAN	81.1907	80.0477	90.1195	85.1665	85.6611	85.4929	80.8914
P38159	RBMX_HUMAN	111.301	107.459	95.0526	107.087	104.954	111.482	115.898
P38432	COIL_HUMAN	NaN	1.74038	NaN	1.76577	2.46674	1.62278	NaN
P38606	VATA_HUMAN	20.1465	18.7954	18.5965	21.2293	15.9591	15.7827	17.7182
P38646	GRP75_HUMAN	272.024	289.615	274.621	281.298	286.173	269.665	281.829
P38919	IF4A3_HUMAN	70.9789	63.8121	68.2641	69.5657	75.1544	61.3847	76.8329
P39019	RS19_HUMAN	249.862	225.669	267.515	236.805	245.9	226.693	230.667
P39023	RL3_HUMAN	102.607	105.814	104.699	107.939	107.188	96.8087	101.957
P39656	OST48_HUMAN	49.7196	42.6501	43.5284	45.7271	38.6518	41.9557	40.7502
P39687	AN32A_HUMAN	223.904	176.201	192.006	204.212	191.416	222.34	196.224
P39748	FEN1_HUMAN	104.231	110.738	100.551	112.584	112.409	99.6673	105.535
P40121	CAPG_HUMAN	31.0152	37.6924	42.8194	37.3246	38.9396	45.2853	40.4761
P40222	TXLNA_HUMAN	8.08103	7.86972	8.65633	6.57614	8.89287	6.88705	7.38588
P40227	TCPZ_HUMAN	96.6805	106.023	97.0045	107.192	94.1541	92.0238	103.986
P40261	NNMT_HUMAN	54.0172	65.739	56.3628	61.0199	62.1129	58.4567	49.9971
P40429	RL13A_HUMAN	220.416	221.781	184.659	193.737	176.315	146.371	180.266
P40616	ARL1_HUMAN	1.07868	1.6095	5.57266	NaN	3.75621	8.17012	5.69195
P40763	STAT3_HUMAN	3.93647	6.04993	2.93953	3.32394	4.13671	3.14285	4.19208
P40925	MDHC_HUMAN	167.572	174.442	166.549	178.139	167.463	158.254	161.35
P40926	MDHM_HUMAN	144.885	139.605	145.444	147.511	144.779	163.29	151.533
P40937	RFC5_HUMAN	11.4987	10.8672	13.0635	11.9712	13.9028	15.2812	12.3877
P40938	RFC3_HUMAN	13.418	10.2784	11.3667	10.6294	9.33353	11.3764	15.3873
P40939	ECHA_HUMAN	51.9609	56.2632	56.6522	55.6343	53.4068	53.7541	51.157
P41091	IF2G_HUMAN	66.3736	69.1634	70.2437	64.8134	63.0453	58.1685	59.5397
P41208;Q12798	CETN2_HUMAN;CETN1_HUMAN	NaN	5.61666	6.28375	9.4359	6.73115	4.15701	2.68852
P41223	BUD31_HUMAN	6.9422	5.55317	6.78161	4.04347	4.25402	4.38648	4.71154
P41227	NAA10_HUMAN	26.1003	20.2805	15.0719	18.7422	15.945	16.9328	13.8469
P41236	IPP2_HUMAN	22.1967	17.4983	17.2847	18.1457	15.5494	14.729	13.9582
P41240	CSK_HUMAN	6.42274	5.71935	8.15133	5.00307	6.71254	4.07117	4.96936
P41247	PLPL4_HUMAN	NaN	1	NaN	NaN	NaN	NaN	NaN
P41250	GARS_HUMAN	62.1533	69.6631	67.1165	72.8409	70.7439	71.9068	72.9642
P41252	SYIC_HUMAN	63.5083	63.0395	66.1887	64.9332	74.7962	73.6004	63.1018
P41743;Q05513	KPCI_HUMAN;KPCZ_HUMAN	4.92265	6.31076	NaN	6.16166	3.02056	4.41981	4.57563
P42025	ACTY_HUMAN	3.63723	2.46974	3.0679	1.43554	NaN	NaN	2.54788
P42126	ECI1_HUMAN	26.6293	18.8358	24.7291	23.433	18.9927	24.2087	26.5645
P42166	LAP2A_HUMAN	61.2031	60.7467	60.1843	59.6904	71.5697	59.1449	61.1751
P42167	LAP2B_HUMAN	13.4544	20.6952	21.0011	16.7724	14.8509	15.5423	19.5744
P42224	STAT1_HUMAN	15.2471	10.3355	10.7552	15.5643	17.1885	10.8786	11.5277
P42285	MTREX_HUMAN	16.9624	15.1708	13.6982	12.7602	16.3822	14.2983	15.574
P42330	AK1C3_HUMAN	110.444	113.027	110.735	100.219	108.817	110.872	100.232
P42345	MTOR_HUMAN	3.09558	1.78276	3.52584	NaN	2.05545	5.23373	1.5918
P42566	EPS15_HUMAN	NaN	NaN	2.16587	3.89891	3.07722	1.77504	1.47745
P42591	YGJJ_ECOLI	16.2573	20.7784	19.011	26.0998	15.3771	15.8829	21.3813
P42677	RS27_HUMAN	106.049	74.5988	77.1558	74.1154	78.6024	66.5743	68.4911
P42696	RBM34_HUMAN	3.67728	3.90618	4.92665	5.56557	2.5207	5.49226	3.81189
P42704	LPPRC_HUMAN	44.9112	38.8947	46.8729	42.6122	45.9952	41.3465	44.3256
P42765	THIM_HUMAN	66.774	75.4015	66.552	67.6682	72.112	72.4308	70.5955
P42766	RL35_HUMAN	296.436	292.905	322.64	311.339	283.026	270.975	335.234
P42771	CDN2A_HUMAN	24.2463	11.7499	14.9736	22.8287	17.5642	18.563	14.177
P42892	ECE1_HUMAN	4.38157	5.01264	4.4125	5.56038	4.15198	3.13063	2.73026
P43034	LIS1_HUMAN	22.8388	18.9725	20.5802	21.9655	24.9019	24.825	19.999
P43121	MUC18_HUMAN	11.3114	13.921	17.9221	15.3721	13.927	12.376	15.816
P43243	MATR3_HUMAN	80.573	85.9494	78.6579	82.445	79.9172	86.1989	84.4679
P43246	MSH2_HUMAN	31.9782	28.9573	26.5659	27.3774	28.6894	26.3841	32.4406
P43304	GPDM_HUMAN	15.6828	12.5202	13.6546	13.941	15.4139	12.5749	11.5373
P43307	SSRA_HUMAN	44.1184	40.3207	48.807	41.1974	37.0399	54.7097	34.2812
P43487	RANG_HUMAN	54.7674	61.5511	58.3936	57.6207	58.7268	58.9774	50.886
P43490	NAMPT_HUMAN	31.2657	25.763	30.9152	21.9762	28.1006	31.9463	25.2611
P43686	PRS6B_HUMAN	28.8938	25.3092	25.1822	21.1097	22.6915	21.802	27.3795
P43897	EFTS_HUMAN	21.7544	22.3871	26.4502	24.2315	22.0649	23.8412	22.4808
P45379	TNNT2_HUMAN	21.9205	44.1121	29.9139	20.7351	20.9409	23.9745	27.8805
P45877	PPIC_HUMAN	4.2176	6.34386	2.21269	7.50618	NaN	3.24544	2.03914
P45880	VDAC2_HUMAN	162.032	153.706	160.37	142.643	132.507	140.059	150.026
P45973	CBX5_HUMAN	13.2353	9.05453	6.43246	7.79716	8.33344	5.93849	6.59581
P45974	UBP5_HUMAN	30.1129	31.1199	28.153	29.4323	31.465	27.0807	29.4545
P46013	KI67_HUMAN	17.4562	16.0715	20.4198	17.7524	17.7682	20.7549	16.9292
P46060	RAGP1_HUMAN	25.9275	28.4178	24.1423	23.5063	24.1599	23.0958	23.2098
P46063	RECQ1_HUMAN	30.1043	34.2444	29.723	33.1354	30.2118	28.6421	31.756
P46087	NOP2_HUMAN	42.4963	36.4296	34.9426	39.3326	41.7482	36.7852	38.1112
P46100	ATRX_HUMAN	4.34692	4.30415	5.53204	6.62179	4.44242	4.28127	5.31693
P46108	CRK_HUMAN	3.5188	4.32687	5.50258	5.43198	5.18644	5.04154	4.97819
P46109	CRKL_HUMAN	4.50742	5.02352	8.85503	5.45023	3.34809	5.09578	2.81795
P46199	IF2M_HUMAN	6.29092	1.49856	7.61203	7.01416	1.99	2.1614	4.02958
P46379	BAG6_HUMAN	5.37445	5.96954	7.92234	5.19775	6.88022	5.93262	5.59978
P46459	NSF_HUMAN	13.8894	16.4696	16.4058	18.854	16.3901	14.9807	12.0368
P46776	RL27A_HUMAN	312.74	319.402	300.196	307.578	306.467	310.079	295.125
P46777	RL5_HUMAN	97.2838	100.078	108.112	105.183	114.246	97.4803	102.687
P46778	RL21_HUMAN	52.956	50.1088	56.1322	48.3531	54.8799	45.7034	49.153
P46779	RL28_HUMAN	188.243	192.219	162.163	181.335	173.25	182.142	176.258
P46781	RS9_HUMAN	453.892	414.167	406.658	422.907	404.937	404.112	411.641
P46782	RS5_HUMAN	286.522	296.259	274.754	264.002	285.557	282.459	296.787
P46783	RS10_HUMAN	105.801	94.0457	91.4672	90.7511	92.8659	92.1863	82.7618
P46926	GNPI1_HUMAN	11.6093	15.8178	10.2605	14.7821	11.8846	14.5495	10.5379
P46937	YAP1_HUMAN	5.18675	14.1028	8.06329	10.2073	8.73392	16.1448	6.8073
P46940	IQGA1_HUMAN	75.6289	76.1923	78.6837	76.2476	76.2445	75.0918	76.3015
P46976	GLYG_HUMAN	12.1341	16.0811	10.0156	10.8238	12.9083	8.95351	13.8027
P46977	STT3A_HUMAN	21.9217	21.5104	19.4785	22.9049	22.0445	18.6557	16.1648
P47712	PA24A_HUMAN	15.2373	16.7498	17.3881	18.1608	13.7331	19.2493	15.6161
P47755	CAZA2_HUMAN	19.7795	20.8026	18.6146	30.9141	26.5651	16.0843	11.644
P47756	CAPZB_HUMAN	66.1556	66.6066	71.3933	53.3482	56.6271	63.0139	61.0995
P47813	IF1AX_HUMAN	73.2752	72.4874	58.701	90.373	77.1327	71.3171	66.0834
P47897	SYQ_HUMAN	29.4496	25.893	29.953	27.6374	29.3013	25.7338	27.9589
P47914	RL29_HUMAN	223.416	231.436	224.411	189.921	176.07	164.594	145.293
P47985	UCRI_HUMAN	50.6236	43.943	41.0136	46.4323	39.7081	45.3461	36.0668
P48047	ATPO_HUMAN	56.9458	56.9505	62.2152	56.2979	57.9923	57.2014	58.2449
P48059	LIMS1_HUMAN	10.5074	9.24413	4.53965	8.59009	5.14493	5.10333	6.10603
P48147	PPCE_HUMAN	4.63781	2.53999	3.05311	3.30991	4.87567	3.20244	3.68385
P48163	MAOX_HUMAN	13.3183	13.4059	14.5322	12.8253	12.9941	13.729	18.0795
P48444	COPD_HUMAN	29.7664	23.8116	25.743	22.6287	30.3459	25.4385	25.4737
P48506	GSH1_HUMAN	10.615	7.90664	11.9149	9.26074	6.16552	10.4195	9.89795
P48507	GSH0_HUMAN	12.813	12.3762	7.74256	14.2404	11.9751	8.56927	10.5143
P48509	CD151_HUMAN	18.0357	21.4651	12.8187	21.3297	8.52464	11.9895	9.40243
P48556	PSMD8_HUMAN	22.8554	30.6744	23.3998	21.2513	20.9563	21.4534	22.4437
P48637	GSHB_HUMAN	34.9108	31.4643	38.9098	38.7875	35.7874	39.4371	31.7003
P48643	TCPE_HUMAN	77.5131	71.2559	72.0938	75.5217	75.1139	72.2709	75.061
P48651	PTSS1_HUMAN	NaN	4.37218	NaN	6.92868	5.28958	5.47661	1.39202
P48681	NEST_HUMAN	2.87248	9.1354	3.93054	5.82272	5.73097	1.55758	2.53354
P48729	KC1A_HUMAN	7.1912	8.42576	5.04744	8.31619	9.35042	7.1328	5.06686
P48735	IDHP_HUMAN	34.4195	28.7878	37.5074	27.9382	33.3813	35.1996	33.8186
P48739	PIPNB_HUMAN	6.06856	9.16098	6.39722	9.38956	8.4053	5.16854	4.80501
P48960	AGRE5_HUMAN	4.82328	NaN	6.05632	2.164	2.27811	7.02472	3.06314
P49005	DPOD2_HUMAN	5.02774	9.1929	7.87148	6.94375	6.8139	6.01586	5.10138
P49006	MRP_HUMAN	7.29423	4.02113	4.72382	6.02033	1.22974	6.06088	7.1556
P49137;Q16644	MAPK2_HUMAN;MAPK3_HUMAN	5.33896	9.11183	9.44426	2.12271	5.71078	6.59054	3.22664
P49189	AL9A1_HUMAN	48.4455	43.3645	42.244	44.1748	40.901	40.7891	37.5846
P49207	RL34_HUMAN	200.268	206.216	213.606	181.741	201.525	203.054	190.299
P49257	LMAN1_HUMAN	41.8949	38.2465	40.6024	39.1453	35.3341	45.3321	37.435
P49281	NRAM2_HUMAN	45.0353	26.1032	19.2884	39.4391	48.5691	26.7988	27.9649
P49321	NASP_HUMAN	86.981	89.8212	88.5738	88.9213	86.6665	80.3006	90.6565
P49327	FAS_HUMAN	73.8673	68.7883	74.8487	70.8153	69.4456	70.7005	70.2116
P49354	FNTA_HUMAN	5.41166	8.15964	3.25431	5.19781	2.53916	4.28697	2.99963
P49368	TCPG_HUMAN	87.0945	86.8773	95.5834	101.655	90.1819	87.9924	94.5687
P49406	RM19_HUMAN	10.0005	15.363	10.2348	5.68063	8.37693	10.3583	10.3294
P49411	EFTU_HUMAN	159.038	162.709	150.655	157.738	163.03	154.889	159.346
P49419	AL7A1_HUMAN	42.8737	38.1274	43.613	44.6599	48.2845	42.5969	46.5203
P49441	INPP_HUMAN	1.67233	2.13685	NaN	1.4361	4.65848	1.40974	3.00007
P49458	SRP09_HUMAN	57.9565	45.9443	41.0371	44.9196	45.4513	42.614	38.6138
P49459	UBE2A_HUMAN	6.33681	13.2287	3.02775	3.03236	9.38502	11.0488	4.68163
P49585	PCY1A_HUMAN	16.1846	12.1714	13.0787	20.5715	14.8099	14.4515	14.8444
P49588	SYAC_HUMAN	107.911	100.734	105.716	103.901	96.7845	104.082	107.925
P49589	SYCC_HUMAN	24.3656	21.0157	25.6677	20.8612	21.6126	23.3253	24.583
P49591	SYSC_HUMAN	21.3719	25.6187	22.8703	21.8661	19.6478	26.4685	24.5944
P49593	PPM1F_HUMAN	1.59286	4.91385	2.72021	2.025	4.81071	3.20126	2.6182
P49642	PRI1_HUMAN	4.98319	5.21831	3.56279	4.72533	1.70406	4.44133	3.50439
P49643	PRI2_HUMAN	3.05135	NaN	3.78182	3.41504	NaN	NaN	3.0686
P49711	CTCF_HUMAN	NaN	1.48901	NaN	1.9464	2.81421	0.918978	1.25325
P49720	PSB3_HUMAN	22.3824	31.5859	24.8071	29.6233	27.458	23.2458	18.6363
P49721	PSB2_HUMAN	40.149	48.966	38.4893	42.6048	45.3999	42.7225	34.0501
P49736	MCM2_HUMAN	40.3411	39.7811	42.8004	42.1125	38.2365	34.0314	38.1515
P49747	COMP_HUMAN	14.9709	18.0018	19.8442	20.6126	16.6471	21.2501	21.2212
P49748	ACADV_HUMAN	64.7989	68.4669	72.6212	69.8504	56.9499	61.5773	68.2552
P49750	YLPM1_HUMAN	7.14799	6.34845	7.14964	3.2997	2.41205	10.9402	4.67972
P49755	TMEDA_HUMAN	28.878	27.1952	25.3447	21.0041	28.3565	24.8315	22.9304
P49756	RBM25_HUMAN	21.5169	19.0611	23.4188	21.4181	18.6175	17.1654	19.0824
P49770	EI2BB_HUMAN	4.80021	5.4589	7.36468	4.49776	4.35231	3.14756	4.273
P49773	HINT1_HUMAN	112.359	120.077	107.631	117.829	125.507	99.6312	114.501
P49790	NU153_HUMAN	12.7473	11.1816	12.841	11.9136	12.1526	10.6273	12.2555
P49792	RBP2_HUMAN	9.51586	9.34171	9.30599	11.7095	10.5228	10.9085	10.34
P49821	NDUV1_HUMAN	20.5476	17.4766	19.4875	19.4073	18.0967	14.042	17.7933
P49841	GSK3B_HUMAN	10.3563	20.9506	14.6854	4.04311	10.0743	19.4652	13.7021
P49902	5NTC_HUMAN	6.67881	7.13302	8.1789	9.84307	6.74148	9.22394	7.26354
P49903	SPS1_HUMAN	7.79716	5.87699	3.76758	6.62833	4.45644	4.97934	5.00269
P49914	MTHFS_HUMAN	9.84668	6.62083	4.62456	4.90232	6.57709	6.04952	6.34507
P49915	GUAA_HUMAN	47.3098	47.3666	51.0874	53.7412	50.7962	47.73	48.8126
P49916	DNLI3_HUMAN	1.59904	3.63874	1.02811	2.43264	NaN	4.06213	0.742099
P49959	MRE11_HUMAN	24.0527	21.2164	22.0576	23.5927	18.6543	22.7407	23.2444
P50135	HNMT_HUMAN	11.5401	6.14347	7.69614	6.48963	8.16654	6.38932	9.33707
P50213	IDH3A_HUMAN	17.5922	20.7653	25.1132	23.4509	26.1888	19.4028	19.9952
P50238	CRIP1_HUMAN	115.601	127.259	94.8396	130.348	99.0215	116.84	77.5363
P50336	PPOX_HUMAN	10.3774	5.131	7.29561	3.90156	3.3004	5.34898	6.25684
P50395	GDIB_HUMAN	83.0887	76.9368	70.6955	79.2856	76.0603	90.2619	84.4522
P50402	EMD_HUMAN	37.5479	34.9405	41.5022	36.8686	33.5126	37.7969	41.0743
P50416	CPT1A_HUMAN	32.6336	27.1709	30.848	28.0449	27.0322	25.9307	32.0339
P50452	SPB8_HUMAN	17.8447	13.74	6.93009	14.4811	9.77549	7.80501	11.5638
P50454	SERPH_HUMAN	122.494	117.934	126.421	124.007	117.184	122.226	136.261
P50461	CSRP3_HUMAN	3.20919	7.66009	15.1611	13.0772	7.752	11.9853	11.1428
P50502	F10A1_HUMAN	28.2474	40.6832	28.5001	28.5994	31.3388	32.9523	32.8549
P50552	VASP_HUMAN	13.3727	9.63031	11.4053	13.2411	10.5315	9.84344	11.4691
P50570	DYN2_HUMAN	19.5748	22.278	18.5719	17.4712	23.3502	19.4207	18.9464
P50579	MAP2_HUMAN	22.0703	15.5382	19.3106	20.7398	12.5966	11.7368	10.6134
P50748	KNTC1_HUMAN	2.92788	1.60809	NaN	NaN	NaN	1.55896	0.988624
P50750	CDK9_HUMAN	7.32551	6.10696	6.77876	4.19846	8.69	6.37976	3.84469
P50897	PPT1_HUMAN	12.9105	13.492	14.9474	12.3205	15.0956	13.4838	10.8006
P50914	RL14_HUMAN	235.242	260.445	248.442	207.232	194.27	214	199.653
P50990	TCPQ_HUMAN	185.257	193.375	186.854	183.248	181.433	169.507	168.01
P50991	TCPD_HUMAN	128.737	124.146	120.221	123.419	120.245	116.478	124.536
P50995	ANX11_HUMAN	32.022	29.0985	25.1452	28.1715	31.8601	29.8263	29.9109
P51114	FXR1_HUMAN	38.4664	37.782	45.8669	41.5892	42.8393	32.2893	33.1869
P51116	FXR2_HUMAN	4.01303	2.88711	4.69667	5.30556	8.47462	4.10964	3.44939
P51148	RAB5C_HUMAN	36.8848	37.5986	31.5495	23.7671	22.8022	22.2348	23.8251
P51149	RAB7A_HUMAN	66.4044	56.7895	67.6438	75.3839	59.6741	64.5639	70.5739
P51151	RAB9A_HUMAN	12.1339	11.9725	7.05569	14.7341	11.4165	15.1932	7.65939
P51153	RAB13_HUMAN	4.94901	7.96052	6.72983	6.70731	7.35121	8.04495	9.06014
P51159	RB27A_HUMAN	8.57751	5.13081	1.21273	5.99906	10.0408	7.22989	9.75569
P51398	RT29_HUMAN	8.44714	12.6522	10.4297	7.60981	8.9763	10.2441	9.65644
P51452	DUS3_HUMAN	3.7931	7.1785	1.77197	2.88669	4.71469	2.29719	1.81463
P51531;P51532	SMCA2_HUMAN;SMCA4_HUMAN	1.73018	2.27828	6.67828	3.04189	NaN	2.66637	1.23004
P51553	IDH3G_HUMAN	12.0758	7.01819	11.908	13.1684	11.1172	9.48341	11.7618
P51570	GALK1_HUMAN	16.1818	16.5933	17.5475	12.2386	14.5548	12.9883	15.3036
P51571	SSRD_HUMAN	43.107	39.8757	36.7403	41.2535	35.6172	36.5162	40.908
P51572	BAP31_HUMAN	55.4572	59.6501	50.8722	54.4658	50.768	54.8004	46.2585
P51580	TPMT_HUMAN	6.63572	5.25268	2.26989	2.92253	2.25559	2.57094	2.81281
P51610	HCFC1_HUMAN	17.8296	15.1397	17.4786	17.3617	20.4369	19.0951	16.9238
P51648	AL3A2_HUMAN	18.7993	19.2477	21.7787	19.3477	21.4525	17.5543	18.3107
P51649	SSDH_HUMAN	6.03577	3.0986	3.00512	4.63608	6.55518	5.97917	6.64773
P51659	DHB4_HUMAN	32.3352	30.9835	33.1565	31.1272	29.3142	31.8272	30.5424
P51665	PSMD7_HUMAN	36.731	33.6527	34.6937	29.5813	31.3231	27.293	28.0043
P51692	STA5B_HUMAN	5.54703	7.31136	7.14213	5.86975	8.87202	6.68236	6.47881
P51798	CLCN7_HUMAN	NaN	3.53354	6.67446	7.47261	5.65246	6.45497	1.44913
P51808	DYLT3_HUMAN	8.30174	3.36053	4.40066	4.72556	5.4165	4.99057	5.55042
P51809	VAMP7_HUMAN	8.14366	6.36576	9.83333	4.43959	5.6367	5.85601	4.57121
P51812	KS6A3_HUMAN	10.4542	12.6132	11.2515	10.4862	11.3366	11.5977	13.3613
P51858	HDGF_HUMAN	134.968	111.508	122.546	125.839	105.372	122.297	128.274
P51884	LUM_HUMAN	19.1235	14.605	18.5594	20.8262	16.4017	10.8799	14.3779
P51965;Q969T4;Q96LR5	UB2E1_HUMAN;UB2E3_HUMAN;UB2E2_HUMAN	7.75704	11.3762	4.19138	2.67627	13.7617	8.90796	13.4144
P51970	NDUA8_HUMAN	13.8634	7.60031	12.0314	9.63736	12.2982	13.1584	12.1001
P51991	ROA3_HUMAN	101.138	103.831	103.28	103.442	97.0855	93.2893	101.425
P52209	6PGD_HUMAN	76.8251	77.2382	69.185	75.8829	72.7724	66.704	72.4683
P52272	HNRPM_HUMAN	98.3384	94.7331	93.8433	91.8159	94.7228	95.3245	94.5335
P52292	IMA1_HUMAN	19.7906	16.6023	13.4605	14.9505	16.174	13.8392	15.6316
P52294	IMA5_HUMAN	8.95992	6.27089	8.98985	5.73093	5.28401	5.71049	5.95586
P52298	NCBP2_HUMAN	16.1739	12.7624	14.0854	14.4737	8.37461	8.43043	6.3968
P52306	GDS1_HUMAN	5.23667	7.49194	6.62614	6.41263	4.06418	5.52717	3.8014
P52434	RPAB3_HUMAN	10.2879	13.8814	15.5773	10.1484	11.8388	9.54272	9.72242
P52564	MP2K6_HUMAN	11.2557	5.89181	9.55074	5.94574	7.43088	8.94325	6.85967
P52565	GDIR1_HUMAN	134.582	124.428	108.522	124.469	105.809	106.282	98.2311
P52569	CTR2_HUMAN	9.28279	15.4264	11.3269	7.73607	6.10217	9.16976	8.53018
P52594	AGFG1_HUMAN	2.81505	1.84692	NaN	2.36941	3.48336	NaN	NaN
P52597	HNRPF_HUMAN	37.4707	43.271	45.0219	42.8743	35.5303	41.86	43.555
P52701	MSH6_HUMAN	31.3123	25.7869	29.2673	26.4498	26.3045	28.6436	29.6302
P52732	KIF11_HUMAN	3.45692	2.46035	3.67212	2.42348	3.92814	2.89496	2.21495
P52758	RIDA_HUMAN	3.20341	8.06881	9.408	9.24305	7.28878	6.4419	4.6364
P52788	SPSY_HUMAN	45.812	47.2066	41.0751	46.433	39.2183	40.3728	43.9359
P52789	HXK2_HUMAN	11.7745	15.2648	9.73442	10.5531	8.83872	8.47035	11.1698
P52815	RM12_HUMAN	42.8599	48.5151	46.8128	44.9128	41.6398	44.2974	46.4379
P52888	THOP1_HUMAN	18.7253	16.3862	13.0388	17.1427	20.2332	16.0414	15.4099
P52895	AK1C2_HUMAN	15.6326	22.3579	23.134	12.7439	11.9036	11.9047	6.97877
P52907	CAZA1_HUMAN	34.3583	33.0457	34.2385	40.4039	31.718	35.4365	27.7327
P52943	CRIP2_HUMAN	11.305	9.49178	9.05745	8.64766	11.4355	7.46661	11.9715
P52948	NUP98_HUMAN	12.9629	14.0041	11.9276	13.8858	12.2882	13.8998	12.8453
P53004	BIEA_HUMAN	17.6887	13.6068	16.7628	18.1598	14.8352	10.8099	10.6249
P53007	TXTP_HUMAN	4.25535	3.61444	0.950894	1.95703	3.82096	2.93563	2.35621
P53041	PPP5_HUMAN	9.35461	12.5575	9.20278	8.345	11.2848	9.08884	9.27657
P53365	ARFP2_HUMAN	3.74482	3.16224	NaN	7.60055	NaN	1.53935	4.42302
P53367	ARFP1_HUMAN	3.42	2.4377	2.36226	3.06327	2.31318	3.37769	5.35385
P53384	NUBP1_HUMAN	2.50774	7.99162	2.60897	5.55648	5.3908	4.41769	3.29526
P53396	ACLY_HUMAN	62.6526	58.1298	63.0154	54.7721	57.4353	60.343	58.1053
P53582	MAP11_HUMAN	18.5642	18.4628	17.3948	21.2724	21.2585	21.8622	17.9599
P53597	SUCA_HUMAN	22.9071	23.0827	33.9547	23.9708	28.3615	25.7528	19.3234
P53611	PGTB2_HUMAN	10.7929	7.99932	9.94208	10.9236	7.56745	9.21596	7.64617
P53618	COPB_HUMAN	14.0978	14.9066	16.6921	19.4831	15.8572	16.4584	14.4614
P53621	COPA_HUMAN	33.8128	35.073	32.0242	36.8651	33.0872	36.4235	38.042
P53634	CATC_HUMAN	6.9732	6.91105	5.64508	11.9205	7.20938	3.48079	8.18002
P53680	AP2S1_HUMAN	15.2122	18.9068	34.0431	11.0531	18.3533	11.5646	17.6131
P53701	CCHL_HUMAN	10.609	13.0078	9.20326	8.92243	11.0921	7.44187	8.91545
P53801	PTTG_HUMAN	18.8235	10.0881	16.4213	16.09	13.0174	11.0128	19.8414
P53985	MOT1_HUMAN	15.2993	14.7678	10.7045	11.9164	15.5314	15.9788	12.3646
P53990	IST1_HUMAN	7.04501	9.73762	10.5579	10.7389	8.96015	13.4503	8.02681
P53992	SC24C_HUMAN	15.0826	13.8501	17.3811	15.1576	13.0592	15.7314	15.3144
P53999	TCP4_HUMAN	168.024	167.902	154.901	199.39	185.824	168.703	161.463
P54105	ICLN_HUMAN	18.292	14.493	16.0083	14.9694	16.8514	14.2494	15.6776
P54136	SYRC_HUMAN	54.095	53.5957	56.7374	49.8312	56.0865	54.8974	51.9123
P54577	SYYC_HUMAN	57.6763	59.8663	64.0864	58.5994	67.504	64.4501	68.849
P54578	UBP14_HUMAN	25.0177	24.8368	24.544	28.9494	24.6881	26.9285	29.0237
P54619	AAKG1_HUMAN	9.21338	7.13462	4.93949	5.47497	3.0081	6.23392	2.92283
P54709	AT1B3_HUMAN	14.9455	11.9942	13.4224	12.5056	15.191	14.339	10.7152
P54725	RD23A_HUMAN	25.6213	32.022	26.7328	30.1388	24.514	31.1053	35.0523
P54727	RD23B_HUMAN	57.6054	54.5657	67.0452	59.4769	67.3614	75.4713	54.3072
P54819	KAD2_HUMAN	84.6247	85.2656	91.7818	93.425	82.2124	72.6131	75.3451
P54886	P5CS_HUMAN	30.1389	32.1267	29.7214	27.4289	27.6273	23.696	29.714
P54920	SNAA_HUMAN	17.5444	16.4717	16.1057	12.097	13.9987	12.3466	12.4205
P55010	IF5_HUMAN	27.8201	23.6418	20.6373	24.1156	25.3171	23.0216	26.4895
P55036	PSMD4_HUMAN	26.1384	24.4503	27.1056	22.6434	24.4809	19.9809	19.8659
P55039	DRG2_HUMAN	6.82365	6.24416	3.89087	4.20853	2.00448	6.06962	5.90116
P55058	PLTP_HUMAN	14.0895	5.01989	NaN	14.3198	23.8071	11.5747	16.1328
P55060	XPO2_HUMAN	100.91	106.157	120.883	114.729	106.29	111.321	108.836
P55072	TERA_HUMAN	137.447	143.419	145.078	142.365	140.989	149.935	138.577
P55081	MFAP1_HUMAN	3.38618	12.6426	8.53063	11.3204	12.2207	6.0221	3.76441
P55084	ECHB_HUMAN	78.697	74.8849	79.2244	77.716	76.4722	69.0539	72.8945
P55145	MANF_HUMAN	14.8221	14.7278	15.6521	18.1693	21.0827	17.792	14.7547
P55209	NP1L1_HUMAN	48.7496	60.1404	32.0123	46.2437	38.0019	36.7869	31.0376
P55210	CASP7_HUMAN	0.65026	NaN	2.62976	0.42424	1.98267	NaN	1.57386
P55211	CASP9_HUMAN	2.15918	3.78567	1.10267	1.75388	3.47615	1.07823	NaN
P55263	ADK_HUMAN	41.7259	55.1342	40.7296	41.5616	44.2557	40.5983	39.573
P55265	DSRAD_HUMAN	26.8822	28.9323	26.2549	26.8624	26.418	24.8506	27.0422
P55327	TPD52_HUMAN	29.1383	26.9662	25.1975	22.5426	26.3362	20.82	24.6212
P55735	SEC13_HUMAN	21.0516	21.7773	21.806	18.259	18.1612	18.3286	16.6005
P55769	NH2L1_HUMAN	49.9278	53.582	55.9687	51.9615	59.5911	44.2741	42.4294
P55786	PSA_HUMAN	35.3437	36.7482	37.9839	31.6909	33.7009	31.3586	35.8578
P55795	HNRH2_HUMAN	40.9898	39.5152	40.5112	35.5728	40.742	39.9755	34.8022
P55809	SCOT1_HUMAN	21.8288	22.5186	26.9243	25.6906	24.3695	22.0558	20.457
P55854	SUMO3_HUMAN	176.157	83.7122	102.359	105.022	136.411	90.0512	53.0473
P55884	EIF3B_HUMAN	45.4211	42.0155	38.1764	43.077	41.407	39.737	40.9331
P56134	ATPK_HUMAN	29.987	24.1357	22.437	34.063	20.5541	26.5763	27.4938
P56181	NDUV3_HUMAN	6.61648	9.07456	13.3593	5.70763	11.1881	13.4493	9.95359
P56182	RRP1_HUMAN	20.5739	21.2306	19.9678	18.2116	16.9171	22.7352	18.9342
P56192	SYMC_HUMAN	28.5843	26.0587	28.7815	28.0842	22.4669	24.3832	29.9108
P56199	ITA1_HUMAN	5.3463	6.95212	6.10151	4.38518	7.70366	3.86684	4.57592
P56211	ARP19_HUMAN	16.2316	11.784	11.7214	10.088	11.5795	7.92726	9.75077
P56378	ATP68_HUMAN	5.07934	13.1462	14.7384	8.01465	14.2103	7.94939	13.0888
P56381;Q5VTU8	ATP5E_HUMAN;AT5EL_HUMAN	25.6178	22.2085	36.0423	22.8074	32.2941	21.8868	11.8944
P56385	ATP5I_HUMAN	17.6452	30.4496	30.675	25.1626	29.6713	28.1371	28.648
P56537	IF6_HUMAN	63.6703	69.669	59.173	53.6922	51.8579	62.6297	70.5057
P56545	CTBP2_HUMAN	16.5858	16.0969	18.2552	14.9992	13.8416	13.1067	13.0973
P56556	NDUA6_HUMAN	6.13235	1.86169	3.89496	2.47931	NaN	2.58022	NaN
P57081	WDR4_HUMAN	NaN	4.68254	3.12743	6.62715	3.21448	8.0083	2.86944
P57088	TMM33_HUMAN	17.9585	17.6975	14.4191	12.6917	16.2916	16.0738	15.0511
P57105	SYJ2B_HUMAN	25.0773	13.9227	9.0163	13.9139	11.1029	11.7161	11.215
P57678	GEMI4_HUMAN	6.81708	5.12395	4.62259	NaN	3.97164	3.31031	3.86393
P57737	CORO7_HUMAN	2.37786	3.26606	2.39652	3.2184	2.45195	1.81821	1.0701
P57740	NU107_HUMAN	12.1324	12.5821	11.5529	11.9943	13.5756	10.9624	11.5419
P57772	SELB_HUMAN	8.90619	6.81514	7.13093	3.91972	4.61399	3.8107	3.64986
P58107	EPIPL_HUMAN	7.71754	8.17063	9.02888	8.31976	7.10541	8.0966	6.93257
P58546	MTPN_HUMAN	18.8469	19.5104	20.7961	21.1993	23.3598	18.1822	22.9676
P58658	EVA1C_HUMAN	53.6394	59.5655	45.9023	62.081	50.8435	39.5557	43.4032
P59998	ARPC4_HUMAN	37.7263	38.9541	40.6567	37.8777	35.5138	37.9545	39.3765
P60059	SC61G_HUMAN	14.2537	16.418	11.8413	18.9418	13.4096	16.8311	16.3503
P60174	TPIS_HUMAN	543.684	581.591	572.401	570.703	619.965	561.522	558.495
P60228	EIF3E_HUMAN	49.1303	37.1241	40.5358	43.5548	40.9257	37.6407	46.7771
P60468	SC61B_HUMAN	24.128	40.1636	34.5057	31.6785	40.3825	33.4624	26.8843
P60510	PP4C_HUMAN	18.8546	8.36137	12.1431	10.968	9.14397	5.36663	9.04841
P60660	MYL6_HUMAN	68.7082	64.5684	67.3357	78.2972	67.3753	59.2262	61.9167
P60709	ACTB_HUMAN	5618.67	5529.6	5680.02	5601.46	5549.23	5439.12	5562.56
P60842	IF4A1_HUMAN	375.051	403.184	390.185	374.148	378.071	382.557	392.269
P60866	RS20_HUMAN	95.2603	110.485	124.304	107.525	107.127	82.2161	95.1507
P60891	PRPS1_HUMAN	27.3151	24.2939	19.4282	23.3731	18.6779	21.4199	22.3657
P60900	PSA6_HUMAN	59.2412	48.7776	56.1552	51.5357	48.9347	60.4455	61.4078
P60903	S10AA_HUMAN	100.824	97.4617	84.0555	83.0138	81.6072	74.6936	73.1274
P60953	CDC42_HUMAN	46.1414	35.4462	43.7772	43.766	42.4953	36.9528	43.8678
P60981	DEST_HUMAN	60.1781	56.4034	55.6082	53.4124	50.9834	61.3934	57.8209
P60983	GMFB_HUMAN	11.9491	11.7425	15.0675	10.2926	12.3738	7.11475	11.1317
P61006	RAB8A_HUMAN	119.969	140.029	116.692	119.521	136.236	118.589	115.75
P61009	SPCS3_HUMAN	19.7814	16.3458	23.6904	30.6868	20.1425	17.5279	24.2811
P61011	SRP54_HUMAN	6.23843	8.07723	9.68498	8.21205	9.39139	11.3256	9.6697
P61019	RAB2A_HUMAN	30.8653	30.855	27.5817	32.5215	40.9667	29.7136	24.7152
P61020	RAB5B_HUMAN	44.3455	43.6696	39.1359	37.5163	36.9982	35.5283	41.1069
P61024	CKS1_HUMAN	4.43518	2.44394	2.8557	4.90929	6.51693	2.76879	4.28768
P61026	RAB10_HUMAN	9.17596	8.99709	6.55299	7.71299	7.0315	8.00209	9.53951
P61081	UBC12_HUMAN	59.1457	59.0586	63.1299	51.7221	61.6059	61.5192	54.5017
P61086	UBE2K_HUMAN	12.9503	11.5971	11.6385	15.0477	10.3611	10.8422	13.5394
P61088	UBE2N_HUMAN	110.192	117.636	106.947	110.435	109.078	97.2252	91.6223
P61106	RAB14_HUMAN	29.381	29.2222	29.5739	30.1403	22.2378	32.2832	34.6418
P61158	ARP3_HUMAN	39.8959	46.8957	40.1184	46.5507	44.6676	37.661	42.0496
P61160	ARP2_HUMAN	26.8411	30.9482	31.079	27.2936	29.9184	29.9362	27.3356
P61163	ACTZ_HUMAN	22.9269	24.821	23.6325	26.4925	23.4872	21.0074	27.4472
P61165	TM258_HUMAN	26.067	15.3496	13.0229	13.6682	26.4025	13.7426	16.695
P61201	CSN2_HUMAN	9.80326	9.80084	12.5542	15.6993	13.4526	11.7385	9.91815
P61204;P84077	ARF3_HUMAN;ARF1_HUMAN	136.421	137.422	140.069	120.908	107.384	141.497	107.636
P61221	ABCE1_HUMAN	18.9681	21.63	20.8545	21.8538	16.1074	20.2132	19.9249
P61224	RAP1B_HUMAN	52.0121	56.8013	42.1736	48.9289	49.1018	48.6206	39.8155
P61247	RS3A_HUMAN	241.946	255.086	240.129	236.19	256.607	256.815	267.092
P61254	RL26_HUMAN	254.335	252.36	279.283	257.478	254.889	242.366	262.075
P61289	PSME3_HUMAN	30.702	32.4662	31.5666	32.8729	30.2133	32.5377	24.5993
P61313	RL15_HUMAN	285.528	286.831	296.977	287.186	284.827	321.181	274.558
P61326	MGN_HUMAN	3.31931	5.90099	2.98279	1.1893	3.09024	3.02955	2.14129
P61353	RL27_HUMAN	187.785	200.205	179.435	214.096	189.978	198.861	216.386
P61421	VA0D1_HUMAN	4.87456	8.06559	9.92957	8.87462	12.8472	7.61632	5.59035
P61457	PHS_HUMAN	28.4426	18.5108	28.9771	24.946	22.8067	24.8883	22.5198
P61513	RL37A_HUMAN	49.4114	40.4848	38.9255	44.7017	36.4872	40.0528	31.438
P61586	RHOA_HUMAN	80.2016	83.1152	72.8522	75.368	83.9631	94.0902	71.8402
P61599	NAA20_HUMAN	9.40695	6.50738	6.54477	2.50992	2.85586	8.88527	5.05176
P61604	CH10_HUMAN	557.197	435.64	582.901	514.333	525.276	483.254	559.608
P61619	S61A1_HUMAN	40.557	47.7799	34.5599	34.762	44.1423	40.6457	40.1875
P61758	PFD3_HUMAN	23.4761	19.8682	21.6674	20.9579	28.0349	27.9085	23.38
P61764	STXB1_HUMAN	10.5783	5.81912	2.39022	3.03298	4.31546	3.68046	2.42697
P61769	B2MG_HUMAN	13.4237	19.367	18.8581	14.6038	21.1094	19.1125	16.0778
P61803	DAD1_HUMAN	31.8906	30.4947	25.9767	23.782	27.0249	18.5735	28.4375
P61916	NPC2_HUMAN	9.81087	6.86459	6.28437	3.9207	5.02802	4.8612	7.29557
P61923	COPZ1_HUMAN	18.34	36.4667	20.9114	32.3951	21.2754	22.9759	21.2168
P61956	SUMO2_HUMAN	9.42276	8.90242	10.5903	18.3694	4.15632	17.5772	14.6224
P61960	UFM1_HUMAN	8.0212	9.37478	11.1284	16.1368	11.2422	12.0028	12.2609
P61964	WDR5_HUMAN	10.5866	8.13495	10.6969	13.9464	9.11444	8.46078	8.35044
P61966	AP1S1_HUMAN	5.21053	3.95512	5.99715	2.20025	9.32179	6.63376	3.58471
P61970	NTF2_HUMAN	24.0619	28.8138	31.2374	22.2074	23.7747	28.5637	27.2387
P61978	HNRPK_HUMAN	298.325	285.46	293.635	277.952	283.226	303.525	293.24
P61981	1433G_HUMAN	110.553	112.654	108.633	112.566	111.557	131.673	107.723
P62072	TIM10_HUMAN	15.6783	23.7796	11.2908	5.75866	19.8921	24.0302	14.0777
P62081	RS7_HUMAN	190.69	213.326	175.229	193.323	171.252	172.955	204.657
P62136	PP1A_HUMAN	54.9742	57.9461	59.4856	58.1158	55.6966	57.8389	52.0333
P62140	PP1B_HUMAN	27.8682	28.974	26.7198	31.2595	27.1607	29.3032	32.1957
P62191	PRS4_HUMAN	23.5604	24.7446	23.0992	27.16	27.6786	25.6691	27.6208
P62195	PRS8_HUMAN	54.4407	49.1541	62.1227	61.1137	53.3638	60.4824	55.9845
P62241	RS8_HUMAN	309.454	328.793	299.505	305.063	298.584	307.082	297.69
P62244	RS15A_HUMAN	200.192	205.46	219.353	209.809	237.993	198.821	192.896
P62249	RS16_HUMAN	200.919	174.218	187.132	155.654	199.041	171.714	180.49
P62256	UBE2H_HUMAN	NaN	NaN	NaN	NaN	1.14142	1	NaN
P62258	1433E_HUMAN	194.277	194.317	207.176	195.628	190.776	212.52	188.739
P62263	RS14_HUMAN	305.941	288.178	309.981	352.035	328.198	272.362	267.309
P62266	RS23_HUMAN	156.577	152.492	158.203	146.209	143.75	140.16	119.126
P62269	RS18_HUMAN	261.542	277.328	268.9	255.914	267.603	267.397	272.63
P62273	RS29_HUMAN	139.578	70.7084	70.012	32.9128	81.644	33.4663	52.7624
P62277	RS13_HUMAN	180.908	184.038	223.671	216.603	210.512	197.998	205.989
P62280	RS11_HUMAN	165.115	135.121	170.574	166.837	157.071	140.122	162.46
P62304	RUXE_HUMAN	25.6364	21.1955	23.6428	16.4166	20.6299	18.278	26.1054
P62306	RUXF_HUMAN	26.9783	28.003	28.6381	24.4503	25.2843	26.4959	23.8583
P62310	LSM3_HUMAN	30.0472	26.6731	23.8057	23.3487	20.5995	22.1519	18.868
P62312	LSM6_HUMAN	13.3838	12.7503	16.0262	12.6746	15.312	12.0144	8.87295
P62314	SMD1_HUMAN	15.8445	21.6431	19.7727	19.7507	17.3761	11.1291	10.3547
P62316	SMD2_HUMAN	91.1966	81.3538	105.864	90.8283	91.7814	99.3122	99.7732
P62318	SMD3_HUMAN	67.8908	70.4491	107.201	55.137	58.5294	44.5487	66.2428
P62328	TYB4_HUMAN	87.2049	99.8206	107.454	82.6833	82.2376	79.6325	83.6687
P62330	ARF6_HUMAN	13.8775	13.29	15.9974	12.1125	12.3321	16.0351	14.3145
P62333	PRS10_HUMAN	40.9868	31.5966	38.2157	35.0041	35.3781	33.9149	34.7131
P62424	RL7A_HUMAN	223.677	222.312	232.151	210.364	228.277	211.458	221.137
P62487	RPB7_HUMAN	6.42494	2.33148	2.74756	4.87774	5.8824	4.13619	4.62287
P62495	ERF1_HUMAN	46.7774	55.7326	53.3655	49.9301	45.8041	46.9154	50.717
P62633	CNBP_HUMAN	33.8012	31.0478	30.3733	30.6351	32.8174	32.7606	43.4863
P62701	RS4X_HUMAN	319.851	325.236	329.146	318.244	313.117	294.442	305.734
P62707	GPMA_ECOLI	125.125	149.268	104.271	101.513	118.299	137.092	108.701
P62714	PP2AB_HUMAN	29.9873	25.8847	22.3438	23.9738	30.4334	32.2313	23.6196
P62736;P68032;P68133	ACTA_HUMAN;ACTC_HUMAN;ACTS_HUMAN	463.24	459.474	509.366	517.516	441.418	519.856	439.875
P62745	RHOB_HUMAN	26.5723	31.5788	27.1386	23.3283	17.1075	20.8212	18.9253
P62750	RL23A_HUMAN	316.149	346.207	308.305	344.812	344.052	308.353	309.245
P62753	RS6_HUMAN	296.256	344.081	322.409	319	297.615	322.724	318.3
P62805	H4_HUMAN	6599.49	6662.06	7003.67	6600.54	6646.99	6581.34	6770.8
P62820	RAB1A_HUMAN	65.1187	70.1857	62.5327	56.7598	74.9494	65.0632	73.1695
P62826	RAN_HUMAN	764.352	759.861	775.464	738.659	767.053	744.539	735.091
P62829	RL23_HUMAN	203.059	172.344	198.128	171.266	162.061	188.768	206.291
P62834	RAP1A_HUMAN	7.17633	7.55832	6.95518	6.45268	12.7972	9.85677	6.17133
P62837	UB2D2_HUMAN	54.6513	40.6862	39.3318	44.0453	35.3815	29.8171	33.1445
P62841	RS15_HUMAN	113.037	105.736	76.2728	81.513	71.3804	79.3826	51.5341
P62847	RS24_HUMAN	28.6417	31.699	27.7913	25.885	28.0059	33.6024	23.1687
P62851	RS25_HUMAN	310.385	287.364	280.745	304.71	280.747	242.941	295.752
P62854	RS26_HUMAN	192.443	237.738	98.7044	173.244	158.889	146.918	85.0968
P62857	RS28_HUMAN	231.867	219.839	171.231	143.489	164.652	156.916	168.093
P62861	RS30_HUMAN	260.147	307.35	351.116	291.781	306.471	267.152	321.425
P62873	GBB1_HUMAN	21.1647	27.2307	22.7643	32.1076	31.7042	32.2658	22.6633
P62875	RPAB5_HUMAN	14.9158	9.1427	15.9492	10.1082	17.487	12.2474	15.789
P62877	RBX1_HUMAN	28.2025	23.0877	26.888	20.2769	28.794	29.7049	22.1306
P62879	GBB2_HUMAN	76.911	70.8088	74.6596	63.6827	72.5768	88.2811	75.0243
P62888	RL30_HUMAN	216.112	231.49	228.41	241.768	230.263	250.847	224.66
P62891;Q59GN2	RL39_HUMAN;R39L5_HUMAN	22.1015	15.1148	18.1621	14.5556	20.0302	20.0318	18.3061
P62899	RL31_HUMAN	221.528	264.9	204.814	228.871	241.365	223.733	216.444
P62906	RL10A_HUMAN	139.892	153.772	150.248	124.996	125.046	131.935	164.052
P62910	RL32_HUMAN	94.3537	86.0213	82.7838	99.6015	82.6695	87.4151	72.7517
P62913	RL11_HUMAN	249.458	207.382	198.613	198.145	196.314	218.723	197.721
P62917	RL8_HUMAN	369.196	288.743	267.983	298.514	296.448	287.522	300.651
P62937	PPIA_HUMAN	925.14	904.39	1060.7	920.822	909.001	905.648	965.445
P62942	FKB1A_HUMAN	128.01	53.8914	84.7866	78.5408	62.3051	58.8114	52.6514
P62979	RS27A_HUMAN	1727.43	1721.5	1721.68	1729.76	1692.65	1603.29	1750.65
P62993	GRB2_HUMAN	8.33599	7.74968	10.0218	11.7227	6.98856	9.03498	7.20713
P62995	TRA2B_HUMAN	13.661	12.9801	10.7176	13.2542	11.379	12.254	10.1427
P63000	RAC1_HUMAN	138.663	125.174	133.5	124.996	118.943	118.402	115.388
P63010	AP2B1_HUMAN	36.8419	39.0593	30.7015	37.7009	39.2818	32.5859	32.7303
P63027;Q15836	VAMP2_HUMAN;VAMP3_HUMAN	20.6337	15.173	15.4357	14.6615	14.3814	14.6374	14.3419
P63092;Q5JWF2	GNAS2_HUMAN;GNAS1_HUMAN	17.1741	17.7644	15.8476	14.8217	20.2953	19.7591	13.6364
P63096	GNAI1_HUMAN	3.89972	1.90813	3.37495	3.24836	4.41405	2.11366	3.65585
P63104	1433Z_HUMAN	248.574	263.892	252.575	245.316	245.866	257.187	238.095
P63151	2ABA_HUMAN	22.8894	25.4959	15.7172	21.1342	20.5995	24.9343	23.8917
P63162	RSMN_HUMAN	59.0682	58.5976	58.7232	47.1283	49.4072	47.7893	47.8361
P63165	SUMO1_HUMAN	9.50464	13.3816	8.39592	8.5243	8.65448	6.03482	5.36059
P63167	DYL1_HUMAN	23.6397	24.7762	27.9846	16.5419	17.1603	15.8828	11.7118
P63173	RL38_HUMAN	46.1563	43.6714	47.9405	53.9764	57.2273	54.6546	55.9767
P63208	SKP1_HUMAN	22.7035	28.3223	21.3727	21.6312	18.8705	25.2158	17.2405
P63218	GBG5_HUMAN	23.1961	28.5035	17.0807	23.5104	25.8046	17.4379	19.703
P63220	RS21_HUMAN	179.103	196.197	163.555	176.99	144.406	182.944	178.246
P63241	IF5A1_HUMAN	182.65	158.891	202.511	175.573	181.302	192.921	166.498
P63244	RACK1_HUMAN	255.806	266.83	254.465	248.755	255.224	265.516	268.856
P63272	SPT4H_HUMAN	NaN	NaN	NaN	NaN	NaN	1	1.39404
P63279	UBC9_HUMAN	23.3219	25.5429	22.8959	21.7687	22.438	19.8362	16.5859
P63313	TYB10_HUMAN	83.3866	65.6054	52.0897	57.2557	68.2685	73.1469	65.8792
P63316	TNNC1_HUMAN	5.10557	2.61247	5.47619	3.78946	5.70807	4.2979	3.49628
P67775	PP2AA_HUMAN	19.34	13.5282	8.55619	21.7544	10.6493	5.38486	7.51937
P67809	YBOX1_HUMAN	44.7947	81.222	77.1621	61.7105	64.1903	102.511	98.123
P67812	SC11A_HUMAN	17.3785	21.7746	26.6045	24.2851	23.8516	22.5194	24.6206
P67870	CSK2B_HUMAN	8.46338	11.7221	13.247	19.0905	10.5414	9.10674	8.46966
P67936	TPM4_HUMAN	235.555	239.706	238.922	245.983	235.2	219.311	236.287
P68036	UB2L3_HUMAN	39.7141	40.9036	37.9514	37.8841	41.7921	31.0822	34.3717
P68104;Q5VTE0	EF1A1_HUMAN;EF1A3_HUMAN	507.037	546.511	521.079	531.226	496.526	536.693	546.421
P68363	TBA1B_HUMAN	923.029	863.684	817.131	877.964	889.602	905.102	899.208
P68366	TBA4A_HUMAN	82.0438	84.8308	83.6814	93.9572	79.6735	94.8377	80.0991
P68371	TBB4B_HUMAN	588.292	619.017	602.058	596.561	582.898	600.135	617.087
P68400	CSK21_HUMAN	9.16725	8.44151	10.9234	8.67231	8.97091	6.79521	10.347
P68402	PA1B2_HUMAN	4.43035	9.26315	13.34	5.08031	8.6902	5.0076	4.05269
P68431;P84243;Q16695;Q71DI3	H31_HUMAN;H33_HUMAN;H31T_HUMAN;H32_HUMAN	2102.74	1971.98	2260.49	2116.87	2194.08	2087.02	2212.36
P69905	HBA_HUMAN	398.49	399.751	424.296	400.607	419.206	444.001	424.987
P76419	YEGV_ECOLI	23.4491	17.395	26.8948	35.3218	28.6766	27.9045	16.424
P78310	CXAR_HUMAN	11.1698	7.72009	6.0999	8.1317	5.76685	3.90011	5.19305
P78316	NOP14_HUMAN	10.8889	4.09757	7.58163	9.88345	4.81099	5.67682	6.56317
P78318	IGBP1_HUMAN	15.5037	8.79012	15.799	13.089	9.69634	6.941	11.1555
P78330	SERB_HUMAN	28.5631	23.3015	28.7361	30.8896	31.3783	27.3287	24.8887
P78344	IF4G2_HUMAN	24.3743	22.9199	27.5774	21.1	23.5438	20.4099	22.5529
P78346	RPP30_HUMAN	10.8166	7.873	10.3167	6.68668	6.06776	5.735	6.25612
P78347	GTF2I_HUMAN	32.4377	33.5491	33.0813	34.4785	31.227	31.55	29.5483
P78371	TCPB_HUMAN	85.5322	96.9112	87.4925	87.2249	90.8164	92.7204	94.2169
P78386	KRT85_HUMAN	1.03952	1.92076	5.20952	8.17803	1.43747	3.15158	2.78332
P78406	RAE1L_HUMAN	14.1817	10.3196	15.4198	14.6115	14.9676	15.297	13.5041
P78417	GSTO1_HUMAN	110.434	103.483	113.256	93.632	111.775	99.4454	118.699
P78527	PRKDC_HUMAN	99.6364	101.7	101.807	104.908	107.767	104.116	104.992
P80303	NUCB2_HUMAN	7.60044	4.61801	5.21367	4.63936	4.79223	4.12775	5.22211
P80723	BASP1_HUMAN	220.933	259.55	205.827	196.882	233.545	233.501	250.477
P82650	RT22_HUMAN	15.8987	16.1532	15.5165	12.5936	10.5884	13.1108	13.2497
P82663	RT25_HUMAN	4.03228	6.04066	6.36474	5.13579	5.47801	5.52944	4.75226
P82675	RT05_HUMAN	8.16067	11.2542	8.88045	10.302	8.46132	6.4379	7.03508
P82909	RT36_HUMAN	1.96064	5.53152	0.872053	2.44169	2.2887	2.82393	1.65238
P82914	RT15_HUMAN	6.91255	6.28774	8.94413	5.06297	5.6018	3.37483	4.4533
P82921	RT21_HUMAN	1.4833	3.29602	1.9888	1.16504	NaN	NaN	2.42718
P82930	RT34_HUMAN	13.75	10.6367	17.3389	8.1016	6.79857	13.9982	9.03657
P82932	RT06_HUMAN	8.51625	9.87215	9.58503	9.99269	10.1338	5.53139	8.49801
P82933	RT09_HUMAN	2.94844	5.01796	2.49048	3.35858	3.77196	6.37739	5.39973
P82970	HMGN5_HUMAN	22.7123	30.4313	30.4075	32.9291	26.3888	28.5604	27.0527
P82979	SARNP_HUMAN	51.7624	51.3069	46.3597	42.196	52.2563	52.2702	51.9796
P83731	RL24_HUMAN	147.598	149.33	135.744	130.8	135.655	116.382	132.199
P83876	TXN4A_HUMAN	6.38976	5.7664	6.5444	8.11205	7.65689	5.77048	6.04976
P83881	RL36A_HUMAN	139.34	144.774	147.394	142.438	148.359	127.163	116.425
P83916	CBX1_HUMAN	5.72235	4.14095	2.87981	8.48442	8.2071	5.02886	4.03023
P84085	ARF5_HUMAN	70.3136	68.5855	68.4753	66.3229	75.2077	66.1305	72.2427
P84090	ERH_HUMAN	68.9039	65.5506	58.1652	78.626	62.0498	64.8195	66.2092
P84095	RHOG_HUMAN	14.2862	8.04554	13.4941	14.8467	11.7639	9.57765	12.1279
P84098	RL19_HUMAN	412.291	329.099	397.653	459.107	362.192	257.893	254.4
P84103	SRSF3_HUMAN	180.91	186.54	193.268	177.462	169.199	199.807	202.162
P98082	DAB2_HUMAN	3.83263	4.42845	6.39379	2.18006	1.67014	1.65274	1.31777
P98175	RBM10_HUMAN	11.6789	14.6804	8.77209	15.0383	11.24	9.10896	13.3978
P98179	RBM3_HUMAN	26.0234	28.0566	22.0398	18.1049	18.3983	22.0845	24.4797
P99999	CYC_HUMAN	45.2238	40.5578	38.2799	46.6647	42.5381	32.1959	44.1721
Q00037	TNPA_ECOLI	53.6122	39.1006	36.8656	32.5835	36.5273	34.7772	32.4259
Q00059	TFAM_HUMAN	24.3731	25.1891	25.6549	24.9533	23.7743	23.6188	21.2793
Q00169	PIPNA_HUMAN	6.28433	2.11186	3.91263	2.46925	2.82737	2.10434	1.12282
Q00325	MPCP_HUMAN	244.761	205.444	213.066	231.085	212.773	217.79	214.004
Q00341	VIGLN_HUMAN	16.2527	18.264	20.3928	22.0826	20.6441	22.5849	18.1673
Q00535	CDK5_HUMAN	6.94839	7.57914	7.62278	4.31421	4.27534	3.18596	5.03654
Q00577	PURA_HUMAN	5.70532	6.08402	5.66097	6.58816	5.76027	2.75668	5.3496
Q00610	CLH1_HUMAN	106.002	104.62	102.743	97.3282	103.503	104.509	109.285
Q00653	NFKB2_HUMAN	6.15824	8.47055	7.92227	4.5934	4.62458	4.34055	3.20301
Q00688	FKBP3_HUMAN	69.8729	60.0837	65.8557	75.1467	63.1822	56.8278	65.2105
Q00765	REEP5_HUMAN	30.0058	27.3823	32.6202	26.4644	25.1008	30.3641	20.6513
Q00796	DHSO_HUMAN	45.3185	39.8647	42.1542	38.9945	40.6601	37.41	36.1837
Q00839	HNRPU_HUMAN	342.542	347.907	375.328	347.3	354.995	358.96	357.877
Q01082	SPTB2_HUMAN	50.5516	52.4434	49.8097	53.6604	52.5768	50.5053	51.9975
Q01085	TIAR_HUMAN	10.3237	8.63595	7.43711	9.79928	6.67511	13.3275	3.57064
Q01105	SET_HUMAN	295.511	298.468	280.119	267.614	243.463	312.752	268.417
Q01130	SRSF2_HUMAN	129.33	131.368	133.432	137.326	141.464	141.016	130.229
Q01433	AMPD2_HUMAN	5.87636	2.89983	7.93793	6.94571	5.29592	6.0372	3.00977
Q01449	MLRA_HUMAN	29.5629	29.716	22.2115	19.1752	27.0714	29.6562	31.5399
Q01469	FABP5_HUMAN	27.5759	27.0266	33.4073	26.6178	30.66	28.9718	31.2579
Q01518	CAP1_HUMAN	38.4973	39.9943	42.7576	47.7829	43.333	45.9555	40.008
Q01628	IFM3_HUMAN	7.30079	12.0312	10.6642	11.7834	12.9634	6.73929	6.20877
Q01650	LAT1_HUMAN	56.8028	48.3074	57.1482	53.6438	57.7004	67.7706	59.4838
Q01658	NC2B_HUMAN	8.92221	12.4508	17.5733	5.89158	13.1688	13.9566	13.8046
Q01780	EXOSX_HUMAN	9.40675	13.2211	10.8463	7.71017	6.4112	9.73189	7.34251
Q01813	PFKAP_HUMAN	29.0492	26.5692	25.7919	32.9498	30.1369	28.6234	27.913
Q01844	EWS_HUMAN	37.1944	52.0798	36.7908	40.668	33.6943	36.531	35.9752
Q01970	PLCB3_HUMAN	6.75358	8.02284	7.28691	8.17518	9.97888	7.295	8.44091
Q02218	ODO1_HUMAN	22.4329	23.6053	23.3557	19.8772	23.8267	21.4494	25.1129
Q02543	RL18A_HUMAN	125.231	143.117	107.032	133.024	111.323	118.662	136.721
Q02750	MP2K1_HUMAN	13.0152	15.4364	16.6485	10.8772	6.30814	11.9038	14.9851
Q02790	FKBP4_HUMAN	76.1434	76.4831	66.6939	72.32	58.9216	71.4961	72.0443
Q02809	PLOD1_HUMAN	24.8746	23.895	24.7078	25.1783	24.1879	19.6033	20.2189
Q02818	NUCB1_HUMAN	21.8002	20.4614	18.0236	19.1043	23.3715	18.0327	15.7752
Q02878	RL6_HUMAN	312.325	315.645	327.286	296.079	304.271	300.438	307.063
Q02880	TOP2B_HUMAN	13.7177	9.63585	8.47705	5.66892	5.15938	6.55184	9.70706
Q02978	M2OM_HUMAN	26.3518	23.7015	17.4283	22.6728	19.2518	18.6372	19.7745
Q03113;Q14344	GNA12_HUMAN;GNA13_HUMAN	9.00355	NaN	3.3259	NaN	6.60607	7.24021	4.54731
Q03154	ACY1_HUMAN	8.30119	5.49185	5.74851	3.1403	3.22334	3.97698	6.21269
Q03252	LMNB2_HUMAN	26.5205	23.559	25.271	24.0896	24.3411	22.1075	21.9906
Q03518	TAP1_HUMAN	5.62867	5.29035	3.07237	5.73315	3.60803	2.71356	2.41571
Q03519	TAP2_HUMAN	7.27318	6.47538	5.53569	6.85573	3.46323	3.09407	4.23214
Q03701	CEBPZ_HUMAN	7.48021	12.0069	13.466	13.5139	10.8854	11.814	9.37473
Q04206	TF65_HUMAN	9.89558	6.82623	5.68374	8.2978	9.18331	7.18231	7.46568
Q04323	UBXN1_HUMAN	18.4545	20.0604	17.9673	19.5583	17.873	20.9619	15.9487
Q04446	GLGB_HUMAN	23.3172	19.7595	18.8803	22.837	17.8507	25.7934	20.0956
Q04637	IF4G1_HUMAN	50.7393	43.2587	48.9463	47.2877	46.0195	50.9443	50.4578
Q04695	K1C17_HUMAN	546.402	553.771	565.169	569.027	548.489	538.403	559.642
Q04726	TLE3_HUMAN	4.25236	6.98341	3.82638	1.99378	6.70238	1.5175	3.41264
Q04760	LGUL_HUMAN	61.9204	64.2635	62.601	70.9168	62.1001	68.495	72.624
Q04837	SSBP_HUMAN	82.3131	70.5717	75.5857	83.1275	77.7347	81.9172	74.0624
Q04917	1433F_HUMAN	26.4396	37.5282	30.3123	33.3314	20.7447	33.7228	37.1737
Q04941	PLP2_HUMAN	87.0651	74.1314	72.3024	95.8862	95.0136	106.401	45.385
Q05048	CSTF1_HUMAN	7.52314	17.2681	11.5012	9.27478	9.58176	13.9004	10.2003
Q05519	SRS11_HUMAN	15.4615	15.6248	17.7987	14.07	13.7399	14.1144	13.3932
Q05639	EF1A2_HUMAN	2057.88	2063.95	2107.54	2119.64	2099.58	1983.59	2026.32
Q05682	CALD1_HUMAN	20.3282	19.4478	18.0285	22.5939	18.52	19.5547	15.6896
Q06033	ITIH3_HUMAN	77.1881	79.1435	71.5278	65.2431	59.4554	70.8474	65.7704
Q06124	PTN11_HUMAN	12.0889	12.1981	14.7271	14.4923	12.6113	12.5711	13.0059
Q06136	KDSR_HUMAN	11.2172	9.72273	8.5734	8.70361	8.76589	5.95357	8.06097
Q06203	PUR1_HUMAN	5.12435	7.15391	6.06704	4.40394	8.20124	8.07629	6.27915
Q06210	GFPT1_HUMAN	12.3778	15.29	12.3538	11.659	12.9414	14.647	9.81251
Q06265	EXOS9_HUMAN	10.6558	8.72692	7.8849	9.07002	8.39233	7.22234	9.80093
Q06323	PSME1_HUMAN	42.0128	52.0312	52.8053	45.5062	54.7704	48.3162	52.6386
Q06587	RING1_HUMAN	4.30886	1.37849	3.23478	1.3137	2.60832	2.68813	2.5973
Q06787	FMR1_HUMAN	6.81279	7.39402	6.41017	8.32113	9.6639	4.45806	6.63011
Q06830	PRDX1_HUMAN	1063.48	1074.74	1115.59	1066.74	1112.6	1098.69	1118.83
Q07020	RL18_HUMAN	316.114	315.583	307.004	323.146	297.333	287.902	329.883
Q07021	C1QBP_HUMAN	110.1	102.067	80.6911	98.7022	87.3424	90.6748	57.8658
Q07065	CKAP4_HUMAN	13.9793	12.6192	16.5168	13.1357	12.5013	15.2178	13.4429
Q07157	ZO1_HUMAN	NaN	3.80743	7.93574	NaN	4.29283	3.38176	3.57999
Q07666	KHDR1_HUMAN	56.409	68.7372	62.493	48.2093	64.1217	54.0696	66.4459
Q07812	BAX_HUMAN	8.1104	13.4293	10.8906	14.3315	10.4127	17.7049	12.6816
Q07866	KLC1_HUMAN	5.85856	6.83839	8.40026	6.85034	6.01379	6.46993	5.58586
Q07955	SRSF1_HUMAN	165.336	140.222	141.543	140.006	146.961	145.765	157.964
Q07960	RHG01_HUMAN	14.0402	13.2287	15.8003	17.2461	13.8309	15.1514	14.7895
Q08170	SRSF4_HUMAN	16.143	11.5867	9.94459	13.0348	10.072	10.3149	9.38469
Q08209	PP2BA_HUMAN	7.17859	10.5593	6.21625	3.25145	8.06247	5.1427	6.52564
Q08211	DHX9_HUMAN	143.32	161.133	153.361	155.29	155.901	157.312	163.613
Q08257	QOR_HUMAN	9.07541	10.7006	9.93154	14.1955	11.786	14.1876	9.11207
Q08379	GOGA2_HUMAN	3.0496	7.89226	4.30202	2.66872	4.05956	3.8778	4.04369
Q08380	LG3BP_HUMAN	7.87345	9.55803	10.7178	12.2875	8.62595	12.042	12.5099
Q08499	PDE4D_HUMAN	3.76238	NaN	1	NaN	NaN	NaN	0.808792
Q08623	HDHD1_HUMAN	10.4387	6.84373	8.49394	4.58408	7.61718	2.98756	2.86266
Q08752	PPID_HUMAN	7.96248	6.03914	3.03708	2.91133	3.56426	2.34285	2.15228
Q08945	SSRP1_HUMAN	42.1429	49.583	44.7003	43.7992	46.5222	51.8794	48.039
Q08J23	NSUN2_HUMAN	42.7412	45.2352	49.0202	45.8836	44.5719	44.9898	47.952
Q09028	RBBP4_HUMAN	79.2847	57.9525	65.9466	75.1155	66.0334	62.1534	69.3183
Q09161	NCBP1_HUMAN	23.3737	21.4225	20.4395	22.5149	20.5841	18.9174	22.864
Q09666	AHNK_HUMAN	96.6527	100.441	95.0443	99.2975	96.468	97.2255	98.0781
Q0VDF9	HSP7E_HUMAN	8.39667	6.91179	7.0962	6.28854	8.83072	4.25083	6.29786
Q10471	GALT2_HUMAN	20.1897	19.3863	22.1097	20.7613	19.7522	19.2949	20.1748
Q10567	AP1B1_HUMAN	12.586	16.4781	13.7691	13.0296	12.7055	11.7347	10.4271
Q10570	CPSF1_HUMAN	3.0509	2.78848	5.29801	2.09138	2.30569	1.10943	3.26577
Q10589	BST2_HUMAN	8.11037	8.07217	6.52833	7.47552	8.39421	10.2992	6.34295
Q10713	MPPA_HUMAN	14.6558	14.9461	13.789	11.5361	15.7014	14.4795	13.6089
Q12768	WASC5_HUMAN	1.93783	4.09909	3.88216	4.87248	1.75112	2.04147	2.62181
Q12769	NU160_HUMAN	12.1885	15.2039	13.7168	14.2392	13.2103	12.3277	12.3476
Q12788	TBL3_HUMAN	12.5888	8.151	10.1824	8.60968	10.2965	10.0214	11.6154
Q12792	TWF1_HUMAN	17.2122	20.1656	18.9811	27.8005	24.8913	24.5303	16.6509
Q12797	ASPH_HUMAN	28.8926	26.7829	29.1791	33.7517	31.6382	28.7906	31.7542
Q12805	FBLN3_HUMAN	18.5212	12.3537	14.3715	14.6142	13.1642	14.8893	12.3038
Q12824	SNF5_HUMAN	8.72373	2.56877	4.37616	4.59287	6.09441	5.42518	NaN
Q12830	BPTF_HUMAN	13.0566	17.0315	9.99742	15.5259	10.7156	7.52155	8.40788
Q12846	STX4_HUMAN	5.47771	3.89937	3.3151	3.49206	6.3149	4.91472	3.14029
Q12849	GRSF1_HUMAN	18.6576	14.4336	16.3776	9.97498	10.3414	9.62137	3.69541
Q12874	SF3A3_HUMAN	14.8321	13.8481	18.2094	16.9663	15.9567	15.9718	11.7454
Q12888	TP53B_HUMAN	7.1845	8.04305	8.73938	7.02477	7.59474	6.31842	7.13918
Q12904	AIMP1_HUMAN	38.7613	36.906	43.3223	36.4262	45.3223	31.6446	33.111
Q12905	ILF2_HUMAN	61.0714	76.3862	64.4912	65.9872	74.3524	67.0367	71.9267
Q12906	ILF3_HUMAN	133.452	134.02	138.025	137.329	130.796	129.06	133.526
Q12907	LMAN2_HUMAN	34.056	39.6569	25.0478	23.1296	31.9061	24.8369	33.4341
Q12931	TRAP1_HUMAN	50.4598	50.9752	52.0044	48.6093	55.3849	53.8362	55.9007
Q12933	TRAF2_HUMAN	8.55022	NaN	3.8356	2.00697	2.8282	6.84377	3.9774
Q12959;Q15700;Q92796	DLG1_HUMAN;DLG2_HUMAN;DLG3_HUMAN	4.46723	3.0541	1.91097	1.45369	2.22884	6.79974	3.03816
Q12965	MYO1E_HUMAN	15.9382	12.66	13.7789	14.8904	13.2031	13.6148	14.1816
Q12972	PP1R8_HUMAN	6.90123	6.49597	10.0878	5.91049	4.26718	4.99577	8.7732
Q12974	TP4A2_HUMAN	6.47521	5.35767	8.85232	1.4432	4.72762	5.28377	6.28661
Q12996	CSTF3_HUMAN	16.3688	13.2486	11.1373	13.8556	15.1483	11.3708	15.2699
Q13011	ECH1_HUMAN	26.3653	22.0441	22.9494	26.0113	22.1808	24.5042	24.5076
Q13042	CDC16_HUMAN	4.25993	6.26625	3.2355	5.00514	2.65458	3.21008	3.29034
Q13045	FLII_HUMAN	4.85837	5.26124	3.6086	4.78526	4.99717	4.89587	3.58389
Q13057	COASY_HUMAN	22.1455	21.4715	26.9696	24.7411	23.5876	22.1488	23.0615
Q13085	ACACA_HUMAN	12.1415	12.1003	12.4109	11.2697	14.7524	12.7851	11.5736
Q13098	CSN1_HUMAN	22.8814	18.3424	17.0184	14.5686	14.1291	14.3085	17.8621
Q13112	CAF1B_HUMAN	4.93334	3.26429	7.34942	4.46837	2.83403	4.29967	2.25696
Q13123	RED_HUMAN	5.58996	5.81866	7.40268	4.34187	5.34729	4.51776	6.22314
Q13126	MTAP_HUMAN	32.7584	26.9625	31.6858	29.3333	27.2216	25.0514	25.128
Q13136	LIPA1_HUMAN	3.26034	2.46658	1.95557	2.69505	1.22393	5.63835	2.11194
Q13144	EI2BE_HUMAN	14.3819	17.8182	8.69439	11.4995	10.835	14.2385	11.0628
Q13148	TADBP_HUMAN	24.9143	21.2028	16.5092	21.5823	17.4863	21.9783	23.7897
Q13151	ROA0_HUMAN	39.813	48.9867	45.0338	42.2881	34.8107	37.9363	35.9012
Q13155	AIMP2_HUMAN	31.6249	37.9507	33.5277	34.1992	27.9536	34.1169	28.7838
Q13162	PRDX4_HUMAN	35.4271	38.6667	31.657	42.4052	35.7967	46.1233	41.8596
Q13177	PAK2_HUMAN	26.7509	22.6682	23.6655	31.1783	32.0539	28.3144	23.1163
Q13185	CBX3_HUMAN	29.9819	22.14	30.9178	27.6212	22.3482	25.4097	19.9766
Q13190	STX5_HUMAN	2.70263	3.02296	4.23708	2.20395	3.97954	6.69031	3.30545
Q13200	PSMD2_HUMAN	24.239	21.9471	22.8572	21.8929	22.27	23.8713	22.5015
Q13217	DNJC3_HUMAN	3.46203	6.28398	8.8385	5.35741	7.35935	6.59901	7.95823
Q13228	SBP1_HUMAN	12.8496	11.8468	11.9057	12.127	8.07433	9.77197	11.3503
Q13242	SRSF9_HUMAN	26.9623	30.1992	32.4681	30.0299	34.5396	31.4211	30.2531
Q13243	SRSF5_HUMAN	14.6019	12.6163	9.3086	15.2797	12.9945	17.0405	19.2486
Q13247	SRSF6_HUMAN	161.015	150.033	146.366	159.296	148.252	159.196	141.442
Q13257	MD2L1_HUMAN	3.07121	2.09857	4.27694	3.93515	1.90098	2.02335	3.76001
Q13263	TIF1B_HUMAN	51.5733	65.8436	60.7242	60.5851	59.1099	56.3405	60.7339
Q13283	G3BP1_HUMAN	42.3954	43.1644	51.9397	52.7375	52.976	52.4773	45.3438
Q13310	PABP4_HUMAN	52.5862	48.0076	51.1825	42.96	49.6494	42.229	44.7201
Q13330	MTA1_HUMAN	7.14519	4.51297	9.65405	7.35761	5.55155	9.57697	7.65296
Q13347	EIF3I_HUMAN	33.3152	33.6438	33.611	36.5804	30.3799	37.0749	31.4253
Q13362	2A5G_HUMAN	4.64581	3.56003	3.01234	3.53629	2.83148	2.77039	2.58571
Q13363	CTBP1_HUMAN	4.29544	3.36933	3.48821	3.06874	6.26844	4.60988	2.50074
Q13404	UB2V1_HUMAN	27.1823	18.8729	23.9407	15.9298	21.5399	28.439	32.842
Q13405	RM49_HUMAN	9.31472	10.63	5.38883	5.4413	5.03928	4.56314	2.99836
Q13409	DC1I2_HUMAN	25.4213	23.4376	23.2423	19.6634	20.7712	22.6468	22.566
Q13418	ILK_HUMAN	11.7353	7.97756	7.24815	10.3886	10.757	7.02487	6.1111
Q13421	MSLN_HUMAN	6.39855	11.2736	8.24786	1.47469	1.29829	5.89917	5.86299
Q13423	NNTM_HUMAN	29.8169	25.0889	26.9841	27.3688	25.507	26.082	25.3623
Q13427	PPIG_HUMAN	6.0584	7.05386	8.50235	7.09909	7.22057	2.99705	5.55706
Q13428	TCOF_HUMAN	20.3607	17.8106	18.5968	18.9192	17.3625	16.6913	19.4683
Q13435	SF3B2_HUMAN	52.4673	52.7813	52.9427	47.5495	44.2787	56.2321	54.27
Q13442	HAP28_HUMAN	38.1493	28.2073	33.3184	19.9483	33.8879	27.4204	29.3542
Q13443	ADAM9_HUMAN	4.97192	2.79201	2.03918	2.69459	1.28574	1.42525	0.996641
Q13445	TMED1_HUMAN	8.51822	7.82408	7.08545	11.1761	8.00959	6.28913	4.75018
Q13451	FKBP5_HUMAN	10.6807	15.4418	9.37171	17.1544	14.2978	11.7573	12.8742
Q13492	PICAL_HUMAN	16.6241	16.3906	19.2604	19.8217	19.5634	23.1186	16.5567
Q13501	SQSTM_HUMAN	18.634	11.4723	9.79961	13.3601	14.0873	7.5388	7.74105
Q13505	MTX1_HUMAN	10.3599	8.14927	3.38024	4.59525	3.95976	2.31097	5.12927
Q13509	TBB3_HUMAN	3.57121	1.68264	2.33908	3.43567	3.20907	NaN	NaN
Q13523	PRP4B_HUMAN	10.9482	10.4904	7.13498	8.01592	8.62596	8.58495	6.57832
Q13526	PIN1_HUMAN	9.81366	8.20945	10.2141	11.2428	8.35402	16.0482	14.1925
Q13541	4EBP1_HUMAN	13.4236	13.5796	10.9253	13.0597	10.0897	14.2648	14.8054
Q13547	HDAC1_HUMAN	27.8537	28.3894	30.4017	38.6143	36.4641	31.2429	29.4173
Q13554;Q13555;Q13557	KCC2B_HUMAN;KCC2G_HUMAN;KCC2D_HUMAN	4.56142	7.12552	8.25125	5.51267	2.522	4.16653	2.56651
Q13561	DCTN2_HUMAN	16.3004	15.7727	14.968	14.3816	16.1757	18.8882	13.1318
Q13564	ULA1_HUMAN	10.5641	8.85791	11.0983	7.46393	9.3461	6.89949	10.0917
Q13572	ITPK1_HUMAN	3.48736	9.21418	7.46483	15.1559	5.52326	6.63109	7.04248
Q13573	SNW1_HUMAN	15.091	17.6301	13.7275	14.0469	10.881	14.3709	15.1888
Q13595	TRA2A_HUMAN	5.75229	9.56447	9.60416	6.05305	2.75564	4.46102	5.25157
Q13596	SNX1_HUMAN	22.2316	19.8721	22.6854	19.3253	24.0633	21.6287	18.807
Q13601	KRR1_HUMAN	8.87664	8.71256	8.01156	8.61098	7.39827	7.25666	10.9165
Q13610	PWP1_HUMAN	14.7398	12.122	10.967	11.8115	7.74174	14.8383	10.7793
Q13616	CUL1_HUMAN	4.9658	3.73634	3.70342	4.78363	3.02066	3.02045	3.6822
Q13617	CUL2_HUMAN	7.05472	5.68381	6.27256	5.92771	6.06833	6.66518	8.84587
Q13618	CUL3_HUMAN	10.1846	7.65616	7.25633	4.31589	5.09039	3.89649	6.53212
Q13619	CUL4A_HUMAN	12.1036	9.03348	16.7725	10.2631	14.7007	11.2836	12.2834
Q13620	CUL4B_HUMAN	10.4722	5.98496	7.18524	6.7968	9.66112	8.4117	6.97884
Q13630	FCL_HUMAN	28.341	38.9009	26.843	23.2036	24.6702	27.2282	23.1573
Q13636	RAB31_HUMAN	12.726	14.1922	12.9778	11.9358	7.91538	13.5779	6.98232
Q13641	TPBG_HUMAN	1.00675	1.67333	5.48774	4.0982	6.14775	2.02332	6.72107
Q13642	FHL1_HUMAN	11.4583	11.2922	9.54736	11.0933	15.3288	10.3653	10.2418
Q13643	FHL3_HUMAN	8.09979	4.98956	8.5897	5.95026	3.24962	7.41541	5.97864
Q13724	MOGS_HUMAN	10.1015	9.457	15.0077	9.29574	9.93329	6.89183	7.61529
Q13740	CD166_HUMAN	7.96038	7.73265	9.66451	3.64972	3.32402	4.85254	2.99116
Q13751	LAMB3_HUMAN	76.7318	85.3561	80.5729	74.7175	86.0794	57.7074	84.0862
Q13813	SPTN1_HUMAN	57.425	58.2901	62.4336	62.3373	59.6227	58.8282	57.0384
Q13823	NOG2_HUMAN	4.95742	7.52731	3.53743	4.63001	5.18518	3.87449	4.58287
Q13838	DX39B_HUMAN	170.136	161.236	175.437	163.974	165.224	157.856	185.173
Q13867	BLMH_HUMAN	18.5729	10.6708	12.0666	15.4815	9.82777	10.2176	6.19512
Q13868	EXOS2_HUMAN	3.63027	5.18123	3.73036	11.3407	4.12167	5.33892	5.32507
Q13885	TBB2A_HUMAN	137.529	199.752	178.034	130.769	152.993	195.924	150.544
Q13895	BYST_HUMAN	6.8066	6.9364	12.2892	7.6323	6.26551	5.34247	7.44564
Q13907	IDI1_HUMAN	8.80603	9.40569	11.0955	3.37261	5.60048	7.91196	5.51934
Q13951	PEBB_HUMAN	3.19425	6.1479	3.0854	5.18831	5.74574	4.43223	4.92782
Q14008	CKAP5_HUMAN	10.7555	14.6042	9.61282	13.1453	8.94669	10.71	9.32516
Q14011	CIRBP_HUMAN	21.9085	22.5559	11.9283	23.1753	15.89	17.3608	12.2753
Q14019	COTL1_HUMAN	51.5999	45.5526	49.653	45.0876	49.8141	38.8073	49.1275
Q14061	COX17_HUMAN	2.20043	2.07534	NaN	4.5896	3.55151	5.04612	5.66035
Q14103	HNRPD_HUMAN	177.081	188.427	195.234	179.294	190.518	195.9	190.262
Q14108	SCRB2_HUMAN	37.1239	13.6064	11.686	24.6438	15.4406	14.1839	12.1932
Q14116	IL18_HUMAN	47.3085	38.0881	47.824	33.7476	37.5427	29.3096	35.4633
Q14118	DAG1_HUMAN	9.5209	5.42527	4.51327	4.83483	4.67989	5.89656	2.07062
Q14134	TRI29_HUMAN	11.4928	12.6446	13.3727	12.529	10.7494	14.7893	11.9538
Q14137	BOP1_HUMAN	12.3859	10.0382	9.28709	10.2799	11.9256	12.7848	9.32539
Q14139	UBE4A_HUMAN	1.71439	2.44298	NaN	1.89006	2.11762	1.88521	0.853664
Q14141;Q9NVA2	SEPT6_HUMAN;SEP11_HUMAN	14.5819	9.93209	12.1491	11.5786	13.569	10.4495	10.8746
Q14151	SAFB2_HUMAN	26.3446	23.423	29.6506	22.5961	26.2312	25.4577	20.1561
Q14152	EIF3A_HUMAN	32.5064	38.0626	38.4347	39.6297	38.988	36.8894	36.9806
Q14156	EFR3A_HUMAN	8.01108	7.95088	1.41398	1.53846	2.89543	3.9386	6.90438
Q14157	UBP2L_HUMAN	14.2024	16.4956	12.9555	12.4169	19.2643	9.68274	11.2429
Q14160	SCRIB_HUMAN	7.25308	6.4793	6.07298	5.02512	4.76492	6.92136	5.51187
Q14165	MLEC_HUMAN	17.6926	19.4908	16.1613	26.8717	22.8802	20.1227	22.865
Q14166	TTL12_HUMAN	14.7955	15.523	10.4516	12.069	14.1773	10.2273	11.0236
Q14181	DPOA2_HUMAN	7.07999	6.51626	6.5106	5.66533	4.57152	7.73831	6.86734
Q14192	FHL2_HUMAN	15.7068	19.9672	11.8251	17.2318	13.0357	17.8069	11.9598
Q14197	ICT1_HUMAN	11.1219	12.9297	13.4357	11.9314	13.7404	11.7431	13.3787
Q14203	DCTN1_HUMAN	13.1442	14.4015	9.0974	12.3854	10.7481	10.5056	8.30545
Q14204	DYHC1_HUMAN	61.1892	56.7948	61.2868	56.6769	62.4829	58.1307	59.1243
Q14232	EI2BA_HUMAN	27.3632	16.0199	21.0658	19.8329	15.5161	16.5279	22.3893
Q14240	IF4A2_HUMAN	24.4575	17.902	21.9571	23.7765	17.3969	22.576	17.188
Q14241	ELOA1_HUMAN	NaN	1.64064	NaN	1.6292	NaN	3.78517	4.38574
Q14244	MAP7_HUMAN	18.865	19.358	21.0483	17.8332	17.4361	23.0834	18.3256
Q14247	SRC8_HUMAN	43.3222	44.3624	40.6653	41.6778	42.1919	40.1781	41.1531
Q14254	FLOT2_HUMAN	20.5939	20.4838	21.3688	22.1374	22.4944	18.1564	17.3512
Q14257	RCN2_HUMAN	8.91476	7.87265	8.01894	10.7454	10.0425	6.87408	7.88374
Q14258	TRI25_HUMAN	13.6593	20.9184	16.7075	17.6469	17.0032	15.7375	13.4717
Q14315	FLNC_HUMAN	3.88528	5.62585	7.55878	4.58719	4.9203	3.94905	4.19758
Q14320	FA50A_HUMAN	15.6118	21.4806	14.9835	15.9934	18.8625	11.4297	16.7014
Q14331	FRG1_HUMAN	2.90571	9.31555	6.93006	4.74071	4.59068	3.89231	7.83154
Q14353	GAMT_HUMAN	NaN	6.7442	4.6969	6.31754	3.30344	4.56323	NaN
Q14376	GALE_HUMAN	18.3839	21.2059	17.5819	27.3549	22.3485	11.5274	17.9629
Q14432	PDE3A_HUMAN	20.2265	15.1968	19.2186	15.7526	21.5602	13.7414	15.3761
Q14444	CAPR1_HUMAN	45.3852	51.3261	41.1408	43.2152	46.7224	39.8911	42.4938
Q14498	RBM39_HUMAN	48.5129	40.0189	48.4884	43.8995	34.2367	46.1423	43.6176
Q14554	PDIA5_HUMAN	4.1415	2.13674	2.03899	6.68519	6.39015	2.35154	1.66619
Q14558	KPRA_HUMAN	3.20948	2.32839	1.717	5.63434	2.08547	3.4095	2.54262
Q14562	DHX8_HUMAN	1.11222	1.41731	NaN	3.05424	NaN	2.39946	3.47314
Q14566	MCM6_HUMAN	33.5953	33.06	32.324	33.2818	29.8908	31.8715	31.861
Q14573	ITPR3_HUMAN	11.5089	11.7776	12.1497	10.8511	12.9282	12.4373	10.7685
Q14624	ITIH4_HUMAN	265.972	227.301	265.013	206.744	209.702	215.772	219.981
Q14643	ITPR1_HUMAN	3.44061	4.14618	3.33064	4.03584	2.29337	3.69305	3.60621
Q14651	PLSI_HUMAN	10.5195	10.7601	4.55826	3.82481	4.09891	7.42396	6.717
Q14671	PUM1_HUMAN	7.03461	5.62426	8.54749	6.73342	6.18948	8.48877	4.61601
Q14677	EPN4_HUMAN	15.0477	10.4808	11.3706	13.3052	13.5107	9.52104	9.68124
Q14683	SMC1A_HUMAN	19.5184	23.6919	20.664	19.3676	20.4048	19.6277	19.2263
Q14684	RRP1B_HUMAN	10.7319	13.894	14.8985	14.4398	13.7679	14.032	13.5228
Q14690	RRP5_HUMAN	9.85369	11.2885	11.0097	10.7716	10.7107	10.0266	10.3755
Q14692	BMS1_HUMAN	6.25779	5.65368	7.59372	4.11784	7.53724	6.28881	7.22887
Q14694	UBP10_HUMAN	9.36569	4.98093	7.16615	7.98223	6.3104	9.08329	8.68662
Q14696	MESD_HUMAN	24.3417	25.7314	23.9947	28.1107	25.9947	22.9146	25.3945
Q14697	GANAB_HUMAN	136.1	148.731	138.33	139.184	134.872	133.622	133.643
Q14738	2A5D_HUMAN	9.18057	11.996	9.40933	11.0387	10.2511	11.5528	8.86949
Q14739	LBR_HUMAN	22.4425	19.612	22.0505	22.3203	23.2756	18.9488	19.2785
Q14764	MVP_HUMAN	14.6085	10.192	12.9924	10.0718	11.4928	12.0959	11.1974
Q147X3	NAA30_HUMAN	NaN	NaN	2.14306	6.45093	1.16342	7.36338	3.69176
Q14839	CHD4_HUMAN	16.4798	17.65	16.3217	15.2464	17.2585	17.0105	15.9518
Q14847	LASP1_HUMAN	58.5541	61.5727	48.754	49.4852	53.5719	53.9672	45.6211
Q14896	MYPC3_HUMAN	15.713	13.6074	14.3627	13.9831	11.6663	15.7883	11.8737
Q14914	PTGR1_HUMAN	29.9866	27.5749	26.5942	27.6142	29.15	23.3414	23.75
Q14919	NC2A_HUMAN	8.67657	7.31551	8.31878	9.84812	2.94023	5.89626	5.31939
Q14952;Q14953	KI2S3_HUMAN;KI2S5_HUMAN	13.1965	3.16542	7.58338	12.5595	7.59756	10.1199	6.08311
Q14966	ZN638_HUMAN	7.95651	6.53784	3.45944	3.86678	5.501	6.31651	4.63284
Q14974	IMB1_HUMAN	100.962	87.1546	88.9283	89.1919	89.6284	88.7958	85.8845
Q14978	NOLC1_HUMAN	56.1752	51.0956	42.3283	46.7955	49.2059	54.7871	53.6807
Q14980	NUMA1_HUMAN	30.3944	33.1124	29.0931	29.778	31.426	35.1818	30.0043
Q14C86	GAPD1_HUMAN	17.1584	13.3875	14.2016	15.5873	14.5268	15.8547	12.4596
Q14CX7	NAA25_HUMAN	12.6701	7.72517	10.7406	7.63134	10.2931	13.0541	11.4366
Q15003	CND2_HUMAN	9.62977	8.58168	7.4731	8.73706	6.47942	6.21369	6.74258
Q15005	SPCS2_HUMAN	30.6794	20.0059	18.9602	20.8372	22.081	17.6892	24.0671
Q15006	EMC2_HUMAN	11.7213	12.1242	9.64413	8.47698	6.52998	8.9725	7.77817
Q15007	FL2D_HUMAN	1.77742	6.5467	4.99725	NaN	1.75942	9.37319	4.32061
Q15008	PSMD6_HUMAN	26.0296	30.9462	24.7062	21.7654	24.8699	29.7063	24.1569
Q15018	ABRX2_HUMAN	4.32862	3.72684	4.28608	4.36268	4.07822	3.43534	2.86594
Q15019	SEPT2_HUMAN	18.0789	16.3759	19.9263	13.6439	15.9539	13.4785	14.6125
Q15020	SART3_HUMAN	12.105	12.3737	13.9629	11.6508	13.1536	12.2878	11.6613
Q15021	CND1_HUMAN	8.21014	9.42593	8.19303	7.75973	7.24197	7.20688	7.51184
Q15024	EXOS7_HUMAN	7.01622	11.8101	10.4883	6.42193	6.19728	11.4219	10.1707
Q15029	U5S1_HUMAN	29.2177	25.2035	31.3856	30.7145	28.6712	30.2761	29.1859
Q15031	SYLM_HUMAN	4.13732	8.37705	6.09011	6.96818	5.99424	8.54801	4.67377
Q15041	AR6P1_HUMAN	10.6096	13.5362	7.73869	14.4402	13.8953	10.0011	11.0015
Q15046	SYK_HUMAN	57.0356	59.0497	53.8832	59.8279	57.3239	48.7549	57.1541
Q15050	RRS1_HUMAN	20.145	17.4366	25.3629	22.3519	23.688	22.7128	27.94
Q15052	ARHG6_HUMAN	56.1573	44.2752	59.0262	33.8394	28.5628	44.3231	39.1276
Q15054	DPOD3_HUMAN	6.36574	6.01305	6.16936	7.38914	10.4233	3.53731	6.84903
Q15056	IF4H_HUMAN	59.3506	61.629	75.8878	58.0535	69.8574	61.7763	60.4987
Q15059	BRD3_HUMAN	6.60955	3.85845	6.16744	3.65557	6.70151	4.62821	5.34209
Q15061	WDR43_HUMAN	23.4442	23.5397	26.1319	24.1632	24.092	23.9221	25.193
Q15063	POSTN_HUMAN	47.0509	48.4306	47.6026	49.9699	54.8306	51.8711	46.0739
Q15070	OXA1L_HUMAN	8.86641	6.59754	7.68495	9.00285	5.56833	6.93175	6.89888
Q15075	EEA1_HUMAN	2.89093	4.24753	4.53256	2.63903	3.44553	2.31108	4.0179
Q15084	PDIA6_HUMAN	121.316	116.056	125.189	121.226	114.04	123.019	123.972
Q15102	PA1B3_HUMAN	7.18519	6.25755	10.464	13.0875	9.1969	4.24277	6.49412
Q15121	PEA15_HUMAN	6.49864	9.33123	4.63732	6.58337	10.0645	3.02417	7.51406
Q15125	EBP_HUMAN	32.6558	17.753	18.7266	22.5268	9.93054	15.5955	15.5801
Q15126	PMVK_HUMAN	8.50309	10.5009	8.88582	9.68819	5.42532	9.16142	7.41969
Q15149	PLEC_HUMAN	100.02	101.112	103.533	103.625	100.806	104.093	105.881
Q15155	NOMO1_HUMAN	18.8351	14.0404	15.6351	18.9686	16.0606	18.6881	17.8755
Q15165	PON2_HUMAN	5.62691	8.14978	4.57273	7.60575	5.23522	3.18382	2.34566
Q15181	IPYR_HUMAN	77.1095	67.2926	73.8267	76.6402	96.579	88.7854	82.3815
Q15185	TEBP_HUMAN	142.384	164.806	160.127	140.035	154.737	157.68	148.028
Q15233	NONO_HUMAN	122.333	134.853	122.692	135.699	122.836	134.566	136.732
Q15257	PTPA_HUMAN	25.5623	20.3865	25.7325	24.6904	16.3056	16.8404	20.7724
Q15269	PWP2_HUMAN	40.9346	29.3227	25.4207	23.9796	27.1101	19.669	20.8553
Q15286	RAB35_HUMAN	25.1086	18.6258	21.5801	22.5843	13.6261	17.2339	18.3257
Q15287	RNPS1_HUMAN	23.2767	21.7307	25.3152	27.9814	33.226	25.3132	28.9992
Q15291	RBBP5_HUMAN	NaN	1.00682	NaN	2.38338	1.71433	NaN	0.818961
Q15293	RCN1_HUMAN	100.659	91.236	94.2504	79.6439	84.7566	77.3944	89.7644
Q15363	TMED2_HUMAN	15.6435	16.2454	9.34001	11.009	9.45661	14.3713	11.2826
Q15365	PCBP1_HUMAN	177.088	166.519	182.911	193.41	169.185	171.927	168.578
Q15366	PCBP2_HUMAN	253.715	243.292	255.553	248.657	265.067	241.795	240.205
Q15369	ELOC_HUMAN	10.3574	12.2711	9.58678	14.9341	12.9441	12.6165	8.19799
Q15370	ELOB_HUMAN	27.1755	23.2612	25.9517	23.5603	32.9416	24.1303	21.6538
Q15382	RHEB_HUMAN	6.97047	8.97789	6.98584	9.35131	7.77271	9.38937	5.9505
Q15388	TOM20_HUMAN	22.0212	30.2382	24.2281	31.468	26.0946	26.2655	23.5416
Q15392	DHC24_HUMAN	9.23117	10.2624	14.2344	16.0992	13.8013	14.5608	11.0388
Q15393	SF3B3_HUMAN	29.1635	32.3313	27.9544	29.2006	31.7607	27.4382	30.7726
Q15397	PUM3_HUMAN	16.5114	12.147	16.7238	15.6294	10.4573	9.38112	11.5
Q15404	RSU1_HUMAN	9.60545	NaN	1.87276	8.54588	2.91404	4.97976	9.25644
Q15418	KS6A1_HUMAN	3.19711	3.87566	3.94596	3.5036	1.87737	4.19949	3.57072
Q15424	SAFB1_HUMAN	19.1696	20.1702	18.2042	18.1554	22.1396	16.235	21.1508
Q15427	SF3B4_HUMAN	9.57948	13.1349	7.02033	10.1095	4.46727	9.40217	6.13201
Q15428	SF3A2_HUMAN	24.4596	21.7025	27.0546	22.6996	23.7374	22.0519	18.2492
Q15435	PP1R7_HUMAN	6.5088	7.84333	11.9912	6.67079	10.3041	7.16207	12.1679
Q15436	SC23A_HUMAN	14.1946	11.4103	10.7762	10.4496	19.1843	18.0218	11.6947
Q15437	SC23B_HUMAN	8.92088	8.80524	11.4041	9.91919	9.27105	9.1467	11.8064
Q15459	SF3A1_HUMAN	23.1791	18.4244	24.767	20.6716	25.1907	20.5979	24.6434
Q15527	SURF2_HUMAN	20.1476	8.99502	19.178	24.8247	9.29507	21.4957	18.616
Q15532	SSXT_HUMAN	12.0276	4.34837	NaN	9.94906	5.5304	7.30669	4.32538
Q15555	MARE2_HUMAN	15.1653	7.20679	8.0258	7.58202	7.8176	9.72262	7.20263
Q15582	BGH3_HUMAN	5.25392	6.40204	6.20563	6.14839	4.49553	4.77768	6.44483
Q15599	NHRF2_HUMAN	5.02666	1.73209	2.05955	8.09023	1.3587	1.52069	3.39006
Q15631	TSN_HUMAN	27.9538	29.1982	34.1171	22.8565	24.5431	21.1351	25.1886
Q15637	SF01_HUMAN	17.9247	16.2153	18.8653	17.5367	16.1563	23.1522	19.3974
Q15642	CIP4_HUMAN	4.24449	5.09138	5.4953	3.76532	3.13115	3.43316	3.77883
Q15645	PCH2_HUMAN	21.101	19.372	12.7269	16.4545	16.6785	15.8366	15.937
Q15651	HMGN3_HUMAN	1.13694	4.01042	1.30551	2.38348	2.73272	7.25189	2.3606
Q15654	TRIP6_HUMAN	5.85784	6.13551	6.54687	7.55145	4.24757	5.26115	4.38957
Q15691	MARE1_HUMAN	45.024	53.3919	50.5568	47.5827	48.8787	52.3119	48.5759
Q15714	T22D1_HUMAN	17.9125	14.9156	14.2351	18.7209	14.2828	9.95166	9.49005
Q15717	ELAV1_HUMAN	53.5139	62.2967	68.0663	60.7886	60.3785	67.0061	64.9748
Q15738	NSDHL_HUMAN	21.5741	17.3675	26.6615	14.7165	16.6488	16.8306	16.9475
Q15746	MYLK_HUMAN	10.7683	12.0391	14.8629	6.60799	11.1281	15.2001	11.687
Q15758	AAAT_HUMAN	27.2351	34.4239	25.6194	26.9614	33.8104	29.5815	27.6791
Q15785	TOM34_HUMAN	45.5741	30.0498	40.6309	34.5914	31.4017	29.3131	31.143
Q15796	SMAD2_HUMAN	5.98849	6.88215	7.5655	6.81768	3.65817	4.53231	5.96301
Q15814	TBCC_HUMAN	4.67404	2.26639	2.68167	3.78417	5.69781	4.65949	3.36093
Q15819	UB2V2_HUMAN	83.4373	73.9263	69.3959	67.069	64.8157	61.4142	81.9742
Q15843	NEDD8_HUMAN	83.6567	53.0872	62.2363	60.4527	75.4878	71.8258	62.4481
Q15907	RB11B_HUMAN	70.5785	66.5382	65.5852	64.0374	66.0109	62.3083	66.2967
Q15942	ZYX_HUMAN	29.7364	17.3398	19.4658	12.7142	14.9009	23.9221	14.4869
Q16181	SEPT7_HUMAN	24.2478	22.7616	20.5798	25.4839	26.5784	21.6654	27.8155
Q16186	ADRM1_HUMAN	13.6112	15.6887	11.6331	7.18895	13.1113	10.9574	9.58994
Q16204	CCDC6_HUMAN	9.26737	9.90409	8.19419	8.99641	8.26284	9.81665	8.50392
Q16222	UAP1_HUMAN	8.06928	8.99881	5.01933	6.37732	7.24188	10.8478	4.90081
Q16401	PSMD5_HUMAN	24.8165	28.8634	29.9175	30.8458	30.5335	23.102	26.8783
Q16513	PKN2_HUMAN	9.48365	9.37875	5.6191	8.16982	7.58978	7.23942	7.78218
Q16531	DDB1_HUMAN	45.1911	48.6126	42.7623	47.2675	44.0343	45.7099	44.1083
Q16537	2A5E_HUMAN	1.86416	6.20905	4.1684	1.63004	NaN	6.25857	3.51266
Q16539	MK14_HUMAN	6.92642	5.5924	7.92372	3.33526	4.64079	3.54422	4.66448
Q16540	RM23_HUMAN	16.0171	11.2542	11.8714	11.2771	13.6553	7.1314	10.7911
Q16543	CDC37_HUMAN	46.1601	43.271	41.1089	39.5792	41.6804	51.7084	46.7369
Q16555	DPYL2_HUMAN	32.6016	35.5497	37.6577	35.6229	34.1536	26.7735	36.7037
Q16563	SYPL1_HUMAN	8.87061	10.3055	12.4307	7.47078	7.99287	13.5692	5.88499
Q16576	RBBP7_HUMAN	32.4877	40.5025	33.1819	37.6234	37.0326	33.0266	36.6329
Q16629	SRSF7_HUMAN	117.951	100.983	106.11	115.869	128.532	113.388	110.863
Q16630	CPSF6_HUMAN	19.3782	37.6555	27.3965	26.7709	32.1366	33.8257	28.006
Q16637	SMN_HUMAN	6.992	7.88966	7.20796	4.87045	3.65663	4.71999	3.33536
Q16643	DREB_HUMAN	15.8071	12.5871	13.7456	10.0924	11.1283	14.7069	12.5717
Q16658	FSCN1_HUMAN	98.8591	90.5506	103.374	98.5108	100.346	101.979	110.582
Q16666	IF16_HUMAN	16.1092	12.858	19.2241	14.244	12.2959	16.0736	16.5523
Q16698	DECR_HUMAN	26.546	32.9347	38.7649	33.7435	34.2819	35.643	36.9555
Q16718	NDUA5_HUMAN	10.0676	13.4962	10.3204	9.40986	10.116	12.4113	12.0872
Q16719	KYNU_HUMAN	118.551	115.267	117.56	125.663	115.808	121.189	120.503
Q16740	CLPP_HUMAN	13.0425	6.02821	5.54837	9.68119	7.67191	5.92696	9.64526
Q16762	THTR_HUMAN	11.3847	11.5081	11.4922	8.40136	21.0217	14.5176	10.7873
Q16763	UBE2S_HUMAN	2.42079	1.49719	7.53001	2.73496	4.67438	2.14927	7.55723
Q16775	GLO2_HUMAN	10.8163	10.8631	8.4914	9.92826	10.5538	11.4992	8.63553
Q16795	NDUA9_HUMAN	18.4032	17.3179	20.8347	8.47388	20.5608	12.8101	12.185
Q16822	PCKGM_HUMAN	29.3632	22.5761	29.5777	29.2719	23.2558	25.3935	26.8057
Q16836	HCDH_HUMAN	44.6434	35.8625	36.8226	44.53	33.886	30.8986	44.8528
Q16850	CP51A_HUMAN	6.35024	1.50712	5.74963	6.29256	7.24313	2.83472	3.67548
Q16851	UGPA_HUMAN	29.7537	25.692	27.1382	23.4183	25.4674	26.3437	23.8061
Q16881	TRXR1_HUMAN	106.053	96.9782	104.128	89.569	103.632	96.2649	94.3407
Q16891	MIC60_HUMAN	59.3174	50.3897	48.5971	54.0218	56.3613	58.7249	50.7168
Q1ED39	KNOP1_HUMAN	8.88143	6.99443	8.07321	6.42537	4.06715	7.1391	3.66356
Q1KMD3	HNRL2_HUMAN	38.2328	30.3218	29.5025	39.0288	41.3651	39.2276	33.006
Q27J81	INF2_HUMAN	5.83181	10.1713	7.87735	7.03469	9.08885	7.80053	6.39484
Q29RF7	PDS5A_HUMAN	13.1359	10.4221	9.87051	9.55424	10.8486	9.75019	7.55509
Q2NL82	TSR1_HUMAN	15.3032	10.4342	12.8987	13.2419	12.5729	10.5371	15.5969
Q2QD12;Q96AT9	RPEL1_HUMAN;RPE_HUMAN	3.49629	10.0405	9.41266	13.3563	11.0189	5.76959	9.65616
Q2TAY7	SMU1_HUMAN	10.6851	12.4933	12.8351	11.5156	11.7747	12.5726	9.61325
Q32MZ4	LRRF1_HUMAN	6.16179	8.02929	7.86644	6.15626	9.51366	10.535	8.29499
Q32P28	P3H1_HUMAN	15.9597	14.6021	16.3705	18.6284	14.8882	17.8826	13.1426
Q3LXA3	TKFC_HUMAN	9.05887	9.58943	11.8273	14.3863	11.2443	12.4277	10.0304
Q3MHD2	LSM12_HUMAN	10.4791	6.60308	8.12578	6.75256	6.87703	14.4764	11.1194
Q3YEC7	RABL6_HUMAN	4.24505	1.68829	NaN	NaN	NaN	NaN	7.00389
Q3ZAQ7	VMA21_HUMAN	20.3719	23.6041	33.5532	20.5269	13.3982	15.753	17.6373
Q3ZCQ8	TIM50_HUMAN	21.6665	17.0063	24.8418	12.0504	13.9795	17.2198	21.2927
Q49A26	GLYR1_HUMAN	5.70467	7.92138	8.68419	2.41284	4.11867	6.55603	5.54526
Q4G0J3	LARP7_HUMAN	5.28856	4.55337	4.94051	2.87164	4.33463	5.44538	4.39746
Q4G0N4	NAKD2_HUMAN	6.13537	7.72238	3.70081	4.36186	6.71522	5.39084	6.85939
Q4G176	ACSF3_HUMAN	1.56885	2.18	1.74961	5.20778	1.31308	3.71359	1.46747
Q4V328	GRAP1_HUMAN	2.97454	5.58348	5.06049	3.55167	4.37565	4.9376	3.77102
Q4VC31	MIX23_HUMAN	14.4818	4.8138	3.91009	8.33702	6.24254	6.50808	5.98791
Q4VNC1	AT134_HUMAN	NaN	NaN	NaN	NaN	NaN	1	1.75524
Q52LJ0	FA98B_HUMAN	14.5531	8.42837	7.862	15.0936	7.01077	11.7763	13.9015
Q53EL6	PDCD4_HUMAN	22.3583	23.1211	26.7669	16.3868	20.555	21.584	22.6988
Q53FA7	QORX_HUMAN	17.9239	8.83065	9.44384	9.85555	6.40537	2.89932	8.94544
Q53FT3	HIKES_HUMAN	14.8255	13.9897	7.09254	5.9333	2.08716	6.12248	6.79426
Q53GQ0	DHB12_HUMAN	8.67534	8.64682	8.39585	7.2553	4.57243	7.82648	5.59424
Q53GS9	SNUT2_HUMAN	7.81442	8.05504	6.40667	10.6699	8.17589	10.1215	8.17561
Q53H12	AGK_HUMAN	2.71202	3.51723	5.89732	5.73785	3.10168	4.14276	6.5071
Q53H82	LACB2_HUMAN	7.74114	7.00474	6.23504	5.94247	4.89545	4.90538	4.04559
Q53H96	P5CR3_HUMAN	7.22746	3.4732	8.79993	2.98268	5.09316	4.66125	3.27615
Q562E7	WDR81_HUMAN	60.8036	73.2801	80.4934	62.1629	90.1089	81.8649	86.8069
Q56VL3	OCAD2_HUMAN	2.45986	1.98425	4.78636	NaN	4.4299	2.32193	4.00725
Q58FF6	H90B4_HUMAN	27.732	24.3209	37.055	21.8926	28.5909	34.5004	37.0959
Q58FF8	H90B2_HUMAN	1.11656	4.39725	1.36733	2.60714	1.63186	1.20755	1.82262
Q5BJF2	SGMR2_HUMAN	40.9335	29.0695	27.4123	37.4475	44.567	28.1466	33.1007
Q5BKZ1	ZN326_HUMAN	10.2134	9.59298	8.85923	9.65899	8.93951	9.81123	6.85583
Q5EG05	CAR16_HUMAN	6.14871	NaN	8.47984	4.11683	7.85914	15.0251	6.54973
Q5FWF7	FBX48_HUMAN	31.4146	35.8761	29.8658	27.8148	36.939	40.8371	35.7211
Q5H8C1	FREM1_HUMAN	32.1084	22.707	33.7421	24.1016	9.14098	21.2538	34.3462
Q5H9R7	PP6R3_HUMAN	9.13443	5.46521	5.72249	6.14316	7.09251	7.84098	8.89428
Q5HYI8	RABL3_HUMAN	13.6369	14.8632	6.65263	12.7895	9.58636	8.74961	10.2039
Q5J8M3	EMC4_HUMAN	8.01258	7.44596	4.75076	7.12918	4.53159	4.41579	3.49281
Q5JSH3	WDR44_HUMAN	6.72386	5.56811	8.33948	6.86971	8.51242	9.95562	6.11742
Q5JTH9	RRP12_HUMAN	19.5425	23.6057	24.1024	23.4707	19.025	22.8922	23.4518
Q5JTJ3	COA6_HUMAN	9.89674	8.0565	10.5605	4.21744	10.5056	7.7649	12.9252
Q5JTV8	TOIP1_HUMAN	8.13379	11.9118	12.4134	6.91301	10.4405	11.3968	12.1948
Q5JTZ9	SYAM_HUMAN	5.3144	3.60686	8.86465	4.05525	5.84806	5.46519	2.79323
Q5JVF3	PCID2_HUMAN	4.16217	4.55964	4.75793	3.82269	4.59793	3.96381	2.85735
Q5QGZ9	CL12A_HUMAN	6.90047	NaN	9.51061	2.71015	2.6272	4.90977	3.70321
Q5QJE6	TDIF2_HUMAN	15.9266	14.3494	12.4395	10.2169	9.60522	11.6098	12.0553
Q5R3I4	TTC38_HUMAN	8.10062	9.86746	9.62789	9.9405	8.76771	11.3354	9.88375
Q5RI15	COX20_HUMAN	5.82765	6.11892	6.03822	7.20363	7.37587	5.86716	8.61857
Q5RKV6	EXOS6_HUMAN	10.178	13.9997	10.7426	12.6398	14.229	19.7376	16.8507
Q5SNT2	TM201_HUMAN	3.92519	2.15087	3.66362	3.773	4.10764	1.08377	1.3019
Q5SSJ5	HP1B3_HUMAN	35.6577	36.7948	35.7267	36.0433	36.3206	34.3756	36.7836
Q5SY16	NOL9_HUMAN	2.39507	2.36335	3.02359	11.2833	5.58513	2.85896	6.49375
Q5T197	DCST1_HUMAN	NaN	7.5949	5.39029	9.49171	2.44958	2.31487	5.64626
Q5T1C6	THEM4_HUMAN	NaN	NaN	NaN	NaN	NaN	NaN	NaN
Q5T3I0	GPTC4_HUMAN	4.2113	1.30801	4.11079	2.42663	3.66187	2.72672	2.70251
Q5T4S7	UBR4_HUMAN	9.98276	9.3982	10.6702	11.1523	9.5982	9.59597	10.4458
Q5T653	RM02_HUMAN	13.9063	9.23328	11.8211	12.5833	11.399	18.4948	7.51224
Q5T6F2	UBAP2_HUMAN	2.04837	2.18401	1.66456	2.62028	5.22053	2.72104	2.34698
Q5T6V5	QSPP_HUMAN	6.05238	9.23925	8.62524	9.33062	9.96573	11.4628	8.98864
Q5T8D3	ACBD5_HUMAN	NaN	NaN	NaN	NaN	NaN	NaN	NaN
Q5T8P6	RBM26_HUMAN	12.275	15.2581	11.859	11.6271	10.179	13.8144	14.793
Q5T9A4	ATD3B_HUMAN	33.4477	27.5237	15.441	16.9641	31.3694	23.1443	32.6133
Q5TBB1	RNH2B_HUMAN	NaN	NaN	1.28958	NaN	NaN	1	NaN
Q5TEC6	H3PS2_HUMAN	86.3739	56.2665	75.6592	69.2141	96.7663	76.4223	94.5356
Q5TFE4	NT5D1_HUMAN	9.78213	11.7991	11.6695	8.92482	9.20841	9.50174	8.23723
Q5U5X0	LYRM7_HUMAN	8.25317	3.74142	6.15396	4.56536	8.06562	4.65742	2.75934
Q5VSL9	STRP1_HUMAN	9.96957	6.53083	NaN	7.57977	3.21751	3.84273	5.15888
Q5VT52	RPRD2_HUMAN	5.77388	4.09794	2.68169	5.88051	1.66634	3.74843	2.86545
Q5VT66;Q969Z3	MARC1_HUMAN;MARC2_HUMAN	15.5222	7.46161	17.4873	4.88855	8.78984	6.94631	4.16991
Q5VTL8	PR38B_HUMAN	3.82243	5.79772	6.81646	8.21898	7.45601	6.74584	7.86814
Q5VTR2	BRE1A_HUMAN	1.16532	1.01619	NaN	3.70903	7.01052	NaN	NaN
Q5VW32	BROX_HUMAN	5.52015	5.44058	6.85806	7.92212	3.73125	5.63299	7.42696
Q5VYK3	ECM29_HUMAN	8.35783	9.76928	8.92317	9.80402	10.8739	9.2308	7.86575
Q5VZF2	MBNL2_HUMAN	19.7033	28.3866	24.1941	17.102	16.0374	15.8471	17.7843
Q63HN8	RN213_HUMAN	6.69885	3.11327	2.1083	1.46689	4.11495	1.8789	3.52023
Q641Q2;Q9Y4E1	WAC2A_HUMAN;WAC2C_HUMAN	6.0428	1.37972	NaN	4.6536	5.00673	5.34417	2.16824
Q66K74	MAP1S_HUMAN	3.92859	4.30082	4.87899	1.56575	3.50488	3.86381	4.70313
Q66PJ3	AR6P4_HUMAN	10.415	8.36508	9.77901	7.74152	6.27038	7.58507	9.84497
Q68CQ4	UTP25_HUMAN	NaN	NaN	4.87624	7.10599	8.05402	1.07697	3.60361
Q68E01	INT3_HUMAN	2.28462	4.30368	NaN	2.32695	2.05842	5.18927	2.27335
Q68EM7	RHG17_HUMAN	4.91882	3.57334	2.23219	1.76811	5.63184	0.915373	3.64797
Q69YN2	C19L1_HUMAN	1.14794	3.55203	2.12988	2.25727	0.705057	NaN	2.46761
Q6DD87	ZN787_HUMAN	NaN	NaN	NaN	NaN	NaN	1	NaN
Q6DD88	ATLA3_HUMAN	25.7071	23.2933	21.2495	24.6423	23.0784	22.6618	19.537
Q6DKI1	RL7L_HUMAN	17.8407	14.04	12.2623	12.6637	13.9747	11.9105	13.2148
Q6EMK4	VASN_HUMAN	NaN	NaN	5.70547	12.5379	NaN	12.695	8.27264
Q6FI81	CPIN1_HUMAN	27.1889	20.7837	22.0472	26.2534	23.9208	20.5539	20.997
Q6GMV3	PTRD1_HUMAN	43.3516	47.3921	42.9734	29.1188	38.7807	31.8552	35.1334
Q6I9Y2	THOC7_HUMAN	8.64923	4.74395	4.889	4.49709	4.29058	4.74044	3.67506
Q6IAA8	LTOR1_HUMAN	12.8703	15.1418	12.6622	12.3842	11.9015	9.93126	14.6528
Q6IAN0	DRS7B_HUMAN	2.79897	4.63592	5.38396	1.20561	6.28417	1.73551	1.33112
Q6IBS0	TWF2_HUMAN	13.5008	13.1541	17.0922	11.4491	12.6512	13.3741	16.9948
Q6IN85	P4R3A_HUMAN	3.5301	5.59119	4.39017	4.2386	6.39069	4.01817	2.9058
Q6IPM2	IQCE_HUMAN	31.2178	26.2047	45.9781	38.3578	47.4805	34.0151	26.9314
Q6KB66	K2C80_HUMAN	2.46815	2.62169	1.40987	3.77828	NaN	2.24263	1.16435
Q6L8Q7	PDE12_HUMAN	10.7001	10.5571	8.15987	10.3843	8.57017	6.64407	9.8923
Q6NUK1	SCMC1_HUMAN	47.3081	53.6626	44.0867	44.1843	46.1108	43.842	43.2699
Q6NUQ4	TM214_HUMAN	9.28358	8.92665	8.93066	6.74209	4.94559	7.17009	5.91794
Q6NUT3	MFS12_HUMAN	5.56787	9.89626	13.0712	4.67907	23.9057	23.9159	13.0126
Q6NW29	RWDD4_HUMAN	8.37614	2.94064	NaN	4.43571	4.03861	3.46413	2.08984
Q6NYC1	JMJD6_HUMAN	3.75063	4.88202	4.20595	7.6787	4.07922	5.85127	3.48718
Q6P161	RM54_HUMAN	12.2715	4.19905	4.26595	11.6482	5.14139	6.94502	7.27792
Q6P1A2	MBOA5_HUMAN	6.09017	8.74416	5.92767	11.2199	6.70562	4.44318	4.62503
Q6P1J9	CDC73_HUMAN	7.10758	11.7752	9.22507	8.4801	10.5516	5.22097	9.90288
Q6P1L8	RM14_HUMAN	5.6474	2.72248	4.03009	1.88178	2.70996	4.00191	2.98654
Q6P1M0	S27A4_HUMAN	13.37	7.84913	7.4583	8.08118	6.35029	9.21681	9.12522
Q6P1N0	C2D1A_HUMAN	0.642678	NaN	0.959194	1.38499	1.32647	1.35242	NaN
Q6P1N9	TATD1_HUMAN	10.0093	8.85665	10.3812	7.04743	6.68524	9.11598	8.76749
Q6P2E9	EDC4_HUMAN	15.7559	21.2765	16.4126	17.7927	21.0775	11.5727	15.7555
Q6P2Q9	PRP8_HUMAN	31.9535	25.9982	27.4374	29.748	28.7962	31.4505	26.9426
[truncated: 1,116 more rows]

## Sheet: +1x5%
PG.ProteinGroups	PG.ProteinNames	[1] 20220407_KK_HeLa_Ecoli-00perc_1ng_R1_A1_1_6866.d.PG.Quantity	[2] 20220407_KK_HeLa_Ecoli-00perc_1ng_R2_A2_1_6874.d.PG.Quantity	[3] 20220407_KK_HeLa_Ecoli-00perc_1ng_R3_A3_1_6882.d.PG.Quantity	[4] 20220407_KK_HeLa_Ecoli-00perc_1ng_R4_A4_1_6890.d.PG.Quantity	[5] 20220407_KK_HeLa_Ecoli-00perc_1ng_R5_A5_1_6898.d.PG.Quantity	[6] 20220407_KK_HeLa_Ecoli-00perc_1ng_R6_A6_1_6906.d.PG.Quantity	[7] 20220407_KK_HeLa_Ecoli-00perc_1ng_R7_A7_1_6914.d.PG.Quantity	[8] 20220407_KK_HeLa_Ecoli-05perc_1ng_R1_B1_1_6867.d.PG.Quantity	[9] 20220407_KK_HeLa_Ecoli-05perc_1ng_R2_B2_1_6875.d.PG.Quantity	[10] 20220407_KK_HeLa_Ecoli-05perc_1ng_R3_B3_1_6883.d.PG.Quantity	[11] 20220407_KK_HeLa_Ecoli-05perc_1ng_R4_B4_1_6891.d.PG.Quantity	[12] 20220407_KK_HeLa_Ecoli-05perc_1ng_R5_B5_1_6899.d.PG.Quantity	[13] 20220407_KK_HeLa_Ecoli-05perc_1ng_R6_B6_1_6907.d.PG.Quantity	[14] 20220407_KK_HeLa_Ecoli-05perc_1ng_R7_B7_1_6915.d.PG.Quantity
A0A0B4J2D5;P0DPI2	GAL3B_HUMAN;GAL3A_HUMAN	14.0889	17.3284	10.6173	16.7495	19.927	15.7304	17.4799	13.6003	12.1484	16.6743	12.3425	20.2477	17.4592	16.3226
A0A0B4J2F0	PIOS1_HUMAN	8.21721	12.291	4.39987	3.36876	9.54309	7.03985	9.12109	7.10171	6.46389	5.73247	1.71036	10.8599	7.47596	3.89668
A0AVT1	UBA6_HUMAN	6.53649	5.86254	7.45766	8.04133	5.77067	5.71528	6.00008	6.16987	6.61421	5.43401	4.92008	5.4577	4.43512	5.01169
A0FGR8	ESYT2_HUMAN	4.73818	9.01674	3.9244	4.23562	7.33913	6.716	5.99564	3.48528	4.5102	7.61163	5.01749	2.65437	3.87143	5.00913
A0MZ66	SHOT1_HUMAN	9.42103	8.686	6.9887	11.791	7.76814	9.412	9.4874	9.70555	7.97186	10.5882	7.84247	8.32194	7.79227	7.11163
A0PJW6	TM223_HUMAN	12.9517	8.16851	11.6824	6.74943	8.49764	8.09113	8.329	13.6282	12.8929	11.3405	11.2588	5.82189	7.44177	8.57469
A1L0T0	HACL2_HUMAN	NaN	2.34747	NaN	2.58959	1.16414	1.28267	NaN	NaN	NaN	1.74731	1.55979	1.55477	1.65305	2.14871
A5YKK6	CNOT1_HUMAN	4.55632	4.22388	4.01582	4.69069	3.57838	4.60556	5.54811	7.10679	6.09468	3.78677	4.96019	5.84419	4.45798	5.9243
A6NDG6	PGP_HUMAN	22.3792	18.0381	26.7977	19.7597	23.7273	21.031	22.3627	20.4416	18.5269	21.2072	16.5442	15.6175	21.1329	18.7702
A6NHL2	TBAL3_HUMAN	4.05295	5.30094	2.1218	2.30254	5.99387	5.72155	4.79263	1.5422	3.35585	1.81782	4.09698	4.74063	2.14434	1.11219
A6NHR9	SMHD1_HUMAN	3.33436	2.80568	4.20836	3.98779	3.65438	3.44209	3.53673	2.57549	2.23067	4.5401	2.60342	3.9119	3.83736	3.12349
A8CG34;Q96HA1	P121C_HUMAN;P121A_HUMAN	0.819713	NaN	2.9161	1.0606	NaN	1.47686	3.90766	NaN	NaN	NaN	5.24647	2.10166	2.10286	1.14582
A8MVJ9;Q9NWY4	HPF1L_HUMAN;HPF1_HUMAN	NaN	NaN	1.47721	1.97326	0.785235	1.51596	1.67265	0.95546	0.772776	1.34602	NaN	NaN	NaN	NaN
A8MWD9;P62308	RUXGL_HUMAN;RUXG_HUMAN	87.269	85.9351	77.9315	92.5428	71.2109	71.6018	69.7663	69.5736	63.1737	72.12	64.5568	67.2711	70.8249	78.7205
B0I1T2	MYO1G_HUMAN	23.5801	27.0703	25.918	21.6678	23.272	24.0362	28.7626	22.357	23.6205	23.9857	20.7745	24.8366	20.2718	23.1786
B5MCY1	TDR15_HUMAN	13.9283	12.8317	15.1851	18.6873	15.1407	17.0551	10.2964	16.1326	15.2202	15.051	7.31142	15.4104	18.0547	8.04312
B5ME19;Q99613	EIFCL_HUMAN;EIF3C_HUMAN	36.9239	42.3348	42.5233	43.7548	41.5336	46.0485	41.4563	43.9039	41.6426	42.1671	41.6538	37.2972	41.519	48.9185
E9PAV3;Q13765	NACAM_HUMAN;NACA_HUMAN	59.5198	62.115	61.4023	63.4237	62.6631	55.6694	75.619	64.3742	56.4882	60.4896	61.5165	54.4362	65.4068	57.5513
E9PRG8	CK098_HUMAN	9.83676	15.4131	12.7017	10.0617	12.4399	12.9188	13.7154	10.9335	14.8991	9.69396	11.7763	9.24438	11.4336	13.4856
L0R6Q1	S35U4_HUMAN	9.44621	11.4331	14.7887	11.4894	18.2939	10.9907	7.29386	11.1916	7.95902	15.4201	5.86105	4.54642	8.93079	5.83633
O00115	DNS2A_HUMAN	10.535	12.7578	7.43763	13.2526	15.3365	16.4657	13.3044	15.1859	17.5987	10.9637	11.1554	7.45228	12.5742	15.2283
O00116	ADAS_HUMAN	12.3561	12.5465	10.2906	14.7488	13.6947	13.5638	13.0385	12.5094	11.3322	10.3049	8.68068	10.311	11.5853	12.4276
O00139	KIF2A_HUMAN	14.3619	13.772	11.8728	9.8308	8.855	10.5814	10.918	14.7618	9.16873	9.29878	12.056	11.1009	11.2321	11.7605
O00148	DX39A_HUMAN	28.4798	33.5037	29.4426	29.1518	33.5985	33.4289	36.483	22.9789	30.5782	22.7359	26.016	27.7423	27.2195	25.7008
O00151	PDLI1_HUMAN	15.4998	13.7485	13.927	20.1678	16.8509	14.4788	12.1891	13.7086	11.6062	13.1009	16.9769	13.2166	9.96441	12.2076
O00154	BACH_HUMAN	24.4466	26.1627	26.1774	20.7398	21.027	25.3764	25.8353	22.6332	21.8307	28.4536	26.5739	23.1111	27.3658	30.1917
O00159	MYO1C_HUMAN	15.6647	15.0229	15.4923	13.9665	13.8108	15.5838	12.6681	13.7196	13.9136	12.1964	13.525	16.0928	16.7388	11.0394
O00161	SNP23_HUMAN	1.88989	1.02261	0.892593	2.80846	1.88491	2.62135	3.08808	0.743794	1.77069	2.56201	0.718498	1.84795	2.89336	1.40896
O00170	AIP_HUMAN	13.4435	15.9235	22.0852	11.8459	19.5123	14.5165	14.1297	12.6951	18.9909	15.323	18.9526	15.4556	14.4664	18.1296
O00186	STXB3_HUMAN	6.56056	6.64089	5.32766	7.41993	7.03006	6.70036	7.19867	5.42228	6.6342	5.29204	7.10062	6.92631	6.20318	5.69732
O00193	SMAP_HUMAN	38.013	32.7558	37.5907	41.1661	39.8791	38.4768	28.2572	35.1413	42.1512	46.2061	47.8354	56.6928	26.5779	36.9006
O00203	AP3B1_HUMAN	5.64722	4.86465	5.43034	4.99378	3.71145	5.18821	3.99635	5.21341	5.85178	6.0215	5.56755	4.85288	5.46931	7.20809
O00217	NDUS8_HUMAN	12.0007	12.1052	12.8576	13.0266	19.6962	17.9038	12.2398	6.90629	11.2975	11.157	11.5688	9.63401	10.4361	8.89458
O00231	PSD11_HUMAN	53.276	57.8805	55.1264	59.267	50.1221	51.8943	58.4021	46.9716	59.5614	45.4278	46.5533	56.7568	54.554	49.9174
O00232	PSD12_HUMAN	23.0507	23.2375	19.7771	19.2864	20.425	22.1032	18.3142	20.8991	16.8196	17.7553	20.6436	20.1161	20.545	18.4873
O00233	PSMD9_HUMAN	19.7819	26.9361	25.4853	19.849	19.8343	27.9842	21.038	18.6945	28.012	23.5304	20.6106	24.5287	20.4009	19.8819
O00244	ATOX1_HUMAN	11.0812	16.9995	11.3958	20.2682	8.90766	9.82222	7.22528	18.5645	11.9341	12.7406	6.88859	10.6778	5.11801	8.4653
O00264	PGRC1_HUMAN	38.4456	42.59	37.5346	42.9623	44.3706	40.0628	48.4613	32.4523	37.8493	49.5701	43.9256	37.6667	44.267	43.7241
O00267	SPT5H_HUMAN	11.22	12.1513	15.5271	16.0188	10.7909	11.3593	11.9842	14.6581	11.1398	11.7934	10.5851	13.1545	10.5271	13.8846
O00273	DFFA_HUMAN	7.07872	8.00464	6.28029	9.38217	6.67013	6.30664	5.26214	4.65563	2.69388	6.90437	7.62535	5.69351	3.09546	5.88798
O00299	CLIC1_HUMAN	175.642	164.611	175.627	176.393	151.891	159	170.207	156.362	164.008	166.856	148.602	151.17	158.926	149.705
O00303	EIF3F_HUMAN	48.0074	43.7779	38.6444	32.5533	45.4572	36.6354	38.6595	49.6738	38.5632	34.6642	47.513	41.2204	42.4855	39.361
O00330	ODPX_HUMAN	7.84692	10.5613	8.4347	5.7001	9.38639	5.592	6.06818	5.59617	9.3756	7.24214	5.97679	6.76982	9.3766	6.96392
O00400	ACATN_HUMAN	NaN	2.2818	1.8982	1.75197	2.1169	2.04644	1.3686	4.54055	1.72684	1.62204	2.40814	1.73122	2.96191	1.44854
O00410	IPO5_HUMAN	33.7267	40.4732	35.9032	33.0895	33.3458	37.9051	32.0857	33.25	40.6946	32.5595	35.3886	33.5042	34.53	30.5753
O00422	SAP18_HUMAN	40.1058	36.9932	35.5491	52.9174	38.4973	35.7674	36.722	37.9881	33.7936	35.0678	43.8884	35.9891	37.085	37.8404
O00425	IF2B3_HUMAN	18.7556	22.4613	20.151	22.3204	21.6471	24.4567	20.802	25.4088	20.7764	22.8519	19.5787	19.2023	19.4968	23.0467
O00429	DNM1L_HUMAN	15.1993	19.1197	22.9369	20.9801	14.5303	14.6342	14.6547	21.0068	24.654	18.3373	21.1569	18.828	18.7034	20.598
O00442	RTCA_HUMAN	2.21793	1.11856	NaN	4.04639	1.28432	2.52853	2.30649	NaN	1.49912	4.41255	1.76904	NaN	2.52196	4.30402
O00479	HMGN4_HUMAN	2.88409	7.19567	9.85869	10.1911	7.05144	11.028	3.82305	9.50024	NaN	8.46907	7.20406	6.74672	10.8131	5.83116
O00483	NDUA4_HUMAN	47.0292	45.5451	35.2575	40.3156	49.2847	44.4315	46.5245	39.7033	34.5607	45.6939	33.245	33.22	25.9941	26.9195
O00487	PSDE_HUMAN	28.406	22.4965	27.2972	21.4951	28.6034	32.1275	26.2357	21.3583	24.3124	19.0986	22.1337	23.5978	21.9657	26.8324
O00488	ZN593_HUMAN	4.16799	5.13736	6.83385	NaN	6.12142	6.54686	2.99863	NaN	NaN	5.94402	NaN	3.32288	10.1613	6.90719
O00499	BIN1_HUMAN	6.53093	5.51729	7.09054	2.95236	7.32268	4.80574	9.86516	5.26645	5.00299	7.95638	5.30532	5.51093	3.49707	2.35544
O00505	IMA4_HUMAN	8.65811	7.03882	13.6621	10.371	7.88199	7.77622	10.8222	8.32479	11.7	7.20196	6.531	12.1061	8.91383	8.27643
O00534	VMA5A_HUMAN	4.20204	5.06541	5.56943	4.91665	6.24904	6.62043	4.6058	5.3858	5.00445	5.58082	5.41177	8.82684	6.03298	6.65808
O00541	PESC_HUMAN	20.9302	21.0487	29.7499	29.0303	27.6304	25.3178	28.5806	26.4673	29.6075	23.5106	24.7168	22.6649	23.7744	25.6038
O00560	SDCB1_HUMAN	5.40088	3.6448	5.99726	4.38712	6.46196	4.27203	3.75468	5.26902	2.97635	3.36599	1.61199	2.55037	2.99605	2.54762
O00562	PITM1_HUMAN	1.8949	1.98541	1.29143	4.85616	NaN	2.56696	1.01131	3.96344	1.50169	1.72312	4.63067	3.37364	5.94336	NaN
O00566	MPP10_HUMAN	6.03891	3.01457	6.29083	5.32221	4.90995	4.86091	3.18795	5.65171	4.86327	5.61656	2.63213	3.99358	2.46729	5.73548
O00567	NOP56_HUMAN	37.2355	41.7613	37.6282	36.3372	37.0397	36.2382	43.9117	33.6496	34.7288	38.3571	38.5623	33.458	34.9441	35.5433
O00571	DDX3X_HUMAN	76.3203	77.1201	76.1862	73.9962	80.2444	79.6774	75.5801	77.0625	79.0432	78.9233	80.943	71.7936	78.3351	76.1395
O00592	PODXL_HUMAN	60.2982	56.6131	58.3381	50.8207	63.2225	62.7534	64.5041	58.4762	63.652	65.7809	65.7302	61.62	57.2853	58.4286
O00625	PIR_HUMAN	19.5993	14.6812	16.7597	14.8932	17.5387	14.5897	15.3624	19.2473	12.8796	16.1357	10.1846	12.0586	13.7162	12.8391
O00629	IMA3_HUMAN	3.73906	4.92738	8.1861	4.47759	10.7315	7.93827	6.53106	7.27156	7.97643	4.5601	5.86312	6.0794	6.32152	8.38465
O00743	PPP6_HUMAN	3.24432	3.96246	5.88363	9.59698	6.02621	5.73213	4.15981	3.92345	5.86151	2.4435	4.33844	5.27129	3.29618	3.14131
O00764	PDXK_HUMAN	10.7413	14.235	14.0114	16.8358	19.3596	13.4495	17.5487	14.3011	12.7268	11.0136	11.2434	16.0882	15.2373	12.2532
O00767	SCD_HUMAN	4.47743	7.63498	7.17977	5.50954	5.02147	6.61836	6.57429	8.83939	5.65279	3.55665	10.187	9.66804	4.36551	6.24174
O14530	TXND9_HUMAN	4.66928	2.35052	1.86624	1.32019	1.96176	3.34442	1.87596	2.14273	2.34545	1.32708	1.31673	1.35839	NaN	1.34788
O14548	COX7R_HUMAN	15.7135	16.9826	15.5832	6.53852	8.08867	7.02801	8.52613	10.1669	6.88105	8.44301	6.05544	4.15721	7.26707	9.36796
O14561	ACPM_HUMAN	5.76651	9.84598	10.8848	11.4185	11.0513	8.70018	6.83196	6.04891	5.53392	7.29614	5.23399	2.82474	6.40005	7.25919
O14562	UBFD1_HUMAN	13.8255	10.4739	8.7864	9.97308	7.09019	7.87092	8.6718	8.50406	11.563	4.95237	6.96684	4.95093	8.89314	7.54846
O14579	COPE_HUMAN	3.70833	3.79233	3.94221	4.11927	4.71121	4.77933	4.18576	2.93478	2.34338	3.4793	3.97118	3.31838	3.5366	3.8426
O14617	AP3D1_HUMAN	3.50606	2.3555	1.98217	2.97863	1.58083	2.46528	2.49971	2.55939	4.43955	1.56091	1.97509	2.12878	2.31468	2.77964
O14657	TOR1B_HUMAN	2.76262	1.7871	5.45993	2.2109	1.26994	2.31908	1.42227	2.84871	1.27752	2.87318	5.27878	1.86454	2.08597	1.42728
O14684	PTGES_HUMAN	44.7099	45.7984	38.8709	43.9834	44.6629	39.9615	59.3913	42.6716	40.6645	38.4623	54.3188	33.9692	29.4955	47.3598
O14732	IMPA2_HUMAN	20.3833	19.3479	25.4313	22.8005	29.3107	25.0944	19.1928	17.264	26.9745	16.2622	27.7842	14.5331	16.4083	17.2067
O14734	ACOT8_HUMAN	0.6408	0.979971	3.31081	1.27767	NaN	NaN	0.780612	NaN	NaN	3.86138	NaN	1.2411	2.3044	0.752839
O14735	CDIPT_HUMAN	10.3295	12.5234	12.9546	9.83996	8.31683	7.87713	11.6253	16.7958	3.24384	10.2365	8.24932	5.77075	5.71946	13.3699
O14737	PDCD5_HUMAN	14.7368	16.2965	27.0004	19.7561	13.9572	18.1276	15.2936	24.5799	19.694	17.1298	18.8466	22.6187	16.2311	15.9889
O14744	ANM5_HUMAN	42.9805	46.0232	38.1054	50.1449	45.6825	43.9946	41.9087	43.1045	44.0979	44.4726	42.5891	46.1687	46.517	45.101
O14745	NHRF1_HUMAN	22.338	21.2195	17.4777	20.1691	15.8364	19.159	19.8619	21.3367	18.937	23.2982	18.7283	18.7513	22.0224	19.8264
O14773	TPP1_HUMAN	4.3777	3.17871	2.84316	3.50349	4.91828	6.53667	3.16728	2.70666	3.1473	4.22594	4.67577	4.45697	4.62125	4.24761
O14776	TCRG1_HUMAN	23.5172	24.3738	21.1567	23.2886	22.7676	19.487	23.155	19.6713	20.934	23.9594	22.1358	18.5717	21.0888	21.8524
O14787	TNPO2_HUMAN	9.10469	7.57185	15.1089	9.6776	13.4015	11.5368	6.48174	14.5838	10.9981	8.95934	10.5597	10.3042	5.8255	7.30846
O14818	PSA7_HUMAN	97.6402	88.3139	92.4968	106.539	89.5709	108.506	96.7044	87.1789	81.4819	103.544	92.0635	94.7996	97.9982	82.6257
O14828	SCAM3_HUMAN	13.0081	11.3151	18.1938	11.1433	14.3904	13.6985	12.202	16.2228	13.0564	14.0214	10.4259	9.65441	12.9863	14.4543
O14880	MGST3_HUMAN	1.71991	2.46895	5.87614	6.29796	1.9761	4.9072	6.23692	4.91412	0.987917	3.48558	7.09928	1.64379	NaN	4.08716
O14907	TX1B3_HUMAN	6.81682	11.5682	7.27533	4.84377	4.53745	6.90144	4.2592	7.51717	5.86444	8.38255	6.37069	7.96981	10.099	10.1262
O14908	GIPC1_HUMAN	5.76177	4.29089	4.10644	4.70674	4.80746	5.87088	3.7963	2.67057	2.83716	5.28288	4.54171	1.95967	1.89383	2.15397
O14929	HAT1_HUMAN	17.2353	11.4638	13.5595	9.30043	11.7805	14.2034	18.1304	16.3716	16.4042	13.201	8.02744	14.864	14.0575	10.7309
O14936	CSKP_HUMAN	3.4025	5.15797	4.35987	3.62585	3.33083	1.21549	1.73188	4.34351	1.42621	2.83449	1.34867	2.82804	1.90113	2.3838
O14949	QCR8_HUMAN	20.81	24.7244	23.2404	23.3909	16.9683	23.9174	19.4773	21.7642	19.7275	23.2695	20.4121	21.6561	26.8577	18.1551
O14950;P19105	ML12B_HUMAN;ML12A_HUMAN	41.8299	51.2215	40.9708	57.0953	48.4739	45.4257	47.084	44.1457	41.5711	53.3769	48.5493	39.7246	45.9662	44.1049
O14964	HGS_HUMAN	6.30992	7.21717	8.79238	6.18405	9.66873	9.38288	9.19323	7.52053	9.58074	7.43363	8.1462	9.88692	7.47307	7.67504
O14974	MYPT1_HUMAN	8.37083	9.68803	7.6264	9.99272	8.26935	7.33407	9.90555	10.6668	8.61423	7.72986	7.82242	11.0215	9.71111	9.94575
O14975	S27A2_HUMAN	25.3032	28.5531	27.6892	24.8842	25.4505	29.1021	24.6642	26.7096	29.7275	21.1704	23.8817	28.9029	26.1525	21.9525
O14976	GAK_HUMAN	2.37097	1.00712	NaN	NaN	2.97977	1.07127	1.02055	1.50818	4.70151	2.33456	1.81405	1.72364	3.21327	1.25118
O14979	HNRDL_HUMAN	125.793	109.402	115.857	129.793	126.252	114.258	112.501	105.413	124.721	108.745	114.448	116.495	119.265	116.534
O14980	XPO1_HUMAN	44.2553	42.9194	46.4093	46.3363	42.9206	46.3312	39.5176	42.3981	40.1445	44.847	40.2615	38.9523	44.7459	43.5954
O14981	BTAF1_HUMAN	3.23626	0.886651	2.63236	2.9855	4.26582	1.112	1.62248	0.995131	1.40411	2.25901	1.68656	2.28286	1.36654	1.82858
O15020	SPTN2_HUMAN	3.0052	2.21087	3.92347	2.41027	1.19631	4.15708	1.56109	2.55855	7.21389	2.71305	4.13822	1.24925	3.36016	1.00948
O15027	SC16A_HUMAN	10.5516	13.4179	10.6061	10.5563	8.24571	12.6055	11.1615	10.7775	10.6645	11.631	10.4491	11.2249	9.00966	10.3191
O15031	PLXB2_HUMAN	6.1802	6.93456	8.06848	2.98322	5.46444	4.66623	7.71452	5.04123	5.17907	2.03525	4.82359	4.58324	4.20055	7.97927
O15042	SR140_HUMAN	9.77023	8.65398	7.57923	7.71443	9.23248	9.16768	7.7171	13.8473	9.43745	7.30625	7.45426	8.34919	8.90941	9.55903
O15067	PUR4_HUMAN	25.8729	30.4135	28.9629	32.164	32.6438	27.4333	33.3253	30.6693	25.7997	27.2017	31.5373	30.3898	28.6685	33.8119
O15091	MRPP3_HUMAN	3.33114	10.0039	8.66478	6.36687	4.24761	9.06473	9.95099	16.0511	NaN	NaN	NaN	12.817	NaN	12.5954
O15118	NPC1_HUMAN	0.719314	1.26515	2.5582	NaN	4.07666	1.99839	0.934364	1.06478	NaN	2.85074	0.912768	NaN	1.75036	1.7968
O15120	PLCB_HUMAN	8.58421	5.96399	4.43774	8.14488	11.287	7.51784	9.13005	16.2397	15.8329	7.25774	10.1756	7.8246	9.03569	15.7394
O15126	SCAM1_HUMAN	2.66939	1.91306	1.8643	3.18634	3.22691	2.53328	3.04653	2.60025	2.56165	1.56344	1.52798	2.3054	1.84899	2.31087
O15127	SCAM2_HUMAN	1.30966	2.21947	2.54147	1.88699	NaN	5.25695	1.59051	NaN	2.85725	NaN	NaN	4.20653	2.31906	1.30071
O15143	ARC1B_HUMAN	22.7465	21.9341	24.3008	14.6539	23.2038	19.3537	23.1549	21.6734	24.9178	23.5129	19.9905	21.6025	20.7477	24.5643
O15144	ARPC2_HUMAN	25.2771	22.317	24.8979	27.128	26.83	26.528	26.4316	27.1901	25.5194	24.6229	24.1512	23.2802	19.7241	27.3689
O15145	ARPC3_HUMAN	27.4138	30.6214	26.5701	21.9098	34.1823	31.2596	28.892	26.3583	27.8966	26.1807	32.0757	20.6807	24.904	28.9729
O15155	BET1_HUMAN	4.19556	7.80749	4.02271	3.04409	4.32764	4.14245	6.59734	NaN	2.23814	NaN	3.86089	1.94602	NaN	3.27809
O15160	RPAC1_HUMAN	12.1257	10.7619	10.9877	11.7886	13.7827	9.60151	8.97267	13.6293	11.0469	10.2235	9.41633	10.9924	6.61581	8.25152
O15173	PGRC2_HUMAN	39.821	36.3026	42.1389	38.5588	35.667	42.1037	35.6115	41.9362	37.1432	38.5713	31.4782	46.2992	38.6709	37.2745
O15212	PFD6_HUMAN	13.8	13.2341	13.8096	13.7754	15.1952	14.9001	13.5642	22.2359	9.01535	13.2419	12.4801	13.4412	14.159	15.6229
O15213	WDR46_HUMAN	3.53767	3.46131	6.33544	1.97669	1.83784	1.68659	3.12336	3.40936	2.70771	2.9545	3.67428	1.95618	2.59088	3.21385
O15226	NKRF_HUMAN	4.94475	3.5007	6.22122	5.75437	5.08493	5.53925	4.26713	5.01341	4.1126	5.24866	4.51166	4.92699	3.95707	4.62542
O15258	RER1_HUMAN	1.75549	2.4122	6.33393	1.11835	4.5356	4.6882	7.25441	6.47354	3.79415	7.4931	4.58459	5.09352	4.03776	3.9052
O15260	SURF4_HUMAN	24.3199	20.3465	30.6645	29.9368	29.0646	29.7527	28.2259	31.6425	24.6999	19.4041	18.7323	30.091	23.9813	16.4866
O15270	SPTC2_HUMAN	2.57406	1.19354	2.69514	3.75879	4.97278	2.45919	0.999557	1.21762	1.36197	NaN	4.25625	5.64989	2.81242	2.15303
O15294	OGT1_HUMAN	7.73436	6.27974	8.76064	7.18258	7.64833	7.54375	9.35137	8.15159	7.21647	5.76768	6.09444	6.5724	7.27635	7.14167
O15305	PMM2_HUMAN	11.9366	14.1344	13.0545	10.539	13.4581	12.2886	11.022	11.2376	10.2976	12.2558	9.82736	11.2878	11.7765	11.8303
O15347	HMGB3_HUMAN	23.3161	22.8752	22.1138	25.3026	27.5083	23.4248	24.8127	24.8187	22.5524	21.5784	31.3038	21.7473	27.2194	24.801
O15355	PPM1G_HUMAN	34.1053	38.4391	43.7484	33.4111	35.3715	34.6071	32.8194	31.5533	32.9228	36.11	30.5217	36.2506	31.7714	29.1655
O15357	SHIP2_HUMAN	12.0867	8.67884	7.96342	6.86342	9.68705	7.34573	7.44407	11.7515	7.08252	10.8524	6.659	10.579	9.58116	6.28805
O15371	EIF3D_HUMAN	38.0477	30.839	37.3477	28.7038	35.0076	32.2974	32.7044	29.5611	34.9539	28.9047	31.6426	26.6102	36.3299	32.7453
O15372	EIF3H_HUMAN	26.7748	21.4468	28.1239	24.1334	23.6257	24.1809	24.8614	24.909	34.1644	26.0699	24.7101	25.1049	25.5942	26.383
O15382	BCAT2_HUMAN	16.2532	11.093	14.8225	10.7936	10.6257	11.1366	12.9338	20.3502	11.9801	13.8839	12.8454	11.6265	11.4715	12.8925
O15397	IPO8_HUMAN	4.24057	4.47516	4.17884	2.10466	5.49585	4.49936	2.3896	3.57167	4.74711	4.20984	4.49566	3.50968	5.39421	4.60548
O15400	STX7_HUMAN	2.50364	NaN	4.32403	3.29664	3.30087	2.3117	2.00307	4.82347	3.76454	1.41445	2.65873	1.57155	3.28881	1.20605
O15427	MOT4_HUMAN	29.304	27.5868	27.1015	28.9675	19.7425	28.058	27.8492	20.6081	20.8267	20.7408	25.7112	21.4349	26.0062	22.218
O15446	RPA34_HUMAN	2.7525	3.53637	10.6978	6.90478	4.43544	6.84409	3.01275	3.17585	5.6015	5.73169	5.80543	5.27028	5.41309	4.30524
O15498	YKT6_HUMAN	7.47501	4.33492	8.17687	10.2061	7.69612	5.83346	8.0535	5.11899	6.85833	4.89075	8.31436	8.81474	3.48767	6.70559
O15511	ARPC5_HUMAN	16.4211	14.4231	14.0628	17.8143	18.2995	13.5421	11.9087	16.4616	16.301	14.074	9.5334	13.5167	16.5073	14.8945
O15525;O60675	MAFG_HUMAN;MAFK_HUMAN	4.79941	5.34672	3.96315	7.21748	7.28414	5.34831	10.436	5.68369	4.21215	9.25893	5.19919	4.07652	6.13208	2.44514
O15533	TPSN_HUMAN	11.5136	6.8129	13.2323	8.85024	9.94121	19.2478	8.53346	8.86568	8.78672	16.2247	18.2212	11.3948	14.3469	14.6579
O43143	DHX15_HUMAN	53.9096	51.6799	49.8638	53.0122	53.0778	48.4431	51.6299	46.2603	53.928	54.9313	53.2374	47.1341	50.769	56.0279
O43148	MCES_HUMAN	5.29478	8.77388	7.3882	9.63147	7.52583	5.82166	7.11931	6.64666	6.55192	4.04354	7.55732	8.32362	5.59967	7.12566
O43156	TTI1_HUMAN	0.728744	1.94737	2.30193	3.38239	3.39787	3.76526	3.62005	0.928715	2.26531	2.9927	3.46142	2.87487	5.49604	5.64943
O43159	RRP8_HUMAN	5.6433	5.14455	6.14708	4.34798	4.90822	4.37697	6.443	4.45069	3.70604	2.64772	3.83741	3.2373	4.28161	6.13764
O43169	CYB5B_HUMAN	18.6259	26.7305	23.9778	19.6667	18.0709	16.0029	17.2586	14.0258	16.5427	17.8718	13.3993	22.4114	16.1361	17.6149
O43172	PRP4_HUMAN	11.3454	12.624	11.9872	9.31657	12.87	8.93365	10.1516	13.0156	11.058	10.4707	10.6151	13.5883	10.5963	12.387
O43175	SERA_HUMAN	252.39	251.159	258.022	252.721	243.364	253.007	256.161	252.355	251.817	269.773	258.184	270.413	279.105	269.497
O43181	NDUS4_HUMAN	11.817	8.5067	13.566	6.47402	4.87211	9.36037	4.33426	15.0287	6.79583	6.08277	7.71133	7.45652	4.62798	5.30226
O43237	DC1L2_HUMAN	14.0737	9.61394	7.86387	10.613	11.2892	10.4286	11.5413	10.0728	11.1178	8.63098	10.4468	11.1864	9.28016	10.1523
O43242	PSMD3_HUMAN	31.546	26.943	26.2673	31.8419	33.2401	29.1213	31.0222	32.5835	30.7739	29.6866	24.5605	34.2213	28.853	29.308
O43251;Q9NWB1	RFOX2_HUMAN;RFOX1_HUMAN	6.19179	2.0953	4.60299	6.78062	11.4645	6.97034	4.10587	5.21226	5.54722	4.88222	15.1779	5.72713	7.45321	4.64506
O43252	PAPS1_HUMAN	9.16277	7.08984	8.61222	8.27587	4.78723	3.97874	4.73706	5.16113	5.20765	7.54159	3.45978	4.44854	6.12083	4.0736
O43290	SNUT1_HUMAN	22.0381	23.1873	18.9147	15.8922	17.3116	21.3704	17.515	23.7226	18.7701	20.7367	21.6406	20.74	20.7184	17.4324
O43324	MCA3_HUMAN	23.5726	21.3946	24.8582	26.8358	24.9157	30.2123	21.8043	18.8921	26.8571	22.9763	22.4324	22.3851	25.6948	24.5142
O43390	HNRPR_HUMAN	135.494	132.399	136.876	135.592	131.579	135.042	141.679	127.821	129.704	125.67	127.441	144.911	132.185	124.738
O43395	PRPF3_HUMAN	13.5689	16.5091	17.1559	12.109	12.1329	14.5914	11.7984	15.7946	17.1783	9.71893	16.4389	16.6577	13.3063	14.7007
O43396	TXNL1_HUMAN	23.1736	18.5476	20.2033	21.2303	21.8719	23.4073	15.764	23.4952	22.3911	19.6427	19.681	22.5223	19.5912	21.4191
O43399	TPD54_HUMAN	72.4894	66.6899	64.4544	61.2958	73.882	79.8349	69.2756	75.7076	64.1921	57.3367	63.5845	61.9534	74.3858	72.4723
O43402	EMC8_HUMAN	3.90105	5.07769	6.33835	4.66682	3.26866	3.00462	3.24897	2.4179	5.06755	5.29003	3.61799	3.81595	2.32986	2.40365
O43414	ERI3_HUMAN	3.16479	6.23457	3.42792	2.98536	1.76173	3.71943	2.20035	2.49312	3.3076	2.68459	2.15476	NaN	2.67312	1.28008
O43447	PPIH_HUMAN	19.3722	18.3555	15.2673	18.9498	18.8451	19.0438	21.4098	21.884	16.1618	18.5615	17.0574	22.4686	15.4337	18.9968
O43464	HTRA2_HUMAN	9.21175	11.4041	9.60209	5.2978	8.80713	11.1417	11.6956	11.8049	8.52559	8.4423	9.9397	3.33876	6.7718	8.29078
O43488	ARK72_HUMAN	21.4377	20.2663	19.7994	20.8818	19.9211	18.7955	17.9458	21.211	18.0252	21.4762	21.6649	17.7113	18.3944	19.0379
O43491	E41L2_HUMAN	8.53977	9.00522	7.92733	8.67166	7.13383	10.319	3.3685	7.14791	8.88843	7.99018	7.27626	9.0697	7.0355	4.63418
O43493	TGON2_HUMAN	3.44644	1.06479	5.09204	3.23127	6.61253	3.43725	4.26139	4.50538	4.50495	1.57421	2.02223	4.1325	1.93293	2.97438
O43583	DENR_HUMAN	27.5089	20.554	16.6739	19.7824	18.1961	18.3678	16.1612	23.4668	12.0272	17.4991	20.9753	24.7496	16.9366	15.2984
O43592	XPOT_HUMAN	33.2445	22.5651	20.5625	19.1779	21.3332	20.7092	24.5913	26.3909	29.3778	29.7016	27.5706	20.4056	25.5001	24.535
O43598	DNPH1_HUMAN	7.85831	8.99441	6.10595	7.28412	11.1844	11.1764	11.6916	10.9435	8.5893	5.56799	6.82282	6.77861	10.2224	13.357
O43615	TIM44_HUMAN	18.5311	19.2588	20.2766	16.4828	24.0026	20.621	19.1502	21.8087	20.7036	20.9424	20.1183	20.7052	19.7596	22.3955
O43617	TPPC3_HUMAN	8.96798	10.5626	11.2469	8.61631	6.985	9.69103	7.73009	7.50255	9.71501	7.4322	5.96114	7.63183	5.83937	8.73749
O43633	CHM2A_HUMAN	8.87196	8.32903	13.4677	10.4303	10.2918	6.7914	12.2663	10.5841	10.2464	10.016	9.68569	6.82016	6.99758	11.3533
O43653	PSCA_HUMAN	10.8918	1.35394	10.5001	8.70052	5.15112	6.69248	5.1354	4.9283	9.21602	3.25262	9.17559	7.51062	4.22	5.87233
O43657	TSN6_HUMAN	7.12901	8.8492	9.09017	8.56979	11.5234	10.9093	7.75694	7.19487	11.1973	6.74173	5.49927	7.16538	2.37671	5.16722
O43660	PLRG1_HUMAN	4.11136	5.5703	3.8533	4.22949	5.16413	3.66087	4.72917	3.91747	3.51354	5.62188	3.30841	2.79063	1.80642	3.59518
O43670	ZN207_HUMAN	28.177	46.7845	36.6585	34.3928	37.0371	44.4521	40.1266	45.3233	47.7586	43.6352	32.1633	36.1282	40.1851	34.9761
O43674	NDUB5_HUMAN	6.7789	9.08505	5.86409	8.24958	8.63436	11.2446	8.27534	7.34414	9.33756	6.08485	8.83442	8.07222	6.37242	6.33414
O43676	NDUB3_HUMAN	13.4139	11.2296	12.901	14.2905	9.20537	16.9461	14.8541	13.3671	12.2531	12.8713	13.6223	14.1715	14.7403	13.0181
O43678	NDUA2_HUMAN	10.2366	18.4003	12.7447	10.9501	12.7585	8.27039	9.29058	9.86082	6.77039	12.4263	5.14817	9.31527	5.55736	11.8703
O43681	GET3_HUMAN	24.4654	20.8618	22.7114	22.9373	18.3836	14.884	21.804	20.3157	23.6879	19.442	22.8451	30.7106	24.1151	25.5055
O43684	BUB3_HUMAN	34.5477	30.7884	43.4312	34.1984	30.9812	33.2455	36.7053	37.8088	30.8878	33.9347	40.9071	35.381	27.9831	41.363
O43707	ACTN4_HUMAN	73.8226	80.277	72.8582	76.8299	77.2857	80.7892	79.0871	63.7583	77.372	78.3811	75.7818	70.706	75.633	66.7813
O43708	MAAI_HUMAN	4.94441	5.36238	4.54331	NaN	2.05271	3.46011	4.50468	NaN	2.84204	2.00871	1.48611	2.09737	3.5146	5.21325
O43719	HTSF1_HUMAN	18.3303	14.2114	15.0351	17.4133	18.536	11.9252	17.8733	12.44	16.9416	18.7666	13.4071	16.1365	12.658	16.5582
O43747	AP1G1_HUMAN	16.1238	15.1662	11.2852	15.4751	12.577	9.83545	10.8367	11.2015	11.3125	13.1588	15.2646	13.5332	12.3806	14.946
O43760	SNG2_HUMAN	9.33039	10.5584	8.84831	9.61147	8.99446	6.63321	5.43444	7.50081	8.829	10.3114	9.10137	8.41758	10.1568	7.67453
O43765	SGTA_HUMAN	8.79217	11.3442	14.092	7.76931	9.54315	9.1785	12.0964	10.5257	12.4215	13.9701	9.73904	11.5817	9.68923	12.7292
O43768	ENSA_HUMAN	16.0793	13.6175	16.0241	17.8974	13.8541	14.9753	14.8489	12.3921	16.075	16.8714	18.2329	15.6386	17.7862	14.4631
O43776	SYNC_HUMAN	57.5015	52.9358	51.3751	54.0276	59.3797	53.3415	48.9421	45.4838	49.1556	45.7931	56.223	55.6265	51.6147	49.7932
O43805	SSNA1_HUMAN	NaN	1.50105	2.43627	NaN	1.41952	NaN	NaN	1.58461	1.38427	1.64049	NaN	1.53094	NaN	0.701187
O43809	CPSF5_HUMAN	23.6497	26.7167	25.4083	30.6915	20.9682	27.7795	24.3406	22.4704	23.5557	24.4756	24.6119	21.8146	26.3793	26.0839
O43813	LANC1_HUMAN	29.3331	27.5126	27.2316	27.8164	31.2506	26.9923	24.8967	18.9467	31.4266	31.2837	22.8843	30.7248	26.8169	26.6239
O43815	STRN_HUMAN	NaN	NaN	NaN	NaN	NaN	2.82579	NaN	1.82538	NaN	3.30752	NaN	NaN	NaN	NaN
O43818	U3IP2_HUMAN	12.341	12.3579	11.6748	13.2113	13.4196	13.8271	11.8602	12.7156	12.7731	13.413	11.7853	13.7382	13.5741	12.755
O43823	AKAP8_HUMAN	5.18778	7.40593	5.65708	4.4563	7.93768	3.16464	4.52706	5.12908	4.07373	5.88191	6.63483	3.60621	6.14309	5.39638
O43837	IDH3B_HUMAN	12.6024	21.2506	17.7412	12.1151	19.9259	15.5282	16.084	17.8312	10.5332	15.9144	17.0845	15.0548	13.7793	14.4305
O43847	NRDC_HUMAN	10.3936	15.8981	13.5533	17.7895	12.6305	12.9434	11.9235	11.855	11.6845	14.7279	12.2622	10.8345	12.2067	14.7518
O43852	CALU_HUMAN	53.417	59.7451	64.7966	65.2136	59.0482	71.0233	76.254	68.9733	65.5863	58.1298	67.2582	71.4469	55.4479	60.438
O43865	SAHH2_HUMAN	19.9937	14.0819	16.91	18.821	14.9208	15.6497	13.9863	12.4756	16.6722	19.5965	15.0361	14.6218	14.3425	16.341
O43913	ORC5_HUMAN	4.74612	4.52089	2.80307	NaN	0.99549	3.81917	5.78004	3.48673	3.00927	4.55263	3.34976	2.2146	10.5719	2.41572
O43920	NDUS5_HUMAN	8.88819	8.26729	8.05877	6.61003	8.96916	10.6471	11.3433	15.2836	9.45926	8.67421	10.5943	8.87548	11.7818	8.94467
O60216	RAD21_HUMAN	12.0955	12.1416	9.47979	10.8351	8.99716	12.154	10.4174	10.8875	7.79488	9.45826	11.8808	13.5439	8.84998	8.63014
O60220	TIM8A_HUMAN	24.8647	36.2194	36.7521	24.2921	38.8634	48.151	48.1094	32.8804	33.0062	49.6275	36.1839	57.9151	14.9268	35.3895
O60231	DHX16_HUMAN	7.97226	6.64418	6.08088	7.90506	5.74689	7.45138	5.35215	10.4652	5.01275	3.91136	7.91152	5.04913	7.47136	6.40361
O60232	ZNRD2_HUMAN	12.9063	11.5996	16.886	12.9347	8.42172	11.3278	8.01187	6.85744	7.14504	10.1321	13.697	9.67448	12.851	7.97347
O60256	KPRB_HUMAN	13.2157	7.35104	8.20673	7.4679	5.60093	8.00335	6.9465	7.30737	9.66368	7.03433	6.8971	8.90744	6.406	12.526
O60264	SMCA5_HUMAN	28.981	30.4672	32.8211	28.9558	29.4978	30.0569	28.7051	32.1273	30.2641	30.4366	29.6652	28.7732	26.1379	29.6107
O60271	JIP4_HUMAN	3.23267	3.07929	5.77506	6.3613	1.66695	2.49656	3.3678	3.03177	3.37458	4.43293	3.06617	2.4728	2.67537	3.04623
O60287	NPA1P_HUMAN	5.33259	5.52163	2.00479	3.24025	5.83156	2.81809	3.07754	2.71368	4.07804	4.64961	6.30394	3.09248	4.13615	3.80687
O60306	AQR_HUMAN	10.558	8.10503	6.86598	8.87706	6.02775	8.8609	6.47121	7.50445	7.02426	6.91512	6.3616	8.93621	7.2415	6.55303
O60313	OPA1_HUMAN	12.9082	9.67082	10.2644	10.1917	11.028	9.62929	12.393	9.72071	9.88477	6.70905	8.32639	8.14733	11.9415	10.6308
O60341	KDM1A_HUMAN	5.16424	3.06896	4.6795	5.11396	4.55232	3.83105	3.42844	3.40485	2.90846	4.88741	3.55559	3.14567	2.24399	3.27409
O60427	FADS1_HUMAN	19.6799	12.4677	7.58493	11.9966	12.4192	12.7589	10.0866	10.9978	14.0689	6.89802	8.40272	10.3077	10.3492	8.89212
O60488	ACSL4_HUMAN	15.3135	12.9876	13.5221	15.9486	16.2746	11.9854	14.4051	10.7727	10.9544	18.318	12.4993	11.654	12.7559	13.9033
O60493	SNX3_HUMAN	15.5131	11.7948	13.5781	17.9823	14.981	15.6935	13.9697	16.415	11.8523	13.22	12.2981	11.3354	14.6599	13.3066
O60502	OGA_HUMAN	67.1764	66.0409	59.6691	61.16	63.8084	64.3914	48.6357	59.7315	60.9303	55.6928	71.8149	68.5815	60.9166	56.3647
O60506	HNRPQ_HUMAN	62.3	70.9468	75.2937	75.3217	72.7118	79.7862	71.8411	69.1255	75.0681	78.5273	63.062	65.1775	67.9419	71.6863
O60518	RNBP6_HUMAN	13.1247	7.76208	17.5461	11.7414	12.0785	8.94504	7.17016	10.1954	10.0219	8.21675	14.935	12.6709	10.8629	11.8745
O60524	NEMF_HUMAN	6.40936	3.38834	2.37007	3.77169	4.98911	3.53613	5.12727	2.83263	3.80704	4.04946	3.42601	3.87101	4.26701	2.81914
O60547	GMDS_HUMAN	5.916	11.4174	8.02867	12.0882	4.91563	7.17611	5.92123	7.29642	3.59651	8.64184	9.41271	5.86776	6.70598	5.21349
O60568	PLOD3_HUMAN	31.1001	28.7059	29.1743	30.6153	31.1084	30.3374	31.8039	31.312	33.9141	30.6456	36.8696	34.0391	32.3383	24.8633
O60610	DIAP1_HUMAN	23.9098	22.9685	20.4125	23.8249	22.1375	22.7104	18.7883	25.1844	18.6991	21.8141	24.0204	21.651	23.6403	24.0253
O60613	SEP15_HUMAN	8.02667	2.14068	3.11436	1.963	1.29995	4.94024	2.46722	2.29881	3.08455	3.82734	1.2119	NaN	2.91687	1.72125
O60637	TSN3_HUMAN	6.29793	16.7494	14.3278	6.70418	11.5479	13.7826	17.2474	10.124	1.31901	7.19842	8.60266	9.40762	10.4299	19.2018
O60664	PLIN3_HUMAN	36.494	37.2041	37.5994	37.6372	35.9171	39.1837	36.3262	39.6402	34.9984	36.1609	33.5397	38.5093	38.4639	31.4994
O60678	ANM3_HUMAN	7.35328	6.11075	8.51827	5.4053	4.52789	7.11706	7.26678	5.28368	5.707	8.02363	7.78079	6.84784	5.55928	5.55362
O60684	IMA7_HUMAN	17.169	15.911	18.6349	15.1407	15.8057	18.5547	20.1807	15.666	20.0672	16.3745	20.5839	23.9198	17.4788	16.6907
O60701	UGDH_HUMAN	19.7642	19.7045	21.1408	16.538	14.3092	18.6503	14.6952	17.9795	16.6724	21.7237	18.6352	15.4292	17.5189	16.324
O60716	CTND1_HUMAN	8.0805	4.51178	5.35883	7.13677	4.7556	5.63068	5.575	4.78406	4.56786	4.92228	7.02234	6.12166	5.22303	6.57618
O60739;P41567	EIF1B_HUMAN;EIF1_HUMAN	28.677	35.2035	19.2046	16.8239	26.7718	25.5216	19.9615	9.05402	20.4229	25.5188	15.8245	13.7012	13.4565	5.03412
O60749	SNX2_HUMAN	14.3669	19.6075	15.9749	18.3381	19.3344	15.91	16.7458	14.9614	20.8834	19.1544	16.1531	18.1105	20.2249	14.9417
O60762	DPM1_HUMAN	36.6504	31.8213	25.3768	20.4892	26.007	27.6066	25.1145	30.2967	24.3001	28.2134	19.0088	21.5933	29.1907	18.5299
O60763	USO1_HUMAN	8.80367	9.1185	8.13124	8.69668	9.21123	6.93006	10.469	9.44324	13.0992	7.87182	6.6699	9.65583	7.81533	7.46791
O60814;P57053;P58876;P62807;Q5QNW6;Q93079;Q99877;Q99879;Q99880	H2B1K_HUMAN;H2BFS_HUMAN;H2B1D_HUMAN;H2B1C_HUMAN;H2B2F_HUMAN;H2B1H_HUMAN;H2B1N_HUMAN;H2B1M_HUMAN;H2B1L_HUMAN	5180.3	4964.2	4760.58	4991.9	5193.85	5346.37	5162.27	4610.18	4679.63	5024.24	3878.68	4992.58	5042.81	4869.93
O60828	PQBP1_HUMAN	20.3487	31.9531	29.7002	29.0308	27.6664	30.3314	18.694	33.1408	19.3326	27.464	16.6785	14.5825	19.9327	17.2778
O60831	PRAF2_HUMAN	3.67326	4.74886	3.72802	5.71573	4.58694	NaN	4.62458	2.69023	5.59669	6.80099	NaN	4.57552	10.4413	2.63646
O60832	DKC1_HUMAN	23.9673	27.0812	28.8768	25.5641	24.7313	25.3631	29.1965	24.0763	25.4084	21.933	20.6113	25.961	27.473	28.6104
O60841	IF2P_HUMAN	28.0354	28.5976	31.5907	29.9139	32.5454	31.3215	34.0651	32.6759	32.2091	34.9584	28.2596	28.7119	31.5857	29.315
O60869	EDF1_HUMAN	46.9325	34.428	43.1336	41.2445	37.1808	38.9836	46.9233	46.1992	37.3228	39.5827	38.3945	49.2849	46.8865	43.3463
O60884	DNJA2_HUMAN	24.4686	26.3309	26.4282	22.115	22.9129	28.4228	28.3043	28.0809	26.8549	25.4632	31.141	27.3153	30.3479	21.8761
O60888	CUTA_HUMAN	26.6546	26.5522	35.2335	31.3953	25.39	27.4536	32.2122	20.3056	27.5395	27.0809	18.5613	28.2485	38.5008	27.7222
O60907	TBL1X_HUMAN	2.13783	1.01293	0.918737	8.35301	1.48181	3.39651	NaN	3.82144	2.8115	NaN	5.50453	1.03228	4.65144	2.36571
O60925	PFD1_HUMAN	17.0659	15.1532	13.2776	16.5785	13.1452	12.1994	15.8771	13.7475	9.32268	8.67352	13.0434	13.7134	13.0655	10.871
O60927	PP1RB_HUMAN	NaN	0.861289	1	NaN	NaN	NaN	1.4072	NaN	1.02498	NaN	NaN	NaN	1.34932	0.796357
O60934	NBN_HUMAN	6.33977	4.70182	4.53311	8.27337	6.85361	7.71015	6.51479	5.07044	5.31725	5.90757	5.0657	5.1512	5.95413	7.61251
O60936	NOL3_HUMAN	3.07653	8.12388	8.08795	5.85959	NaN	7.51685	7.52291	4.92776	5.62389	15.8575	10.2303	6.72087	5.71151	2.71411
O75027	ABCB7_HUMAN	8.71616	12.1212	10.0182	10.1555	10.8946	10.2814	5.91101	10.3491	8.14213	9.11067	9.35445	7.30718	9.67124	6.30601
O75044;Q7Z6B7	SRGP2_HUMAN;SRGP1_HUMAN	NaN	0.829189	NaN	NaN	NaN	0.939199	NaN	NaN	NaN	NaN	NaN	1.56925	1.25188	1.90421
O75083	WDR1_HUMAN	43.8023	49.6861	48.0376	53.0253	41.6672	45.3047	47.3446	55.5153	44.3876	47.8006	48.0231	43.6331	46.981	46.6049
O75112	LDB3_HUMAN	4.16619	7.9534	2.55488	NaN	3.94037	4.02015	4.87328	4.66054	5.78715	9.61739	4.78929	7.07453	12.5302	5.8537
O75116	ROCK2_HUMAN	5.73302	6.08932	6.97577	7.00822	5.85746	6.0737	5.68876	5.99909	5.64759	5.25953	6.33601	4.45831	7.10821	5.11863
O75131	CPNE3_HUMAN	23.1014	22.5756	27.0335	24.4494	21.4148	21.2993	22.1076	21.3246	28.3704	19.3298	26.3163	20.6374	22.418	19.9276
O75150	BRE1B_HUMAN	5.32962	4.24302	2.24617	2.44002	2.84032	1.92811	2.77031	3.60255	1.61238	4.56629	3.62275	2.82995	2.68196	2.31665
O75152	ZC11A_HUMAN	5.49898	4.88149	3.96422	4.40458	5.83436	4.7666	2.57786	6.49494	4.43436	4.84443	5.48991	5.87824	5.2202	3.79648
O75153	CLU_HUMAN	8.02359	9.05313	8.50033	7.67732	6.05839	8.01402	9.53342	5.6757	9.58779	7.1617	7.74171	8.15865	7.13687	8.13016
O75208	COQ9_HUMAN	6.80253	5.80149	8.56966	9.98255	5.52666	2.04443	12.1589	2.29319	8.18213	6.18051	3.3304	6.82109	7.54317	6.34655
O75223	GGCT_HUMAN	17.3332	27.2248	22.7166	21.4199	16.6725	20.557	21.7267	26.3541	23.833	22.7094	26.4453	19.4534	20.8903	23.7583
O75251	NDUS7_HUMAN	22.2327	16.5768	17.0928	14.6885	19.485	14.0361	13.1817	19.7964	19.2618	24.0928	17.3718	14.8337	15.4375	16.0262
O75306	NDUS2_HUMAN	20.0171	26.9487	18.1905	18.3925	20.6968	22.6287	17.2256	16.483	16.1144	19.0613	14.469	18.2003	16.2457	15.234
O75323	NIPS2_HUMAN	12.3725	13.9979	13.5033	5.45852	14.2438	6.21921	10.2065	10.5541	9.99753	10.9288	8.11579	12.6789	11.9992	12.0849
O75340	PDCD6_HUMAN	29.0508	26.9139	38.3616	32.0599	28.1733	37.3179	32.9586	34.1559	28.9388	24.8882	42.2936	29.6837	29.3236	22.6253
O75347	TBCA_HUMAN	67.4585	57.4126	65.8636	58.4016	62.193	58.2571	61.7555	64.1731	53.5283	58.5139	48.0379	50.3574	53.2956	52.5903
O75348	VATG1_HUMAN	7.59259	3.70663	10.6904	6.42499	5.10001	6.60578	8.73897	5.78796	7.85738	9.58379	5.08291	10.7405	5.70718	4.70907
O75351	VPS4B_HUMAN	5.27471	5.55268	7.24808	5.46304	4.78721	6.79109	7.34076	6.40197	6.86207	4.72586	8.65044	8.00475	8.32309	7.1428
O75352	MPU1_HUMAN	7.93091	12.9295	12.2569	4.10475	9.52425	7.30676	8.34888	14.2382	9.78539	8.27766	11.9178	13.2423	9.13509	25.9246
O75367	H2AY_HUMAN	120.003	113.017	122.972	119.249	127.951	136.108	130.048	127.704	121.845	113.231	112.736	113.044	122.835	120.213
O75368	SH3L1_HUMAN	16.791	13.5826	12.1288	11.2012	11.3919	9.04323	11.0791	11.1076	10.4308	8.94635	9.38154	8.01589	11.8719	6.97063
O75369	FLNB_HUMAN	167.306	167.1	167.451	165.353	166.351	171.352	170.772	159.557	168.264	169.521	164.984	159.638	170.946	168.048
O75380	NDUS6_HUMAN	5.20183	6.88052	3.96705	4.95856	7.39981	4.19502	4.56648	4.58934	5.0078	5.11462	2.74758	6.81089	5.06831	4.12503
O75390	CISY_HUMAN	100.45	96.552	103.366	94.0682	96.2571	88.0018	93.296	100.923	96.9392	102.522	100.234	96.8565	103.138	105.205
O75391	SPAG7_HUMAN	3.86818	5.00643	1.46051	2.46641	5.66861	3.82768	4.34614	2.14099	4.00579	2.57576	1.21955	2.92059	1.52512	1.92304
O75394	RM33_HUMAN	NaN	1.8144	2.11518	2.3544	2.7639	3.1147	NaN	1.07652	1.74484	NaN	2.9229	1.3998	NaN	NaN
O75396	SC22B_HUMAN	40.0168	43.0292	44.7411	45.2208	48.6323	41.4705	38.4704	36.3819	40.6129	44.7472	43.0072	38.6584	40.7076	38.9334
O75400	PR40A_HUMAN	15.2184	12.5837	12.8459	11.8182	18.0603	12.1194	11.901	11.8761	14.8293	11.199	10.9086	14.7487	15.1352	14.3607
O75436	VP26A_HUMAN	25.6799	30.8323	29.6427	26.6271	25.8788	27.363	26.8116	23.3357	28.2617	27.9507	27.5235	28.1898	24.7687	24.3454
O75438	NDUB1_HUMAN	NaN	2.57643	1.60385	2.33885	1.5041	1.65524	3.01459	3.95264	2.42874	2.00478	NaN	1.21075	2.15077	2.68961
O75439	MPPB_HUMAN	24.1224	27.4216	21.0557	28.4508	25.338	27.7776	29.2591	23.6811	20.9134	24.5877	26.2966	19.1497	23.4982	21.3831
O75443	TECTA_HUMAN	2.23017	12.0108	2.99723	1.87272	2.29669	4.90814	3.17571	6.23052	1.75427	7.39533	6.74897	6.6153	1.73867	3.76843
O75475	PSIP1_HUMAN	24.3567	20.6107	22.9572	19.3376	26.2311	24.0962	18.4534	16.9775	26.4043	23.5946	25.3972	20.2933	22.4629	23.309
O75477	ERLN1_HUMAN	8.34313	5.89289	9.38534	11.3914	5.25016	7.80787	9.53116	2.66243	6.34108	9.03697	7.03716	9.08193	5.82031	6.46756
O75489	NDUS3_HUMAN	16.6579	14.4699	19.0986	21.4604	12.8234	15.0144	19.3345	17.364	13.1026	21.7326	16.8964	16.2915	17.9134	13.541
O75494	SRS10_HUMAN	14.4522	14.5162	14.3068	13.8582	16.1665	16.0467	12.7437	8.29984	11.5031	10.9903	9.71844	7.62848	8.11842	7.57648
O75521	ECI2_HUMAN	11.1966	14.7149	7.20861	9.23136	9.07504	12.0344	11.8049	10.7875	10.9388	12.5102	13.0923	7.1994	8.15077	12.3994
O75531	BAF_HUMAN	170.308	170.281	179.02	178.762	177.44	180.671	178.809	191.728	169.688	174.538	179.26	175.721	175.141	165.165
O75533	SF3B1_HUMAN	38.538	41.4235	44.3293	40.1386	42.6998	44.9641	44.194	42.7635	44.2059	38.7855	36.3148	41.587	39.0631	49.1566
O75534	CSDE1_HUMAN	22.9857	22.399	23.1109	20.2166	21.5886	20.7239	25.4695	21.237	22.3498	21.0222	22.2834	22.0258	26.113	21.744
O75569	PRKRA_HUMAN	3.43966	3.9494	2.5607	2.11021	1.83818	2.39372	2.08875	NaN	2.13821	0.894726	3.60429	1.78531	2.9155	1.83472
O75582;O75676	KS6A5_HUMAN;KS6A4_HUMAN	2.04634	2.82799	2.24626	NaN	NaN	1.73154	NaN	NaN	2.59424	NaN	NaN	4.20119	2.91588	2.5347
O75607	NPM3_HUMAN	24.2263	20.7328	8.06155	23.3589	25.039	12.7437	19.4107	20.7065	15.4889	13.47	19.4904	13.0063	13.8175	22.246
O75608	LYPA1_HUMAN	34.1053	24.9851	37.3262	26.0749	27.6821	27.778	28.8347	23.1469	26.6555	31.8407	27.2696	36.2106	27.5611	34.9828
O75616	ERAL1_HUMAN	5.53374	7.14872	6.3456	6.10915	3.32567	6.356	6.34524	5.39247	5.52165	3.97454	5.99132	4.7995	4.18293	4.2935
O75643	U520_HUMAN	25.9171	24.1471	26.8515	27.5159	24.7572	28.5426	26.508	27.0808	29.469	26.6794	28.1667	26.8002	24.9417	28.6293
O75663	TIPRL_HUMAN	3.30694	9.45645	4.7677	4.25595	NaN	5.35393	3.98257	5.54112	14.5093	2.76731	3.00382	5.12943	4.89806	4.97141
O75683	SURF6_HUMAN	9.24199	13.1977	13.8846	13.0584	13.0818	13.4985	11.5358	7.0656	12.5439	6.51585	12.693	10.4612	9.4639	10.9303
O75691	UTP20_HUMAN	4.42965	4.00959	5.43188	4.03666	4.30859	4.63716	5.71334	8.44556	3.00338	4.11612	3.90897	6.29984	2.97062	6.76062
O75694	NU155_HUMAN	9.29613	7.7767	9.10642	8.33584	7.34191	8.72536	10.0538	7.90347	9.18531	7.54788	8.3274	7.13001	8.50735	7.96946
O75695	XRP2_HUMAN	2.81936	4.57463	5.80369	3.83843	1.91289	3.9604	4.81257	5.00801	3.58337	1.55718	1.96254	4.14134	4.38042	3.95981
O75717	WDHD1_HUMAN	5.84308	7.29962	5.9663	5.02516	6.62814	4.67201	5.44571	4.99059	5.27707	5.1013	3.46072	4.8998	5.04149	3.97151
O75718	CRTAP_HUMAN	15.1073	11.5813	13.0115	11.2024	14.181	14.5226	11.1216	15.3686	10.3265	13.8257	12.4918	13.3529	12.5115	11.9161
O75746	CMC1_HUMAN	19.3224	22.0905	20.9643	28.7298	23.844	23.6615	21.2426	26.7303	19.3726	22.7855	18.3002	20.1196	19.7333	17.1587
O75794	CD123_HUMAN	2.71117	4.35143	4.27565	4.14601	1.96824	NaN	2.12991	2.00753	NaN	2.5814	4.74007	NaN	4.63254	5.8588
O75818	RPP40_HUMAN	NaN	NaN	NaN	NaN	0.885946	NaN	1.11817	NaN	NaN	NaN	NaN	1	NaN	NaN
O75821	EIF3G_HUMAN	38.5471	34.7969	39.878	37.9287	38.0794	40.092	39.9146	35.0929	42.4814	37.9302	38.8388	31.8186	39.3917	33.5507
O75822	EIF3J_HUMAN	58.5343	56.0074	56.0807	60.2344	53.1724	57.5295	52.0654	51.0311	53.7973	47.4632	57.0427	56.0907	50.8169	57.556
O75832	PSD10_HUMAN	3.63151	7.18298	4.37641	8.19047	2.81433	6.57256	4.9836	5.11041	3.60861	4.2328	3.39564	4.25851	5.39774	4.97026
O75844	FACE1_HUMAN	20.9257	20.0225	19.5906	14.6903	21.5771	19.1544	18.9377	18.5915	20.3634	19.1009	23.0702	17.5106	15.1909	19.0575
O75874	IDHC_HUMAN	35.9339	44.5374	44.1381	43.2744	47.7285	46.3345	44.9182	47.2153	43.8238	45.2247	45.3245	43.256	43.7632	49.4177
O75880	SCO1_HUMAN	17.6455	12.5742	12.7199	19.692	20.7021	17.6013	13.8987	18.0998	18.1807	19.6845	13.3372	15.7331	16.2908	12.2973
O75884	RBBP9_HUMAN	8.59815	8.08159	7.25998	10.2458	7.53346	12.3833	3.07897	4.16257	NaN	7.99136	12.9418	6.65813	7.89087	7.23567
O75915	PRAF3_HUMAN	15.6256	11.7874	16.9145	16.4406	8.89718	14.7382	10.7942	12.0592	12.9954	11.7775	13.5592	8.24052	10.5119	14.3764
O75934	SPF27_HUMAN	6.67082	4.32643	6.55733	5.65758	3.6843	6.47126	3.82105	4.0911	2.73225	5.22439	7.25109	4.11053	3.84101	6.4232
O75935	DCTN3_HUMAN	14.7039	9.92929	10.2481	17.083	13.5962	10.2845	7.60845	13.8388	9.1968	10.3215	10.0517	11.8693	11.9881	9.33847
O75937	DNJC8_HUMAN	21.6968	22.4891	22.5016	26.9255	24.1403	19.0487	19.3029	20.2695	23.8453	23.2013	16.9426	23.1821	17.7005	24.4868
O75940	SPF30_HUMAN	7.15491	7.20374	7.63589	10.833	9.3422	7.67183	6.99262	8.93343	7.50659	5.88721	7.88057	3.67925	6.64261	6.88908
O75947	ATP5H_HUMAN	69.4216	75.6331	65.9415	69.4223	78.8469	75.4545	83.5687	68.8901	64.035	67.1014	67.7524	79.2696	77.2547	68.3728
O75955	FLOT1_HUMAN	19.0164	16.8501	17.2714	19.1602	17.3622	16.9318	18.373	24.8251	21.6175	16.8912	17.7432	17.1108	17.3858	17.9983
O75964	ATP5L_HUMAN	73.5061	75.1014	63.5036	62.3031	54.8645	69.1318	74.2248	87.8079	83.4355	56.9988	71.1928	73.6775	61.6648	45.4864
O76003	GLRX3_HUMAN	41.1691	34.1207	33.1433	34.277	37.9944	33.8568	32.3929	37.4487	37.6052	34.5852	33.6933	35.4157	34.0923	36.2033
O76021	RL1D1_HUMAN	85.914	86.5629	97.6028	85.8006	86.4233	81.8114	83.4893	89.1127	92.1466	89.0053	81.2737	104.234	87.8173	84.2424
O76031	CLPX_HUMAN	5.81621	6.22571	3.99184	4.79078	4.95453	3.99691	4.68602	4.96091	4.47674	5.4587	4.87406	4.93808	5.09596	5.88735
O76071	CIAO1_HUMAN	8.54162	6.09854	5.82568	5.18635	5.27797	5.63783	4.06435	5.94268	5.12033	3.31103	6.39977	5.92895	3.28306	4.55951
O76094	SRP72_HUMAN	11.4333	8.77703	12.4578	10.2586	10.5417	10.508	9.96824	12.9051	11.1578	8.72286	10.0794	12.4486	9.70266	9.06726
O94776	MTA2_HUMAN	25.2561	19.2517	26.1073	18.8868	21.5601	20.5696	22.4221	23.5428	21.2955	24.4102	16.5176	21.4052	23.3945	25.159
O94826	TOM70_HUMAN	10.559	17.0152	14.4396	20.1468	19.4331	14.1625	17.2062	19.1962	14.4613	14.5094	14.2359	12.1433	12.1428	13.2572
O94842	TOX4_HUMAN	3.18149	1.27672	2.00675	2.42548	NaN	0.890529	1.80467	NaN	1.04767	1.21678	1.90695	1.67266	4.96538	2.20119
O94874	UFL1_HUMAN	15.5074	16.2618	14.1062	14.9182	16.6396	12.1265	16.3936	11.9412	11.5587	13.1494	16.274	17.0827	15.3383	14.5314
O94875	SRBS2_HUMAN	13.3096	21.7807	12.725	10.0244	14.9686	12.337	14.3574	17.2257	19.2485	11.0199	11.8671	11.1966	7.1872	9.12278
O94888	UBXN7_HUMAN	2.5995	2.23421	2.97461	3.86285	4.13039	3.8778	3.96264	3.153	4.0577	3.61197	6.0583	4.3089	3.93915	2.83481
O94901	SUN1_HUMAN	2.71975	1.64691	4.17398	2.41706	5.97405	1.06413	2.43606	1.91727	0.95217	2.66916	1.24856	0.983784	NaN	2.30252
O94903	PLPHP_HUMAN	8.56846	5.50852	9.4028	6.44862	5.8658	5.05153	6.92963	3.47693	8.63222	5.60964	5.76103	7.55677	3.38798	5.51164
O94905	ERLN2_HUMAN	29.917	18.2937	22.809	17.6828	17.5863	22.9105	21.6981	18.193	20.7894	20.1375	21.0028	19.7191	19.1675	19.5349
O94906	PRP6_HUMAN	20.2844	21.8954	20.6154	24.4907	19.3164	21.7383	20.5096	23.4378	22.4827	21.3231	22.8369	20.5503	23.1317	23.0403
O94915	FRYL_HUMAN	18.9164	25.6686	27.7557	16.6546	25.5713	15.4858	24.487	21.9338	25.5538	5.71111	17.5754	21.6064	29.3413	39.2779
O94925	GLSK_HUMAN	11.0464	6.23519	6.27323	8.28845	4.85437	7.68607	5.86052	4.90933	5.1642	3.14766	6.17813	4.48642	4.78557	6.0744
O94973	AP2A2_HUMAN	3.82289	3.55025	5.3758	3.40112	3.32114	3.84094	3.66709	5.13205	3.31192	3.90888	3.89797	4.5242	3.55331	5.24779
O94979	SC31A_HUMAN	13.1963	13.9385	15.7005	8.09297	11.1638	11.9423	11.6387	9.80677	11.7425	15.9298	12.4826	11.0273	13.0881	11.3313
O94992	HEXI1_HUMAN	1.66199	2.46069	3.5452	3.45979	2.28297	1.50199	1.98184	0.933906	4.49935	1.14341	5.09718	3.82031	3.07008	2.74657
O95070	YIF1A_HUMAN	NaN	3.77963	3.75947	1.95415	2.4548	5.12245	1.1347	4.54666	2.61344	2.1869	5.24654	3.22407	2.14923	2.73864
O95071	UBR5_HUMAN	1.94426	1.89077	NaN	2.10654	1.83944	1.34185	3.30691	NaN	NaN	0.907033	0.974978	1.98172	NaN	NaN
O95084	PRS23_HUMAN	3.39275	4.06665	1.35892	3.20692	3.18876	2.5578	1.36002	1.67061	5.13477	3.42589	5.17529	2.61349	1.95552	4.24675
O95104;Q9UPN6	SCAF4_HUMAN;SCAF8_HUMAN	1.16428	2.71365	3.77724	0.970415	1.42234	2.54649	1.44404	3.83242	NaN	2.60001	NaN	2.17775	2.06109	NaN
O95155	UBE4B_HUMAN	2.09831	2.91561	1.71753	3.72145	5.9559	1.0725	3.12678	NaN	NaN	1.85087	NaN	NaN	2.59763	1.74399
O95159	ZFPL1_HUMAN	9.20681	17.3074	7.52443	15.5759	13.8727	9.11326	9.60932	16.1337	8.75837	11.336	7.90399	13.3512	11.4733	5.87665
O95163	ELP1_HUMAN	9.68	8.3395	8.15888	8.02686	7.76265	7.70961	7.6807	6.07659	5.98833	8.47014	9.59104	6.93143	6.30733	6.93448
O95167	NDUA3_HUMAN	7.83092	11.3684	8.65906	8.51377	8.436	7.69338	6.46116	12.4734	10.4974	9.61954	4.90496	8.89478	6.94762	9.20078
O95168	NDUB4_HUMAN	12.4249	15.798	16.519	11.9044	15.3899	14.7897	9.71423	15.1279	8.72393	15.951	12.1316	10.2774	8.90421	7.03401
O95169	NDUB8_HUMAN	18.1525	11.6591	13.8427	16.0277	11.0384	18.3891	12.3917	12.2317	15.941	11.4495	19.8134	7.24793	3.03079	9.6995
O95182	NDUA7_HUMAN	7.55277	6.4784	6.01953	7.00275	7.5512	5.64915	5.63098	7.15176	5.19417	8.99821	3.21348	5.82412	6.14364	8.3487
O95197	RTN3_HUMAN	25.8269	24.3282	22.1797	28.9817	20.2029	26.5123	23.5664	28.4296	26.9918	24.3668	33.037	24.1687	30.9855	33.0625
O95202	LETM1_HUMAN	14.6574	10.8601	13.8906	14.4104	12.4811	11.7145	11.8109	14.7298	11.7822	12.4986	11.8114	12.4252	13.1982	14.1551
O95218	ZRAB2_HUMAN	17.1342	21.7484	22.8824	21.1244	22.9948	14.9338	18.934	21.4635	17.5313	20.1234	20.8832	21.1639	19.7764	22.4031
O95232	LC7L3_HUMAN	13.3536	14.0108	11.6188	10.7062	10.88	13.4977	12.5897	13.291	15.4658	15.7188	10.9163	10.2826	10.6699	12.0977
O95239;Q2VIQ3	KIF4A_HUMAN;KIF4B_HUMAN	1.12893	3.85247	2.16048	3.93023	4.19459	1.22281	0.947296	1.72109	1.29913	1.25653	4.71952	0.808099	1.74924	2.17666
O95292	VAPB_HUMAN	21.3951	21.517	24.158	23.6397	21.4373	20.9418	23.665	21.7913	25.3618	21.8099	20.1098	22.779	19.4921	20.0328
O95295	SNAPN_HUMAN	4.52409	10.7423	12.8896	10.6967	14.8155	7.25998	8.57937	6.91582	10.7642	6.50638	9.90243	10.173	6.73339	5.7833
O95297	MPZL1_HUMAN	9.45842	6.13341	7.88129	4.35707	4.35753	5.77792	5.05813	8.32858	8.51431	3.43131	8.62111	4.07432	5.96115	4.66461
O95298	NDUC2_HUMAN	17.4344	11.5708	9.50255	11.865	12.5613	15.5704	15.3193	15.2285	12.6112	7.87355	6.69139	7.53932	13.3249	8.23324
O95299	NDUAA_HUMAN	23.193	17.255	23.3822	28.3614	21.7184	21.614	22.7356	21.6847	20.9759	25.7422	27.9542	16.2799	20.1385	18.8511
O95302	FKBP9_HUMAN	10.231	10.2661	7.68605	11.762	11.2394	13.9203	9.13294	8.36984	10.4952	10.9758	11.1404	9.38789	8.84957	8.29305
O95336	6PGL_HUMAN	59.1301	52.658	62.1221	55.1632	61.6938	60.276	63.0074	53.9372	53.8364	51.1701	61.7188	60.2231	69.9845	60.5178
O95340	PAPS2_HUMAN	7.34933	7.51474	5.95579	10.7562	6.86729	7.55554	5.89922	7.81285	7.25091	5.24782	7.19477	10.0237	7.59104	7.13586
O95347	SMC2_HUMAN	15.1211	16.9248	17.6986	15.269	14.744	18.6453	17.182	14.1798	14.9588	15.7299	17.1707	16.8868	15.0129	16.7514
O95361	TRI16_HUMAN	1.61249	2.58561	1.73631	6.0649	2.77882	3.20513	2.3216	4.67708	3.24285	1.77379	3.35996	2.06155	2.27556	1.73925
O95372	LYPA2_HUMAN	15.0567	12.8547	9.26262	10.2889	10.3847	9.54856	7.07735	14.6485	8.45032	9.68217	6.83691	7.76831	9.94194	5.23318
O95373	IPO7_HUMAN	73.0004	65.5654	58.0412	78.7367	63.1878	68.9322	59.8673	57.9915	53.2048	68.8694	63.2836	61.0079	60.0979	53.7572
O95376	ARI2_HUMAN	NaN	0.816521	NaN	NaN	NaN	1	NaN	NaN	NaN	1.27677	NaN	NaN	NaN	NaN
O95394	AGM1_HUMAN	17.3071	14.4326	16.0069	13.9885	14.5152	15.1066	11.734	11.9107	16.4622	13.4771	17.8256	11.7379	13.1881	13.4544
O95400	CD2B2_HUMAN	9.75379	7.06528	10.4992	11.353	11.583	9.36876	8.72732	10.8725	8.39351	9.20613	11.1573	9.61159	10.7018	10.4851
O95433	AHSA1_HUMAN	43.2892	42.552	36.4652	44.6902	37.6796	39.8058	34.3734	29.9302	41.4675	41.0131	34.0085	32.5744	32.7903	31.8906
O95453	PARN_HUMAN	6.94077	7.05191	9.32554	12.0148	6.21169	6.42311	6.10314	6.07713	9.61694	6.05158	9.59733	8.11368	5.35503	7.44482
O95456	PSMG1_HUMAN	12.8294	12.1873	15.6069	13.7938	16.6248	12.2252	15.7694	15.5952	17.4191	13.627	8.41333	12.537	11.9596	14.9351
O95470	SGPL1_HUMAN	4.45164	8.66048	8.64025	4.67483	13.9602	5.67561	6.11275	2.52748	5.71235	5.30597	2.70326	3.93265	5.03535	8.84402
O95478	NSA2_HUMAN	5.94382	12.8021	13.2825	12.2904	9.81876	9.0425	11.3869	9.56271	10.611	10.7321	13.5447	12.3991	11	11.7604
O95486	SC24A_HUMAN	2.1375	5.49674	1.59504	6.98148	4.64374	4.11945	4.23413	2.89551	5.04845	2.40074	5.10316	2.07493	NaN	1.90376
O95562	SFT2B_HUMAN	1.54983	0.506142	NaN	NaN	1.07679	NaN	1.50444	1.41748	0.985933	NaN	NaN	NaN	1.01412	0.409395
O95571	ETHE1_HUMAN	28.23	22.983	28.0089	22.0288	20.7443	17.0133	17.5432	21.6708	19.1958	21.4182	25.1508	23.6318	24.6178	22.8311
O95573	ACSL3_HUMAN	14.443	19.1516	19.0429	16.93	17.884	19.2509	15.7737	19.0995	16.4311	16.0223	15.6951	17.4499	17.3423	17.2382
O95630	STABP_HUMAN	2.42274	7.08	2.0578	5.43645	3.07436	5.24194	5.1958	3.16379	5.25978	3.40321	2.33594	3.55753	2.48357	2.84521
O95678	K2C75_HUMAN	66.8612	46.6545	60.1405	53.9177	54.0263	51.9437	70.6804	58.9171	53.0015	73.928	56.5308	69.7707	61.7048	49.2279
O95707	RPP29_HUMAN	4.08088	1.71704	3.33368	2.2746	1.38788	5.00968	1.83087	3.08213	1.52508	1.80239	3.67083	1.98016	2.33389	2.28906
O95747	OXSR1_HUMAN	19.5688	23.1258	24.2468	23.2672	19.4143	24.3188	17.9482	17.7934	26.4525	21.3372	20.4321	23.5453	22.2157	22.2563
O95757	HS74L_HUMAN	29.7953	32.2907	35.3465	29.5704	29.4377	29.7024	33.3375	29.8636	31.3381	29.1689	25.5826	30.4085	31.4454	28.7813
O95758	PTBP3_HUMAN	79.2465	69.7608	82.6465	74.5372	71.3249	69.7124	58.5884	58.8569	68.2626	61.1073	56.4733	69.9109	75.9404	63.7381
O95777	LSM8_HUMAN	14.0216	14.5651	16.5499	15.979	17.6156	20.2069	16.8185	19.8228	15.3015	16.9548	17.1196	9.09591	14.5065	14.8691
O95782	AP2A1_HUMAN	23.8857	22.5105	25.0004	22.8049	19.9457	24.6072	22.7492	23.1865	23.7276	20.9522	22.5657	21.1226	19.2684	21.3843
O95816	BAG2_HUMAN	32.7195	32.0103	31.017	34.7781	33.6683	31.3849	29.6927	31.9059	22.75	29.1349	26.8468	30.9974	37.6879	28.1558
O95817	BAG3_HUMAN	6.30554	3.41357	5.59118	3.91129	7.5455	6.65569	5.66891	5.80359	5.68132	4.57582	4.37138	5.54394	4.68803	3.36377
O95825	QORL1_HUMAN	4.19334	3.69393	14.9706	7.65689	5.01045	6.26965	5.19417	NaN	6.00085	2.18632	6.19898	3.41716	7.03099	NaN
O95831	AIFM1_HUMAN	31.7521	31.4857	29.8726	29.4965	33.8965	31.6495	25.6428	32.8201	26.4105	30.1795	28.6667	31.5012	29.2461	29.0524
O95833	CLIC3_HUMAN	12.5694	9.73348	10.4481	10.5356	11.8182	11.2419	7.86199	10.4622	7.01029	9.8023	9.66218	8.20622	7.19995	10.3737
O95834	EMAL2_HUMAN	5.73005	8.11061	6.16915	10.007	8.19387	9.36536	6.76665	5.45174	8.80803	8.35108	9.03374	6.59515	7.28917	8.28458
O95861	BPNT1_HUMAN	14.5895	12.4974	10.5204	10.2915	13.0675	10.6768	10.8971	13.001	13.0232	10.0751	9.24115	10.5307	11.1469	8.90595
O95881	TXD12_HUMAN	28.8063	17.6316	23.5876	16.09	13.6031	18.2248	17.3776	20.1276	20.2667	13.1309	19.6256	18.2775	21.0574	26.0514
O95989	NUDT3_HUMAN	5.01579	2.47072	5.05012	5.80467	5.4088	4.67699	3.19345	2.61745	2.74757	3.76286	1.74666	2.06284	3.67939	3.43766
O96000	NDUBA_HUMAN	19.9604	22.1336	22.8178	24.6213	21.8956	20.7376	26.4667	22.6561	22.0474	22.455	22.5561	21.0639	20.7326	20.2245
O96008	TOM40_HUMAN	22.9278	21.0658	18.4917	25.5167	19.2774	18.7076	17.846	20.707	18.5687	17.2776	15.2848	18.4688	14.492	17.4001
O96019	ACL6A_HUMAN	16.6546	19.6097	17.4457	17.6015	14.8296	13.3268	19.3888	23.249	19.6652	17.2191	16.7238	12.0596	18.0659	17.171
P00338	LDHA_HUMAN	1184.31	1195.67	1202.13	1164.39	1180.33	1106.02	1201.98	1169.32	1165.89	1206.26	1167.56	1203.52	1165.77	1173.1
P00367	DHE3_HUMAN	32.7911	33.2157	33.2403	35.7079	28.4412	33.8383	30.8487	33.2315	35.7781	34.8334	31.6397	31.1253	31.9145	34.3337
P00370	DHE4_ECOLI	NaN	NaN	NaN	NaN	NaN	NaN	NaN	1.50138	3.30777	6.98476	1.00669	2.2132	1.73985	1.94864
P00374	DYR_HUMAN	11.2834	12.2384	11.3308	9.93659	13.9215	12.1011	12.842	8.49762	14.2621	12.8034	11.4534	9.81875	12.0572	9.95327
P00387	NB5R3_HUMAN	24.6337	27.1029	27.4932	20.6867	29.2549	20.4335	24.1918	24.4618	28.9083	26.4515	24.0693	22.316	21.9243	26.6955
P00390	GSHR_HUMAN	29.6117	24.2091	27.1292	21.3568	23.4357	20.4911	23.1641	18.1726	17.5327	19.9202	16.9701	16.5339	19.7789	24.753
P00403	COX2_HUMAN	109.301	99.8068	96.8229	100.141	101.386	97.8758	108.12	94.3519	108.117	115.71	100.343	100.174	93.5299	96.0077
P00441	SODC_HUMAN	41.119	40.3077	44.5655	40.5506	56.0075	52.3678	50.6852	41.6925	40.7027	45.3052	38.2338	49.1475	45.9538	53.8765
P00491	PNPH_HUMAN	22.9784	21.5393	27.2974	26.2256	22.9078	26.0135	26.2716	29.1108	22.988	21.4587	19.1787	23.8871	23.4976	24.1023
P00492	HPRT_HUMAN	27.1021	26.6701	22.1645	24.3403	22.4699	24.0379	21.2916	32.0362	22.535	23.5772	27.5293	28.7631	21.5323	25.8491
P00505	AATM_HUMAN	122.382	104.054	120.983	127.267	118.523	116.691	114.621	107.612	119.521	126.315	122.196	108.613	121.211	130.148
P00509	AAT_ECOLI	NaN	NaN	NaN	NaN	NaN	NaN	NaN	8.60609	10.6455	9.62436	8.39828	6.48224	5.91656	5.60334
P00533	EGFR_HUMAN	12.9964	17.4817	15.2755	13.7897	13.178	13.2264	12.5998	14.9367	15.4093	14.6563	18.4731	13.5803	12.1353	16.8826
P00558	PGK1_HUMAN	639.165	668.297	656.757	670.928	638.722	693.538	701.814	635.902	657.112	633.285	664.611	645.098	725.388	698.502
P00561	AK1H_ECOLI	NaN	2.41724	NaN	NaN	NaN	NaN	NaN	7.59179	4.83329	8.44984	5.41589	5.85026	6.07019	4.688
P00568	KAD1_HUMAN	54.5242	40.012	50.2569	59.6887	45.5185	49.3835	45.9965	53.462	54.8614	47.3468	50.3339	48.3827	50.3592	43.0514
P00734	THRB_HUMAN	19.6162	13.1885	18.6131	15.9997	17.362	12.8847	13.4674	16.9049	16.1556	15.4115	13.7803	13.2733	14.3071	11.7073
P00740	FA9_HUMAN	8.09128	9.82545	7.17169	7.00285	9.634	6.78962	8.39905	7.18796	6.83886	4.71547	3.32488	10.398	15.1555	15.0074
P00747	PLMN_HUMAN	9.62788	13.2497	17.0077	14.8108	11.3022	11.2473	12.2283	21.613	15.1588	12.55	19.8452	12.1185	13.2603	15.091
P00846	ATP6_HUMAN	10.8218	18.6529	19.8675	27.5522	21.7122	14.4767	19.0672	35.579	23.1802	24.2466	19.3028	37.0167	31.7653	15.2446
P00864	CAPP_ECOLI	NaN	NaN	NaN	NaN	NaN	NaN	NaN	5.0481	2.11612	13.2563	2.96189	6.4145	1.43389	3.00227
P00934	THRC_ECOLI	NaN	NaN	3.56519	NaN	NaN	NaN	NaN	11.3921	8.92111	14.0871	7.38359	10.9941	14.0264	10.0922
P00966	ASSY_HUMAN	396.583	408.283	411.263	416.612	419.94	434.838	445.885	399.424	394.93	425.511	412.711	388.128	423.768	399.131
P00968	CARB_ECOLI	NaN	NaN	0.484684	0.421779	NaN	NaN	NaN	0.41009	1.66658	1.50873	1.72548	1.73567	0.572643	2.22482
P01008	ANT3_HUMAN	23.1672	23.7485	27.8784	39.1863	32.2629	31.7137	34.5681	25.6719	32.0123	35.4016	31.2212	31.0305	25.1367	32.1996
P01023	A2MG_HUMAN	46.9258	44.2007	53.0678	52.281	44.8268	50.8674	53.4078	58.2888	44.3503	55.4653	49.8306	47.1918	52.5972	59.5191
P01024	CO3_HUMAN	145.413	139.528	145.614	148.379	141.114	138.901	152.625	159.211	149.195	146.73	147.109	150.771	131.946	129.9
P01111	RASN_HUMAN	28.316	28.904	20.8636	18.4689	24.7819	25.027	21.8245	26.1482	23.5049	21.6569	22.4387	23.7107	23.3518	23.1692
P01116	RASK_HUMAN	10.8512	5.07771	NaN	5.76483	NaN	4.59332	7.73652	14.3524	4.80287	8.46017	4.47999	9.99817	4.47032	7.11917
P01130	LDLR_HUMAN	6.13709	1.63347	4.23062	2.89886	5.63325	3.63177	4.15764	5.91731	3.43548	3.8528	4.40488	1.90947	1.90433	NaN
P01889	HLAB_HUMAN	37.7856	23.8818	29.2153	35.5189	35.2106	36.0339	33.9882	21.1691	25.3544	38.385	39.8093	22.3641	27.6214	23.5919
P02042	HBD_HUMAN	445.037	530.922	516.26	453.876	496.243	515.485	532.515	596.561	553.815	514.748	574.348	562.902	562.524	619.026
P02358	RS6_ECOLI	6.30969	NaN	NaN	NaN	1.03763	NaN	8.22784	5.20491	4.17891	7.95561	9.36838	6.93004	3.35779	3.19458
P02359	RS7_ECOLI	NaN	NaN	NaN	NaN	5.11631	NaN	NaN	12.9581	17.2247	18.9434	19.7359	13.6395	13.3783	15.3396
P02413	RL15_ECOLI	NaN	NaN	NaN	NaN	NaN	1.08163	NaN	17.9914	16.4703	18.3906	18.4865	16.4825	17.6458	21.318
P02533	K1C14_HUMAN	839.972	800.059	858.339	795.325	798.74	752.39	798.192	756.854	806.379	727.298	774.465	752.381	823.563	806.525
P02545	LMNA_HUMAN	295.045	292.451	300.436	304.497	284.659	295.425	311.685	312.486	303.551	303.061	294.096	314.005	296.659	315.425
P02649	APOE_HUMAN	13.6877	11.0159	13.2992	12.3598	23.5207	20.885	16.6397	10.1547	15.1981	8.784	12.6335	12.7268	14.3368	13.3064
P02656	APOC3_HUMAN	7.00066	2.58132	9.83911	10.6545	10.8692	7.05958	9.79632	2.68788	5.16421	4.53221	9.47274	6.41957	8.71101	3.29721
P02675	FIBB_HUMAN	20.4937	12.7619	10.3539	9.43781	10.1884	18.7172	13.5045	16.3813	16.9711	10.9549	14.5548	16.9489	17.8898	15.2377
P02679	FIBG_HUMAN	14.2155	8.27036	11.5444	12.0365	9.46998	12.1394	12.8944	16.0623	5.75479	7.22595	14.8155	13.4347	12.6039	14.2374
P02748	CO9_HUMAN	16.9174	26.3045	19.1378	25.6176	26.8177	25.9698	16.9952	7.81408	9.83104	12.2251	11.7148	16.2495	11.7042	7.95609
P02760	AMBP_HUMAN	175.925	183.129	162.368	174.298	208.452	168.72	221.532	166.415	171.17	138.656	188.548	210.029	195.589	153.837
P02765	FETUA_HUMAN	315.426	313.667	303.183	282.756	329.469	301.682	324.001	307.428	295.157	322.558	295.094	297.472	283.201	302.598
P02768	ALBU_HUMAN	211.001	228.203	237.375	184.708	202.048	230.922	237.773	202.716	203.46	221.923	209.68	204.003	224.569	225.078
P02771	FETA_HUMAN	54.3421	55.9977	57.8971	54.5111	45.3027	54.9242	54.1315	57.7668	44.9247	54.992	47.0142	58.7756	58.7405	44.0227
P02786	TFR1_HUMAN	142.758	142.989	142.601	135.445	143.576	145.767	143.949	145.809	144.243	134.325	152.658	134.031	149.424	146.355
P02788	TRFL_HUMAN	26.518	20.989	19.9989	27.6811	14.1306	21.5597	24.1124	19.8605	26.3128	21.121	25.7565	17.2641	19.4156	25.5659
P02795;P13640;P80297	MT2_HUMAN;MT1G_HUMAN;MT1X_HUMAN	109.502	92.5344	82.4679	100.271	93.6947	110.55	103.13	92.7409	82.6043	91.8721	63.448	60.3861	89.9133	56.5652
P03897	NU3M_HUMAN	NaN	4.06586	4.94597	7.14432	3.55019	8.50945	4.69211	1.63342	1.52341	12.188	1.39867	3.10766	1.54619	2.61511
P04004	VTNC_HUMAN	20.8823	23.9612	22.9954	21.3042	22.7315	11.3041	14.9205	21.4511	20.0605	24.1401	19.3168	17.939	13.2031	20.3142
P04040	CATA_HUMAN	39.5093	41.2594	39.7717	45.48	37.787	37.5322	38.4664	35.1581	37.1583	35.9588	38.6388	38.6103	43.163	43.6851
P04062	GLCM_HUMAN	9.43533	10.8804	10.9894	8.05101	17.3778	8.58801	12.8685	14.8587	12.4097	10.2571	11.3034	11.3283	10.5955	8.12947
P04075	ALDOA_HUMAN	709.671	694.105	690.872	719.812	677.398	685.526	713.549	651.675	676.108	729.168	683.907	701.806	680.627	700.207
P04080	CYTB_HUMAN	51.2328	55.2735	41.8659	66.172	38.5816	36.8484	50.1826	28.9306	36.7237	51.747	43.9546	39.6274	46.0736	34.6011
P04083	ANXA1_HUMAN	211.878	217.418	199.567	224.656	224.308	224.293	221.7	217.987	213.266	210.907	209.302	217.414	230.38	211.091
P04114	APOB_HUMAN	4.21132	4.0179	9.00092	8.27936	7.67569	8.11493	6.67434	7.61643	4.96022	3.39272	2.15196	5.93122	5.3276	4.09065
P04150	GCR_HUMAN	0.874558	NaN	1.76477	3.89774	2.19758	3.14439	2.05913	1.09483	1.95312	2.29201	2.17029	3.50575	2.64917	3.15737
P04179	SODM_HUMAN	60.2502	61.9182	49.6388	57.5335	59.6204	46.7236	59.2606	60.7351	45.3488	57.2495	58.1133	53.9014	58.9359	58.8013
P04181	OAT_HUMAN	6.254	6.36077	5.55366	7.48109	4.3967	3.98419	3.06213	2.54395	2.97291	3.25222	6.74661	8.21445	3.70223	3.58818
P04183	KITH_HUMAN	3.52593	3.38648	5.97419	8.67196	3.50698	5.03217	3.84975	3.77136	5.44076	4.936	3.9861	6.13721	4.96692	6.16161
P04217	A1BG_HUMAN	15.0228	29.7755	19.7526	22.906	18.7827	21.6402	17.9526	24.5875	24.5057	32.4063	14.5151	25.2015	20.5308	30.8315
P04275	VWF_HUMAN	21.3368	18.7504	22.5273	15.3812	17.6904	13.3362	13.2718	28.507	14.837	16.2081	18.0655	24.6766	17.0677	19.4576
P04278	SHBG_HUMAN	0.834385	1.71182	3.05122	3.76014	NaN	2.37986	2.683	NaN	NaN	NaN	NaN	NaN	NaN	NaN
P04406	G3P_HUMAN	866.999	1026.59	939.793	899.448	981.254	1023.79	1046.34	639.852	903.168	921.256	834.216	889.368	943.308	863.223
P04439	HLAA_HUMAN	27.3241	29.8586	29.3117	22.0934	23.8614	28.0494	26.7394	31.8053	22.9138	24.6396	31.7162	30.4917	28.6628	28.2045
P04632	CPNS1_HUMAN	42.7376	31.6549	39.4401	36.4928	37.3074	33.0419	28.9298	26.1965	30.7576	30.2069	37.1829	27.7575	33.0703	28.3307
P04746;P0DTE7;P0DTE8;P0DUB6;P19961	AMYP_HUMAN;AMY1B_HUMAN;AMY1C_HUMAN;AMY1A_HUMAN;AMY2B_HUMAN	4.92266	3.62767	1.49215	4.09758	3.54957	4.74952	2.90862	2.17193	2.19929	4.25597	4.24236	1.47574	3.50155	1.80182
P04792	HSPB1_HUMAN	123.51	112.717	109.154	118.127	131.093	109.99	118.331	115.335	114.184	122.806	114.813	126.67	133.107	113.697
P04816	LIVK_ECOLI	NaN	NaN	NaN	1.38922	NaN	NaN	NaN	2.48667	NaN	1.38528	2.56515	1.57278	2.09899	1.68988
P04818	TYSY_HUMAN	4.06806	4.77131	0.965623	2.48772	3.5891	6.77383	3.54055	6.38208	4.77294	2.3603	4.97269	3.94843	2.742	3.60882
P04843	RPN1_HUMAN	75.4225	73.0137	64.0642	71.0815	65.8261	66.2002	65.0116	67.1728	60.8181	69.2724	70.5287	76.2143	66.2676	67.584
P04844	RPN2_HUMAN	40.4332	35.918	41.5742	52.4015	53.5519	43.4321	47.4454	43.922	41.5341	32.1515	43.903	34.8155	43.5015	36.9332
P04899	GNAI2_HUMAN	84.8007	66.2488	64.333	73.6395	62.4544	63.238	72.8848	88.1097	79.0724	69.5465	73.4189	80.4641	63.5026	73.983
P04908;P0C0S8;P20671;Q16777;Q6FI13;Q7L7L0;Q93077;Q96KK5;Q99878;Q9BTM1	H2A1B_HUMAN;H2A1_HUMAN;H2A1D_HUMAN;H2A2C_HUMAN;H2A2A_HUMAN;H2A3_HUMAN;H2A1C_HUMAN;H2A1H_HUMAN;H2A1J_HUMAN;H2AJ_HUMAN	5697.24	5870.14	5674.83	5689.11	5960.37	5515.33	5491.24	5671.43	5889.63	5889.41	5506.49	5433.55	5389.65	5489.33
P04951	KDSB_ECOLI	NaN	NaN	NaN	NaN	NaN	NaN	NaN	NaN	NaN	1.55117	NaN	2.93493	NaN	1.34013
P05023	AT1A1_HUMAN	72.7934	66.2492	65.7605	66.8152	58.4623	66.8136	68.9556	68.5274	71.7798	64.0175	68.5967	65.7668	69.0704	64.529
P05026	AT1B1_HUMAN	29.1076	26.9724	25.1781	27.9086	20.2754	32.5378	18.3632	28.4881	27.1486	26.5676	27.8673	26.5339	18.5501	19.5939
P05114	HMGN1_HUMAN	51.0488	45.292	35.3983	27.0248	37.5405	47.737	38.6491	29.6245	29.1412	42.3293	30.5676	40.1073	44.2185	43.3567
P05141	ADT2_HUMAN	119.059	123.854	127.834	128.517	123.729	130.195	119.585	123.57	128.161	142.689	115.025	129.127	118.295	126.944
P05155	IC1_HUMAN	NaN	NaN	NaN	NaN	NaN	1.51765	2.54741	4.50291	NaN	NaN	5.56775	NaN	3.75734	3.21927
P05161	ISG15_HUMAN	6.16783	7.09893	8.58125	3.93393	4.00179	3.59422	4.66245	5.39444	4.63212	7.11281	7.90939	6.0518	4.93064	2.46473
P05166	PCCB_HUMAN	1.54721	3.23534	4.05367	NaN	2.12691	2.23903	NaN	NaN	NaN	1.14858	NaN	1.82655	1.34675	NaN
P05198	IF2A_HUMAN	90.1843	93.0382	81.5847	86.8744	81.7441	88.2347	87.4412	90.5819	79.59	88.0594	85.0328	80.4908	88.5898	98.1359
P05204	HMGN2_HUMAN	16.7789	27.8512	14.53	21.9049	23.7492	14.577	12.1329	25.7217	13.6669	7.93927	10.9667	19.3583	19.0285	16.0546
P05362	ICAM1_HUMAN	8.37315	6.21083	7.17633	6.87476	7.16275	7.88121	6.81809	6.55162	6.07912	7.95928	9.50928	5.85111	7.3548	6.57609
P05386	RLA1_HUMAN	23.5015	44.2817	3.74974	36.0248	33.0063	39.1682	9.86283	2.09281	4.88519	17.5544	5.91817	NaN	2.95082	NaN
P05387	RLA2_HUMAN	289.08	309.044	307.51	314.114	308.644	276.944	314.829	275.75	291.847	291.233	307.158	299.336	268.236	280.57
P05388	RLA0_HUMAN	257.09	259.606	244.587	233.26	253.963	251.039	256.166	253.13	259.019	230.63	237.259	239.91	259.844	249.238
P05455	LA_HUMAN	40.2105	47.6341	40.8703	47.4583	46.5511	48.4394	47.0312	49.604	43.8349	48.9993	40.7835	41.4661	43.3459	41.9475
P05543	THBG_HUMAN	13.0595	9.79187	15.5485	9.71408	14.9935	16.8493	13.9714	14.3968	20.7619	14.289	15.2224	12.1149	17.6577	16.2815
P05546	HEP2_HUMAN	42.558	29.6799	36.6378	43.4863	37.3629	26.367	40.6137	43.6221	50.9934	31.4046	32.8089	38.8455	43.7365	37.1655
P05556	ITB1_HUMAN	48.0072	49.3337	50.515	45.789	46.0023	46.3357	45.2943	44.8902	41.7652	45.6333	49.0824	49.7975	43.6115	47.6445
P05783	K1C18_HUMAN	788.512	788.202	797.249	803.786	829.983	797.327	819.818	752.815	739.395	768.796	824.914	739.83	773.45	765.09
P05787	K2C8_HUMAN	1441.06	1477.53	1486.71	1473.87	1447.66	1473.92	1513.78	1480.56	1424.44	1512.73	1511.38	1493.46	1518.25	1483.29
P05793	ILVC_ECOLI	NaN	NaN	NaN	NaN	NaN	NaN	1.63129	12.5299	10.9821	13.7215	9.47601	15.9974	12.3378	12.3458
P06132	DCUP_HUMAN	7.18493	5.81532	9.5111	5.37138	6.79972	5.68503	7.32534	8.42489	4.83784	4.62722	8.18588	5.61179	6.47856	6.60795
P06280	AGAL_HUMAN	4.22222	7.13854	4.0817	9.57238	3.07344	4.17449	4.66269	NaN	2.65312	4.55236	9.85779	6.90736	4.93931	11.2811
P06396	GELS_HUMAN	87.2919	83.4217	80.3524	77.4972	82.0141	76.3631	79.5852	79.4059	89.2286	71.2448	87.8903	77.7335	81.1367	88.2503
P06454	PTMA_HUMAN	693.055	685.032	599.671	638.39	678.041	617.455	655.101	626.981	685.17	682.107	670.176	662.189	617.227	636.532
P06493	CDK1_HUMAN	37.953	32.0756	46.6824	38.8685	36.9706	29.1638	32.6049	33.7011	30.7591	36.5718	30.3199	28.7042	30.3256	33.336
P06576	ATPB_HUMAN	372.657	399.247	369.916	368.7	366.683	372.115	404.379	361.275	396.846	379.697	363.137	402.815	391.694	370.35
P06703	S10A6_HUMAN	2291.85	2351.02	2504.14	2402.83	2426.27	2379.97	2412.14	2314.81	2438.41	2453.5	2505.11	2443.18	2386.14	2480.14
P06710	DPO3X_ECOLI	37.4848	50.2608	34.5506	47.9708	35.5742	38.6425	52.8589	45.3291	42.6843	22.5485	28.708	52.2598	55.1444	58.1674
P06730	IF4E_HUMAN	31.1283	27.9185	28.6461	27.0629	28.7803	25.3975	29.3729	32.8211	33.0803	28.0528	29.7931	26.9262	27.1101	27.9313
P06732	KCRM_HUMAN	7.08939	NaN	8.22522	NaN	2.00864	5.74084	3.27814	3.90783	NaN	5.17382	NaN	NaN	4.87571	4.54081
P06733	ENOA_HUMAN	940.785	954.899	951.246	949.554	968.443	998.859	932.334	879.577	860.544	897.821	890.745	911.631	896.465	874.728
P06737	PYGL_HUMAN	21.7198	21.7315	18.5626	20.0086	23.1853	21.7179	19.558	16.1174	18.6375	21.0876	17.8893	19.3648	19.0341	17.1161
P06744	G6PI_HUMAN	143.582	136.465	127.37	148.679	148.788	134.73	133.74	133.054	119.508	141.331	132.596	131.196	133.999	136.428
P06748	NPM_HUMAN	488.287	551.044	527.307	523.677	542.236	499.502	479.066	515.489	520.801	516.6	508.019	523.681	496.821	521.177
P06753	TPM3_HUMAN	92.7733	85.9478	81.2737	76.8295	105.767	87.8602	116.864	78.5346	87.4852	74.4817	89.8819	79.7703	97.0413	71.3745
P06865	HEXA_HUMAN	16.777	15.5678	15.6176	16.6126	15.1337	14.9023	12.9707	18.7009	14.2658	17.8815	10.2114	14.5768	13.1917	16.3554
P07099	HYEP_HUMAN	12.9767	16.6584	14.0853	11.88	18.1125	14.2086	13.3116	11.1954	18.1674	13.942	14.7798	15.2088	16.2982	14.668
P07108	ACBP_HUMAN	27.0057	16.7135	17.1621	19.0541	18.1982	16.6481	16.9168	5.71475	11.6013	10.6347	7.89749	10.8473	9.75279	6.74899
P07195	LDHB_HUMAN	782.483	793.002	783.013	772.539	821.521	828.636	778.666	794.315	804.855	772.515	785.873	808.828	793.407	790.963
P07203	GPX1_HUMAN	42.3355	43.0716	39.3581	36.1677	39.0893	37.9322	35.6267	24.6071	29.2778	41.8593	34.695	36.095	35.9527	32.9663
P07237	PDIA1_HUMAN	144.99	139.537	144.647	144.56	141.886	147.709	155.986	141.241	144.242	145.241	133.115	146.335	147.904	148.361
P07305	H10_HUMAN	36.5301	40.9632	42.354	31.6831	32.1866	36.7482	35.2263	34.7746	34.3679	32.1159	36.2254	28.7387	34.8811	29.1164
P07311	ACYP1_HUMAN	5.75545	6.7058	3.34329	6.75421	7.50805	5.58884	8.13411	4.96655	5.68944	2.40158	6.03282	5.87453	4.63455	6.14878
P07339	CATD_HUMAN	26.608	24.1524	29.3854	26.0001	31.0469	23.7252	29.1459	18.518	30.6571	28.2936	18.8822	22.8879	25.1768	24.7842
P07355	ANXA2_HUMAN	797.556	797.629	818.995	781.158	818.886	809.865	858.036	787.266	762.879	795.706	775.725	771.549	818.064	799.769
P07358	CO8B_HUMAN	6.23326	9.12444	9.18441	8.75285	5.97683	5.64396	7.63699	5.85407	2.57817	2.32731	6.17665	4.50899	3.89603	5.19231
P07384	CAN1_HUMAN	19.9072	17.1014	18.3151	22.7556	21.0507	19.5549	22.0767	17.398	17.5943	23.1709	23.9674	21.5962	22.7913	20.8839
P07437	TBB5_HUMAN	322.373	434.878	293.431	394.158	442.229	413.756	367.566	225.461	312.946	353.706	288.339	257.971	262.056	206.357
P07602	SAP_HUMAN	143.704	138.535	131.566	137.568	145.924	134.646	118.193	136.424	130.993	125.376	130.096	146.564	143.005	134.469
P07686	HEXB_HUMAN	22.1602	25.229	19.4037	20.3796	26.5216	17.2277	25.5063	16.513	24.8058	16.4466	23.0327	21.7908	19.636	21.3215
P07737	PROF1_HUMAN	497.823	573.232	492.364	567.385	503.889	538.406	523.723	535.774	472.373	524.273	499.472	498.662	484.947	510.794
P07741	APT_HUMAN	48.8425	53.6556	49.879	56.888	52.5824	45.6801	58.0937	65.7596	49.8989	59.0026	48.1578	62.2342	60.2625	52.0784
P07814	SYEP_HUMAN	64.628	68.0725	64.1781	66.833	70.0809	65.0372	66.7386	65.0531	64.0769	68.1244	68.5706	63.0128	61.0764	62.2059
P07858	CATB_HUMAN	5.48576	4.37388	6.09759	7.66014	4.92024	7.43784	6.84891	4.77308	5.89176	4.73421	4.63393	6.40332	5.23873	4.78015
P07900	HS90A_HUMAN	405.496	386.568	389.829	399.651	398.757	402.579	399.039	416.051	389.349	381.36	392.983	366.634	397.18	406.199
P07910	HNRPC_HUMAN	357.66	370.265	329.444	406.376	403.696	360.202	350.032	338.917	334.726	328.311	342.62	381.388	335.137	366.676
P07919	QCR6_HUMAN	39.8438	38.8523	48.7328	31.7335	41.9101	24.4233	32.3687	45.0115	27.2375	40.2626	24.35	28.0873	27.0291	31.9479
P07942	LAMB1_HUMAN	2.89264	1.91403	NaN	NaN	NaN	1.6447	1.11382	NaN	3.53357	1.64319	NaN	2.50313	1.52292	1.66386
P07947	YES_HUMAN	10.2441	12.6723	8.00909	7.57817	12.737	12.9748	9.20726	8.24272	10.169	11.0492	5.52851	11.749	6.80414	7.94046
P07951	TPM2_HUMAN	7.21119	7.25333	2.84576	3.75511	5.98105	4.31515	6.73633	8.05468	3.41422	7.91756	9.3796	1.21085	3.59193	4.04058
P07954	FUMH_HUMAN	79.9069	72.2932	75.3799	81.0714	74.3707	84.9611	85.1941	80.6499	80.3491	81.712	73.664	82.8157	81.7038	76.3435
P07996	TSP1_HUMAN	33.975	30.8421	31.6364	35.3888	31.1755	33.8731	33.6261	27.549	27.5639	31.4525	28.2947	31.1499	34.945	33.5444
P08047	SP1_HUMAN	4.35205	8.91609	3.32605	5.67455	6.22169	3.72941	9.44843	6.16695	10.0213	4.75157	6.57891	1.95128	4.84144	4.16178
P08133	ANXA6_HUMAN	13.8815	16.4462	16.3497	17.7308	18.0796	16.3892	18.4624	16.6195	16.2665	18.024	17.745	16.1582	15.5947	15.2948
P08134	RHOC_HUMAN	6.13304	7.23306	7.82327	5.28259	6.06372	5.39572	4.77823	5.04168	4.06842	2.11238	6.76412	7.69682	7.73049	7.59213
P08174	DAF_HUMAN	189.378	177.333	191.001	176.083	174.257	166.546	182.03	161.965	158.066	167.852	173.193	179.138	178.83	180.451
P08195	4F2_HUMAN	119.46	121.347	119.58	115.093	123.757	119.293	117.333	123.186	126.961	116.379	118.012	132.222	129.285	124.047
P08200	IDH_ECOLI	NaN	NaN	NaN	NaN	1.77844	1.76797	NaN	14.6218	10.1927	8.26913	5.83351	9.51219	8.41725	7.71388
P08236	BGLR_HUMAN	6.78618	4.39546	4.35602	5.33467	3.24863	2.61776	5.03887	5.11737	2.67766	6.05146	2.33862	5.76302	1.34646	4.11724
P08237	PFKAM_HUMAN	18.7732	18.3812	16.6661	18.3133	18.8525	21.5011	18.6577	22.3473	19.5188	15.535	15.5961	16.5431	19.177	20.7363
P08238	HS90B_HUMAN	1125.98	1154.83	1130.96	1124.9	1148.24	1200.56	1179.21	1181.46	1155.61	1177.75	1149.43	1169.62	1157.85	1158.3
P08240	SRPRA_HUMAN	14.2449	15.2657	18.4329	19.3667	15.1878	11.6728	13.7307	16.423	17.3968	13.3764	15.984	17.1399	13.0106	16.6079
P08243	ASNS_HUMAN	55.0321	56.3467	53.7608	51.524	52.9074	53.1316	47.8744	54.3534	50.7715	57.5695	51.3473	46.4279	51.2467	50.2835
P08397	HEM3_HUMAN	3.12758	5.91216	5.572	3.04244	3.62316	4.25883	4.17898	3.9797	5.15954	4.43986	3.09228	3.60937	4.44537	2.37895
P08555	DSDX_ECOLI	8.61602	14.133	6.54594	9.10347	16.238	17.8353	12.1599	9.78446	15.5866	21.0086	5.93397	15.916	14.4107	16.9623
P08559	ODPA_HUMAN	46.9764	50.2899	49.7407	44.7969	46.3376	56.3752	46.3804	46.8691	44.3458	54.8466	50.3234	46.7244	51.4781	53.1093
P08574	CY1_HUMAN	29.3598	34.2532	30.1711	29.0878	36.5988	29.3739	27.7383	31.6639	24.6287	34.5431	33.0825	30.0532	27.3328	32.6875
P08579	RU2B_HUMAN	27.123	29.8269	19.5785	28.0952	23.8412	25.0298	24.8292	26.8242	21.902	20.6808	21.4857	20.8696	28.3292	22.7535
P08590	MYL3_HUMAN	52.3829	53.6455	60.6892	47.9027	49.3267	47.8498	50.2392	37.6628	49.0213	57.4609	48.1842	47.5642	50.4138	37.6366
P08621	RU17_HUMAN	67.547	69.9568	64.5082	65.3099	68.1974	63.3247	75.0282	62.2672	68.2452	67.3904	50.5674	77.1873	74.2622	63.8626
P08648	ITA5_HUMAN	10.2172	13.6133	10.0201	12.3967	9.56751	9.22623	12.2397	14.1076	13.1914	9.89045	7.9151	12.2787	11.4667	8.68886
P08651	NFIC_HUMAN	8.04673	4.49057	3.85528	3.32756	7.52313	6.79091	4.98801	3.33744	5.92094	7.48608	6.16283	3.16977	5.23664	6.87102
P08670	VIME_HUMAN	509.33	511.78	504.769	507.095	517.393	501.628	506.938	506.976	509.608	512.556	523.76	518.554	527.384	522.74
P08697	A2AP_HUMAN	54.2805	74.707	49.9616	75.8445	97.7868	68.0009	38.8783	18.2451	28.454	33.0311	21.0691	33.9349	31.4493	14.4168
P08708	RS17_HUMAN	46.3354	47.6614	35.0678	43.1719	40.3358	44.1996	37.8151	43.1061	41.3633	37.4737	36.6972	40.6264	42.1535	37.9128
P08727	K1C19_HUMAN	629.091	680.078	730.478	663.295	655.757	684.646	663.506	583.509	659.989	659.697	636.855	605.594	706.898	654.708
P08729	K2C7_HUMAN	700.568	657.472	696.672	668.538	683.065	668.987	675.848	664.222	651.167	680.366	674.805	668.579	696.881	666.729
P08754	GNAI3_HUMAN	16.6741	16.7123	18.6193	19.5726	17.7366	22.8496	17.5002	18.7516	20.7778	17.9967	24.653	18.7682	22.3493	16.9927
P08758	ANXA5_HUMAN	203.22	186.892	185.367	191.961	188.417	200.352	193.676	200.632	187.686	201.577	189.338	187.333	196.6	180.367
P08839	PT1_ECOLI	NaN	0.492564	1.14002	NaN	NaN	NaN	NaN	1.44094	3.7008	2.7808	3.77808	2.9201	2.31039	1.21153
P08865	RSSA_HUMAN	291.47	280.823	292.304	282.487	296.362	317.485	314.333	326.234	309.879	316.3	316.82	318.046	325.59	340.093
P08962	CD63_HUMAN	26.602	19.9519	15.4689	17.4487	14.596	18.9048	20.1371	15.1797	23.5804	18.278	25.5592	19.1593	13.659	13.9653
P09001	RM03_HUMAN	4.32384	4.19659	6.56491	7.6413	6.69483	5.63916	8.26184	7.45866	5.59737	3.10778	4.56289	5.52959	5.00819	5.1215
P09012	SNRPA_HUMAN	45.9927	39.2926	49.9633	46.3927	44.4482	33.4901	42.3435	36.1953	24.5558	53.5747	35.7754	25.6881	37.9938	40.9542
P09038	FGF2_HUMAN	4.32256	6.09902	7.57937	5.88383	10.0532	8.6563	5.66841	11.1957	5.54681	6.77892	8.81368	8.6216	2.63828	7.63229
P09086;P14859;Q9UKI9	PO2F2_HUMAN;PO2F1_HUMAN;PO2F3_HUMAN	NaN	0.945641	NaN	0.614233	NaN	1.65586	NaN	2.06529	1.84553	1.63199	2.55578	NaN	NaN	NaN
P09104	ENOG_HUMAN	26.0904	19.7976	29.6832	30.6831	22.8057	18.7653	26.9007	27.2185	20.8192	17.0558	23.6659	14.0718	24.7203	21.5473
P09110	THIK_HUMAN	4.81035	3.72074	3.54102	3.9663	3.02144	2.87994	3.42635	3.34983	3.61295	3.12388	3.17399	3.6738	2.41257	1.41826
P09132	SRP19_HUMAN	5.34904	7.49676	3.07329	2.85379	2.22772	5.05534	1.27423	1.61934	4.21213	1.27622	3.81436	4.59503	4.09415	1.14456
P09211	GSTP1_HUMAN	NaN	6.10502	2.49486	3.13548	NaN	5.03567	NaN	NaN	5.97654	6.5945	NaN	NaN	NaN	3.2017
P09234	RU1C_HUMAN	24.7713	19.1722	16.8984	23.9706	19.8898	18.2812	19.616	21.9367	22.1451	23.5988	15.365	23.0692	15.6668	16.6664
P09373	PFLB_ECOLI	NaN	NaN	NaN	NaN	NaN	NaN	NaN	13.7604	9.99432	10.6294	7.32234	9.33504	11.1291	6.28034
P09382	LEG1_HUMAN	94.6247	91.3674	93.655	101.127	102.023	97.3328	96.7848	96.089	101.061	95.7176	88.5801	93.6588	100.389	84.5295
P09417	DHPR_HUMAN	4.73688	3.91814	5.89857	3.0187	9.01615	8.53313	6.96705	4.29664	6.67271	6.76685	7.66653	5.44283	5.14974	9.19797
P09429	HMGB1_HUMAN	102.776	99.0609	99.3139	86.5118	102.324	100.244	84.8285	96.3881	87.8703	89.2512	95.0428	106.008	104.524	100.333
P09493	TPM1_HUMAN	48.1185	43.5012	43.7467	53.8814	50.4938	49.1657	45.5207	42.441	51.2401	42.8116	48.7135	51.4194	55.4565	49.7926
P09496	CLCA_HUMAN	51.9347	61.854	64.1521	59.539	62.6108	57.91	60.1611	59.4051	54.5633	55.4309	57.2846	59.7676	52.6285	52.3003
P09497	CLCB_HUMAN	21.6215	20.156	21.1922	20.8973	24.131	27.413	24.8539	21.3829	29.3118	20.0659	22.6364	18.9839	24.0358	21.872
P09525	ANXA4_HUMAN	27.2163	21.0819	25.4377	25.4303	29.5497	24.7556	26.7714	24.2738	21.8005	21.6443	22.0277	22.2082	20.5511	20.1397
P09543	CN37_HUMAN	13.0136	12.8556	9.96809	10.5421	9.77458	9.81793	10.2988	8.36464	9.77106	7.74508	12.8654	10.3786	11.2539	11.2358
P09622	DLDH_HUMAN	27.9729	32.4978	23.7111	27.7342	30.4047	23.5466	30.8146	27.4047	29.8585	28.8313	29.6851	25.7632	26.5779	25.4648
P09651	ROA1_HUMAN	304.528	305.136	307.627	285.378	320.032	318.622	325.139	279.273	335.266	304.693	288.461	244.125	313.555	290.222
P09661	RU2A_HUMAN	48.9041	43.3795	40.0068	36.2532	46.649	39.713	43.4398	46.0868	36.3177	42.029	46.7606	42.4621	45.7274	43.009
P09669	COX6C_HUMAN	36.673	32.8855	42.0443	39.4853	33.4384	41.4966	43.3983	36.8844	42.7055	29.9487	33.2803	41.4582	34.5097	44.9526
P09874	PARP1_HUMAN	64.1796	62.1227	63.7249	64.1372	65.6998	64.379	64.9483	70.1043	63.183	68.8771	69.3948	60.3346	66.7147	65.8749
P09884	DPOLA_HUMAN	4.94522	3.30819	3.67445	2.54395	2.42977	4.4422	3.20314	3.27733	2.56423	3.10342	5.51139	2.60278	2.94019	4.14503
P09960	LKHA4_HUMAN	57.8168	63.0229	68.9652	63.3282	60.8758	61.2832	59.7587	57.9151	57.033	63.1006	55.4744	58.066	59.1828	59.2684
P09972	ALDOC_HUMAN	41.5484	74.9269	63.0614	48.9673	83.8875	99.7356	86.8059	28.6921	46.7407	83.4325	59.6365	71.5699	85.6937	43.7379
P0A6A8	ACP_ECOLI	NaN	NaN	NaN	NaN	NaN	NaN	NaN	12.8324	5.896	6.12925	6.06702	2.60075	4.7133	3.64173
P0A6F5	CH60_ECOLI	NaN	NaN	NaN	NaN	7.82774	NaN	NaN	23.0483	16.3039	19.9834	16.5524	8.02815	8.28477	6.0571
P0A6F9	CH10_ECOLI	NaN	7.46623	8.74149	2.48265	4.12614	12.0867	5.66683	18.2517	29.8049	34.5152	30.1012	32.8629	30.1297	32.4033
P0A6P1	EFTS_ECOLI	NaN	1.45007	NaN	3.30999	1.4928	1.77065	NaN	4.75558	6.98169	14.812	6.99366	6.28205	4.70916	5.74774
P0A6P9	ENO_ECOLI	NaN	NaN	NaN	NaN	NaN	NaN	NaN	20.0782	32.7298	38.0412	20.3008	24.4212	23.5537	30.2169
P0A6X7	IHFA_ECOLI	NaN	NaN	NaN	NaN	NaN	NaN	NaN	15.2423	11.4542	16.4271	13.3671	12.0587	18.0231	17.0974
P0A6Y8	DNAK_ECOLI	8.49352	49.2121	27.9145	27.6813	43.5832	35.3739	44.5316	30.4949	50.081	21.5723	29.5008	33.8143	47.8036	22.5358
P0A786	PYRB_ECOLI	NaN	NaN	1.42294	NaN	NaN	NaN	NaN	4.91708	1.84413	7.09126	5.2086	3.91424	2.73422	2.14522
P0A799	PGK_ECOLI	NaN	NaN	NaN	2.59176	NaN	NaN	NaN	21.182	8.55847	16.599	7.39463	4.98881	9.39291	14.1229
P0A7A9	IPYR_ECOLI	NaN	NaN	NaN	NaN	NaN	NaN	NaN	1.96177	2.60611	3.17593	1.40855	2.21851	2.41514	2.42525
P0A7D4	PURA_ECOLI	NaN	NaN	NaN	NaN	NaN	NaN	NaN	0.906226	3.60392	1	0.874386	1.50671	1.23535	0.50412
P0A7D7	PUR7_ECOLI	NaN	NaN	NaN	NaN	NaN	NaN	NaN	8.33613	10.8433	7.92579	10.3884	9.83348	14.2094	13.2461
P0A7J3	RL10_ECOLI	NaN	NaN	NaN	NaN	NaN	NaN	NaN	4.90339	4.20112	3.74727	2.95201	3.41874	3.24718	4.24497
P0A7J7	RL11_ECOLI	NaN	NaN	NaN	NaN	1.31313	NaN	NaN	12.5415	11.7136	16.1517	14.8407	15.8468	10.0588	16.9604
P0A7K2	RL7_ECOLI	NaN	NaN	NaN	1.03927	2.09532	2.35376	NaN	2.86553	2.83872	4.83413	8.7859	1.09291	2.44848	2.81327
P0A7K6	RL19_ECOLI	NaN	3.05343	NaN	NaN	NaN	18.4394	NaN	6.25676	5.69575	4.61623	6.6955	4.14314	4.63261	4.88731
P0A7L0	RL1_ECOLI	NaN	8.22945	3.30606	NaN	15.3097	4.57197	5.49257	37.9309	16.7846	27.341	30.5115	30.4077	37.3594	43.062
P0A7L3	RL20_ECOLI	4.46594	NaN	NaN	NaN	NaN	NaN	NaN	7.95144	7.58522	8.35588	9.63038	6.60713	8.29857	6.16227
P0A7L8	RL27_ECOLI	NaN	2.29552	2.01167	3.26095	2.46727	1.55975	NaN	0.902488	4.54047	8.54964	2.1797	1.08552	3.82099	2.26753
P0A7N1	RL31B_ECOLI	24.4708	NaN	9.37834	15.3568	NaN	17.8664	37.2569	59.2045	38.4212	23.8558	33.2069	56.5991	63.2769	25.2981
P0A7N9	RL33_ECOLI	NaN	NaN	NaN	NaN	NaN	NaN	2.29366	12.1641	7.83074	8.47512	11.4038	6.57766	6.16491	7.07495
P0A7P5	RL34_ECOLI	NaN	NaN	NaN	NaN	NaN	1.57751	NaN	33.8401	40.3506	23.5996	41.0115	46.0206	30.9543	23.901
P0A7R1	RL9_ECOLI	NaN	NaN	NaN	NaN	NaN	NaN	NaN	9.28905	14.5235	10.6453	6.56351	10.2588	9.17691	7.29001
P0A7R9	RS11_ECOLI	NaN	NaN	NaN	NaN	NaN	NaN	NaN	19.3668	14.6447	20.4649	19.0488	13.6136	21.6842	22.2306
P0A7S3	RS12_ECOLI	0.92441	NaN	NaN	NaN	4.51692	NaN	NaN	23.0818	26.7263	28.6935	17.3657	17.3381	19.7203	17.2679
P0A7S9	RS13_ECOLI	NaN	NaN	NaN	NaN	NaN	NaN	NaN	11.1086	9.55865	13.6878	15.0937	9.04488	8.78058	13.3315
P0A7T7	RS18_ECOLI	NaN	NaN	NaN	NaN	NaN	NaN	NaN	1.42573	5.64916	7.37312	3.14199	2.21025	14.4762	3.71233
P0A7U3	RS19_ECOLI	NaN	4.98174	NaN	NaN	NaN	7.36695	1.67155	18.7725	24.5193	17.4527	11.538	20.0653	16.9095	11.8347
P0A7U7	RS20_ECOLI	1.01346	NaN	0.71345	0.895277	1.75678	1.41766	NaN	2.77769	4.9828	2.06274	3.41365	3.40275	2.25805	2.96692
P0A7V0	RS2_ECOLI	NaN	3.33063	1.16978	1.74587	1.97169	NaN	NaN	17.8693	10.0884	4.56544	6.9691	10.0426	10.9665	8.46311
P0A7V3	RS3_ECOLI	NaN	NaN	NaN	NaN	NaN	NaN	NaN	15.3563	10.6494	13.6484	13.4592	8.9348	13.5906	10.7286
P0A7V8	RS4_ECOLI	7.64354	NaN	NaN	NaN	9.28172	1.17226	NaN	11.6456	12.7922	9.09456	8.56209	7.7145	6.99221	10.0491
P0A7W1	RS5_ECOLI	NaN	NaN	NaN	1.48734	0.92936	NaN	0.504629	16.2535	8.7977	12.4911	13.2669	11.2126	10.5946	10.8253
P0A7W7	RS8_ECOLI	NaN	1.53494	NaN	NaN	NaN	NaN	2.72503	17.229	10.3696	16.6644	16.2407	9.55893	10.7815	14.0986
P0A7X3	RS9_ECOLI	NaN	NaN	NaN	NaN	8.55642	NaN	NaN	9.05713	15.493	9.26242	14.7815	10.3822	10.3793	11.7217
P0A7Z4	RPOA_ECOLI	NaN	1.81429	NaN	0.867343	NaN	1.34762	3.22866	5.31252	7.23479	4.49222	3.97507	4.33755	5.56299	5.03087
P0A817	METK_ECOLI	NaN	NaN	NaN	NaN	NaN	NaN	NaN	16.8338	18.2254	5.76028	9.3177	13.898	6.09399	11.2755
P0A825	GLYA_ECOLI	35.9738	3.2318	NaN	33.5358	39.7243	40.9904	NaN	21.9067	20.6754	22.9152	28.9777	34.6533	34.1415	27.1486
P0A850	TIG_ECOLI	1.19877	20.2197	NaN	NaN	NaN	14.5154	NaN	9.87197	8.33506	8.18531	10.615	11.7343	6.53971	10.3293
P0A862	TPX_ECOLI	12.4602	NaN	NaN	NaN	NaN	NaN	NaN	49.0235	26.5376	22.8366	26.7052	15.718	19.7744	19.0025
P0A8F0	UPP_ECOLI	NaN	NaN	NaN	1.01978	NaN	NaN	NaN	10.8123	10.82	7.30925	4.00603	8.11196	5.3998	8.91388
P0A8V2	RPOB_ECOLI	NaN	NaN	NaN	NaN	NaN	NaN	NaN	7.42283	5.15281	8.88871	5.61341	4.20518	4.61407	2.84376
P0A953	FABB_ECOLI	NaN	NaN	NaN	NaN	NaN	NaN	NaN	22.62	14.551	22.7923	14.8948	16.4848	23.6345	18.2083
P0A9A6	FTSZ_ECOLI	8.89834	10.784	15.0192	17.5712	11.4019	19.15	14.0688	12.9194	11.6172	13.9656	7.51987	16.0542	6.24834	14.7287
P0A9B2	G3P1_ECOLI	346.749	327.815	398.676	335.253	333.562	278.769	450.003	352.586	334.486	326.328	310.248	323.187	362.976	322.932
P0A9C5	GLN1B_ECOLI	NaN	NaN	NaN	NaN	NaN	NaN	NaN	2.94934	4.42867	4.06173	3.48512	4.02839	3.77412	2.98719
P0A9G6	ACEA_ECOLI	NaN	0.810403	NaN	NaN	1.84891	NaN	1.05521	4.63452	8.2721	5.92848	6.42276	2.33823	5.31674	6.03971
P0A9Q7	ADHE_ECOLI	NaN	2.59387	NaN	NaN	NaN	2.04611	NaN	1.22967	3.90784	3.71174	1.4578	3.141	4.13737	4.23229
P0A9Q9	DHAS_ECOLI	NaN	NaN	NaN	NaN	NaN	NaN	NaN	15.4609	15.8974	22.2561	15.7308	17.747	14.5676	7.9183
P0A9T0	SERA_ECOLI	NaN	NaN	NaN	NaN	NaN	NaN	NaN	14.9114	11.2196	10.9826	11.3923	11.3319	7.1507	12.6966
P0A9Y6	CSPC_ECOLI	NaN	NaN	NaN	NaN	NaN	NaN	NaN	20.7426	22.9838	17.913	20.3248	31.0282	19.2765	17.6145
P0AA10	RL13_ECOLI	NaN	NaN	NaN	NaN	NaN	NaN	1.79027	19.554	21.3555	15.5342	17.0075	16.6143	17.3286	12.7333
P0AA25	THIO_ECOLI	NaN	NaN	NaN	NaN	NaN	NaN	NaN	1.44924	2.68088	NaN	2.4611	4.07486	0.943807	3.2864
P0AAI3	FTSH_ECOLI	15.5122	19.5341	19.5983	25.5863	20.0209	27.6842	12.5647	13.0261	7.76664	12.0803	34.7781	28.2338	24.616	23.36
P0AB55	YCII_ECOLI	NaN	NaN	NaN	NaN	NaN	NaN	NaN	NaN	NaN	10.2067	NaN	NaN	2.12635	NaN
P0AB80	ILVE_ECOLI	NaN	NaN	NaN	NaN	NaN	NaN	NaN	2.22462	0.691322	0.458983	NaN	1.80608	1.76738	NaN
P0ABB0	ATPA_ECOLI	NaN	NaN	NaN	NaN	NaN	NaN	NaN	18.2043	11.0644	20.7604	16.1497	23.9004	16.2297	19.8212
P0ABK5	CYSK_ECOLI	NaN	1.41809	NaN	2.89456	NaN	1.83692	1.92727	10.783	14.2997	11.7386	8.72228	8.28898	10.0979	10.6481
P0AC59	GLRX2_ECOLI	NaN	NaN	NaN	NaN	NaN	NaN	NaN	6.92383	NaN	7.66485	1.91766	6.29959	7.08551	1.72629
P0ACB7	HEMY_ECOLI	398.637	426.901	369.908	386.608	364.172	353.056	401.237	368.717	338.512	435.886	380.76	372.639	414.256	398.952
P0ACF0	DBHA_ECOLI	NaN	NaN	NaN	2.59803	4.03972	NaN	1.03443	96.8281	145.709	132.551	128.86	106.795	104.772	146.224
P0ACF4	DBHB_ECOLI	NaN	NaN	NaN	1.40383	1.1555	NaN	0.483389	2.19975	4.09673	7.1283	2.19435	4.12935	3.63293	3.60461
P0ACF8	HNS_ECOLI	NaN	NaN	NaN	NaN	2.85749	3.23173	NaN	16.8976	14.9102	14.559	10.8797	12.7485	17.4243	11.5263
P0AD61	KPYK1_ECOLI	NaN	NaN	NaN	NaN	1.26827	NaN	NaN	4.48251	8.6958	8.20135	3.954	5.65907	5.41094	5.98637
P0AD96	LIVJ_ECOLI	NaN	1.70019	NaN	NaN	NaN	3.84574	2.51361	12.1349	11.4638	17.8223	14.549	12.3268	13.608	10.0609
P0ADY3	RL14_ECOLI	NaN	NaN	NaN	NaN	NaN	NaN	NaN	28.5944	23.3652	20.1793	22.9611	15.6093	20.4663	20.0194
P0ADY7	RL16_ECOLI	NaN	NaN	NaN	NaN	NaN	NaN	NaN	4.30961	2.00967	3.78003	1.43515	2.10421	2.92367	1.24425
P0ADZ4	RS15_ECOLI	NaN	NaN	NaN	NaN	NaN	NaN	NaN	20.9811	28.5471	21.8799	28.3406	19.9185	24.177	22.7952
P0AE08	AHPC_ECOLI	NaN	NaN	NaN	NaN	NaN	0.184967	0.337279	1.71357	1.76597	2.27064	1.81956	1.28915	1.62592	2.14302
P0AE12	AMN_ECOLI	46.134	51.3085	24.9865	55.2776	50.051	38.2035	64.7693	49.3299	63.0124	28.8174	12.4789	46.0243	60.6268	36.0575
P0AED0	USPA_ECOLI	NaN	NaN	NaN	NaN	NaN	NaN	NaN	15.1724	16.6768	14.7426	12.2589	10.5149	7.17771	1.66529
P0AEZ9	MOAB_ECOLI	NaN	NaN	NaN	NaN	NaN	NaN	NaN	8.15011	8.4316	17.0616	10.8094	11.945	6.1174	8.19736
P0AF93	RIDA_ECOLI	NaN	NaN	NaN	NaN	NaN	NaN	NaN	16.1582	23.8922	20.7136	23.0834	17.7182	11.9096	20.6523
P0AFG8	ODP1_ECOLI	9.42865	16.059	13.2585	18.3308	20.0954	25.1569	16.1969	21.9917	27.6369	18.0156	24.7356	24.0469	18.4923	21.0321
P0AG44	RL17_ECOLI	NaN	NaN	NaN	7.56003	2.21858	6.7827	NaN	25.4244	25.6328	27.0129	17.814	28.5881	29.8034	27.5376
P0AG48	RL21_ECOLI	NaN	NaN	NaN	NaN	NaN	NaN	NaN	NaN	9.67642	6.90658	5.74369	3.35546	8.51074	3.26045
P0AG51	RL30_ECOLI	NaN	NaN	NaN	NaN	NaN	NaN	NaN	9.1382	12.2815	11.2744	9.29549	9.85706	6.19026	13.5557
P0AG55	RL6_ECOLI	3.53243	1.79519	9.56686	14.3957	7.03879	6.72468	NaN	15.097	13.3253	16.8771	17.3308	14.0286	14.6261	16.6084
P0AG59	RS14_ECOLI	NaN	NaN	NaN	NaN	NaN	NaN	NaN	3.70427	NaN	NaN	0.837197	2.86221	1.16315	1.61361
P0AG63	RS17_ECOLI	NaN	NaN	NaN	NaN	NaN	NaN	NaN	12.0585	9.36171	10.0602	5.48325	8.00599	4.41907	4.19209
P0AG86	SECB_ECOLI	NaN	NaN	NaN	NaN	NaN	NaN	NaN	2.85451	1.21321	8.67335	NaN	NaN	NaN	NaN
P0C018	RL18_ECOLI	NaN	NaN	NaN	5.24939	NaN	5.96862	NaN	14.9868	10.0633	10.1335	10.8678	4.83987	9.33233	10.1397
P0C058	IBPB_ECOLI	NaN	NaN	NaN	NaN	NaN	NaN	NaN	5.38085	6.71753	7.97601	5.48835	9.36947	5.52289	3.49206
P0C0L4	CO4A_HUMAN	31.0806	31.7457	32.9572	34.1716	31.3544	31.6219	36.0507	30.6903	32.8274	28.5843	31.0303	29.7121	31.6684	39.0512
P0C0S5;Q71UI9	H2AZ_HUMAN;H2AV_HUMAN	108.935	149.191	124.208	135.446	99.8431	113.514	122.674	139.133	104.56	106.956	134.573	113.225	119.71	97.9007
P0CE47	EFTU1_ECOLI	4.0729	0.23742	0.389546	0.684694	0.572397	0.342717	0.2092	3.2575	2.81659	4.04294	3.08696	3.00536	3.18432	2.92403
P0CG22;Q9BTZ2	DR4L1_HUMAN;DHRS4_HUMAN	17.3593	12.6124	9.80283	8.2847	14.6762	11.7479	8.43873	14.7674	11.4361	12.6568	12.5306	10.0697	14.5329	14.8876
P0DMM9;P0DMN0;P50225	ST1A3_HUMAN;ST1A4_HUMAN;ST1A1_HUMAN	13.6453	11.4842	9.73861	11.6605	16.7026	9.71115	15.3414	15.907	9.68513	11.4073	15.5773	12.1088	10.1089	9.93379
P0DMV8;P0DMV9	HS71A_HUMAN;HS71B_HUMAN	1200.75	1243.02	1295.77	1317.63	1291.54	1291.86	1307.03	1157.24	1279.86	1274.98	1245.17	1288.32	1295.34	1264.29
P0DN76;Q01081	U2AF5_HUMAN;U2AF1_HUMAN	65.1059	37.5709	65.0664	66.4006	63.5965	59.6418	59.6981	65.1888	57.9473	74.3159	58.2594	56.5341	55.717	57.045
P0DN79;P35520	CBSL_HUMAN;CBS_HUMAN	14.2036	15.9272	16.7665	13.4906	14.8086	14.4436	12.7895	17.3123	11.3355	19.201	16.0885	9.78568	14.6303	17.271
P0DP23;P0DP24;P0DP25	CALM1_HUMAN;CALM2_HUMAN;CALM3_HUMAN	268.193	245.178	288.122	261.138	262.877	267.371	283.12	279.687	291.314	269.139	293.48	293.199	302.828	304.905
P0DP91;Q03468	ERPG3_HUMAN;ERCC6_HUMAN	2.94294	4.738	NaN	4.14515	1.7036	5.69265	5.72253	NaN	9.54118	4.60946	4.35258	7.11176	NaN	6.17478
P0DPB6	RPAC2_HUMAN	21.4938	9.48454	10.0358	23.976	11.8114	16.6871	11.2027	10.4362	15.0003	10.9491	10.5812	18.4833	10.0683	14.048
P10114;P61225;Q9Y3L5	RAP2A_HUMAN;RAP2B_HUMAN;RAP2C_HUMAN	12.4032	20.7607	22.4039	14.2796	9.80394	16.4067	11.0038	11.581	13.2188	16.7267	7.12162	10.3338	14.9478	6.33029
P10155	RO60_HUMAN	10.0701	8.22967	7.55325	8.21172	7.51375	8.8928	6.76673	8.95283	7.33798	8.2821	9.31604	9.13116	6.72873	4.77355
P10253	LYAG_HUMAN	7.69927	5.22833	6.00452	7.12369	10.2932	6.78358	6.91652	5.99594	12.9379	14.1377	9.29487	6.98153	5.93167	8.01587
P10301	RRAS_HUMAN	11.2892	13.1799	10.6797	16.7406	10.4996	11.655	9.77198	11.8969	9.76224	11.9004	9.50028	10.0685	8.0098	6.04097
P10321	HLAC_HUMAN	7.55553	7.86103	6.65725	11.9241	6.32104	7.54689	8.08991	4.50488	6.21413	9.90027	7.98704	5.34728	5.29615	4.2412
P10398	ARAF_HUMAN	3.59612	4.68809	3.85119	4.57451	2.35194	2.2661	4.81547	4.29821	5.00214	3.4776	3.65753	4.29988	5.95769	2.73286
P10412	H14_HUMAN	1008.12	1307.21	904.205	838.618	993.716	912.757	836.613	1104.75	1120.34	675.195	859.137	566.081	787.502	700.04
P10515	ODP2_HUMAN	24.4469	34.4607	27.4725	31.6257	25.9701	22.539	25.8822	27.7323	29.376	25.9783	31.1178	24.1103	26.4789	33.6463
P10586	PTPRF_HUMAN	4.62151	4.30391	4.86455	5.05119	6.64355	5.40305	4.81871	5.10946	7.53144	4.19897	3.96851	4.3334	3.2991	3.99311
P10599	THIO_HUMAN	548.494	545.631	554.654	511.848	572.859	527.015	521.741	545.346	570.596	484.279	552.155	540.884	505.982	515.747
P10606	COX5B_HUMAN	105.85	84.735	82.8763	119.424	110.687	118.666	101.271	120.06	114.493	96.1026	112.15	99.4283	97.1592	90.5626
P10619	PPGB_HUMAN	3.45875	9.61032	5.36969	7.89134	3.92905	4.50746	4.75981	4.91954	3.9411	6.81202	5.50846	7.82389	3.09099	3.59237
P10620	MGST1_HUMAN	26.131	23.8855	21.0255	26.0728	15.2424	15.3807	12.4821	16.7453	18.5496	18.8839	15.2023	13.3927	6.08733	10.8214
P10643	CO7_HUMAN	12.3089	13.8392	13.1747	10.6152	10.7385	13.0678	13.0709	8.44976	12.755	14.0304	8.84946	11.5188	8.45397	9.88536
P10644	KAP0_HUMAN	12.7956	8.19884	16.5941	18.4971	14.7341	12.7714	9.13958	14.1769	13.39	15.1303	10.5803	12.1163	10.478	13.2025
P10768	ESTD_HUMAN	24.7132	27.7863	21.0266	22.3229	28.532	30.6175	27.5062	24.1605	18.3694	25.7065	18.07	25.1876	21.2572	25.6103
P10809	CH60_HUMAN	296.89	293.614	285.571	290.975	311.271	290.228	300.16	287.389	280.306	278.758	274.986	257.518	283.302	258.849
P10909	CLUS_HUMAN	17.8478	13.7727	13.8252	17.1249	14.24	13.1933	11.422	12.8017	13.3266	11.7034	14.2164	11.6946	12.1423	10.119
P10916	MLRV_HUMAN	32.3865	36.1672	36.627	37.2623	27.8185	29.8398	35.1215	35.7634	36.1078	36.8819	36.0346	27.4067	37.4892	36.3175
P11021	BIP_HUMAN	468.127	458.876	453.226	444.161	459.657	457.885	476.663	452.967	450.928	464.557	456.157	450.48	446.472	448.73
P11117	PPAL_HUMAN	9.49553	6.52362	1.01853	5.71944	5.05631	6.64168	3.40455	3.43001	3.53148	3.57542	4.15317	2.57879	2.33144	2.94889
P11142	HSP7C_HUMAN	419.977	428.889	402.882	406.829	420.066	426.728	411.878	427.845	426.615	421.624	403.981	416.62	416.833	399.469
P11166	GTR1_HUMAN	11.5268	14.6944	22.4499	14.331	13.6178	15.7088	10.9147	11.0303	14.7302	14.8617	14.3923	14.9391	11.3703	12.277
P11169;Q8TDB8	GTR3_HUMAN;GTR14_HUMAN	6.5173	2.06734	4.99447	2.33283	4.99143	5.35916	3.61728	7.99187	1.93214	2.40517	1.41314	4.515	2.93116	2.4415
P11171	EPB41_HUMAN	3.59516	4.40568	3.09347	1.05004	2.51495	NaN	1.44704	NaN	1.47143	1.73697	1.02465	NaN	1.44664	NaN
P11172	UMPS_HUMAN	14.4762	15.893	15.2483	14.878	14.1277	15.7036	13.8855	16.6794	13.3884	13.9184	13.7757	12.4305	14.5143	14.5659
P11177	ODPB_HUMAN	38.625	41.454	29.5371	45.1843	47.3795	45.0599	43.7332	56.7374	42.345	44.0668	38.3579	35.9957	44.8769	40.3135
P11182	ODB2_HUMAN	4.78772	8.04979	7.54583	7.77842	6.58163	5.91702	3.77231	6.37062	5.16039	7.58776	4.10963	2.98681	6.39061	4.52778
P11216	PYGB_HUMAN	31.5892	45.5344	31.1263	29.4553	38.1338	31.7987	39.6007	34.8201	38.924	31.8309	35.6375	26.8679	31.5198	36.2764
P11233	RALA_HUMAN	8.99128	11.8482	11.7861	11.8529	14.0118	11.1797	7.59332	14.0531	8.27062	9.51427	16.3031	18.0929	14.9895	11.1277
P11234	RALB_HUMAN	12.279	8.93445	19.154	17.4591	14.677	18.7673	14.3915	13.8542	16.5607	15.3473	18.7067	10.8598	13.8203	15.5111
P11279	LAMP1_HUMAN	57.064	49.7314	53.4576	44.8336	62.3096	52.252	55.1074	52.0543	48.8339	53.1872	37.4771	46.9706	50.7642	62.6002
P11310	ACADM_HUMAN	30.4941	38.4773	31.4804	34.6697	31.9034	33.6989	23.7448	28.0744	29.9678	29.8831	35.2136	29.437	34.2667	29.2596
P11387	TOP1_HUMAN	52.2725	48.2769	52.8655	50.2976	53.2471	51.3614	51.4336	50.3499	53.2746	51.3052	49.8615	49.933	52.2614	49.0044
P11388	TOP2A_HUMAN	33.7502	34.4569	32.0011	30.666	31.6328	33.5164	33.4237	38.8929	31.638	33.1889	33.0131	31.224	32.4653	36.3263
P11413	G6PD_HUMAN	90.0071	92.9802	91.3739	97.6973	103.842	91.8846	92.1435	82.5981	96.7274	92.8237	85.8729	82.6789	91.944	93.3801
P11441	UBL4A_HUMAN	10.601	5.42485	5.09366	10.1002	8.59708	4.77591	2.41001	7.68089	6.36834	7.05526	3.17033	3.23107	8.05101	2.72724
P11498	PYC_HUMAN	27.4681	28.4776	27.3174	29.5632	25.5411	29.5726	29.1513	25.7929	26.9771	28.4213	24.3632	27.3201	28.9852	24.2397
P11532	DMD_HUMAN	2.59922	3.2793	2.24276	1.79759	3.92698	3.62747	1.68227	3.52875	1.6623	2.63097	1.32582	1.63059	2.59604	1.82837
P11586	C1TC_HUMAN	95.809	101.848	101.383	97.2912	95.9387	103.064	104.782	92.4118	100.379	101.147	100.452	93.7239	102.116	97.589
P11717	MPRI_HUMAN	4.26531	2.7469	4.70531	3.23273	3.45594	4.65871	4.15439	2.85223	3.26072	4.16169	3.84312	2.67688	5.267	2.81856
P11766	ADHX_HUMAN	32.2656	31.885	28.2538	31.4727	34.7498	29.8462	28.0593	32.1072	30.2497	25.2472	24.4504	22.8677	30.1489	24.2743
P11802	CDK4_HUMAN	6.68593	3.16311	2.61068	5.12705	5.76764	5.39916	3.63543	4.11354	3.8077	3.22437	3.49929	5.92539	4.41494	5.1164
P11908	PRPS2_HUMAN	36.7472	34.0409	39.4201	31.6743	42.9594	34.9223	30.1852	38.9105	19.4517	27.893	27.5319	39.0811	32.2601	34.303
P11940	PABP1_HUMAN	127.348	125.882	125.895	124.735	128.946	147.078	124.732	129.045	135.848	136.063	131.858	139.23	132.848	128.37
P12004	PCNA_HUMAN	180.17	172.347	177.439	174.596	189.656	169.06	168.66	168.818	153.863	168.136	188.668	183.363	179.253	177.372
P12081	HARS1_HUMAN	33.8376	30.6803	35.4094	33.8119	33.7471	32.5038	29.6656	30.3716	34.1014	28.781	41.0462	34.3462	32.8745	31.8679
P12109	CO6A1_HUMAN	17.2363	22.0899	21.1036	19.2017	16.0337	23.4116	11.7189	28.7673	18.8768	20.8043	21.4675	24.8661	17.0045	24.3134
P12235	ADT1_HUMAN	18.9116	18.8626	16.4417	19.4455	21.2396	21.7005	20.6735	21.5979	19.4155	18.9385	17.1564	19.2256	15.5112	19.1423
P12236	ADT3_HUMAN	550.973	518.653	536.5	549.651	567.212	538.117	506.858	538.274	522.29	510.508	540.025	557.186	544.409	518.658
P12259	FA5_HUMAN	10.7376	10.1945	16.6995	8.67437	16.4554	7.7529	13.9018	9.05327	12.6128	9.8827	12.991	11.8397	6.22881	11.3036
P12268	IMDH2_HUMAN	55.6215	77.527	67.8409	65.5935	73.4996	68.3553	73.8447	74.6145	66.2079	73.7317	66.965	64.1891	65.7839	65.1632
P12270	TPR_HUMAN	33.2147	32.4442	32.3198	30.5114	34.8353	31.1086	31.2885	37.6001	30.9729	33.2269	28.5705	30.8908	34.418	34.687
P12277	KCRB_HUMAN	50.0313	46.8965	44.5378	36.0268	41.4613	45.2232	35.314	44.8606	50.5692	37.7682	38.5828	49.0723	42.0525	38.5706
P12429	ANXA3_HUMAN	87.0067	78.7821	71.9322	71.6205	83.2331	76.1034	72.0609	78.1429	74.8074	76.3635	66.3348	76.8331	74.8146	76.8937
P12532;P17540	KCRU_HUMAN;KCRS_HUMAN	2.29074	NaN	NaN	2.41428	6.17128	1.69624	3.89044	2.13096	NaN	1.24842	3.17168	NaN	3.86771	4.16268
P12814	ACTN1_HUMAN	68.9815	67.0982	61.9105	60.8056	64.0692	74.0414	70.8851	70.3599	64.6789	69.3173	69.2396	73.4511	63.1696	65.1607
P12829	MYL4_HUMAN	132.802	154.175	130.783	135.548	124.746	140.029	140.221	154.686	162.909	155.543	153.255	149.495	152.638	135.991
P12883	MYH7_HUMAN	181.319	191.723	192.181	186.965	189.482	196.133	192.513	209.455	217.418	226.671	223.833	212.713	221.543	217.13
P12955	PEPD_HUMAN	5.37142	6.51159	6.01126	4.76975	5.00489	6.19927	7.31069	6.12318	5.36694	6.75669	3.776	6.0188	5.89404	6.07246
P12956	XRCC6_HUMAN	98.932	105.776	101.973	97.7156	101.86	96.0102	102.256	104.049	97.0429	101.289	91.3203	99.3377	98.0467	100.052
P13010	XRCC5_HUMAN	133.439	131.29	137.669	137.998	141.442	119.519	127.107	152.472	130.577	130.955	123.7	130.645	139.162	124.024
P13073	COX41_HUMAN	84.3596	83.2876	81.9921	86.7984	80.7199	84.9163	91.3196	90.3842	86.3755	93.009	85.1746	77.778	83.2537	80.305
P13164;Q01628;Q01629	IFM1_HUMAN;IFM3_HUMAN;IFM2_HUMAN	12.5203	15.4267	18.1119	15.162	9.78235	14.4947	6.47509	9.75224	9.58418	16.0803	17.2687	11.5736	17.1799	13.0554
P13284	GILT_HUMAN	5.3522	6.06629	2.09328	3.45112	6.39786	7.07739	3.25925	7.67614	2.15303	1.99507	NaN	5.16742	2.08308	6.42316
P13473	LAMP2_HUMAN	42.5559	32.2482	39.7433	43.9987	29.2971	37.3003	29.4619	30.5695	29.1574	40.7754	36.8502	13.8352	29.5215	29.5261
P13489	RINI_HUMAN	29.6122	26.2604	29.4019	26.5468	26.8034	25.6654	26.3193	26.79	30.0482	28.8647	26.5533	24.2261	26.6754	27.8457
P13533	MYH6_HUMAN	9.75305	11.9221	8.89247	13.0468	11.3486	10.086	9.57295	8.75151	14.7528	7.56055	11.3222	11.199	9.54832	9.02387
P13639	EF2_HUMAN	572.284	583.208	599.741	599.6	588.557	576.713	606.468	578.477	582.894	583.062	595.69	594.32	626.373	609.925
P13645	K1C10_HUMAN	50.7129	33.7189	41.2308	44.7596	45.0042	42.6707	39.6262	45.516	40.0256	46.3816	42.6854	40.6427	45.114	48.4815
P13667	PDIA4_HUMAN	50.6409	48.8476	50.055	51.508	56.3109	50.8452	45.1826	49.8193	52.6149	51.6101	56.2954	45.9861	49.7844	47.2985
P13674	P4HA1_HUMAN	2.87164	2.79386	2.95494	2.88384	2.8242	3.15287	3.40009	3.36421	3.59821	2.5054	2.38379	2.30101	3.5476	2.70841
P13693	TCTP_HUMAN	42.1973	40.2502	41.9766	38.8408	35.9039	46.5305	32.335	40.7325	34.7967	33.8322	41.5853	35.1733	42.1008	33.9149
P13797	PLST_HUMAN	67.7544	67.781	67.4393	65.969	61.942	57.0647	67.8661	65.8585	63.9337	69.4691	63.0859	61.8306	62.8761	62.5884
P13798	ACPH_HUMAN	13.9202	15.2187	13.4507	12.5519	15.593	13.1954	16.2624	15.9314	16.3789	15.0948	13.3614	17.5253	13.003	19.5323
P13804	ETFA_HUMAN	52.2388	54.0278	49.0296	55.6101	47.2523	50.613	55.5699	49.461	51.3731	55.5448	50.6113	48.985	52.0095	50.0028
P13807	GYS1_HUMAN	5.70485	6.39136	4.63399	6.56935	8.58873	7.11518	3.8358	5.98312	6.28821	4.64893	6.58992	2.353	3.59639	4.95823
P13861	KAP2_HUMAN	17.039	21.118	17.2597	22.0156	18.8096	18.2088	23.6211	15.936	19.0335	21.1443	16.7945	18.7277	16.8594	19.4024
P13928;Q5VT79	ANXA8_HUMAN;AXA81_HUMAN	2.80952	4.3527	6.82265	6.63405	3.55243	4.13656	2.97217	0.822054	2.89016	3.59743	3.11451	3.84511	2.98111	2.45218
P13929	ENOB_HUMAN	189.636	142.296	126.497	130.472	100.071	151.794	137.219	126.402	85.9718	111.35	100.308	106.414	113.336	69.3686
P13984	T2FB_HUMAN	6.76498	5.33255	6.6455	8.77772	11.5105	4.8541	6.15715	7.93794	7.46711	9.85148	8.67486	5.72993	7.19467	5.94167
P13987	CD59_HUMAN	37.5499	25.4079	33.7131	33.0554	36.5088	32.9099	39.4286	39.8053	27.3868	30.4556	21.6445	29.5933	38.311	36.3892
P13995	MTDC_HUMAN	10.0617	12.128	12.8639	9.24702	12.1532	13.7637	10.0297	9.95377	7.09337	10.3429	11.7883	6.74863	7.42348	11.3819
P14136	GFAP_HUMAN	7.32173	3.20256	4.68003	3.93254	3.83293	4.78666	3.25199	12.5839	7.29663	4.85191	6.27047	4.21193	1.8046	3.00888
P14174	MIF_HUMAN	417.612	406.92	404.61	369.018	405.87	374.886	435.529	515.785	394.753	332.231	380.541	356.164	392.129	438.992
P14209	CD99_HUMAN	21.1749	15.6416	13.1005	15.8363	10.5614	25.1791	16.1515	11.7777	12.1184	8.63452	11.6991	11.5029	8.98766	9.17864
P14210	HGF_HUMAN	19.2052	36.8552	23.0643	36.2688	32.7318	45.3323	39.4264	39.4764	22.6258	28.9547	31.889	28.4362	47.124	35.615
P14314	GLU2B_HUMAN	133.761	134.538	139.786	139.758	136.16	135.624	137.908	128.251	145.264	133.933	133.133	134.889	135.197	129.76
P14324	FPPS_HUMAN	63.6297	60.4649	52.8611	62.7695	68.0433	66.4851	54.6287	72.4054	64.6982	70.1759	53.0144	58.8864	60.6202	52.8562
P14384	CBPM_HUMAN	12.4458	7.67607	9.96943	9.65794	6.76496	9.40579	7.51808	9.77063	6.61262	5.82926	11.8999	7.14197	9.39721	7.83091
P14406	CX7A2_HUMAN	42.6739	34.3235	29.3913	44.031	45.1129	35.6909	37.8367	23.4684	36.858	28.2869	31.7971	37.553	24.03	19.7898
P14550	AK1A1_HUMAN	23.9576	26.2953	25.9499	26.1627	26.1435	25.7354	24.1817	22.5552	24.0151	22.3669	25.6595	20.7655	25.9165	29.1139
P14618	KPYM_HUMAN	1907.62	1933.78	1870.3	1913.61	1945.78	1989.98	1840.28	1772.38	1832.51	1942.33	1883.72	1771.81	1771.82	1714.38
P14621	ACYP2_HUMAN	1.40421	2.99746	1.6762	4.96712	3.49865	2.66574	1.80298	2.22751	4.15531	2.45034	2.22772	2.68645	2.49021	NaN
P14625	ENPL_HUMAN	273.598	261.611	252.799	270.778	251.727	268.442	286.245	254.601	261.642	269.901	261.762	252.992	252.703	272.399
P14649	MYL6B_HUMAN	70.644	77.2474	90.6583	59.1062	75.4846	91.5965	85.7898	94.2346	88.8231	78.1109	86.8501	93.3526	86.354	80.6586
P14678;P63162	RSMB_HUMAN;RSMN_HUMAN	78.8082	67.413	55.6847	62.2542	53.1106	55.5686	56.1923	64.8997	60.7718	58.9166	61.8234	54.1246	51.8694	48.9121
P14735	IDE_HUMAN	20.0592	23.3198	22.4433	24.1518	22.0864	25.0092	24.8014	28.4668	28.67	27.7112	21.543	22.0787	24.9525	23.3823
P14854	CX6B1_HUMAN	30.0329	22.6818	15.8808	23.3197	22.9971	16.242	18.5581	20.6704	22.2661	20.5581	16.8214	20.6271	11.735	18.8874
P14866	HNRPL_HUMAN	79.1937	83.4393	91.1293	89.2533	75.4215	95.7932	88.2192	85.6567	72.9505	83.0944	81.2274	76.4457	87.1542	83.4701
P14868	SYDC_HUMAN	47.6937	45.4421	41.2056	43.2868	49.9042	46.3346	47.9839	45.0566	41.7367	45.2476	52.9198	46.3931	48.8631	45.2243
P14923	PLAK_HUMAN	4.21099	4.60697	1.91578	3.67342	2.22228	3.0515	2.86996	1.61903	2.29765	2.72387	1.82397	2.41856	1.82008	2.4032
P14927	QCR7_HUMAN	24.5149	19.8251	21.8409	19.8131	27.4457	21.9302	24.0788	23.1994	19.7516	26.2169	18.5821	19.6911	20.4558	21.4686
P15121	ALDR_HUMAN	122.478	115.059	121.873	110.019	126.498	116.69	109.126	105.462	115.849	100.987	111.326	107.78	113.569	116.049
P15151	PVR_HUMAN	4.25813	1.15724	NaN	4.00389	3.47317	4.24412	2.31808	7.63736	3.59555	7.35525	7.21952	2.47369	3.62977	6.55542
P15170	ERF3A_HUMAN	37.4499	44.8278	42.0751	42.9831	35.6217	40.7075	46.5608	37.8694	45.6796	37.7888	41.8111	40.4548	41.7639	40.9206
P15291	B4GT1_HUMAN	10.8591	15.6486	10.8784	13.8573	16.8262	16.9197	14.355	23.6029	20.4219	15.4548	14.9227	16.9019	16.6626	13.2461
P15311	EZRI_HUMAN	56.9902	57.6969	56.6156	52.2169	63.3992	57.003	57.9676	58.2293	52.0496	59.127	53.0173	56.9288	56.5216	58.8883
P15328	FOLR1_HUMAN	147.134	154.613	154.106	137.951	140.545	145.464	171.212	129.702	143.476	144.637	139.022	175.225	144.592	142.193
P15374	UCHL3_HUMAN	21.3905	13.7539	13.9873	22.4237	17.8705	16.9992	16.3504	17.7944	19.5779	13.8507	18.4549	12.1549	13.4559	13.875
P15529	MCP_HUMAN	34.1135	39.3312	18.8323	30.6716	23.5156	34.2887	24.2446	21.1104	21.0508	28.4801	23.7231	25.527	28.12	26.7984
P15531	NDKA_HUMAN	75.0654	79.4493	74.3397	85.6981	78.8845	80.8706	83.6159	89.2559	79.1424	77.1449	77.3097	78.4285	88.8908	87.4474
P15559	NQO1_HUMAN	16.7947	23.1066	15.9758	20.0591	24.6862	21.7488	18.6827	15.9581	12.7041	22.7818	17.6161	16.89	16.2284	15.6442
P15586	GNS_HUMAN	11.1096	8.76409	12.6849	11.6256	12.3341	9.91138	9.99702	7.65138	10.88	11.4128	10.7599	9.27741	10.3942	7.81166
P15880	RS2_HUMAN	230.123	219.815	197.34	229.661	228.941	212.82	232.038	174.836	210.803	239.5	193.207	168.289	210.886	185.876
P15924	DESP_HUMAN	12.4835	9.7299	9.94287	11.0525	11.869	12.0511	11.79	11.9439	12.1246	9.66698	11.6702	8.9942	10.8759	11.9628
P15927	RFA2_HUMAN	18.728	16.3242	19.956	18.5959	17.2657	21.5876	19.3283	24.0848	18.9195	24.9163	15.9389	21.0684	20.1875	17.7864
P15954	COX7C_HUMAN	28.4184	40.9421	23.8529	28.9764	37.6324	29.8532	28.7274	31.8715	23.8995	27.8031	25.4027	28.418	22.398	32.2568
P16070	CD44_HUMAN	50.351	55.6516	53.007	49.7774	44.8117	49.7579	50.0805	50.0148	44.6021	37.1001	37.8382	42.2906	44.1052	45.5792
P16083	NQO2_HUMAN	16.6676	16.3733	20.6553	16.1549	15.409	18.6378	15.3928	17.8368	13.8484	14.7475	14.0037	11.0384	22.5554	23.5755
P16144	ITB4_HUMAN	7.80927	6.77359	10.2716	7.2813	4.52368	6.64903	7.53903	8.53269	4.94054	4.51494	8.66262	4.64669	5.97558	5.98028
P16152	CBR1_HUMAN	28.0197	35.0438	34.1124	31.6589	30.5765	31.6384	29.2026	27.6005	32.2442	29.9543	30.7942	29.8842	33.0516	26.5987
P16219	ACADS_HUMAN	2.75199	1.61935	4.07382	2.10916	6.07568	3.02451	3.17328	4.41979	3.42171	3.09436	3.3189	2.89044	6.02161	4.23245
P16220	CREB1_HUMAN	12.5649	17.1758	18.7548	14.4803	17.1333	20.8728	21.2491	11.3372	12.2707	12.0535	12.7891	6.79553	12.3656	11.337
P16278	BGAL_HUMAN	7.13806	7.39222	11.8967	8.08447	7.81965	7.86114	8.6326	6.95436	7.39324	4.28033	7.65969	6.16948	8.13456	9.92736
P16401	H15_HUMAN	145.627	162.347	140.776	146.826	155.682	158.735	169.416	162.653	177.878	147.436	169.119	156.03	166.9	171.311
P16402	H13_HUMAN	2138.62	2141.62	2221.86	2192.6	2221.82	2199.12	2158.15	2390.69	2174.73	2224.83	2114.86	2272.43	2243.38	2255.51
P16403	H12_HUMAN	1236.83	1669.81	1115.91	1146.45	1714.18	1105.58	1103.76	1243.93	1118.65	1538.83	1765.77	1318.49	1118.33	1572.34
P16435	NCPR_HUMAN	34.3619	24.0848	26.9683	23.188	28.0018	28.9674	25.044	35.1375	28.6343	27.6416	28.0533	28.9693	24.8334	29.2191
P16615	AT2A2_HUMAN	41.8494	44.8605	46.7583	46.7236	44.6493	42.8315	43.928	44.5513	45.9259	40.7594	43.597	39.8214	39.4032	42.3695
P16689	PHNM_ECOLI	47.7335	54.2466	48.6188	39.1812	48.6521	57.5403	47.7731	67.0283	63.4092	71.4024	78.4002	47.6444	42.6136	57.7365
P16949	STMN1_HUMAN	85.5884	85.2308	94.5832	87.0493	99.2602	100.516	105.985	81.4094	83.3992	90.6624	93.1928	103.639	107.767	88.3226
P16989	YBOX3_HUMAN	70.5021	78.8769	65.8321	69.7989	57.1012	59.974	68.1149	53.0119	64.39	61.6099	67.0979	61.2893	72.4254	59.7078
P17096	HMGA1_HUMAN	22.9898	24.2761	30.5572	23.0761	20.0626	20.1844	23.7597	19.1905	17.3726	27.4264	23.9413	24.5132	23.6878	27.8432
P17174	AATC_HUMAN	28.8416	34.2175	35.2441	31.1586	35.0432	30.1045	29.7392	31.8909	33.26	31.5161	30.3049	27.2594	27.8655	29.6785
P17252	KPCA_HUMAN	2.42254	2.82398	5.94071	2.27842	3.14149	1.67979	2.89704	3.02942	1.8973	2.78425	2.07151	1.73571	2.65203	2.37836
P17275	JUNB_HUMAN	2.89488	3.39846	2.61109	5.95405	1.34045	3.82748	3.80454	2.83227	3.6922	5.88958	4.18542	4.374	2.28493	2.31325
P17301	ITA2_HUMAN	19.1211	20.0796	16.9277	20.4191	21.7487	19.4765	22.4692	19.0495	18.848	23.5378	22.4075	18.8051	20.9953	19.5878
P17480	UBF1_HUMAN	16.2795	13.2473	11.8607	13.4917	13.2502	13.0141	15.5311	10.7988	10.4875	14.6464	10.9661	17.1859	12.1309	12.4923
P17568	NDUB7_HUMAN	4.96173	4.86824	5.42359	4.30756	4.54849	2.27997	3.25509	1.58207	2.28871	5.36959	3.46197	4.53101	2.68446	5.27891
P17612	KAPCA_HUMAN	16.8742	17.8422	17.8905	15.6791	18.6404	20.3646	16.9034	15.7818	22.9686	17.5579	16.4427	9.39202	15.7105	15.2743
P17655	CAN2_HUMAN	33.9581	31.3846	29.8603	25.3062	29.6647	26.7485	30.8168	30.0316	26.0468	33.1648	31.5763	28.3779	24.814	30.1718
P17676	CEBPB_HUMAN	11.2855	7.37993	6.29788	16.1037	14.4551	7.89691	7.80157	12.977	6.17628	12.1683	7.69942	8.7765	7.8797	7.32837
P17812	PYRG1_HUMAN	31.8121	34.8066	34.7049	37.8913	33.0183	26.9536	30.3492	33.2702	31.2564	35.5492	36.1471	32.9939	33.5426	39.227
P17813	EGLN_HUMAN	1.33773	1.36702	2.21067	1.86686	2.03583	1.47808	NaN	5.40567	3.0753	3.00617	2.21008	2.38576	2.24512	1.52498
P17844	DDX5_HUMAN	149.743	141.742	131.412	135.23	143.676	135.894	137.59	149.574	133.931	143.981	138.76	159.386	149.361	144.1
P17858	PFKAL_HUMAN	29.2498	25.9664	34.3695	25.6014	32.8042	33.1387	25.9353	30.8847	30.8106	29.8123	29.1337	27.1319	29.5332	28.0379
P17931	LEG3_HUMAN	79.8718	78.4764	73.1959	81.652	78.6291	71.0419	75.1792	70.5902	71.7988	72.4391	85.2296	79.4892	66.9556	64.2088
P17980	PRS6A_HUMAN	45.5734	44.2348	42.9867	39.4916	41.4917	46.1078	37.0452	47.8862	43.585	35.0827	44.5384	46.7757	41.7633	41.1207
P17987	TCPA_HUMAN	69.6156	67.8867	70.0029	63.1796	65.3288	64.7646	69.6962	64.3732	63.0577	60.3323	67.6947	61.2478	60.2691	62.3818
P18031	PTN1_HUMAN	6.42017	5.5263	6.18129	7.16384	5.54066	3.7467	3.39064	3.92624	4.81473	6.34978	5.11246	5.10134	4.49039	5.91514
P18077	RL35A_HUMAN	182.327	171.852	187.993	176.753	196.418	182.658	184.238	176.984	213.853	174.775	193.536	192.574	206.124	179.847
P18085	ARF4_HUMAN	57.1742	67.1378	56.4534	50.331	58.0609	54.9244	51.8123	67.3274	76.4033	49.0049	53.0375	63.6245	49.6274	53.8449
P18124	RL7_HUMAN	335.969	308.185	336.161	350.905	354.138	352.445	341.013	344.077	330.399	322.603	336.292	315.099	349.986	328.35
P18206	VINC_HUMAN	58.7542	60.1187	56.5985	54.3702	56.8269	56.7809	54.7296	62.978	58.2645	60.1707	58.8199	57.993	58.3214	57.312
P18583	SON_HUMAN	17.159	20.5609	17.6506	21.1406	22.3824	22.6749	16.4007	18.7873	19.3523	20.8566	18.8708	22.0568	15.7619	18.5622
P18615	NELFE_HUMAN	6.8605	6.6187	9.26327	4.2351	4.86234	4.64413	5.42716	2.85709	2.84047	6.61858	4.18171	6.98786	3.06009	3.82546
P18621	RL17_HUMAN	154.121	143.816	115.256	133.827	126.982	125.2	113.511	124.544	135.511	125.197	128.264	108.031	117.551	136.271
P18669	PGAM1_HUMAN	71.0844	72.0582	70.6372	66.0988	73.1767	79.3319	70.5124	62.8239	72.9115	75.1306	67.0267	69.7173	75.2371	65.7121
P18754	RCC1_HUMAN	74.9099	59.485	63.6364	58.8222	64.7076	57.854	59.0236	62.8332	65.8263	63.7329	61.4035	53.1257	62.1257	48.4192
P18827	SDC1_HUMAN	2.95313	1.3256	5.63362	NaN	3.89753	NaN	2.93192	NaN	2.28608	2.83301	1.72411	2.37439	0.856164	NaN
P18858	DNLI1_HUMAN	5.30973	6.50392	7.01638	6.29235	6.04287	6.51058	4.69497	7.62104	5.4005	6.05571	5.55415	6.90021	5.56586	6.1662
P18859	ATP5J_HUMAN	24.768	22.5835	18.7123	23.0699	19.5946	19.9265	20.9605	18.006	18.7664	20.881	26.2088	25.1532	18.8509	15.5969
P18887	XRCC1_HUMAN	4.46532	5.57454	7.42891	3.23883	4.77375	4.2265	4.29336	6.63795	3.54828	5.4777	6.02071	7.25171	4.90786	7.41451
P19075	TSN8_HUMAN	34.2952	35.7321	40.4683	33.1472	46.302	33.4287	45.3751	22.1416	45.8318	44.7815	36.0568	36.9445	42.3819	41.6034
P19237	TNNI1_HUMAN	6.72447	10.1005	10.9869	8.75134	9.25705	8.67303	7.06194	8.37789	9.05224	5.90252	7.33244	8.4179	11.2763	5.98256
P19256	LFA3_HUMAN	15.548	19.0091	17.4248	20.4714	10.5799	17.1414	15.5944	8.38724	8.09391	11.7701	10.6876	4.36073	10.9887	13.3617
P19338	NUCL_HUMAN	430.045	425.649	455.122	440.045	438.589	450.196	441.736	406.53	391.078	420.107	435.13	447.267	413.609	416.395
P19367	HXK1_HUMAN	10.3581	10.5411	9.44526	11.0559	6.56154	9.0897	9.02444	11.7266	10.4231	8.70778	6.96329	7.49363	8.94077	9.28423
P19387	RPB3_HUMAN	5.9608	8.04305	2.79208	7.47869	10.1087	2.3013	10.4626	4.33677	5.90656	3.31006	8.79743	12.414	5.25683	3.26173
P19388	RPAB1_HUMAN	18.5503	21.661	21.08	19.1462	19.9827	18.8659	18.5581	17.2218	16.4076	13.5502	15.6936	15.6437	16.9815	14.4647
P19404	NDUV2_HUMAN	16.0789	18.5965	17.1987	14.5052	20.0044	13.7685	17.8363	14.4671	18.9092	11.8521	14.1267	20.1077	20.8069	16.7187
P19525	E2AK2_HUMAN	5.9403	5.79874	5.82917	5.64407	6.79319	7.64688	5.23951	5.33268	7.64012	7.55957	6.05182	7.86962	4.71001	5.96282
P19623	SPEE_HUMAN	48.1115	45.9755	44.4353	53.6488	49.5632	43.7191	50.4843	48.3563	48.3427	53.7239	50.8094	66.2892	53.3894	58.7788
P19768	INSJ_ECOLI	107.03	108.257	117.088	113.554	129.478	118.606	113.745	122.531	132.341	100.182	126.626	119.267	109.529	130.697
P19784	CSK22_HUMAN	14.8497	9.84022	6.58106	7.38551	9.84462	6.48063	7.37535	10.5386	5.02477	7.79505	8.28712	11.4356	7.02865	5.78143
[truncated: 2,473 more rows]

## Sheet: +1x10%
PG.ProteinGroups	PG.ProteinNames	[1] 20220407_KK_HeLa_Ecoli-00perc_1ng_R1_A1_1_6866.d.PG.Quantity	[2] 20220407_KK_HeLa_Ecoli-00perc_1ng_R2_A2_1_6874.d.PG.Quantity	[3] 20220407_KK_HeLa_Ecoli-00perc_1ng_R3_A3_1_6882.d.PG.Quantity	[4] 20220407_KK_HeLa_Ecoli-00perc_1ng_R4_A4_1_6890.d.PG.Quantity	[5] 20220407_KK_HeLa_Ecoli-00perc_1ng_R5_A5_1_6898.d.PG.Quantity	[6] 20220407_KK_HeLa_Ecoli-00perc_1ng_R6_A6_1_6906.d.PG.Quantity	[7] 20220407_KK_HeLa_Ecoli-00perc_1ng_R7_A7_1_6914.d.PG.Quantity	[8] 20220407_KK_HeLa_Ecoli-10perc_1ng_R1_C1_1_6868.d.PG.Quantity	[9] 20220407_KK_HeLa_Ecoli-10perc_1ng_R2_C2_1_6876.d.PG.Quantity	[10] 20220407_KK_HeLa_Ecoli-10perc_1ng_R3_C3_1_6884.d.PG.Quantity	[11] 20220407_KK_HeLa_Ecoli-10perc_1ng_R4_C4_1_6892.d.PG.Quantity	[12] 20220407_KK_HeLa_Ecoli-10perc_1ng_R5_C5_1_6900.d.PG.Quantity	[13] 20220407_KK_HeLa_Ecoli-10perc_1ng_R6_C6_1_6908.d.PG.Quantity	[14] 20220407_KK_HeLa_Ecoli-10perc_1ng_R7_C7_1_6916.d.PG.Quantity
[truncated: 3,675 more rows]

[truncated: 10 more sheets: +1x20%, +5x5%, +5x10%, +5x20%, +10x5%, +10x10%, +10x20%, +100x5%, +100x10%, +100x20%]
