# Supplementary material for: Enhanced feature matching in single-cell proteomics characterizes IFN-γ response and co-existence of cell states
Source: Nat Commun. 2024 Sep 26;15:8262. doi: 10.1038/s41467-024-52605-x (PMC11427561; doi:10.1038/s41467-024-52605-x)
Supplement: Supplementary file 8 — Supplementary Data 4 [file 41467_2024_52605_MOESM8_ESM.xlsx]

## Sheet: Intro
	DIA-ME evaluation (E.coli-spike experiment) - Quantification Accuracy
	The following tables contain the protein quantifcation values of the seven 1-ng E.coli-spiked replicates per spiking ratio
	Different types of data analysis are indicated by the respective sheet name
	Each set of seven replicates, harboring a certain ratio of E.coli peptides, was analyzed separately in DIA-NN with its respective ME samples
	i.e. for instance, 10%-spiked 1-ng samples were searched along with 10%-spiked 10-ng samples
	while 20%-spiked 1-ng samples were searched along with 20%-spiked 10-ng samples in 10x DIA-ME analysis
	All three results per DIA-ME (or MBR) analysis were combined and
	Values shown here are results after joined directLFQ-normalization

## Sheet: MBR
Protein.Group	Protein.Names	20220407_KK_HeLa_Ecoli-05perc_1ng_R1_B1_1_6867	20220407_KK_HeLa_Ecoli-05perc_1ng_R2_B2_1_6875	20220407_KK_HeLa_Ecoli-05perc_1ng_R3_B3_1_6883	20220407_KK_HeLa_Ecoli-05perc_1ng_R4_B4_1_6891	20220407_KK_HeLa_Ecoli-05perc_1ng_R5_B5_1_6899	20220407_KK_HeLa_Ecoli-05perc_1ng_R6_B6_1_6907	20220407_KK_HeLa_Ecoli-05perc_1ng_R7_B7_1_6915	20220407_KK_HeLa_Ecoli-10perc_1ng_R1_C1_1_6868	20220407_KK_HeLa_Ecoli-10perc_1ng_R2_C2_1_6876	20220407_KK_HeLa_Ecoli-10perc_1ng_R3_C3_1_6884	20220407_KK_HeLa_Ecoli-10perc_1ng_R4_C4_1_6892	20220407_KK_HeLa_Ecoli-10perc_1ng_R5_C5_1_6900	20220407_KK_HeLa_Ecoli-10perc_1ng_R6_C6_1_6908	20220407_KK_HeLa_Ecoli-10perc_1ng_R7_C7_1_6916	20220407_KK_HeLa_Ecoli-20perc_1ng_R1_D1_1_6869	20220407_KK_HeLa_Ecoli-20perc_1ng_R2_D2_1_6877	20220407_KK_HeLa_Ecoli-20perc_1ng_R3_D3_1_6885	20220407_KK_HeLa_Ecoli-20perc_1ng_R4_D4_1_6893	20220407_KK_HeLa_Ecoli-20perc_1ng_R5_D5_1_6901	20220407_KK_HeLa_Ecoli-20perc_1ng_R6_D6_1_6909	20220407_KK_HeLa_Ecoli-20perc_1ng_R7_D7_1_6917
A0A0B4J2D5;P0DPI2	GAL3A_HUMAN;GAL3B_HUMAN	7486.16	6522.32	6958.7	9443.23	11042.4	9042.21	9524.53	8598.25	8207.9	6158.9	9356.07	9946.6	7697.57	7191.49	8436.89	10422.5	10349.5	9120.89	8467.46	8813.49	8432.4
A0A0B4J2F0	PIOS1_HUMAN	1489.46	1192.45	934.406	1842.4	1431.08	1392.01	1709.89	1149.77	1835.51	1253.39	1378.6	0	1802.08	1317.46	1500.81	0	2022.72	813.292	1062.01	1860.66	1221.31
A0AV96	RBM47_HUMAN	0	415.601	0	351.403	0	862.007	348.472	0	0	0	0	0	0	0	0	0	0	0	0	0	0
A0AVT1	UBA6_HUMAN	7559.01	8177.94	4730.75	6830.76	5583.44	5759.11	5376.32	9076.7	7191.79	9109.34	7138.39	7469.46	7353.92	5394.22	4057.99	7176.89	7723.76	6974.09	5587.42	7267.25	5644.58
A0FGR8	ESYT2_HUMAN	2542.18	3091.36	3968.22	2013.55	2140.56	2132.22	4478.05	2134.32	2918.01	3771.04	2217.99	2253.81	2191.94	3384.63	3167.29	2824.27	2434.72	4986.36	2877.49	4365.4	3886.09
A0MZ66	SHOT1_HUMAN	3286.87	3553.24	2893.89	1961.41	2418.36	2363.28	3471.71	3344.27	1770.35	3365.24	2220.75	4615.53	2914.23	3021.17	2271.77	2739.53	3108.18	4167.63	3974.82	4033.08	5041.82
A0PJW6	TM223_HUMAN	1760.22	2049.11	2068.59	1520.06	0	2232.97	1821.41	1252.37	0	0	1417.3	1566.64	1386.3	1159.8	0	0	3225.76	1076.7	2741.69	1828.89	1342.55
A1L0T0	HACL2_HUMAN	0	143.795	683.794	295.573	0	0	0	0	0	0	0	0	0	0	0	0	0	0	0	0	0
A1L157	TSN11_HUMAN	0	0	0	0	0	0	0	0	0	0	0	0	0	0	2468.75	2702.45	0	3080.53	2089.34	2223.33	2509.8
A3KMH1	VWA8_HUMAN	0	0	0	0	0	0	0	0	500.595	643.331	1236.58	0	0	667.448	0	0	0	0	0	0	0
A4D1E9	GTPBA_HUMAN	0	0	0	0	0	0	0	0	644.704	0	0	0	180.545	0	0	0	0	0	0	0	0
A4FU69	EFCB5_HUMAN	0	0	0	0	0	0	0	0	4277.8	4329.54	5094.01	0	0	0	0	0	0	0	0	0	0
A5A3E0	POTEF_HUMAN	115312	150906	130107	129815	129564	138173	149326	127881	125641	121753	124146	115074	133700	139016	0	0	0	0	0	0	0
A5A3E0;P63267	ACTH_HUMAN;POTEF_HUMAN	887635	889232	912786	879997	971401	956606	906632	889336	936355	934946	922718	977110	946978	936893	0	0	0	0	0	0	0
A5YKK6	CNOT1_HUMAN	5826.81	6522.52	4240.32	4976.6	5111.43	4193.12	4539.56	4616.32	5155.46	5317.67	4826.65	3582.93	3525.38	5151.65	5421.21	3213.08	5541.95	5064.41	5706.58	4119.95	4124.38
A6NCE7;Q9GZQ8;Q9H492	MLP3A_HUMAN;MLP3B_HUMAN;MP3B2_HUMAN	0	0	0	0	0	0	0	467.213	0	0	0	1396.61	0	925.865	0	0	0	0	0	0	0
A6NDG6	PGP_HUMAN	11863.5	8989.05	11704	10600.8	12332.6	10242.7	10003.9	9572.74	11907.5	13220.2	15176.2	10471.3	13110.5	10972.1	9888.5	13523.7	11527.9	10416.8	11162.9	9886.57	11319.3
A6NDU8	CE051_HUMAN	342.243	263.04	0	489.335	1100.95	448.003	340.978	0	0	0	0	0	0	0	0	0	0	0	0	0	0
A6NFE3	EFC10_HUMAN	1702.49	0	0	0	1455.99	0	2211.98	0	0	0	0	0	0	0	0	0	0	0	0	0	0
A6NHL2	TBAL3_HUMAN	0	0	854.743	0	0	0	0	824.838	961.37	427.04	992.293	392.163	504.514	0	283.094	1123.41	0	264.703	0	0	0
A6NHL2;P68366;Q9BQE3	TBA1C_HUMAN;TBA4A_HUMAN;TBAL3_HUMAN	110371	94280.7	91748.6	115220	100347	103283	112069	102030	102049	101106	100333	104684	104819	104990	100413	107157	110088	106103	105716	105806	99142.1
A6NHQ2	FBLL1_HUMAN	15584.3	16943.2	13460.1	13450.2	14697	15507.1	14543.4	14887.4	16411.5	12500.6	14835.1	12567.7	17138.3	15241.9	12439.5	15719.8	15355.9	15400.7	13092.6	12017.2	14640.2
A6NHQ2;P22087	FBLL1_HUMAN;FBRL_HUMAN	1149.95	1311.12	1718.71	2377.26	1600.19	1662.16	1761.34	2015.91	1453.95	1929.12	1709.84	854.654	851.076	1666.13	929.535	2386.14	1853.1	1868	1785.22	0	1174.6
A6NHR9	SMHD1_HUMAN	1961.01	2194.46	1811.39	1457.91	1863.04	2150.98	1868.42	2216.99	1855.21	3958.74	2793.44	6271.83	1621.32	1366.55	0	641.393	2014.61	1747.91	0	3103.89	0
A6NIZ1;P61224	RAP1B_HUMAN;RP1BL_HUMAN	0	0	0	0	0	0	0	8030.48	10517.3	8942.93	8882.93	7134.87	8875.27	8203.81	0	0	0	0	0	0	0
A6NKT7;Q7Z3J3	RGPD3_HUMAN;RGPD4_HUMAN	1438.82	903.103	1264.69	0	747.463	1248.01	1069.15	0	0	0	0	0	0	0	1178.17	840.588	0	840.145	717.127	972.376	1007.71
A8MWD9;P62308	RUXGL_HUMAN;RUXG_HUMAN	9196.39	8409.31	8063.46	6911.26	8309.56	8288.24	7085.28	8106.24	8656.31	6042.81	6076.14	7180.53	7215.4	4791.67	8391.47	10901.3	9827.97	7783.26	4880.9	6826.61	4195.86
A9QM74	IMA8_HUMAN	972.602	499.775	0	0	0	0	0	0	0	0	0	0	0	0	0	0	0	0	700.705	1035.45	0
B0I1T2	MYO1G_HUMAN	26432.2	23259.6	28574.1	19703.8	28777.6	26529.4	26435.3	21811.1	24642.3	23623.6	26521.4	25226.5	25894.1	29539.4	25689.1	28637.4	24733.3	23152.9	23717	25597.6	25875.7
B5ME19;Q99613	EIF3C_HUMAN;EIFCL_HUMAN	47219	47138.7	46763.4	44985	43936.8	51105.1	46783.5	53953	49815.4	49451.1	45067.6	47396.6	44624.4	48055	50737.6	43546.6	43005.6	46013.7	50873.7	53441.4	47520.2
C4AMC7;Q6VEQ5	WASH2_HUMAN;WASH3_HUMAN	0	0	0	0	829.996	421.003	562.052	0	0	0	0	0	0	0	0	0	0	0	0	0	0
C9JRZ8;O60218	AK1BA_HUMAN;AK1BF_HUMAN	0	2106.07	1804.07	2032.88	2516.46	2981.02	2115.81	0	0	0	0	0	0	0	0	0	0	0	0	0	0
E9PAV3;Q13765	NACAM_HUMAN;NACA_HUMAN	22403.2	26771.6	25578.3	28476	29065.9	24729.3	22103.3	28070.9	26041.8	19358.8	19945.4	21490.2	20196	26811.2	26109.5	27242.5	28832.6	22119.8	27976.6	23655.3	25320.9
E9PRG8	CK098_HUMAN	3467.68	3586.01	3117.8	3057.39	4169.53	3203.76	4290.62	4777.26	3051.29	2625.81	3627.56	2556.38	2973.18	4572.31	3436.65	2028.54	4360.39	3464.77	2878.22	4800.37	4667.28
G2XKQ0;P63165	SUMO1_HUMAN;SUMO5_HUMAN	4942.4	3572.06	6598.48	5213.91	4335.93	5207.58	4836.96	4417.14	4749.56	6149.26	7295.69	5540.4	4975.87	4288.46	8635.58	5853.93	5876.11	4890.25	4713.49	8455.3	3676.81
L0R6Q1	S35U4_HUMAN	2717.76	2372.9	2420.63	1903.45	2570.8	2274.58	2148.27	3311.1	0	2436.83	1332.64	4072.46	2426.87	2228	2172.95	2246.47	3418.5	1616.96	1642.99	3793.84	2673.5
O00115	DNS2A_HUMAN	2553.67	1799.81	0	0	1874.91	2281.77	2396.13	0	0	0	0	0	0	0	1215.94	2261.5	1399.41	1219.22	1936.3	2010.07	2025.15
O00116	ADAS_HUMAN	7490.26	5603.63	7956.64	8424.69	8145.9	8270.3	8935.26	7503.59	6850.3	6691.33	6284.34	6643.58	6505.99	7027.74	9905.01	6796.73	7547.72	5565.24	6273.96	5591.26	5696.23
O00139	KIF2A_HUMAN	4709.3	5427.58	4419.8	5049.56	4622.65	4274.44	3969.7	4570.56	4347.18	3648.82	5073.26	4268.8	2706.48	7255.54	3712.71	5516.92	4139.34	3381.98	3080.32	4560.39	3379.18
O00148	DX39A_HUMAN	14544.8	10760	14935.4	14730.1	10674.3	14522.3	9412.93	11392.3	14515.7	13105.3	13042.2	12140.2	12128	10411.2	13033.5	14853.5	13051.6	14574.4	13581.8	15635	13609.3
O00148;Q13838	DX39A_HUMAN;DX39B_HUMAN	105561	105520	101407	112114	114146	104664	104451	107862	107693	103626	99944.2	108851	108730	104283	97504.6	101801	104051	100340	101320	107370	105714
O00151	PDLI1_HUMAN	7226.32	6411.09	5253.25	7416.11	4837.39	5192.46	6855.07	6005.28	4763.56	6651.61	5503.32	5998.28	5049.99	7423.26	4834.18	7874.38	7652.49	7005.95	6920.21	7644.99	6362.41
O00154	BACH_HUMAN	13408.6	13467.4	17096.3	11713.5	14021.5	14861.2	17520.1	14627.7	11967.3	14290.5	11788.4	13478.6	14433.7	17180.1	11537.1	15973	15584.6	13663.9	17844.1	16216.1	15526.1
O00159	MYO1C_HUMAN	15066.7	19275.6	15394.8	16384.4	17794.1	19041	16475.3	16945.4	14888.2	14561.1	18942.6	20422.1	18729.2	21343.2	19893	17595.2	15802.3	16736.2	16728.8	17114.4	12664.3
O00161	SNP23_HUMAN	1190.65	907.066	872.83	682.514	1340.88	905.582	1289.76	1510.1	0	1666.44	851.826	1271.26	445.767	1205.56	0	0	0	0	0	0	0
O00165	HAX1_HUMAN	2018.27	1485.2	3093.53	2534.31	1662.48	954.943	925.95	0	0	0	0	0	0	0	1633.62	2389.86	0	0	0	0	0
O00170	AIP_HUMAN	6886.04	11948.8	8286.28	10822.1	8532.59	8908.55	8902.97	8122.78	9349.31	9326.63	9552.52	7416.39	6796.28	6347.93	8417.85	9260.52	11395.5	11542.6	11663.8	7199.18	11737.6
O00186	STXB3_HUMAN	1623.56	1476.22	1149.47	1080.39	1783.05	1608.05	986.131	1456.96	1497.11	2600.6	2756.35	3048.51	2114.52	1616.92	1429.03	2222.01	1827.49	1427.29	2204.37	2002.25	1250.08
O00193	SMAP_HUMAN	6537.96	7566.95	5599.55	4702.52	6922.39	5591.47	6563.21	0	0	0	0	0	0	0	0	0	0	0	0	0	0
O00203	AP3B1_HUMAN	5832.6	3972.29	4360.95	3377.92	3593.01	4064.63	3443.87	5784.7	4080.47	3885.97	2791.1	6721.44	3012.84	3903.54	4085.88	5926.54	5353.69	6956.68	4162.7	4028.53	6051.43
O00217	NDUS8_HUMAN	6849.89	7221.12	5485.28	8095.31	6423.42	6048.65	4834.68	7071.59	5703.22	4125.54	4867.99	5057.09	5763.48	6168.16	4167.78	4970.06	6289.87	5221.09	7717.66	4706.31	5645.94
O00231	PSD11_HUMAN	23520.5	32298.2	35269.3	30654.1	28164.2	33526.8	27668	30062.7	35177.7	32966.9	37192.1	33140.4	35342.7	28130.1	27417.5	40419.4	37307.8	33504.7	30812.8	30451.3	24737.7
O00232	PSD12_HUMAN	14631.5	12017.8	15006.4	17708.7	17807	14473.7	17943.9	13704.6	13176.2	17374	14277.5	15710.2	20525.9	16462	18267.6	14059.5	18559.2	18704.9	13942.6	19025.6	15897.7
O00233	PSMD9_HUMAN	11509.7	13010.4	11709.3	10437.5	13852.8	11990.3	8912.51	9444.57	11780.6	10396.5	7936.21	14272.2	11440.5	12103.6	6097.81	9751.61	11489.1	13314.7	9327.27	13503.2	10878
O00244	ATOX1_HUMAN	4484.64	3679.41	3732.4	2704.38	2725	3401.19	3278.27	3638.51	1927.91	3117.3	4904.49	2381.29	2930.03	3181.79	2140.1	2656.05	2852.21	4224.18	4159.83	3089.17	2135.37
O00264	PGRC1_HUMAN	11147.4	14804.4	16333.8	14277.4	12225.3	12589.1	16147.6	17447.1	15631.7	14385.9	15092.3	15968.2	17267.6	20318.2	13806.7	14442.8	11498.1	12293.2	13616.1	14670.2	14267
O00264;O15173	PGRC1_HUMAN;PGRC2_HUMAN	4461.4	4296.3	5123.46	3446.69	4539.28	5416.03	5239.57	7990.69	8009.49	6213.32	6076.81	5062.95	5391.03	5845.32	6255.09	8671.02	8336.31	8178.93	7789.84	8553.4	7670.64
O00267	SPT5H_HUMAN	7303.79	4585.03	9256.24	6035.09	7451.78	7394.97	9144.66	8976.81	6635.4	5808.71	6805.63	5317.61	7773.15	5254.79	7536.69	6406.87	9651.02	8029.43	8478.64	7107.3	8572.1
O00268	TAF4_HUMAN	0	0	1196.64	1210.2	1568.12	1531.01	990.462	0	0	0	0	0	0	0	0	0	0	0	0	0	0
O00273	DFFA_HUMAN	4186.88	2708.72	4718.77	3272.58	3225.14	2070.21	3945.91	4997.72	2762.87	2296.16	2019.83	1937.44	2062.44	5162.97	2610.47	1711.63	3003.92	4440.95	1998.08	1941.98	3688.27
O00299	CLIC1_HUMAN	68591.9	68416.3	70606.4	73294.2	69085.9	69929.8	69966.4	72130.4	70427.4	77310.9	76492	78018	79956.2	73251	72113	77438.9	74864.8	73258.6	70379.1	70578.1	60439.7
O00303	EIF3F_HUMAN	31541.6	23946.9	26034.2	32514.4	29975.4	26285.3	27615.5	26481	28644.5	28109.3	28401	25427	28014.4	28077	26587.2	28963.4	33781.4	21690.3	21952.9	28059.9	27326
O00330	ODPX_HUMAN	2272.52	1405.59	2946.93	3104.71	1794.48	1915.71	2280.03	1698.36	1709.17	1181.94	1181.02	2107.07	1673.13	1644.18	3976.55	3684.08	3039.72	3489.81	3108.61	3749.18	3705.72
O00391	QSOX1_HUMAN	1016.26	1427.43	1211.57	1049.28	786.395	1009.01	1192.8	0	0	0	0	0	0	0	443.373	681.504	1077.01	773.011	908.726	0	566.731
O00400	ACATN_HUMAN	0	0	0	0	0	0	0	952.622	892.198	1008.49	0	714.881	570.924	522.985	0	0	0	0	0	0	0
O00401	WASL_HUMAN	1573.53	936.859	952.728	1040.04	757.124	0	858.772	0	0	0	0	0	0	0	0	0	0	0	0	0	0
O00410	IPO5_HUMAN	33361.7	36957	31802	37649.6	33448.5	33343.5	32395.6	36362.2	35560.2	34342.9	33443.5	36929.7	36105.9	33318.6	42117.8	37296.8	41858.2	38096.8	31661.7	42314.2	32365.8
O00422	SAP18_HUMAN	15608.2	12895.5	13682.8	11755.7	11161.8	14684.1	15879.8	10695.9	11809.7	13647.3	13747.6	12240.7	12642	13602.2	12622.2	10677.5	12568.1	20467.4	12164	15052.1	11347.8
O00425	IF2B3_HUMAN	17951.8	13634.9	18554.9	12367.3	12757.9	16299.3	13606.3	17605.9	16241.6	12616.8	13287.3	15408.1	16598.4	12849.2	17276.2	17123	14622.2	14417.3	18601.2	15002.9	15642.5
O00425;Q9NZI8	IF2B1_HUMAN;IF2B3_HUMAN	6203.3	6433.57	5317.98	6987.55	6051.16	4266.59	5845.59	3423.2	4700.76	6766.36	3927.18	5877.15	4854.2	4774.36	5664.49	4316.02	5858.96	6169.86	6250.41	5989.38	5095.82
O00429	DNM1L_HUMAN	19060.9	17267.8	17512.8	17210	14921.2	17704.5	19108.2	15683.1	15814.2	14454.4	19418.5	18583.8	16286.7	17983.7	15271.5	22482.6	16527.6	15327.9	19314	20687.4	16170.4
O00442	RTCA_HUMAN	0	0	0	0	0	0	0	0	0	0	338.971	554.947	0	456.593	0	0	0	0	0	0	0
O00461	GOLI4_HUMAN	599.546	735.906	1534.1	1163.42	653.493	1141.25	1850.18	0	487.782	0	396.316	667.407	0	552.989	247.315	455.986	516.456	459.976	733.942	927.726	763.358
O00479	HMGN4_HUMAN	0	897.839	1175.06	0	0	1344.01	1075.39	0	0	0	0	0	0	0	1852.59	1545.66	1459.47	0	0	1173.86	1719.13
O00483	NDUA4_HUMAN	9795	10708.1	12178.9	10710.2	11655.3	9139.56	9170.89	8936.45	11397.8	9115.51	10650.3	11463.1	11964.8	9261.55	11064.7	10869.5	8486.32	8805.4	9546.06	10136.9	8879.53
O00487	PSDE_HUMAN	11209.9	13043.4	9819.08	11137.3	11674.9	12204.3	11080.8	12934	8963.98	8599.19	9469.91	11773.4	8892.35	9948.22	9504.32	9472.13	10255.4	8713.88	12558.8	10541.8	9610.3
O00499	BIN1_HUMAN	1715.19	1131.57	1928.56	1328.53	1132.43	1012.59	1139.15	0	1814.43	0	0	0	2141.79	3814.26	0	897.467	2467.36	2243.62	1455.18	1272.61	1948.16
O00505	IMA4_HUMAN	593.991	1232.48	554.79	1805.02	827.487	501.598	554	914.356	1489.38	0	653.292	550.959	1149.22	730.38	975.704	773.118	0	549.934	1256	512.77	0
O00505;O00629	IMA3_HUMAN;IMA4_HUMAN	3594.1	5025.21	4030.28	2616.19	4082.8	3016.5	2899.22	2674.49	4301.49	3636.16	3527.21	2460.33	4062.18	2846.99	3537.89	3848.56	5279.43	5291.09	4545.55	4657.5	4863.07
O00534	VMA5A_HUMAN	621.261	500.541	610.297	799.536	842.482	570.876	1172.66	1407.03	2340.55	806.961	2191.57	2405.45	2373.65	1131.11	1930.58	1018.86	1248.79	2185.41	2235.62	0	873.984
O00541	PESC_HUMAN	15118.3	17500.6	17314.4	17505.2	13049.6	15497	17625.3	15622.4	16446.8	16321.1	14071.2	10610	13113.2	18649.2	15258.1	15311.7	16778.4	14235.4	13903.4	18203.9	14630.7
O00560	SDCB1_HUMAN	0	0	0	0	0	0	0	0	0	0	0	0	0	0	0	532.244	0	978.256	1228.06	614.965	415.144
O00566	MPP10_HUMAN	1169.89	2319.47	0	1186.21	1406.17	844.785	1288.34	0	0	0	0	0	0	0	0	0	0	0	0	0	0
O00567	NOP56_HUMAN	35925	42122.7	45549.2	41853.1	36949	41729.4	34843.1	34588.5	42377.9	39919.4	46614.2	35440.1	41626.7	42302.4	37430.1	40566.2	35704.2	39669.9	37314.3	34991.2	39232.3
O00571	DDX3X_HUMAN	91804.7	99613.6	98705.1	87348.2	95044	98626.2	101866	102016	91062.8	97793.8	97840.7	87178.3	105692	103731	100474	100133	102931	98283.2	103124	102527	100656
O00571;P17844;Q92841	DDX17_HUMAN;DDX3X_HUMAN;DDX5_HUMAN	13305.6	15137	13981.3	14146.4	14863.6	13397.1	12882.3	14456.7	14629.1	13362.1	13445.2	14532.2	13475	15208.6	12531	10554.5	10541.7	9389.29	12415.6	11745.6	9064.23
O00592	PODXL_HUMAN	26062.2	24686.4	26300.6	28996.1	27024.2	26600.2	26871.4	25870.3	30228.4	23804	22431.8	27559.6	24509.3	22825.7	25274.1	26392.9	22861.6	23732.8	25472.3	26898.1	25710.6
O00625	PIR_HUMAN	6480.63	8642.79	7409.4	5660.13	7055.14	6724.4	8009.39	6161.71	4393.82	5719.83	5107.58	6967.31	6942.57	5806.04	7955.94	10687	6404.52	6842.39	8993.47	6763.81	5442.24
O00629	IMA3_HUMAN	0	0	0	0	0	921.005	715.678	0	0	0	0	0	0	1750.27	0	0	0	0	0	0	1161.02
O00743	PPP6_HUMAN	1360.68	1525.81	1909.99	1679.58	1559.01	1243.76	788.378	2779.95	1811.25	1115.15	535.825	1696.79	1837.31	1184.69	1706.27	761.937	1480.93	1386.77	1592.82	1429.29	1459.1
O00754	MA2B1_HUMAN	0	0	0	0	0	0	0	0	365.964	0	268.903	0	0	372.567	0	0	376.763	535.161	0	457.28	0
O00764	PDXK_HUMAN	10857.5	5885.31	6322.13	8186.47	7366.51	5260.62	7492.66	7333.86	10002.7	10356.6	7609.35	10337.2	10619.6	8096.51	9355.51	10070.3	7557.21	9274.69	10056.6	9468.8	11437.1
O00767	SCD_HUMAN	1445.81	5280.08	1062.2	2208.58	1522.96	1697.01	1664.92	1599.68	1219.25	1573.21	1263.09	1661.14	929.723	1160.51	1521.63	1431.75	1722.07	1641.93	1850.3	1406.88	1243.71
O14519;O75956	CDKA1_HUMAN;CDKA2_HUMAN	0	715.468	399.986	623.983	0	358.003	1298.97	0	0	0	0	0	0	0	0	0	0	0	0	0	0
O14530	TXND9_HUMAN	0	0	0	0	0	0	0	395.334	0	0	1090.96	0	647.807	411.567	0	0	0	0	0	0	0
O14531	DPYL4_HUMAN	4941.6	3463.37	3430.59	3285.78	3832.31	3619.04	2973.9	0	0	0	0	0	0	0	0	0	0	0	0	0	0
O14545	TRAD1_HUMAN	0	0	0	387.528	0	0	192.347	0	0	0	0	0	0	0	0	0	0	0	0	0	0
O14548	COX7R_HUMAN	2045.07	2148.11	2986.05	2810.19	3167.46	2393.02	3036.32	2815.76	2435.27	2473.58	2394.48	3817.23	2385.22	2907.62	2971.67	1888.83	2192.94	4007.66	2261.34	3009.41	1591.61
O14556;P04406;P0A9B2	G3P1_ECOLI;G3PT_HUMAN;G3P_HUMAN	161921	165099	177650	166345	166228	162192	185853	0	0	0	0	0	0	0	0	0	0	0	0	0	0
O14561	ACPM_HUMAN	2599.89	2458.71	3981.52	3344.17	3045.17	2800.74	3164.07	5452	5715.79	3214.84	5195.42	4591.11	2449.62	2474.34	2118.63	2264.98	1631.26	2303	2773.97	2198.9	2367.36
O14562	UBFD1_HUMAN	3013.52	2327.27	2507.55	3172.22	2476.53	2488.31	3066.5	2052.2	2678.22	2644.76	1223.43	3481.32	2183.7	1723.5	2720.12	1853.11	2569.45	2097.85	3378.78	1884.84	2624.43
O14579	COPE_HUMAN	4646.11	3869.92	3660.52	4324.89	4238.94	4841.07	4182.51	2450.76	3165.09	2949.79	3136.16	3554.03	3626.47	3178.06	3445.36	5143.24	5187.87	5976.43	5120.25	4471.53	3791.35
O14617	AP3D1_HUMAN	1382.88	1218.56	1074.73	0	1579.15	1217.95	710.939	1838.75	1664.06	1369.32	2759.07	1508.92	1504.94	1552.83	1542	2505.25	1579.05	2700.96	1220.45	1696.43	2219.49
O14618	CCS_HUMAN	642.427	919.972	0	1307.53	847.572	838.355	1173.39	0	493.574	1236.97	942.354	603.299	966.262	1191.9	0	0	0	0	0	0	0
O14656	TOR1A_HUMAN	438.282	455.936	1208.26	0	462.494	661.005	415.919	0	0	0	0	0	0	0	466.273	455.647	428.137	573.524	481.736	1555.8	945.699
O14657	TOR1B_HUMAN	0	547.122	0	0	697.632	997.006	0	0	0	0	0	0	0	0	0	0	0	0	0	0	0
O14684	PTGES_HUMAN	9333.12	10437.4	9616.23	9934.49	12202.3	9610.06	11287.2	8571.36	11168.6	10526.2	11161.4	10747.5	10525.6	9323.65	9075.64	9334.85	10159.2	10900.8	9010.61	11738.6	8802.4
O14732	IMPA2_HUMAN	8295.85	10049.2	9176.41	9377.7	9313.38	8215.48	8344.23	11553	9905.3	12087.9	10524	11866.7	9872.87	13519.5	7739.58	9192.61	9448.27	8615.28	8851.69	12842.1	9755.07
O14734	ACOT8_HUMAN	1231.03	1469.51	1493.72	853.872	1641.31	692.005	1162.82	0	0	0	0	0	0	0	0	0	0	0	0	0	0
O14735	CDIPT_HUMAN	1332.31	361.24	1047.26	1413.82	1342.32	877.006	1170.32	0	0	0	0	0	0	0	0	1555.48	1271.09	792.192	1552.86	0	1157.58
O14737	PDCD5_HUMAN	11526.2	12602.3	8787.66	10119.4	12880.7	11234.1	11696	11482.1	12605.4	8047.17	9722.52	10827	8514.55	13261.5	12314.9	10680.1	12685.6	12175.4	11342.1	11840.8	11225.8
O14744	ANM5_HUMAN	26859	29717.6	25521.5	22115.8	27652.8	29845.7	31677.8	28546.6	21399.5	28430.3	22887.7	25495.2	23950.7	32065.6	28807.7	26014.6	29782.1	25789.1	27392.1	24252.4	23293.1
O14745	NHRF1_HUMAN	15184.9	13518.6	10442.1	13242.2	15329.1	13258.7	13297.3	10872.7	13605.6	13674.8	12713.5	12351.3	11806.2	15347.8	12196.8	13965.4	10711.9	16143.7	12045.5	12056.7	11241.1
O14773	TPP1_HUMAN	1661.94	3022.82	1916.01	2022.57	2472.33	2470.03	2808.81	1251.5	2540.96	1910.45	1492.29	2314.76	3703.99	2961.62	2608.81	2180.54	2367.86	4379.6	2394.77	2000.33	2377.11
O14776	TCRG1_HUMAN	20015.1	20314.3	23349.8	22600.6	23725.6	22635.2	19626.1	18543.8	20055.4	22459.1	20173.4	20050.6	15771.3	21419.1	16785.9	25854.6	25578.1	19494.7	22235.7	20725.7	22109.6
O14787	TNPO2_HUMAN	2816.53	1783.41	1842.26	2009.89	3050.58	1586.01	960.484	1813.09	2468.84	1515.89	2459.9	2306.73	2380.83	1742.35	3345.08	2413.75	2585.96	3636.79	2884.93	1455.93	1366
O14787;Q92973	TNPO1_HUMAN;TNPO2_HUMAN	9132.1	7946.33	6343.09	10860.5	9163.74	12845.5	10216.2	5493.71	3353.31	3326.28	2582.56	4686.09	4329.56	3734.44	6891.22	7831.52	6213.28	6774.78	4942.26	5720.11	6514.29
O14802	RPC1_HUMAN	0	1894.08	1954.59	2139.06	0	1867.21	1800.43	0	0	0	0	0	0	0	0	0	0	0	0	0	0
O14818	PSA7_HUMAN	47830.3	46716.5	58797.9	50213.3	49863.7	51138	52170.2	47736.8	53375.7	43218.1	44668.3	49532.6	49594.9	54052.9	45814.9	49410.2	54197.3	53761.3	48541.7	48930.1	47000
O14828	SCAM3_HUMAN	5304.46	3377.2	4785.52	4912.8	2994.38	3953.39	3422.34	5726.21	4597.58	5911.11	5782.43	4846.35	4616.15	3565.84	6562.42	7800.23	11326	7316.85	6462.46	5353.14	5984.68
O14880	MGST3_HUMAN	558.767	485.747	225.718	775.056	518.554	486.006	395.935	0	661.774	0	1051	492.053	529.824	255.247	909.648	593.127	1223.53	260.867	208.022	586.931	248.053
O14907	TX1B3_HUMAN	777.035	1215.25	775.078	678.174	909.417	912.009	835.585	0	646.602	931.725	768.838	1254.18	916.224	1117.7	716.061	1441.57	226.438	429.664	470.786	1014.43	408.252
O14908	GIPC1_HUMAN	2233.21	1262.78	2343.75	2449.59	2623.45	2368.75	2119.61	1356.24	4338.67	4078.8	2357.17	1852.12	3861.76	3320.68	2890.21	3021.05	3754.79	2971.91	4272.28	2273.23	2255.51
O14920;O15111	IKKA_HUMAN;IKKB_HUMAN	0	0	0	0	0	0	0	0	0	0	0	0	0	0	2674.82	0	2903.73	2462.89	0	2621.03	0
O14929	HAT1_HUMAN	6219.02	6765.77	5740.87	5240.6	5739.6	7301.55	5221.46	6833.61	5230.58	6180.16	7058.68	4056.72	7082.08	6024.99	4581.2	5987.51	6119.43	8719.63	4399.49	6249.15	5003.36
O14936	CSKP_HUMAN	424.312	0	745.201	656.824	605.757	541.003	553.309	0	0	0	0	0	0	0	0	0	0	0	0	0	0
O14949	QCR8_HUMAN	15401.3	12259.5	12507.3	12102.7	14595.9	13331.9	12061.9	15567.9	11830.2	14795.7	13031.2	10836.5	11674	11820.8	11343.9	14697.4	11688.1	14341.5	14274.1	13896.1	13912.9
O14950;P19105	ML12A_HUMAN;ML12B_HUMAN	35071	32157.3	33114.8	33490.8	25569.5	27468.1	29267.9	31348.9	32133.2	32126.9	32962.7	34804.2	33273.5	30563.8	28369.3	35604.9	28086	28600.5	31130.5	29973.6	26907.6
O14964	HGS_HUMAN	4858.04	4020.55	4959.24	4093.81	5305.24	4912.62	5745.98	5821.35	4356.41	5305.04	3642.46	3971.5	4503.08	3571.95	3257.67	4094.66	5608.65	4759.9	5946.55	4813.53	5302.61
O14974	MYPT1_HUMAN	5818.7	5249.79	5004.95	5369.85	5429.97	4426.28	4365.57	3941.32	2665.44	4347.9	4563.1	4724.87	5031.33	4677.29	6348.52	6099.96	8450.48	5204.6	6039.91	7199.34	6065.82
O14975	S27A2_HUMAN	27528.8	27839.9	26982.3	27101.3	31003.7	31601.1	29065.7	27530.8	24304.1	24564.5	23392.5	26208	23724.3	26577	26931.4	26819.9	27179.5	24341.9	27424.1	28742.1	23538.5
O14976	GAK_HUMAN	0	1616.05	0	0	0	3046.07	2047.41	0	827.646	152.776	0	1027.62	278.887	664.307	0	0	0	0	0	0	0
O14979	HNRDL_HUMAN	15172.2	28795	28047.6	23920.4	19027.1	22900.6	21129.5	28669.8	27785.3	28571.4	28474.5	30493.6	28542.7	27096.7	20566.1	24630.6	28914.6	23063.5	23394.7	22264.3	14767.2
O14979;Q14103	HNRDL_HUMAN;HNRPD_HUMAN	0	498.022	788.351	702.802	823.766	827.004	1152.83	734.467	390.615	439.979	0	691.833	806.543	0	0	0	1008.5	0	456.186	0	360.019
O14979;Q99729	HNRDL_HUMAN;ROAA_HUMAN	17611.7	19114.3	17113.1	16686.7	18312.9	18783.1	18858.7	17690.7	21603.3	19438.7	19393.3	19883.8	18722.7	21184	19691.6	18691.3	21745.7	21352.8	20752.9	21055.9	22472.8
O14980	XPO1_HUMAN	53870.7	61040.1	64338.1	54171.2	52438	59598.6	58836.6	59258.9	61496.5	60036.1	63769.2	65453.2	61029.4	55844.6	59649.2	65506.6	66381.2	61321.2	55072.6	54185.9	52410.1
O14981	BTAF1_HUMAN	566.694	0	394.644	0	982.403	1561.66	1165.22	0	0	0	0	0	0	0	0	0	0	0	0	0	0
O15020	SPTN2_HUMAN	9803.48	5805.12	5389.52	4970.45	5223.68	6836.21	7252.09	0	0	0	8542.08	8192.63	7618.44	7420.45	0	0	0	0	0	0	0
O15020;P11277;Q01082	SPTB1_HUMAN;SPTB2_HUMAN;SPTN2_HUMAN	0	0	0	0	0	0	0	4854.35	3896.08	4106.6	2392.86	3858.98	3029.68	4225.76	0	0	0	0	0	0	0
O15020;Q01082	SPTB2_HUMAN;SPTN2_HUMAN	2824.54	4370.07	3132.1	3411.68	2430.57	2734.01	3178.02	0	0	0	0	0	0	0	3564.53	2975.97	3270.26	3674.73	3138.32	2943.73	4430.01
O15027	SC16A_HUMAN	6104.51	6632.65	6003.54	5723.48	5938.04	4203.43	6332.53	4496.92	6163.88	5677.1	12051.3	7360.73	6724.96	6249.55	5528.33	6164.17	6886.95	5671.68	5109.84	6772.75	5819.75
O15031	PLXB2_HUMAN	1159.8	616.74	461.913	677.364	812.272	423.798	1041.46	2707.12	2546.17	3023.46	1082.6	1730.33	2977.72	3707.44	1921.36	0	6734.73	4217.18	1899.95	2638.19	2263.91
O15042	SR140_HUMAN	4790.62	3838.72	2385.79	6016.67	4533.57	5590.45	5943.06	5077.07	5432.56	4624.92	4201.25	6118.95	3744.08	4576.59	4020.08	7663.14	4822.89	4887.68	3891.39	3590.04	2986.7
O15067	PUR4_HUMAN	30371.3	28297.6	26885.7	26764.7	31665.9	27862.6	31064.4	27625.1	30732.2	29757.5	30364.7	27671.9	25801.2	27162.6	27774.3	29117.3	28443.9	29419.2	29544.6	25328.1	30941.6
O15118	NPC1_HUMAN	751.984	1130.42	1716.47	638.197	1345.63	795.85	1104.22	1231.45	1053.89	1526.28	498.389	1461.7	991.403	1020.12	1014.18	1075.2	0	683.078	0	1095.74	994.923
O15120	PLCB_HUMAN	1075.62	1716.77	1920.27	1804.63	1538.53	1622.01	1260.25	0	0	0	0	0	0	0	0	0	0	0	0	0	0
O15126	SCAM1_HUMAN	497.628	0	0	0	0	0	738.598	0	440.421	0	404.757	1001.64	589.065	768.086	1035.17	501.77	387.734	508.917	390.689	807.747	0
O15127	SCAM2_HUMAN	1086.08	1517.9	375.856	589.556	1304.51	1863.29	1852	1056.43	910.928	881.479	1460.4	1768.96	1540.51	869.97	1394.71	243.323	1371.18	1677.87	1015.14	1709.03	1284.15
O15143	ARC1B_HUMAN	6790.54	7063.05	7074.32	6122.58	6785.65	7226.31	7197.89	6030.73	6310.61	6310.3	7690.98	5971.06	7185.87	8082.43	6014.31	9649.91	7733.93	6989.83	7526.18	4961.06	6748.01
O15144	ARPC2_HUMAN	18975.8	17557.4	17837.4	19052.9	19498.9	17919.4	21224.3	19911.9	16461.9	15622.6	16473.8	17593.2	17628	17681.8	17702.8	16799	14543.8	19588.8	18343.3	18571.2	17687.7
O15145	ARPC3_HUMAN	13712.2	12787.6	14904.8	15270.8	11954.3	15278.6	15651.8	14503.2	14647.3	14488.1	14806.9	15486.4	14558.3	15144	15518.9	10841.9	16761.3	18754.6	14633.3	11054.1	11809.5
O15160	RPAC1_HUMAN	6319.19	5936.27	5077.01	6867.46	5276.4	4914.74	4481.66	5222.18	5449.75	6961.74	5708.61	4012.92	4227.25	5183.37	3629.31	5740.32	5039.55	4715.67	4618.38	4297.05	5344.05
O15164	TIF1A_HUMAN	0	0	0	0	0	0	0	628.721	462.671	0	0	0	867.292	0	0	0	0	0	0	0	0
O15173	PGRC2_HUMAN	8819.59	8693.79	7646.46	9131.18	9130.88	7472.27	7614.44	6626.32	7850.92	7188.1	8555.92	7322.17	8731.08	5945.25	9079.75	7434.84	10917	9490.15	10200.2	7220.35	9544.92
O15212	PFD6_HUMAN	8178.28	7729.6	5629.93	8233.76	7355.68	6571.72	6530.41	5149.47	6885.61	7123.66	6038.51	6697.48	6838.38	6749.62	5783.4	7548.31	8081.85	6613.08	4892.24	7642.31	4773.71
O15213	WDR46_HUMAN	1545.66	2509.52	1895.49	2442.31	1783.95	2399.75	2359.59	0	0	0	0	0	0	0	2183.46	3064.24	4109.39	0	2650.41	1869.36	2727
O15226	NKRF_HUMAN	2920.76	2035.07	2897.23	3382.93	4254.84	1760.6	2480.83	846.969	2900.04	1482.72	1713.14	2197.86	1677.93	1921.62	2700.7	4733.39	2031.49	2958.69	2276.65	2409.89	2704.47
O15258	RER1_HUMAN	871.325	1092.49	1410.74	0	1361.01	1457.01	1019.19	870.981	521.453	996.426	816.178	695.534	0	477.202	1873.41	0	0	0	0	0	0
O15260	SURF4_HUMAN	12313.6	11945.3	13017.9	10298.2	14603.4	10675.6	11310.2	14398.2	13963.5	14971.5	13754.3	11507.6	15636.7	10557.5	13127.8	19726.7	10788.6	12078.4	13101.5	12218.3	12721.4
O15269	SPTC1_HUMAN	0	0	0	0	0	0	0	0	0	0	331.396	0	221.041	309.152	0	0	0	0	0	0	0
O15270	SPTC2_HUMAN	370.086	1175.73	425.334	1278.38	580.274	642.765	1173.08	276.997	210.138	1491.07	563.999	623.106	604.133	286.345	0	0	0	0	0	0	0
O15294	OGT1_HUMAN	3099.3	3232.48	2944.99	4493.47	2887.77	3755.31	3529.69	3383.41	3640.13	2331.28	2919.23	2508.17	3536.55	3804.5	2295.04	2843.66	3731.27	2052.41	2215.83	2341.5	2439.41
O15305	PMM2_HUMAN	4042.78	4597.71	5593.41	4263.11	4625.47	5750.34	5406.53	4586.13	6886.76	6634.28	5205.42	5181.27	4630.42	6768.89	3674.14	4698.5	6370.21	6657.79	6894.96	5944.76	6455.87
O15321	TM9S1_HUMAN	1075.12	1157.23	2050.39	2239.39	0	2933.45	2324.57	767.722	1134.56	633.661	1196.49	2211.09	0	1954.36	0	0	873.076	1584.87	0	1639.37	0
O15347	HMGB3_HUMAN	8205.11	11979.9	11500.4	11623.1	8882.76	12832.4	11536.8	11685.6	13971.3	13260.8	12350.5	14795.7	10699.3	12932.1	11168.6	11951.1	14327.2	18206.9	13334.6	12687.1	11880.1
O15355	PPM1G_HUMAN	24033.8	25412.6	25994.7	25618.6	27284	26786.1	28596.4	25243	29071.1	31170.8	25984.6	28820.2	26075.6	24511.8	26129.9	32416.7	25492	30649.1	28874.3	25343.3	25847.6
O15357	SHIP2_HUMAN	2563.78	2446.57	2313.52	2757.01	2523.61	3063.94	2858.4	1878.55	0	2165.69	1461.7	3230.05	3476.12	3609.29	4144.65	3131.99	4496.81	5369.36	3422.13	3010.46	3874.1
O15371	EIF3D_HUMAN	22798.4	25428.9	20551.4	23776.2	20106.7	22649.3	24636.6	20327.7	26676.2	17902.8	19613.2	20512.6	18175.9	22820.3	19386.2	19309.8	22152.1	20266.4	22976.9	20934.2	22886.3
O15372	EIF3H_HUMAN	14030.4	18280.2	14620	16440.1	16641.2	16648.1	17728.4	17192.6	14316.2	17633.6	14771.1	24501	13689.8	17202.4	17639.5	18206	22538.2	13966.9	15410.3	17546.9	16366.2
O15379;Q13547;Q92769	HDAC1_HUMAN;HDAC2_HUMAN;HDAC3_HUMAN	1870.12	1790.41	2458	2249.63	1286.26	2627.01	1376.41	0	0	0	0	0	0	0	0	0	0	0	0	0	0
O15381	NVL_HUMAN	1605.21	2170.45	1141.23	753.353	1317.87	1274.17	1530.62	0	0	0	0	0	0	0	0	0	0	0	0	0	0
O15382	BCAT2_HUMAN	6167.29	5594.61	4284.82	5500.14	4972.43	5625.33	4005.78	6562.72	6208.11	8858.06	7085.86	4040.71	8554.85	8731.78	4350.23	5772.8	6081.93	5864.09	8920.01	5719.14	6097.22
O15397	IPO8_HUMAN	2056.83	1372.26	1214.18	2207.32	1446.74	1611.35	1417.93	1498.91	1657.41	1646.11	2288.15	2063.67	1232.14	1987.59	1360.41	1450.19	941.623	1050.16	1490.27	2197.71	1254.75
O15400	STX7_HUMAN	717.522	1022.77	406.959	934.362	667.994	809.094	612.857	0	971.719	0	1333.94	466.051	387.518	785.273	0	0	0	0	0	0	0
O15427	MOT4_HUMAN	10986.8	13662.9	13618.8	10467.7	11098.6	16501.4	11770.1	13944.6	8469.57	13416.8	10185.4	11474.4	11549.2	14074.3	10655.5	11555.8	13079	12133.2	13391.4	13220	10701.5
O15446	RPA34_HUMAN	1233.25	1967.36	2230.57	2092.32	1081.88	1749.39	1949.85	763.264	1777.22	0	1727.19	1336.14	800.534	1390.74	2687.56	1954.86	1268	1342.1	2017.37	1491.42	1828.71
O15498	YKT6_HUMAN	2884.01	3120.56	2118.7	3318.1	4222.49	4401.54	3267.64	2576.96	2729.54	3384.2	3684.64	2927.25	3819.17	2290.77	4724.53	2980.14	3645.16	1500.25	2871.11	2669.62	3765.24
O15511	ARPC5_HUMAN	6155.74	6562.46	6128.15	4898.98	5795.77	6266.77	7222.47	6682.12	5494.68	4633.99	6552.95	6539.72	7845.85	5918.42	7234.3	5423.27	6058.14	8018.75	7549.04	6090.18	5929.15
O15511;Q9BPX5	ARP5L_HUMAN;ARPC5_HUMAN	0	1457.24	0	1045.99	1200.61	985.004	1007.95	0	0	0	0	0	0	0	0	1064.48	1876.19	880.424	928.795	0	1421.13
O15525;O60675	MAFG_HUMAN;MAFK_HUMAN	1627.4	1718.52	0	0	1144.55	1458.01	849.321	0	0	0	0	0	0	0	0	0	0	0	0	0	0
O15533	TPSN_HUMAN	5754.65	5713.28	5239.41	6877.3	6632.68	6836.67	7090.66	5848.68	7180.57	5330.94	7708.42	5651.81	6968.26	7531.95	5611.47	6319.22	7912.63	7147.44	7349.57	7231.07	7062.89
O15541	R113A_HUMAN	780.526	868.03	1208.25	1403.97	448.478	1186.01	1010.44	0	0	0	0	0	0	0	0	0	0	0	0	0	0
O43143	DHX15_HUMAN	76477.3	76453.5	78246.4	77050	82779.3	75646.4	77142.5	68900.7	74096.5	80224.6	78797.4	79875.2	80605.3	79458.7	80685.3	81074	76772.7	74469.3	77759.2	77222.4	72199.7
O43143;O60231	DHX15_HUMAN;DHX16_HUMAN	6916.46	5066.14	4522.66	4893.35	4226.28	4645.03	5633.01	4260.67	4647.55	4466.34	4631.96	4763.3	3226.18	4791.04	6627.71	5210.47	3895.1	3621.44	5649.42	4176.84	4950.7
O43148	MCES_HUMAN	5496.84	4185.55	4018.95	4895.61	5264.59	4092.09	7103.33	5992.01	3574.79	5519.11	3303.86	3935.44	3725.6	3072.6	3675.87	6120.99	4040.37	9570.32	3716.88	4437.68	5100.17
O43151;Q6N021	TET2_HUMAN;TET3_HUMAN	0	0	0	0	0	0	0	0	0	0	0	0	0	0	5074.85	0	3699.11	0	0	0	0
O43156	TTI1_HUMAN	464.474	1088.99	368.452	615.775	590.184	941.008	1532.53	1257.44	640.912	691.398	545.383	793.576	769.425	0	661.941	1101.8	702.148	916.872	717.129	786.661	477.155
O43159	RRP8_HUMAN	3022.92	3712.73	1927.11	3398.55	3062.5	3335.72	3829.44	0	2756.85	3599.35	2415.56	2426.69	2159.74	2430.32	3210.34	2907.62	2828.55	3423.92	2325.33	4808.1	3054.73
O43169	CYB5B_HUMAN	4325.8	5292.5	6080.28	4038.19	7289.56	5395.14	6582.47	5193	4358.62	4724.48	5482.85	6044.22	4342.37	5169.54	4561.43	3625.61	4422.8	4351.2	5548.34	4160.37	4392.66
O43172	PRP4_HUMAN	9567	8278.84	6743.74	7145.38	6448.62	7859.81	7967.76	9816.93	7784.45	6840.63	6729.35	7633.77	8580.85	7099.02	7256.22	9545.67	7208.59	7735.82	6219.56	8206.97	5807.57
O43175	SERA_HUMAN	199966	210975	205135	198571	207718	210673	205307	213105	206876	213656	205712	223745	212071	227267	207070	208262	202483	199584	217786	216272	216823
O43181	NDUS4_HUMAN	3234.92	3505.67	2446.3	3729.53	2563.62	1758.32	2288.69	3451.33	2764.66	3780.46	3733.62	3650.08	2900.97	3150.37	1594.47	2243.96	4097.12	1635.46	2057	4079.51	0
O43237	DC1L2_HUMAN	4007.45	4872.09	5800.87	6430.23	3890.58	5031.85	6241.41	3152.77	3296.29	4555.02	6039.75	5155.89	4362.76	5422.17	6026.27	7066.5	5843.06	6376.49	5593.84	6923.6	6566.48
O43237;Q9Y6G9	DC1L1_HUMAN;DC1L2_HUMAN	0	0	0	0	0	0	0	521.051	0	0	0	0	0	532.691	0	0	0	0	0	0	0
O43242	PSMD3_HUMAN	30244.2	30323.3	29440.1	29254.1	27397.2	28617.3	30426.8	32482.1	26070	27930.7	29554.1	22973.8	25960.1	28409.6	27327.2	32502.3	28696.8	27411.4	28674.3	27519.9	31780.6
O43251;Q9NWB1	RFOX1_HUMAN;RFOX2_HUMAN	0	0	0	0	0	0	0	964.328	583.075	0	480.54	0	0	0	1168.49	0	1187.28	0	529.952	850.45	1193.24
O43252	PAPS1_HUMAN	2635.27	1745.12	2657.6	2485.12	2091.7	1470.63	1191.53	902.997	1139.34	2009.42	497.818	1184.8	1402.56	918.243	2484.61	2714.42	1850.17	2818.11	2175.46	1130.68	2304.52
O43290	SNUT1_HUMAN	7236.92	11016.8	7509.65	6674.31	7230.36	11516.7	7491.53	4531.14	4019.95	4634.74	6881.17	3232.28	5093.43	6704.17	8450.42	5361.82	5946.51	6475.62	6377.09	3597.08	7578.11
O43324	MCA3_HUMAN	8067.11	11775.7	10076.1	10008.7	7512.87	9589.81	9171.7	9482.36	8080.02	10293.1	8333.85	9329.09	9601.39	7234.29	12092.7	10995	11266.7	13084.3	8767.99	11023	11530.6
O43390	HNRPR_HUMAN	55902	55893.7	59968.3	57528.8	53022.9	62359.8	50571.2	62830.7	64876.7	58261.7	64469.1	66713	67283.1	58635.4	62754.5	69892.1	61015	58776.7	57985.4	62889.5	55269.7
O43390;O60506	HNRPQ_HUMAN;HNRPR_HUMAN	68027.8	65648.3	64392.7	64234.3	70732.3	67525.1	64932.8	68442.8	57051	65828	68412.3	73046.8	66143.6	67196.7	66319.1	60313.1	66444.1	56369.8	61471.4	60291.6	61344.3
O43395	PRPF3_HUMAN	9813.81	14132.8	8976.17	11053.8	11540.5	10196.6	12479.6	9972.29	9351.67	10217.1	9790.57	8730.81	9537.92	11671.1	10806.9	10273.4	14606.1	12740	10917.1	13436.5	13916.7
O43396	TXNL1_HUMAN	18965.3	20452.3	22650.1	20060.7	19946.1	19226.3	22415.7	19004.3	19359.5	15815.2	23755.6	21242.5	20420.5	20315.9	17241.9	22945.8	20773.8	21369.4	19309.5	20746.9	21270.4
O43399	TPD54_HUMAN	33796.6	31582.4	29230.2	26531.5	30005.5	32415.5	32795.6	39420.4	30444.2	30693.3	30301.5	31045.7	35369.3	34068.1	31466.7	31042.9	30415.1	31550.7	29941	32780.2	33848.5
O43402	EMC8_HUMAN	0	1746.35	2620.99	1682.8	1228.03	1612.61	1546.91	0	0	0	0	0	0	0	0	0	0	0	0	0	0
O43414	ERI3_HUMAN	0	0	0	0	0	0	0	415.3	0	1477.07	1316.11	1381.82	1486.54	1810.52	0	0	0	0	0	0	0
O43432;Q04637	IF4G1_HUMAN;IF4G3_HUMAN	8399.81	6439.9	6484.64	6332.95	4730.89	6061.93	5987.65	0	0	0	0	0	0	0	0	0	0	0	0	0	0
O43447	PPIH_HUMAN	10050.6	8596.61	7863.33	6381.27	10487.5	6643.56	7642.75	7979.28	7176.44	7908.85	10171.4	8491.1	8212.34	5622.18	8709.58	10452.8	7388.93	6483.26	8433.05	10270.3	8205.48
O43464	HTRA2_HUMAN	1213.46	1081.41	712.831	1332.03	1156.17	916.498	1000.99	477.054	453.264	727.708	590.04	606.649	225.431	973.902	0	1232.6	2058.99	613.087	0	1093.74	0
O43488	ARK72_HUMAN	14274	8826.18	11485	12594.8	10123.8	12186.5	14207.9	11696.8	15235.8	13699.5	11642.5	12089.3	11740.8	15225.2	14516.2	20822	16794.4	12001.5	14441.6	12713.9	9384.33
O43491	E41L2_HUMAN	970.458	1535.29	659.561	1688.4	1053.85	701.23	794.825	2827.84	1881.23	4516.9	3384.44	3204.99	4647.85	5598.84	0	1162.26	1439.11	0	1087.46	967.656	1338
O43493	TGON2_HUMAN	0	1772.88	872.623	1598.59	1469.45	1327.25	1458.45	0	1288.62	2292.16	545.45	0	968.231	1341.41	2493.39	522.227	566.031	0	745.877	668.499	711.833
O43583	DENR_HUMAN	5692.12	4499.09	6887.68	5977.48	6014.63	4713.04	4783	4120.8	5281.51	4422.52	6116	4262.1	4619.18	5331.8	5305.8	6487.41	4772.94	6673.52	5868.67	6674.99	7192.43
O43592	XPOT_HUMAN	10466.6	14006.9	17030.8	18205.3	11310.5	15029.3	17448	15750.4	21516	14624.8	14963.9	14723.7	12065.3	13694	11696.2	16378.5	12079.9	8289.31	11358.7	11274.9	10141.6
O43615	TIM44_HUMAN	18274.9	16921.8	17499.5	19343.6	18882.5	18009	17450.1	22517.8	19660.4	16102.6	20658.9	16598.9	21194.8	18346	19671.5	20135.2	21213.7	17265	16632.9	19099.5	15156.3
O43617	TPPC3_HUMAN	2528.94	2914.9	2828.59	1884.51	3452.45	2521.15	2593.3	2482.89	972.21	4974.18	2863.24	2697.63	1630.13	1827.24	1539.37	3944.66	2996.9	1716.46	2689.32	3979.22	2258.56
O43633	CHM2A_HUMAN	2420.26	2227.74	1773.31	2375.83	1449.48	2809.88	3341.12	1320.44	2977.87	2402.26	1470.28	1412.71	1571.53	1586.54	2303.49	2605.82	1960.79	1310.75	964.124	1727.98	1639.33
O43653	PSCA_HUMAN	595.434	1236.28	350.194	1154.37	924.984	943.006	549.56	1318.96	0	1057.43	1291.49	90.6413	1047.83	637.325	0	0	0	0	0	0	0
O43657	TSN6_HUMAN	0	0	0	0	0	0	0	1130.07	1736.13	0	1855.29	0	1670.67	0	0	0	0	0	0	0	0
O43660	PLRG1_HUMAN	1712.07	2001.71	2112.7	1438.04	1495.01	1041.07	1216.4	0	0	0	0	0	0	0	1516.4	3510.15	2997.87	1971.76	879.96	2900.49	1736.98
O43665	RGS10_HUMAN	0	0	0	0	0	445.003	227.318	0	0	0	0	0	0	0	0	0	0	0	0	0	0
O43670	ZN207_HUMAN	14436.8	16644.4	12733	10905.5	12237.4	14875.1	10791.2	10199.5	13913.6	11918.9	14780.4	12224.9	16043.4	11863.6	12363.8	11786.1	13612.9	13204.8	13256.8	14451.5	13195.5
O43674	NDUB5_HUMAN	4003.64	4870.3	3631.42	5266.5	3075.23	4342.7	4550.09	4366.23	5005.27	3269.2	5759.56	2589.94	5714.42	2620.56	4253.08	2463.46	3211.9	2382.41	3712.08	4141.07	5245.03
O43676	NDUB3_HUMAN	5617.31	5385.1	4621.88	4855.83	5757.56	5178.72	4085.08	5495.04	5408.8	3390.69	6057.46	5211.47	4269.85	5331.72	4631.55	5075.57	3415.74	5055.14	5943.44	5160.1	5184.22
O43678	NDUA2_HUMAN	4550.96	4576.5	4619.85	4056.18	4625.08	2742.62	4870.41	3012.5	3094.64	2849.3	2951.94	3843.89	4283.06	4543.1	5094.15	4099.85	4559.79	4403.95	2913.24	4958.55	4181.03
O43681	GET3_HUMAN	8571.86	12473.1	11268	9065.73	11283	11353.5	11910.4	11574.8	10565.8	9493.66	10040.9	8285.61	9914.5	12997.7	9815.96	11881.8	13387.9	8162.72	8825.31	8388.98	11682.3
O43684	BUB3_HUMAN	39460.4	31089.8	33620.8	37554.4	33175.3	32080	39165.4	31240.2	32997.5	28059.3	30757	32911.9	32028.9	28186.9	33372.5	32363.6	31616.9	34925.3	38073.5	32400	33593.3
O43688	PLPP2_HUMAN	0	1390.6	0	829.24	1269.13	1772.01	2515.49	0	0	0	0	0	0	0	0	1618.33	2087.42	2184.77	0	1224.66	1415.96
O43707	ACTN4_HUMAN	81638.1	88820.7	90933.3	87221.3	91086.3	99898	81289.5	98843.4	106913	87090.8	91386.8	96799.2	93006.5	95239	95635.7	91478.7	108139	92106.7	80002.3	83706.8	80436.5
O43707;P12814	ACTN1_HUMAN;ACTN4_HUMAN	19988.7	31867.2	30994.7	21730.2	23394.9	28835.6	26224.7	45474.4	27004.7	24778.9	27313.9	25373.4	31745.7	24295	28651.1	31280.3	24266.8	23712	29181.6	23890.4	32900.9
O43707;P12814;P35609	ACTN1_HUMAN;ACTN2_HUMAN;ACTN4_HUMAN	26813.2	27667.3	26846.9	28517.7	24472.1	32242.3	28269	26855.7	28653.6	32092.7	26155.6	27033.7	29574.6	27194	21802.8	26049.2	30709.1	29857.4	25761.8	27984.8	23329.2
O43708	MAAI_HUMAN	0	892.582	843.125	878.507	963.919	1362.01	1167.82	947.89	673.149	648.881	583.256	773.228	1306	0	0	0	0	0	0	0	0
O43719	HTSF1_HUMAN	13769.1	12207	13551.8	9340.51	12024.2	11269.6	11021	14191.3	11124.5	10712.2	8934.36	9316.26	10628.7	9687.07	13393.4	11061.2	14826	11901.1	11813.9	9888.39	13218.8
O43747	AP1G1_HUMAN	5225.8	5961.55	3953.6	9744.12	7164.07	8121.86	7885.71	3872.5	5968.9	9436.64	5991.29	7875.22	5369.21	7465.3	5346.72	5493.46	6269.51	7839.13	6279.25	3952.9	9619.3
O43752	STX6_HUMAN	0	0	398.326	0	735.005	785.006	368.456	0	0	0	0	0	0	0	0	0	0	0	0	0	0
O43760	SNG2_HUMAN	3505.1	3571.44	5348.78	4676.21	3441.78	3313.4	3695.76	2502.43	2503.73	2957.19	2987.5	1911.01	3224.19	3290.62	2896.52	3596.54	0	0	4001.42	0	3533.19
O43765	SGTA_HUMAN	6023.6	6429.78	6289.53	5200.25	7036.12	5234.66	6600.63	3724.71	5642.43	5521.29	4940.15	3414.62	4671.97	4687.1	5172.14	6783.73	8120.94	6807.79	4723.99	6465.97	6372.64
O43768	ENSA_HUMAN	4664.7	5058.22	6060.18	5034.39	6411.69	6530.93	7083.72	5088.8	3814.1	6786.54	3799.44	4099.68	7134.7	5958.37	5670.3	3969.44	6306.04	5106.82	4895.23	5666.07	5888.08
O43768;P56211	ARP19_HUMAN;ENSA_HUMAN	1775.83	2165.7	2282.08	3202.02	2441.71	1992.01	2326.89	2486.04	2776.02	2120.41	3168.13	2410.32	2920.77	1989.66	2422.95	3110.96	3114.94	2846.52	2855.73	2244.35	3090.32
O43772	MCAT_HUMAN	11277.4	5033.28	0	5873.91	3089.62	4902.27	4893.86	9617.97	8610.34	7609.93	7389.22	5358	7389.84	9055.81	6721.09	5975.02	6849.29	5077.84	9834.78	5730.67	10886
O43776	SYNC_HUMAN	30787.2	43207.8	41363	43143.2	38368.3	39675	41049.4	39753.7	29386.4	38378.8	34984.3	35203.8	38941.8	35877.3	38922.2	38345	40417.7	37726.3	31060.1	30768.9	40580.9
O43805	SSNA1_HUMAN	0	1117.04	0	1011.51	0	624.004	920.516	0	0	0	0	0	0	0	0	0	0	0	0	0	0
O43809	CPSF5_HUMAN	16984	19732.8	17060.4	14731.3	14328.1	15048.6	16909.3	13828.6	14576.4	12237	11005.1	16111	14856.5	15973.2	17144.6	17606.3	13926.2	15574.7	12943.9	14055.3	14894.4
O43813	LANC1_HUMAN	11579.6	11108	11526.5	11536	14442.5	12806.8	9143.09	13419.1	9137.24	11299.8	9644.12	11517.2	12732.9	14247.3	12369.4	14450	11171.8	12074.4	13942.2	12059.1	13685.6
O43815	STRN_HUMAN	1337.55	0	537.739	0	0	0	964.231	0	0	0	0	0	0	0	0	0	0	0	0	0	0
O43818	U3IP2_HUMAN	6197.26	7316	6188.13	5661.77	5998.87	6530.32	6966.72	6543.99	6873.11	5719.47	5133.23	4199.91	6358.06	7048.81	5859.89	7038.02	5097.43	8415.72	6611.87	6521.89	5783.41
O43823	AKAP8_HUMAN	1206.65	1742.16	1042.34	1121.35	1143.56	1591.63	1514.37	0	507.975	391.345	1035.89	602.981	850.311	1185.04	2593.21	544.535	987.43	1300.81	0	1473.71	1000.38
O43837	IDH3B_HUMAN	10606.2	6969.67	6615.5	9335.82	7011.92	9069.41	8021.53	11367.7	8782.2	13415.4	6255.72	9680.38	7572.74	6996.02	11593.7	8333	8774.51	10017.1	9894.57	11112.9	7799.1
O43847	NRDC_HUMAN	7572.8	9767.23	9235.96	10941.5	10416.8	8681.23	10983.5	8329.85	8715.7	7433.23	8421.36	10732.4	7822.31	9782.13	5371.3	9961.63	12776.7	7669.82	12581	9635.22	10309.8
O43852	CALU_HUMAN	36124.3	32946.9	34290.2	38528.6	41717.6	39069	35147.6	41996.3	36247.5	41896.9	42140.3	35325.6	34816.5	39845	31673.8	38762.6	34696.4	40022.6	34288.2	38291.9	35293.9
O43865	SAHH2_HUMAN	12974	11597.8	15383.7	11689.5	10216.1	11107.1	11332.4	7871.6	9012	9679.4	8735.02	7583.72	15727.6	8222.23	11361.9	11918.5	10385	13072.4	10590	12572.1	8829.82
O43913	ORC5_HUMAN	281.129	0	308.702	428.579	0	566.003	314.749	0	0	0	0	0	0	0	0	0	0	0	0	0	0
O43920	NDUS5_HUMAN	4310.11	3110.35	2468.7	3926.5	3468.04	4632.82	3125.9	1822.18	2835.28	2709.19	3449.04	3183.08	2396.77	4545.42	4659.84	3574.03	4700.79	4113.09	2118.1	5192.48	3677.5
O43929	ORC4_HUMAN	0	0	0	0	0	0	0	0	1041.01	957.604	0	0	379.651	434.396	0	0	0	0	0	0	0
O60216	RAD21_HUMAN	7788.39	7161.13	5538.93	8797.75	7354.59	6287.88	9473.41	3938.85	5698.92	5634.57	7300.27	5836.39	5780.72	7601.37	7713.5	7464.73	5331.81	5949.25	6783.29	6339.56	5960.23
O60220	TIM8A_HUMAN	2238.28	3332.59	2853.51	2658.34	3287.35	1955.71	2282.53	2964.39	1499.29	3214.67	1666.15	2170.57	2685.39	2288.21	2744.65	2870.9	3209.55	2564.66	1943.89	2950.8	1873.44
O60231	DHX16_HUMAN	2564.98	2158.05	2394.85	3515.59	3176.63	2889.35	3228.72	3018.53	2314.39	3252.95	3088.64	2400.47	2344.19	3117.75	3409.45	3541.13	2405.64	2170.94	1705.03	2847.6	2253.44
O60232	ZNRD2_HUMAN	2626.61	3206.3	5726.8	5451.03	3511.81	4204.56	4017.64	3873.24	2616.64	3009.5	3688.12	2477.6	3347.11	3134.82	5629.45	4482.01	4277.98	3892.57	3625.53	4438.05	4618.45
O60256	KPRB_HUMAN	2020.53	2316.92	762.55	2329.23	2394.36	1555.83	2324.28	2065.54	1544.21	1402.18	1931.47	1897.32	994.118	1955.93	0	0	0	0	0	0	0
O60256;Q14558	KPRA_HUMAN;KPRB_HUMAN	2593.02	2819.78	2577.5	2320.24	2416.8	2061.01	2335.63	3139.75	792.606	1048.19	1107.8	1733.28	2438.2	3061.38	0	0	0	0	0	0	0
O60264	SMCA5_HUMAN	39996.5	39435.4	42820.2	37831.2	43742.6	41991.3	42481.5	40347.7	32090.9	39230.6	35290.2	34202.9	36851.9	38065.7	45746.2	37771.7	43373.4	42341.6	48013.9	42726.8	44660.1
O60271	JIP4_HUMAN	1511.63	889.921	947.195	810.837	954.093	978.489	1739.24	0	680.638	0	1128.99	0	988.564	0	1203.58	1109.62	2394.55	1964.08	934.228	1565.17	1512.64
O60287	NPA1P_HUMAN	1098.09	1579.22	1707.15	1674.91	1774.33	1664.54	1686.47	0	0	0	0	0	0	0	0	0	0	0	0	0	0
O60294	TYW4_HUMAN	0	0	517.823	0	426.677	562.004	0	0	0	0	0	0	0	0	0	0	0	0	0	0	0
O60306	AQR_HUMAN	3107.97	752.369	2020.22	5539.78	4922.53	3505.94	2141.27	947.322	0	540.707	1299.95	0	779.984	1211.19	1518.92	842.636	725.103	394.668	1623.04	1997.84	807.405
O60313	OPA1_HUMAN	7933.29	5611.75	5002.69	7744.18	7359.73	7530.47	6382.01	8330.37	8197.83	6825.64	4578.57	8120.69	5161.19	9175.63	8590.86	8199.47	8082.51	6767.47	7298.71	9070.35	6827.6
O60341	KDM1A_HUMAN	1219.8	692.533	1329.62	1032.38	1333.03	1759.29	1396.59	0	936.691	0	1344.91	2078.5	1387.23	1407.22	927.863	1249.83	1633.74	1776.21	1323.38	1111.08	1679.81
O60361	NDK8_HUMAN	58664.8	62064.2	58637.4	61837.4	58690.5	58343	54685.4	62585.9	63257.6	56420.7	60474.6	59331.8	67792.5	60201.5	0	0	0	0	0	0	0
O60361;P15531	NDK8_HUMAN;NDKA_HUMAN	0	0	0	0	0	0	0	76199.5	75223.2	80510.3	85673.4	72750	72566.5	85502.5	0	0	0	0	0	0	0
O60427	FADS1_HUMAN	1676.05	2506.9	1642.32	2789.83	1670.86	1536.23	1216.29	1714.6	1961.69	2064.78	2293.93	1355.04	1532.51	1537.42	1469.94	642.765	2748.05	1815.87	1729.46	1404.63	1732.89
O60437	PEPL_HUMAN	3592.67	3351.59	3651.71	1436.84	2083.09	3468.4	3072.8	3269.98	4740.57	4001.18	1647.09	3219.04	4553.74	2031.27	0	0	0	0	0	0	0
O60443	GSDME_HUMAN	0	541.618	352.893	764.918	578.397	1143.37	1130.03	0	0	0	0	0	0	0	0	0	0	0	0	0	0
O60488	ACSL4_HUMAN	7323.64	8013.36	7818.62	9868.3	8124.56	8069.62	9840.31	7310.67	7377.75	6958.43	7342.8	9897.36	9617.06	10549.6	6866.23	8090.02	11329.2	9254.26	7579.87	8240.53	7269.26
O60488;O95573	ACSL3_HUMAN;ACSL4_HUMAN	3294.97	2523.43	2228.97	2126.47	2584.98	2799.02	2863.96	0	0	0	0	0	0	0	0	0	0	0	0	0	0
O60493	SNX3_HUMAN	6762.47	5858.48	6079.37	5394.48	6512.91	8369.12	6292.58	5060.65	2889.75	3854.62	6511.42	6573.57	7565.51	6021.84	8387.43	6230.21	6623.25	5989.19	4737.16	4455.18	7232.92
O60493;Q9UMY4	SNX12_HUMAN;SNX3_HUMAN	2463.26	2533.06	2179.66	2593.35	2605.16	2089.52	2256.42	2559.34	2620.34	2072.87	1875.98	3512.97	2582.18	2344.75	2223.8	3248.62	2180.86	3571.62	2887.94	3173.32	5419.67
O60502	OGA_HUMAN	5504.93	5630.62	9100.22	5975.78	6434.43	5828.87	5840.64	4082.6	4761.58	8289.66	5565.3	3883.57	5709.35	9502.8	7067.22	6911.63	5421.92	9024.88	5726.99	6152.96	6405.74
O60506	HNRPQ_HUMAN	62592.7	58538.9	69423.3	64301.7	63186.8	57722.4	62057.5	71681.3	71856	63195.8	58411.1	60316.5	62462.5	62931.1	48397.9	64067.6	63896.2	53346.8	52405.5	54112.6	52622
O60524	NEMF_HUMAN	2226.2	4800.46	4613.45	4671.1	5031.49	6933.07	4806.27	1584.72	3090.88	3028.22	4214.77	2877.25	3007.49	2844.54	4377.81	2217	6537.66	7200.53	3568.05	4182.06	3898.86
O60547	GMDS_HUMAN	2349.93	2894.41	1686.79	3919.84	2531.44	2475.34	2399.03	2599.44	3194.91	1932.52	1725.08	1925.14	2383.3	2294.37	1995.25	1842.08	2264.29	2310.83	1899.77	4817.04	4008.49
O60568	PLOD3_HUMAN	28630.9	31089	30987.4	30835.7	30886.6	31635.7	30374.6	28962.5	25377.4	33135.3	26960.3	30360.3	21668.1	28235.4	28254.9	31903.5	34099.1	30804.3	31326.3	29925.1	35494.6
O60610	DIAP1_HUMAN	27231.3	24148.9	22319.9	21005.4	22319.3	24281.8	22053.5	24613.2	25862.8	16385.9	26423.6	22178.6	17174.3	19493.5	27718.8	25541.5	26410.9	21547.3	23254.8	27191.6	24959.7
O60613	SEP15_HUMAN	562.063	750.754	622.393	422.152	291.154	523.737	737.738	330.892	0	353.501	408.381	281.014	265.292	537.266	0	104.321	574.093	566.484	715.307	828.254	677.087
O60645	EXOC3_HUMAN	962.123	1008.32	0	0	1901.36	827.005	1311.46	0	0	0	0	0	0	0	0	0	0	0	0	0	0
O60664	PLIN3_HUMAN	37344.4	39226.6	38021.6	40340.8	35709.4	40300.8	42465.1	37263.7	37570	31700.2	37894	38650.3	30879.9	35437.3	39944.5	34598.1	46087.1	40133.2	36757.1	38284.4	35654.7
O60678	ANM3_HUMAN	1533.85	912.204	1580.83	1319.39	1689.34	1189.4	2018.83	858.956	1327.1	1233.69	0	1002.55	618.053	1505.86	1793.07	3725.54	2755.11	2162.04	1903.89	2052.79	1440.99
O60684	IMA7_HUMAN	10496.4	10700.2	10808.1	11159.9	13088.8	9169.91	11748.2	6627.98	8848.87	7925.12	6358.48	8432.01	10342.9	8892.47	9106.49	11542.3	10941.2	11043.2	8792.95	10764.1	10523.5
O60684;P52294	IMA5_HUMAN;IMA7_HUMAN	3376.97	5041.18	4197.87	3670.39	3221.62	4588.5	2976.77	2122.68	3620	3967.83	4373.41	3769.25	3768.52	3030.94	3080.13	3808.52	6584.14	3662.62	3963.94	3249.12	4690.64
O60701	UGDH_HUMAN	12166.4	11087.3	14088.9	13366.9	12732.8	12979.2	10847	15539	15200.5	13876	10352.6	16220	12858.7	11689.9	14548.6	14030.1	10714.1	10377	16456.4	14416.7	16136
O60716	CTND1_HUMAN	3392.49	2793.19	2825.56	3139.77	2548.82	2654.57	3952.88	3950.27	5719.3	3593.37	3598.05	3642.93	3045.62	3071.22	3850.32	3835.09	3876.07	4566.94	4464.2	3366.4	4548.48
O60739;P41567	EIF1B_HUMAN;EIF1_HUMAN	4632.44	4506.85	6181.93	3438.41	4647.62	4273.58	3862.87	6832.92	6388.97	7612.52	3547.49	8458.37	5143.58	4196.36	5136.48	6184.06	5732.29	5315.48	4827.09	2070.89	5528.11
O60749	SNX2_HUMAN	12376.1	15646.7	11349.2	16291.8	13912.7	14478.1	14242.1	13702	11309.5	12979.1	11451.4	10319.9	14074.9	16635	13821	13137	12239.5	13211.2	8942.66	15129.8	13788.6
O60749;Q13596	SNX1_HUMAN;SNX2_HUMAN	8758.6	9054.53	6638.09	6177.93	5977.73	8864.3	5576.52	6099.29	7807.75	5221.81	6032.25	6309.09	7242.38	4905.59	7446.35	6115.07	5020.17	6746.84	6740.6	5651.59	4737.97
O60762	DPM1_HUMAN	12225.7	13597.7	14002.7	12749.4	11385.2	15209.1	11856.6	11993.8	8802.24	11726	11382.1	11156.7	14432.7	14532.1	10416.9	12089	15934.2	15736.1	13540.4	9039.47	12377.4
O60763	USO1_HUMAN	6884.21	10734.6	8738.4	9576.26	7366.13	8813.46	7960.29	9012.66	10354.5	6829.58	6111.89	6884.29	8047.28	8751.09	7581.14	8954.06	7788.45	9471.16	13291.6	8368.61	7288.08
O60784	TOM1_HUMAN	0	0	0	0	0	0	0	0	0	2076.18	1168.82	1179.74	0	1703.62	0	0	0	0	0	0	0
O60814;P57053;P58876;P62807;Q5QNW6;Q8N257;Q93079;Q99877;Q99879;Q99880	H2B1C_HUMAN;H2B1D_HUMAN;H2B1H_HUMAN;H2B1K_HUMAN;H2B1L_HUMAN;H2B1M_HUMAN;H2B1N_HUMAN;H2B2F_HUMAN;H2B3B_HUMAN;H2BFS_HUMAN	848302	917620	758358	740859	756732	840642	861694	827829	838208	787424	898138	878546	823362	543403	859194	904052	741376	847589	864701	800700	752696
O60814;P57053;P58876;P62807;Q5QNW6;Q93079;Q99877;Q99879;Q99880	H2B1C_HUMAN;H2B1D_HUMAN;H2B1H_HUMAN;H2B1K_HUMAN;H2B1L_HUMAN;H2B1M_HUMAN;H2B1N_HUMAN;H2B2F_HUMAN;H2BFS_HUMAN	358891	367406	391390	381576	386373	420138	440096	396341	413982	420046	395848	421705	422820	490128	284804	333229	341653	359362	349732	370930	352624
O60825	F262_HUMAN	1376.98	1975.29	938.486	1676.69	1329.29	1871.18	1372.99	742.124	1667.23	1712.42	1935.98	1863.82	1732.35	1074.41	2386.79	2840.23	0	1864.56	3497.27	0	2870.96
O60826	CCD22_HUMAN	0	0	0	0	0	0	0	0	0	0	0	0	0	0	3024.03	3352.83	3923.02	4771.73	4436.87	0	4359.15
O60828	PQBP1_HUMAN	3907.86	4182.32	5188.19	2699.55	4056.55	4841.03	3744.51	4847.09	6041.26	3041.03	3751.38	3609	3482.65	4554.8	4727.23	4601.62	3948.38	3632.95	4100.2	4893.4	5310.72
O60831	PRAF2_HUMAN	0	985.522	1072.16	0	532.567	1027.01	0	0	0	0	0	0	0	0	0	0	0	0	0	0	0
O60832	DKC1_HUMAN	28147.6	25848.2	24940	18283.1	24242.5	23026.9	29609	20300.3	21614.8	23825.9	19577.4	21094.6	26506.5	23329.3	26121.3	23285.3	22673.4	26697.8	28199.3	24487.9	29443.2
O60841	IF2P_HUMAN	41698.1	35169.1	37022.5	33780.2	34821.3	35019.5	33488.5	34677.8	36114	36846	33971.4	32060.3	35239.8	34514.3	36893.2	35821.6	31366.2	32631.1	38355.4	32139.1	37944.1
O60869	EDF1_HUMAN	23411.8	18085.7	20427.6	16722.8	21772.9	21252.4	19730.9	19681.7	19005.5	19663	19761.3	18186.3	21267.3	21347.4	23311	18286.9	22515.3	21001.8	21615.6	24745.1	23694.7
O60884	DNJA2_HUMAN	17900.6	13293.8	15549	16059.3	18294.4	18739.9	14966.3	16331.5	15050.9	15142.7	19072.1	13774	17683.5	17763.9	16349.1	17357.6	20422.2	13624.7	17095.1	17805.8	18027.9
O60885	BRD4_HUMAN	0	0	0	0	0	0	0	0	0	0	0	0	0	0	3551.04	3557.4	2176.82	3344.3	3496.79	4369.27	3108.77
O60888	CUTA_HUMAN	2424.27	3877.28	4061.11	3459.06	2646.33	4764.24	2374.86	5288.54	4372.66	5121.48	2215.03	3420.23	4081.21	2334.59	2897.45	3851.89	3862.55	1993.84	1560.23	1935.19	0
O60907;Q9BZK7	TBL1R_HUMAN;TBL1X_HUMAN	3138.19	4339.66	2508.03	1972.76	4214.8	3834.02	4448.93	0	0	0	0	0	0	0	2446.94	1848.62	0	4317.05	854.961	2022.9	1873.6
O60925	PFD1_HUMAN	5127.3	5920.49	5747.6	6467.33	6328.45	6402.85	5627.11	5096.29	4510.77	5198.49	4845.67	6871.65	8039.36	8720.17	4179.99	5960.04	7189.79	6913.61	6795.19	7910.47	6936.88
O60934	NBN_HUMAN	1540.08	2662.13	3383.88	2211.23	1729.93	2538.1	3048.7	3019.93	3167.87	3187.99	2181.88	1885.16	2710.25	2040.15	3509.72	3388.76	1559.6	1838.95	2745.27	3312.23	1893.65
O60936	NOL3_HUMAN	532.573	608.498	1428.99	1078.84	915.643	796.005	987.962	0	0	0	0	0	0	0	0	0	0	0	0	0	0
O75027	ABCB7_HUMAN	5543.88	6467.93	5038.16	4318.11	4248.34	6322.48	4370.18	6235.73	5428	4725.75	4843.87	3558.93	3612.69	5459.41	4133.62	5849.07	4073.41	5752.3	6229.28	4970.71	4781.95
O75083	WDR1_HUMAN	37188.4	36524.6	38817.1	35489.9	34240.7	38741.4	37179	36376.9	37593.6	43276.7	44161	35376.6	36034.4	36464.5	36546.2	34869.8	39546.5	40107.4	39953	39485.3	37360.2
O75112	LDB3_HUMAN	1097.84	2236.21	1053.17	1423.2	1060.51	2604.38	1800.8	0	0	0	0	0	0	0	1417.34	1997.66	1738.5	2581.16	2328.52	1939.88	2102.78
O75116	ROCK2_HUMAN	5034.27	4050.81	5088.73	5592.66	4207.06	4558.44	5323.49	4502.58	4983.78	6821.99	6340.54	6561.78	4697.95	4183.89	7288.67	5194.38	7804.76	5244.03	5752.49	3535.96	5919.67
O75122	CLAP2_HUMAN	307.321	834.714	0	0	0	655.006	0	0	0	0	0	0	0	0	0	0	0	0	0	0	0
O75131	CPNE3_HUMAN	19347.3	19800.9	21960.3	19343.7	19140.7	20307.2	17414.1	18779.6	16353.8	17836.2	17817.5	21632.5	20754.4	19299.2	16218	23764.8	21863	21169.7	18435.1	20265.7	18022.4
O75146	HIP1R_HUMAN	0	0	0	0	0	0	0	0	0	0	208.306	0	394.837	0	0	0	0	0	0	0	0
O75150	BRE1B_HUMAN	1283.64	849.509	437.319	1092.73	521.484	1012.58	497.806	0	0	0	0	0	0	0	0	0	0	0	0	0	0
O75152	ZC11A_HUMAN	4054.14	3530.04	3321.52	3636.08	3499.07	3924.58	3968.63	3536.1	3646.17	3831.93	2275.31	5087.93	3446.91	2682.14	3830.88	4588.21	4791.75	3925.3	4921.47	4022.23	3727.29
O75153	CLU_HUMAN	9904.74	8240.1	10183.9	8287.02	9593.49	8993.75	7655.11	8549.45	7993.79	10039.2	9275.02	6654.45	7844.3	9265	7351.04	10483.5	10675.7	8001.5	8087.81	10231.5	8822.97
O75165	DJC13_HUMAN	0	0	0	0	0	0	0	0	0	0	0	0	0	0	0	424.223	0	0	0	171.7	0
O75175	CNOT3_HUMAN	1718.2	0	776.735	0	1378.13	0	0	0	0	0	0	0	0	0	0	0	0	0	0	0	0
O75179	ANR17_HUMAN	7730.28	6055.93	3876.95	5091.67	5774.18	6788.48	4535.7	0	0	0	0	0	0	0	0	0	0	0	0	0	0
O75208	COQ9_HUMAN	1787.11	2441.58	1862.46	1391.39	2329.95	1665.25	2355.46	1760.03	1274.74	1661.53	822.467	1693.33	1434.13	1587.99	0	0	0	0	0	0	0
O75223	GGCT_HUMAN	16314.2	13551.9	14265	14331.5	13848.5	13156	14663.4	11156.3	13367.2	13579.1	14351.7	12726.1	9967.83	14349.3	14853.5	14828.6	15387.8	16689.4	15138.1	16053.6	12977.1
O75251	NDUS7_HUMAN	3831.22	5198.5	4334.26	4546.95	4123.2	4080.61	3198.92	3678.43	4855.92	2722.69	3083.07	3461.85	3596.31	3041.73	5233.48	3551.3	5874.51	4064.44	3373.34	4650.54	3838.99
O75306	NDUS2_HUMAN	15397.2	15722.3	15642.2	19630	14366.9	16554.2	14360	15205.4	15462.9	15325.6	14513.4	16575.2	12602.6	14604.7	15565.8	19734.4	19853.8	15039.5	16257.7	16669.5	17811.3
O75312	ZPR1_HUMAN	0	0	0	0	0	0	0	0	0	0	0	0	0	0	1161.52	1290.34	814.415	0	496.332	0	1429.74
O75323	NIPS2_HUMAN	4267.22	4661.81	4080.75	2699.05	6045.68	4740.92	4711.66	3447.61	2684.02	4316.84	1998.77	3708.95	3894.29	4081.11	3770.66	3217.7	3391.33	4182.85	4452.66	4229.79	4133.69
O75340	PDCD6_HUMAN	12773.1	16367.4	13715	16333.3	12900.9	14522	11877.9	14601.1	12761.2	12350.9	13652	14094.7	16797.1	11348.5	13746	16430.8	17293.7	14859.4	12188	11773.6	13722.6
O75347	TBCA_HUMAN	35984.8	34301.5	35370.2	34186	36174.9	34686.8	36612.4	35363.5	38049.3	36089.4	35060.5	38757.1	39924.2	34185	36499.4	33121.2	39787	34491	35073.3	36624.1	36017.6
O75348	VATG1_HUMAN	2912.61	3110.15	2403.28	2682.05	4161.58	3057.48	1991.31	1861.87	2554.31	2011.16	1873.9	1563.46	2262.99	1806.01	1490.54	1725.29	2129.46	1478.82	2073.83	1634.54	1992.26
O75351	VPS4B_HUMAN	1421.22	1254.55	1706.84	1721.21	1741.82	1860.47	1283.88	5214.19	2713.83	5312.96	2531.63	3233.59	2077.88	4770.42	0	0	0	0	0	0	0
O75351;Q9UN37	VPS4A_HUMAN;VPS4B_HUMAN	0	0	0	881.786	0	710.004	248.551	0	0	0	0	0	0	0	0	0	0	0	0	0	0
O75352	MPU1_HUMAN	2467.45	3007.45	2314.92	3118.32	3620.5	2865.84	2567.43	1231.41	2045.28	1666.99	1878.94	1107.64	2439.24	2001.76	2972.39	2204.27	3021	1936.35	3005.19	1624.39	2563.75
O75367	H2AY_HUMAN	60757.6	63357.8	72695	72358.3	62511.2	62986.3	64305.2	67721.8	65049.5	73727	67701.7	74631	66864.5	64398.1	61927.5	74049.4	59391.1	67673.2	71256.7	70672.3	61836.2
O75368	SH3L1_HUMAN	4828.26	3804.22	5577.77	3887.34	5803.71	6042.59	4726.18	4672.29	2685.13	5041.88	4547.11	4288.63	4616.11	5468.49	4712.98	6145.88	4020.23	6240.14	4636.35	2712.74	3905.1
O75369	FLNB_HUMAN	512609	493618	516512	515810	500333	523269	522603	519094	541218	500947	502723	517482	517365	507413	490076	501579	513018	505634	503552	513215	499579
O75369;P21333	FLNA_HUMAN;FLNB_HUMAN	12039.6	15084.4	11509.9	15386.1	11566.9	14061	14041.2	13776	14955.2	15654.4	12026.7	12822.9	15489.7	15723.8	17143.8	16395.3	14836.4	13741.5	14380.8	16432.2	15132.8
O75369;P21333;Q14315	FLNA_HUMAN;FLNB_HUMAN;FLNC_HUMAN	42821.7	53805.3	49833.3	49398	44132	47839.4	48577.4	45949	44838.4	50435.6	46527	54235.6	50417.4	45490	47174.9	51733.1	46769.1	43971.9	48671.5	53563.4	50015.7
O75369;Q14315	FLNB_HUMAN;FLNC_HUMAN	10871.4	12738.6	11246	12788.2	10933.2	10084.5	11050.9	9087.53	9736.57	11768.2	6718.76	11180.6	11643.1	9096.4	8245.27	9843.15	9373.81	9619.28	9684.42	10205.6	10214.5
O75380	NDUS6_HUMAN	4445.62	2457.48	3926.21	2343.16	4568.12	3095.54	3426.25	3517.08	3153.07	3064.36	2695.07	4736.29	2999.75	4327.44	4647.92	4358.7	3857.65	5398.48	4920.55	5723.24	4716.8
O75381	PEX14_HUMAN	0	0	0	0	0	0	0	0	0	0	0	0	0	0	1565.48	1404.01	1690.4	2148.7	2133.91	890.496	2830.65
O75390	CISY_HUMAN	81765.8	94378.2	94981.9	96229	98217.9	103199	101907	100774	95104	86687.7	95615.6	99976.4	92584.1	93330.5	93448.7	81640.2	82008.5	98014.1	94813.1	94221	92417.8
O75391	SPAG7_HUMAN	0	1219.28	0	671.458	710.693	673.865	1555.15	1935.16	1083.29	1318.62	2287.51	1480.77	1300.84	1368.41	0	0	0	0	0	0	0
O75396	SC22B_HUMAN	27056.9	28024.3	27553	26485.3	28184.6	26544	25015.8	21249.2	24485.6	26074.6	24485.5	24184	21208.1	25717.4	28809.7	25883.5	27434.7	22200.8	27283.3	26306.9	22698.3
O75400	PR40A_HUMAN	5363.89	7195.5	4555.89	7904.42	8190.2	7066.78	7615.69	8040.26	6803.29	7326.16	7740.96	8075.39	8044.86	8369.56	8400.14	6092.44	5595.84	4054.01	7471.83	6060.15	6390.14
O75436	VP26A_HUMAN	20865.6	24264.4	20585.2	20138.2	22055.5	22805.8	18957.2	18267.5	18856.7	23029.2	16452.3	17310.4	19758.9	16210	22792.3	22385	20324.8	21499.9	18989.8	18756.3	22754.9
O75438	NDUB1_HUMAN	888.786	0	321.979	0	538.796	0	781.876	0	530.934	806.012	0	910.112	148.485	0	0	0	0	0	0	0	0
O75439	MPPB_HUMAN	8368.66	12410.1	9291.97	8946.47	10235.6	10535.7	10787.7	12127.8	12375.3	10113.3	12914	13116.8	12228.7	11483.1	9916.74	12340	12589.9	10076.8	13117.4	14975.6	11453.3
O75439;P31930	MPPB_HUMAN;QCR1_HUMAN	5531.76	5636.04	4384.89	6223.41	6314.5	4966.02	6818.3	5004.75	4038.88	5061.6	6542.65	6113.66	6445.6	6818.74	6061.51	5436.31	4024.49	5526.14	4516.24	6906.48	7076.35
O75449;P0AAI3;Q9BW62	FTSH_ECOLI;KATL1_HUMAN;KTNA1_HUMAN	0	0	0	0	0	0	0	0	0	0	0	0	0	0	2693.55	2038.63	2344.3	1651.52	1270.03	1599.6	1479.7
O75475	PSIP1_HUMAN	13529.2	12782.1	14372.9	14319.2	13318.3	12190.3	12808.6	13752.3	16349.2	14904.8	16560.5	18105.1	13884.9	14009.6	13333.7	15070.1	14725.2	23770.5	17370.5	14396.5	14518.7
O75477	ERLN1_HUMAN	4475.37	2569.75	4242.92	2904.03	2539.69	2717.07	2988.29	4307.08	4286.22	3110.62	3114.29	3163.61	4447.89	2571.28	2250.68	3012.89	2949.04	4439.69	2190.12	2602.81	3584.85
O75477;O94905	ERLN1_HUMAN;ERLN2_HUMAN	4620.65	5596.68	5877.96	5585.8	4985.94	5249.6	5267.53	5210.81	4987.4	3195.86	5184.42	5284.53	5293.29	5659.17	5400.36	7875.32	6762.18	5489.82	5610.15	6921.16	6169.45
O75489	NDUS3_HUMAN	6295.12	7623.41	9591.04	8642.88	7734.37	8499.38	7473.18	8290.03	10278.2	8792.04	9169.06	5867.74	8949.14	10062.8	5461.32	8331.24	7593.86	7159.52	7368.26	7423.95	6277.99
O75494	SRS10_HUMAN	4970.22	5908.87	4679.38	5729.86	3987.39	4899.53	5165.04	6655.24	4382.66	5667.22	4635.7	6716.77	5379.14	3709.27	7222.72	5641.65	6951.73	6087.27	5796.06	5218.53	6368.97
O75521	ECI2_HUMAN	5978.41	6927.36	6068.77	6394.47	6411.6	7197.43	5640.6	5279.42	6292.43	7102.82	6206.54	7594.84	3851.18	5932.21	8940.1	6459.84	4391.99	5186.62	6523.02	6309.75	5359.87
O75531	BAF_HUMAN	74495.9	72147.3	76496.5	72444.4	75145.8	70571.8	75388.1	73845.9	65415.1	69128.1	69750.6	73255.3	75039.4	70599.9	71653.2	77579.1	72863.6	77385.7	75289.8	78737.4	72055.6
O75533	SF3B1_HUMAN	64476.2	60311.7	62980.9	61355.9	61968.5	57467.3	66286.5	53534.9	52534.4	55159.2	53673.6	63378	61244.2	55785.7	62177.3	54769.3	50405.8	57338.8	62617	60473.4	64067.5
O75534	CSDE1_HUMAN	29779.9	26177.5	30255	30280.8	32148.9	29324.3	26827.9	23988.2	29351.6	27256.6	31569.1	21742.9	29080.8	32622.8	30056.4	33100	27987.5	32187.8	32597.1	32179	35417.6
O75554	WBP4_HUMAN	0	0	0	0	0	0	0	0	0	611.906	528.34	0	0	0	0	0	0	0	0	0	0
O75569	PRKRA_HUMAN	0	0	0	0	0	0	0	0	0	815.039	413.312	1291.97	754.963	0	1138.31	1127.37	969.291	780.103	1133.26	1208.24	887.283
O75582;O75676	KS6A4_HUMAN;KS6A5_HUMAN	467.965	534.847	175.928	0	0	754.004	513.34	0	0	513.924	507.508	0	0	1032.09	526.636	0	844.858	644.495	0	1130.06	694.199
O75607	NPM3_HUMAN	3153.53	2626.89	3160.05	3085.43	2746.92	2693.02	3796.98	2537.95	2679.32	2321.91	3582.84	4186.16	3713.81	3005.89	3145.25	3545	3255.75	3239.74	2238.97	3059.04	3145.43
O75608	LYPA1_HUMAN	14037.5	10197.3	14906.5	12296.9	13420.4	11595.6	13980.9	12112.3	14257.3	12605	11290.4	9776.63	10546.3	12158.8	10423.8	14486.3	11404.8	10975.5	14856.3	11343.3	9388.06
O75616	ERAL1_HUMAN	2227.02	1933.89	1658.51	1575.89	1638.23	784.051	1222.96	930.697	1026.95	1667.81	1559.64	542.445	2455.05	912.011	1759.54	1150.75	1077.43	1289.13	1869.8	2285.98	2257.39
O75643	U520_HUMAN	66488.8	68619.3	72170.4	71677.4	70324.6	70281.1	66311.3	66023.8	56571.4	63408.4	58682.3	62333.2	60984	57280.1	71057.9	74324.2	82601.6	72176.2	70265.7	70552.4	64779.9
O75663	TIPRL_HUMAN	1012.37	2207.27	1806.06	2161.5	2062.83	1850.05	1763.43	2814.49	2691.81	3092.4	2795.47	1583.01	4153.01	1128.17	2309.1	2911.85	2294.88	2550.61	3017.01	3625.75	2000.48
O75683	SURF6_HUMAN	4328.94	2954.94	3540.1	4208.33	3510.15	3449.77	3407.94	4620.89	3445.34	4651.89	6519.97	5856.61	4979.44	4722.86	4966.11	4152.4	7789.43	3415.28	4743.71	2045.17	2811.17
O75688;P35813	PPM1A_HUMAN;PPM1B_HUMAN	852.117	524.326	559.317	1339.92	601.084	681.005	609.513	0	0	0	0	0	0	0	0	0	0	0	0	0	0
O75691	UTP20_HUMAN	2194.22	2292.37	1791.94	2700.08	3349.54	1851.91	2076.58	3255.82	3484.41	2956.77	2405.02	2896.43	3579.67	3848.6	3663.9	2688.04	2307.31	1771.06	3868.65	2625.72	2857.24
O75694	NU155_HUMAN	8493.46	9671.34	8374.11	11023.4	10264.5	10763.8	8894.06	9038.43	10045.3	8423.42	10187	8536.56	9498.58	6497.57	9804.68	12403.6	10168.7	10753.1	8087.49	8195.95	9678.6
O75695	XRP2_HUMAN	911.487	811.915	404.965	256.162	557.482	724.005	929.259	490.287	1281.82	800.466	0	1651.89	755.925	1111.36	0	604.909	1547.01	1062.65	748.148	490.568	601.18
O75717	WDHD1_HUMAN	1792.64	2528.4	3070.46	2126.06	2208.73	2219.64	2946.45	3322.42	3530.56	1441.25	1663.94	0	0	2035.76	1758.61	3650.17	2311.45	3597.07	1748.72	2479.67	2898.3
O75718	CRTAP_HUMAN	7956.64	5055.04	8975.19	7736.68	7764.77	7628.2	7524.33	5989.85	6261.99	7110.89	7107.85	5375.98	5844.71	6473.12	8592.19	6722	8071.47	8053.33	6428.12	5404.33	5548.35
O75746	CMC1_HUMAN	2273.31	2559.75	1994.24	2453.84	2596.4	1873.73	1660.16	1591.63	1585.47	742.471	1866.67	1855.72	1439.8	1432.15	1029.91	1870.73	0	1464.76	1157.52	2196.94	1447.2
O75746;Q9UJS0	CMC1_HUMAN;CMC2_HUMAN	13075.4	9032.24	9233.41	8977.91	10301.1	9413.72	10404.9	5534.81	9810.29	5704.63	8544.52	6268.9	5743.65	8286.18	8872.62	7203.06	8645.05	5765.52	8456.55	8244.72	9522.29
O75792	RNH2A_HUMAN	311.994	905.169	815.992	644.326	891.089	834.998	991.859	833.028	580.524	647.67	371.172	818.739	829.583	1307.12	889.709	1376.15	615.544	604.814	839.606	1123.29	553.21
O75795;P54855	UDB15_HUMAN;UDB17_HUMAN	1122.77	1388.84	2155.94	1821.04	1725.38	1835.01	1854.77	0	0	0	0	0	0	0	0	932.894	1006.6	646.411	1682.41	0	1235.09
O75817	POP7_HUMAN	609.405	0	947.687	0	0	852.009	765.642	1030.56	517.662	301.332	0	0	917.915	664.279	439.212	549.92	854.376	299.23	326.632	697.31	701.094
O75821	EIF3G_HUMAN	22314	16440.1	18462.1	19487.6	20102.4	19602.2	21262.2	25547.4	12544.3	22413.8	18130	24378.6	25280.2	17908	22010.5	16520.2	17786	23779.6	21285	21023.8	22161.8
O75822	EIF3J_HUMAN	34137.3	35119.6	26504	36000.3	34208.8	34553.3	35911	35927.3	37274.9	32905.8	32075.9	39138.5	35613.9	36413	33549.3	32839.3	35646.9	35618.8	32882.8	39344.9	35635
O75832	PSD10_HUMAN	3315.66	2094.45	2377.81	3506.93	3184.61	3671.46	3507.97	2258.72	2570.95	3038.7	2632.14	2081.99	2602.87	3066.11	5098.85	3636.62	4107.27	3911.8	4065.05	2697.09	4322.53
O75844	FACE1_HUMAN	12229.1	9689.42	11145.1	12135.9	8224.99	11755.1	8100.62	10914.7	10356.5	11619.8	9211.71	8935.62	11838.3	10880.6	9597.55	10746.7	10048.7	11316.4	12310.3	10425.1	9066.87
O75874	IDHC_HUMAN	36867.2	40454.8	41651.5	37973.1	36637.7	46682.2	44254.8	39382.2	39718.8	35707	36981.1	40751.6	39123.2	37593.9	39871.4	34130.6	38745.6	38211.6	42801.4	39955.3	36656.3
O75874;P48735	IDHC_HUMAN;IDHP_HUMAN	8550.86	8727.65	8637.02	7008.31	11440.8	8626.05	9552.37	7883.02	8656.11	8150.7	8549.96	10397.8	7825.85	10473.1	10828.3	8453.02	7980.48	7795.31	8660.26	10895.8	9090.05
O75880	SCO1_HUMAN	7504.05	7169.94	8018.03	7817.96	7757.88	7327.71	6891.58	5703.47	7257.14	7482.63	6979.38	5685.78	8015.5	6345.88	9729.3	10020.1	6620.35	11768.6	12218	6981.44	7341.77
O75915	PRAF3_HUMAN	1645.82	2963.72	2293.49	2824.91	2713.85	1969.16	1692.38	1471.76	2418.42	2347.43	2784.51	2145.74	2066.94	2174.82	2472.89	2095.91	3019.75	3278.36	1779.08	1962.28	1250.12
O75934	SPF27_HUMAN	1196.64	2131.58	1374.15	1262.8	1456.62	1333.33	1780.79	1938.89	1378.63	2840.88	1842.03	1812.64	2003.69	1984.93	2715.05	2668.92	0	1969.45	1997.43	1298.47	2984.63
O75935	DCTN3_HUMAN	2903.68	3048.61	2451.02	2968.25	4258.51	4594.33	3442.65	1626.24	3862.35	2583.74	2031.87	4236.26	2283.74	1859.06	2549.35	3458.34	4634.98	3438.46	4020.15	3813.5	3128.04
O75937	DNJC8_HUMAN	10256.9	13507.5	12503.7	10968.1	13335.5	9820.81	13976.7	16428	12536.8	11401.2	12994	11603.3	13920	13419.1	14305.6	13339.5	15585.3	15662.9	16653.3	17886.9	14809.7
O75940	SPF30_HUMAN	2523.62	1807.08	2409.66	2565.19	3011.51	3815.02	2326.44	2595.67	1335.19	1856.32	1889.79	715.477	2851.07	1611.61	2160.82	1646.39	2281.45	3017.68	2716.8	1023.6	2360.54
O75947	ATP5H_HUMAN	34187.2	29324	31045.9	32718.5	34038.6	35089.4	31938.9	33775.5	32164.1	33184.6	33983.2	34751.5	32284.3	35014.2	37150.4	29986.4	32813	35109.3	31340.9	36802.7	34445.5
O75955	FLOT1_HUMAN	23267.7	19517.8	18817	21971.6	16860.9	18342	18681.7	19426.5	15028.7	17487.6	18578.2	19461.5	18962.8	17938.9	21516	19547.8	17445.4	18030.5	17776.2	18323.9	15611.4
O75964	ATP5L_HUMAN	33436.2	32321.1	22436.2	27451.4	27690.2	25147	23551.7	32663.5	30766.1	42877.5	30032.2	29612	30387.5	27069.9	37657.1	35305.5	34442.9	30671.4	33592	38581	32760.5
O75976	CBPD_HUMAN	0	0	698.73	1722.53	0	1547.01	0	0	0	0	0	0	0	0	0	0	0	0	0	0	0
O76003	GLRX3_HUMAN	23580.5	23244.1	25586.3	24045.3	24347.1	23964.9	20453	23838.8	22609.5	24054.6	26813.6	30823.9	22437.1	22891.4	23329.2	24225.1	21364.9	26837.9	22769.8	24583.3	23715.8
O76021	RL1D1_HUMAN	67288.2	72894	72153	69561.6	74070.3	70173.6	73358	67047.1	63981.7	71600.6	57797.5	68028.3	65656.7	65566.1	61066.7	72188.4	67692	72691.1	60122.4	61069.9	83225.2
O76031	CLPX_HUMAN	8190.59	7197.11	7302.92	7183.78	6816.6	7707.6	6378.68	5902.02	6740.8	5957.51	7007.47	8113.67	4967.4	5554.57	6317.89	7739.75	7456.86	6270.03	4812.23	6473.01	8473.64
O76071	CIAO1_HUMAN	0	0	0	0	0	0	0	786.385	508.181	545.355	840.796	1346.68	653	860.869	0	0	0	0	0	0	0
O76094	SRP72_HUMAN	10790.7	8766.35	14263.7	13638.8	10324.6	9626.4	8631.99	9975.46	10123	10802.6	12229.4	10163.1	10579.4	9008.81	13141.8	13210.2	11937.2	13137.2	11207.7	9990.83	11043.8
O94762	RECQ5_HUMAN	499.399	0	0	0	351.931	0	0	0	0	0	0	0	0	0	0	0	0	0	0	0	0
O94776	MTA2_HUMAN	24345.3	28150.1	23368.8	19443.6	23577.9	24990	26704.6	23082.3	23045.6	23004.2	23300.2	21142.7	21541.9	21016.2	27292	29273.5	26883.7	21171	27040.9	27353.3	26213.8
O94776;Q13330	MTA1_HUMAN;MTA2_HUMAN	1597.72	1546.67	879.637	1711.04	638.459	1551.01	1866.01	1124.77	1386.12	1676.73	1035.85	1207.94	1378.55	1997.59	1215.64	1229.46	1758.22	1475.05	1136.82	1140.57	721.762
O94826	TOM70_HUMAN	7541.62	8185.21	7156.2	7465.58	8563.1	6379.74	5070.14	8776.95	6079.31	5116	8481.21	6418.29	5557.47	6892.6	6974.25	6555.36	7619.1	6514.77	4997.96	8217.37	9607.87
O94874	UFL1_HUMAN	10861.6	8024.2	9739.07	12595.1	10893.9	11752.2	10958.5	10542.5	13667.5	8206.5	9816.89	7607.12	9370.71	6535.41	10970.4	13601	11300.2	9441.57	11347.6	13826.2	14164.5
O94875	SRBS2_HUMAN	2165.03	1918.11	2012.02	2680.01	2231.67	2539.6	1922.13	2980.35	1515.76	1694.64	2646.35	2118.9	2201.39	2341.5	2729.36	4357.47	2980.87	3029.11	2845.95	2202.55	2082.32
O94888	UBXN7_HUMAN	4970.53	3829.04	3176.62	3093.81	2282.28	2983.78	2624.95	1941.71	2335.94	2230.83	1269.42	1243.66	3512.07	1586.85	1440.47	2132.64	2861.54	1017.12	1375.98	2065.14	855.115
O94901	SUN1_HUMAN	495.603	603.479	1559.19	833.545	576.532	190.265	256.675	0	0	0	0	0	0	0	0	0	0	0	0	0	0
O94903	PLPHP_HUMAN	743.64	1304.58	1434.72	0	1407.37	1422.3	1734.41	2044.95	1633.57	1605.48	1259.58	943.054	1359.21	952.026	1822.06	0	778.279	2187.71	1354.45	2030.42	1673.69
O94905	ERLN2_HUMAN	7769.82	7268.09	9358.37	8101.91	7117.3	7186.64	6680.5	6205.58	7068.81	9002.44	7744.16	6980.54	6680.39	6704.23	7154.79	10570.1	7766.19	9522.26	5308.77	7042.13	6864.23
O94906	PRP6_HUMAN	20118.7	21420.2	25325.3	22808	23594.1	23432.1	24903.4	22179.2	25126.9	26331.8	20223.3	24584.8	24546.1	23348.6	23283.1	30375.6	20716.1	25442.2	25228.1	22350.4	26228.5
O94925	GLSK_HUMAN	1749.48	1747.69	2157.99	2321.5	2216.63	2233.52	3125.24	1585.74	2521.22	2800.89	2742.17	3444.3	597.885	2343.91	3115.63	4341	1851.92	1862.53	1327.4	1785.23	3825.73
O94927	HAUS5_HUMAN	0	0	0	0	0	0	0	0	0	0	0	0	0	0	314.317	0	607.007	0	919.675	590.435	0
O94973	AP2A2_HUMAN	1508.67	0	1458.87	0	1336.09	498.004	549.563	840.216	0	449.224	910.863	628.939	426.896	472.446	0	0	0	0	0	0	0
O94973;O95782	AP2A1_HUMAN;AP2A2_HUMAN	4407.74	4692.04	6296.87	4771.28	4588.02	3246.83	5365.59	5328.77	4919.73	5513.22	5811.62	5720.54	3154.68	4225.84	5835.11	4562.18	4588.77	5868.73	6354.61	6923.9	7221.08
O94979	SC31A_HUMAN	13457.7	11296.4	13941	11738.2	9892.8	12083.7	12152	11254.9	10195.1	11057.4	13750.1	12371.6	9530.47	10530.4	10172.2	13080.9	10573.2	15497.9	10785.7	14493.7	15554.3
O94992	HEXI1_HUMAN	0	0	0	0	0	0	0	388.385	182.035	79.4925	391.994	236.778	491.016	662.696	0	0	0	0	0	0	0
O95059	RPP14_HUMAN	0	0	0	0	0	0	0	580.653	743.306	828.195	712.024	689.983	428.581	483.543	0	0	0	0	0	0	0
O95071	UBR5_HUMAN	0	240.243	0	428.577	526.337	330.002	292.267	0	0	0	0	0	0	0	0	0	0	0	0	0	0
O95084	PRS23_HUMAN	1372.06	793.997	1290	833.994	658.682	570.965	1421.05	1083.99	1199.84	723.295	1320.48	872.795	1040.41	869.676	1992.32	0	1157.38	1317.7	0	1944.67	553.119
O95155	UBE4B_HUMAN	1691.69	0	1295.54	686.973	1633.91	1422.88	969.622	0	0	0	0	0	0	0	0	0	0	0	0	0	0
O95159	ZFPL1_HUMAN	1428.34	992.535	952.661	1694.62	2134.94	1780.01	780.627	0	0	0	0	0	0	0	0	0	0	0	0	0	0
O95163	ELP1_HUMAN	2663.79	3659.29	3739.25	4341.3	3479.66	3488.62	3469.6	1816.8	1571.65	4115.02	2007.1	3079.85	1566.21	2974.58	2549.12	3816.81	4128.26	4145.27	2555.93	2673.3	2325.61
O95167	NDUA3_HUMAN	2013.31	1611.56	1306.18	957.322	1754.99	1699.01	1328.94	1815.02	0	1671.18	1088.87	1668.54	1106.89	1230.26	0	0	0	0	0	0	0
O95168	NDUB4_HUMAN	2776.21	1234.38	2037.49	1563.44	1726.59	1887.31	3039.06	3293.56	2748.6	3245.72	2205.61	3580.82	3673.06	3476.94	4004.02	2677.06	5055.8	2583.35	2934.6	2416.66	3485.2
O95169	NDUB8_HUMAN	4076.58	4666.77	4092.02	6234.98	3311.81	2545.02	4676.96	3805.33	3900.7	3549.38	4085.3	4267.69	3683.85	3959.92	2865.14	4124.97	5149.47	4677.13	4167.97	5788.1	2563.44
O95182	NDUA7_HUMAN	2811.4	2726.52	2810.55	1838.6	3951.03	1797.71	2508.08	1023.14	3442.37	2028.22	2583.55	2811.32	0	2565.67	1144.85	790.126	2007.71	980.046	2278.49	1806.91	891.498
O95197	RTN3_HUMAN	11379.4	13290.6	12083.1	11343.1	11661.7	13978	13707.2	14049.4	11112.4	12200.6	10909.2	11300.5	9705.47	13230.5	12218.7	14059.5	11161.9	12378	10364	14028.3	13657.6
O95202	LETM1_HUMAN	14712.5	12043.2	13709.9	15442.8	13744.6	15053.3	12565.4	13700.8	9796.48	12722	14932.9	13596.4	15625.5	11145.4	12566.3	14119.5	18382.7	17671	15989.4	16961	14605.3
O95218	ZRAB2_HUMAN	10769.5	8526.3	8877.83	10030.6	11248.7	10656	11723.8	11937.6	12036.6	9048.22	9634.37	7574.65	7579.24	9184.47	8812.76	8424.9	8337.28	7487.64	10370.4	11648.9	10742.3
O95232	LC7L3_HUMAN	6982.58	6411.03	6391.85	6901.16	6834.42	5290.54	7622.69	7589.18	7299.88	5590.33	4807.57	6528.86	7274.25	5424.21	7209.37	7535.63	5664.77	7726.86	5770.11	7175.22	5735.55
O95239	KIF4A_HUMAN	1351.5	592.855	1131.51	1506.83	1798.79	978.939	1291.54	0	0	0	0	0	0	0	3858.93	1126.16	0	0	0	0	1982.89
O95292	VAPB_HUMAN	5090.23	10043.6	9995.3	10054.4	11526.6	7979.26	10113	9841.56	8353.55	8445.25	8966.69	8311.47	5672.5	8466.81	8721.09	10588.3	5718.04	10003.5	7450.14	9348.33	9767.99
O95292;Q9P0L0	VAPA_HUMAN;VAPB_HUMAN	7543.34	8313.8	9490.11	9576.53	8639.43	9213.07	9885.87	9546.17	7816.1	9831.15	7989.46	9319.42	9324.21	8618.17	9533.61	9431.1	7520.02	7503.77	8368.32	8895.06	8185.72
O95295	SNAPN_HUMAN	779.64	1247.92	1361.68	663.342	601.8	480.264	763.866	470.504	410.274	759.798	719.719	643.312	992.387	596.826	567.535	488.808	509.285	434.215	942.535	872.107	0
O95297	MPZL1_HUMAN	0	0	0	0	0	0	0	1211.3	1217.36	0	588.937	789.876	661.435	702.328	0	0	0	0	0	0	0
O95298	NDUC2_HUMAN	4604.75	0	2980.77	0	6078.24	3095.11	0	3531.82	3717.7	3319.92	2400.5	2734.79	3596.8	2576.83	2558.45	3350.93	4619.26	4024.84	2763.79	3462.48	1933.21
O95299	NDUAA_HUMAN	9837.11	8977.6	11889.6	11579.7	8939.71	11333.7	10525	11487.2	9341.96	10005.1	9592.26	8713.06	10320.5	10717.6	8963.68	11154.2	12837.1	13772.5	12501.8	11717.7	12439.3
O95302	FKBP9_HUMAN	7054.47	7630.5	6425.22	6718.5	7220.85	5970.88	7845.73	6973.98	6480.85	8382.43	6990.94	4345.23	7862.99	6710.46	6131.37	7768.79	5496.67	7481.92	9107.64	6384.66	5222.85
O95302;Q96AY3	FKB10_HUMAN;FKBP9_HUMAN	1686.77	1145.1	1346.01	0	0	1845.01	1857.27	1866.93	1873.43	2207.28	2132.27	1572.34	0	2395.52	1617.37	1231.42	2308.15	1158.55	1556.51	1478.71	1583.05
O95336	6PGL_HUMAN	27620	32535.7	34706	36456.1	34905.3	42932.2	30288.5	29812.3	30012.8	31221.3	29790.5	27833.8	27286.5	28426.8	30001	34355.5	36966.2	36684.9	30035.9	29637.9	33395
O95340	PAPS2_HUMAN	3852.65	4401.75	3150.78	3431.58	3211.09	3395.41	3728.99	2714	4157.7	4082.72	3764.76	3288.87	3826.59	3388.97	3516.8	3180.24	2483.98	3675.41	4875.8	3737.77	5224.74
O95347	SMC2_HUMAN	22927.5	25444.9	22267.8	23685.5	26127.1	23366.2	23433.3	20985.2	23004.1	26577.4	23499.5	18744	23224	23301.5	21898.9	24273.4	28871.8	23064.8	23810	24232.7	23080.1
O95352	ATG7_HUMAN	0	0	225.362	335.183	0	0	0	0	0	0	0	0	0	0	508.027	0	674.518	0	409.72	264.335	590.435
O95363	SYFM_HUMAN	0	0	0	0	0	0	0	0	0	1244.14	0	0	826.793	0	0	0	0	0	0	0	0
O95372	LYPA2_HUMAN	5637.16	2560.28	2699.64	3515.22	3856.07	4881.42	3490.57	3619.95	3513.44	5149.5	4265.35	4351.32	6405.55	4178.84	5041.2	7262.24	4182.82	4382.8	5971.17	4824.52	4893.46
O95373	IPO7_HUMAN	37270.9	42785.5	41541.7	48103.5	43130.2	46100	45740	41049.8	44268.2	47992.6	45178.8	42114.9	36669.6	42324.7	39533.8	50383.7	40484.5	45469.5	43437.8	40836.4	42520.9
O95394	AGM1_HUMAN	5567.79	6491.1	5782.77	8261.99	4943.62	6648.18	6297.59	6042.6	6381.18	6617.13	5235.23	5605.37	5118.77	3914.66	7339.63	6524.38	7082.17	3722.35	8786.73	9587.88	9502.86
O95396	MOCS3_HUMAN	3156.59	2804.99	2076.25	2900.13	2044.17	3743.15	4821.87	2591.91	1642.88	1413.32	2416.69	1498.39	1481.56	2430.28	3433.79	2279.06	3861.99	2201.85	3433.63	4026.31	2294.84
O95400	CD2B2_HUMAN	3016.49	1911.02	2811.54	2218.05	2262.36	2922.62	2318.12	3593.17	3064.19	2561.49	2470	2674.86	2516.1	3172.57	0	3289.17	1727.43	3068.7	2262.82	3109.4	3813.96
O95433	AHSA1_HUMAN	26982.5	33369.1	30056.7	30777.4	28033.4	28457.6	31761.3	27145.1	32442.2	24944.8	26281.9	27596.3	27872.7	30778.4	30600.7	32022.6	28068.5	26050.6	30191.4	29137.9	29059.1
O95445	APOM_HUMAN	5278.57	4566.35	4945.86	5016.49	6255.32	5402.03	4386.5	5037.44	5631.69	5374.02	4256.99	6783.29	4692.46	5035.19	4013.26	4778.38	5877.84	3264.67	4762.58	4436.12	4771.54
O95453	PARN_HUMAN	5399.25	4131.99	5487.39	6377.42	5824.29	3797.56	4971.42	3784.54	4286.82	4953.69	5104.78	5367.62	6695.05	5737.17	4053.46	4535.07	5315.09	6614.59	5085.76	3102.23	4365.31
O95456	PSMG1_HUMAN	2065.28	2858.44	2328.25	3212.75	2923.83	2312.94	2966.08	2750.08	2356.15	2760.47	3639.38	2198.98	2818.29	938.222	3111.75	3146.31	2884.68	3787.38	2566.35	1943.44	2266.09
O95470	SGPL1_HUMAN	2986.88	2174.47	3018.98	2288.74	2536.23	2673.2	3396.65	2675.32	3244.58	1873.62	2789.29	3303.57	2519.48	2123.39	2280.73	2719.29	1802.75	4072.47	1926.12	2753.78	2188.52
O95478	NSA2_HUMAN	6444.72	6257.93	5915.91	5256.57	6949.25	6893.74	5947.48	6036.5	6477.98	5602.22	5392.22	6244.39	5638.13	5119.12	3038.07	6247.3	6540.58	5733.85	6318.81	4928.93	6206.24
O95486	SC24A_HUMAN	270.652	0	0	515.61	183.752	490.004	393.439	0	0	0	0	0	0	0	0	0	0	0	0	0	0
O95562	SFT2B_HUMAN	0	0	0	0	0	0	0	0	0	0	0	0	0	0	0	449.753	1010.41	688.611	0	669.276	0
O95571	ETHE1_HUMAN	5860.76	6501.52	6183.95	7786.38	7612.52	7427.26	6138.83	6802.12	4789.02	6248.38	6986.34	7888.98	5370.02	6377.84	6183.09	5672.8	5235.94	5962.29	7087.41	7379.09	5846.28
O95573	ACSL3_HUMAN	13242	12491.1	9990.27	12435.6	13440.2	15035.5	16841.6	15518.3	14159.8	12339.9	11865.4	12431.7	11824.6	13331.1	12652	10436.5	13679.8	10297.7	13591.3	10496.1	10093
O95630	STABP_HUMAN	0	0	0	0	0	0	0	0	0	0	0	0	0	0	181.097	1007.53	728.788	0	374.075	1200.14	680.422
O95707	RPP29_HUMAN	1322.34	800.448	2217.29	711.564	777.231	1246.05	0	0	0	0	0	0	0	0	0	0	0	0	0	0	0
O95747	OXSR1_HUMAN	12295.1	13565.1	12483.8	10220	13502.6	15357.6	13998.2	9620.2	10284.3	16161.7	10545.9	10189.8	9135.47	16068.4	11975.2	12257.4	10348.4	12714.1	12154	14158.5	12064.7
O95757	HS74L_HUMAN	15044.4	16655	14853.3	14977.3	11689.6	14227.2	14382.3	13244.9	12866.2	14089.8	15411.8	14473.1	17501	14132.2	15610.6	16028.2	15960.5	14217.4	15963	15043.3	11696.9
O95757;P34932	HS74L_HUMAN;HSP74_HUMAN	0	452.43	552.678	505.759	0	110.001	0	676.79	0	593.422	511.297	175.734	0	0	0	0	0	0	0	0	0
O95757;P34932;Q92598	HS105_HUMAN;HS74L_HUMAN;HSP74_HUMAN	2331.1	4345.42	4891.12	2568.19	3405.64	3863.04	2421.81	3510.85	3278.53	5976.72	4342.23	4154.71	4005.73	4454.96	5189.36	5018	3839.94	5696.88	4496.19	3285.05	2394.39
O95757;Q92598	HS105_HUMAN;HS74L_HUMAN	3355.75	4922.38	4028.27	5539.62	4671.67	5025.6	4433.31	3490.48	3074.03	4383.31	3943.61	3784.56	4405.27	4044.06	4492.28	4516.71	4464.49	2782.66	4449.56	2988.22	4634.78
O95758	PTBP3_HUMAN	2732.39	2465.37	3229.15	1362.7	2864.79	1566.67	1643.23	1023.88	1734.71	1274.61	1354.16	1306.96	1484.53	1666.36	2410.69	1917.26	2999.76	1319.62	1743.03	1931.53	2265.39
O95758;P26599	PTBP1_HUMAN;PTBP3_HUMAN	21681.5	18773.6	18903.9	19566.4	23627.7	22189.8	21193.4	23411.3	20427.4	26829.2	23573.5	26140.1	19347.5	22979.7	21936	19386	24924.2	22427.1	24661.8	20656.5	22603.1
O95777	LSM8_HUMAN	5653.32	5280.08	5021.61	5020.43	4593.05	6000.35	4560.18	4428.83	3288.99	3990.9	3752.57	3737	3264.34	5218.87	4177.58	4410.33	5596.55	5939.95	4185.63	4339.82	6275.66
O95782	AP2A1_HUMAN	39857.9	41596	42106	40428.2	38377	38270.7	38121.6	39329.9	40069.7	42369.2	34987.3	39635.7	36476.9	40561.3	37008.5	38795.5	39807.1	39377.3	41481.9	40251.9	37923.9
O95785	WIZ_HUMAN	0	139.224	680.803	0	796.744	721.896	0	0	0	0	0	0	0	0	0	0	0	0	0	0	0
O95801	TTC4_HUMAN	0	303.073	550.656	538.777	0	527.672	373.431	0	0	0	0	0	0	0	0	0	0	0	0	0	0
O95816	BAG2_HUMAN	22422	19824.8	18809.3	22502.3	19355.6	23901.2	19087.7	21037.2	19571.4	20709.3	24185.2	21579.8	25068.9	20206.4	25452.4	25331.3	21577.3	20271.8	22237.3	23833.7	17608.5
O95817	BAG3_HUMAN	3474.96	2515.09	3198.1	1742.71	4542.91	2712.4	2229.55	2443.29	2471.48	2180.56	1424.02	1569.74	1228.13	853.294	1610.54	1225.46	1684.59	0	2411.62	2112.34	1788.24
O95825	QORL1_HUMAN	749.095	561.151	677.154	839.096	0	0	0	0	0	0	0	0	0	0	0	0	0	0	0	0	0
O95831	AIFM1_HUMAN	38695.1	34130.5	36989.7	33475	32600	38407.5	38894.6	38092.9	39998.8	37370.1	38656.9	36317.4	42896.5	37840.9	35692.4	42889.4	37687.7	38032	34390.8	35544.1	33174.8
O95833	CLIC3_HUMAN	6000.2	4469.16	6766.47	3020.35	5942.4	4877.56	5584.18	6219.25	5997.65	6122.15	4966.41	5190	5335.44	5798.1	8587.95	6709.34	6832.92	4776.67	5434.46	4535.01	5158.19
O95834	EMAL2_HUMAN	1663	3506.24	3469.93	3103.49	2652.8	3537.67	3127.54	2678.32	2688.05	2754.74	1903.47	0	2893.42	2158.8	2486.5	1566.62	4766.67	3825.86	1956.44	3750.95	2523
O95861	BPNT1_HUMAN	9075.75	12179	8297.85	7853.22	10441.5	10410.7	8711.31	8969.77	8435.65	9713.08	12253.6	8949.34	8609.52	6994.67	13759.8	10021.8	7830.67	9733.11	8323.23	11387.5	8846.43
O95865	DDAH2_HUMAN	0	0	0	0	0	0	0	0	0	1226.56	0	913.639	0	756.148	983.976	750.404	649.824	546.367	0	668.503	0
O95870	ABHGA_HUMAN	640.834	1008.32	0	400.664	0	152.001	0	0	0	0	0	0	0	0	0	0	0	0	0	0	0
O95881	TXD12_HUMAN	8009.42	8285.79	4741.09	6294.69	8502.64	7694.23	8728.22	8054.21	12297.2	8613.39	7275.2	4118.32	9363.81	8401.38	9814.93	10171.6	7010.91	6073.69	4373.81	7579.74	7125.8
O95983	MBD3_HUMAN	1359.69	1600.29	916.17	521.803	1169.24	1049.35	1599.44	0	0	0	0	0	0	0	0	0	0	0	0	0	0
O95989	NUDT3_HUMAN	1355.1	1226.65	1136.1	1281.09	1056.91	1741.74	1738.04	1325.23	1359.68	1275.22	1079.5	1233.55	1699.44	2636.92	1101.22	0	1982	1509.05	2940.4	1833.08	0
O96000	NDUBA_HUMAN	12423.2	11631.1	14850.7	14600.8	14072.2	12829.4	15313.6	10038.6	12002.8	12332.8	13331.3	5980.38	13554.6	9684.67	10211.5	11998.6	11478.8	13293.8	11774.7	10711.5	11204.9
O96005	CLPT1_HUMAN	1715.12	1459.12	1586.09	1232.66	1333.7	782.106	1167.8	0	0	0	0	0	0	0	0	0	0	0	0	0	0
O96008	TOM40_HUMAN	13896.3	12351.7	12050.7	11023.6	13169.8	12499.9	11574.8	11409.8	11917.7	12168.5	10269.8	9966.29	12947.6	11041.7	12483	13743.7	15772	12298.7	13985	12446.9	9425.87
O96011	PX11B_HUMAN	255.281	0	1380.37	738.868	1171.19	859.322	0	0	0	0	0	0	0	0	982.215	1275.56	0	556.831	1107.36	883.117	0
O96019	ACL6A_HUMAN	19750.7	19885.4	20851	18591.2	13491.7	16648.9	15285.5	20172	12907.9	16808.2	20032.8	15547.9	15658	16410.3	23633.4	17336.1	19872.7	17731	17291.6	15563.6	15872.4
O96033	MOC2A_HUMAN	0	0	1198.3	0	2377.87	1819.01	2401.83	0	0	0	0	0	0	0	0	0	2536.48	1766.61	0	0	1453.86
P00338	LDHA_HUMAN	608443	632449	609231	602142	604573	608641	581500	635218	610078	586681	605427	600010	606598	586997	570017	611676	612812	579359	580138	571424	551507
P00338;P07195	LDHA_HUMAN;LDHB_HUMAN	100758	108241	103651	104488	103865	108122	104850	111207	113233	115805	119285	117318	118905	118189	108606	104151	102483	113640	113821	113221	106828
P00350	6PGD_ECOLI	0	0	0	0	0	0	0	7972.69	12697.1	7095	4627.26	5465.51	5582.53	7606.26	8078.95	10100.1	7748.26	6547.78	8011.86	9536.42	8052.08
P00367	DHE3_HUMAN	29516.8	33626	31966.5	33166.4	32427.2	37054.9	37869.4	38808.6	30844.1	32241.6	33125.8	36376.3	37690.8	31316.7	33804.4	34288.5	36010.2	39452.8	34971.4	28572.1	31916.5
P00370	DHE4_ECOLI	1816.03	3334.82	0	5145.17	3396.22	3580.25	3094.67	9090.67	7015.44	6713.54	5030.75	5473.25	4761.47	8884.36	11945.1	13139.7	13670.7	17554.7	13148.7	13104.4	11706.2
P00374	DYR_HUMAN	2115.67	3320.89	4074.84	3073.78	3708.35	3788.61	4825.88	2882.43	2075.11	4866.13	3249.14	2796.05	3290.65	2425.56	2070.84	6020.01	3961.95	3430.77	3284.18	3341.73	3482.4
P00387	NB5R3_HUMAN	12632.2	14962.3	15142.9	11339.3	13160.1	12066.9	13259	15326.6	9125.85	13078.8	12412	14416.7	10756.4	12129.7	14316.2	12262.9	16709.2	10374	13261.2	12373.2	10368
P00390	GSHR_HUMAN	10670.3	11633.6	9259.27	9371.92	9968.41	11395.6	13057.7	12339.1	11937.1	7523.18	10021.6	11434.4	10682.5	11714.4	14163.4	9575.8	13597.6	11439.3	11485.4	12477.9	10991.4
P00403	COX2_HUMAN	22136.5	20279.2	28957.5	26471.7	24246.1	23071.1	22783.9	29168.8	33083.9	27704.6	26267.7	24546.7	33672.6	32951.7	30421.7	29000.5	26660.1	27169.5	30261.7	29476	28872.8
P00441	SODC_HUMAN	18651.7	23522.8	20867.1	22755.7	23867.9	26572.9	29561.6	23140.8	26636.2	25229.4	23497.7	25796.6	22250	27666	25286.6	32002.6	28125.5	23174.7	33789.7	27204.4	29439.8
P00448	SODM_ECOLI	0	0	0	0	0	0	0	2243.6	2326.76	2147.87	1834.14	3670.95	2148.36	2582.07	4990.36	5679.96	6086.79	5516.57	3117.17	4412.93	5025.56
P00491	PNPH_HUMAN	33660	30726.8	30737.7	26693.8	32347.3	32951.5	27919.9	30985.1	31068.5	32855.8	32478.5	26697.6	32368.5	29442.9	27967.2	35569	34075.4	30316.5	31342.7	30617.8	28832.6
P00492	HPRT_HUMAN	20040.2	20444.4	20447	21548.2	20425.7	18856.3	22333.7	17985.4	23655.3	17785.3	13854.1	15942.2	15601.8	18243.2	19455.5	21387.7	18650.5	15668	18925.3	16617.5	15077.3
P00505	AATM_HUMAN	112521	111506	111628	116141	104606	109087	115748	122569	110992	111370	116225	119024	128689	117435	115848	112465	128117	114235	122422	124174	112871
P00509	AAT_ECOLI	0	2174.92	2179.3	1728.84	2052.18	1882.48	1294.14	4995.37	3003.73	4415.98	4736.27	5390.41	3194.3	5048.84	11536.5	8947.89	10224.9	6165.07	10190.1	11909.9	8978.45
P00509;P17174	AATC_HUMAN;AAT_ECOLI	1712.96	2267.4	2351.78	2540.27	3245.23	2423.01	2641.64	2422.59	2575.03	2223.94	1615.31	3259.38	2659.24	3714.57	3043.25	3531.25	2913.24	3316.46	2406.85	2274.13	3483.05
P00533	EGFR_HUMAN	14107.3	15789.6	13720.3	18941.3	14570.3	13915.9	13064.4	9824.07	12878.1	12091.1	15295.5	9118.33	13821.1	16906.3	16934.6	11035.5	12153.8	16762.2	11867.3	13363.5	13295.1
P00547	KHSE_ECOLI	0	0	0	0	0	0	0	3745.4	2834.81	2859.87	2755.31	2915.32	1932	2600.03	4885.43	3639.27	5598.15	6504.39	5235.19	4653.37	5410.63
P00558	PGK1_HUMAN	501368	536606	515771	517960	496854	546440	509444	502438	501136	530377	510499	522484	508831	524362	482367	560227	540382	531250	528533	515477	598228
P00561	AK1H_ECOLI	4138.78	0	6230.6	9963.27	6547.62	4208.28	4555.9	7226.6	4248.55	6970.58	4037.16	6020.03	6439.02	6843.32	12895.3	13289.4	11336	11768.5	11166.7	12418.1	12860.6
P00568	KAD1_HUMAN	29713.4	34323.7	29682.6	30764.2	28103	29463.4	31036.2	27605	31803.4	29225.3	24651.9	32566.4	29044.6	28007.6	28398.7	27713.2	32762.4	27420.8	29410.8	29333	30628.1
P00734	THRB_HUMAN	8894.34	9556.79	7787.76	7103.58	5434.36	9003.89	6712.41	7275.96	10490.3	6276.42	4944.35	6926.44	8752.96	6397.05	7475.56	6155.97	8534.73	6701.98	7385.49	5760.58	5504.2
P00742	FA10_HUMAN	3422.77	3137.91	3572.05	4456.58	5048.68	4664.18	5416.44	0	0	0	0	0	0	0	0	0	0	0	0	0	0
P00747	PLMN_HUMAN	7538.94	8098.33	9436.74	10087.9	9473.96	9997.26	9314.45	10916.3	10016.6	10651.7	7601.53	8474.42	10063.8	11371.4	7036.04	11261.4	2113.93	10363	7992.31	8690.4	7219.74
P00846	ATP6_HUMAN	3122.1	2426.98	2600.73	1586.24	3665.69	3043.03	2129.55	2537.95	3121.13	2181.42	3143.51	1971.92	3038.9	3960.3	3153.58	1871.69	2654.46	2673.89	1782.78	2550.95	2384.05
P00864	CAPP_ECOLI	0	0	0	0	0	0	0	2293.9	4355.45	2133.06	1782.67	2388.71	1456.46	0	5213.84	5432.74	6737.36	5597.73	5858.28	6821.31	3950.95
P00934	THRC_ECOLI	2772.67	4128.66	4287.75	3634.58	4014.62	4954.92	5159.39	4981.47	5169	4369.5	4875.54	6736.09	5094.63	5953.03	9109.01	12327.8	10678.6	10846	14583.4	11026.9	13364.9
P00935	METB_ECOLI	0	0	0	0	0	0	0	0	0	0	0	0	0	0	3549.32	3864.98	3806.02	3652.84	4701.36	4382.44	2440.9
P00961	SYGB_ECOLI	0	0	0	0	0	0	0	0	0	0	0	0	0	0	3626.77	1452.25	2199.21	2506.96	2919.33	2050.6	3032.15
P00962	SYQ_ECOLI	0	0	0	0	0	0	0	0	0	0	0	0	0	0	530.799	901.47	2030.31	1893.2	1142.29	1289.49	2332.38
P00966	ASSY_HUMAN	285017	276895	292084	280630	282222	294261	284078	281396	295427	288158	281046	318433	297367	300291	268657	299313	284888	284530	274379	288323	298985
P00968	CARB_ECOLI	1360.29	2541.93	2013.3	3239.15	0	1435.65	2130.19	3165.85	2297.27	4958.08	3424.16	3438.21	3779.13	3939.43	7160.75	6863.9	6353.6	11357.4	8920.14	9144.66	7050.8
P00968;P31327	CARB_ECOLI;CPSM_HUMAN	21091.7	20282.1	22817.4	20673.6	21773	20995.1	24390.5	23518.4	21210.8	23849.5	21580.5	24373.3	23575.4	22503	27068.8	20388.3	19043.7	21506.2	24229	25767.1	24560.6
P00995	ISK1_HUMAN	0	0	0	0	0	0	0	0	0	0	0	0	0	0	0	475.287	0	458.436	0	0	0
P01008	ANT3_HUMAN	6554.66	7689.64	9317.04	10416.8	10324	10938.9	9320.68	8661.46	8145.35	7916.8	11038.5	9873.53	6962.22	9321.67	8357.11	8356.97	8844.86	11076	8652.12	7788.04	8699.97
P01023	A2MG_HUMAN	35997.1	31534.1	32746.5	34045.8	34547	33262.9	37356	35965.4	35532.2	34536.5	35734.4	35617.3	40672.9	31444.5	33507.6	36389	38413.5	36412.3	35715.4	33970.2	37850.5
P01024	CO3_HUMAN	74015.7	83399.8	76990.8	74631.9	73030	71134.5	73975	81106.1	75918.8	73099.7	78736.6	72424.7	79384.4	77452	78535.4	77231.1	79886.9	94333.5	85324.7	78837.2	76698.9
P01111	RASN_HUMAN	7671.61	7884.67	8216.99	8059.05	8667.96	7986.54	8359.76	8112.02	9923.3	9446.29	10239	8772.57	8668.57	8832.22	8496.43	10487.6	10514.7	5740.23	7382.28	8449.72	8628.49
P01889	HLAB_HUMAN	0	0	0	0	0	0	0	384.541	0	922.482	0	294.122	411.71	299.638	0	1146.97	1505.15	663.68	0	334.639	0
P01889;P04439	HLAA_HUMAN;HLAB_HUMAN	0	334.937	648.938	809.535	252.269	680.003	823.092	0	0	0	0	0	0	0	0	0	0	0	0	0	0
P01889;P04439;P17693	HLAA_HUMAN;HLAB_HUMAN;HLAG_HUMAN	3555.16	2949.55	4366.65	5115.03	4349.3	4094.03	3854.42	2874.42	4391.59	3392.28	4025.98	3736.64	6241.45	5233.38	4042.42	4780.36	5761.79	6059.42	5200.54	3954.34	4284.07
P01889;P10321	HLAB_HUMAN;HLAC_HUMAN	4693.72	3988.66	5284.02	5868.57	4261.63	4001.4	5113.81	4539.66	2279.63	5205.83	6231.17	4386.15	3580.97	4800.68	4086.23	5635.25	4088.8	5935.65	5149.24	6219.85	3817.45
P02042;P02100;P68871	HBB_HUMAN;HBD_HUMAN;HBE_HUMAN	0	0	0	0	0	0	0	0	0	0	0	0	0	0	57950.9	66180.8	58984.1	57124.1	54591	49319.6	38927
P02042;P68871	HBB_HUMAN;HBD_HUMAN	0	0	0	0	0	0	0	0	0	0	0	0	0	0	76251.2	90815.1	84541.4	83029.3	78339.1	78146.4	104102
P02100	HBE_HUMAN	0	0	0	0	0	0	0	0	0	0	0	0	0	0	4704.34	2382.33	3158.71	2413.02	2534.58	3898.25	2756.13
P02358	RS6_ECOLI	3401.55	4553.15	3294.7	4045.48	2642.79	5074.89	6075.85	7551.19	7807.45	6537.49	4526.41	8845.02	5892.31	7527.98	15405.4	14553.8	16257.1	18352.2	14423.7	14451.8	16197.6
P02359	RS7_ECOLI	10763.8	12053.5	11235.5	8435.55	9640.12	13078.3	9100.7	20719.7	20890.8	15230.7	15450.2	16670.5	17539.6	18821.3	34364.7	44938.6	37132.9	47604.1	34061.2	38557.4	40191.3
P02413	RL15_ECOLI	14241.4	10661	16027.8	13526.8	12835	15985.9	12903	29054.5	25568.3	25305.6	35903.2	30420.6	35183.7	30398.4	67670.7	65361	79788.2	63265.4	65654.2	71900.1	67709.4
P02511	CRYAB_HUMAN	0	0	0	0	0	0	0	501.823	893.106	0	0	1050.7	0	0	0	0	0	0	0	0	0
P02545	LMNA_HUMAN	476405	457948	468610	454822	450077	480434	492869	478944	472166	449728	467871	476363	484382	490750	484291	456354	448466	467758	461835	495186	473289
P02545;P20700;Q03252	LMNA_HUMAN;LMNB1_HUMAN;LMNB2_HUMAN	38114.7	36743	38056.6	38962.8	36617.8	36955.2	36804.3	40180.3	38141.8	39668.4	36411.7	39504.7	37502.6	39485.6	29485.4	32555.1	31295.9	33132	33458.6	32535.1	36820.1
P02649	APOE_HUMAN	4405.56	3155.33	2676.18	4707.31	4569.17	4241.41	3444.36	5523.89	5821.7	3933.64	2932.81	3164.98	5585.26	4682.7	4296.58	4894.04	5559.56	3624.66	4300.75	6081.26	6202.61
P02656	APOC3_HUMAN	539.56	747.034	796.654	747.142	557.486	881.009	342.228	465.292	701.592	613.755	297.31	482.806	899.351	447.079	1209.4	1054.67	738.304	778.767	1315.65	1811.6	1076.62
P02675	FIBB_HUMAN	3238.52	4874.86	4233.93	3417.11	4600.9	4027.17	5808.13	5245.57	1914.61	5658.75	4394.26	3916.99	5900.09	5909.39	5201.35	6283.85	6515.65	6196.15	4694.83	6365.08	6931.41
P02679	FIBG_HUMAN	1276.43	531.34	554.336	679.815	951.458	825.006	1390.14	0	0	0	0	0	0	0	1163.6	2368.58	1577.45	2512.77	1759.06	2267.13	928.472
P02748	CO9_HUMAN	3227.89	2684.42	4750.56	4880.2	4139.94	5241.46	2277.49	3847.02	5538.09	3511.78	5172.17	4661.62	4211.62	4074.84	5324.47	5668.97	3907.07	3658.18	4947.89	5228.15	4775.17
P02751	FINC_HUMAN	0	0	502.886	587.86	778.607	213.001	0	0	0	0	0	0	0	0	0	0	0	0	0	0	0
P02760	AMBP_HUMAN	20051	18867	16673.3	20200.7	20975.7	19831.1	17963.2	19044.2	22196.8	19412.8	23059.4	16837.1	17831.8	15693.7	19187.9	18265.1	19492.7	23944.2	18878.9	20661.7	20565.9
P02765	FETUA_HUMAN	114398	105702	112600	113431	107483	114669	117528	110964	100412	108642	105626	105189	106627	104168	97599.8	91413	91926.1	103963	109686	98854.3	110568
P02768	ALBU_HUMAN	97024.1	99863.5	107149	99901.3	100654	107845	114543	102872	109852	103319	103394	102200	114046	108269	103649	101340	102182	103620	104233	122184	114904
P02771	FETA_HUMAN	24111.2	16288.7	19204.5	18863.8	21325.2	21414	18924.7	16479.5	21932.9	18406.5	19729.5	20080.9	20983.8	16272.5	19140.3	22655.7	15957.3	21876.9	20578.8	18475.7	20535.1
P02786	TFR1_HUMAN	192619	190760	214103	198882	194869	201433	190871	195424	193747	200319	192544	193956	197876	195032	188202	201354	197626	194780	198876	171958	170978
P02788	TRFL_HUMAN	5913.11	6591.57	6269.77	6623.34	8438.9	7470.89	8249.76	7089.36	6387.36	8573.34	7815.82	7474	7998.3	8226.96	7968.11	5902.08	8454.57	8877.1	8201.66	7220.46	5824.53
P02794	FRIH_HUMAN	0	0	0	0	0	0	0	582.573	0	909.538	0	0	0	746.716	0	0	0	0	0	0	0
P02795;P13640;P80297	MT1G_HUMAN;MT1X_HUMAN;MT2_HUMAN	21159.1	24140.2	23992.6	21676.5	18143.2	28528.1	18359	20338.5	13468.1	22525.7	13512.4	17434.8	16460.7	16369.3	20332.1	21041.6	17978.6	14664.5	22156.7	23959.2	15605.4
P03897	NU3M_HUMAN	0	0	0	0	0	0	0	0	1160.47	0	0	0	0	1596.49	0	520.46	1284.42	0	1861.25	1708.23	1024.94
P03905	NU4M_HUMAN	0	0	0	0	0	0	0	0	0	0	0	0	0	0	0	2775.12	2523.16	3051.76	3768.1	2841.79	2144.62
P04004	VTNC_HUMAN	7239.76	5410.35	8166.71	6933.4	8657.47	5283.25	9809.64	5722.19	7459.49	7510.08	6598.19	5668.23	5988.8	6022.36	7299.15	8439.56	5166.08	8892.24	8128.23	6670.48	8112.79
P04036	DAPB_ECOLI	0	0	0	0	0	0	0	0	0	0	0	0	0	0	1386.32	2682.81	3139.68	3155.34	2047.36	2962.68	3002.46
P04040	CATA_HUMAN	35980.2	36697.8	33087.4	39103.1	37147.2	39721.6	33474.9	39103.8	31931.2	36931.7	38017.5	32079.5	37070.7	34456.9	40485.1	33558.4	34554.7	35960.1	33228.4	32748.2	32554.4
P04062	GLCM_HUMAN	5213.41	4289.5	4852.91	5077.29	5153.17	5495.85	3394.42	2817.8	4298.67	5415.59	4113.27	4023.32	3808	3465.9	4371.39	7318.92	5490.37	5272.69	2506.4	4712.37	4367.86
P04075	ALDOA_HUMAN	350065	366183	370412	374884	349206	344978	362466	368524	359607	374499	356726	351128	330937	346649	353583	378966	363425	346522	370931	333711	342045
P04080	CYTB_HUMAN	23571.2	24772.5	28668.2	26661.3	28124.2	26232.3	25816.4	26817	29579.8	28944.1	23712	28292.1	23308.5	25998.2	28096.1	24515.8	24387.4	26462.5	27464.2	30657.3	24741.2
P04083	ANXA1_HUMAN	153081	158033	165451	160213	158963	183669	163475	158830	175018	165872	162984	166237	163287	172532	138419	158750	163851	148366	155493	147813	150429
P04114	APOB_HUMAN	2256.9	1599.05	2397.3	1286.29	2373.11	2952.75	2078.34	2690.47	2302.31	2099.77	1438.44	1820.08	1027.36	1909.89	2087.63	1776.37	2789.16	2037.55	1610.86	1906.84	1924.21
P04150	GCR_HUMAN	969.11	836.465	904.532	574.722	0	922.007	824.343	0	0	0	0	0	0	0	0	0	0	0	0	0	0
P04179	SODM_HUMAN	24500.5	23122.4	27119	22237.5	29554.2	28736.8	25372	23670.8	21121.6	29600.3	27311.2	29570.8	25490	24577.1	22140.8	23721.6	22509.4	25120.4	23419.8	28620.8	26436.5
P04181	OAT_HUMAN	1191.78	1800.48	881.645	1240.45	2582.48	1520.79	1342.79	1348.66	1473.62	2508.19	1718.07	2422.25	1379.17	1914.71	0	2057.19	1457.24	1574.63	1826.05	1744.99	1748.26
P04183	KITH_HUMAN	1379.74	1328.49	2357.03	1848.5	1155.52	1933.68	1741.12	2844.35	1340.86	1360.65	0	888.138	1892.35	1606.21	720.062	1334.76	1413.63	1627.87	1775.39	1742.39	1012.87
P04217	A1BG_HUMAN	2779.86	2989.88	3629.73	2113.34	2760.94	2578.01	3725.77	0	0	0	0	0	0	0	3259.74	2621.93	2540.29	2048.58	3322.86	2494.89	2811.25
P04264;P35908;Q7Z794	K22E_HUMAN;K2C1B_HUMAN;K2C1_HUMAN	220.014	0	346.876	584.576	390.862	235.002	164.869	0	0	0	0	0	0	0	501.659	630.443	157.936	0	375.9	255.796	385.859
P04391	OTC1_ECOLI	0	0	0	0	0	0	0	0	0	0	0	0	0	0	886.751	1048.77	454.779	700.122	874.056	720.084	773.441
P04406	G3P_HUMAN	844238	959451	867064	894452	864801	882854	893529	939999	1.07772e+06	944561	868765	1.07661e+06	1.06478e+06	930244	897581	947050	885141	864815	888690	878344	883712
P04439	HLAA_HUMAN	10895.8	7572.44	10686.3	11864.3	10815.2	11512.8	10101.7	12382.4	9246.32	11506.2	10225.8	13460.9	11342.3	9369.26	9292.5	13231.5	12261.7	10923.9	11274.5	10665.4	8653.79
P04439;P10321	HLAA_HUMAN;HLAC_HUMAN	0	0	0	0	0	1062.01	1035.43	0	0	0	0	0	1339.75	1843.81	0	0	0	0	0	0	0
P04632	CPNS1_HUMAN	12872.2	15343.1	14072.3	15660.8	13062.2	18047.7	13645.8	18322.9	19547.8	16451	16013.3	17520.8	12755.2	16421	19859.6	15065.5	17088.6	11954.8	16075.5	17101.7	17673.4
P04746;P0DTE7;P0DTE8;P0DUB6;P19961	AMY1A_HUMAN;AMY1B_HUMAN;AMY1C_HUMAN;AMY2B_HUMAN;AMYP_HUMAN	1255.48	704.947	1010.75	550.093	1323.63	415.004	829.342	280.713	417.163	351.244	757.474	297.821	823.42	344.03	605.737	563.666	673.608	306.902	468.961	0	394.472
P04792	HSPB1_HUMAN	58902.1	58966.9	60603.1	55778.3	63341.9	64758.2	61694	62902.2	60858.6	55794.2	67241.2	57229.6	61091.4	57359.2	67802.8	59683.8	53955.4	67472.5	59546.5	64601.7	58433.2
P04816	LIVK_ECOLI	0	0	0	0	0	0	0	1173.7	1516.05	1242.5	528.37	695.779	933.788	1595.7	3790.07	3148.58	3552.26	3079.51	4238.76	4580.56	4921.23
P04818	TYSY_HUMAN	1943.46	1925.45	1679.61	1635.49	0	1674.01	2104.57	1566.99	1448.69	2009.49	1321.79	1655.59	2132.79	1801	0	0	0	0	0	0	0
P04843	RPN1_HUMAN	69585.2	63008.6	67871.3	68941.9	71321.4	67513	70280.2	65928.7	71021.5	69342.8	72931.9	75840.3	71335.8	68487.4	74770.3	72560.5	61698.6	70138.7	57227.4	61001.8	66985.7
P04844	RPN2_HUMAN	21298.2	21867.1	21478.2	22038.9	18353.3	23994.6	20207.5	16331.7	18984.5	21768.1	28233.1	19914.2	22441.1	23595.6	20149.8	22994.4	21588.4	19416.9	25266	22381.1	22927.1
P04899	GNAI2_HUMAN	5959.79	5355.18	5835.81	6137.46	6149.96	5545.18	5793.75	5252.21	4853.53	6341.02	4841.88	4537.81	5310.99	3293.66	6415.95	7580.03	5315.53	7074.09	5204.12	5231	4355.15
P04899;P08754	GNAI2_HUMAN;GNAI3_HUMAN	0	0	0	0	0	0	0	0	0	0	0	0	0	0	0	755.173	0	933.287	0	488.034	1120.66
P04899;P08754;P63096	GNAI1_HUMAN;GNAI2_HUMAN;GNAI3_HUMAN	32584.8	29915.3	28673.9	31860.1	28832.8	26386.8	30469.4	30219.2	28354.4	27879.9	25490.6	28712.8	28757	28176.5	27380.1	27091.8	37542.3	29644.4	34269	26201.6	28198.7
P04908;P0C0S5;P0C0S8;P20671;Q16777;Q6FI13;Q71UI9;Q7L7L0;Q93077;Q96KK5;Q99878;Q9BTM1	H2A1B_HUMAN;H2A1C_HUMAN;H2A1D_HUMAN;H2A1H_HUMAN;H2A1J_HUMAN;H2A1_HUMAN;H2A2A_HUMAN;H2A2C_HUMAN;H2A3_HUMAN;H2AJ_HUMAN;H2AV_HUMAN;H2AZ_HUMAN	0	0	0	0	0	0	0	533282	557086	546876	541825	554590	553875	545850	0	0	0	0	0	0	0
P04908;P0C0S8;P20671;Q16777;Q6FI13;Q7L7L0;Q93077;Q96KK5;Q99878;Q9BTM1	H2A1B_HUMAN;H2A1C_HUMAN;H2A1D_HUMAN;H2A1H_HUMAN;H2A1J_HUMAN;H2A1_HUMAN;H2A2A_HUMAN;H2A2C_HUMAN;H2A3_HUMAN;H2AJ_HUMAN	0	1450.22	3289.5	0	0	425.003	0	10121.1	12061.7	2053.86	8960.91	9417.44	4738.03	735.621	0	0	0	0	0	0	0
P04920	B3A2_HUMAN	0	0	0	0	0	0	0	0	0	0	0	0	0	0	1640.28	0	0	0	0	621.969	1851.78
P04951	KDSB_ECOLI	0	0	0	0	0	0	0	476.826	223.751	608.207	422.291	209.03	0	892.574	705.651	923.074	1038.95	1041.55	0	473.048	1316.05
P05020	PYRC_ECOLI	0	0	0	0	0	0	0	5316.06	3965.09	2836.87	3022.58	3702.58	4656.74	4862.73	7411.33	7483.5	6461.9	6473.48	7338.67	8630.08	5392.88
P05023	AT1A1_HUMAN	94048.2	103148	91613.6	93280.5	88533.8	94067.7	94941.1	97836.2	96375.4	99523.7	87356.8	103300	92732.6	98067.9	99075.6	96575.8	101973	89699.1	93028.5	96406.5	90113
P05026	AT1B1_HUMAN	8824.61	9085.11	8515.6	7468.34	10042.8	6410.33	7418.01	12402.5	10763	9173.5	9962.82	9395.19	11013.2	8846.02	10806.2	7963.04	8183.91	8913.05	8928.68	10935.7	12696.9
P05055	PNP_ECOLI	0	0	0	0	0	0	0	4880.82	5738.45	3968.19	6997.4	4775.4	4544.65	6313.19	8167.66	11199	11911.6	9931.12	8767.51	13033.6	12742.5
P05062	ALDOB_HUMAN	1128.79	2479.69	1502.07	1966.21	2365.66	1285.03	1640.53	0	0	0	0	0	0	0	0	0	0	0	0	0	0
P05091	ALDH2_HUMAN	0	0	0	0	0	0	0	2127.32	1324.5	1433.39	1871.32	0	894.102	3845.12	0	0	0	0	0	0	0
P05114	HMGN1_HUMAN	11391.8	13576	18235.7	12470.2	8449.04	17459.9	14721.8	17218.7	13813.4	17280.2	8677.62	15998.8	19096.3	19683.1	13267	18580.1	17154.6	14994.5	15401.6	19375.5	15402.1
P05141	ADT2_HUMAN	35288.2	36076.7	37877.9	33257.9	29848.1	29402.1	30838.4	31314.7	44170.9	47025.5	40010.1	42555.1	35081.3	39184.3	36294.5	38997.8	40520.3	33922.3	32649.3	36119.3	26828.5
P05141;P12235;P12236	ADT1_HUMAN;ADT2_HUMAN;ADT3_HUMAN	177007	205375	187353	199301	194947	184526	175014	189386	188436	202187	199498	190305	194664	197560	175805	157372	171127	193197	191924	204841	193634
P05141;P12236	ADT2_HUMAN;ADT3_HUMAN	94756.7	85688.6	91350.7	90814.4	97435.5	92075.2	89704.9	99917.6	99384.2	97522.6	102563	106638	103561	90314.9	103571	104398	93679.1	91972.3	99458.4	94192.5	88867.6
P05155	IC1_HUMAN	5902.93	6194.48	4644.82	4650.89	4481.72	5948.82	7378.3	6353.39	6132.41	7111.18	7929.11	6392.56	6309.76	5967.01	5446.93	6419.64	9057.18	5788.31	9348.41	7260.25	7954.28
P05161	ISG15_HUMAN	2741.57	2818.42	2258.47	2583.21	2452.32	2593.39	1941.38	0	0	0	0	1199.23	1367.36	0	2679.93	3044.1	2879.17	2191.69	2074.95	3338.37	2143.61
P05198	IF2A_HUMAN	73178.5	82432.9	85871.4	78593.8	71912.1	82078.1	83937.5	80428.2	78443.6	78814.9	78157	79273.3	75476	78129.5	86893.2	87021.9	74049.6	81532.5	77605.9	81853.6	84468.3
P05204	HMGN2_HUMAN	12095.5	4352.43	3574.97	9192.26	6217.95	3520.02	4144.19	8327.18	9564.38	6202.23	11845	3146.55	0	5869.1	9006.95	6133.54	10863.3	10804.9	5016.24	8378.2	0
P05204;Q15651	HMGN2_HUMAN;HMGN3_HUMAN	4098.19	5283.59	4359.99	3077.22	4023.83	1938.01	2080.84	5123.96	4285.38	4488.52	4978.48	3422.17	1967.43	4478.71	3563.64	3484.12	5074.85	3479.5	3063.75	4423.86	3002.46
P05362	ICAM1_HUMAN	2155.09	1897.67	3799.91	2580.28	2642.08	3584.33	2830.55	2104.2	3205.16	1845.94	2811.05	3358.4	3191.67	2332.43	3007.47	2095.82	2965.92	4223.18	2447.94	2585.43	0
P05386	RLA1_HUMAN	0	1443.22	3077.08	1308.73	0	206.002	0	6610.22	8208.63	2310.82	6154.49	8827.37	1935.37	531.108	0	6909.35	1781.06	1647.69	397.796	443.265	0
P05387	RLA2_HUMAN	83758.9	81737.2	73867.5	80413.2	80871.1	78593.3	78992.9	72047.4	87342.5	71954.8	71789.6	72974.9	78914.3	79240.4	78759.9	88051.3	75769.2	82963.5	82311.8	78871.8	79995.3
P05388	RLA0_HUMAN	102947	111410	119755	103878	108957	113091	104591	110832	99576.5	102713	110036	102576	103916	91831.1	97066	103470	117598	96812.8	102601	97095	99523.2
P05455	LA_HUMAN	50566.3	49833.7	56578.9	48640.5	44933.8	47657.4	49188.2	44642.9	43451.3	46897	49025.9	49802.5	49487.7	52019.2	49033.2	51942.1	50636.4	53619.3	58314.9	44405.3	46344.8
P05543	THBG_HUMAN	7557.92	10557.6	9645.83	6286.69	7427.34	8558.52	6882.28	7861.28	12570	7738.79	7930.91	5524.25	6400.04	7726.33	8043.45	11156.6	10709.3	8448.5	7682.19	8455.71	6333.5
P05546	HEP2_HUMAN	14666.7	16734.8	15302.3	17225.3	17014.6	16254.4	15700.8	15155.2	14453.1	13499.3	13224.8	11515.1	16001.3	10786.9	13032.7	9986.06	18202.4	17398.4	12612	15508.8	14310.1
P05556	ITB1_HUMAN	40004	43542.5	44519.9	43258.6	43883.4	46682.4	46073.8	44321.2	46776.6	46259.4	46989.1	44308.6	42968.1	44932.8	42064.1	45116.8	52907.3	51120.1	44035.5	43116.4	42378.9
P05771;P17252	KPCA_HUMAN;KPCB_HUMAN	973.808	389.999	577.091	988.062	1026.66	973.293	843.882	0	0	0	0	0	0	0	0	0	0	0	0	0	0
P05783	K1C18_HUMAN	709350	717868	752991	756707	718573	750112	753246	769270	779292	762845	768394	785926	774449	782925	704980	733058	732404	775458	719160	746751	741777
P05783;P08727	K1C18_HUMAN;K1C19_HUMAN	94305.6	99646.4	94994.1	98300.3	101903	97035.7	99752.9	75017.5	76460.2	77079.7	81981.4	76897	80630.8	72669.4	69659.7	69415.2	66582.1	64276.8	75272.8	77066.5	75986.5
P05783;P08727;P13645;Q04695	K1C10_HUMAN;K1C17_HUMAN;K1C18_HUMAN;K1C19_HUMAN	77416.8	81424.6	75656.8	85181.8	79369.5	79180.3	82030.6	77564.9	78695.6	74933.2	81718	84655.1	81636.3	81839.1	77332.1	80146.4	73531.2	79048.3	86777.6	79261.6	85339.9
P05787	K2C8_HUMAN	1.04488e+06	1.03857e+06	1.08843e+06	1.06664e+06	1.06857e+06	1.04116e+06	1.05302e+06	1.04033e+06	1.06538e+06	1.05981e+06	1.06816e+06	1.07472e+06	1.06125e+06	1.03426e+06	1.04927e+06	1.07416e+06	1.06561e+06	1.02658e+06	1.07433e+06	1.07324e+06	1.02421e+06
P05787;P08670;P08729	K2C7_HUMAN;K2C8_HUMAN;VIME_HUMAN	189473	192538	190921	199480	193810	195926	206827	197769	204019	202254	207544	199822	202062	208607	93264.5	91716.2	90350.3	91297.5	100323	91411.8	95284.5
P05787;P08670;P08729;P14136;P78386	GFAP_HUMAN;K2C7_HUMAN;K2C8_HUMAN;KRT85_HUMAN;VIME_HUMAN	94157.1	89666.4	90869.6	93433.1	94093	89505.4	85461.8	99533.8	93343.5	96950.7	96218	96288.5	81273.7	85598.2	96805.2	88532.6	87307.7	97366.4	87042.2	91313.9	85498.5
P05787;P08729	K2C7_HUMAN;K2C8_HUMAN	0	0	0	0	0	0	0	30403.5	41230.7	34930.3	40589.1	37851	41967.2	43739.1	30207.5	33816	34991.2	35658.2	36172	39625.5	39350.6
P05787;P08729;P14136	GFAP_HUMAN;K2C7_HUMAN;K2C8_HUMAN	0	0	0	0	0	0	0	428.761	0	0	852.158	0	663.122	0	0	0	0	0	0	0	0
P05793	ILVC_ECOLI	11386.5	12603.3	16816.8	10962.1	12967.9	15090.8	14317.2	22870.9	21136.3	25711.4	29735.1	23643	22146	22899.9	52579.6	54203.1	57725.7	52481	55740	53275.8	49980.8
P05825	FEPA_ECOLI	0	0	0	0	0	0	0	6318.35	6399.42	8060.29	4685.31	7006.29	9025.05	10061.8	14063.3	14822.7	12418.1	10873.3	20073.7	9743.01	11781.5
P06132	DCUP_HUMAN	1246.96	2440.67	2303.98	2956.78	1704.43	1930.19	2414.31	2219.8	2549.04	1950.48	2831.52	2522.5	1390.88	2294.83	2953.18	2764.88	2919.52	2394.63	2184.77	2122.43	939.799
P06241	FYN_HUMAN	852.117	766.32	0	679.815	0	962.006	1047.91	0	0	0	0	0	0	0	0	0	0	0	0	0	0
P06280	AGAL_HUMAN	555.273	967.986	778.396	1517.27	1167.91	764.005	1200.29	0	0	0	0	0	0	0	333.051	1054.67	1330.08	1175.82	525.528	869.005	611.517
P06396	GELS_HUMAN	72187.8	73376.7	65618.2	78747.2	72289.7	73330.1	80123.3	82543.1	70030.7	64363.1	66536.3	74532.6	79528.6	75630.6	69761.1	80363.8	66692.6	68920.6	84657.1	80300.7	71551.3
P06454	PTMA_HUMAN	28770.4	37807.4	35164.8	31825.2	26750.3	31495.1	34389.2	41497.1	31555.8	30394.6	33854.1	35740.6	37495.3	38893.7	51266.2	39752.8	40059.6	31200.1	23463.9	40961.3	30668
P06493	CDK1_HUMAN	18318.8	16416.8	14872.8	11753.7	14595.8	16841.5	15407.8	15938.9	15092.6	13986.2	10353.8	13672.7	12352	16442.9	18553.6	13245.5	13213.9	19426.6	15672.6	15552	16142.1
P06493;P11802;P24941;P50750;Q00534;Q00535;Q00536;Q9NYV4	CDK12_HUMAN;CDK16_HUMAN;CDK1_HUMAN;CDK2_HUMAN;CDK4_HUMAN;CDK5_HUMAN;CDK6_HUMAN;CDK9_HUMAN	9299.93	9411.53	8369.8	9816.24	7888.83	9307.05	7560.21	0	0	0	0	0	0	0	0	0	0	0	0	0	0
P06493;P24941	CDK1_HUMAN;CDK2_HUMAN	1693.76	2100.81	1359.29	1776.72	1692.7	1714.01	1420.12	1768.88	2017.55	1201.63	1674.02	2488.01	1802.08	1951.61	1744.36	1162.68	1451.87	1709.06	2054.67	1086.26	1352.23
P06576	ATPB_HUMAN	232171	247712	250934	219935	248595	250476	237043	234007	243712	231218	239536	244623	235138	228871	206052	251992	245898	228259	237398	227422	250264
P06703	S10A6_HUMAN	328669	329767	342713	322612	341743	327708	346809	459737	441915	455833	451350	468323	463700	457945	449177	469553	446144	463005	491187	474311	466167
P06721	METC_ECOLI	0	0	0	0	0	0	0	0	0	0	0	0	0	0	1036.62	630.443	0	707.795	518.231	0	644.246
P06730	IF4E_HUMAN	15048.8	14865.6	11980.6	12548.7	11426.6	12093.8	13963.7	16206.5	15898.2	16269.8	15959.9	12345	15738.2	15226.1	12287.2	12168.5	12310.9	18434.2	12540.3	17029	12012
P06732;P12277	KCRB_HUMAN;KCRM_HUMAN	0	0	0	0	0	0	0	0	0	0	0	0	0	0	3003.71	4289.37	2310.05	2395.76	3894.03	2508.91	2401.28
P06733	ENOA_HUMAN	752674	767124	752840	777937	761754	738640	744972	814850	763716	777902	792453	799780	760281	762596	700135	737829	721178	732326	692842	711884	703412
P06733;P09104;P13929	ENOA_HUMAN;ENOB_HUMAN;ENOG_HUMAN	32211.7	26290.2	35594.7	48431.6	28043.9	47333.9	9148.4	13970.6	15232.3	9805.83	12156.7	16849.5	12704	6120.03	34828.9	128300	83696.2	45443.3	18839.3	17949.5	4664.58
P06737	PYGL_HUMAN	21178.6	20157.4	25224.8	27259.5	23654.1	22522	20552	26224.7	22587.5	18267.6	21676.7	21588	19453.4	17445.6	19685.3	20735.9	21371	22321.9	26937.7	19244.8	22296.4
P06737;P11216	PYGB_HUMAN;PYGL_HUMAN	7446.91	8798.42	7971.45	9562.43	6022.26	8294.26	9839.41	10201.4	8554.3	8656.67	10248.4	10047.1	8761.76	7756.07	7250.52	7238.03	7354.21	8292.34	8064.95	7316.86	5582.93
P06744	G6PI_HUMAN	132202	128805	136978	128813	136598	138862	140436	137498	142550	136672	136209	132710	138847	137757	135792	132158	147181	128683	129252	123881	136782
P06748	NPM_HUMAN	179876	183545	198534	189425	197851	192267	198291	208756	221249	178333	243465	219990	189311	193666	160722	179796	166258	180313	191586	187940	183657
P06753	TPM3_HUMAN	26012.8	25024.8	25179.3	24401.6	25301.8	28806.8	27759.7	21447	22537.4	23104.8	26643.3	23481.2	24673	25919.1	20153.1	22657.5	25519.8	22776	23636.6	21388	22910.2
P06753;P07951;P09493;P67936	TPM1_HUMAN;TPM2_HUMAN;TPM3_HUMAN;TPM4_HUMAN	47664.1	55046.7	50326.9	34998	52768.9	37535.6	55740.4	40854.7	38558.4	34989.6	37095.1	37394.1	34760.2	42385	52537.2	41539.8	44534.5	46784.1	46992.2	48257.8	46900
P06753;P07951;P67936	TPM2_HUMAN;TPM3_HUMAN;TPM4_HUMAN	7577.46	7625.06	8419.76	6432.67	5022.72	6910.06	6315.24	5717.2	6186.25	7118.42	7737.69	5799.13	5759.89	5203.24	8147.98	6300.42	6607.06	6484.66	7328.44	7238.14	7879.85
P06753;P09493	TPM1_HUMAN;TPM3_HUMAN	919.088	1569.56	1695.66	1502.34	2420.28	2641.71	640.36	1638.17	0	1442.09	3425.14	1552.82	875.61	0	1201.59	0	0	0	0	0	1969.48
P06756	ITAV_HUMAN	815.942	916.912	0	1503.42	1264.96	974.125	1054.25	0	0	0	0	0	0	0	0	0	0	1119.83	1327.41	1095.92	0
P06865	HEXA_HUMAN	8123.78	6617.95	11820.6	6859.09	7992.53	7870.89	7694.82	8642.96	9550.27	7904.71	7971.8	10726.1	8323.91	7914.51	8310.56	9505.37	9176.24	8220.29	10711.2	8878.66	9191.07
P06959	ODP2_ECOLI	0	0	0	0	0	0	0	9052.7	6386.06	8725.71	7426.68	9396.14	6244.49	7382.52	13264.3	12822.9	14492.9	17740.2	14036.5	13395	14303.6
P06986	HIS8_ECOLI	0	0	0	0	0	0	0	0	0	0	0	0	0	0	2461.93	2715.46	3495.42	2386.29	2586.36	3757.64	3224.59
P07099	HYEP_HUMAN	5651.95	6041.25	5987	5865.32	4358.89	6867.67	4202.21	4317.35	5816.31	5592.77	5793.46	6049.11	5158.78	4222.82	6718.35	5013.69	4759.39	6816.63	7661.39	6369.25	6129.13
P07108	ACBP_HUMAN	5884.94	3337.46	4419.67	5992.04	5033.12	2920.17	4174.48	4815.09	5913.3	3376.25	4184.71	4688.83	3761.24	4211.86	4491.47	5147.11	4801.87	5473.46	5428.69	3502.54	3005.23
P07195	LDHB_HUMAN	315336	314585	290824	302384	308917	315202	321190	310414	324626	295165	309350	309352	299749	295012	299861	315750	309696	293733	313539	297428	305464
P07197;P08670	NFM_HUMAN;VIME_HUMAN	0	0	0	0	0	0	0	24418.2	21937.1	24653.7	23076.5	20988.1	22485.4	22715.4	0	0	0	0	0	0	0
P07203	GPX1_HUMAN	22532.4	26606.6	26176.7	20383.2	24381.4	25896.4	20541	25557.8	25716.4	26368.5	20876.5	23634.4	28592.6	24564.4	24404.1	26536.6	28043.2	23226	23446.3	22160.3	23042.6
P07237	PDIA1_HUMAN	182973	187373	189448	187328	195792	200631	194306	190149	189633	190966	190617	191622	184290	190958	183694	186430	192484	187466	186115	183300	189076
P07305	H10_HUMAN	13128.2	16329.8	17528.4	17071.7	12609.9	16129.1	15714.6	11912.9	11934.7	15050.3	17158.8	14859.1	14066.7	16213.9	17251.1	15514.3	19219.4	17418.1	15842.8	14450.5	12326.4
P07311	ACYP1_HUMAN	1196.69	2170.6	2301.97	1822.66	1990.94	1909.37	1645	2405.25	1786.54	755.595	3421.09	2380.94	2037.65	1935.4	1938.55	1309.37	2705.75	2320.61	2603.94	2136.65	1913.84
P07315;P07316;P11844	CRGA_HUMAN;CRGB_HUMAN;CRGC_HUMAN	0	0	0	0	0	0	0	5570.04	0	0	0	0	0	0	4829.23	5493.29	5088.17	6410.42	6023.49	7081.69	6535.46
P07339	CATD_HUMAN	14669	14932.6	16366.6	13795.7	15573.8	18217	15706.6	17053.6	9522.14	14916.9	21881.1	13074.3	12795	15901.4	11463.8	13250.6	15182.3	14689	12268.5	12263	13659.7
P07355	ANXA2_HUMAN	504286	503582	582210	559972	553342	545242	532928	568566	615756	621847	610561	602032	618516	600759	455453	557400	543527	512982	522635	521929	515539
P07358	CO8B_HUMAN	1741.2	1741.73	1709.84	2201.19	1705.78	1916.34	1850.79	1915.61	2194.68	1536.27	3354.02	1093.88	1671.06	1372.17	2021.07	1519.39	1873.14	3055.12	809.658	1124.77	2056.89
P07384	CAN1_HUMAN	20507.1	21325.1	22818.5	21813	19600.8	22801.6	25188.9	18951.9	19172.3	22245.5	21401.1	20054.3	17236	20022.9	20573.4	23320.2	23784.7	20226.8	22544.9	21235.4	20285.5
P07437	TBB5_HUMAN	54315.9	68022.2	76220.9	65430.3	59541.6	66082.2	47468.5	86680.3	76705.8	79520.7	101710	115871	96348.4	52765	44966	109763	98823.3	49039.5	26593.3	30097.1	18321.2
P07437;P68371	TBB4B_HUMAN;TBB5_HUMAN	44339.1	42580	46831.7	43973.9	45180.9	45532	47652.5	36064.5	36215.8	28578.9	24591	21872.3	31428.5	33577.3	39382.6	44019.3	38407.2	37430.5	38942	40831.9	39216.1
P07437;P68371;Q13509;Q13885	TBB2A_HUMAN;TBB3_HUMAN;TBB4B_HUMAN;TBB5_HUMAN	0	0	0	0	0	0	0	28221.3	30979.9	29615.4	27356.2	28076.6	26793.1	27653.9	0	0	0	0	0	0	0
P07437;P68371;Q13509;Q13885;Q9BUF5	TBB2A_HUMAN;TBB3_HUMAN;TBB4B_HUMAN;TBB5_HUMAN;TBB6_HUMAN	0	0	0	0	0	0	0	227280	235329	219720	227448	210302	208795	213550	0	0	0	0	0	0	0
P07437;P68371;Q13885	TBB2A_HUMAN;TBB4B_HUMAN;TBB5_HUMAN	101364	102223	100522	96565.3	78535.4	92294.1	92677	96439.7	92704	87541.4	95864	79260.8	75187.7	89576.2	100336	97335	101081	107362	100357	98476.5	104724
P07437;P68371;Q9BUF5	TBB4B_HUMAN;TBB5_HUMAN;TBB6_HUMAN	5776.22	9700.87	4745.04	6872.01	8528.84	8827.03	10141.9	0	0	0	0	0	0	0	0	7270.67	6756.95	6671.26	7235.1	7817.53	6611.24
P07437;Q13509;Q13885	TBB2A_HUMAN;TBB3_HUMAN;TBB5_HUMAN	0	0	0	0	0	0	0	46504.4	49342.9	48253.8	44751.8	43807.8	47836.1	47626.9	0	0	0	0	0	0	0
P07602	SAP_HUMAN	81682.1	80443.6	85952.7	79806.5	90575.1	86575	86335.1	102239	88058.1	91837.1	84649.5	90461.6	91260.9	86096	92528.5	83055.6	90024.2	83629.4	86535.5	83802.3	85618.1
P07623	METAS_ECOLI	0	0	0	0	0	0	0	0	0	0	0	0	0	0	0	324.058	715.468	122.761	715.302	280.324	0
P07686	HEXB_HUMAN	8486.71	9404.42	8801.35	10024.9	9023.41	9221.95	8786.64	9332.3	8202.98	8453.85	9318.1	9818.74	10302.7	10008.5	12517.7	9278.56	12435.6	10939.5	10366.7	10839.9	7694.45
P07737	PROF1_HUMAN	233388	247405	244643	227150	244389	218906	215415	255993	266983	236710	259917	242600	248856	230954	229588	262657	241391	244269	223878	226568	216510
P07741	APT_HUMAN	25048.7	23146.7	28250.8	22626.7	22632.8	23538.6	22825.4	27012.8	32171.5	24369.9	22999.2	23273.1	23609.6	26316.8	23245.3	25735	24543.8	24188.2	23729.2	23707.2	25260.2
P07814	SYEP_HUMAN	133798	134583	124694	134399	136301	133667	136731	124158	142508	123406	122590	137578	133118	130075	134020	150738	127698	136290	133650	127654	138755
P07814;P47897	SYEP_HUMAN;SYQ_HUMAN	4452.65	6237.54	3362.53	4806.31	6354.98	4875.03	4818.65	3391.62	5136.77	4039.3	5065.59	3834.68	5988.34	3895.29	3638.58	5016.02	3605.87	4321.56	3220.68	4823.32	3562.29
P07858	CATB_HUMAN	1383.93	1622.71	2271.37	1600.6	1031.22	2014.49	2269.35	1961.6	1394.86	1787.56	2857.4	1988.23	2260.95	2787.82	2764.87	2218.15	2883.58	2412.61	2056.95	2225.61	2182.11
P07900	HS90A_HUMAN	250839	238280	242512	241756	242453	244697	257963	219432	248359	251357	259047	224147	257611	244706	233181	244439	236766	236709	229724	249968	238770
P07900;P08238	HS90A_HUMAN;HS90B_HUMAN	363363	339952	333258	335298	334326	323388	343706	348277	343158	321886	356530	336783	339809	342168	344564	341302	326849	342796	327959	334070	302041
P07900;P08238;Q58FF6	H90B4_HUMAN;HS90A_HUMAN;HS90B_HUMAN	201366	194181	204499	213742	222548	193544	201503	173337	198572	193515	189886	184520	196756	193965	191387	187138	191599	185369	185050	200804	185284
P07910	HNRPC_HUMAN	204895	209981	220906	224357	218283	219345	202759	226783	203726	188363	194515	230267	220172	215203	198606	204301	212497	194656	176095	182709	188923
P07910;Q86SE5	HNRPC_HUMAN;RALYL_HUMAN	17409	8438.29	14032.7	17207.1	8972.66	16837.1	14133.6	19186.5	19851.3	12659.6	13772.7	11002.7	12422.1	0	20434.7	18695.2	17612.6	0	15891.7	16374.4	0
P07919	QCR6_HUMAN	12486.1	8522.14	9364.65	8627.31	8440.61	6825.15	8850.03	6440.64	8663.02	8975.26	9540.91	9035.99	5930.83	7811.1	10894.7	10645.1	9356.11	11787.9	9831.93	8914.02	7333.24
P07951	TPM2_HUMAN	1086.1	545.369	1208.26	610.849	783.28	1315.01	915.521	771	547.999	586.025	602.191	1069.2	1307.68	1411	1604.89	1288.38	1392.88	1012.78	1572.94	1501.49	797.557
P07951;P09493	TPM1_HUMAN;TPM2_HUMAN	4579.45	5229.69	7295.17	6108.16	6832.04	8113.73	7668.65	6942.16	6532.32	7411.22	5179.33	5525.34	7400.77	9080.18	7809.37	6007.86	6911.5	7068.44	8189.48	7885.24	7293.65
P07951;P67936	TPM2_HUMAN;TPM4_HUMAN	12713.3	11214.9	12231.1	10970	9868.36	13933.4	14977.8	11646	10512	11352	12903.9	12735.1	11110.6	12411.1	14334	14973.7	13873.4	12746.6	14193.2	15660	16605.1
P07954	FUMH_HUMAN	54224	60549.1	55646.1	57067.9	59153.2	57469.9	52325.3	58843.7	60841	54836.8	49994.1	57730.3	48522.6	58312	52616.3	57254	57065.6	50141.1	50403.9	54029	59489.8
P07996	TSP1_HUMAN	28245.8	30185.2	36335.4	28417.4	34148.9	38804	37886.7	35732.2	38731.5	30810.7	32202.9	30467.5	28196	33889.7	33566.9	38349.4	34195.8	35970.6	39949.8	34717.7	37715.9
P08047	SP1_HUMAN	892.278	0	531.101	1303.8	1546.31	0	0	0	0	0	0	0	0	0	0	0	0	0	0	0	0
P08133	ANXA6_HUMAN	16581.2	16641.8	16679.3	18621	16928.5	14221.9	16738.5	17768.7	15101.3	13970.1	18422.6	15049.3	13096.9	13850.2	13786.5	14293.9	16050.4	13479.2	16835.9	18867.5	14525.8
P08134	RHOC_HUMAN	564.006	778.597	0	0	1002.85	919.008	1032.93	1065.17	874.146	430.737	929.8	915.663	600.69	795.867	1683.99	980.031	1073.2	1287.07	974.417	1100.28	1224.76
P08134;P61586	RHOA_HUMAN;RHOC_HUMAN	26202.3	34766.9	28197	27780.4	30115.8	31056	30282	39952.7	29624.2	32406.7	27162.2	27799	23367.5	24842.5	27955.4	27756.4	30136.7	36268.6	25290.1	27182.6	27021.5
P08174	DAF_HUMAN	105539	103188	108939	102941	117130	109531	114683	122044	112786	118494	115027	110196	108090	116538	115081	106381	111438	110012	108394	114050	113549
P08195	4F2_HUMAN	107158	99279.3	101880	108329	111616	116521	111702	118418	125271	114952	112301	118500	107211	109811	103927	109364	107259	108363	116002	107784	93789.3
P08200	IDH_ECOLI	14923.5	13406.8	15770.3	10891.7	16364.7	11540.8	12893.1	29926.4	27826.3	30798.6	29158.7	28918.7	27526.4	28661.4	55995.9	60993.1	59504.6	60609.6	55606.5	56805.9	52855.1
P08236	BGLR_HUMAN	579.719	0	982.537	942.543	1242.66	0	448.392	0	0	0	0	0	0	0	0	0	0	0	0	0	0
P08237	PFKAM_HUMAN	15699.5	14628.1	12697.7	11381.3	13832.4	14148.1	14615.4	13304.7	12657	14379.1	12141.2	15227.3	14723.6	14551.6	14051.1	18648.6	14761.8	10661.8	10855.4	15983.7	10873.8
P08237;P17858	PFKAL_HUMAN;PFKAM_HUMAN	3312.43	1807.96	2763.38	2632.23	2060.2	1931.01	2300.66	2943.64	3121.13	2423.59	3310.16	1923.82	1275.62	1252.46	2223.12	2563.01	3297.61	3308.79	3003.54	2130.47	2849.15
P08237;P17858;Q01813	PFKAL_HUMAN;PFKAM_HUMAN;PFKAP_HUMAN	7427.05	7620.17	9623.93	7364.69	7942.55	7210.89	9867.5	5725.49	8618.59	8418.3	6862.32	7844.71	7411.94	12700.1	9773.62	10332.3	8990.1	8273.26	9864.03	10652.5	10339.4
P08238	HS90B_HUMAN	394213	378971	392195	381556	379049	372184	379450	389936	392423	390504	378695	393061	392107	403786	396234	352940	354740	365640	358427	366477	355383
P08238;P14625	ENPL_HUMAN;HS90B_HUMAN	80794	71206.6	80388.7	75511.9	79715.3	80959.6	82244.5	71156.8	80373.9	69603.8	69714.2	78730.3	74784.3	75913.2	73119.2	74032.5	77546.4	74207.2	72977.3	74732.8	75809.1
P08240	SRPRA_HUMAN	15928.1	14479.4	14011.4	11983	15839.3	15004.7	16263.9	11193.8	10961.2	9336.75	11844.9	11087.9	10078.9	10526.4	10923.1	13028.3	8945.86	14266.9	12583.6	9325.43	12862.1
P08243	ASNS_HUMAN	47459.4	54898.3	51505.5	54112.8	49403.2	51477	49504	50568.3	52094.9	51049	48208.1	49210	49323.7	49262.1	51486.8	59204	57662.8	47369	47027.4	43747.6	40904.2
P08312	SYFA_ECOLI	0	0	0	0	0	0	0	0	0	0	0	0	0	0	3706.74	2504.81	2720.16	2543.64	2977.21	1901.35	1863.64
P08397	HEM3_HUMAN	691.473	0	0	0	0	801.005	348.472	0	0	0	0	0	0	0	0	0	0	0	0	0	0
P08559	ODPA_HUMAN	39712.3	41788.2	44797.2	45989.9	43840.3	41744.6	48454.9	44532	44863.6	42671.8	46254.1	48991.6	44520	45051.1	41455.8	39494.7	51716	45623.4	44098.5	47073.8	45424.4
P08574	CY1_HUMAN	13666.9	14148.2	13396.2	14740.5	17254.9	12951.7	17574.6	15585.3	12367.6	16800.1	14665.1	14785.3	12482.6	14060.3	15989.2	19383.5	17114.4	18544.2	15996.3	16485.5	14574.4
P08579	RU2B_HUMAN	13756.2	10778.8	10492.1	9912.09	12004.3	12891.5	11573.7	10960.9	12826.4	7328.17	11125.3	11968.1	11367.1	9826.69	12709.6	10544.4	11197.5	13973.9	10913.1	10257.2	12193.6
P08579;P09012	RU2B_HUMAN;SNRPA_HUMAN	2576.22	3553.72	4088.17	3965.6	4244.11	5110.1	4387.72	4013.1	2374.15	2972.81	3150.25	3274.14	3102.51	4439.36	2936.99	4213.52	2851.54	0	3102.47	2942.97	3609
P08590	MYL3_HUMAN	14460.1	25007.2	26124.9	18546.6	17263.3	22722.1	16769.5	22157.3	17580.1	19173.7	22715.5	21401.8	20576.6	18232.9	26262	29100.6	29873.9	19630.1	15411	16177.2	4806.59
P08590;P12829	MYL3_HUMAN;MYL4_HUMAN	21640	18035.8	17622.6	20335.3	18548	17376.1	18369.1	22109.1	17636.5	21904.7	17202.2	22802.8	21535.5	22452.3	19038	20948	23439.2	18941.7	20415.3	17856.7	19715
P08621	RU17_HUMAN	49212.4	54490.7	48941.5	44015.7	55582.4	60175.2	54195.4	47843.7	50016.8	57942.5	57065.9	48546.7	56582.6	55201.9	46577.2	50473.9	50269.4	49704	51396.8	59215.3	49615
P08648	ITA5_HUMAN	4656.88	4123.43	3747.3	3449.14	4352.88	3780.28	4584.46	4021.16	2348.4	5349.15	3315.47	2589.67	4776.72	2259.83	3832.93	3743.28	5309.31	2544.4	4898.98	4864.83	4403.64
P08651	NFIC_HUMAN	2904.87	2354.71	2667.11	4644.13	3183.92	2854.12	3916.36	3711.17	3089.57	1073.56	4876.17	2654.83	3952.65	3967.44	4297.27	2155.74	2855.56	3761.32	3247.63	2230.55	3802.53
P08660	AK3_ECOLI	0	0	0	0	0	0	0	0	0	0	0	0	0	0	3664.27	2835.57	6062.98	4210.33	3613.71	4712.01	3885.17
P08670	VIME_HUMAN	552477	528852	563994	546518	538801	537521	564067	544242	540555	533208	522143	565371	548920	548771	485072	531946	526429	504641	499031	511186	536090
P08670;P14136	GFAP_HUMAN;VIME_HUMAN	27557.6	26325	25706.9	28908.5	29322.3	31943.1	30732.9	32241.6	28211.5	33582.6	34555.9	27784.3	27881.5	34471	23517.4	23933.2	27971.7	27197.3	29610.2	20598.6	29016.9
P08697	A2AP_HUMAN	8423.73	4966.43	8851.72	6052.79	6295.39	6765.16	4731.72	13635.9	13836.9	9691.06	9314.27	7670.8	7754.03	3613.35	7898.22	7434.93	8590.87	6792.29	8602.36	9848.24	9404.89
P08708	RS17_HUMAN	34215.9	34305.6	33200.7	31473	28071.9	30107.5	32843.4	30713.8	25897.9	33138.5	22219.8	32355.4	34772.6	33328.1	31521.2	30629	25906.7	25064.7	21652.6	31868.8	25094.9
P08727	K1C19_HUMAN	55185.4	71164.4	69901.8	66639.1	66977	65463.8	74667.4	71671.8	67819.2	69915.7	67596.6	62007.1	71973.4	71226.9	72976.7	75670.4	74068.5	65459	72396.1	64086.6	68952.2
P08727;P08779;P13645;Q04695	K1C10_HUMAN;K1C16_HUMAN;K1C17_HUMAN;K1C19_HUMAN	18495	19024.6	17612.5	20716.1	19013.5	21914.1	23508.7	0	0	0	0	0	0	0	0	0	0	0	0	0	0
P08727;P08779;Q04695	K1C16_HUMAN;K1C17_HUMAN;K1C19_HUMAN	129413	124204	122477	124962	126963	128910	128908	0	0	0	0	0	0	0	0	0	0	0	0	0	0
P08727;Q04695	K1C17_HUMAN;K1C19_HUMAN	72993.1	73254	67603.3	80343	69825.9	76733.9	71980.6	83095.5	79193.2	90186.2	83008.5	80880.1	83033.3	82593.7	78709.9	81155.1	75181.8	81783.1	81675.3	81510.7	79792.4
P08729	K2C7_HUMAN	495162	495771	529760	505775	498227	486579	480026	532409	515958	504625	518899	530265	531706	493614	474458	493916	520270	494856	497605	501846	473520
P08754	GNAI3_HUMAN	6536.51	8830.55	9373	10730.7	10631.6	8912.87	8686.45	7130.25	6119.89	10355.3	8315.56	8861.61	9648.34	8896.6	9294.08	7341.07	8771.46	8492.41	9119.09	7377.75	5944.52
P08758	ANXA5_HUMAN	100101	95714.2	100601	105924	94650.2	101568	98255.4	83082.8	93329.7	98061.5	87110.1	98125.7	98782.7	96449.6	77637.8	91121.2	103199	86499.1	93916.1	93660.7	95728
P08779	K1C16_HUMAN	0	0	0	0	0	0	0	0	0	0	0	0	0	0	4438.67	3487.01	2876.99	4046.85	3643.73	3425.67	3840.21
P08779;P13645	K1C10_HUMAN;K1C16_HUMAN	5358.91	4694.38	6579	4464.77	3889.91	5963.04	4621.31	0	0	0	0	0	0	0	0	0	0	0	0	0	0
P08779;Q04695	K1C16_HUMAN;K1C17_HUMAN	10370	10009	11611.5	8629.75	9340.7	13748	8641.05	0	0	0	0	0	0	0	0	0	0	0	0	0	0
P08839	PT1_ECOLI	3696.91	1184.42	3158.16	3711.15	4399.24	2435.42	0	7729.31	8282.26	7340.5	5078.48	6507.32	6445.85	4846.35	12708.4	17288.6	14745	17277.3	15587.6	16637.6	13390.8
P08865	RSSA_HUMAN	115462	117015	115583	124117	118898	127290	123137	112720	118976	114774	111105	119870	116887	116912	110013	130372	120696	111618	115747	133224	110708
P08962	CD63_HUMAN	6184.7	7466.13	5947.34	8167.95	6618.6	5981.71	5409.44	8355.6	9496.2	8301.27	8911.08	6111.6	10441.6	6195.23	5007.05	6489.26	5793.69	12534.1	7584.26	7532.17	6361.07
P08997	MASY_ECOLI	0	0	0	0	0	0	0	0	0	0	0	0	0	0	2410.46	3283.79	2637.33	2639.36	2936.02	2268.88	1395.29
P09001	RM03_HUMAN	3220.48	2011.13	2140.41	1722.25	2811.82	1692.05	1531.52	2645.39	2639.85	1918.23	2261.62	1150.36	1314.55	1709.94	0	2535.8	1742.58	2786.51	1774.48	1003.12	1464.05
P09012	SNRPA_HUMAN	12549.2	15942.6	15427.1	13869.3	11999.9	13412.2	12927.7	14230.6	11509.8	11955.1	11460.3	13507.7	12739.1	16433.3	14579.8	16485.2	14888.4	14544.8	13788.4	17529.2	15346.4
P09038	FGF2_HUMAN	2293.95	1738.48	1804.53	1908.62	2032.58	1664.75	1743.22	0	0	0	0	0	0	0	1600.18	1500.57	871.657	1126.06	727.626	2575.06	2078.48
P09104	ENOG_HUMAN	1218.57	2089.01	1239.69	1737.05	1160.8	999.112	1851.38	625.131	1569.36	2019.51	2058.45	1906	2455.05	1992.1	1525.69	1809.44	888.238	1806.47	1519.27	1272.2	2414.65
P09104;P13929	ENOB_HUMAN;ENOG_HUMAN	916.724	1038.13	962.619	1149.44	407.991	421.002	796.864	0	0	0	0	0	0	0	697.325	1107.69	352.024	847.818	0	981.136	895.741
P09110	THIK_HUMAN	1488.69	1262.7	1232.25	1395.07	1222.52	1650.92	1226.1	430.716	920.993	999.829	1397.24	1670.84	1547.06	2065.15	0	2328.59	2220.38	3104.87	939.343	1427.45	1295.92
P09132	SRP19_HUMAN	540.396	654.437	646.248	1106.05	1151.27	966.878	226.115	987.835	343.279	912.402	729.699	1352.63	2261.14	1136.82	1393.67	1269.26	623.53	677.043	1114.12	1081.85	717.42
P09151	LEU1_ECOLI	0	0	0	0	0	0	0	1042.64	2253.19	998.217	1475.55	810.767	1465.65	1057.61	1315.76	2326.47	3290.35	1778.94	2120.86	2710.09	2507.48
P09234	RU1C_HUMAN	7266.21	8900.78	9515.41	6724.88	9334.57	7798.84	7230.66	8233.93	7670.01	10092.7	8151.11	11053.6	6742.76	8938.48	8373.36	8597.31	8383.91	10199.2	8868.57	9109.2	7608.97
P09372	GRPE_ECOLI	0	0	0	0	0	0	0	0	0	0	0	0	0	0	2449.39	2909.42	1393.22	1901.51	2453.68	2602.48	1365.84
P09373	PFLB_ECOLI	3885.35	5273.25	6001.31	6425.7	8246.63	8783.54	5893.2	9851.28	13546.8	13137.1	15050.3	13063.8	12479.2	13109.8	28761.9	28203.5	26123.4	24550.9	32222.1	30547.3	27568.3
P09382	LEG1_HUMAN	59046.8	54486.4	55294.4	52746.1	53512.1	54904.8	57147.4	56354.7	52555.8	50106.5	48771.4	46283.5	51112.9	51736.2	58404.1	55461.8	50502.8	49636.7	50767.2	51617.6	56664.8
P09417	DHPR_HUMAN	1923.48	1318.48	1743.97	1422.75	1636.7	1803.71	2050.63	1535.28	2215.83	2342.42	2333.23	3090.45	2395.07	1325.81	2514.12	2337.51	2182.91	3232.27	1832.38	1262.99	2015.56
P09429	HMGB1_HUMAN	48840.5	40050.3	44023.7	43959.3	48218.9	41219.9	46456	36764.4	44639.2	44092.3	43971.5	45095.4	41950.6	40252.3	41255.7	46647.5	39171	40684.6	42315	45322.1	38850.5
P09429;P26583	HMGB1_HUMAN;HMGB2_HUMAN	2538.89	1746.59	2413.19	1962.27	2122.49	2909.03	2293.18	2139.96	1918.95	3285.07	2325.45	2796.93	1484.86	2191.01	0	0	0	0	0	0	0
P09493	TPM1_HUMAN	30122.6	28943.7	28422.4	27633.9	33587.7	29713	31134	33724.5	33912.4	29452.7	32942.7	31577.4	27362.3	31752.4	29588.7	33558.6	32617.6	30183.8	31429	32005.9	34744.9
P09496	CLCA_HUMAN	30111	24284.5	22736.7	24153.1	24775.4	26593.3	25798.6	25155.6	27494.5	23454	28891.9	23459.8	26557.2	25760.4	27660	25034.4	29246.2	26127.1	22557.6	23932.2	23019.1
P09497	CLCB_HUMAN	19720.4	20154.1	16229.6	19023.4	13478.4	17509.9	16448.3	17914	15798.1	13865.2	18523.3	16351.6	11972.6	14990.6	17234.4	16869.1	16892.9	19386.8	18848.9	15197.4	18349.9
P09525	ANXA4_HUMAN	18595.8	14293.1	17740.3	16351.1	16405.7	19499.3	15614.4	14073.9	17180.4	14417.6	17414	17723.1	15434.9	17256.7	17715.6	21399.4	15357	20158.2	15594.5	18779.4	17116.9
P09543	CN37_HUMAN	6164.05	9369.01	8659.58	9646.21	9185.51	7589.81	7513.42	9325.9	10028.1	9828.09	9276.96	7750.03	7114.86	7978.89	5963.59	11576.3	7896.25	7282.14	7829.45	6000.86	8236.74
P09622	DLDH_HUMAN	21414.1	24085.3	26519.5	19607.3	19686.5	22044.4	23407.4	23757.2	22746.9	17998.7	20920.4	25845.3	22049.8	20776.5	25111.7	26964.9	24560	24273.4	28527.6	26210.3	25112.3
P09651	ROA1_HUMAN	167252	156475	165686	166499	147736	164018	177775	154269	168531	157146	150053	162880	133041	152529	153809	166275	169710	153537	125226	158005	158463
P09661	RU2A_HUMAN	27694.2	24078.3	27874.1	28496.9	29610.2	27961.2	28285.6	29259.1	28015.5	30572.3	30641.1	28513.2	32866.9	29081.7	33998.1	29764.7	31937.2	30047.7	28169.5	30648.5	29630.4
P09669	COX6C_HUMAN	13697.9	14539.6	12386.6	9549	13815.4	14039.4	15538.3	8697.85	12024	13289.1	13489	14392.9	15189.9	17023.7	14716.3	11298.8	14913.1	13553.8	13580.6	16814.8	14453.8
P09831	GLTB_ECOLI	0	0	0	0	0	0	0	7688	6656.93	10363.4	8409.37	7713.93	9556.76	9053.12	21098.6	19017.6	18766.1	20506.4	21743.8	18157.5	21013.5
P09832	GLTD_ECOLI	1635.45	1464.54	1522.69	1965.76	1457.81	754.369	323.174	1933.58	3173.24	2367.89	2586.54	1670.67	2230.2	1960.26	3234.65	6608.9	2736.42	2725.92	3135.2	3114.87	3935.74
P09874	PARP1_HUMAN	106126	98653.5	107914	101077	108558	102668	102642	96852.8	104278	105610	101603	96396.6	102195	99693.2	102381	109479	99572	107069	97858.7	91185.3	93940.1
P09884	DPOLA_HUMAN	1357.19	1376.32	1232.36	760.78	823.801	1374.11	1515.91	760.997	1752.89	776.788	1267.3	1164.21	605.932	1191.48	886.216	701.647	1937.25	940.91	1091.01	1268.06	0
P09960	LKHA4_HUMAN	43138.1	39708.3	40088.5	40500.7	37664.7	38885.6	31945.7	38210.1	42937.2	42742.8	37473.2	41304.5	36731.4	34142.4	42120.2	51094.5	40394.1	38545.8	40157.9	36580.4	38167.3
P09972	ALDOC_HUMAN	3214.66	6644.39	9310.88	6131.47	7413.91	8959.08	5115.93	6815.95	7533.57	0	0	7441.84	7037.89	0	0	0	0	0	0	0	0
P0A6A6	LEUC_ECOLI	0	0	0	0	0	0	0	0	0	0	0	0	0	0	1071.75	1276.44	675.89	0	1149.76	1537.55	1114.76
P0A6A8	ACP_ECOLI	6871.05	5991.34	7634.25	6683.14	6108.71	6052.05	5697.34	10862.3	9672.62	12167	13911.5	10610.6	12611.4	13366.5	24611.1	25027.5	28494.3	24961.6	22890.6	31304.1	23763.8
P0A6B7	ISCS_ECOLI	0	0	0	0	0	0	0	0	0	0	0	0	0	0	0	2498.2	3329.96	2177.09	1886.8	3295.56	3329.74
P0A6D3	AROA_ECOLI	0	0	0	0	0	0	0	1420.22	2120.72	1330.18	1680.98	1380.93	1043.96	1323.48	2114.58	2684.32	3432.94	2962.61	1811.43	3458.58	2596.17
P0A6D7	AROK_ECOLI	0	0	0	0	0	0	0	0	0	0	0	0	0	0	1032.46	2720.13	2026.53	1611.24	1954.31	1808.1	2850.87
P0A6E4	ASSY_ECOLI	0	0	0	0	0	0	0	0	0	0	0	0	0	0	0	2299.3	2163.79	531.35	785.892	3313.05	1181.73
P0A6F5	CH60_ECOLI	5816.17	8881.87	8930.89	10178.5	10132.7	9806.09	7480.73	13689.2	14427.6	16218.8	12706.5	16004.3	12967	18846.2	30326.5	34859	35317	34751.4	35368.1	31101.7	37736.6
P0A6F9	CH10_ECOLI	4715.16	5856.15	6656.08	6374.53	6215.29	6287.3	6390.5	8293.49	11610.2	13405.7	9829.9	10879.5	10160.4	10813.4	20874.8	18178.8	20345.2	21417.7	20263	22390.1	17342.8
P0A6M8	EFG_ECOLI	0	0	0	0	0	0	0	5612.96	7722.06	5533.88	4725.71	5621.32	6412.66	6753.6	4643.56	7941.06	5885.17	9342	8431.21	8222.42	6601.71
P0A6N4	EFP_ECOLI	0	0	0	0	0	0	0	4329.43	3371.48	1914.34	3525.16	0	2592.76	5827.87	2788.24	3629.2	5345.07	2850.49	3172.3	3720.04	2684.11
P0A6P1	EFTS_ECOLI	5121.12	4111.04	6833.36	5451.76	4973.71	5013.36	5444.01	16941.3	10174.6	10718.5	12014.3	10859.4	12526.4	12802.2	26609.6	26126.3	22638.2	26569.7	21157.7	22426.6	20987.3
P0A6P7	ENGB_ECOLI	0	0	0	0	0	0	0	0	0	0	0	0	0	0	766.019	879.868	1482.31	1072.24	1647.75	1324.53	1255.76
P0A6P9	ENO_ECOLI	9365.23	14469.7	16171.4	10505.4	15785.6	10891.4	13868.9	23392.2	25071.6	22791.9	19510.9	22974	21782.7	23824.3	47154.7	44330	46875.3	42933.9	39654.1	50840.4	37574.3
P0A6Q3	FABA_ECOLI	0	0	0	0	0	0	0	0	0	0	0	0	0	0	934.623	0	1050.36	1582.46	857.632	981.135	1303.99
P0A6T5	GCH1_ECOLI	0	0	0	0	0	0	0	0	0	0	0	0	0	0	6557.68	2745.67	3120.71	4657.97	4794.55	4477.05	2659.87
P0A6V1	GLGC_ECOLI	0	0	0	0	0	0	0	4122.62	2585.69	2310.8	2488.18	1781.53	0	1931.77	4051.61	3477.98	5499.25	2709.11	5314.1	5171.42	5386.6
P0A6X7	IHFA_ECOLI	3516.73	2437.5	4851.28	4438.49	2641.03	4454.02	4028.03	8296.39	8314.78	8341.11	8192.06	7891.33	9195.95	7831.79	22048	23617	18908.5	18300.9	21276.6	19049.9	19751.2
P0A6Y1	IHFB_ECOLI	0	0	0	0	0	0	0	2125.6	2102.27	2084.43	1869.29	1201.82	1492.32	1638.06	5191.41	7552.37	0	5863.99	9698.42	5625.34	7873.8
P0A6Y8	DNAK_ECOLI	17990.6	20222.9	14904.3	21739.9	16256.8	20711.4	16957.9	41082.2	38116.6	34063.1	26797	32281.3	27748.2	24298.4	54676.8	62486	64789	57044.6	59674.5	43086.7	53373.3
P0A6Y8;P11142;P38646	DNAK_ECOLI;GRP75_HUMAN;HSP7C_HUMAN	7403.63	8031.46	13098.2	9418.85	11372.3	10421	12618.6	14008.7	9401.29	9533.49	11292	8821.78	11025	12220.1	7152.25	8272.31	10459.9	12937.8	9260.58	15286.4	11580.9
P0A707	IF3_ECOLI	0	0	0	0	0	0	0	0	0	0	0	0	0	0	1731.86	1673.32	1575.55	1820.32	1624.03	2747.18	2558.03
P0A715	KDSA_ECOLI	0	0	0	0	0	0	0	0	0	0	0	0	0	0	2287.65	2427.5	1526.07	1768.52	2149.56	2232.09	1686.41
P0A717	KPRS_ECOLI	0	0	0	0	0	0	0	0	0	1314.67	0	1409.47	993.461	0	1430.92	2716.72	2455.98	1775.97	1023.81	1072.3	759.077
P0A763	NDK_ECOLI	0	0	0	0	0	0	0	0	0	0	0	0	0	0	1794.31	940.753	574.659	1007.02	1062.01	0	0
P0A786	PYRB_ECOLI	2703.11	0	3798.81	2793.68	0	2416.61	2392.97	2148.38	2066.13	1205.38	3154.51	4164.58	3517.24	2712.03	5030.29	6923.48	6581.6	7618.2	6460.69	5621.37	6662.2
P0A796	PFKA_ECOLI	0	0	0	0	0	0	0	0	0	0	0	0	0	0	3533.22	6419.91	4942.66	4768.4	4302.6	1642.1	3265.71
P0A799	PGK_ECOLI	7526.37	5693.48	6871.38	6877.91	7741.56	6256.66	9494.66	14917.8	19760.2	14335.5	12231.7	12856.3	17308	15303	34035.9	34689.6	31790.5	29533.7	30304.2	32840	27475.3
P0A7A9	IPYR_ECOLI	0	0	715.327	835.812	0	362.003	0	865.213	1539.71	550.899	763.155	1146.89	506.2	0	2793.47	1512.27	1132.19	1897.04	2605.74	2787.48	2070.55
P0A7D4	PURA_ECOLI	1284.23	3021.94	2141.17	939.553	1107.45	1820.46	480.368	2794.42	4419.18	2227.78	2836.59	3399.95	3099.02	3281.91	8054.9	5019.02	5654.38	12389.5	5648.89	8375.13	8002.67
P0A7D7	PUR7_ECOLI	3329.34	3472.15	4153.03	0	3960.67	4831.12	4302.71	8173.38	9275.98	9403.85	8146	8366.69	9979.24	7597.65	18079.6	20588.8	20488.9	20748.4	19262.4	19494.9	19327.5
P0A7F3	PYRI_ECOLI	0	0	0	0	0	0	0	0	0	0	0	0	0	0	2083.66	208.184	0	0	706.177	0	0
P0A7J3	RL10_ECOLI	7945.07	4380.85	8941	3475.58	4532.5	5232.12	4946.27	7546.4	8944.72	9910.14	6644.29	10654.7	10472.9	11609.2	19838.6	23665.6	22490.6	19713.5	21417	23333.1	19939.2
P0A7J7	RL11_ECOLI	6653.71	5498.75	8287.6	7713.08	6204.82	6858.06	7136.34	13156.3	14334.1	11174	14114.8	13439.9	13330.8	13675.1	27291.5	27640	30902.5	30667.5	27061.2	27314.1	26378.8
P0A7K2	RL7_ECOLI	706.46	1012.4	1843.01	1070.07	1037.09	959.524	1344.85	1252.26	2638.06	2425.24	2503.34	1784.67	1908.32	3115.59	6837.26	5844.32	7140.21	6981.27	5419.04	5284.81	5501.24
P0A7K6	RL19_ECOLI	1584.27	2545.66	1171.54	4198.38	1610.66	2233.4	2325.38	3405.18	4055.11	3287.5	4979.17	2061.01	2939.36	3066.85	8902.88	8486.26	9234.93	8649.44	9304.41	9030.05	8402.73
P0A7L0	RL1_ECOLI	13475.1	11516.2	13814.5	13877.3	13950.6	14700.2	15870.2	33523.9	35374	30753.4	32723.6	30427.4	26747.6	28071.1	71126.8	62960.4	59173	64016.1	62978.3	69043.8	61790.4
P0A7L3	RL20_ECOLI	3006.96	3026.92	2477.23	4284.96	3652.46	2725.27	3297.32	8302.14	5918.47	5944.2	8148.75	5848.97	6441.86	5625.2	15553.2	11572.4	13339.1	19145	16393.5	13593.4	15926.9
P0A7L8	RL27_ECOLI	0	0	3606.42	1722.38	0	0	0	4766.81	3585.4	4032.84	3215.7	3463.67	2167.27	4090.07	6148.63	5666.21	8859.8	7353.56	4828.35	5261.54	7014.99
P0A7M2	RL28_ECOLI	0	0	0	0	0	0	0	0	0	0	0	0	0	0	655.694	787.559	804.901	1300.5	0	1729.25	540.89
P0A7M6	RL29_ECOLI	0	0	0	0	0	0	0	3727.37	3045.58	3759.66	1670.97	3621.67	2210.89	4069.13	5912.27	6451.82	5043.52	4135.09	5098.08	5909.89	6936.96
P0A7N1	RL31B_ECOLI	6801.04	8896.19	9222.7	10339	12155.3	10295.9	9402.88	18671.1	15741.4	11520	18955	17866.4	14974	19825.6	40237.9	38158.6	40867.3	40091.9	42307.9	41295.2	43872.9
P0A7N9	RL33_ECOLI	4564.36	5092.9	4893.63	4756.16	4707.03	3101.76	5913.49	6950.08	7128.77	4837.5	6313.25	6303.47	7081.87	8313.05	14982.1	11950.9	11446.2	14477.5	18057.9	16287.1	15661
P0A7P5	RL34_ECOLI	4004.77	5525.62	3723.09	5846.63	4500.56	4303.69	3792.74	10042.6	10609.7	9444.37	9508.39	9167.5	9296.77	8933.42	24371.7	14209.3	16651.5	19293.1	16991.9	19386.4	17584
P0A7Q6	RL36_ECOLI	0	0	0	0	0	0	0	0	0	0	0	0	0	0	2947.5	3238.62	4022.59	2127.22	4187.79	2824.27	3109.26
P0A7R1	RL9_ECOLI	4513.25	6888.32	11431	4859.67	9191.35	6042.95	8183.36	9036.11	8992.75	8055.67	10241.6	10063	12771.5	11204.2	21903.8	25396.2	24861.9	26595.2	24362.3	25197.8	25212.5
P0A7R5	RS10_ECOLI	0	0	0	0	0	0	0	4498.4	6471.07	7784.63	7316.21	6355.61	3146.6	6192.01	23195.3	14928.9	16841.8	13948.9	17160.8	14362.2	14608.1
P0A7R9	RS11_ECOLI	8094.08	6241.75	9152.8	7874.34	4782.67	8838.71	8824.43	7333.39	11810.3	13227	11502.6	10895.3	9070.48	9836.48	30892.4	34216.7	29296.4	33672.2	29232.7	34750.3	33252.5
P0A7S3	RS12_ECOLI	10811.5	9497.19	9151.62	11716.2	11554.2	10286.3	12912.4	15456.5	23977.7	24438.1	22427.2	24205.1	22679.6	24547.3	44519.1	42847.7	48816.9	51304.8	51297.8	46853.8	48950.6
P0A7S9	RS13_ECOLI	3141.91	2180.03	4340.06	3128.06	2847.72	2634.33	3410.77	6383.93	4426.71	5967.53	5926.5	5877.42	5802.28	9079.7	13235.3	14878.1	13391.6	12326.2	13764.8	13465.9	11974.1
P0A7T7	RS18_ECOLI	0	4457.86	5125.33	2127.16	1872.78	4349.72	3019.96	8890.31	5375.6	7299.87	6868.79	5402.11	10176.8	13060.7	17769.5	16330	16859.4	13033.8	15021.4	17920.1	12082
P0A7U3	RS19_ECOLI	2714.63	2957.65	2660.61	2491.19	3220.34	2312.6	2315.28	4187.32	5609.96	3340.8	3765.92	5539.38	6629.73	4367.03	13069.8	11896.8	7536.7	12032.4	8264.01	9337.94	7630.13
P0A7U7	RS20_ECOLI	6128.63	7962.98	13593.9	6114.68	8231.97	6333.07	7553.43	17332.4	14020.7	16563.3	16666.7	18961	14954.5	20243.6	38756.6	31727.8	32005	34636.4	32910.9	33923.1	37326.1
P0A7V0	RS2_ECOLI	6636.58	5807.93	4746.78	4548.7	8135.53	3972.06	6389.19	14802.3	13618	13700.4	9152.29	8067.32	13882.7	8959.14	22829.8	32130.2	24044.4	17445.6	20274.6	22689.5	20490.2
P0A7V3	RS3_ECOLI	11356	7598.29	9977.31	7870.1	9144.25	9439.56	9228.48	24154.4	19867.5	19960.8	18414.9	19871.5	17309.3	20028.3	43796.3	42574.3	42987.8	37099	37983.9	44813.1	39206.3
P0A7V8	RS4_ECOLI	12263.2	13038.8	15793.4	10133.1	11868.5	12667.4	14983.9	21643.4	18444.8	21822.7	21959.8	18785.9	23596.6	25091.9	47397.9	35804.8	43614	46726.9	45172	41813.4	45526.9
P0A7W1	RS5_ECOLI	13772	12231.4	11727.6	12569.2	10482.2	10913.4	12343.9	14167	18735.3	22901.5	21047.5	18842.6	23258.2	16351.3	43368.3	41519.7	48472.1	39133.4	41511.2	41081	42001.8
P0A7W7	RS8_ECOLI	10049.9	9070.52	14414.4	9959.82	9735.91	8712.38	9678.2	16572	16611.5	16790.6	14137.2	18452.8	17802.3	15234.1	39437.6	42394.1	32501.5	37323.2	34740.5	41179.1	32715.5
P0A7X3	RS9_ECOLI	3675	4738.44	5109.21	3536.47	2799.58	3233.49	3827.38	9789.34	7332.24	6407.92	8513.4	10028.6	7409.62	7082.89	12837.9	18137.9	18065.4	20783.4	19385.5	18030	17252.1
P0A7Y8	RNPA_ECOLI	0	0	0	0	0	0	0	0	0	0	0	0	0	0	728.549	0	1155.02	0	0	0	868.18
P0A7Z4	RPOA_ECOLI	10688.7	10721.2	10825.6	9795.76	9136.8	11041	10602.8	18263.3	15720.3	16360.9	16898.4	15805.8	10864.8	17240.9	33907.8	31592.6	37521.6	28913.2	33911.6	29850.3	31288.1
P0A805	RRF_ECOLI	0	0	0	0	0	0	0	0	0	0	0	0	0	0	0	498.854	264.495	0	266.413	0	289.393
P0A817	METK_ECOLI	3451.47	4140	3571.26	2424.03	2922.18	1935.53	3151.86	5642.22	5994.83	5676.05	4680.56	5475.51	4897.52	5148.23	11763.1	13706.9	14001.3	9815.77	12470.7	12205.4	9419.54
P0A825	GLYA_ECOLI	15323.6	21654.3	23098.9	22468	22765.6	22336	21510.9	40012.7	44368.5	34285.1	37501.2	43511.5	41834.7	31117.1	87686.6	89161.7	82954.6	83458.5	77730	88283.5	83402.7
P0A836	SUCC_ECOLI	0	0	0	0	0	0	0	0	0	0	0	0	0	0	4828.22	4665.13	5299.12	6679.25	7013.34	6657.67	4052.86
P0A850	TIG_ECOLI	3059.39	4389.26	3784.85	1860.03	3522.29	3382.61	5703.7	5436.82	4148.55	6471.7	4543.19	4575.26	5143	7919.55	12401.3	10690.6	14834	10472.2	11669.9	10971.4	8525.94
P0A855	TOLB_ECOLI	0	0	0	0	0	0	0	0	0	0	0	0	0	0	222.729	353.52	416.722	0	0	276.82	220.491
P0A858	TPIS_ECOLI	0	0	0	0	0	0	0	1124.78	1249.59	284.693	0	0	0	0	1253.1	1718.49	511.864	454.598	797.416	1091.52	647.691
P0A862	TPX_ECOLI	7717.56	5380.85	5220.03	10511.3	4617.1	4912.92	3611.22	4749.17	3904.15	4185.26	2377.91	5339.26	5057.69	4205.25	9347.74	10620.5	11707.9	11185.1	12205.3	12576.5	9881.06
P0A870	TALB_ECOLI	0	0	0	0	0	0	0	7835.33	4507.15	7286.36	7361.54	6145.99	6691.91	8756.87	13712.4	13976.2	12537.9	15161.5	12016.4	13364.8	12290.3
P0A8A0	YEBC_ECOLI	3140.18	1498.41	2122.08	2140.51	780.232	850.324	1952.72	3913.37	1525.64	4235.43	3370.08	4217.47	4472.71	3640.75	4668	6601.97	5685.57	5766.44	7010.76	5605.82	5219.81
P0A8E7	YAJQ_ECOLI	0	0	0	0	0	0	0	0	0	0	0	0	0	0	705.651	828.805	0	715.465	0	0	0
P0A8F0	UPP_ECOLI	2803.66	4650.6	2356.57	3782.62	3314.99	2268.87	2466.79	4884.86	7753.83	5869.98	4078.86	5153.64	4829.17	3599.95	8892.33	13113.2	15409.2	9988.35	7390.58	10226.8	10246.3
P0A8M0	SYN_ECOLI	1142.29	1255.17	0	0	1657.03	0	1554.56	2740.41	2857.2	3030.52	4486.04	3122.53	2746.93	2998.29	5692	6953.75	4921.48	6858.33	5301.93	6580.63	7244.17
P0A8R0	RRAA_ECOLI	0	0	0	0	0	0	0	3394.89	2128.3	0	1922.46	2466.72	1656.44	1821.95	3554.75	4445.78	4385.07	5313.42	4884.91	5171.58	4143.91
P0A8T7	RPOC_ECOLI	7028.65	7384.3	10062.7	4878.99	7628.09	6354.11	8187.01	7930.52	8517.8	10516.4	12974.3	8346.56	8045.3	10393.4	18218.3	15978.3	16048.1	18832.8	18956.1	15786.9	13128.5
P0A8V2	RPOB_ECOLI	3972.79	4301.98	6993.7	2843.29	3156.73	3927.41	3556.63	7198.97	9491.18	7110.47	5365.98	6375.05	6807.48	7719.1	10441.2	9134.11	10896.1	7568.63	8178.83	12616.4	12126.3
P0A8W2	SLYA_ECOLI	0	0	0	0	0	0	0	0	0	0	0	0	0	0	4024.63	5374	3165.19	3926.02	3974.78	3140.26	3068.31
P0A8W8	YFBU_ECOLI	0	0	0	0	0	0	0	0	0	0	0	0	0	0	2206.43	1744.94	1836.39	1658.14	2643.63	1500.53	1841.67
P0A910	OMPA_ECOLI	0	0	0	0	0	0	0	7798.11	5696.66	4813.11	4194.58	7082.31	5658.45	3717.86	15851.3	9443.43	7898.07	11191.5	10459.5	10604.6	9483.39
P0A953	FABB_ECOLI	2780.9	3204.56	3967.92	3741.18	3668.46	3703.58	3338.65	4294.09	6859.22	6851.22	9492.27	5684.08	6265.99	4629.92	12857.3	14289.3	11948.3	13051.6	14117.9	15509.5	16164.2
P0A955	ALKH_ECOLI	0	0	0	0	0	0	0	0	0	0	0	0	0	0	3771.8	4511.3	4623.9	4473.11	5601.98	3905.28	3557.14
P0A9A6	FTSZ_ECOLI	239.222	0	234.016	256.162	454.707	373.003	0	0	407.682	789.378	605.98	715.882	362.777	401.104	703.572	1080.2	884.821	679.023	596.695	842.727	1353.95
P0A9B2	G3P1_ECOLI	53073	56511.5	48473.3	54773.5	53519.5	49417.9	56578.5	83940.2	97325.6	96824.4	83895.7	82478.7	87942.9	91035.9	205240	195251	183266	199433	194108	193618	189472
P0A9C5	GLN1B_ECOLI	5510.7	7807.05	8893.05	5767.18	6282.32	5059.21	9159.04	12524.4	9783.67	14725.1	9206.73	9697.36	8557.93	11718.9	21353.3	24246	25375.4	23454.7	22604.1	28677.5	25057.4
P0A9D2	GSTA_ECOLI	0	0	0	0	0	0	0	0	0	0	0	0	0	0	0	0	0	0	0	1275.48	852.677
P0A9D8	DAPD_ECOLI	0	0	0	0	0	0	0	0	0	0	0	0	0	0	8558.26	6439.95	5176.99	6769.92	5219.27	6829.87	8711.55
P0A9G6	ACEA_ECOLI	6479.15	7316.33	13920.7	8363.11	3286.9	10221.9	7915.89	13656.9	14810.9	14413	11052.1	13629.6	16336.3	15241.3	30782.3	34254.4	38882.5	38939.8	28472.9	20668.7	26592.6
P0A9M5	XGPT_ECOLI	0	0	0	0	0	0	0	0	0	0	0	0	0	0	3336.75	3609.81	3946.48	2259.57	4129.4	2270.63	4578.62
P0A9M8	PTA_ECOLI	529.081	522.572	746.861	0	854.91	595.005	379.697	0	1190.81	1318.09	1352.09	1191.29	1127.14	1469.66	2970.4	3590.17	4035.93	1904.72	2299.19	2377.5	3839.64
P0A9P0	DLDH_ECOLI	0	0	0	0	0	0	0	795.179	1046.3	1509	1360.26	991.149	906.103	871.564	511.098	1500.84	2508.8	979.46	2931.33	1773.69	1730.46
P0A9P4	TRXB_ECOLI	881.803	382.285	0	576.366	910.974	279.003	423.413	576.809	1016.36	942.815	698.77	1054.4	806.548	871.965	1725.62	1702.79	2389.97	1726.33	1837.53	1492.73	1355.67
P0A9Q5	ACCD_ECOLI	0	0	0	0	0	0	0	0	0	0	0	0	0	0	2947.5	2409.82	2644.95	3195.62	0	3325.34	2709.62
P0A9Q7	ADHE_ECOLI	10873.6	6994.41	12128.2	4806.93	3589.31	8126.74	6802.79	11487.7	11272.5	10819.8	12460.8	13242.1	10871.7	11661.2	19844	21877.1	20809	24920.5	23424.3	19193.5	14636.8
P0A9Q9	DHAS_ECOLI	2828.91	6485.55	6666.9	6546.25	4020.64	5367	4252.55	10745	6947.39	7620.51	7527.83	14756.6	8559.69	7784.4	15321	15875.3	17591.6	18308.7	19021.6	13113.7	14031.2
P0A9T0	SERA_ECOLI	6245.27	7527.95	5572.72	7251.19	7813.25	7642.46	6891.85	13116.8	12768.6	12412.4	10999.3	10036	10719.4	11006.3	24503.5	26785.8	24572.7	24288	25041.6	15945.7	15658.3
P0A9W3	ETTA_ECOLI	0	0	0	0	0	0	0	0	0	0	0	0	0	0	8607.03	6504.19	6802.06	7603.9	5446.93	4316.56	6357.93
P0A9X4	MREB_ECOLI	0	0	0	0	0	0	0	0	0	0	0	0	0	0	5263.38	6677.05	3700.16	4650.76	4554.8	4528.83	2250.35
P0A9Y6	CSPC_ECOLI	4759.1	5826.84	7286.37	4730.94	6101.31	3868.8	0	7768.74	11381.1	10687.6	7632.51	9561.54	8564.12	8482.76	18528.6	17511.6	20995	20127.9	18697.3	18010.2	18241.8
P0A9Z1	GLNB_ECOLI	0	0	0	0	0	0	0	1755.42	1031.53	1223.81	1698.63	1370.72	769.424	1715.39	2762.24	2678.89	3166.32	1611.24	3178.71	2847.04	1898.29
P0AA04	PTHP_ECOLI	0	0	1672.97	0	0	0	0	0	0	0	0	0	0	0	1413.39	1950.24	1539.4	945.644	1242.66	2869.82	1905.18
P0AA10	RL13_ECOLI	10579.8	15968	9485.12	7596.83	8258.28	9446.78	10129.2	16831.9	16562.4	21696.4	19292.5	20951.2	18891.6	19456.4	40942	39910.1	43856.6	46273.8	52140.7	44486.4	42265.6
P0AA25	THIO_ECOLI	0	817.221	707.739	0	1387.37	0	0	954.586	2797.78	2759.11	1838.77	2823.76	1585.53	1740.84	3365.39	5028.42	5530.65	4218.28	3514.51	4073.85	3545.41
P0AAI5	FABF_ECOLI	0	0	0	0	0	0	0	0	0	0	0	0	0	0	4712.68	3238.62	2566.93	1946.92	2914.12	2056.88	4160.04
P0AB55	YCII_ECOLI	0	508.543	1364.27	0	0	491.003	342.227	0	0	0	0	0	0	0	1392.57	1561.37	1316.76	328.002	801.065	0	0
P0AB71	ALF_ECOLI	0	0	0	0	0	0	0	0	0	0	0	0	0	0	5268.09	5857.45	6698.73	6978.98	7156.73	7439.08	7064.87
P0AB80	ILVE_ECOLI	864.39	1530.26	577.994	753.711	1275.77	1485.1	0	2419.23	2193.6	1512.07	1493.31	2135.02	2233.41	2420.02	4969.72	6120.4	6938.71	5203.24	7048.42	6649.06	6814.68
P0AB89	PUR8_ECOLI	0	0	0	0	0	0	0	2454.17	2491.91	2807.43	2739.01	2968.35	4464.81	1913.39	4332.33	4399.12	4659.97	3308.67	4699.51	6562.89	5431.11
P0ABA4	ATPD_ECOLI	0	0	0	0	0	0	0	0	0	0	0	0	0	0	1146.95	1323.73	1438.55	1490.4	1277.33	1533.03	1731.2
P0ABB0	ATPA_ECOLI	2756.62	4167.41	3243.83	2150.17	4619.73	2993.93	3992.03	6539.08	5506.84	6290.24	5392.27	6356.48	8442.31	9602.28	14640.8	13228.5	12710.1	11736.1	15133.2	13941.2	12444.5
P0ABB0;P25705	ATPA_ECOLI;ATPA_HUMAN	25436.1	28287.3	28802.2	25854.3	29583.9	27201.1	31793.3	25816	28672.3	29914.9	28388.2	32109.2	28193.6	28387.9	29581.2	29016	26436.1	29819.4	35586.2	29770.4	27771.4
P0ABB4	ATPB_ECOLI	0	0	0	0	0	0	0	1179.31	1570.23	1179.95	1368.21	673.743	764.7	648.906	5481.12	4981.7	2791.08	4165.34	3205.72	4935.11	4614.56
P0ABD5	ACCA_ECOLI	0	0	0	0	0	0	0	0	0	0	0	0	0	0	1128.21	0	1408.1	968.66	948.869	476.55	0
P0ABD8	BCCP_ECOLI	0	0	0	0	0	0	0	2903.26	4342.27	2682.4	2874.61	1864.63	2428.07	3337.23	7427.03	6838.61	8147.93	6590.72	7607.37	6533.3	5371.01
P0ABH7	CISY_ECOLI	0	1862.76	3965.82	1782.45	1983.53	4221.14	1013.21	2033.44	4773.34	3678.24	4921.09	0	4161.29	3917.25	7869.89	8157.33	6187.72	9237.83	7566.74	7674.46	9857.6
P0ABK5	CYSK_ECOLI	4215.35	3631.44	14495.1	4065.33	2968.91	6691.97	3310.39	11371	12706.6	8287.1	8611.06	12667.5	8468.47	10587.6	21173	24458.4	22687.1	27094.6	19612.4	24008.6	16514.3
P0ABP8	DEOD_ECOLI	0	0	0	0	0	0	0	0	0	0	0	0	0	0	0	0	846.763	1425.18	0	0	0
P0ABU2	YCHF_ECOLI	0	0	0	0	0	0	0	0	0	0	0	0	0	0	0	0	1097.94	0	0	905.796	1867.28
P0ABU2;Q9NTK5	OLA1_HUMAN;YCHF_ECOLI	0	0	0	0	0	0	0	0	0	0	0	0	0	0	2516.62	2372.51	1731.58	2583.74	1868.53	2822.52	1767.37
P0ABU7	EXBB_ECOLI	0	0	0	0	0	0	0	0	0	0	0	0	0	0	451.702	972.177	932.392	943.726	492.683	508.088	635.635
P0AC53	G6PD_ECOLI	0	0	618.194	192.057	0	0	292.49	1724.68	2290.47	1575.11	2259.88	2298.09	462.106	1780.79	3160.54	2939.65	4047.8	3303.77	3044.32	3783.97	3789.88
P0AC53;P11413	G6PD_ECOLI;G6PD_HUMAN	2051.72	2221.81	1792.47	2216.79	3020.99	1957.01	1779.83	0	0	0	0	0	0	0	2123.19	2040.59	1647.85	3122.73	1076.6	2536.94	1794.93
P0AC59	GLRX2_ECOLI	586.443	726.915	1108.97	0	954.55	721.027	705.487	666.057	541.089	1500.08	2019.17	1268.59	1943.79	2481.68	3490.92	4417.2	3464.64	3509.11	4408.56	3197.77	4262.12
P0AC69	GLRX4_ECOLI	0	0	0	0	0	0	0	0	0	0	0	0	0	0	888.833	512.604	1094.13	519.816	458.013	569.411	0
P0ACA7	GSTB_ECOLI	0	0	0	0	0	0	0	2024.84	1696.78	0	0	0	1257.88	1876.04	2467.21	3216.58	3321.92	2919.87	3207.49	2629.45	2456.95
P0ACC7	GLMU_ECOLI	0	0	0	0	0	0	0	0	0	0	0	0	0	0	822.832	0	1851.76	1109.51	1419.45	2101.2	1320.62
P0ACD4	ISCU_ECOLI	0	0	0	0	0	0	0	1297.82	1863.95	817.105	534.019	0	1078.21	474.031	0	0	0	0	0	0	0
P0ACF0	DBHA_ECOLI	12393.5	16680	14751.3	14386.5	14834.1	15072.8	16099.3	31468.7	27107.3	31432.7	30531	30465.6	29682.5	29640.5	51729.4	64351.1	66247.2	61789	51484.2	60498.4	35116.9
P0ACF4	DBHB_ECOLI	11837.1	7711.61	12576.5	10529.2	9107.62	8287.1	13489.5	11023.7	10219.4	6416.19	11245.6	12961.3	10661.8	12726.7	9331.61	11411.9	13299.1	17689.6	12414.7	16253.2	11615.1
P0ACF8	HNS_ECOLI	6388.6	7067.42	5914.22	4971.3	7482.53	7599.88	7053.54	9222.63	12017.2	14563	11362.1	14773.2	13936.6	11975.5	24057.6	21906.6	26823.6	26011.6	25198.9	25162.6	23946.3
P0ACG1	STPA_ECOLI	4575.87	0	3217.96	2931.75	4801.32	0	4199.19	4793.31	4453.35	3331.9	4075.57	4912.29	3738.11	4181.44	8807.99	4707.7	6127.29	6819.02	5294.21	7093.45	9239.98
P0ACJ0	LRP_ECOLI	5188.27	1413.75	2105.58	3556.55	3679.92	2745.46	2662.27	6209.14	6822.05	5126.12	4667.05	9228.44	3451.8	5442.21	15990.4	13321.8	15380.6	14959.6	10845.9	14870.3	12932.8
P0ACJ8	CRP_ECOLI	0	0	0	0	0	0	0	0	0	0	0	0	0	0	9479.79	5482.21	5035.19	4851.4	6702.52	8189.67	7183
P0ACY1	YDJA_ECOLI	0	0	0	0	0	0	0	0	0	0	0	0	0	0	1904.64	1812.77	2017.01	1160.48	1437.91	818.2	0
P0AD12	YEEZ_ECOLI	0	0	0	0	0	0	0	0	0	0	0	0	0	0	0	2072.02	0	0	0	0	754.491
P0AD24	YEJL_ECOLI	0	0	0	0	0	0	0	1976.37	1889.71	2627.46	2100.73	1569.35	1138.47	901.177	4652.06	3908.63	2986.98	6022.15	4536.59	2637.06	2531.06
P0AD61	KPYK1_ECOLI	3495.39	2990.43	3212.54	1275.39	4692.98	2932.87	2448.21	5242.96	6876.04	4937.17	7542.82	7310.69	5758.99	7124.08	11456.7	11550.2	11347.9	18635	15236.9	14153.2	13452.1
P0AD96	LIVJ_ECOLI	12136.9	16820.1	22520	16822.3	12770.5	15881.3	16309.6	36700.2	42523.4	29746.5	36399.2	34766.5	38305	38504.2	63521.6	74587.7	72214.6	72697.6	74378.7	85843.8	76380.7
P0ADG7	IMDH_ECOLI	0	0	0	0	0	0	0	2298.37	4468.13	2784.81	3826.62	3423.21	3814.62	4198.69	8040.14	7991.28	7918.08	6088.18	8193.97	6540.51	6499.28
P0ADI4	ENTB_ECOLI	356.214	1057.42	353.515	830.887	697.636	823.007	854.324	1761.19	2387.31	926.181	2209.93	1596.4	2426.4	1620.27	3295.14	4324.72	5788.45	3076.69	2220.72	4162.84	2051.6
P0ADS2	ZAPA_ECOLI	0	0	0	0	0	0	0	0	0	0	0	0	0	0	1207.31	1315.88	1434.74	1327.35	1171.49	937.336	833.731
P0ADS6	YGGE_ECOLI	0	0	0	0	0	0	0	0	0	0	0	0	0	0	4810.19	4795.85	5432.53	4688.71	5319.01	5168.29	4725.77
P0ADU2	YGIN_ECOLI	0	0	0	0	0	0	0	3483.83	2926.68	2037.67	1733.47	3238.52	2535.44	3251.02	5582.29	6118.05	5132.02	4763.54	4388.11	5626.9	5082.14
P0ADY3	RL14_ECOLI	11638.1	11566.4	14636.1	11357.4	12240	10146.6	14238.6	24876.6	19051.8	19461.1	12273.5	25541	21309.8	21674.3	37920.5	38493.6	43349.3	38463.7	42056.1	42461.9	43994.2
P0ADY7	RL16_ECOLI	267.113	1353.05	2053.42	447.177	903.11	1166.64	514.402	1593.47	1695.17	2799.97	2097.45	2386.73	2008.13	2318.48	2556.11	4995.09	5421.83	3794.7	1822.4	2536.86	1580.08
P0ADZ0	RL23_ECOLI	0	0	0	0	0	0	0	0	0	0	0	0	0	0	919.974	833.888	1584.46	1339.19	2325.91	0	689.785
P0ADZ4	RS15_ECOLI	7492.82	11165.2	9691.97	13265.3	10320.8	12560.1	11527.2	23625.7	18504.8	20375.3	19086.8	19085.5	17691.5	18327.8	37795.7	43284.1	36529.8	40050.9	39475.7	44390.9	43740
P0AE08	AHPC_ECOLI	4893.33	5738.67	6996.29	4769.94	6076.9	5598.5	10204.6	8553.19	11682.5	11557.2	10410.4	10870.7	10884.4	12701.2	22481.9	20952.7	23440.5	25154.8	16251.7	19829.9	19272.1
P0AE12	AMN_ECOLI	0	0	0	0	0	0	0	0	0	0	0	0	0	0	8719.66	8331.23	0	11798.4	9776.98	9227.91	7529.39
P0AE52	BCP_ECOLI	0	0	0	0	0	0	0	3089	2578.83	1693.62	2215.99	1293.82	1180.18	1864.7	1972.97	4387.01	3774.85	2495.63	2990.06	3749.59	2449.24
P0AEB7	YOAB_ECOLI	0	0	0	0	0	0	0	828.68	1202.18	1062.98	1889.9	2260.49	948.281	1569.53	2801.79	3246.48	2291.02	2971.2	2456.11	3502.3	2719.95
P0AEC3	ARCB_ECOLI	0	0	0	1852.25	1603.94	2194.02	2228.22	0	0	0	0	0	0	0	0	0	0	0	0	0	0
P0AED0	USPA_ECOLI	2676.15	2795.67	2592.48	3337.87	3819.85	3323	605.417	4024.13	5597.06	3773.36	4111.98	4853.8	4205.22	1519.16	8601.16	10981.1	9244.11	10050.1	9739.6	6829.12	3781.93
P0AEJ2	ENTC_ECOLI	0	0	0	0	0	0	0	0	3126.8	3718.39	0	0	5394.44	0	4299.97	3601.38	7002.26	5690.91	5408.38	5499.8	5869.72
P0AEK2	FABG_ECOLI	0	0	0	0	0	0	0	4339.42	6377.85	5531.36	4712.37	7302.61	6151.79	6704.91	10226.5	8671.72	10702	11161.4	8673.33	11064	13138.9
P0AEK4	FABI_ECOLI	7041.35	6816	5865.8	8284.2	8682.62	7160.79	6545.95	8821.28	8328.51	9865.22	12548.5	11912.1	6518.43	8429.27	15655.3	18655.9	17073.1	16479.4	16452.7	18814.4	18509.2
P0AEP3	GALU_ECOLI	0	1539.66	501.226	1113.32	956.13	1417.01	995.457	1332.42	2042.2	2098.23	2408.77	2032.96	2281.28	3153.33	4641.89	5194.76	5628.57	4237.16	4605.67	5355.95	3806.9
P0AES4	GYRA_ECOLI	0	0	0	0	0	0	0	0	0	0	0	0	0	0	2983.61	1759.12	4000.98	2684.82	1863.45	1801.63	1848.51
P0AEU0	HISJ_ECOLI	0	0	0	0	0	0	0	0	0	0	0	0	0	0	1077.48	1784.34	2380.88	2283.63	1928.16	2928.74	2021.1
P0AEU7	SKP_ECOLI	2679.61	3668.92	0	2932.27	4336.04	3508.38	3683.57	5549.43	6653.69	6909.46	7122.49	8311.46	8058.65	5707.42	13906.4	8335.5	11937.2	9279.96	9225.57	10512.1	9852.89
P0AEZ1	METF_ECOLI	0	0	0	0	0	0	0	828.68	1154.78	685.852	632.492	651.137	858.852	1420.51	1940.02	1211.78	1050.37	2144.49	1147.77	1883.44	1579.61
P0AEZ3	MIND_ECOLI	0	0	0	0	0	0	0	817.144	383.032	573.085	475.315	495.753	715.429	334.518	932.543	591.163	833.443	1661.11	510.93	1203.65	532.277
P0AEZ9	MOAB_ECOLI	6677.81	5782.44	7388.68	6363.1	8014.42	5790.63	5490.28	9397.42	12082.9	11478.6	9203.51	9461.23	11916.1	10238.4	19585.3	24828.9	18791.3	19447.5	22533.2	20562.2	18398.3
P0AF93	RIDA_ECOLI	3762.42	2689.14	3762.26	3016.75	3573.14	2077.85	3294.02	7125.18	7098.66	6680.77	5805.53	5251.51	6567.65	6400.58	11142.1	8426.54	7991.5	10771.7	15209.5	10972.1	10983
P0AFF6	NUSA_ECOLI	0	0	0	0	0	0	0	0	0	0	0	0	0	0	2046.18	2623.89	2148.31	3398.94	1665.99	6373.87	3751.77
P0AFG3	ODO1_ECOLI	0	0	0	0	0	0	0	1000.73	1865.59	2425.09	0	0	0	2589.32	2914.46	3128.59	3626.89	4766.46	3847.66	4541.57	4219.06
P0AFG6	ODO2_ECOLI	0	0	0	0	0	0	0	599.401	0	694.904	840.595	0	0	1110.53	1076.21	1267.39	1066.81	1501.11	1357.8	1762.31	1096.27
P0AFG8	ODP1_ECOLI	4612.14	4066.34	4828.02	3281.07	4870.84	3528.81	4687.14	9212.67	6781.94	7938.04	8761.89	7520.78	9112.53	9018.75	14945.5	15325.9	16212.5	14413.6	13888.4	15569.3	14057.4
P0AFK9	POTD_ECOLI	0	0	0	0	0	0	0	0	858.978	354.943	729.069	0	340.842	0	2268.92	2784.94	2338.59	2255.74	1901.39	1830.87	1190.31
P0AFU8	RISA_ECOLI	723.354	0	1493.86	1441.83	1063	1317.1	1038.26	1809.97	994.289	1142.37	1915.58	1721	1579.12	1536.08	2252.4	2456.7	2046.29	2529.53	2677.34	3241.81	2394.46
P0AFY6	SBMA_ECOLI	4609.8	5811.42	4705.22	5619.14	4713.69	6008.03	5988.97	0	0	0	0	0	0	0	0	0	0	0	0	0	0
P0AFY8	SEQA_ECOLI	0	0	0	0	0	0	0	0	0	0	0	0	0	0	809.729	1150.9	0	278.13	895.951	567.659	878.517
P0AG30	RHO_ECOLI	0	0	0	0	0	0	0	3331.36	3630.2	4461.89	0	1655.31	2177.63	2051.72	6289.98	7857.81	5907.94	6176.55	5326.24	4697.05	4571.8
P0AG44	RL17_ECOLI	13839.9	11818.7	13493	9927.59	12998	15527.3	13236.5	32569.8	25471.6	26727.2	23899.5	23353.7	22064.9	19085.6	57276.2	41012.3	48239.4	47718.6	39771.5	45365.3	32897.6
P0AG48	RL21_ECOLI	1359.35	1517.66	799.169	1086.75	2153.69	1688.5	1421.41	3894.91	3990.05	4213.54	3639.32	5777.91	3230.23	2792.93	5103.81	5869.04	7745.18	3348.98	8112.96	8466.47	9402.8
P0AG51	RL30_ECOLI	0	0	0	0	0	0	0	15289.4	10055.2	11347.3	14534.2	11720.1	9572.22	11839.2	23221.8	21466	26185.3	21308.3	21767	28544.6	22346.2
P0AG55	RL6_ECOLI	8357.11	9154.76	12588.9	9308.71	8331.69	7541.95	5409.67	19286.1	11738.6	18198	23769.6	19560.5	20338.7	17675.4	32666	34366.5	33238.4	33451	32731.3	29202.3	34128.1
P0AG63	RS17_ECOLI	4715.43	5573.41	6057.21	3777.03	4788.38	4319.52	5231.73	6586.64	4791.24	6396.1	5913.86	8909.91	10376.9	8022.67	11635.5	11234.7	12694.6	12850.1	13905.8	13082.1	13235.4
P0AG67	RS1_ECOLI	0	0	0	0	0	0	0	965.448	2172.5	2138.95	1090.17	1993.78	2599.09	2702.18	3882.93	4602.39	4026.47	3967.85	2877.87	4646.58	2214.82
P0AG86	SECB_ECOLI	1679.79	797.887	1201.61	947.469	1807.93	1329.01	1646.19	2032.29	2533.31	3259.17	3622.61	3557.2	1867.88	3216.75	6690.16	4721.42	6224.18	4463.5	5503.44	6617.42	4528.67
P0AGE9	SUCD_ECOLI	0	0	0	0	0	0	0	0	0	0	0	0	0	0	3546.38	3913.77	4161.12	3358.16	3010.67	2989.74	4481.5
P0AGE9;P53597	SUCA_HUMAN;SUCD_ECOLI	0	0	0	0	0	0	0	0	0	0	0	0	0	0	799.324	932.895	1571.74	1129.78	786.467	1413.89	1257.48
P0AGJ5	YFIF_ECOLI	0	0	0	0	0	0	0	0	0	0	0	0	0	0	1051.19	0	0	1281.32	596.693	1003.91	552.948
P0AGJ9	SYY_ECOLI	0	0	0	0	0	0	0	0	0	0	0	0	0	0	836.792	2091.66	662.189	855.49	368.599	1119.55	1822.5
P0C018	RL18_ECOLI	8175.86	4608.78	6851.67	9193.53	3591.74	6529.48	9003.76	14151.6	13119.2	15028.1	14266	15749.9	11592.1	13000.1	31070.5	31085.1	34550.2	33540.8	28441.3	33456.3	32097.6
P0C037	PPNP_ECOLI	1046.96	483.694	0	0	1056.4	1051.14	1141.28	3028.44	0	1866.4	1508.52	1134.73	1680.17	3101.59	5428.99	3848.55	4111.72	4163.96	4813.02	4337.46	4783.8
P0C054	IBPA_ECOLI	0	0	0	0	0	0	0	0	0	0	0	0	0	0	2968.32	2851.72	3156.81	2292.18	2436.04	2918.88	2115.33
P0C058	IBPB_ECOLI	0	0	0	0	0	0	0	0	980.33	1342.12	1482.75	1281.93	2045.05	1401.48	5162.28	5452.04	5944.46	5706.47	5684.09	5009.05	5176.36
P0C0L4	CO4A_HUMAN	15366.4	13381.1	11060	15796.7	14860.6	12949.4	13665.5	12814.9	13797.8	13180.6	11688.6	16711.5	12186.5	14136.4	16265.6	13001.4	15651.4	18496.9	13828.7	12861.4	12103.9
P0C0S5;Q71UI9	H2AV_HUMAN;H2AZ_HUMAN	28984.2	27860.5	26155.1	36430	30440.8	34470	29233.7	29510	31671.2	34223.2	29356.4	29581.2	30643.9	33447.7	28451.3	33163.3	27580.5	32625.9	28535	36471.2	34383.5
P0C0V0	DEGP_ECOLI	357.959	1178.42	0	927.768	811.311	334.003	648.234	611.417	1642.11	972.395	2192.89	571.597	548.385	1003.55	2801.79	2142.72	1857.17	2718.01	3346.6	3122.13	2148.06
P0CE47	EFTU1_ECOLI	2639.34	2557.27	2135.22	1836.13	1923.91	2690.64	3032.33	2866.49	0	2112.97	3259.39	1587.43	2372.44	2472.09	8086.85	6760.82	6041.49	8825.58	5311.22	6273.48	5638.6
P0CE47;P0CE48	EFTU1_ECOLI;EFTU2_ECOLI	36285.8	33626.9	44437.1	30918.7	34999.7	34779	35387.8	56146.3	62089	70156.1	67157.1	67515	71523.9	69017.2	139735	152051	161266	138851	149855	151713	137151
P0CE48	EFTU2_ECOLI	0	0	0	0	467.165	499.003	164.869	730.623	828.634	621.147	543.487	1058.1	300.345	648.422	1213.55	1620.29	449.069	2372.74	1441.55	1088.01	1412.51
P0DMM9;P0DMN0;P50225	ST1A1_HUMAN;ST1A3_HUMAN;ST1A4_HUMAN	8091.79	6996.87	7562.64	8299.59	7859.45	7332.48	8282.39	6067.36	8461.14	10384.2	7715.49	6689.21	7198.93	7771.2	7589.96	7484.55	7210.71	6694.43	7014.23	7409.07	8592.31
P0DMV8;P0DMV9	HS71A_HUMAN;HS71B_HUMAN	209055	233954	220603	215320	222828	214605	202673	243235	222178	235281	232302	226820	228722	226204	217819	247809	243849	235162	217444	237629	218399
P0DMV8;P0DMV9;P48741	HS71A_HUMAN;HS71B_HUMAN;HSP77_HUMAN	29273.3	31218.6	28277.8	28644	29223.5	29023	30074.4	32102.1	35453.2	29949	26116.9	25118	30111	25452.4	28489.5	29643	32503.7	26723.3	26311	31370.7	24692.6
P0DN76;Q01081	U2AF1_HUMAN;U2AF5_HUMAN	24088.2	23211.3	27533.6	26897.6	24566	22876.6	27561.2	23107.4	23125.9	24207.2	21614.4	26040.4	28845.9	26577.1	28910.7	18742.4	22127.4	22218	24724.8	24029.3	21826.1
P0DN79;P35520	CBSL_HUMAN;CBS_HUMAN	12210.4	9937.52	11476	11722.5	11192.1	11503.7	11751.1	11379.2	11427.2	11538.8	11122.1	11153.8	12467.8	11796.8	13889.3	11392.8	14513.5	11210.8	12460	12928	14327.9
P0DP22	YJIQ_ECOLI	0	0	1916.95	0	2248.62	0	2386.84	0	0	0	0	0	0	0	0	0	0	0	0	0	0
P0DP23;P0DP24;P0DP25	CALM1_HUMAN;CALM2_HUMAN;CALM3_HUMAN	119503	128750	119171	130878	131615	139618	134184	119491	124919	115192	123065	126165	128195	137536	112385	125594	134375	122675	123069	128623	124665
P0DPB6	RPAC2_HUMAN	2967.89	3570.8	3224.61	2846.62	4767.04	3345.8	3542.25	3125.72	2658.52	3231	3365.53	2587.8	3414.9	2864.73	3464.36	3036.86	4173.81	3445.99	3739.68	3629.6	4184.24
P0DTT0	BIPA_ECOLI	0	0	0	0	0	0	0	0	0	0	0	0	0	0	1819.29	2170.22	1507.05	2086.94	2248.09	2722.65	1455.59
P10155	RO60_HUMAN	3810.24	2941.02	3711.24	5191.23	3391.34	3057.2	2899.48	5589.86	6308.99	5146.33	3475.95	3405.78	4955.09	5067.99	3760.73	3417.38	6060.64	4913.12	5549.03	4302.69	3569.12
P10253	LYAG_HUMAN	2754.21	3929.62	3880.17	3354.91	3586.76	3186.37	2961.05	2701.2	4156.26	3243.45	5752.94	3005.68	3017.71	3528.32	4539.65	5319.86	4685.59	5056.33	4187.19	4772.34	2372.4
P10301;P62070	RRAS2_HUMAN;RRAS_HUMAN	5542.24	2654.95	4778.23	0	0	3412.02	2630.4	0	0	0	0	0	0	0	0	0	0	0	0	0	0
P10321	HLAC_HUMAN	1913.55	2655.71	4194.04	3197.26	2794.25	2785.99	2249.91	1916.14	1327.59	2088.71	2413.89	1274.61	2627.69	1646.39	2089.82	1887.92	2223.35	2891.84	3761.72	4547.41	0
P10398	ARAF_HUMAN	3324.39	2157.34	3738.21	1513.31	2122.89	2155.78	2088.17	1846.46	1844.42	1953.26	2708.66	1003.26	1416.76	2659.06	3247.97	4110.7	2478	2258.81	1898.1	2510.4	2161.9
P10412;P16402;P16403	H12_HUMAN;H13_HUMAN;H14_HUMAN	560337	533209	546138	529881	583558	561604	559133	526011	514347	557473	551514	557541	549670	540802	519024	526737	496106	512102	547109	513369	516508
P10515	ODP2_HUMAN	13759.8	14134.8	15621.7	13388.8	13263.9	17390.9	14665.1	13329	9607.61	12596	11329.5	11096.8	10828.4	15087.9	14190.3	16286.2	14876.5	16893.2	12377.9	15460.6	12154.8
P10586	PTPRF_HUMAN	838.507	1801.56	1725.04	1577.79	1554.68	1347.7	1352.52	1244.61	2390.6	1842.11	1072.02	1001.78	424.982	1547.72	0	0	0	0	0	0	0
P10599	THIO_HUMAN	128839	128920	127864	125930	133672	130911	126743	150699	144923	149802	139232	142865	141389	118742	101345	114657	134750	119057	100354	113857	116279
P10606	COX5B_HUMAN	47817	46476.3	39878	49429.6	44415.9	43478.1	42848.9	40429.2	46331	42604.3	35433.8	42241.2	42731.7	42098.5	39682.6	39061.5	32553.9	44452.1	41709	44493.8	42908.4
P10619	PPGB_HUMAN	1532.33	1608.06	1857.33	845.418	1751.17	1601.63	639.822	1295.62	1275.8	1542.91	1908.28	1404.1	1304.14	1399.66	1153.07	743.608	1096.66	1699.35	782.783	1627.35	735.742
P10620	MGST1_HUMAN	3954.96	3579.81	4042.1	2859.26	4019.35	3016.77	3088.43	8968.08	6088.67	4419.54	7217.71	3822.83	6362.23	7057.59	5456.06	4193.69	3846.13	5036.6	2911.05	3206.9	4153.82
P10643	CO7_HUMAN	5102.32	6212.6	5445.03	5704.71	6616.35	5827.56	4619.77	4763.16	4592.01	7002.99	5644.11	6063.51	5941.71	8121.13	6454.49	7230.73	6895.91	7389.02	5018.91	5776.97	5151.17
P10644	KAP0_HUMAN	6441.21	6990.26	7765.27	4483.59	7026.97	5105.29	6223.7	6036.47	4168.2	4646.11	4098.54	6029.38	7677.76	5309.81	3507.36	4003.44	3819.64	3397.73	5591.51	5797.34	4222.75
P10768	ESTD_HUMAN	10861.8	8729.56	10438.5	9518.36	9015.14	11665.3	9558.52	10121.2	9141.3	9578.5	13007.1	10570.2	10195.9	10012.5	10394.7	8699.93	11065.4	10787.9	8755.03	9109.98	11243
P10809	CH60_HUMAN	348295	376486	361246	367508	331038	367605	332590	374685	380646	385315	399021	389305	409218	363506	342290	385861	367153	362698	358996	348791	348082
P10909	CLUS_HUMAN	7360.98	6876.31	6784.87	8965.49	7334.47	8271.9	6993.4	5556.33	6203.35	5797.28	8449.38	8624.91	7124.7	5924.74	5535.32	7027.08	5187.19	9692.66	7109.35	8574.99	7029.91
P10916	MLRV_HUMAN	12371.8	9489.73	9994.91	10992.8	8963.45	11068.4	13270.1	13626.2	14694.8	14055.5	16702	13099.7	15386.2	15482.2	15304.6	11656.1	12479.3	14098.8	10441.6	11394.7	13006.2
P11021	BIP_HUMAN	457840	481555	480158	450713	469427	486576	484842	488269	494368	451704	484793	483359	487899	484652	454473	485242	481226	473990	466137	459815	442719
P11021;P11142	BIP_HUMAN;HSP7C_HUMAN	86115.5	103624	98100	101212	101855	98615.6	92347.9	117028	155618	121202	97902.7	153557	98837.1	210676	107966	179753	105272	123499	127423	0	69399.1
P11047	LAMC1_HUMAN	0	0	0	0	0	0	0	0	0	0	0	0	0	0	637.463	523.634	326.326	0	1209.84	1006.12	1545.65
P11117	PPAL_HUMAN	1064.86	986.791	1122.9	631.776	945.567	0	807.451	1063.04	1463.01	1907.5	0	1835.11	1015.75	1406.67	0	0	0	0	0	0	0
P11142	HSP7C_HUMAN	552271	558342	557432	530803	548466	530675	527300	584562	560362	566904	577954	564961	554213	578612	515205	563641	516248	527841	528775	541774	459108
P11166	GTR1_HUMAN	7821.65	6011.2	4417	8502.62	6969.46	5607.47	6246.1	4948.88	5046.27	5625.15	8151.11	6817.75	7063.11	7742.28	5507.26	7304.68	7809.1	6756.58	4791.42	6188.07	6467.04
P11169	GTR3_HUMAN	0	0	0	0	0	0	0	2139.59	2814.94	1141.3	2062.26	2338.85	1683.15	2825.5	0	0	0	0	0	0	0
P11172	UMPS_HUMAN	15849.5	15617.3	15051.8	19088.2	17053	17190.9	16107.7	15205.5	14125.7	14939.8	12865.9	17230	14030.7	12711.7	19138.2	13841.9	20373.3	17839.6	14926.9	15328.8	17569.7
P11177	ODPB_HUMAN	26234.6	27029.2	25639	26156.8	23513.5	24322.4	26376.5	26005.2	27321.8	27408	27094.3	25658.1	25297.8	22949.9	26057.3	26122.7	26973	23927.1	23538.4	26580.4	23816.3
P11182	ODB2_HUMAN	0	0	0	0	0	0	0	2567.65	1538.05	2442.39	1934.18	2856.51	796.947	2222.81	0	0	0	0	0	0	0
P11216	PYGB_HUMAN	4555.95	2859.57	2708.53	4655.59	3382.5	3762.41	2547.61	2849.62	1697.67	1703	2153.26	2250.43	1742.43	1529.2	2555.62	3102.78	2465.55	2577.19	2911.56	2330.35	2933.22
P11233	RALA_HUMAN	5792.07	4887.34	5840.83	6499.22	6571.81	5761.27	4422.35	4235.18	4902.16	5509.1	5249.59	2322.63	3779.58	4630.82	4971.74	5771.06	5811.94	4782.72	4029.18	5328.25	4232.84
P11234	RALB_HUMAN	684.487	780.351	967.598	0	1250.44	1156.01	873.053	1103.62	862.765	1192.38	0	351.466	1552.35	867.206	0	0	0	0	0	0	0
P11274	BCR_HUMAN	1672.61	1920.88	1802.84	1064.64	1112.94	1112.75	4254.35	0	0	0	0	0	0	0	0	0	0	0	0	0	0
P11279	LAMP1_HUMAN	17687.5	16374.1	17034.4	19428.9	16853.9	17161	16078.9	14941.8	19357.4	18829.6	18788.4	15859.1	16823.9	18815.6	17069.3	14775.5	15982.3	16671.7	22539.6	18905.4	16236.6
P11310	ACADM_HUMAN	20162.8	17506.7	17645.4	19072.5	17573.8	18823.3	17611.9	15524.8	14193.7	17207.2	16838.4	15433.3	17370.6	20689.4	14790.4	15912.8	14157.1	22198.4	18478.1	17715.8	16045.2
P11387	TOP1_HUMAN	77952.6	84755.2	73836.8	77867.2	82152.6	76609.8	82450.4	80782.9	72296.6	71925.5	68176.7	69207.2	78548	75560.5	84535.7	70400.9	93943.6	81341.1	80380.6	73730.8	78359.8
P11388	TOP2A_HUMAN	30934.2	31587.5	28814	31690.5	30535.1	29478.9	34400.1	31128.5	35622.3	30724.6	26607.7	31625.6	29367.9	27912.7	31794	29332.3	31765.1	27775.3	30006.3	28954.6	26975
P11388;Q02880	TOP2A_HUMAN;TOP2B_HUMAN	23511.6	23653.7	25418.2	27727	22476.7	23843.2	24038.6	18577.9	27403.7	22103.7	20564.9	21099.7	24047	25728.6	22406.6	22386.8	26098.1	24824.3	25989	24080	20744.9
P11413	G6PD_HUMAN	78855.6	88640.4	83834.1	80463.9	74815.3	85453.8	84991	83948	82101.9	81867.3	84443.8	79172.7	80716.8	85532.1	88093.3	98093.3	88290	92899.2	84891.9	90625.9	94926
P11441	UBL4A_HUMAN	1549.99	1778.61	2024.73	1961.83	1553.33	2418.34	2009.96	2828.65	1894.12	2031.58	2448.06	1337.52	0	1687.94	1774.8	1812.46	2661.3	2781.66	1432.93	2028.59	1157.7
P11446	ARGC_ECOLI	0	0	0	0	0	0	0	0	0	0	0	0	0	0	1136.54	1659.57	734.494	1242.95	627.713	1391.11	1183.41
P11454	ENTF_ECOLI	1545.21	1625.7	2022.38	1046.58	0	1111.43	1107.47	2598.58	2228.21	2482.32	1491.82	1603.58	2124.59	2324.54	4119	5974.21	4823.75	5457.3	6192.67	4495.45	3972.63
P11498	PYC_HUMAN	41645.3	40505.4	35348.9	37088.7	37216.7	38005.2	39241.7	35342.2	38857	37868.6	33599.1	35987.2	27465.8	42722.6	40079.2	38866.2	39126.7	34873.1	35011.4	41898.9	34132.9
P11532	DMD_HUMAN	0	0	0	0	0	0	0	2010.32	981.659	2789.66	0	1725.03	2839.94	1707.82	989.22	475.714	435.425	986.52	1404.64	373.918	667.542
P11586	C1TC_HUMAN	165589	176612	176714	173454	167917	171518	164697	177782	191238	176577	180319	174455	175807	182610	173900	174905	175153	176072	162257	165618	171550
P11586;Q6UB35	C1TC_HUMAN;C1TM_HUMAN	10403.5	9676.32	9641.11	11890.2	9506.77	10010	9938.31	9373.09	10611	12062.4	8584.05	10634.6	7886.57	9532.92	10511.9	11241.8	9677.8	10313.8	7952.24	8912.54	9400.11
P11717	MPRI_HUMAN	1070.74	1460.08	801.504	529.716	1372.36	1112.69	1027.03	1223.43	980.656	683.268	883.61	1091.91	1919.11	820.328	1625.44	1697.32	525.535	1682.77	1823.19	1400.63	843.117
P11766	ADHX_HUMAN	24967.8	29225.7	24631.2	25163.5	24261	25935.5	23763.5	25142.8	24302.9	24342.6	21995	19927.8	25388	26984.1	20291.1	25128.4	27227.2	24620.2	26871.3	25378.8	21682.8
P11802	CDK4_HUMAN	858.432	1441.26	1718.47	0	1963.59	1407.95	1417.28	0	0	0	0	0	0	0	884.661	1939.35	432.375	1735.34	1507.51	1766.9	2036.81
P11908	PRPS2_HUMAN	5107.41	3130.9	4352.37	2081.58	3811.33	2798.95	3792.29	3315.16	3042.76	2180.76	3005.87	2976.71	3644.97	3234.56	3694.14	2658.17	2710.93	1995.83	4033.72	4209.75	2074.46
P11908;P60891	PRPS1_HUMAN;PRPS2_HUMAN	8875.08	8144.75	8808.94	9191.88	12202.7	11598.9	9983.47	9155.06	11015.2	11594.7	8551.56	9699.77	10536.5	10109.8	10590.7	9666.91	12046.3	9510.22	9849.47	6931.19	6871.14
P11940	PABP1_HUMAN	51424.6	58292.2	60925.3	50840.4	54498.6	59661.6	58027.5	67366.8	54423.2	59519.5	63011.4	56251.9	60677.2	53562.7	49884.1	48738.6	59111.5	41219.3	62836.1	58622.5	49228.5
P11940;Q13310	PABP1_HUMAN;PABP4_HUMAN	43562.2	46759.9	44869.5	42537.3	47878.6	45013.9	47176.6	47155.5	51563.5	43634.2	40438.2	46220.3	43088.4	50267.6	42907.8	45400.8	36034.8	46770.4	50640.7	45595.6	35806.8
P12004	PCNA_HUMAN	128700	132591	125945	132490	119498	131119	138452	129266	135735	133776	133721	128751	131106	131136	126505	137683	129505	134295	133263	132711	128233
P12081	HARS1_HUMAN	23092.8	17509.3	19358.7	26591.1	22296.1	22622.9	21967.5	19339.1	23015.3	19248.6	20264.1	19323.7	19587.4	22877.1	24441.1	22264.2	22731.7	24287.6	23462.4	25231	21057.4
P12081;P49590	HARS1_HUMAN;SYHM_HUMAN	16880.1	15986.7	14919.7	17009.1	12943.4	16658.2	13415.4	16622.8	15380.5	14299.8	18289.1	14559.4	16543	15329	13293.4	8131.61	13622.9	12189.1	16119.5	14113.7	13707.2
P12109	CO6A1_HUMAN	6527.98	3349.13	3181.4	3379.83	5355.05	4154.38	4155.25	2878.04	1922.25	3737.48	2046.97	3264.61	2329.23	1888.42	5144.26	3748.96	4857.59	3238.38	4141.65	3481.74	3424.96
P12235	ADT1_HUMAN	7940.53	9731.59	8672.12	9009.2	6614.48	7988.52	8083.99	9339.63	8614.69	5858.78	7882.87	9149.62	7872.81	6892.3	7023.62	7099.98	8866.44	8862.67	9882.35	9193.17	6569.79
P12235;P12236	ADT1_HUMAN;ADT3_HUMAN	7041.08	8766.86	6391.05	6237.66	8405.96	6482.62	6334.22	9612.85	7229.23	6443.44	8725.4	8961.38	9751.74	8178.05	6168.15	7041.82	5478.95	7646.89	5836.76	4945.98	3025.78
P12236	ADT3_HUMAN	6505.44	7812.21	11289.6	6638.03	8838.99	13112.9	7258.48	7100.34	7616.49	8542.1	8994.31	8643.26	8180.36	8640.44	8128.68	9866.52	6681.28	8804.76	6427.45	6276.23	5147.83
P12259	FA5_HUMAN	3434.42	4106.15	5105.46	5814.98	4535.72	4682.96	4468.65	4864.83	2581.5	5292.7	4689.67	5156.26	5201.54	3561.31	4541.66	5131.89	4659.92	4008.23	2059.3	4546.59	3926.82
P12268	IMDH2_HUMAN	44473.9	52636.2	42943.3	46581	47498.9	46218	51532.3	47784.2	49178	46704.1	51114.6	48015.9	50269.4	50482.8	39463.2	48771.2	50363.5	48715.9	44371.9	53989.9	45934.6
P12268;P20839	IMDH1_HUMAN;IMDH2_HUMAN	7834.92	5629.04	6560.74	4985.31	6501.36	5175.03	6464.84	5118.19	6272.59	6738.34	6644.93	6167.3	7026.04	5678.85	7150.18	6689.35	7000.53	6865.01	6235.16	6589.37	6616.42
P12270	TPR_HUMAN	44373.7	43398.8	37995.3	34071	41198.2	43309.6	44366.3	44375.7	40569.8	41864.7	42997.1	39370.8	37078.2	39726.8	42769.2	44502	47434.3	41237.2	39425.8	44242.7	41471.4
P12277	KCRB_HUMAN	22258.3	23034.4	19053.3	17105	21326.3	20655.7	20466.7	18427.3	18286.6	16066.8	19499.5	16321.2	18839	21862	19669.2	17787.5	24420.8	23216.5	21731.7	16012.8	18003.3
P12281	MOEA_ECOLI	0	0	0	0	0	0	0	0	0	0	0	0	0	0	1133.05	940.882	1239.45	1409.62	1881.12	1284.86	1610.56
P12429	ANXA3_HUMAN	50950.6	46439.5	47824.7	37727.7	54941.3	47868.9	49775	46561.9	49143	51252.8	48050.6	48710.5	45851.9	47236	42794.2	45743.7	45195.9	46119.3	45383.9	52029.1	46443.3
P12694	ODBA_HUMAN	2020.27	1512.49	1609.63	2382.69	3012.06	3083.3	2629.26	0	0	0	0	0	0	0	0	0	0	0	0	0	0
P12814	ACTN1_HUMAN	39528.3	36126.8	37380.7	40807.6	37074.7	38116	36205.5	34642.4	36827.3	36226.4	37514.3	35587.8	37570.9	39685.1	37517.8	37863.4	41133.8	37857.3	35625.1	35893.4	41888.9
P12814;P35609	ACTN1_HUMAN;ACTN2_HUMAN	8710.71	8762.63	9945.39	8021.73	8444.11	9025.99	8558.81	7424.34	7827.52	9585.25	5883.4	7597.6	9229.47	8908.73	9232.62	8579.12	6443.02	6719.14	7857.69	6915.36	5546.61
P12829	MYL4_HUMAN	41809	46091.8	48703.2	43240	43818.1	42190.7	38116.7	51492.5	56457.9	47314.3	50679	51503	44634.8	50552.9	52150.5	62238.9	54506.7	48804.3	37458.3	38029	25285.8
P12883	MYH7_HUMAN	85494.2	88295.2	105397	95742.9	82625.9	102309	81035.9	99386.8	97448.7	97272.6	107681	93716.9	97624	102038	111439	116794	118789	101548	101284	105140	110868
P12883;P13533	MYH6_HUMAN;MYH7_HUMAN	142258	149161	157695	160195	160279	160517	155345	165917	161209	162616	152427	166411	168161	153431	171867	169300	164362	162043	166860	173784	167197
P12883;P13533;P35579;P35580;Q7Z406;Q9UKX3;Q9Y623	MYH10_HUMAN;MYH13_HUMAN;MYH14_HUMAN;MYH4_HUMAN;MYH6_HUMAN;MYH7_HUMAN;MYH9_HUMAN	0	0	0	0	0	0	0	4120.32	4818.21	4728.86	5900.72	4421.07	5824.67	5596.41	0	0	0	0	0	0	0
P12883;P13533;Q9UKX3;Q9Y623	MYH13_HUMAN;MYH4_HUMAN;MYH6_HUMAN;MYH7_HUMAN	21856.8	26765.4	25040.4	25109.1	25557.8	25940.9	26352.4	25000.1	27169.8	25407.6	26741.7	25459.7	28121.6	29428.7	24915.1	23846.6	24904.7	29340.9	17843.4	26353.4	21749.5
P12883;P13533;Q9Y623	MYH4_HUMAN;MYH6_HUMAN;MYH7_HUMAN	19525.6	18898.8	16152	16406.5	19843.7	18517.8	20000.7	20730.8	14878.1	14753.4	15858	14767.8	21577	19958.6	19306.1	19292.9	19168.5	16058.7	22014	21269.6	20411.4
P12883;Q9UKX3;Q9Y623	MYH13_HUMAN;MYH4_HUMAN;MYH7_HUMAN	293.352	0	0	0	464.05	768.006	570.795	0	0	0	0	0	0	0	0	0	0	0	0	0	0
P12883;Q9Y623	MYH4_HUMAN;MYH7_HUMAN	0	0	0	0	571.499	279.002	513.341	340.316	688.318	519.472	448.804	423.61	917.91	559.644	0	1121.44	896.238	773.011	0	1575.08	816.505
P12955	PEPD_HUMAN	2818.05	2129.45	2268.44	2735.12	2634.82	2691.69	2646.69	3219.2	2375.66	2426.35	3563.31	2113	2948.79	3349.43	979.37	3362.3	3092.69	4447.46	2930.86	3457.06	3388.35
P12956	XRCC6_HUMAN	108319	108669	115482	110681	110445	110369	117564	115191	112466	114533	110405	114159	122492	118500	116117	113919	118553	113503	106460	109270	102909
P13010	XRCC5_HUMAN	112804	102786	111915	103914	108197	117634	104547	115622	92168.5	104754	108350	110338	104849	107110	104700	107056	101437	101416	106735	106020	105603
P13073	COX41_HUMAN	59236.6	51366.8	51805.2	56552	54335.4	52889.2	53589	55354.7	52717.3	56298.4	48648.5	53320.1	60845.6	56131.4	58888.3	52027.4	50740.3	56264.5	54164.2	47835.5	48616.7
P13164;Q01628;Q01629	IFM1_HUMAN;IFM2_HUMAN;IFM3_HUMAN	0	0	0	0	0	0	0	0	0	0	0	0	0	0	1844.27	2166.29	1031.34	2259.57	1872.2	1767.8	1819.05
P13284	GILT_HUMAN	2949.72	1888.13	1858.16	2990.05	3078.25	2082.84	2422.48	3305.65	3011.92	1660.45	2231.38	1844.97	2994.85	2378.44	3165.49	2422.54	2757.55	3145.67	2281.07	2760.81	2408.22
P13473	LAMP2_HUMAN	6861.54	5880.34	10090.7	7499.73	5353.26	10421.7	6887.46	10427.6	9141.43	5457.4	8495.87	8545.85	9461.89	7091.79	8467.74	6286.84	4618.3	6614.61	7992.26	10154.9	8351.55
P13489	RINI_HUMAN	22728.1	21723.2	25015.6	21096.3	17210.7	19202.2	18741	18640.9	20206.8	21470.6	22124.7	19543.1	19753.5	20114.2	20377.6	19662.3	14915.9	18476.7	19762.6	20108.4	20229.3
P13518	CSRD_ECOLI	1575.02	1178.42	1178.38	2083.78	2463.51	1162.01	2591.68	0	0	0	0	0	0	0	0	0	0	0	0	0	0
P13533	MYH6_HUMAN	4287.14	4610.35	3732.11	2333.37	3031.04	3568.06	3548.69	3221.56	3941.7	3371.98	4456.03	4664.08	4737.36	2556.29	4853.54	5384.24	4241.73	3733.56	3331.55	3766.65	4509.03
P13639	EF2_HUMAN	600768	595712	597919	595025	599766	605726	636519	609330	605069	597198	597435	601053	623851	597052	567479	597139	590347	591202	600397	597504	575857
P13639;Q15029	EF2_HUMAN;U5S1_HUMAN	73418.2	70305.1	69109.4	72055.3	70389.1	69318.4	73019.1	71116.4	76130	73528.3	75948	70783.4	72416.8	70796.9	71200	71919.3	67390.8	66522.9	72108.5	74448.8	69983.2
P13645	K1C10_HUMAN	39336.2	34944.6	31450.6	34994.9	29327.5	32939.2	38385.6	27620.1	36545	33600	37493.1	35125.3	32914.7	32990.4	34365	35574.2	40988.2	30572.4	36207.6	38778.5	37713.4
P13646;P19012	K1C13_HUMAN;K1C15_HUMAN	0	5031.07	0	0	0	0	0	0	0	0	0	0	0	0	0	8398.03	0	6345.2	0	0	0
P13667	PDIA4_HUMAN	66966.8	70950.5	79782.7	70642.6	62477	64508.6	65364.8	67614.8	64070.9	73078	76277.9	66087	66114.4	70165.5	71806.4	78611.4	70562.6	70987.8	62738.6	62309.4	64725.9
P13674	P4HA1_HUMAN	3278.43	2865.47	2312.9	1591.29	2170.1	2745.84	2498.9	3441.48	2804.36	1623.59	2829.68	1769.7	2075.25	2253.38	2084.55	2132.01	2991.5	3336.5	2780.64	3266.42	2267.65
P13693	TCTP_HUMAN	19788.4	20737.4	21952.5	23538.6	21852.9	23436.3	16986	21316.1	20366.9	24572.1	21709.9	20299.3	22288.7	24530.5	20954.6	21700.3	22554.1	28410.7	22862.9	19803.6	27173
P13797	PLST_HUMAN	83196.3	74197.6	88118.2	76315.2	80431.1	81971.6	83747.1	82074.7	83132.6	81501	87173.5	79051.1	82685.8	85754.9	86382.2	87596.1	89283.5	80859.2	85830.3	74799.4	75282.6
P13797;Q14651	PLSI_HUMAN;PLST_HUMAN	16338.9	15936.6	16655.7	18241	15407	16227	15274	14303.7	16039.3	16022.8	15864.2	13952.2	12218.9	15266	12162.2	12508.7	12734.5	11570	13479.1	13480.1	12005.7
P13798	ACPH_HUMAN	12476	12550.8	9821.71	11408.4	15263.5	10727.2	10862.4	10038.3	9636.17	11690.9	13552.4	12166.4	13154.5	11695.2	13088.4	16054.8	15271.7	13455.4	12627	13437.5	12133.6
P13804	ETFA_HUMAN	32622.5	39897.9	41614.2	45684.5	36625.3	43105.2	44755.2	51088.2	38377.3	39897.7	38939.2	42293	43757.8	43337.2	38814.5	34891.4	45685.8	40624.5	48537.6	37795.1	40458
P13807	GYS1_HUMAN	4337.43	3404.99	3599.2	4044.39	3287.01	3489.77	3456.32	5252.78	4431.82	5780.89	2257.29	4729.17	3551.04	4081.5	3867.04	2514.58	4660.34	3716.61	4693.75	4472.86	4758.88
P13861	KAP2_HUMAN	10438.7	12397.7	13229.5	9452.88	10726.1	11427	12268.3	10410.1	8666.02	8974.26	8847.49	13006.3	11486.3	10496	12049.8	8550.28	10889.2	11732.5	11927.4	11136.7	14406.3
P13928;Q5VT79	ANXA8_HUMAN;AXA81_HUMAN	1897.32	1207.58	1370.26	1228.26	1135.37	1164.9	731.459	1571.03	1553.97	1089.2	475.216	1881.51	0	1447.25	1301.55	439.784	1450.57	0	0	424.478	1287.86
P13929	ENOB_HUMAN	5622.69	4723.14	7340.87	5586.28	6993.25	4751.1	4814.26	6447.74	4389.87	4295.14	4998.04	4412.69	5192.83	6143.61	5204.32	3445.29	3385.87	3130.44	3413.97	5750.82	4450.63
P13984	T2FB_HUMAN	1957.43	1034.62	1344.35	1354.7	1052.68	1325.01	1969.68	0	0	0	0	0	0	0	397.579	797.381	1023.73	404.727	877.704	1643.4	1491.76
P13987	CD59_HUMAN	12303.4	13977.1	13110.5	12673.7	15103.5	20662.8	19425.1	15325.4	12626.1	18077.9	19124.8	16647.6	16325.2	24310.8	19859.4	17948	17692.7	17393.3	15210	19195.6	18885.5
P13995	MTDC_HUMAN	1617.68	2357.43	2040.68	1535.84	2342.32	1418.51	2605.93	4944.77	5077.61	4079.16	5866.81	3934.49	7219.77	4696.95	5014.73	6722.05	3489.66	5345.78	4936.36	2927.3	5657.13
P14136	GFAP_HUMAN	2941.01	2946.16	2864.39	3061.44	0	626.114	994.326	5108.19	3416.27	2572.09	2575.15	1799.44	1748.41	2102.85	3078.62	2539.74	2697.6	2901.13	3047.42	1659.92	1202.54
P14174	MIF_HUMAN	92423.2	97602.4	92180.7	88094.4	94288.8	94988.4	96254	95463.5	92721.5	97612.7	85737.3	92003.1	92235.3	93698.7	88821.9	88529.1	88933.7	83839.3	84988.9	89231.1	83105.6
P14209	CD99_HUMAN	3226.08	3494.37	2326.49	2132.82	2652.28	3318.3	3771.5	3454.03	3193.16	1802.02	4149.36	2987.93	2922.28	2075.39	1955.35	3313.47	4036.64	3393.92	2823.91	3448.51	2402.09
P14314	GLU2B_HUMAN	118576	116400	109766	110568	116288	106151	113660	117088	114631	115846	120071	107266	108083	121485	116842	119684	112587	119736	115034	131973	110150
P14324	FPPS_HUMAN	29572.7	26469.8	29132.3	26875.9	30520.2	31626.3	27482.9	32629	30016.2	30984.1	37462.8	23729.4	24753.9	25624.3	26671.1	30242.2	29520.3	26633.7	27896.8	27783.8	24444.3
P14384	CBPM_HUMAN	4791.2	5199.45	5921.45	6080.23	5037.55	7033.7	4985.92	3228.04	6894.66	6492.81	3647.8	4609.48	5456.48	6728.33	5757.37	6525.84	5537.48	5438.75	5154.1	5039.74	5843.75
P14406	CX7A2_HUMAN	3942.4	6373.1	6309.72	4122.33	6510.51	5305.64	4638.38	7024.32	7090.97	7357.64	8524.95	9930.51	6866.68	7951.61	6930.02	7693.48	6891.13	6862.21	4694.49	4306.37	6960.17
P14550	AK1A1_HUMAN	16120.7	15180	15975	14761.5	14678.5	11535.2	12068.4	12704.6	14343	12569.4	14762.2	17975	14700.3	9918.2	15615.1	15176.1	18809.8	15147.1	12649.9	14183	10288.5
P14618	KPYM_HUMAN	1.05401e+06	1.06606e+06	1.19246e+06	1.12159e+06	975906	1.09379e+06	1.05692e+06	1.12624e+06	1.17539e+06	1.17496e+06	1.14818e+06	1.18278e+06	1.15294e+06	1.09054e+06	1.04349e+06	1.14398e+06	1.06453e+06	1.0221e+06	953412	989271	965593
P14625	ENPL_HUMAN	257114	285916	284565	274234	273977	278511	283766	270769	269712	262681	266757	276030	276777	281462	273972	275003	272925	264657	259218	261687	254540
P14678	RSMB_HUMAN	29211.3	31503	27524.2	31803.8	28033.9	27016.2	24697.7	25509.6	28361	30433.9	29751.2	33872.4	27486.7	27298	0	0	0	0	0	0	0
P14735	IDE_HUMAN	11459	16489.4	15280.3	13727	12504.7	14019.9	11633.4	12125.1	11881.6	14477	11599.9	14014.9	13280.5	14600.1	14307.6	16833.2	17125.3	14207.8	15349.8	14678.3	14383.8
P14854	CX6B1_HUMAN	7869.88	7050.26	8108.51	5138.33	4587.48	6513	6225.62	8062.14	7775.36	3455.62	7429.72	6931.77	6025.63	5720.47	7034.99	10147.1	7541.08	8282.28	3892.42	4171.89	5710.41
P14866	HNRPL_HUMAN	81815.2	73785.4	79515.7	73322	71939.1	73877.1	75375.6	81952.7	80565.6	84214.3	75212.3	78616.4	79174.8	80831.2	74553.9	73015.5	74654.7	74333.4	64533.3	81672.3	67513.3
P14868	SYDC_HUMAN	47617.7	47955.6	50409.4	57429	54939.7	52238.1	51968.4	52741.5	51798.3	53379.1	51830.2	48703.2	49622.9	55066.6	54875.2	48791	55343.2	57048.6	53446	52778.1	55730.5
P14923	PLAK_HUMAN	707.385	636.353	955.555	0	1500.54	1591.83	755.643	0	707.862	759.887	123.5	0	827.109	1023.38	0	1352.3	338.842	449.728	0	431.583	766.859
P14927	QCR7_HUMAN	12533.5	8851.1	11675.9	9238.78	8882.03	10135.7	10937.4	12616.6	11786	9732.09	9390.38	9349.22	11818.4	10345.3	12344.3	10057.7	10055.1	10143.3	9653.47	10823.3	10213.2
P15047	ENTA_ECOLI	0	0	0	0	0	0	0	1086.32	1035.13	0	967.461	1354.28	0	0	1266.87	1755.7	1780.74	2310.98	1719.12	1908.84	1842.69
P15121	ALDR_HUMAN	85325.5	82783.4	85581.4	93152	93856.9	89592	93293	81930.8	85125.1	84700.2	85141.9	71270.1	86561.4	98017.5	87837.8	96073.7	83615.6	85934.2	87569.8	85942.7	89837.8
P15151	PVR_HUMAN	1368.98	1302.92	1507	2351.44	1111.85	832.006	1096.63	382.617	817.258	1149.86	630.596	604.894	713.742	1533.07	1338.45	1007.53	1303.44	1509.58	1344.84	897.038	1260.93
P15170	ERF3A_HUMAN	16665.2	17239.1	15883.5	16845.1	17590.6	16279.9	17226.2	15344.6	13909.7	12867.2	14986.7	14903.6	18139.6	15365.9	15573.7	15525.1	18912.2	15415.3	13590.2	13048.6	17741.7
P15170;Q8IYD1	ERF3A_HUMAN;ERF3B_HUMAN	12364.2	22421.9	17007.6	14276.8	14200.2	17025.6	15379.7	12692.1	14039.3	14901.4	12277.2	13772.8	14599	19375.5	17094	16086.3	19544.1	19219.8	20564.4	18294.5	18579.6
P15254	PUR4_ECOLI	0	0	0	0	0	0	0	0	0	0	0	0	0	0	1240.62	2164.32	1116.97	1757.02	1624.03	1695.96	680.42
P15291	B4GT1_HUMAN	6461	5669.99	4183.65	5395.79	4828.34	4188.74	4158.5	4421.68	5805.62	4517.07	5842.91	4734.42	4139.11	4199.72	3579.42	4804.93	5597.3	4844.25	3210.82	4571.5	4170.29
P15311	EZRI_HUMAN	54116.9	48192.5	50622.1	60667.1	53622.3	54665.4	53939.5	47522.1	48363.7	49539.1	50440.3	58093	50840.5	45076.5	53180.3	60910.4	54908.8	52332.2	51148.9	51461.4	52701.2
P15311;P26038;P35241	EZRI_HUMAN;MOES_HUMAN;RADI_HUMAN	98258.5	91398.5	89274.9	92475.4	88738.5	93475.9	92632.9	81427.3	88415.6	83682.5	89999.5	84145.6	82017.3	90522.3	93538.3	92496.5	80983.3	90048.7	84416.9	84984.1	85729
P15311;P35241	EZRI_HUMAN;RADI_HUMAN	6258.17	8147.19	7461.95	7499.29	6920.25	7807.04	9051.52	5891.1	5954.02	6309.45	7938.31	5157.29	6751.01	6471.54	7770.49	7486.72	5782.7	6009.51	7067.24	8115.38	8342.44
P15328	FOLR1_HUMAN	52541.4	49261.6	60303.6	53520.3	61199.7	61294.2	60646.9	52157.1	55835.6	58731.2	54131.6	65322.3	65105.7	69351.1	46873.1	51011.1	55762	45525.7	55957.3	53748	55254.2
P15374	UCHL3_HUMAN	10309.4	8341.95	8354.54	6932.18	6690.82	7184.16	9297.97	6611.78	8114.08	7539.91	9003.2	6190.51	7599.51	6886.88	11572.7	9059.17	10682.2	9300.61	8274.29	9290.04	8129.6
P15408	FOSL2_HUMAN	412.09	0	395.007	563.231	795.738	570.005	354.717	0	0	0	0	0	0	0	0	0	0	0	0	0	0
P15529	MCP_HUMAN	12577.7	11722.2	13688.2	10352	12161.2	14699.3	14146.1	11151.3	8499.47	9117.84	12014.3	10444.1	11983.1	10114.8	11435.9	14614.5	10479.9	15492.9	14010.2	12240.6	13423.9
P15531	NDKA_HUMAN	172298	160767	168605	155852	159931	155560	164859	144633	159280	159070	157525	156974	161011	160938	150975	145527	146034	138113	152090	145559	163330
P15559	NQO1_HUMAN	11713.6	10598.1	13076.4	11591.7	13455.5	10867.5	12322.4	17254.7	12980.7	13878.9	14507.3	13026.7	14059.1	14862.4	15885.3	15984.7	14409.5	9840.5	12500.6	11105.9	13636.4
P15586	GNS_HUMAN	5398.01	6159	4810.7	7280.08	5862.72	6377.29	5494.39	5740.73	5925.17	3597.43	4113.25	4472.53	5036.3	4675.23	7736.68	6073.1	7519.7	4065.37	6383.88	5618.41	10010.7
P15639	PUR9_ECOLI	0	0	0	0	0	0	0	2238.02	1518.85	1691.52	2211.83	2201.29	1562.47	1829.54	4471.2	3878.88	3817.09	3370.17	4078.31	4620.1	3825.84
P15640	PUR2_ECOLI	8119.32	8181.7	9985.28	7508.8	6770	7685.26	9954.27	7492.62	11807.2	6952.04	6326.16	10632	8616.1	10462.5	7389.85	8583.09	9259.68	8733.33	9036.54	7546.93	12450.4
P15880	RS2_HUMAN	101314	122473	117373	118830	118675	118950	118116	121400	131223	120788	126259	115301	118920	115268	119158	124469	118850	117471	115378	124383	118093
P15924	DESP_HUMAN	13290.8	17281.9	11878.8	15082.9	13194.4	11883.1	13098.8	14983.8	15329.4	15819.8	16803	14652.9	13621.4	12492.4	15741.1	15223.5	11954.5	18018.7	16862.3	13875.6	13870.7
P15927	RFA2_HUMAN	6672.37	6501.25	7399.13	6626.92	7724.67	6961.65	8268.84	5212.55	7888.02	6549.73	7280.04	8597.66	8906.6	8032.12	8709.12	8256.37	7715.78	5955.34	8440.54	6213.4	7882.15
P15954	COX7C_HUMAN	3462.6	4213.88	4733.44	4372.8	3902.37	3665.02	4291.57	5637.33	4347.96	4274.08	2859.46	5286.78	4832.52	3996.77	3099.46	4273.64	5023.5	5773.6	4470.62	5164.98	4892.13
P16066	ANPRA_HUMAN	0	0	0	433.505	540.353	0	247.304	0	0	0	0	0	0	0	0	0	0	0	0	0	0
P16070	CD44_HUMAN	28737.8	21148.6	22126.6	23190.5	21888.1	24961.9	27953.9	20232.4	24878.4	17376	23148.1	22847.8	23265.9	27670	21196.3	23360.3	23000.8	24515.7	23106.8	25968.4	22765.5
P16083	NQO2_HUMAN	7571.76	7616.97	6920.42	5407.08	4783.49	7384.69	8057.53	6286.28	5572.65	5886.08	6669.75	5474.81	5548.92	5026.19	7820.97	6072.05	8304.4	6954.79	7771.38	7418.68	7408.91
P16144	ITB4_HUMAN	1638.43	2924.45	799.295	2081.85	1200.97	1693.39	1437.88	0	0	1358.5	0	0	721.959	0	3255.25	3531.48	3402.7	3000.39	1511.26	5248	1348.49
P16152	CBR1_HUMAN	26761.2	26650.5	32952	29738.1	31535.9	31244	29571	34710.3	31967.3	30167	31062.8	31506.7	35206.4	28806.7	27450.7	34189	35206.6	35130	28798	30029.7	30871.7
P16219	ACADS_HUMAN	1572.65	1667.48	847.394	2072.91	1765.31	1205.93	1206.42	1014.42	1039.43	1460.68	0	1153.43	790.908	1121.35	296.951	458.07	947.936	1242.23	1243.73	1916.21	245.74
P16220	CREB1_HUMAN	4040.56	3073.57	3389.15	2520.22	3560.37	3271.13	2565.51	0	0	0	0	0	0	0	0	0	0	0	0	0	0
P16278	BGAL_HUMAN	2093.71	3276.46	3104.86	2448.23	3695.28	2367.93	2400.43	3113.76	3917.18	2637.31	1792.42	2297.28	2351.27	2782.87	6633.89	6121.53	3218.77	4702.52	3682.1	4241.74	2386.96
P16298;Q08209	PP2BA_HUMAN;PP2BB_HUMAN	784.197	1067.86	1151.44	855.305	1241.22	1618.08	1112.35	1464.29	1270.16	1061.08	453.028	1649.97	1602.37	1753.29	878.251	892.712	1663.62	2451.02	2498.93	2268.33	1742.04
P16401	H15_HUMAN	50306.4	48387.1	42825	44507.6	45154.8	46335.1	43744.8	49641.1	52561.3	52098.1	51675.4	55065.8	48612.1	59259.7	49414	52074.4	54238.5	54797.4	42612.8	54741.4	52697.7
P16435	NCPR_HUMAN	24054.7	21350.5	25320	25408	24727.4	27249	26018	16552.7	20094.9	25080.9	23516.9	28480.1	21487.8	23444.7	21501.5	23668.5	25790.6	22547.1	23566.3	24094.3	23872.8
P16455	MGMT_HUMAN	571.566	722.423	1142.16	1556.56	378.563	631.099	838.466	1491.78	655.653	149.67	951.836	0	711.508	1016.15	442.384	447.209	677.208	0	418.584	865.859	496.835
P16615	AT2A2_HUMAN	72549.2	72597.4	77866.6	77766.1	70281	73612.6	74947	66424.8	65210.6	72655.7	72472.2	66546.4	66154.5	68692	74514.8	75966.4	66642.3	74325.2	80241.2	76864.8	69441.7
P16659	SYP_ECOLI	0	0	0	0	0	0	0	0	0	0	0	0	0	0	524.558	341.736	0	867.001	0	411.727	0
P16949	STMN1_HUMAN	24115.8	24897	23283.2	28777.8	26508.2	27512.5	25636.5	21167.4	21072.3	26889.8	19463	18267.8	21935.8	25086.1	28342	26219.7	21923.8	25020.3	20840.4	16695	19236.9
P16949;Q93045	STMN1_HUMAN;STMN2_HUMAN	13497.7	10810.9	12024.5	10126.6	12096.4	9483.06	12157.8	9813.41	10954.3	11419.1	10377.4	11938.7	9111.6	11004.2	8742.57	10609.5	9578.88	9191.72	11266	11190.2	10804
P16989	YBOX3_HUMAN	14936.1	12714.1	19648.9	17350	15615.8	15224.9	16702	16139.8	17399.7	14059.7	17227.3	11248.1	16653.7	15539.5	16885.4	16419.1	18891.3	16621.8	17042.9	20526.1	18858.3
P16989;P67809	YBOX1_HUMAN;YBOX3_HUMAN	23836.7	28667.9	22262.1	27248.6	27906.9	27696.4	23361.1	23843.3	27805.2	23192.2	18295.7	26128.8	26356.6	24438.8	29156.2	22644.5	27778.1	28217.1	27799.7	24966.4	25425.7
P17050	NAGAB_HUMAN	0	0	0	0	0	0	0	0	574.546	0	0	0	0	475.616	0	0	0	0	0	0	0
P17096	HMGA1_HUMAN	18515.2	17290.3	17374.5	17315.5	14110.8	16993.2	19936.2	11947.1	16871.9	15534.8	14708	13614.9	12986.1	13377.6	12108.9	15343	19960	17781	14054.3	16408.3	18533.8
P17152	TMM11_HUMAN	1604.09	1905.41	1613.17	2189.73	1724.28	2074.81	2675.71	0	0	0	0	0	0	0	0	2517.18	0	2479.73	1554.63	2414.25	2435.35
P17174	AATC_HUMAN	26465.9	24772.5	23425.6	26393.7	25950.3	28634.6	29354.6	31133.3	24071.4	28418.6	31218.5	27825.4	28674.5	20991.6	19293.1	29424.6	30702.2	32296.5	32041.4	28346.9	28943.4
P17275	JUNB_HUMAN	1152.46	724.236	469.693	1055.85	1367.24	776.006	477.12	0	0	0	0	0	0	0	1307.23	830.771	1037.05	1661.11	1284.62	1126.56	1410.79
P17301	ITA2_HUMAN	19065	15129	14066.2	16585.9	15073.9	17315	17874.6	16899.9	14879.7	15282.8	15371.6	13734.4	15570.1	17451.3	17796	13259	17279.2	17033.6	19726.2	17477.7	15849.3
P17480	UBF1_HUMAN	4691.49	5506.14	4988.76	4178.4	5876.94	4440.96	4574.49	4103.19	5663.72	3708.81	6032.76	4939.73	4076.7	4130.16	4678.34	4527.98	3616.41	5218.84	3216.23	4097.01	4276.61
P17568	NDUB7_HUMAN	0	764.186	1471.84	749.765	1334.82	646.048	1323.43	0	0	0	0	0	0	0	0	0	0	0	0	0	0
P17612;P22694	KAPCA_HUMAN;KAPCB_HUMAN	2737.2	3767.3	2428.4	2486.29	1889.6	3105.84	2787.49	2521.52	2699.16	2476.2	1935.52	2489.27	3525.36	3078.06	2959.8	3403.71	3836.48	1629.29	2642.89	3281.67	2827.22
P17655	CAN2_HUMAN	30277.7	22726.6	24809.6	23836.1	23115.8	23653.8	26835	23870.5	25192.7	25181.1	25911.9	20653.5	20033.7	23747.6	23219.1	23090.8	26544.5	27672.9	25052.7	22725.1	22667.6
P17676	CEBPB_HUMAN	1449.3	1162.63	1950.14	2013.17	2482.2	2000.01	1505.05	2214.94	2262.16	2013.19	2230.76	1698.14	1994.43	1866	1671.5	980.033	919.07	1513.41	2147.73	1170.36	1398.74
P17693	HLAG_HUMAN	1575.02	1736.06	2107.81	2200.37	2156.74	2136.01	2320.65	1493.93	1473.34	0	1302.86	2077.36	2480.38	1789.91	2295.98	2449.1	1370.04	1753.18	1936.06	1839.63	1353.95
P17812	PYRG1_HUMAN	33899.9	27596.1	27903.7	31980.3	29314	31202.6	38177.8	28785.2	28610.1	26470.7	26578.1	24581.8	28709.4	26248.6	32676.9	32004.1	35489.1	31251.2	27360.2	26611.3	23883.6
P17812;Q9NRF8	PYRG1_HUMAN;PYRG2_HUMAN	1978.19	3368.73	2244.79	2840.84	3324.9	2835.9	1451.47	1898.91	1651.99	2062.24	1893.6	1909.29	1949.02	2598.71	1957.96	3145.06	1982.01	2744.19	1950.13	4050.16	3182.66
P17813	EGLN_HUMAN	1023.24	0	378.409	0	319.23	409.003	390.939	0	0	0	0	0	0	0	897.157	214.076	755.425	744.237	923.323	642.995	1011.16
P17844	DDX5_HUMAN	63469.6	62796.1	63972.9	66756.5	75646	66907.8	65714	58852.9	54624.8	57138.8	67522.9	56826.8	57916	69488.3	66307.7	70908.2	67260.9	68855.1	59314.2	64150.8	63844.1
P17844;Q92841	DDX17_HUMAN;DDX5_HUMAN	56603.6	55882.8	56216	61732.4	57108.6	56223	61040.7	50730.2	48246.2	56775.8	52617.1	51048.2	49972.6	49987.3	54475.7	59780.1	60434.8	58789.5	54198.8	58483.9	50233.6
P17858	PFKAL_HUMAN	5435.41	5844.66	5772.74	6708.55	3921.87	5572.3	4795.63	6491.12	5638.97	4591.28	4505.5	5850.54	4800.66	6941.51	4890.21	4414.67	4883.62	7261.78	6816.06	4648.04	5199.52
P17858;Q01813	PFKAL_HUMAN;PFKAP_HUMAN	281.129	1315.21	1116.97	571.439	632.231	748.008	524.582	0	128.942	593.422	149.602	529.051	350.966	272.688	0	540.1	235.952	374.039	344.879	406.471	645.97
P17931	LEG3_HUMAN	67110.6	68925.9	70661.1	72220.2	70807.4	73012	72606.4	67200	62720.3	68200	68120.7	76459.8	63482.5	64881.2	52608.6	62250.3	64857.2	64787.6	66788	65030.6	68606.9
P17980	PRS6A_HUMAN	33904.9	33768.2	34839.1	33940.5	24870.6	26955.7	32942.2	36818	31525.3	32036.4	26907.7	32323.9	25617.3	30350.3	29762.2	41336	37403.9	35109.5	33966.6	37026.8	25837.1
P17987	TCPA_HUMAN	103781	94970.4	102693	96387.8	106181	98670.1	101134	98359.2	94456	96355.4	99515	99185.7	103346	90099.2	94545	94257.4	103849	92756.8	95266.1	87829	94322.1
P18031	PTN1_HUMAN	4568.78	6166.33	5132.77	5269.52	3221.43	4494.48	4003.11	3306.69	9135.27	3101.64	4012.13	4342.9	5944.68	5597.41	5360.9	6463.28	4985.87	6755.91	3988.84	4485.74	4033.4
P18077	RL35A_HUMAN	80398.5	73953.3	71862.1	80269.6	84462.8	78203.4	72686.6	78602.5	81223	80508.6	74951.4	79622.7	84881.9	84237.7	71504.6	80932.8	75084.9	72210.9	80339.6	81990.1	81268.9
P18085	ARF4_HUMAN	24768.2	27993.7	23199.1	21138.1	27765.3	30854.2	24812.5	25656	26234.3	27435.4	25721.3	32402.5	25756.5	25643.4	31368.1	26917.5	27391.8	24130.4	24415	22716.9	23110
P18085;P84085	ARF4_HUMAN;ARF5_HUMAN	22275.6	19934.9	22224.9	20287.7	23026.5	21514.1	26729.9	13714.6	17270.5	12417.4	13731.1	15225.9	12751.2	13115.9	21440.2	22026.2	19633.5	20178.9	18988.4	17614.9	18216.3
P18124	RL7_HUMAN	162579	169625	163075	157680	173470	177793	162523	169651	167234	164022	165156	200017	183277	165684	148865	189598	171342	155488	172269	171048	172045
P18206	VINC_HUMAN	141919	145393	147954	141442	141900	137480	135689	133008	133882	148706	138755	138671	133673	146287	141614	136809	131288	138109	145776	134459	139157
P18335	ARGD_ECOLI	0	0	0	0	0	0	0	2057.28	2142.7	2192.51	2660.63	2552.76	1935.37	3121.62	3728.09	4002.61	3541.18	3611.85	3525.41	4567.52	4044.61
P18583	SON_HUMAN	23785.6	23589.3	25563.9	26969.3	25022.3	20919.3	24816.1	24443.8	15550.1	21022.6	23501.1	22555.1	24758.5	22389.1	27273.5	19079.1	24408.8	23040.3	21376.9	23437.9	24866.1
P18615	NELFE_HUMAN	2393.57	2847.27	3816.04	2906.91	3766.47	3087.35	2838.51	3421.4	2554.65	2310.29	3189.72	3134.96	3456.68	2799.64	3608.66	3937.51	3717.27	2194.44	1803.96	4466.65	3542.1
P18621	RL17_HUMAN	74470.5	82736.2	72569.6	75733.9	70653	72975.7	76700.3	82592.9	78258	86732.7	84835.2	75821	66992	82691.8	75709	77267.9	77338.7	78891.7	73765.2	80458.8	78208.3
P18669	PGAM1_HUMAN	47751.8	47857.7	53067.9	51065.1	37350.6	46480	47976.7	55755.8	71204.9	43462.9	64091.4	74141.1	60202.8	52964	67325.8	76098.8	54285.1	55660.9	64036.4	59507.9	65678.3
P18754	RCC1_HUMAN	22531.7	28186.9	32399.7	31153.2	23365.7	27421.7	22527.8	23268.3	33033.3	26499.4	26006.5	24168.1	30733.9	27111.1	23728.6	30638.5	31825.5	28081.9	27119	26802.1	20730.4
P18827	SDC1_HUMAN	0	0	0	0	0	0	0	609.495	0	493.593	388.206	340.369	600.693	773.673	0	0	0	0	0	0	0
P18843	NADE_ECOLI	0	0	0	0	0	0	0	0	0	0	888.107	922.743	1011.95	1133.31	1904.21	876.837	710.071	909.297	3057.47	1025.54	1886.75
P18858	DNLI1_HUMAN	4882.6	3771.22	5083.45	4923.29	3159.25	5808.25	5499.74	2525.84	4001.34	4573.88	5507.34	3346.14	4636.54	5272.23	4293.81	3316.69	2732.95	4810.24	2568.46	4814.35	5241.9
P18859	ATP5J_HUMAN	7746.04	9091.2	7822.39	7985.56	7379.26	7339.65	7055.35	8561.32	6403.52	7730.06	8258.74	3728.01	6811.41	7252.04	7921.77	6918.42	9666.5	7371.57	8937.72	7294.22	6522.21
P18887	XRCC1_HUMAN	1110.85	1842.5	2460.18	1236.9	1716.68	1214.52	2113.24	0	0	1036.25	1727.87	2615.31	0	745.502	0	2218.67	829.596	0	2432.11	1264.56	0
P19075	TSN8_HUMAN	3671.14	4521.76	3934.51	3851.49	4254.72	4523.32	4420.06	2711.62	3434.23	5119.71	4818.3	4262.61	4984.81	5486.27	4606.35	4409.29	4149.67	3630.06	4021.53	5265.69	4962.63
P19237	TNNI1_HUMAN	3937.54	2919.74	3171.66	3285.76	3268.59	3226.02	3748.25	0	0	0	0	0	0	0	0	0	0	0	0	0	0
P19256	LFA3_HUMAN	2288.53	1995.12	3602.14	3039.68	1846.35	3584.87	3455.49	1943.34	2325.33	2320.88	1591.81	1790.59	2977.71	2764.97	1855.77	2766.4	2423.82	2443.31	1678.83	2724.38	3234.4
P19338	NUCL_HUMAN	324896	342786	342378	336638	336732	335020	346151	330268	332808	340290	319371	332037	347933	322410	310934	314610	340634	333899	329481	334550	333051
P19367	HXK1_HUMAN	8071.34	5591.13	9172.68	5429.82	6353.47	8142.02	6481.57	6580.52	7908.78	6869.82	6501.76	6388.86	6297.76	6015.47	8953.62	7373.23	8137.68	7249.57	6059.91	9326.06	8316.32
P19367;P52789	HXK1_HUMAN;HXK2_HUMAN	1531.77	1192	1579.93	1848.76	1592.86	1340.12	1582.03	0	0	0	0	0	0	0	0	0	0	0	0	0	0
P19387	RPB3_HUMAN	2326.35	3008.49	1985.06	1708.68	3147.02	2021.1	1919.95	2120.12	2121.33	1754.24	1658.72	1715.66	2516.17	1423.09	1313.75	1264.33	2021.62	3019.74	2383.22	1900.17	2355.55
P19388	RPAB1_HUMAN	4858.11	6719.73	4559.24	5569.1	3712.09	6084.17	4938.61	3857.72	4322.1	6046.12	2759.84	4422.92	5394.11	3510.46	6501.64	4479.72	5546.37	6280.28	5627.88	5159.61	6852.25
P19404	NDUV2_HUMAN	4770.4	5643	6076.52	6107.74	5601.15	7566.18	5796.28	4019.98	6250.49	4953.61	5645.24	5533.13	5460.22	4408.97	5414.42	6123.79	5045.63	4544.4	4900.24	6095.44	5821.79
P19525	E2AK2_HUMAN	1459.09	4099.7	3925.71	3201.55	2925.73	2722.2	2480.03	4125.56	3137.08	3372.57	1609.84	4544.39	3154.39	2511.17	3388	2244.54	2557.6	3311.9	3462.58	2766.86	3623.83
P19623	SPEE_HUMAN	21952.7	25049.4	26943.2	23308.4	28834.5	23391.4	25843.8	25222.9	22572.9	27048.9	24542.2	26098.2	21446.8	26305.8	18405.2	25129.9	23886.1	25624.5	23032.2	23322	19594
P19784	CSK22_HUMAN	1941.52	2367.4	2513.59	3169.4	3452.36	2592.17	2357.55	3177.4	3628.69	4042.18	1501.11	2486.7	2120.48	2606.24	2714.8	4990.76	3272.94	2547.09	3299.06	3716.86	2096.18
P19801	AOC1_HUMAN	0	0	0	0	0	0	0	765.232	0	1011.22	0	575.295	580.444	630.985	0	0	0	0	0	0	0
P19823	ITIH2_HUMAN	151095	164535	168322	152074	164654	162844	172325	166096	160592	151091	154475	169597	176425	181663	156678	159009	152297	155600	172258	166101	160075
P19827	ITIH1_HUMAN	5724.38	6926.12	6581.47	6032.05	7056.2	4976.51	6381.4	7616.28	5701	8799.16	8960.77	9804.81	8236.54	10947.2	6361.42	8551.92	7818.48	10637	10345	7547.91	9088.74
P20020	AT2B1_HUMAN	4770.03	6568.73	5313.41	5979.9	4779.47	5705.38	4232.05	5194.4	7672.95	5935.06	6500.3	4913.13	6241.91	5207.42	4075.62	4700.78	6428.23	5734.47	4670.51	4300.18	3674.83
P20020;P23634	AT2B1_HUMAN;AT2B4_HUMAN	5101.53	4584.88	5471.41	4750.95	5594.94	3933.58	4838.57	3933.92	3295.95	5944.79	4778.06	8491.91	4006.7	6010.3	5120.87	5031.97	6642.45	5996.44	5454.42	4603.41	5308.18
P20042	IF2B_HUMAN	60590.3	62058.8	68139.4	61596.2	61808.9	65868.8	68543.7	61703.9	65004.8	76554.7	70591.9	59125	67415.6	61073.6	65536.1	61300.4	70072.5	59717.7	61045.8	71127.1	71381.2
P20073	ANXA7_HUMAN	25479	24895.3	29857.2	30251.7	26954.3	28491	24875.8	26216.4	30013.1	27805.2	26588.1	30983.6	23310.4	28280.5	25647.9	29354.9	28227.3	28455.6	23883.9	26913.5	27992.4
P20290	BTF3_HUMAN	8067.18	8365.83	10010.3	7677.21	5902.08	7276.58	8323.8	8594.45	12656.1	9971.39	8416.13	6753.55	10998.7	5939.74	10879.8	9881.1	7903.92	9669.49	10178.7	7484.65	8483.82
P20292	AL5AP_HUMAN	0	0	0	0	0	0	0	0	0	0	0	0	0	0	6738.04	0	0	0	0	8639.25	0
P20339	RAB5A_HUMAN	6983.17	4540.99	4319.13	4967.3	6230.57	5133.15	5099.39	3609.94	3906.43	4440.13	5174.68	1799.71	6485.88	5470.17	5305.2	6224.59	4328.87	6033.75	5227.8	8037.21	5839.97
P20339;P51148	RAB5A_HUMAN;RAB5C_HUMAN	6725.68	9835.94	7378.01	8742.43	7351.41	8092.97	6240.46	0	0	0	0	0	0	0	9294.16	8056.68	8408.18	8217.1	8216.31	6499.13	7421.36
P20339;P51148;P61020	RAB5A_HUMAN;RAB5B_HUMAN;RAB5C_HUMAN	1723.44	1836	1608.24	1328.43	1566.55	1398.01	1872.26	2320.67	1812.75	1728.49	1378.6	1405.86	2348.77	1935.76	0	0	0	0	0	0	0
P20340	RAB6A_HUMAN	11545.6	8597.54	11178.3	10444.7	11798.8	10821.3	12966.2	10066.3	9270.62	11519.2	8510.94	7935.39	9696.2	11986.9	11851.3	11126.9	8768.96	8806.59	9757.12	8916.89	12953.7
P20585	MSH3_HUMAN	4297.72	3029.26	2754.96	5327.52	4266.13	3604.92	3967.69	3559.99	4592.51	4163.94	5137.15	3811.4	3042.74	4206.46	0	0	0	0	0	0	0
P20618	PSB1_HUMAN	35074	34538.7	34574.4	37752.2	37042.6	47822.4	40517.8	35179.3	45288.2	40654.1	41729.8	33126.7	46254.2	38118	42286.5	38842	37783.5	40060.8	43124.5	43761.9	41283.4
P20645	MPRD_HUMAN	7133.8	8126.97	9183.6	6467.39	7528.33	5487.23	6935.07	5220.21	6777.6	5899.43	6675.34	5585.9	5681.19	6672.51	6246.22	6487.55	9843.38	7468.12	7483.74	7195.27	6444.99
P20674	COX5A_HUMAN	26852.4	37543.3	36222.5	31699.3	27881	36913.6	33915.4	30520	26902.4	34986.6	31147.8	28411.8	25839.3	33088.2	27606.9	30021.6	29666.1	34021.4	30481.9	28288	37701.6
P20700	LMNB1_HUMAN	119069	109439	122849	123906	116031	117733	128286	110409	120220	114667	115691	115860	122625	129935	127613	121380	124213	117398	113431	120349	118759
P20700;Q03252	LMNB1_HUMAN;LMNB2_HUMAN	13237.5	12543.4	14044.3	13888.5	13522.8	12278	14001.4	9367.33	13588.1	12197.4	11782.5	13118.9	9433.85	12213.8	10505.7	12565.6	15074.2	13743.4	11817	10922.1	12414.6
P20810	ICAL_HUMAN	17658	18917.7	15269.3	17054.9	18022.2	15060.1	17947.6	12170.9	15072.5	18891.9	14830.7	13383.6	16913.9	15577.4	19812.5	19195.8	20104.4	19810.7	17209.5	18254.9	16501.8
P20839	IMDH1_HUMAN	1641.45	2654.16	2240.03	1600.27	2336.57	2472.8	1922.38	1554.13	1842.97	1942.59	0	3067.31	2187.16	2398.05	3411.48	2147.93	4333.96	3939.6	4037.26	5723.51	2442.96
P20962	PTMS_HUMAN	14936.4	8878.33	12933.7	13198.4	11514.8	12693.3	12148.7	13604	12688.2	10590.4	13723.3	10865.2	11652.4	10401.1	11146.5	12498.3	13856.7	10133.6	13116.4	11360.9	13294.1
P21127;Q9UQ88	CD11A_HUMAN;CD11B_HUMAN	6255.51	7455.71	6928.38	6740.4	6955.44	6232.63	8221.52	6093.72	7264.72	7551.46	7059.37	7026.42	7968.2	6668.23	5461.87	4875.29	7677.1	7341.24	6635.98	6800.14	8102.7
P21165	PEPQ_ECOLI	951.648	0	0	0	0	667.005	841.829	0	0	0	0	0	0	0	2075.33	2217.35	2329.08	1636.17	2155.03	2936.4	2749.24
P21266	GSTM3_HUMAN	21699.6	25969.1	27171.2	32076.6	20995.3	24236.7	22647.8	32734.8	27155	25198.8	24379.5	28935.7	24239	24757.3	29057.1	27347.2	30467.2	28692.1	27907.8	23220.3	22518.4
P21281	VATB2_HUMAN	12468.1	14157.3	12902.8	12224.6	17733.9	18703.4	15352.7	18567.4	15238.2	11528.7	11298.7	16073.7	17505.3	19284.8	16578.9	10769.8	14950.7	17655.5	14581.3	10661.4	17487.5
P21283	VATC1_HUMAN	1036.66	493.146	799.503	519.502	883.948	443.965	1094.39	823.563	871.461	1044.57	1026.22	821.251	946.825	1154.96	1355.04	1536.76	478.136	489.47	327.848	638.69	991.271
P21291	CSRP1_HUMAN	30379	32141.1	30666.9	32743.2	36998.3	36896	37084.5	34298.4	34749.7	32869.8	33701.1	30407.4	30905.1	29822.6	33875.4	32720.8	31581.6	36601.9	35423.7	29156.2	25594.3
P21333	FLNA_HUMAN	456972	462408	477425	456151	450515	450896	463490	454383	446451	451644	453460	461933	473042	462870	446674	462985	473413	470847	489034	460178	434935
P21333;Q14315	FLNA_HUMAN;FLNC_HUMAN	6500.76	6627.12	5753.35	3758.09	5862.15	6157.58	6567.51	6650.58	7973.81	6017.91	5409.7	5910.39	5252.09	8613.71	6999.54	8708.21	7444.72	6181.39	7225.58	6480.24	7700.77
P21397;P27338	AOFA_HUMAN;AOFB_HUMAN	0	0	0	0	0	0	0	0	868.455	0	1179.76	886.065	742.426	0	0	0	0	0	0	0	0
P21399	ACOC_HUMAN	5549.25	5951.1	7255.86	6769.26	5039.43	4684.64	5925.66	6304.57	4601.43	5897.37	7070.77	5526.52	5387.92	7066.72	7577.73	7000.59	7125.63	9627.35	11012.8	5860.87	5820.68
P21513	RNE_ECOLI	0	0	0	0	0	0	0	0	0	0	0	0	0	0	1946.51	1386.83	2733.9	1887.38	2595.54	2255.31	2383.37
P21589	5NTD_HUMAN	542.113	1398.92	518.314	620.24	989.591	1145.42	1059.91	1893.99	2198.58	0	2666.62	1684.79	1416.9	1264.73	0	0	0	0	0	0	0
P21599	KPYK2_ECOLI	0	0	0	0	0	0	0	1057.87	0	676.987	1441.08	2299.91	2135.56	1610.05	5020.52	4060.98	3503.29	5497.43	4262.7	5817.67	5206.52
P21796	VDAC1_HUMAN	45039.5	58488.9	55912.8	58602.6	58252	58347.1	49836.1	48793	56743.4	56372.8	54115.6	48224.6	56151.2	51553.8	56705.4	59217.5	62788	58789.9	59862.9	61439.1	51334.7
P21889	SYD_ECOLI	0	0	0	0	0	0	0	0	0	0	0	0	0	0	2433.03	2085.51	1886.34	2155.11	3076.93	4527.58	2360.69
P21912	SDHB_HUMAN	12507	14505.8	17298.3	13631	13614	14281.5	16148.3	13749.4	11992.7	13200.1	12380.8	15207.9	14956.3	12272.6	12915.4	16029.4	15311.3	13921.5	11732	16662.4	11257.6
P21926	CD9_HUMAN	1049.29	1837.38	1695.97	2322.2	2021.79	2268.5	2044.53	2652.85	2728.96	2665.91	2250.55	1584.47	2572.67	3612.06	809.073	1239.39	2784.32	2035.39	1922.68	1478.65	1675.12
P21964	COMT_HUMAN	886.354	1253.29	902.508	2069.77	1472.55	1132.71	1580.03	0	0	0	0	0	0	0	1859.17	1879.62	1352.25	1542.54	969.966	2682.02	1232.01
P21980	TGM2_HUMAN	34744.1	38882	33264.9	38177.5	31397.2	37336.8	39148.6	33636.2	35096.5	29869.1	40415	41232.6	42603.6	33944.6	33745.4	33953.2	33360.9	31576	38927.1	37613.9	33560
P22033	MUTA_HUMAN	525.069	486.772	644.114	1082.55	870.521	663.835	803.019	0	0	0	0	0	0	0	0	0	3389.28	0	0	2161.5	1680.21
P22059	OSBP1_HUMAN	5370.42	5233.48	3484.27	5785.51	4235.59	4135.31	3938.64	3763.33	5515.05	4332.56	2769.3	4718.32	5227.29	4495.55	5570.15	3836.92	7361.08	5696.31	5299.12	3990.14	4412.89
P22061	PIMT_HUMAN	11003.8	13322.1	10941.6	11703.5	12135.9	10566.3	9561.04	8528.19	9001.04	11572.8	10194.9	9526.63	9907.2	10447.5	8991.17	9713.98	7110.97	9050.73	10719.2	11074.4	9629.23
P22087	FBRL_HUMAN	29577.4	29949.2	29520.2	31658.6	27132.1	36453.8	30833.3	31794.9	31753.3	31339.1	33447.8	28161.3	26792.8	29588.3	37373.9	28428.5	43357.7	34910	33561.1	33458.1	36896.9
P22102	PUR2_HUMAN	78228.5	70533.8	67280.6	76792.7	76870.2	76607.1	77773.6	68920.8	68505	67126	64431.4	63233.1	70271	71585.7	77659.5	73501.8	73165.5	68136.3	70759.6	66242.6	64388.7
P22234	PUR6_HUMAN	67473.1	67442.1	70013.5	69116.1	63900.1	64608.2	67134	67607.4	66895.7	63217.6	69387.8	61263.8	68474.5	66635.5	67068	81966.1	69444.8	70119.1	70537.8	66068.2	66864.2
P22307	SCP2_HUMAN	15692.1	18561.8	14500.8	12849.5	13329.4	14062.1	15069.2	17237.2	15059	11222.6	10492.6	14543.3	15245.6	16100	16734.3	18105	12239.9	13764.7	17097.6	14103.5	17254.5
P22314	UBA1_HUMAN	218782	232242	225445	226919	220141	229532	226779	222794	222495	219729	216889	227341	237722	226246	199556	214807	229685	233867	210279	233180	209345
P22415;Q15853	USF1_HUMAN;USF2_HUMAN	295.098	0	897.893	0	998.174	1004.01	0	0	1336.81	406.705	626.809	545.698	0	540.617	0	0	0	0	0	0	0
P22570	ADRO_HUMAN	1724.8	2107.98	1391.48	427.881	2064.92	1132.4	2011.09	0	0	0	0	0	0	0	0	0	0	0	0	0	0
P22626	ROA2_HUMAN	421878	418513	413768	438218	423521	423167	456450	401702	412979	424067	429291	410031	418945	436425	440713	412380	433765	437870	417802	428251	432537
P22695	QCR2_HUMAN	16049.5	20750.1	20391.4	21883	17253.9	19496.2	17200.5	22109.2	15893.3	20657.5	18698.4	19715.5	20062.4	19042.4	15833.7	22324.9	20970.7	18281.7	17404.8	20747.7	17573
P22830	HEMH_HUMAN	3615.48	4516.23	4747.88	4898.06	4583.77	4093.88	3656.27	3920.26	2550.79	2902.78	2615.77	2607.7	2844.96	2825.29	0	0	0	0	0	0	0
P23142	FBLN1_HUMAN	9680.72	12747.4	9519.6	8775.84	10129.7	10276.9	11139.6	9424.92	10155.1	12894.6	10129.9	11422.5	10208.4	9709.14	16344.1	11812.9	10747.1	11006.3	13547.3	11875.9	11192.1
P23193	TCEA1_HUMAN	25473.7	24791.8	21809.6	23979.9	21752.9	27486.2	22517.6	26267.8	22776.4	19975.1	23828.5	21649.6	29249.9	22615.6	26211.9	25658.3	22704.6	24330.8	25793.8	21811	22667.2
P23229	ITA6_HUMAN	706.108	780.657	1039.55	859.008	1266.77	1265.2	905.235	886.488	1621.28	0	1864.93	667.446	1331.28	1086.89	0	1362.4	0	1113.98	1046.24	841.729	1008.77
P23246	SFPQ_HUMAN	95064.7	95949.6	105812	93904.9	97336.3	102941	105553	96281	96057.3	95981.3	99433.6	98085.1	108006	102653	102766	102005	99080.6	99687.6	100196	100971	105046
P23246;Q15233	NONO_HUMAN;SFPQ_HUMAN	26328.3	29883	29164	28266.5	30703.6	32388.2	29711.2	29557.5	26571.3	30811.5	27270.9	29177.2	29695.3	27113.3	29941.3	29548.2	29290.4	34501.5	32396.6	30597.4	33909
P23258	TBG1_HUMAN	3910.41	5849.2	3802.1	4527.23	4040.82	4182.19	5252.58	4917.1	5729.28	5006.15	4135.13	4719.09	5323.82	5274.45	3421.09	6610.52	6040.3	5327.36	4103.26	5401.89	6570.38
P23284	PPIB_HUMAN	186649	189657	183577	190396	176596	186131	192241	191832	183554	193101	190016	192152	174744	193689	171258	193313	180401	180080	185159	184287	159037
P23368	MAOM_HUMAN	2920.87	4300.57	3386.92	3292.4	3118.41	3669.66	2979.07	2650.36	2408.24	4677.08	2701.75	5940.96	3815.94	3329.78	3453.9	4011.15	2818.44	3912.88	2872.18	3028.35	3407.13
P23381	SYWC_HUMAN	25743.2	26329.6	25152.6	24066.8	25044.5	25003.8	22003.9	23897.8	23321.2	22693.3	22610.2	28687.5	26071.7	17550.1	23730.2	27435.8	24626.3	24943.6	20642.8	22126.9	19942.4
P23396	RS3_HUMAN	218493	217059	202243	214060	229577	222633	229390	205215	203069	213179	208625	224656	212437	200804	202724	197102	204186	201250	215297	209441	220130
P23434	GCSH_HUMAN	3321.16	1688.72	2690.36	2791.51	2444.83	2550.02	2446.81	2224.56	1913.26	2443.92	2361.43	2236.44	2638.99	2425.64	1677.74	1808.84	2393.77	2132.98	1593.01	2228.58	2118.78
P23468	PTPRD_HUMAN	0	0	0	0	0	0	0	0	0	0	0	0	0	0	1750.6	1781.34	2825.71	2236.56	1561.98	2454.59	2361.66
P23497	SP100_HUMAN	0	0	0	0	0	0	0	0	0	0	0	0	0	0	355.95	0	0	621.477	0	0	583.956
P23526	SAHH_HUMAN	110380	132065	113822	121206	132594	123534	123671	121089	124508	134902	125526	116851	117898	130044	133592	136302	128960	139019	142849	134921	140644
P23528	COF1_HUMAN	117641	131557	122871	121755	127136	135722	143951	120660	113191	129181	115535	117303	133612	131641	102196	113609	120085	119916	122656	117672	125979
P23528;P60981;Q9Y281	COF1_HUMAN;COF2_HUMAN;DEST_HUMAN	13602.4	13441.3	19127.8	15346.7	15741.8	13194.1	16298.3	15256.5	14213.8	15964.9	14670.3	13575.8	18702.4	16372.2	15763.7	14095.5	11824.2	17209.5	14514	14170.4	15193.1
P23528;Q9Y281	COF1_HUMAN;COF2_HUMAN	40126.4	42826.4	40182.8	38578.7	39350.9	42457.3	41162.3	64023.8	55835.2	59739.2	61389.4	61741.7	61359.9	55266.6	61718.5	56457.1	57471.4	58628.1	56129.5	53261.8	52790.4
P23588	IF4B_HUMAN	58791.3	57619.7	57247.9	67304.1	64786.8	59923	63102.4	51237.3	61796.3	58955.3	61259.2	52208.1	58677	59484.8	53916.2	54128.4	53753.8	51426.2	53922.6	61783.2	58547.8
P23634	AT2B4_HUMAN	5182.32	3656.69	5309.57	4103.75	5717.71	4416.93	3808.71	1551.95	3276.96	4091.94	4370.05	5328.21	1003.65	4335.2	2628.14	2854.88	5795.99	4160.02	3296.47	5647.22	2592.52
P23721	SERC_ECOLI	2583.28	4689.92	2487.09	2880.12	2765.42	3735.98	2726.39	4447.81	5609.15	4518.29	3445.8	4767.62	5150.97	3758.4	9936.75	10397.6	10683.8	8046.95	11532.5	12687.4	7184.95
P23786	CPT2_HUMAN	4844.84	6301.22	8651.05	9667.63	10077.3	7010.78	9217.57	5665.42	9179.66	5454.85	8562.97	7512.1	6365.8	8264.75	6811.47	6577.66	6426.61	7020.27	4960.22	10919.6	8963.06
P23843	OPPA_ECOLI	0	0	0	0	0	0	0	0	0	0	0	0	0	0	7378.31	8030.69	7702.38	7017.65	7325.4	7061.34	7426.51
P23845	CYSN_ECOLI	0	0	0	0	0	0	0	0	0	0	0	0	0	0	0	889.688	0	1977.61	2512.68	0	2518.41
P23847	DPPA_ECOLI	2359.59	2947.45	2589.01	4101.32	2366.75	3972	3062.7	5277.89	6861.32	2908.22	6550.81	7799.99	7107.91	6662.97	12412.8	10537.5	9863.89	7299.74	10683.6	10012	9193.78
P23865	PRC_ECOLI	0	0	0	0	0	0	0	0	0	0	0	0	0	0	557.861	0	0	0	0	0	477.155
P23869	PPIB_ECOLI	0	0	0	0	0	0	0	1190.15	570.755	628.546	916.546	638.19	470.768	106.222	245.626	1954.18	1682.11	1110.61	503.633	522.106	346.24
P23893	GSA_ECOLI	0	0	0	0	0	0	0	0	0	0	0	0	0	0	3059.13	2557.53	3068.35	2620.94	1810.32	2315.14	2157.06
P23919	KTHY_HUMAN	17461.8	19696.7	24010.6	21597.8	15546.3	21170.5	19654.2	18195.5	18788.2	17550.9	20151.3	17741.3	14817.2	22173.1	21108.9	21619.2	14443.8	21448.3	19666.3	18840.6	19315.9
P23921	RIR1_HUMAN	26886	24167.1	25896.4	27171.8	23555.6	22818.9	26568.4	22931.5	19935.6	26800.2	18739.5	20550.7	19846.5	22898.8	23587.1	25564.6	24245.5	21539.3	22658.3	23006.1	29891.5
P24169	DCOS_ECOLI	0	0	0	0	0	0	0	0	0	0	0	0	0	0	0	0	0	0	3611.17	4961.75	3903.38
P24311	COX7B_HUMAN	0	3074.05	1593.3	2579.68	2522.69	2671.01	2784.02	0	0	0	0	0	0	0	1942.1	2873.32	0	454.598	2049.18	2866.32	3377.98
P24390;P33947	ERD21_HUMAN;ERD22_HUMAN	364.943	0	0	1073.91	0	0	498.352	0	0	0	0	0	0	0	0	0	0	0	0	0	0
P24534	EF1B_HUMAN	31686.7	34397.3	31151.4	31619	30907.5	31439.5	31330.6	28075.5	26575.6	34616.8	34430.6	33432.6	32505.2	28449.3	34471.5	39666	32130.5	39601.5	32945.5	34720.4	32432.1
P24534;P29692	EF1B_HUMAN;EF1D_HUMAN	9687.59	10616.3	9666.05	10269.5	9452.31	11135.1	10034.5	14479.8	12805	13345.4	12880.9	10825.2	13733.2	12729.1	16265.4	12620.6	11767.2	12232	11983.1	13487.1	15057.1
P24539	AT5F1_HUMAN	24030.4	19839.4	23970	17946.4	19399.2	19661.4	20393.9	20013.9	22319.7	17791.9	18894.3	18439.6	19802.9	17611.1	21825	22893	18809.4	17566.8	20668.3	18603.4	19619.4
P24666	PPAC_HUMAN	15661.6	19279.4	18133.7	16101.5	20161.1	19277.6	19892.9	16900	15684.8	18296.3	17494.6	19420.9	18840.6	19927.9	19724.4	21144.3	22487.9	20191	25853.2	16322.9	17838.3
P24752	THIL_HUMAN	33777.4	29954.4	30240.7	27304.1	28167.8	31051.5	32798.3	27867.4	26041.4	31360.7	21796	21847.5	31645.6	32714.1	27153.2	25543.9	32340.9	32170.9	24897.1	23115.5	27117.4
P24928	RPB1_HUMAN	3886.89	2978.7	2355.58	2783.61	3841.23	3534.83	2978.77	2562.19	1987.13	2308.29	3420.21	2189.39	2969.55	3112.34	3052.81	6100.59	2353.62	3630.67	2916.88	4870.22	3773.88
P24941	CDK2_HUMAN	3865.3	5257.32	4454.63	3685.79	5217.21	3862.89	3846.4	4901.7	3530.92	4643.47	4145.27	5668.53	6411.33	2551.69	4478.06	4189.58	3622.9	4935.66	5562.11	5017.27	4055.14
P25205	MCM3_HUMAN	61471.4	63024.3	78252.7	71118.9	72528	69716.3	66500.3	61199	59834.2	60927.4	59242.1	63991.1	63926.4	60699.4	65049.1	74131.4	60315.4	67705.2	70034.7	67769.5	74509.4
P25208	NFYB_HUMAN	1594.23	1334.49	803.291	1372.77	0	1747.02	1024.19	0	0	0	0	0	0	0	0	0	0	0	0	0	0
P25325	THTM_HUMAN	2698.45	2524.51	2220.84	2885.94	1443.27	2819.92	2044.25	0	0	0	0	0	0	0	3319.15	2953.89	2663.17	2594.43	2144.12	1872.62	1931.11
P25398	RS12_HUMAN	49087	59670	62616.4	58935.1	63328.3	61099.8	60547	75262.3	70141.2	74885.1	72658.6	73125.6	75557.8	78441.7	68221.2	72004.9	75339.7	62159.3	62678.1	62221.7	61443.2
P25490	TYY1_HUMAN	1783.32	2919.55	1568.47	1983.12	1554.17	2026.15	1194.76	939.758	2567.48	2682.81	1391.3	1354.12	1975.5	2767.82	1506.7	1544.97	1979.07	937.635	1057.82	2788.1	1941.17
P25553	ALDA_ECOLI	546.542	924.145	0	0	703.861	895.006	1285.23	0	0	0	0	0	0	0	2593.64	2313.59	2037.94	2687.32	3052.8	2391.52	2416.78
P25665	METE_ECOLI	41130.2	43931.1	48473.6	42484.9	40066.2	44923.6	36908.6	78274.9	83030.7	82321.4	70794.2	82596.3	88422.1	81446.6	155679	155754	153350	166470	150763	155096	159858
P25685	DNJB1_HUMAN	6594.59	10515.8	11173.1	7439.89	9360.21	7799.98	7644	11104	10134.7	10611.7	9769.41	7405.19	10104.4	11161.7	10676.2	7986.28	7868.62	8497.6	7616.5	8486.01	7680.28
P25685;Q9UDY4	DNJB1_HUMAN;DNJB4_HUMAN	3356.1	2618.12	2197.43	2509.07	3298.19	3008.03	3045.08	2753.29	2072.54	1878.24	2217.51	2055.16	2104.11	2175.15	2624.86	2223.24	1891.42	3122.73	2113.06	1904.46	1512.43
P25705	ATPA_HUMAN	309607	319233	318973	315758	324217	315535	317414	310744	302382	307828	315245	316444	318758	307349	301065	322519	312797	310727	310331	263575	298531
P25786	PSA1_HUMAN	79747.3	74414.2	78042.3	91846.3	83026.7	68266.4	76432.4	64209.1	69910.7	77787.5	70402.6	71746.8	66952.3	76776.6	62798.5	66913	71128	64436.4	74677.4	67878.3	65823
P25787	PSA2_HUMAN	15440.9	16957.4	25468.9	18236.5	20898.7	19958.1	16877	19438.7	25817.4	22196.3	22699	21179.2	21857	18672.3	20437.4	22433.8	20748.5	19701.6	19029.3	18428.9	17646.3
P25788	PSA3_HUMAN	41032.3	42485	42053.6	41424.9	42403.5	40473.2	40559.8	39460.8	36821	42091.2	41849.2	39338.9	39754.5	39128.6	41037.9	36460.6	41417	47080.8	44811.4	41638.6	39916.8
P25789	PSA4_HUMAN	39325.7	44186	42058.1	38796.3	43804	44391.7	40275.2	36978.1	38934.9	39669.8	34271.5	44482.7	44333.1	40803	37556	46800.3	42896.8	39438.7	44315.3	44490.1	46019
P25815	S100P_HUMAN	12502.7	12725.7	11757.3	17564.1	12755.3	30468.2	30260.2	10493.7	11551.2	10101.6	6256.43	11126	25476.8	25362	13781.4	16648.4	17509.7	11945.4	12109.7	25940.7	31008.4
P26006	ITA3_HUMAN	12837.7	10528.7	9263.12	13896.6	11597.8	8260.69	11160.5	11124.3	11086.7	15135.7	9664.72	12583.7	13179.6	12137.2	13634.2	16631	10359.5	14261	13521.8	13288.4	12732.7
P26038	MOES_HUMAN	245662	244653	239234	253373	243475	237242	245680	256018	238031	241268	244029	245567	233923	245178	242589	244157	236819	242539	246717	235194	256344
P26038;P35241	MOES_HUMAN;RADI_HUMAN	4152.32	1885.12	2511.11	4274.3	2910.43	2640.02	2776.53	3110.91	1723.63	2405.1	1984.59	1119.14	2925.83	1921.49	2350.1	1922.75	1855.27	3939.85	2560.12	3702.03	3024.85
P26196	DDX6_HUMAN	13837.6	9769.16	13372.1	12258.8	9400.87	11095.3	11237.1	13771.9	11499.4	11022.6	10512.1	10416.3	9926.09	12301.4	11338.4	15068	12775.6	16361.2	11996.1	10760.9	8193.81
P26358	DNMT1_HUMAN	23806.3	22387.9	16970.5	19318	20188.9	19923.7	22025.5	21621.4	20726.6	23928.1	18859.4	22937.3	20950.5	22595.4	18834.2	22915.8	17942.8	21195.7	22275.8	21262	18982.8
P26368	U2AF2_HUMAN	10724.8	19100.1	24409.8	22107.5	19823.4	17899.1	22224.6	22540.5	19820.5	21476.8	26624	27732.6	21153.6	18267.7	18111.5	20964.5	22865.7	19779.7	19202.9	22072.7	22133.3
P26373	RL13_HUMAN	186574	185029	180229	176494	190078	183085	175644	183223	184071	177531	175948	184923	186763	184214	178087	186419	173259	183761	190106	181287	180704
P26440	IVD_HUMAN	4871.85	3632.58	5054.16	5941.56	3338.09	5318.6	4495.9	6080.36	5436.63	4634.61	4601.46	4978.15	6833.1	5655.89	4336.73	4115	3979.68	6458.17	4757.67	4379.39	4850.07
P26447	S10A4_HUMAN	334256	306943	314058	323196	324221	310112	327521	312301	321215	346814	357725	326933	318879	322533	303925	302681	318918	305222	306265	288853	278861
P26572	MGAT1_HUMAN	424.313	0	574.254	533.672	0	527.004	0	0	0	0	0	0	0	0	0	0	0	0	0	0	0
P26583	HMGB2_HUMAN	19405	20265.3	18834	21353.1	20370.7	22860.1	20186.5	22538.9	18851.1	24335.6	23801.5	18983	20115.8	27018.9	27098.4	19199.3	20779.4	24705	25803.4	28643.4	23614.3
P26599	PTBP1_HUMAN	65714	58775.6	58826.3	57107.3	62231.1	64131.8	71258.1	67974.1	63967.2	63962.5	69280.5	59014.8	68572.2	60652.3	66094.5	53685.5	57562.3	57063.2	62815.7	61539.5	58173.8
P26639	SYTC_HUMAN	115917	114262	127402	121653	117666	117762	114914	128234	115346	125838	114802	109855	110937	114849	118586	126156	126316	124933	113453	119334	120466
P26640	SYVC_HUMAN	33531.5	37307.6	35743.3	37597.4	38240.2	37077.5	41953.1	29297.7	35032.4	36471.5	35612.9	34235.9	30812.1	34231.7	38124	32011.3	33895.2	40950.1	35327.1	32277.4	35280.3
P26641	EF1G_HUMAN	201970	203229	214091	202069	200686	202907	208052	222684	212646	213501	215636	225873	212932	205449	199085	206417	202212	214391	209987	211802	199340
P26885	FKBP2_HUMAN	5475.12	5436.36	7987.27	4723.7	5974.96	4864.98	4238.23	7632.9	8501.84	7393.07	3713.56	10173	8737.16	8064.71	6112.43	7674.31	5694.49	5095.93	6396.04	6114.5	6552.44
P27105	STOM_HUMAN	19005.7	21306.9	18226.2	17601	19311.1	20974.1	18698.6	23749.7	21785.4	19167.3	22398.9	22030.4	18887.9	19565.1	18246	19921.6	20130.3	15753.1	16153.2	15315.5	20345.6
P27144	KAD4_HUMAN	0	0	0	0	0	0	0	0	752.786	0	0	0	0	1361.85	0	0	0	0	0	0	0
P27302	TKT1_ECOLI	0	5798.14	4968.89	0	5293.63	5874.09	0	7846.13	5931.45	9299.23	7658.72	7751.1	7710.39	8118.99	13547.6	13154.9	15083.3	17772.9	18067.2	17229.5	14710
P27338	AOFB_HUMAN	0	0	0	995.089	0	455.003	698.193	0	0	0	0	0	0	0	0	0	0	0	0	0	0
P27348	1433T_HUMAN	43478.1	49282.2	48557.2	42248	50120.2	46237.8	45605.6	56986.4	49149.3	55589.7	55448.3	44527.1	50303.4	50730.4	43529.1	55020.7	54475	46802.9	46851.4	53923.4	52298.7
P27348;P31946;P31947;P61981;P62258;P63104;Q04917	1433B_HUMAN;1433E_HUMAN;1433F_HUMAN;1433G_HUMAN;1433S_HUMAN;1433T_HUMAN;1433Z_HUMAN	199828	189508	191934	205773	218038	232451	191333	209081	181089	211134	184889	201570	220776	217264	178566	179015	189467	183125	214281	194289	171235
P27348;P31946;P61981;Q04917	1433B_HUMAN;1433F_HUMAN;1433G_HUMAN;1433T_HUMAN	43047.5	37674.2	36441.7	36105.6	43914.9	38453.2	37743.6	10128.7	9941.72	12578.2	10316.8	11326.4	10687.5	8886.09	39880.7	36834.6	34268.2	41731	42668	40496.3	37895
P27348;P31946;P63104	1433B_HUMAN;1433T_HUMAN;1433Z_HUMAN	24112.5	22402.2	22336.1	17765.5	20533.5	18982.1	18627.6	18700.1	19079.5	19094.8	17634	16875.9	17548.3	16090.1	21577.6	22668.4	23437.3	17861.7	17787.6	14331.6	18354.2
P27361	MK03_HUMAN	0	291.099	350.196	660.112	1049.57	481.005	1300.22	0	0	0	0	0	0	0	0	0	0	0	0	0	0
P27361;P28482	MK01_HUMAN;MK03_HUMAN	7111.53	7044.73	5380.61	5111.04	5421.9	5754.03	5356.28	0	0	0	0	0	0	0	0	0	0	0	0	0	0
P27448;Q7KZI7;Q96L34	MARK2_HUMAN;MARK3_HUMAN;MARK4_HUMAN	0	0	0	0	0	0	0	0	0	693.246	0	1291.17	0	935.38	0	0	0	0	0	0	0
P27635	RL10_HUMAN	105176	114197	116844	122274	108330	113415	119499	129148	129328	112892	126589	123216	122374	138250	122155	115115	117468	118461	118394	129396	117665
P27694	RFA1_HUMAN	20303.4	16356.6	13468.9	18325.1	18845.1	16762.2	16123.5	21026.6	17298.5	17662.6	14386.5	15236.3	20934.4	14682.3	16363	14228.3	18492.5	17632	14984.1	15826.5	17349.8
P27695	APEX1_HUMAN	58626.4	68387.8	66106.5	67552.6	60487.9	67125	68628.1	65338.4	67474.7	62826.3	68467.8	69989	63945.7	67430.4	58793.1	60190.9	67462.6	64046.9	67470.5	67456.4	71185.9
P27708	PYR1_HUMAN	54826.4	57439	52950.1	57772.4	54889.1	57241.9	58721	57429	53808.2	61756.9	57397.2	53244.4	62025.2	51744.4	52599.8	61576.9	66343.4	51467.4	62531.4	57950.2	57162.4
P27708;P31327	CPSM_HUMAN;PYR1_HUMAN	36117.2	34326.2	39229.1	39270.8	40129.6	35072.6	41249.2	37248.3	37749.8	39087.8	33773.1	40606.9	37538.4	42764.6	35042.9	35860.1	36342.8	39350.4	34457.8	37312.4	37717.5
P27797	CALR_HUMAN	113109	128795	119879	119011	121978	120575	119061	111838	124614	103418	128937	113885	136034	114702	113910	117036	113386	116537	111371	107637	106484
P27815;Q08499	PDE4A_HUMAN;PDE4D_HUMAN	0	0	0	0	0	0	0	0	695.905	325.365	0	0	0	0	0	0	0	0	0	0	0
P27816	MAP4_HUMAN	56706.4	58867.1	60266.4	45463.8	53761.1	56995.7	55189	55973.3	52411.7	49136.9	56482.6	49095.8	55003.4	60027	50369.9	57372.5	54813.4	57692.5	58161.4	53405.1	53581.8
P27824	CALX_HUMAN	122630	115276	123207	121581	113052	130891	120675	106507	120665	110589	123071	104747	113747	110992	116529	130398	109158	121372	118138	120222	116884
P28062	PSB8_HUMAN	3351.72	2991.49	4587.07	3658.77	3497.95	3112.97	3603.58	1045.09	2627.61	3956.07	1948.98	2420.52	3485.05	4098.63	2768.23	4103.41	4055.74	2382.52	2629.36	4356.23	3261.04
P28066	PSA5_HUMAN	34740.8	34609.7	36953.9	35239	33035.5	30467.5	27840.5	28232	39266.9	38779.7	37938.3	39599	38075.1	40007.8	30936.8	34033.5	42813	37279.1	37754	34830.4	36678.6
P28070	PSB4_HUMAN	17988.9	15573.4	16872.1	20663.3	20527.8	17283	17637.1	15698.8	18020.4	17884.8	16543.3	16538.5	17901.3	13389.7	16412.2	18121.6	20244.1	18866.1	17309	14508.2	16805.2
P28072	PSB6_HUMAN	34288.1	33747	33921.2	37178.4	37433.8	35045.3	36533.7	37668.1	37087	37503	34740.4	35653.7	33309	36820.3	36059.6	36606.2	34426.8	32983.6	37633.5	34413.4	36080.7
P28074	PSB5_HUMAN	21696.6	26428.3	24779.3	25183.4	23926.4	26311.6	28439.5	23625.4	28439.2	26219.7	25519.3	24220.8	24607.5	25148.9	21792.6	21405.8	26323.5	25079.1	29963.8	23551.3	25916.5
P28288	ABCD3_HUMAN	5331.15	3917.6	4663.65	4346.03	4144.97	4631.58	3981.8	3720.87	3291.96	4480.48	3736.6	3891.89	5036.09	3151.81	2074.64	4361.8	2394.6	1877.84	2359.46	2477.81	6240.02
P28290	ITPI2_HUMAN	0	447.168	0	0	487.408	295.002	409.674	367.235	0	0	0	0	332.406	0	0	0	0	439.255	383.198	299.597	385.859
P28331	NDUS1_HUMAN	31792	33271.5	30142.8	38053.5	34031.7	31849.6	31234.9	29594.2	32639.6	33081.8	32432.1	31881.6	25406.9	28672.8	36067.4	38360.5	35682.4	36366.8	37042.9	32240.9	32283
P28340	DPOD1_HUMAN	19314.2	20259.7	16976.3	16666.6	18460.6	17963.1	21360.7	12564.6	19044.5	18059.9	22120.4	14785.5	18512.2	20256.6	16846.1	19141.5	20740.4	19147.9	15603.9	11205.9	15740.2
P28482	MK01_HUMAN	9658.99	9516.52	8671.48	8468.84	6799.77	7842.81	7799.79	9980.09	5521.99	6279.72	6125.24	7728.25	5995.66	7974.21	8650	5259.27	8023.06	5343.45	6090.62	6667.3	5236
P28635	METQ_ECOLI	1561.01	1027.98	0	781.188	1156.88	1406.92	646.294	1926.92	2736.18	2242.45	1359.88	2160.45	1356.26	1726.5	3166.22	4646.68	3793.15	4960.52	5702.92	5830.19	6228.81
P28799	GRN_HUMAN	1239.76	1330.98	230.697	1031.22	918.755	262.001	0	0	0	0	0	0	0	0	0	0	0	0	0	0	0
P28838	AMPL_HUMAN	11164.8	11446.1	8309.36	9839.75	9648.61	9860.67	8947.33	9193.9	6834.43	7019.85	9706.49	7430.63	10803.5	7364.03	7975.38	8522.05	8807.4	10055.5	9710.97	6141.11	12783.2
P29034	S10A2_HUMAN	0	0	0	0	0	0	0	1453.55	2061.16	2003.95	2399.3	0	1528.72	1147.82	1396.73	2631.75	2330.98	1425.18	1799.2	2151.49	1267.82
P29083	T2EA_HUMAN	1664.09	0	0	1389.43	1638.55	1607.26	953.336	821.826	556.183	822.432	1408.49	0	1243.12	684.527	0	0	0	0	0	0	0
P29084	T2EB_HUMAN	0	0	0	0	0	0	0	0	0	0	0	0	0	0	0	0	970.448	636.822	0	544.881	787.219
P29144	TPP2_HUMAN	14931.5	20578.8	14105	17143.5	15446.1	15081	15275.7	17109.1	14752.2	14100.4	13790.5	15299.6	18738.4	14104.7	17825.2	15992.1	15258.8	18668.2	14647.3	14800.3	14783.2
P29218	IMPA1_HUMAN	4896.52	3649.96	4322.86	4550.47	5159.55	4669.11	4247.07	3988.95	6308.19	4019.17	2955.39	2654.38	4763.49	3988	5025.21	6811.15	5740.58	4193.33	6315.52	4104.55	6598.4
P29317	EPHA2_HUMAN	0	475.225	285.468	0	218.01	302.003	555.808	0	0	0	0	0	0	0	0	0	0	0	0	0	0
P29353	SHC1_HUMAN	0	0	0	0	0	0	0	0	0	0	0	0	0	0	1357.84	983.244	1183.24	1376.2	516.338	1053.32	860.01
P29372	3MG_HUMAN	0	647.077	504.546	0	328.572	449.003	539.57	0	0	0	0	0	0	0	0	0	0	0	0	0	0
P29401	TKT_HUMAN	254730	284470	265128	262865	270581	274972	290537	270488	260242	273263	252086	273543	270218	260141	262393	257845	267266	265378	272480	247028	253661
P29466	CASP1_HUMAN	1723.74	2289.76	2426.4	2434.52	3020.12	2261.8	1993.81	2118.37	1709.86	2783.27	2439.97	1957.39	2493.9	2548.04	1992.06	1931.44	2927.33	2138.73	3129.46	3050.1	3036.45
P29508	SPB3_HUMAN	1529.3	2450.12	1926.75	1678.54	3283.61	2627.48	3535.14	2217.25	2618.7	2615.9	2065.08	1253.71	1738.87	1983.94	2071.74	2378.03	1558.05	1969.52	1661.95	2485.35	2969.15
P29590	PML_HUMAN	1480.63	1425.11	0	1923.55	1522.54	2082.24	2442.5	0	0	0	0	0	0	0	858.926	2230.69	2422.07	0	1694.79	1573.33	0
P29692	EF1D_HUMAN	91843.1	87531.3	84328.7	90779.5	87610.4	89256.1	82126.4	84593.2	78647.1	76347.3	87594.9	77696.5	89369.5	87889.7	80646.2	84559.3	83241.7	71924.4	75418.2	86383.5	69573
P29992	GNA11_HUMAN	3329.29	4262.92	5840.61	5104.84	2861.55	3613.83	4126.27	3738.19	5872.32	4733.71	4460.06	4806.56	4046.75	4009.51	5286.45	4114.68	4029.1	4228.77	2788.99	4337.88	5252.68
P30038	AL4A1_HUMAN	1021.37	1924.49	1134.05	1186.79	1091.83	720.828	894.567	0	0	0	0	0	0	0	508.823	1028.51	1397.07	2161.72	801.326	2082.23	911.357
P30040	ERP29_HUMAN	58676.8	60107.2	60147.4	69046.6	61731.5	65753.5	63387.3	59255	58539.2	55261	56552.6	57406	58583.3	56390.4	64300.8	66802.8	55917.5	59062.1	57161.6	61159.4	54676
P30041	PRDX6_HUMAN	232138	238217	254343	257847	263485	262424	256193	241028	244809	252863	259562	246846	260915	266125	252835	262952	257783	241461	263715	244541	243876
P30043	BLVRB_HUMAN	23227.6	21210.5	28393	31835	26207.2	29630.5	26272.9	23282.6	24983.6	23614.9	25507.2	29073.5	26895.8	29908.4	21927.9	24281.4	22751.7	21364.9	22472.2	23396.7	25310.1
P30044	PRDX5_HUMAN	112770	142070	130449	146668	130723	139103	121963	121735	131805	128080	129249	129678	123065	115106	126052	132361	134212	117075	112981	106392	83272.3
P30046	DOPD_HUMAN	17653.2	23784.1	30307.9	20530.6	23753	23183	19966.7	21581.2	24360.8	24232.1	26778.7	30710.7	24666	22474.5	23253.3	31224.5	23929.3	23685.2	21758.6	25378.5	23748.8
P30047	GFRP_HUMAN	373.676	766.322	0	553.375	0	428.003	0	0	0	0	0	0	0	0	0	0	0	0	0	0	0
P30048	PRDX3_HUMAN	57947.6	67766.5	65794.8	64050.5	64337.5	63053.8	64662.1	59988.3	59684.5	61423.2	60744.6	65974.1	69210.1	61552.2	56985	59457.8	61889.3	57437	61806.4	61208	60936.8
P30049	ATPD_HUMAN	21198.2	20557.8	24206	24435.3	21391	21649.3	22818.7	21082.1	22938.1	24028.1	22717.4	24652.8	20774.2	26049.3	21454.6	20315.5	22327.8	21336.2	21143.6	22294.1	22338.7
P30050	RL12_HUMAN	69947.5	74800	66516.3	60672	67019.1	76303	64322.9	73499	73146.7	74411.9	78625.6	77503.6	67021.2	70340.9	68120.6	70302.8	63114.2	72948.9	58837.6	65804.2	54290
P30084	ECHM_HUMAN	26733	28071.9	30497.3	29634	29377.2	29076.7	29398.5	28817.7	24804.6	27429.9	30493.5	26424.1	30288.4	28578.4	29897	27771.3	23936.4	23135.9	30319.6	30557.2	27316.1
P30085	KCY_HUMAN	14680.5	14042.2	11296.3	12631.3	13226.1	14074.9	12485.2	14406.9	12096.7	15188.1	16024	17492.6	16277.5	14762.1	14785.3	17777.2	14924.5	15581.5	15122.7	14933.7	16722.4
P30086	PEBP1_HUMAN	64096.9	68321.7	67569.2	55448	65229.9	63353	64124.1	66332.9	69256.4	70219.1	65238.6	72816.5	63780.3	59633.9	60718.3	59774.1	62455.9	63140.7	61030.4	67969.1	66124.3
P30101	PDIA3_HUMAN	232504	261838	274183	264705	270715	265721	255587	279970	284693	294251	301716	279727	300706	281247	293302	296641	276274	281102	272484	281224	279137
P30125	LEU3_ECOLI	5314.18	1516.45	0	2821.72	0	3076.81	3027.06	5736.34	6274.77	4550.88	5269.77	6855.35	6431.51	6897.14	11457.2	13060.2	11151.4	12600.3	11358.1	11730.4	11032.8
P30153	2AAA_HUMAN	59147	64083	63277.1	63823.6	68989.4	57568.9	64461.3	67232.5	59576.1	53174.9	58618.9	61766.5	59120.9	59317.9	61651.3	65007.7	65360.1	63777.4	63145.3	62344.3	62101.6
P30154	2AAB_HUMAN	738.619	0	637.322	0	535.682	0	504.598	0	0	0	0	0	0	0	0	0	0	0	0	0	0
P30260	CDC27_HUMAN	0	600.011	0	786.285	286.79	751.074	412.132	0	0	75.2301	929.887	0	588.235	864.525	0	0	0	0	0	0	0
P30405	PPIF_HUMAN	0	0	434.839	0	0	883.007	0	0	0	0	0	0	0	0	0	0	0	0	0	0	0
P30408	T4S1_HUMAN	7024.72	4133.22	5598.13	5591.22	4933.26	5520.04	4406.48	5756.54	5339.68	5022.8	6234	5730.75	4608.11	5003.48	4939.55	3967.26	4673.36	5148.29	4490.7	4958.24	4266.84
P30419	NMT1_HUMAN	18030.9	15721.8	12143.9	19875.5	14104.3	13975	13642.3	16846.1	11932.3	13538.2	15270.9	18324.1	16461.3	13086	16600.5	12915.4	16310.5	17673.1	14818.9	15020.5	12850.8
P30519	HMOX2_HUMAN	4495	5524.98	4769.28	4811.29	6127.74	4832.52	5766.65	3513.09	5716.47	5489.91	4979.44	4921.95	4160.86	3800.8	5338.64	5258.83	5608.41	4138.76	8848.51	7163.99	5902.81
P30520	PURA2_HUMAN	11160.4	11759.1	15557	11574.2	11975.3	11701	11147	10595.3	14815.2	12431.2	12560.9	12122.2	11893.6	10701.8	8537.11	14031.9	11076.6	10771	7976.52	8567.79	10423.2
P30533	AMRP_HUMAN	3533.45	4141.32	5868.37	3438.24	5627.73	3922.56	3763.45	3795.36	2552.22	1847.62	0	4609	0	5217.51	5625.53	3970.72	4373.14	0	3405.39	4224.91	4231.12
P30536	TSPO_HUMAN	9082.25	9263.83	7751.6	7504.83	8299.02	7609.31	8935.51	7909.28	6801.54	7134.92	7392.72	8921.14	7182.12	5819.61	7770.13	7512.9	9139.91	7077.52	9929.8	7885.11	9566.74
P30566	PUR8_HUMAN	4285.31	4423.91	3525.21	3643.06	3656.85	3738.28	4622.22	3943.41	3175.86	3256.5	4483.25	5227.12	5628.1	2886.61	3101.05	4181.69	4161.59	3603.59	4013.34	3406.81	4601.75
P30622	CLIP1_HUMAN	1623.59	1569.99	2196.7	1526.25	1348.09	1727.52	1601.6	0	0	0	0	0	0	0	1187.58	884.587	1377.66	1781.73	1232.63	1720.76	1378.63
P30626	SORCN_HUMAN	12411.3	14961.2	14958.8	14910.1	17060.4	16120.6	14714.5	16739.1	13810.1	11913.7	14234.4	13472.7	15244.7	13952.9	11994.4	19169.1	13130.5	15994.3	14495.8	14869.9	14328.6
P30740	ILEU_HUMAN	22792.6	22876.5	19197.4	23124.2	19390.2	23093	24773.4	20727.2	20444.1	18262.6	22363	24473.6	22342.3	21418.8	18039.5	21380	15902.7	18411.2	17359.3	20181.5	18925.6
P30825	SL7A1_HUMAN	1136.74	927.654	1007.43	1275.89	1297.16	0	0	0	0	0	0	0	0	0	0	0	0	0	0	0	0
P30837	AL1B1_HUMAN	4089.4	4750.92	3572.89	3014.56	6860.69	3856.12	3597.41	4820.23	4477.7	4932.85	5318.96	4553.54	4342.04	3787.82	6548.13	2571.25	2755.31	5047.26	2237.26	6535.38	2177.08
P30859	ARTI_ECOLI	0	0	0	0	0	0	0	0	0	0	0	0	0	0	0	0	456.68	0	957.993	0	987.038
P30876	RPB2_HUMAN	7161.09	7464.75	5562.94	8229.44	8562.82	8096.42	6432.28	7691.14	9251.74	6914.91	7284.69	9878.49	5463.77	4672.72	6819.67	6254.14	9283.03	9181.49	7373.24	8535.1	8272.2
P31040	SDHA_HUMAN	24882.9	24156.5	27895.2	25088.6	25984.2	27882	24001.8	21811.3	22288.6	27161.6	24744.9	29209	23828.3	23862.7	24541.9	29318.3	26023.1	20957.2	27975.8	27171.1	30390.8
P31057	PANB_ECOLI	0	0	0	0	0	0	0	0	1288.2	1518.67	1259.12	1831.57	1861.74	1581.21	3692.4	3245.75	2296.63	3539.66	2349.52	2722.41	2752.42
P31120	GLMM_ECOLI	0	0	0	0	0	0	0	0	0	0	0	0	0	0	526.638	1088.05	567.046	993.597	1087.55	497.576	687.31
P31150	GDIA_HUMAN	8500.05	4928.1	6574.04	4862.57	6484.35	6799.49	6714.6	5328.52	6823.29	3493.77	3849.4	5997.78	6414.59	7072.43	6454.43	7734.71	6060.51	6723.78	5327.21	4733.02	5418.53
P31150;P50395	GDIA_HUMAN;GDIB_HUMAN	21130.2	20750.2	20956.2	16761.3	24732.9	21252.2	21307.8	21993.9	21727.3	26718	26815.1	25982.7	25085.7	19043.2	25738.6	21952.4	25675.4	27954.4	30139	23498.3	28411.9
P31153	METK2_HUMAN	38402.6	41323.8	39276.6	39305	39500.5	33724.6	40192.8	36987.9	41412.5	39987.5	41781.8	36050.8	39111.3	39298.5	34957.7	40786.4	40883.5	42396	38315.9	40408.7	40561.1
P31327	CPSM_HUMAN	510909	494216	511617	518496	492703	506794	494491	506623	495833	495821	476391	493638	492553	490347	484051	504846	461836	477382	466292	448949	457310
P31350	RIR2_HUMAN	9192.36	7139.54	6165.96	6963.54	6655.5	8925.9	9677.2	8522.81	8914.97	8114.28	8102.4	11377.4	10518.8	7238.19	9220.22	7377.7	9868.16	9403.13	8221.47	11445.5	7394.18
P31431	SDC4_HUMAN	413.837	469.964	692.093	0	0	432.004	313.5	0	0	0	0	0	0	0	0	0	0	0	0	0	0
P31483	TIA1_HUMAN	749.576	1303.83	2718.09	1046.1	946.146	1312.13	1199.48	1949.11	1794.92	1907.35	2043.75	1117.87	1503.26	2495.13	1073.83	1141.84	1528.32	810.461	3142.44	2005.87	896.15
P31483;Q01085	TIA1_HUMAN;TIAR_HUMAN	11509.9	12721.9	12615.5	13542.5	15385.7	12978.7	11368.4	13934.7	12217.4	10410.8	13570.7	13454	14603.7	14270.7	12948.1	15154.8	11335.3	13412.4	12172.5	12627.3	12769.8
P31663	PANC_ECOLI	0	0	0	0	0	0	0	0	0	0	0	0	0	0	2414.63	1262.85	2193.98	0	1282.8	1447.17	1917.24
P31689	DNJA1_HUMAN	15295.5	13561.8	13220.5	15339.6	15529.5	13317	12357.1	15253.5	14206.2	15049.8	15740.9	15708.7	8940.04	12969.6	11548.8	10201.4	11184.2	14398.9	15204.8	12888.3	12514
P31930	QCR1_HUMAN	29220.4	27626.8	28813.9	27111.3	28336.9	29452.9	26065.6	28579.7	22606.4	26701.7	26449	19272.1	27008.6	27414.7	30704.1	30475.1	26599.9	26605.7	26900.7	30749.7	32097.5
P31937	3HIDH_HUMAN	2119.42	2060.15	1964.36	2696.57	1671.69	2319.61	1667.97	1131.64	1001.78	1775.34	2204.04	1335.37	1455.06	2114.53	1784.18	3405.24	1751.77	2313.73	912.758	835.414	2096.58
P31939	PUR9_HUMAN	51131.1	52279	59040.1	45839.9	54169.1	53411.3	53176.7	59745.8	50901.3	54420.1	58514.8	56091.7	54166.1	50660.3	53132.3	55325.5	55804.9	50889	47820.8	48302.8	51983.1
P31942	HNRH3_HUMAN	31017.9	29562.3	23702.7	25442.8	26970.4	29112.5	21222.9	32697.7	32146.9	30980.2	33685.8	33390.3	26828.5	31433.6	31397.4	30358.4	28216.8	28737.9	32187	29345.6	29938.7
P31942;P31943;P55795	HNRH1_HUMAN;HNRH2_HUMAN;HNRH3_HUMAN	22750.5	22910.8	19297.3	20192.5	21878.9	21458.1	22106.1	21157.1	20384.1	24226.6	21819.1	21052.9	22070.3	21145.9	21773.1	20301.6	20335.5	19509.3	20427.9	20843.9	19642.6
P31943	HNRH1_HUMAN	34809.1	39201	41471.5	40852.3	39417.1	38602.6	34871.9	37159.3	39189.4	34175.2	40703.9	35485.3	43229.1	40324.5	40453.1	47166.7	35261.7	36868	36887.8	45966.9	39978.9
P31943;P52597;P55795	HNRH1_HUMAN;HNRH2_HUMAN;HNRPF_HUMAN	31943.9	33384.9	31097.6	31888.8	31362.3	31908.2	31751	33716.3	31162	30754.2	30954.1	28285.6	29852.3	29286.8	30363.9	28855	30561.5	33358.3	28871.2	31012.6	29852.3
P31943;P55795	HNRH1_HUMAN;HNRH2_HUMAN	13700.8	20909.1	19890.1	12851.4	15739	22463.8	21141	15936.5	21975.7	19566.2	14158	18804	28239.2	19744.2	9095.34	18656.3	15282.2	11509.5	13717.8	15563.4	18432.2
P31946	1433B_HUMAN	62209	56853.4	57763.7	68454.4	63532.8	60333.9	77686.3	50695	48428.8	48999.7	47332.2	42876.1	42196.8	46299.9	45590	50443.4	60979.7	78167.4	42571.9	69514.7	53473.9
P31946;P61981	1433B_HUMAN;1433G_HUMAN	15629.7	13418.5	15700.6	16614.5	14905.6	13716.1	15525.1	13781.8	14134.2	14535.9	14232.9	16740.9	15663.5	16679.9	13195	17326.3	15900.1	15782.4	16992	14051.2	18786.5
P31947	1433S_HUMAN	66045.2	63928.4	75940.3	69473.1	67709.5	65988.2	64976.3	64534.1	52574.2	57721	70605.8	62178.8	59627.2	63007	61856.6	71196	71812.1	63210.2	68928.4	67509	65544
P31947;P61981;P63104;Q04917	1433F_HUMAN;1433G_HUMAN;1433S_HUMAN;1433Z_HUMAN	10517	6895.13	7868.57	8351.53	8754.65	7267.03	7825.01	7042.81	9067.58	8651.68	7735.68	7116.26	5661	6617.4	6981.58	8706.35	9080.32	7375.24	7328.18	7414.57	7243.46
P31948	STIP1_HUMAN	150866	157041	132854	145099	133962	150641	140769	152897	137345	155651	144832	152985	142562	146299	134634	151554	138948	155503	137354	152928	145478
P31949	S10AB_HUMAN	209445	194742	228013	219786	204521	198477	213007	209644	216715	221797	213952	232591	220026	230704	189340	201936	218412	204050	217038	214613	232235
P32004	L1CAM_HUMAN	11044.8	10767.3	12955.2	11698.3	10906.5	12090.9	13584.1	11327.4	12686.9	13168.6	11412	11968	11302.1	10706.8	15547.6	11649.8	14353.8	14109.1	10416.9	14775.9	10146.8
P32119	PRDX2_HUMAN	112152	107350	116357	109729	115551	106759	108908	123853	121603	121514	121203	129620	108861	110887	105954	120582	108280	113428	115452	108794	113348
P32119;Q06830	PRDX1_HUMAN;PRDX2_HUMAN	79756.8	70310.4	73247.1	69503.7	73340.1	82141.6	82010.9	91871.9	85421.5	87474.6	86658.8	86148.1	87737.8	84092.2	58204.9	60325.9	60023.1	53249.5	62778.8	57673.2	65258.3
P32322	P5CR1_HUMAN	3155.53	1557.15	3907.7	3509.05	3314.55	2317.38	3455.15	2197.59	3079.38	1309.41	4233.29	2521.63	2782	2830.82	3593.73	3790.5	3180.39	2750.4	3089.35	3252.51	3391.22
P32322;Q96C36	P5CR1_HUMAN;P5CR2_HUMAN	1472	3838.63	2058.02	2049.3	1565.01	2088.02	1162.82	2043.83	1611.76	1469.68	1600.16	989.656	1608.03	730.865	2123.21	1834.37	1927.58	1599.73	1954.31	1426.15	1486.59
P32929	CGL_HUMAN	1877.42	1281.63	1973.44	1828.1	1935.91	1816.6	1465.18	1185.85	1576.78	1034.19	2252.66	1946.03	1649.44	1302.48	1770.91	1951.65	2623.31	1565.75	2835.85	2337.95	1813.84
P32969	RL9_HUMAN	33022.5	22952.6	28786.2	25715.6	23310.3	28393	24516.8	21462	23653.2	33207.8	20296.3	24773.7	23118.1	28570	24636.6	31411.6	27416.2	28187.3	31256.9	22094.8	30039
P33176	KINH_HUMAN	28051.5	30671.8	27693.8	26978.6	23565.9	25694.3	28522.7	26483.7	25239.5	23854	23171	26901.9	23161	25292.7	32129.4	26467	25747.9	23886.2	26754.2	25288.6	31594.8
P33240	CSTF2_HUMAN	10702.3	9069.34	11404.8	11528.8	10024.1	10231.5	9634.43	10554.4	9288.63	9285.39	6530.31	10813.9	8700.89	9061.75	8590.65	10404.8	10444.6	11114.7	8855.42	10089.4	8669.92
P33316	DUT_HUMAN	38745.9	35610.8	36028.6	35951.6	34155.9	37373.5	32994.4	33860.3	40289.1	34537.6	36705.2	41419.1	34068.7	44305.9	33158.4	35703.5	40579.8	30166.9	31241.9	30564	31170.5
P33527	MRP1_HUMAN	1745.79	1971.01	1080.48	1783.76	1215.67	1212	1466.79	1267.91	2031.27	0	1172.99	1807.83	622.429	957.859	1051.08	1231.74	1575.27	871.301	1976.98	0	2293.02
P33897	ABCD1_HUMAN	6004.11	2648.95	3341.59	4105.49	2705.11	1542	3364.12	3843.68	3402.88	4332.28	2235.09	4142.56	4377.34	2550.75	3506.22	2972.94	4058.45	2783.05	2997.88	2558.8	2456.52
P33991	MCM4_HUMAN	42265.1	46037.2	40505.6	42334.5	45048.5	44668	44421	39647.1	37874.7	40928.1	38503.7	37825.3	45979.3	48792.6	39313.7	38801.4	40506.1	36538.6	38863.7	41615.8	39476
P33992	MCM5_HUMAN	48604.5	53473.6	48644.8	45051.5	42115.4	51003.6	49764.6	39512.6	42900.1	54612	41151.8	48037	48479.5	46398	49899.3	57329.4	47256.4	46283.6	45134.9	47038.1	41957.8
P33993	MCM7_HUMAN	43977.9	52127.8	46286.9	42093.7	47806.5	43291.6	42861	50042.9	47904	43346	34894.8	46402.5	48257.9	41701.5	46495.6	37726	47985.6	40844.1	41700.1	44039.3	42921.8
P34896	GLYC_HUMAN	17943.5	11943.5	9952.24	14388.8	13335.6	13578.6	11054	12365.6	16641.5	13516.5	13789.8	12909.4	14793.2	14666.6	10134.4	14809.7	13162.9	10492.7	9442.94	14621.2	9552.6
P34896;P34897	GLYC_HUMAN;GLYM_HUMAN	0	0	856.403	0	0	0	0	1672.75	2685.03	672.913	1194.92	1010.01	1277.32	266.347	437.131	1592.8	534.699	0	465.312	0	0
P34897	GLYM_HUMAN	125660	123107	127257	128965	133637	114808	123032	120382	129200	123183	119939	119616	133782	119050	131410	120901	132698	135257	116847	127940	124699
P34932	HSP74_HUMAN	68080.7	71608.1	65200.7	62169.2	69739.6	65951.5	64765.2	64592.8	65437.4	73509.7	66932.5	73774.7	68739.8	70483	72465.6	62603.4	68848.9	61904.6	69076.8	62019	68737.4
P34949	MPI_HUMAN	1284.56	3135.39	2143.22	1206.1	1677.23	1471.07	2242.57	1846.29	1716.5	2164.99	1783.31	1226.72	1729.46	1969.44	926.551	1875.42	2480.84	1678.51	1889.18	1933.14	4759.02
P35052	GPC1_HUMAN	1696.79	1591.96	822.384	765.257	1273.7	1476.27	1147.34	1539.74	4295.86	1394.15	1545.01	504.104	1799.98	1103.09	2433.62	1749.39	2346.93	2436.33	1959.25	1599.97	1927.91
P35080	PROF2_HUMAN	1364.88	1575.35	1380.26	1399.59	1369.39	1746.35	1576.49	2074.69	2480.88	1512.26	2203.68	1862.16	1721.49	1595.24	3206.35	0	2032.73	2005.09	1858.25	1205.21	3299.29
P35221	CTNA1_HUMAN	1493.31	1041.96	1817.05	1325.75	1667.1	1003.07	1911.34	1443.41	1689.84	1786.2	1489.84	2350.44	0	1161.96	1508.83	2582.11	2603.63	1398.91	1962.85	2184.84	2105.36
P35232	PHB_HUMAN	100151	98314.2	95337.1	99130.7	88776.5	95796.6	102189	96870.3	94863.1	99707.1	98750.2	96552.9	87493.7	99903.3	100403	87862	95494.8	92811.8	91397.2	91357.4	88764.7
P35237	SPB6_HUMAN	20967.9	23364.9	20677.9	24676.8	23277.6	23118.2	20956.1	20674.5	27040.5	24254.5	25324.5	25724.9	27403.5	20655.8	23000.5	26772.5	23322.3	24561	24985	21057.7	18532.1
P35237;P50452	SPB6_HUMAN;SPB8_HUMAN	3342.11	2644.42	2131.04	3491.02	2824.79	3376.02	3354.81	3330.1	3574.31	2142.59	3995.67	3276.03	3720.56	2298.81	3534.5	2808.51	3339.48	2273	2819.24	4064.7	3798.28
P35241	RADI_HUMAN	37194.8	36449.4	38504.2	35296.3	35079.4	35390	35521.1	41115.9	34927.5	37962.7	36486.8	32299.7	34340.4	31066.6	37228.5	33071.9	28888.1	31311.2	29925.6	31851.6	33734.4
P35244	RFA3_HUMAN	6476.79	5433.13	3578.42	4956.06	7665.34	5721.57	4399.32	4401.17	5961.27	3399.44	4393.83	5283.92	4719.71	5357.6	4187.3	4540.68	3963.72	3816.74	4121.29	6491.39	3575.08
P35249	RFC4_HUMAN	14385	15131.6	16299	15312.5	17645.6	16192.6	14643.8	19052.4	17895.4	17499.9	14814.4	14989.5	13453.3	17168.9	17173.9	16720.9	18667.9	18838.5	17948	20004.7	17370.1
P35250	RFC2_HUMAN	12719.5	11924.3	14402.2	16538.7	14390	13733.4	14740	12704.6	13261.9	11510.7	12723.1	12501.7	8571.32	15605.4	14164.9	14659.4	16546	12991.7	15439	14868	15476.7
P35251	RFC1_HUMAN	874.516	1333.48	1038.15	1034.46	1470.94	1357.32	1058.91	0	0	0	0	0	0	0	432.874	761.152	635.528	0	1293.64	0	1161.5
P35268	RL22_HUMAN	51979.3	53409.7	51660.6	52311.3	50667.1	53705.9	54539.4	48515.6	46971.3	52097.4	46408.2	50466.3	52566.2	49765	40192.4	36426.7	42622	34289.1	38310.2	38920.9	37383.6
P35270	SPRE_HUMAN	11070.3	6301.57	7666.33	7681.23	6656.84	8544.35	9145.51	8904.62	8792.66	8739.19	11383.9	10721.4	7865.53	8658.58	9185.03	7339.06	8151.45	6249.06	7442.6	7865.52	6379.39
P35354	PGH2_HUMAN	2612.23	1786.92	1438.95	1725.81	1823.5	1511.01	1543.77	0	0	0	0	0	0	0	0	0	0	0	0	0	0
P35368	ADA1B_HUMAN	0	0	0	0	0	0	0	0	0	0	0	0	0	0	1721.45	1302.12	928.584	1298.58	1428.78	912.806	1052.5
P35414	APJ_HUMAN	0	0	0	0	0	0	0	4220.32	0	5906.45	5762.48	0	0	5127.16	0	0	0	0	0	0	0
P35573	GDE_HUMAN	1101.89	802.145	1895.56	696.49	782.371	1006.94	764.276	0	0	692.539	1574.36	874.561	0	1029.03	503.544	1337.49	884.34	1388.71	727.95	724.967	1022.69
P35579	MYH9_HUMAN	172331	152967	165958	160772	158785	161084	162896	151868	159030	152952	163619	168370	159107	164539	166367	178715	159379	171157	159929	173729	149209
P35579;P35580;Q7Z406	MYH10_HUMAN;MYH14_HUMAN;MYH9_HUMAN	0	0	0	0	0	0	0	5163.43	5469.76	4471.75	5451.44	4864.15	4621.77	4600.2	0	0	0	0	0	0	0
P35579;Q7Z406	MYH14_HUMAN;MYH9_HUMAN	4791	5279.36	7516	6637.51	7222.64	6972.33	6661.33	7504.75	6393.72	6622.21	6786.17	8130.62	6452.99	6472.66	3360.16	5701.25	6515.59	5885.6	5964.87	6592.88	5893.11
P35606	COPB2_HUMAN	25670.6	28483.3	23336	27655.5	32531.8	23792.6	24785.7	25501.5	25892.4	25036.6	27687.6	28229.1	24230.1	24941.1	27096.1	29380.3	26116.8	31591.9	29440.8	24486.5	25571.5
P35609	ACTN2_HUMAN	17662.2	21768.2	19820.9	19529	18049.6	18620	18623.2	21632.1	24891.5	22777.8	22538.9	22007.3	20091.9	20130.4	20902.7	25104.5	20086.6	22970.7	21976.5	27107.7	24010.4
P35610	SOAT1_HUMAN	845.131	717.22	663.875	2346.51	1104.06	1682.01	1180.31	2349.53	1820.34	2044.6	1022.59	2112.48	1176.07	1315.87	0	0	0	0	0	0	0
P35613	BASI_HUMAN	43768	52206.3	54043.8	57243.6	54959.9	44466.9	49001.4	51720.8	52378.4	46115.4	49473.8	54236	50941.5	57590.1	52775.8	57927.7	54022.4	48622.4	42192.1	47058.6	54795
P35637	FUS_HUMAN	17382.3	16643.7	15520.2	18188.8	16627.2	17777.6	21384.8	16796.1	15341.8	17849.1	18671.1	20538.7	16279	19288	15609.6	18536.5	17393.9	17555.2	18250.1	17417.9	20746.5
P35637;Q92804	FUS_HUMAN;RBP56_HUMAN	39047.1	38237.6	39810.3	39769	39197.3	36551.7	44664.5	35707.5	34700.4	35929.4	36411.8	34084.1	40360.6	36517.8	46141.3	45508.2	43840.8	48354.5	43274.3	43617.3	45676.2
P35658	NU214_HUMAN	13931.4	12949.8	12716.2	12825.3	11906.8	12998.1	13969.7	12367	11161.6	10824.1	14096.5	11039.8	11611.4	12665.4	12175	15142.1	13788.2	15190.3	13847.3	16133.8	14583.4
P35659	DEK_HUMAN	40676.8	39630.6	31518.3	38385	37154.1	40218.2	36253.1	35987.7	35243	38982	38638.1	34629.5	36805.9	34531	38902.5	39371.8	39107.3	35887	38929.6	32949.5	29958.6
P35754	GLRX1_HUMAN	1398.66	1690.47	1835.62	2044.37	1568.12	1788.01	1555.01	1741.96	1056.18	1591.69	1713.79	1333.72	1491.6	1753.44	1719.38	2125.04	1413.81	1448.2	1162.37	1681.95	1169.64
P35914	HMGCL_HUMAN	0	1135.65	1581.38	798.741	1401.17	1098.98	1344.77	0	0	0	0	0	0	0	0	857.412	1369.56	1233.46	1197.63	2012.97	1331.28
P35998	PRS7_HUMAN	43760.6	35145.1	43819.1	40979.7	45782.8	39359.8	42128	40415.5	35763.3	37537.7	40847.1	41805.2	42020.7	39923.1	37426.5	36447.1	38940.2	33687.6	32679.8	40152.8	37355.2
P36404	ARL2_HUMAN	3595.8	4954.54	6433.11	6395.28	4521.42	3879.29	4168.74	4456.54	2613.61	4026.93	3502.26	5005.94	2677.39	5613.87	6930.78	6183.89	5114.51	4842.78	7931.41	6829.17	3801.24
P36405	ARL3_HUMAN	5499.76	5098.15	6350.13	6437.57	6505.45	6578.59	6985.23	3342.56	3372.34	5634.03	6187.63	5347.34	3090.31	4647.04	4643.7	5171.06	3797.25	4948.42	6322.47	4988.99	4674.48
P36507	MP2K2_HUMAN	1727.74	3917.95	2550.08	2721.23	0	2064.42	2901.6	1658.04	2364.48	2080.36	2299.1	1412.78	1943.19	1818.84	1608.02	1312.74	2183.03	1931.55	2785.26	1723.96	1462.83
P36507;Q02750	MP2K1_HUMAN;MP2K2_HUMAN	5727.97	7170.09	6816.1	6500.54	6532.87	6581.69	6649.8	6853.83	6816.56	9142.74	4391.27	5528.89	5850.67	5308.8	3269.58	5243.69	5651.47	4761	4577.01	6925.15	4964.82
P36542	ATPG_HUMAN	45221.9	46484	38139.2	43298.1	43112.2	41774	40751.8	42824.7	45392.7	43061.6	47400.2	47633.3	44101.2	39831.8	44239.1	44947.6	43116.1	42002.2	47758.4	39615.6	44820
P36543	VATE1_HUMAN	5474.49	3695.87	6267.45	5753.84	3924.88	5646.9	4759.49	5572.1	4987.38	3064.33	3610.38	4470.92	4727.02	4031.05	5747.23	4683.2	6224.77	6749.8	5389.2	5272.92	6266.76
P36551	HEM6_HUMAN	1828.8	1383	1923.74	2078.49	970.471	1503.02	1416.54	1615.23	0	1353.05	2003.99	1789.7	441.601	1227.72	0	0	0	0	0	0	0
P36578	RL4_HUMAN	257881	254839	259333	246894	253880	244278	242781	226880	223155	229454	234197	239552	238220	224622	269984	241395	256423	265354	244338	255678	251309
P36639	8ODP_HUMAN	0	729.497	396.667	655.184	369.061	687.005	582.036	0	659.874	386.37	0	466.156	782.922	0	0	0	0	0	0	0	0
P36683	ACNB_ECOLI	0	0	0	0	0	0	0	0	0	0	0	0	0	0	576.595	522.422	698.342	978.251	1397.76	963.616	937.085
P36776	LONM_HUMAN	30293	32824.9	34547.9	28098.1	29853	26504.3	28215.8	28650.5	28613.1	28594	29261.3	22916.2	26549	28150.4	26438.2	29606.4	26182.8	25886.3	26424	23869.9	21752.6
P36871	PGM1_HUMAN	39791.7	40802.7	32967	30263.3	33916.3	39017.2	37180.4	40425.6	40630.5	36434.5	37563.1	34954.6	33677.2	37313.6	41947.3	38218.5	39454.4	39353.2	40857.1	42266.7	42354.7
P36873	PP1G_HUMAN	3777.58	3692.83	4276.11	5390.08	4580.72	5243.6	5116.23	6399.28	7110.44	4889.11	5078.57	5756.75	4972.65	7509.27	4223.25	5051.11	5613.51	6616.28	5813.81	4665.01	4861.78
P36873;P62136	PP1A_HUMAN;PP1G_HUMAN	1519.14	1851.8	1180.04	1211.84	1269.13	1362.01	938	1455.48	1772.94	1612.03	1435.41	1605.64	1128.82	1111.36	0	0	0	0	0	0	0
P36873;P62136;P62140	PP1A_HUMAN;PP1B_HUMAN;PP1G_HUMAN	17253.9	19575.4	17963	20292.3	21900.6	19974.1	18116.5	26774.6	23971.6	20980.1	22727.4	22840.8	24941.5	21611.4	18866.9	20361.6	22087.2	20227.5	22388.7	20792.5	19688.7
P36915	GNL1_HUMAN	2212.14	2444.91	2119.32	1181.52	1614.62	1363.75	1903.54	0	0	0	0	0	0	0	1982.6	1098.3	1647.29	1668.59	1853.18	1663.36	2886.93
P36952	SPB5_HUMAN	112961	121022	123977	122278	127107	124409	124132	120281	122887	122757	127206	117431	120294	126817	117485	128237	118594	120846	129960	118550	115076
P36955	PEDF_HUMAN	9588	13480.1	14519.3	12504.4	13225.1	13327.7	10464.2	13108.3	17763.4	16043.5	13322.1	17545.9	13829.5	13626.4	11003.5	14902.1	14272.7	14165.3	10187.4	10087.1	5476.38
P36957	ODO2_HUMAN	18372.9	20607.7	19861.8	22031.9	22795	21546.6	22501.3	22268.2	20088.5	17058.4	17688.4	19481.8	19282	18909.3	20994.4	18188.3	16848.1	21236.5	21685.5	17107.5	16593
P36969	GPX4_HUMAN	2972.19	2750.24	1258.49	2621.89	2650.74	2453.58	2139.83	1908.22	1992.87	3170.5	1730.25	2727.48	1493.09	2750.57	2782.81	3533.45	2713.4	3220.86	2061.16	3451.2	1776.11
P37108	SRP14_HUMAN	12288.5	10523.8	11377.7	10273.3	9756.5	8244.41	9427.99	9992.34	10187.1	11966	9597.86	9939.27	9406.49	8258.66	10549.7	11296.8	9433.16	9632.75	10779.6	8877.87	10903.2
P37198	NUP62_HUMAN	2619.42	3348.77	2447.72	3404.02	2250.01	2894.59	3012.92	3902.89	3821.37	3676.99	3725.21	3570.83	2033.59	3026.71	1917.67	4711.74	3932.16	2961.28	4305.98	2729.02	4073.03
P37235	HPCL1_HUMAN	3894.13	5266.88	6151.5	3594.54	5810.72	6113.45	4841.61	4954.32	4977.89	4495.02	3806.09	6373.91	5631.62	3823.03	4196.53	5875.84	4675.22	3853.92	2976.5	3785.24	3922.72
P37666	GHRB_ECOLI	0	0	0	0	0	0	0	0	0	0	0	0	0	0	3594.65	4986.55	5243.79	6014.4	5694.57	7008.4	4425.47
P37744	RMLA1_ECOLI	0	0	0	0	0	0	0	3267.27	2176.04	1919.88	4631.57	1307.78	0	3652.98	6725.9	3918.94	6029.26	4899.07	4530.17	5172.21	5150.13
P37802	TAGL2_HUMAN	159827	161567	170980	155717	154131	143403	153964	185066	177134	165403	173188	169541	177462	164846	159169	168399	157833	153754	159468	161487	161503
P37837	TALDO_HUMAN	94811	88222.4	88090	89989.5	85917.9	83776.1	89802	82299.7	78400.9	85071.3	83478.2	77226.2	82000.2	93918.6	92167	86566.2	88841.4	92891.1	89552.4	88662.8	92128.2
P37902	GLTI_ECOLI	0	0	0	0	0	0	0	0	0	0	0	0	0	0	1615.3	0	1267.29	479.534	2811.94	1378.85	1054.22
P38117	ETFB_HUMAN	71156.7	72101.1	76944.6	62735.6	71257.7	80756.8	75230.3	69612.4	71618.3	63240.8	74436	63308.7	65840.5	70206	79905.8	72925.8	71468.5	63546.5	73261.4	71824.9	82727.7
P38159	RBMX_HUMAN	88767	94767.3	93816.9	84904	98383.8	100866	95272	81532.1	96755.2	96959.8	86703.2	96626.8	97061.6	102554	89452.1	88364.9	92225.5	101963	86847.4	110721	107500
P38405;P63092;Q5JWF2	GNAL_HUMAN;GNAS1_HUMAN;GNAS2_HUMAN	286.367	0	0	1144.52	490.521	430.002	325.989	0	0	0	0	0	0	0	0	0	0	0	0	0	0
P38432	COIL_HUMAN	0	0	0	0	0	0	0	0	0	0	0	0	0	0	699.407	225.859	426.235	0	481.734	390.703	0
P38489	NFSB_ECOLI	0	0	1320.49	0	1418.52	1660.45	2401.54	2316.32	2754.94	1794.28	2736.58	2202.31	1736.47	2898.46	3876.35	4031.05	5083.95	3403.66	4255.49	4015.2	5978.68
P38606	VATA_HUMAN	17164.7	20717.1	16355.7	17577.2	14995.6	21451.1	16291.9	17964.2	14815	15431	16101.6	18782.9	16052.3	15740.7	18993.6	14526.9	18565	19068.8	18032	19558	17621
P38646	GRP75_HUMAN	283807	265226	277494	258998	269127	275449	258442	266002	266361	279927	285683	277922	275090	278661	257835	278836	299250	269425	258883	265470	275433
P38919	IF4A3_HUMAN	51223.5	46901.9	50936.9	48781.7	47125.8	48903.2	50055	42944.4	52121.8	44883.2	52088.1	45635	53929.5	51021	49627.6	60336.4	54382.1	55135	51275.8	55683.2	51713.1
P38919;P60842;Q14240	IF4A1_HUMAN;IF4A2_HUMAN;IF4A3_HUMAN	31671.3	27081.1	24536.4	36388.8	38668.7	37553.2	34206.1	31318	29187.3	36792.6	37506.6	38509.4	36052.2	35868.8	30947.3	32054.4	33799.3	41030.5	42955.5	33389.3	30300.5
P39019	RS19_HUMAN	126833	123560	124188	125618	120644	120599	121839	123832	116804	124126	131151	104181	120667	122663	115012	108797	111299	111391	129033	102070	113267
P39023	RL3_HUMAN	119946	116108	114043	117317	125257	131229	128380	119458	114794	120460	108531	119600	124779	115412	111460	117367	108073	118192	117855	121061	113503
P39172	ZNUA_ECOLI	11299.9	11002.7	12279	8958.72	10659.6	10853.9	12858.4	24798	24493.6	20050	25619.6	21368.4	20464	24861.4	36018.3	42658.3	35365.5	35173.6	26526.5	38467	32582.5
P39383;Q5GH77	XKR3_HUMAN;YJIL_ECOLI	0	0	0	0	0	0	0	0	0	0	0	0	0	0	2876.73	1728.31	882.914	0	2558.3	2973.19	1860.39
P39656	OST48_HUMAN	17221.6	17457.9	16788.8	19587.4	21469.4	18682	18163	17025	16393.9	13364.9	16887.2	15227.8	15286.8	14973.9	16769.6	15496.1	15610.7	15114.7	15417.9	17720.7	16646.5
P39687	AN32A_HUMAN	74894.3	77175.4	71587.4	73595.3	70033.2	69626	67271.9	56460.9	73208.3	74222.7	69499	73948.2	74750.4	72461.1	66481.9	60869.9	77156.9	74624.4	61050	82721	69739
P39687;Q92688	AN32A_HUMAN;AN32B_HUMAN	534.321	1460.75	2149.3	1816.13	1161.68	1509.01	615.761	2486.04	1932.22	1484.47	1910.73	2266.04	2590.06	561.228	3765.55	8692.63	8128.94	4693.7	2297.36	1673.19	439.259
P39748	FEN1_HUMAN	52650.3	49343.8	46575.6	48119.6	46162.7	48837.9	57504.4	45988.8	53252.9	46333	48858.1	51227	53362.9	55711.5	48857	48217.7	55071.3	47180.9	51886.4	51061.4	43763.4
P39831	YDFG_ECOLI	0	0	0	0	0	0	0	1240.13	1818.44	1717.4	1634.25	1502.05	1837.51	908.426	3193.13	2509.98	2437.54	1668.78	3248.05	3349.87	2981.79
P40121	CAPG_HUMAN	30566.1	31024.9	28525.6	31335.9	27829.2	29626.5	30726.7	27649.7	32093.6	30075.9	32042.1	31907.9	28104.2	29469.5	33495.3	29368.6	32484.9	34919.2	32290	25158.1	29079.1
P40123;Q01518	CAP1_HUMAN;CAP2_HUMAN	0	0	0	0	0	0	0	0	0	0	0	0	0	0	5919.96	4980.67	4201.46	5015.92	3574.68	4784.77	5431.28
P40222	TXLNA_HUMAN	3574.76	2948.91	1777.97	3897.86	2423.64	6643.38	4019.25	2318.07	2456.48	2399.55	5205.84	2995.78	2122.86	3767.92	3547.51	3452.12	3295.9	3842.62	4723.33	3144.69	4410.86
P40227	TCPZ_HUMAN	66870.6	63988	65445	63623.9	66949.5	69150.5	74156.8	58550.1	61136.5	57056.4	61959.9	57973.5	67504.9	59166.2	67249.9	65365.6	60969	64178.9	64743.9	69555	62673.7
P40227;Q92526	TCPW_HUMAN;TCPZ_HUMAN	22670.5	21586.9	18096.1	24860.1	21050.2	22622.6	21799.8	25065.3	23128.9	24585.5	19929.3	27009.8	21066.5	22161.3	26808.2	25167.5	21975.9	27532.8	27888.2	25867.5	21972.1
P40261	NNMT_HUMAN	34088.2	33879.5	25893.4	31596.1	33315.6	29835.2	31220	28539	36023.4	34630.6	33041.8	34317.2	27610	28226.6	33354.4	33742.6	33296.4	32432.3	32006.5	30922.4	31241.7
P40429	RL13A_HUMAN	74273.7	63951.3	61584.1	80659.7	78363.2	65414.7	64042.1	73078.8	69950.7	71448.5	76635.3	63867.7	57240.9	61817.6	71278.5	73874.2	76437.1	70778.5	67819.7	69688.6	57309.3
P40763	STAT3_HUMAN	2688.88	1720.26	2326.72	3337.03	2080.01	3357.8	3496.54	1878.72	2455.43	2315.52	2675.28	2244.12	3361.75	3871.57	2739.18	4038.91	2192.48	2125.01	2989.95	3391.83	3076.34
P40818	UBP8_HUMAN	1025.15	727.701	786.548	343.834	1308.37	1238.65	620.555	0	0	0	0	0	0	0	0	0	0	0	0	0	0
P40925	MDHC_HUMAN	75188.3	90765.4	92188	88611.4	92888.9	96572.7	95268.9	83368.8	82276.9	82041.4	82986.1	83393.1	78445.8	77086.8	83317.1	83592.8	79478.8	82656.2	81714.7	87225.9	93451
P40926	MDHM_HUMAN	151891	143346	145269	131632	151368	152378	127383	153823	134198	148890	141877	146000	146622	132784	141676	137234	139616	143057	127217	127963	103848
P40937	RFC5_HUMAN	13873.4	12949.1	15795.5	17141.7	14804.7	14529.5	11909	11713.6	14275.5	13913.2	13984.1	12916.6	15173.5	16005.2	14347.3	13680.6	8994.09	13663.5	15870.3	11100	10177.3
P40938	RFC3_HUMAN	4651.39	4454.87	8406.09	6145.17	4709.49	7098.28	6673.21	5940.29	4685.37	5748.62	2717.24	3879.46	7491.55	5701.26	5902.92	3672.65	6302.02	3975.59	6299.56	6722.19	5964.38
P40939	ECHA_HUMAN	60515.4	62457.1	61490	58591.4	62235.6	63281.7	58078.2	59454.8	63925.2	62304	64961	50769.8	57038.9	63404.4	60836.5	62282.7	62749.7	62276.8	67691	59008.8	59036.1
P41091	IF2G_HUMAN	77450	71776.9	70605.6	74079.5	72879.4	68170.9	73527.2	64009.4	70151.4	65182.6	65368.9	71766.3	70791.4	57870.7	76688.8	65876.2	70633.4	73240.4	66827.5	70559.7	71243.5
P41214	EIF2D_HUMAN	728.97	1236.42	1472.04	913.163	1363.46	1093.65	1109.75	0	0	0	0	0	0	0	0	0	0	0	0	0	0
P41223	BUD31_HUMAN	1818.32	2410.73	2012.72	2066.9	2216.44	1896.59	2083.23	2383.54	2584.4	1975.34	1589.15	1510.74	1522.27	2571.21	2480.99	2142.94	2846.52	1306.4	1889.56	1993.85	2415.26
P41227	NAA10_HUMAN	10426.3	11680.7	12304.6	10111.8	9516.31	8255.7	11725.5	7226.15	10972.8	7589.13	10730.4	6696.22	7015.81	7983.88	6732.32	7962.49	11309	10266.5	10086	8328.07	6321.93
P41236	IPP2_HUMAN	8640.75	7057.89	9450.45	5628.91	7714.3	7301.69	8271.25	7613.19	5924.02	6965.12	7996.03	7338.44	6259.09	5808.67	8865.64	9960	9452.39	8369.13	8354.35	9634.81	10168.9
P41240	CSK_HUMAN	1239.35	3954.9	2655.58	1863.69	3390.46	2253.76	3861.79	2167.69	2663.39	2840.32	2725.27	2289.18	1850.82	2003.08	4056.8	4911.09	4648.08	3315.49	4008.38	6759.68	4074.05
P41250	GARS_HUMAN	65668.4	62956	57328.9	61612.4	63792.3	63566	59767.9	71668.2	63567.9	58130	54092.7	66310.3	61742.2	53857.5	53070.9	57678.3	57643.6	69077.6	64140.6	61219.4	62455.3
P41252	SYIC_HUMAN	75565.8	75915.4	83489.5	74613.4	77666.7	74621.1	74294.8	73998.3	79856	72564.1	76278.1	67122.6	76686.5	68797.6	67160.4	86346.4	72664.6	71880.1	75618.3	71729.9	62204.7
P41743	KPCI_HUMAN	1367.23	1772.87	2079.59	2438.47	903.183	1071.01	2048.36	0	0	0	0	0	0	0	0	0	0	0	0	0	0
P42126	ECI1_HUMAN	13271.6	10701.1	14950.2	13171	9850.57	11604.7	11540.9	11958.1	15121.9	11450.7	13343.1	12739.5	12706.5	12226.9	13090.1	14773.1	15004.2	14667.3	13036.1	10886	11619.2
P42166	LAP2A_HUMAN	19943.8	16650	18046.2	17770.9	15947.7	15093.1	16561.8	17353.1	19615.6	16722.2	19039.2	14573.7	16433.1	13936.8	16214.5	19994.9	18712.9	14930.8	19608.8	18036.9	22990.7
P42166;P42167	LAP2A_HUMAN;LAP2B_HUMAN	25065.6	22151.2	24969.1	29295.6	26406.2	26273.9	28015.6	25236.6	23245.6	25796	26786.4	21087.5	26807.2	27725	26516.6	24601.2	25048.7	27004	22807.3	23247.7	24938.3
P42167	LAP2B_HUMAN	11998.2	11306	9931.35	11779.1	10787.1	11090.2	14013.2	13988.3	12490.5	12018.3	11951.6	11350.1	9320.09	11518.4	9989.55	11777.9	8699.33	9315.37	14188.9	11225.5	11608.8
P42224	STAT1_HUMAN	7205.08	7790.59	7199.35	5156.74	6217.01	7764.31	6387.98	6244.16	6705.63	7108.92	5563.15	4375.21	6384.59	7544.06	8017.54	8280.3	7382.23	7481.33	5806.11	7229.62	5582.79
P42229;P51692	STA5A_HUMAN;STA5B_HUMAN	1141.53	1163.33	1491.39	2048.67	1167.21	1014.03	2254.13	0	0	0	0	0	0	0	0	0	1743.34	3341.07	2947.51	1004.05	0
P42285	MTREX_HUMAN	7709.5	11964	10331.4	10108.3	8810.87	8203.61	10567.1	10038.1	8407.17	8066.91	8175.96	10037.5	8408.84	8470.3	7378.37	13501.1	11287.1	9311.51	10020	11116.1	8575.89
P42330	AK1C3_HUMAN	35727.4	33449.7	35290.2	31559.3	38466.2	38539.2	43025.1	39478.4	41327.7	42214	36666.1	38475.4	43684.5	38066.9	34553.3	42279	40496.9	33902.7	41400.6	40048.8	46982.2
P42345	MTOR_HUMAN	591.495	1359	0	602.274	941.224	618.006	348.813	0	582.272	1218.87	841.737	471.623	668.553	715.179	1506.55	677.32	506.754	723.983	311.154	987.217	727.894
P42566	EPS15_HUMAN	2085.36	329.953	1387.49	1885.25	1089.44	1199.43	874.595	1850.16	1374.48	0	1245.92	1289.48	0	1851.34	0	863.105	1634.01	1753.73	1559.5	0	1824.06
P42574	CASP3_HUMAN	1781.17	1180.04	1749.41	1650.69	1934.95	1608.98	1901.83	1970.48	3279.98	2640.67	1611.42	1424.3	3106.86	1759.49	0	0	0	0	0	0	0
P42677	RS27_HUMAN	12268.2	14017.5	14951.9	14714.1	17245.4	15530.7	16694.5	14638	15391.5	10014.6	15894.2	13977.1	12497.3	15732.8	12031.5	16070.9	12213.8	17609.7	14835.3	15654.3	14902.9
P42677;Q71UM5	RS27L_HUMAN;RS27_HUMAN	39002.1	40484.8	37032.9	37745.4	39878.6	37238.5	34238.3	42759.6	42378.7	47842.9	46610.4	40520.1	38138	42844.3	42440.7	44766.1	40789.2	44058.4	40050.3	42319.4	34334.4
P42696	RBM34_HUMAN	4638.8	5067.34	5368.01	6542.54	5870.69	3686.58	5620.69	2376.65	3687.54	2538.76	4929.26	7845.06	2407.88	3375.14	0	1162.16	3191.49	0	1050.3	1692.39	1587.45
P42704	LPPRC_HUMAN	120025	113373	113501	113280	115730	123461	116824	114213	118953	103494	117289	107794	108972	111866	111486	129893	112303	108580	116258	112682	115532
P42765	THIM_HUMAN	33924.3	45971.8	42727.8	38784.1	42772.4	44180.4	43304.6	37330.6	39212.5	41462.6	36632.7	46444.6	38099.7	39989.1	38377.1	40554.1	38065.7	40872.2	41432.3	44550.7	37325.1
P42766	RL35_HUMAN	86620.9	83994.7	83037.1	81814.3	79859	86338.6	87098	89417.2	91003.6	85709.6	83690.3	84274.7	92601.9	89954.2	88170.1	82521.9	85501	86643.6	97768.6	87828.9	90797.9
P42771	CDN2A_HUMAN	3946.3	5837.16	3662.77	5566.44	4330.78	4728.13	5761.38	5845.77	5018.84	5876.73	4300.95	5249.42	4237.39	5447.46	4933.06	4058.38	3251.55	5507.06	3770.65	4274.43	3988.28
P42892	ECE1_HUMAN	1231.03	1199.46	1014.07	717.58	755.249	1039.01	886.792	0	0	0	0	0	0	0	0	0	0	0	0	0	0
P43034	LIS1_HUMAN	12129	12900.1	11801.5	15392.8	12420.6	15951.6	13222.1	15725	13541.9	17760	13202.4	12671.6	16649.2	15791	13378.4	15110.5	18756.8	13955.5	17550.6	17180.1	14959.8
P43121	MUC18_HUMAN	11456	10209	12191.8	11792	10960.1	12132.6	11784.4	12394.7	12436.4	12316.7	10775.7	12963.1	13609	10731.7	9805.15	12438	13405.9	11141.7	11680.4	12665.7	8295.37
P43243	MATR3_HUMAN	87013.6	90202.5	90260.8	93825.8	86856.4	99492.5	94779.7	95120.5	91770.5	98849.7	94396.8	87844	92459.8	89594	92376.9	88569.3	95746.8	95905.6	94534.8	90165.3	97301.9
P43246	MSH2_HUMAN	32339.5	38799.3	32610.9	37118.4	31976.5	39247.4	36119.8	34595.5	26519	33716.9	32327.8	34842.8	32872.9	33209.6	34698.8	36193.4	34883.2	35273.5	43160.2	35247.7	29189.4
P43304	GPDM_HUMAN	16780.4	16470.3	17334.1	18561.1	16730.2	17593.9	18435.2	16981.4	20013.1	13193.6	17686.1	21105.7	16495.4	16392.8	14797.1	16883	16868.1	14463.1	16517.9	16232.9	17122.9
P43307	SSRA_HUMAN	21268.9	22722.1	17984.3	17747	17429.5	19750	17058.3	28027.8	18286.9	22946.3	15218.9	17001.3	21444.5	18005.2	20020.9	20306.1	18227.4	19493.7	18247.8	16354.7	19959
P43353;P48448	AL3B1_HUMAN;AL3B2_HUMAN	0	0	0	0	0	0	0	194.192	0	966.845	0	854.618	504.512	575.495	0	0	1417.61	1511.5	1142.29	0	0
P43487	RANG_HUMAN	21831.7	21473.3	17218.8	20703.7	25174.8	16783.7	20145.2	18034.5	22502.1	18722.4	20721.1	18222.8	18138.5	22022.1	14494.5	14837.1	17088.6	17660	16653.9	18464	20921.8
P43490	NAMPT_HUMAN	30384.2	28978.5	24954.9	29268.7	24000.1	28810.7	28650.7	27443.6	24791.5	28638.9	32591.8	31399	27632.3	26495.8	30644.4	35725.4	26732.8	29759.3	31809.2	37937.2	33315.2
P43686	PRS6B_HUMAN	21908.4	21163.5	22589.6	20331.9	22721.7	18964.9	20735.8	17922.8	18281.6	19903.2	20161.2	17516.4	17186.4	20062.3	23356.3	18892.1	21000.9	25619.1	21232.9	19860.2	21076
P43686;P62191;P62195	PRS4_HUMAN;PRS6B_HUMAN;PRS8_HUMAN	8208.6	5665.85	4165.81	5468.05	7469.94	6990.03	7158.02	6569.81	6310.5	7069.24	6279.43	8431.47	7020.98	7373.62	5772.17	8733.85	6208.94	6943.64	9156.57	6373.85	7827.39
P43897	EFTS_HUMAN	13557	13349.6	13802.5	15058.5	12803.8	12316.9	14840.4	16492.6	14390.3	12099.5	15087	13608.2	14751.1	14216.5	14763.5	10266.4	14161	14138.3	16711.1	12549	16940.9
P45379	TNNT2_HUMAN	8982.99	8530.25	7238	7593.03	9472.89	9480	7665.34	10840.2	5711.93	7391.15	8434.83	9077.37	8284.6	6281.44	9668.05	11242.2	11644.3	7578.35	6499.79	8881.67	6634.59
P45877	PPIC_HUMAN	0	1501.08	1229.83	955.681	1569.68	1539.01	981.718	0	707.28	733.917	1064.25	900.865	1424.11	910.014	0	0	0	0	0	0	0
P45880	VDAC2_HUMAN	64731.2	71696	67302.7	77316.5	65537.9	73914.5	69381.7	60829.9	70085	67422.3	60289.3	65415.4	52868.4	64150.8	56918	64653.1	69270.4	57137.6	76667.1	58669.9	56951.8
P45954	ACDSB_HUMAN	0	0	200.823	154.354	386.19	213.002	0	0	0	0	0	0	0	0	0	0	0	0	0	0	0
P45973	CBX5_HUMAN	3189.31	3978.44	4245.64	3249.15	3807.16	3996.52	3335.51	5726.81	3628.2	4098.04	3333.16	6394.37	3160.74	2649.47	3993.37	2608.11	3784.36	2942.43	2700.59	3251.11	3914.96
P45974	UBP5_HUMAN	25796.5	27392.1	28028.2	29257.4	28918.5	28424	31086.1	27429.2	30541.8	25194	28490.3	26874.9	27555.2	31006.7	26815.5	30391.7	29504.7	30373.7	29504.9	30167.8	25501
P46013	KI67_HUMAN	34926.3	36789.5	37245.6	35464.7	37448.9	36927.9	37600.8	31466.6	28769.7	29453.3	30427.9	31267	33998.2	31804.7	36762.3	34991.3	37250.3	32457.4	38991.9	27241.6	34797.1
P46060	RAGP1_HUMAN	18563.6	17722.1	19642.4	20522.2	19164.2	18521	16313.2	19121.4	18319.2	16951.4	22237.9	22201.1	18182.7	20185	21304.6	19871.6	23330.2	19517.6	16523.1	18986.3	13436.4
P46063	RECQ1_HUMAN	23163	26320.1	22794.9	27625.7	22505	24861.6	23064.2	20652.9	22219.9	23351.8	18413.8	23343.1	24084.9	22715.4	29335.4	24931.9	25647	22664	25826.2	28192.6	25632.2
P46087	NOP2_HUMAN	40324.9	44890.2	45540.9	42758	46251	47875.7	46307	41245.1	38916.6	48201.4	40004.5	43216.5	46612.2	52083.1	52583.4	45310.6	50338.9	47273	49152.1	45803.8	44017
P46100	ATRX_HUMAN	1312.84	1110.17	2363.45	1688.62	1179.65	1722.6	1317.1	0	0	0	0	0	0	0	0	0	0	0	0	0	0
P46108	CRK_HUMAN	3096.48	3465.7	1740.69	3686.28	2203.1	2357.69	2977.5	1768.31	3009.85	3153.51	2264.38	2470.91	2769.88	2239.05	1395.45	3484.33	3146.48	2236.76	2407.38	1627.57	2610.73
P46109	CRKL_HUMAN	0	0	0	0	0	0	0	807.53	288.221	0	0	506.85	0	730.865	1525.79	2109.33	2469.89	1381.06	2085.69	0	2029.2
P46199	IF2M_HUMAN	1065.47	653.623	850.072	863.455	885.91	1521.88	917.115	446.663	0	0	1202.46	0	594.08	0	0	0	341.853	693.166	877.967	0	0
P46379	BAG6_HUMAN	3333.42	3368.54	3500.87	3659.88	3783.76	3255.47	4760.65	2714.25	1292.84	3793.39	4737.09	3808.11	3961.01	3439.24	2804.48	2095.98	3745.54	2795.84	3778.88	2822.36	3501.96
P46459	NSF_HUMAN	17782.5	15431	13519.3	16472.5	15753.1	18532.4	16930.8	17846.6	16614.2	14104.8	16523.3	15779	14757.8	12559	16728.8	18612.5	15820.8	16524.4	17388.5	16630.5	15225.7
P46776	RL27A_HUMAN	94635.4	90497.7	101970	98189.4	92634.1	100277	100692	95607.5	88394.3	91968.1	95195.2	89438.5	89797.1	91815	89044.3	87186.5	88960.9	89070	83620.8	86255.8	85068.8
P46777	RL5_HUMAN	130293	132991	128046	129883	138510	123194	140062	145873	136338	133623	128977	134639	127040	134902	127918	142352	144650	141844	140579	124139	128538
P46778	RL21_HUMAN	28811.5	27458.2	23010.9	29780.6	28350.8	27473.5	28134.7	29598.9	31214.6	31619.8	31455.2	29057	31108	27229.2	30820.4	32021.6	29329.3	31262	33290.1	36677	28109.2
P46779	RL28_HUMAN	64780.9	42596.3	51316.3	61780	49093.2	55898.1	49526.9	62200.8	61932.5	64439.3	61599.2	55634.4	57461.9	61498.6	66398.7	63335.6	55161.5	62557.5	61112.3	66203.1	59758.1
P46781	RS9_HUMAN	256826	252250	241828	239316	258291	256763	235331	243416	248336	243041	255262	264930	238735	245202	241354	238881	258894	252638	252380	250995	248503
P46782	RS5_HUMAN	125367	125942	140839	128732	126902	115924	122650	106860	123897	127326	127267	132826	119695	124453	112162	122557	121619	123666	119570	125191	131494
P46783	RS10_HUMAN	31170.2	22350.6	23472.3	24034.8	21296.8	24685.2	25743	22851	24810.9	27451	22322.4	26176.2	27343	29039.7	27289.1	29120	27532.9	23811.9	27797.8	29654.5	31429.4
P46926	GNPI1_HUMAN	4948.32	6524.38	5213.13	4697.65	4590.19	5104.64	4350.46	5129.04	5495.95	4572	4984.06	5619.25	5674.26	3213.54	6675.6	5932.44	5795.77	6080.83	6551.02	5846.08	9422.53
P46934;Q96PU5	NED4L_HUMAN;NEDD4_HUMAN	0	0	0	1922.86	0	0	1626.2	0	0	0	0	0	0	0	0	0	0	0	0	0	0
P46937	YAP1_HUMAN	0	1134.58	1078.8	1732.38	2072.66	1363.01	1789.82	1259.36	623.846	1519.6	1157.04	2047.76	1343.11	1488.68	1731.86	2081.84	1286.32	2203.95	1056.53	2032.36	1672.63
P46940	IQGA1_HUMAN	189283	185968	184987	193976	198996	204732	184533	183928	185266	182059	185242	191730	190114	198778	181657	201118	198038	201539	196824	195729	175412
P46976	GLYG_HUMAN	3345.36	4597.71	3214.22	3743.11	3373.29	3883.08	3887.27	3191.48	4113.57	4404.83	2740.22	3442.55	2094.95	3107.98	3806.1	4635.08	4204.85	5162.81	4308.04	4830.41	4732.35
P46977	STT3A_HUMAN	16188.3	14047.3	11922.1	19275.3	11404	14708.7	16081	14522	13734.6	10410.6	11694.9	12415.9	15466.4	13259	14078.9	16493.9	13635.3	11058.3	9938.67	10719.4	13442.6
P46977;Q8TCJ2	STT3A_HUMAN;STT3B_HUMAN	3329.89	4315.59	3013.99	4413.85	2966.49	3405.02	0	0	0	0	0	0	0	0	0	0	0	0	0	0	0
P47224	MSS4_HUMAN	2800.52	1697.04	2752.84	3187.24	2258.63	2151.26	2153.57	0	0	0	0	0	0	0	3166.24	3838.95	2462.27	2601.57	3200.96	1985.06	2435.7
P47712	PA24A_HUMAN	17470.8	13091.3	14573.7	17080.2	14785.4	17321	17176.3	16577.9	15606.5	16240.1	18472.9	12262.4	19447.8	16906.2	17572	15021.3	14841.5	14867.6	16380.5	16928.6	15134.3
P47755	CAZA2_HUMAN	2257.09	1331.08	3153.7	1960.34	2569.45	1989.12	1507.16	2396.33	2246.94	1352.95	1503.74	2111.94	0	908.163	2091.14	2875.52	3205.53	2062.14	1360.84	0	1571.7
P47755;P52907	CAZA1_HUMAN;CAZA2_HUMAN	9294.71	10025.3	8919.18	8653.68	8173.83	10850.1	9810.93	7158.17	10173.1	8513.05	9123.76	8370.45	8445.11	10450.9	7730.94	8388.21	8560.87	8852.21	9483.23	7957.71	11171
P47756	CAPZB_HUMAN	40214.7	46668.7	49712	45852	42965.7	45876	45668	47354.6	36878.7	39244.1	47546.2	47034.7	44878.4	51194.8	48626.5	42038	45203.4	50461	41156.7	47019.2	45247.5
P47813	IF1AX_HUMAN	32007.6	28854.6	29587.2	30286	29652.3	29579.2	30056.7	30030.1	29862	29020.8	30137.9	27882.3	25071.7	26288.4	28685.3	34106	25202.5	28002.5	29310.5	29423.9	31340
P47897	SYQ_HUMAN	48512.5	45741.4	41497.9	40632.8	48125.2	44185.9	42781.3	41161.3	38481.2	43385.8	41005.5	43869.3	44509.5	39144.7	41641.7	46625.5	49450.9	48015.3	43557.4	48504.6	42938.3
P47914	RL29_HUMAN	26477	28370.7	28946.7	28975	26499.3	28930.7	27216	31780	30009	29944.7	28938.2	28784.3	30710	29905.4	32432.5	25792	23351.3	28017.8	26350.9	22772.3	25290
P47985	UCRI_HUMAN	36078.1	33156.4	28723.5	36993.7	29339.1	26960.4	34668.8	31260.2	26752.5	28217.5	30554.1	30770.2	29255.5	32919.4	26395.1	33273.8	27288.5	36979	34382.8	34645.1	29972.1
P48047	ATPO_HUMAN	46414.6	48486.6	45297.2	45197.7	46852.3	43262.7	50205.3	43282.2	41788.3	41565.9	49072.9	50083.6	51482.5	47988.7	52831.3	44461.7	43716	42808.9	49270.5	49801.4	51926
P48059	LIMS1_HUMAN	1968.05	2051.03	1582.23	1607.9	1741.44	2283.93	1620.29	2050.89	1875.41	1782.47	1364.27	2475.78	1985.84	1075.7	1614.42	1073.39	2202.22	2133.11	1660.72	2056.83	943.601
P48067	SC6A9_HUMAN	0	0	828.187	775.054	915.643	0	1105.37	0	0	0	0	0	0	0	0	0	0	0	0	0	0
P48147	PPCE_HUMAN	2016.74	1630.8	1893.48	1905.88	1439.34	1367.31	1703.57	1352.6	1267.69	1154.42	1506.78	2131.82	1122.77	1550.69	771.82	861.306	1014.46	1341.88	1319.23	1186.89	949.556
P48163	MAOX_HUMAN	7061.32	7119.69	6431.83	7047.09	6046.6	6675.42	7387.48	4411.88	5778.85	6142.45	3922.14	5647.77	5903.33	4591.06	7426	7106.38	7622.76	5668.71	7918.36	5496.4	7639.46
P48444	COPD_HUMAN	28944.7	26779.6	30658.8	28749.7	26655.3	26499.7	28758.6	27354.8	27907.4	24416.8	23892.9	28928.4	27578	24664.1	27416.3	31205.7	29927.4	29161	26860.3	23240.9	27544.2
P48506	GSH1_HUMAN	2118.28	1926.89	1821.9	1897.68	2392.31	2385.25	1684.85	1955.16	2499.1	1866.04	2326.7	3648.61	2097.88	5343.46	1906.24	3604.63	1379.53	2192.07	1893.86	3041.79	1869.99
P48507	GSH0_HUMAN	5277.91	5557.56	5308.95	5252.56	3906.31	4630.92	2544.51	3888.25	2634.42	3546.91	4492.56	4720.91	4237.19	3679.31	5880.87	7237.85	6251.83	4816.59	4936.81	7065.86	5136.36
P48509	CD151_HUMAN	6628.12	3950.14	3913.63	4172.95	4763.98	4528.42	4443.25	4952.32	5576.02	6292.97	4122.97	4333.93	3800.24	4729.49	5568.92	4229.87	4313.3	4867.59	6131.93	4463.71	4107.16
P48556	PSMD8_HUMAN	14261.6	13280.7	16931.3	13171.4	14024.9	16098.8	16260.4	10811.8	12665.1	13927.9	12771.2	16243.8	12562.6	14941.4	13513.5	12578.3	14434.8	14512	20514.2	14052.7	14536.1
P48634	PRC2A_HUMAN	1811.73	1261.54	1410.2	0	1214.65	1547.5	1326.02	1890.69	2095.88	2400.18	0	2152.05	1644.97	2829.53	746.865	885.818	1952.21	980.237	1762.59	547.09	0
P48637	GSHB_HUMAN	23749.3	25753	25366.9	28521.7	26012.8	24293.2	25132.5	21836.2	24380	28454.7	23668.9	29799.2	25012.1	25891.5	28197	21083.8	24574.2	24134.4	26030.8	27440.2	27132.8
P48643	TCPE_HUMAN	93224.2	97521	95197	93530.9	92877.3	91828.8	95544.1	103864	93493.4	95208.5	94084	97275.3	96792.4	90316.6	97836.1	99323.3	94688	95798.6	99148.7	88059.8	91309.4
P48651	PTSS1_HUMAN	506.326	767.35	0	422.092	456.033	270.688	476.999	0	0	0	0	0	0	0	759.054	0	0	1162.18	450.428	0	0
P48681	NEST_HUMAN	806.442	1305.44	976.313	1183.26	551.825	665.168	537.077	1485.6	2620.94	857.034	0	2350.4	901.284	1283.56	1585.45	733.954	1046.14	623.643	1073.72	856.381	843.637
P48729	KC1A_HUMAN	2594.26	4117.08	1940.08	3848.29	4151.17	1999.33	2235.88	3576.08	3359.04	2657.96	3761.34	1804.66	3079.54	2768.74	0	2834.68	3203.22	1016.74	4981.13	3826.28	1751.59
P48735	IDHP_HUMAN	9235.9	13304.9	9766.93	10036	11771.4	10301	10479	9587.3	10845.5	9387.25	10530	5801.06	8701.34	10260.3	8706.84	11652.6	8430.29	12166.6	11193.7	8266.02	9512.99
P48739	PIPNB_HUMAN	3048.1	4702.29	4374.44	3753.08	3741.92	3619.33	3995.38	6084.96	4264.46	6446.02	3160.77	5132.58	4064.71	3810.19	6987.32	5136.22	4781.65	6195.29	5202.89	4184.16	4363.78
P48741	HSP77_HUMAN	0	0	0	0	0	112525	0	0	0	155936	0	0	0	152939	148651	159749	159269	150308	154295	161964	154505
P48960	AGRE5_HUMAN	701.01	501.95	382.702	481.962	548.019	750.055	524.063	0	0	0	0	0	0	0	1154.18	0	925.885	933.331	1123.61	373.442	1081.83
P49005	DPOD2_HUMAN	2613.65	2594.49	2874.38	3115.66	3007.43	2940.67	3011.5	2172.25	2958.08	2486.26	3387.2	2182.87	1850.17	1500.14	2574.28	3280.79	3326.13	3043.74	2547.13	3225.78	2052.5
P49006	MRP_HUMAN	1134.64	742.27	672.142	1343.16	1093.82	652.091	291.491	1473.24	1167.96	945.982	2252.57	858.071	1319.97	1015.68	2362.29	887.497	311.292	0	753.598	0	494.634
P49023	PAXI_HUMAN	576.228	687.411	0	0	0	343.003	83.6837	0	0	0	0	0	0	0	0	0	0	0	0	0	0
P49137	MAPK2_HUMAN	972.629	0	0	0	0	0	979.599	0	0	0	0	0	0	0	0	0	1051.79	1199.43	792.491	1101.17	1630.42
P49137;Q16644	MAPK2_HUMAN;MAPK3_HUMAN	0	0	0	0	0	0	0	0	0	0	0	819.47	0	830.742	0	0	0	0	0	0	0
P49189	AL9A1_HUMAN	46687.8	50749.4	48431.1	49070.9	51814.3	49647.4	49509.5	48195	51404.3	47265.2	50944.6	51979	54512.9	52893.3	51207.6	50631.2	57675.3	45039	53466.7	47208.7	45331.7
P49207	RL34_HUMAN	95168.8	83639.7	91436.8	86217.2	90971.6	90214.3	88769	88205	92814.9	93229.4	86602.7	93174.5	80915.2	85373.7	90867.9	85849.7	85252.1	90455.9	96732	77114.4	87605.9
P49257	LMAN1_HUMAN	24610.4	21179.5	23960.9	24930.8	25070	24138.7	25934.1	20416	24634.1	21389.1	25193.8	19565.8	22738	23973.8	25367.1	22369.9	25272.1	22018.9	24632.8	24982.5	27652.7
P49321	NASP_HUMAN	78728.7	68540.8	74130.9	75336.8	71409.9	73637	70713.2	72103.6	71915.6	74859.9	83033.5	70677.5	65467.3	69430	70199	69363.6	66876.6	77313.9	79670.9	75239	75599.2
P49327	FAS_HUMAN	172196	175440	163144	175465	173315	167008	175201	168040	172607	173111	169408	169078	171495	166236	182759	182973	183452	173333	174609	172374	165562
P49354	FNTA_HUMAN	0	0	0	0	0	0	0	0	0	0	0	0	0	0	0	288.19	1359.13	0	1438.37	1128.72	1157.6
P49366	DHYS_HUMAN	902.333	0	795.201	2192.42	282.596	0	1178.19	692.948	0	1093.68	0	0	1461.03	1058.32	1017.37	887.144	794.446	0	519.523	573.857	1197.93
P49368	TCPG_HUMAN	116570	116372	108154	100035	107162	112219	114086	118690	110777	107239	118777	109074	106399	113776	110762	116695	119655	109804	119034	118774	113006
P49406	RM19_HUMAN	4120.52	6201.78	5209.79	4094.11	6169.78	5775.95	5875.82	3704.66	4478.78	4374.66	4829.27	2928.8	3822.23	3510.57	4468.5	6900.68	4887.93	3745.84	5550.68	4666.6	4867.24
P49411	EFTU_HUMAN	131799	134104	138766	139424	133365	136221	123207	136679	141323	134455	145303	132507	140163	132191	140414	134239	137466	140761	139721	141126	139214
P49419	AL7A1_HUMAN	39272.8	35250	31474	35537.2	34589.3	38241.8	38906.5	31768.5	35457.4	40437.6	40268.9	40542.6	35059.8	35599	35365.7	38467	38625.4	39735	34016.3	39794.9	37075.4
P49458	SRP09_HUMAN	9579.2	12375.5	11551.4	9213.36	10874.3	10224.1	9437.4	11187.6	10583.6	11243.9	12621	8207.6	11714.4	12096.8	9893.92	10580.9	9953.83	7892.18	9569.87	7021.2	6793.28
P49459	UBE2A_HUMAN	1774.09	0	740.222	1776.72	2016.6	1517.01	2471.77	1401.64	1177.53	1682.27	967.672	1637.09	1508.48	0	0	0	0	0	0	0	0
P49585	PCY1A_HUMAN	9565.29	8577.2	9697.82	9429.5	11025.3	9194.31	8581.15	5441.73	6305.95	6712.44	6391.67	6525.46	5213.75	6048.07	7593.32	5907.54	5938.26	5969.86	7633.15	8508.01	5008.73
P49588	SYAC_HUMAN	126236	114858	123413	122875	129864	120436	117786	133889	117006	122528	133132	138870	119420	114318	124041	119160	125012	116451	130273	119918	136255
P49589	SYCC_HUMAN	18822.2	16945.1	18742.4	19787.1	21644	17242.8	18066.1	20686.5	18343	17549.4	18919.7	24455.2	20253.1	17201.5	22796.6	21524.4	22975.6	17981.4	19513.2	18879.9	16939.9
P49590	SYHM_HUMAN	0	0	0	0	889.169	515.003	0	0	0	0	0	0	0	0	0	0	0	0	0	0	0
P49591	SYSC_HUMAN	19147.4	17417.1	22086.5	18560.6	20420	21697.2	17468.4	15696.8	17108.8	16358.2	17024	16006.1	15595.8	15847.7	20054.5	17881.6	16781.6	15354.7	16905.8	15442	18151.5
P49593	PPM1F_HUMAN	0	1639.54	810.759	0	854.231	794.822	2190.51	981.336	999.419	1692.71	1448.65	1221.58	1187.44	1301.39	1512.77	903.093	1318.72	1424.57	1117.89	1102.96	1596.17
P49642	PRI1_HUMAN	1712.4	1261.7	1158.94	1605.08	1807.47	1967.53	1554.64	1355.82	839.597	1891.76	1145.93	1613.87	1405.69	1180.37	1515.65	2415.61	1011.05	1151.3	2387.98	1488.32	1782.52
P49643	PRI2_HUMAN	6003.36	4861.83	5668.08	7004.74	4114.04	2704.91	3130.24	3965.48	5311.88	2183.19	3917.87	2948.46	3109.24	2013.73	2238.84	4098.89	2374.93	5447.76	3455	3033.92	3093.77
P49711	CTCF_HUMAN	2499.22	1164.3	1072.57	2668.24	1081.94	2045.27	1430.26	2325.1	1654.35	1668.67	2667.19	1920.95	0	2001.47	2073.73	1406.73	1622.86	1117.73	1981.52	2127.05	1006.35
P49720	PSB3_HUMAN	7291.81	10186	10329.4	9749.76	11006.2	9434.9	9925.38	11544.5	13392.8	9845.63	9232.07	10200.3	10378.1	9636.53	8092.89	7787.92	11044.7	6979.19	7023.74	8657.45	6667.31
P49721	PSB2_HUMAN	25317.7	23034.6	21326.3	24943	27099.8	24158	25849.1	22484.7	22084.7	21666.4	22041.5	23994.7	22359.1	23447.2	26372.6	25105.4	24539	26780.8	22050.7	27704.3	19774.8
P49736	MCM2_HUMAN	40612.8	45123.4	46506.9	47312.5	47699	46427.3	44342.6	40979.6	40718.1	40067	45056.5	48049.3	43187.4	43028.5	38031.2	44068.5	39992.7	45557.6	39996.6	41221.5	38726.6
P49747	COMP_HUMAN	7280.51	8174.22	5724.43	8367.75	6116.6	6742.97	8362.21	5303.92	7268.84	7563.35	8459.32	9206.42	4138.2	8825.91	6063.84	10936.4	5439.14	8325.44	9089.08	10758.4	10987.7
P49748	ACADV_HUMAN	79047	85776.2	83377	75594	77339.9	79564	81926	75090	88335.2	81440	80619.6	89173.4	76954.4	80778.1	74303	85232	84507.8	75028.6	79244.7	72374.4	71462.8
P49750	YLPM1_HUMAN	2481.15	1205.9	2442.81	1973.7	1704.73	2210.6	2308.21	1515.77	668.263	2498.04	1578.74	1883.36	1639.76	1632.45	2214.77	1982.39	1582.9	1438.12	1714.57	1576.61	2207.38
P49755	TMEDA_HUMAN	12927.9	14377.1	15699.1	13332.2	12506.2	14379.8	13629.9	16082.3	13417.8	13341.4	11501.4	11425.2	15243	15567.6	10767.3	12367.7	12139.2	14196.1	14092.7	10093.4	12807
P49756	RBM25_HUMAN	12478.6	13564.6	9176.41	11724.6	10755.8	11666.5	12594.8	13278.8	12692	13925.4	12309.1	9658	15005.3	15277.6	14162.3	14098.3	12619.6	9675.18	13842.4	13509.9	12333.2
P49768;P49810	PSN1_HUMAN;PSN2_HUMAN	1157.69	1059.17	1175.06	1771.79	1451.32	1962.01	1080.39	0	0	0	0	0	0	0	1151.11	2068.09	1489.92	1139.38	1054.71	1324.53	976.704
P49770	EI2BB_HUMAN	1924.96	2801.93	2633.44	2666.03	3854.72	2095.33	2652.8	3226.68	2320.62	3767.24	4473.12	3114.68	3189.27	3044.02	1914.93	2740.04	3558.67	1948.25	2967.82	2737.68	2699.6
P49773	HINT1_HUMAN	41521.9	33858.3	40920.5	37253.5	41759.5	40223.6	42307.4	41230.7	38593.3	41806.7	42721.9	40085.3	37044.9	36571.8	33057.7	32914.5	49023.9	41614	46299.2	39334	49479.5
P49790	NU153_HUMAN	8205.78	9161.06	9807.42	10608.9	6642.61	8460.77	9972.58	4041.11	6806.24	7215.04	5813.69	8822.84	4955.04	8231.05	7903.71	7231.82	8561.53	6219.74	6658.05	9871	7708.06
P49792	RBP2_HUMAN	23279.7	26078.7	25028	22260.1	25765	23705.9	21365.1	28139.5	26694.3	25646.9	27137	26745.3	22728.6	27648.9	24013.3	30038.6	28462.4	30326.5	24736.6	28265.4	30834.3
P49821	NDUV1_HUMAN	6841.3	11573.9	11135.8	9107.34	9257.03	11349	11192.3	8749.79	8295.17	10063.4	10786.6	10740.7	8723.22	10584	9112.73	11783.9	9273.09	11673.5	11593.2	10281.7	8711.38
P49841	GSK3B_HUMAN	1191.76	1383.81	1255.75	1189.03	806.954	1228.53	980.702	801.245	851.848	721.216	731.321	1027.84	463.789	585.708	2350.13	2786.23	1315.99	2675.83	3145.98	3236.36	2179.02
P49902	5NTC_HUMAN	6164.05	5763.79	3548.27	4990.4	6273.19	3876.25	5404.17	3238.92	4821.37	4081.51	6527.43	4942.2	3283.55	5008.74	8356.03	5479.05	5242.17	7063.63	4839.09	5634.98	4279.73
P49903	SPS1_HUMAN	1604.71	1592.01	1306.26	1810.72	1651.7	1645.11	1888.88	2508.81	1475.99	2142.48	1998.22	2798.14	1959.23	1352.75	1996.23	1731.62	1878.07	1482.54	1474.41	1289.86	1313.09
P49914	MTHFS_HUMAN	1871.26	2865.93	3703.45	3648.15	1628.31	2485.41	3288.1	0	2128.55	1029.07	1124.02	2696.6	0	1886.92	1754.08	3587.85	3300.57	0	1532.06	0	1377.41
P49915	GUAA_HUMAN	48615.3	49063.6	48262.8	44985.4	43994.8	49129.9	52667.7	45535.2	41409.9	38799.7	45363.9	42165	48478.6	48325.7	48072.7	49197.1	48752	45131.8	38469.8	44778.2	44423.3
P49916	DNLI3_HUMAN	949.52	825.844	1513.21	1150.11	641.444	1359.18	1027.4	1806.59	1019.81	927.694	1042.95	1269.27	1321.48	577.431	475.771	1040.85	1173.33	1134.59	0	0	116.818
P49959	MRE11_HUMAN	5554.44	5634.83	9563.43	5803.35	7551.05	8932.95	6168.37	10058.7	5302.15	7549.25	6368.57	7009.83	6368.22	6515.61	7626.44	8241	9031.11	10411.6	8021.2	7765.99	10018
P50213	IDH3A_HUMAN	22788.6	25277	29896.5	26241.8	24516.7	27816.1	25575.9	26528.8	32608.1	26782.1	28058.8	29405.7	31253.4	27230.3	30534.9	30227.6	36073.4	29128.1	25618.6	28677	28018.5
P50238	CRIP1_HUMAN	38901.2	39689.7	40786.4	30184	46127.5	42576.7	38728.7	34870.4	42925.8	44010.6	40908.7	40126.4	35152.3	39837.2	37438.8	37227.3	41743.6	41949.1	37017.6	44530	45241.4
P50336	PPOX_HUMAN	1796.9	1564.38	1836.89	2957.26	1246.62	1225.95	1355.23	1559.59	719.114	2534.66	1311.02	1264.46	1507.15	1800.51	0	0	0	0	0	0	0
P50395	GDIB_HUMAN	42523.6	38445.1	42569.9	37510.6	35861.7	40592.3	42262.1	40599.6	34620.9	37407.2	38685.3	40091.2	44722.2	38585.4	44437.4	41063.1	38658.8	40127.2	31641.3	36433.1	31356.5
P50402	EMD_HUMAN	25289.9	25680.8	25032.3	25220.2	23949.4	22899.8	25720.7	15983.1	21740.5	25837.2	19029	21196.6	20963.1	24374.7	20380.1	22435.1	23433.9	26140.6	23251.8	25214.2	24265.1
P50416	CPT1A_HUMAN	25385	29651.8	28994.9	27862.1	25118.9	27807.6	27435.9	25112.4	27686.5	27941.9	22995.4	24998.8	25353.9	28942	29570.1	26493	30908.5	24745.4	29019.6	27735	32097.5
P50452	SPB8_HUMAN	3514.56	4139.52	3296.79	3656.52	4478.71	4440.9	4145.18	4182.62	4392.8	7125.47	6556.46	5590.33	3650.07	2554.81	4915.3	6021.9	3543.63	4736.96	4992.67	5431.2	4402.09
P50454	SERPH_HUMAN	41660.6	50072	49060.7	48325.3	40856.1	50257.2	47865.4	44978.1	48198.3	46172.6	53758.1	48038.1	44700.9	49690.5	36423.6	42294.3	46999.6	44883.8	44833.2	49745.8	46687.4
P50502	F10A1_HUMAN	19892.8	17265.6	19565.1	17751.6	18345.3	23793.4	20803	19955	19542.7	19416.2	17423.5	18571.1	20931.6	18450.7	18551.8	18363.2	19208	20277.9	21616.6	19283.7	18207.7
P50552	VASP_HUMAN	6668.26	7091.56	7449.8	8057.13	5776.4	8227.03	9101.42	3923.69	6965.58	8834.73	6956.15	4007.23	7984.54	7346.94	6531.98	4343.01	6949.84	7154.84	4311.79	9465.69	6709.77
P50570	DYN2_HUMAN	17233.7	23940.1	22717.7	21472.1	20763	19896.5	22964.9	17566.7	17876.1	19869.4	19610.6	21361.1	20366.7	21777.8	20781.9	18545.3	22276.4	20706.8	22449.7	24852.6	22105.8
P50579	MAP2_HUMAN	5409.65	6414.07	6449.13	6670.29	9321.08	7159.83	7439.36	7726.17	9892.26	8167.13	7148.49	7648.17	5452.28	6231.67	7126.83	6028.2	5271.65	7187.71	7269.51	6813.03	8586.57
P50583	AP4A_HUMAN	0	599.73	0	748.781	0	829.005	1803.56	0	0	0	0	0	0	0	0	0	0	0	0	0	0
P50613	CDK7_HUMAN	794.497	0	194.184	817.749	906.299	437.003	548.314	0	0	0	0	0	0	0	0	0	0	0	0	0	0
P50748	KNTC1_HUMAN	0	440.61	864.917	0	0	742.153	0	0	275.716	799.961	0	843.502	1275.8	568.011	0	0	0	0	0	0	0
P50750	CDK9_HUMAN	2924.84	2305.08	1914.74	3922.6	3614.81	3560.85	3309.63	2881.98	3142	1581.59	2727.88	3806.44	2075.32	3141.82	2014.66	2573.51	2907.63	3747.6	2449.25	2956.56	4006.68
P50851	LRBA_HUMAN	974.957	671.863	1216.95	0	913.211	915.132	595.851	2833.25	1971.07	1152.25	0	947.143	2331.42	2786.87	0	735.012	281.833	1615.81	1112.91	1072.99	690.482
P50897	PPT1_HUMAN	1265.24	1356.11	2094.21	1760.73	887.161	1449.19	1847.91	2346.94	1027.23	1548.01	1597.77	1398.47	2010.75	2246.58	1260.29	2127.2	1871.35	2592.76	2120.66	1557.95	1106.38
P50914	RL14_HUMAN	67376.4	78951.1	72170.2	65873.7	63002.5	76227.9	78322.9	80139.4	79312.1	77235	73908.2	71346.9	71851.4	69278	70964.6	65602.2	67680.1	68112.2	62677.2	64628.8	60379.9
P50990	TCPQ_HUMAN	211000	230547	221523	225997	208722	216653	218552	214243	213029	201007	219094	211379	213964	214914	202724	220044	217768	195430	218641	206176	207790
P50991	TCPD_HUMAN	122552	122686	124454	117906	118195	121927	118152	119559	112680	118187	114608	107282	112090	116525	118179	129429	119412	118878	123192	126315	120238
P50995	ANX11_HUMAN	23580.1	24009	20828.4	23196.9	21058.9	22781.5	24150.4	21158.7	19294.6	23671.4	17642	27729.7	24112.9	25016.8	29600.5	29925.8	21965.3	22424.1	21119.1	24219.2	22163.2
P51003	PAPOA_HUMAN	1807.63	1583.32	1424.47	1288.02	1398.53	1413.73	1209.12	0	1193.97	0	0	0	0	0	591.098	813.912	818.345	1352.95	2313.78	1424.88	605.509
P51114	FXR1_HUMAN	6456.84	6900.94	8612.25	7766.37	6261.91	8253.33	6829.44	6228	7876.09	5726.13	6465.24	7263.24	9450.44	8057.62	11830.6	8181.7	10953.6	8646.19	10123.5	6852.86	8193.03
P51114;P51116	FXR1_HUMAN;FXR2_HUMAN	0	0	0	0	0	0	0	1901.54	1268.55	2891.29	0	1931.2	2208.72	1285.75	2685.23	2590.51	2686.81	4315.8	2516.33	2971.44	2452.96
P51114;P51116;Q06787	FMR1_HUMAN;FXR1_HUMAN;FXR2_HUMAN	5592.89	6056.92	5706.01	5804.69	6054.44	6196.04	4582.59	6840.93	4899.76	5416.56	5804.12	5259.05	6614.35	6660.2	4654.38	5463.83	4091.09	5965.41	5246.16	5727.38	6547.54
P51116	FXR2_HUMAN	2613.7	2239.77	2563.7	2230.6	2721.07	1702.31	2374.74	2186.1	1889.29	2016.95	2996.7	1934	2017.59	2682.9	1831.07	2420.77	3061.54	2887.24	2971.3	2719.14	3143.94
P51148	RAB5C_HUMAN	14346.5	9936.36	8603.37	10230	12435.6	9720.83	8890.75	9410.37	8953.62	8987.38	5942	10253.1	9847.58	9413.68	10042.4	11510.2	10049.3	9670.28	7703	10579	8984.82
P51149	RAB7A_HUMAN	38705.8	35343.7	32741.2	37320.1	34257	34405.7	31281.9	31995.6	37834.3	35664.6	36618.9	36296.3	36440.5	37050.3	43016.3	37196.3	42100.2	39924.1	33356.9	35817.9	32856.5
P51151	RAB9A_HUMAN	3261.17	5160.07	3757.26	6170.41	4564.1	4056.86	3319.82	3789.81	5161.2	5488.95	3191.81	5694.36	3899.33	3018.35	2833.86	5190.48	5583.42	3161.1	5646.41	4451.38	6702.77
P51153	RAB13_HUMAN	1771.76	3202.33	2456.61	2879.53	2311.69	2217.73	2713.72	4563.4	3342.3	1827.94	1837.92	2890.83	2988.7	1579.64	2631.92	3941.93	3215.11	3931.2	3100.02	3064.64	1336.18
P51153;P59190;P61006;P61026;P62820;Q92930;Q9H0U4	RAB10_HUMAN;RAB13_HUMAN;RAB15_HUMAN;RAB1A_HUMAN;RAB1B_HUMAN;RAB8A_HUMAN;RAB8B_HUMAN	33948.5	33474.4	33724.8	31795.2	32698.3	35201.2	35027.1	0	0	0	0	0	0	0	37611.8	33560.7	27324.8	31516.9	29688.7	31277.2	37288.6
P51153;P61006	RAB13_HUMAN;RAB8A_HUMAN	0	0	0	0	0	0	0	3447.38	2303.88	2325.61	2211.83	2615.65	1861.13	2796.62	2529.11	3733.54	3866.56	2290.26	2939.67	3228.98	4127.29
P51159	RB27A_HUMAN	717.663	487.498	0	397.378	1297.16	922.006	1395.14	0	1351.98	1194.23	0	1920.12	0	1090.75	0	0	0	0	0	0	0
P51398	RT29_HUMAN	6269.95	7842.59	7630.52	4871.81	5126.2	4356.35	5867.47	4567.32	6075.82	6420.32	4856.95	3962.48	4039.1	7367.85	5629.92	6673.75	5668.52	7808.64	6310.96	5034.35	8469.92
P51452	DUS3_HUMAN	726.56	1254.81	1031.93	1214.36	261.669	694.297	858.988	0	0	0	884.32	0	1227.69	1902.26	0	0	0	0	0	0	0
P51532	SMCA4_HUMAN	2482.94	1854.41	2056.81	1435.52	1928.26	1847.56	1627.05	1638.68	1409.93	1204	998.165	3184.16	1495.12	1422.12	2624.11	2939.39	2850.89	2496.11	1719.83	1920.87	1328.93
P51553	IDH3G_HUMAN	4546.34	4677.19	5526.16	5412.13	5836.77	5209.09	5151.87	5646.97	5109.99	4891.3	4264.66	4042.39	3453.36	3088.76	4634.27	3657.65	5237.2	2860.2	5102.55	4760.32	4814.15
P51570	GALK1_HUMAN	7179.64	6004.74	6557.9	4228.44	6082.54	6095.74	5487.65	5363.66	5775.46	4701.46	4478.31	6028.38	4384.31	3470.95	5753.01	5672.39	5368	3781.42	6488.91	4520.84	4005.48
P51571	SSRD_HUMAN	15839.5	16388.4	18898.2	18673.2	15608.7	13760.8	12420.2	14620.6	16292.6	16589.3	17976.7	14237.2	17882.3	13397.6	14741.3	14793.5	14226.2	15624.9	10688.2	13035.3	12447.6
P51572	BAP31_HUMAN	26689.7	28256.1	28099.2	29836.9	23260.4	24222.9	21161.8	37488	29809.6	31843.2	27988.5	31948.8	26098.5	31330.1	35302	34138.2	30252	34611.7	29144.1	30918.6	29173.6
P51580	TPMT_HUMAN	0	0	0	0	0	0	0	0	0	0	0	0	0	0	0	549.918	262.592	1041.55	0	0	570.174
P51610	HCFC1_HUMAN	19695.2	21165.8	21859.9	21023.7	20829.2	20489.2	20827.3	21881.8	20963.4	17714.4	18011.3	19956.4	16595.3	18846.9	21583.9	18543.6	19645.5	24101.1	20918.6	15747.8	21021.7
P51648	AL3A2_HUMAN	10869.6	7016.14	9634.82	12429.4	8834.71	10457.7	11131.5	8959.82	8126.4	7090.08	7203.06	6613.4	8512.28	9783.66	9079.27	8268.07	10155.7	7081.49	10756.3	10463.8	10213.8
P51649	SSDH_HUMAN	0	694.17	1200.72	1313.11	983.101	916.842	988.848	1141.66	944.742	944.187	958.572	0	416.503	788.085	1166.92	1176.77	710.012	1107.68	1098.44	0	1251.48
P51659	DHB4_HUMAN	32286.5	28336.1	34619.9	32571.7	30244.8	34798.4	31349.5	33901.4	25243.4	31338.8	28354.9	31832.1	28756.6	31051.9	32643.6	36094.2	38860.8	34089.5	33850.8	32237.8	33373
P51665	PSMD7_HUMAN	16506.2	15402.5	12880.5	15795.7	13673.4	12707.6	15597.1	14103.4	12911.9	11430.6	11102.5	12502.3	11209.4	9859.02	17758	14320	13479.3	16530.5	11524.9	12754.8	15231.8
P51784	UBP11_HUMAN	0	818.931	599.147	320.204	1228.64	333.002	1042.92	0	0	0	0	0	0	0	0	0	0	0	0	0	0
P51808	DYLT3_HUMAN	1530.06	883.108	1543.81	414.47	741.49	1832.72	978.802	947.163	0	674.003	658.091	708.261	1004.05	90.8588	665.007	0	0	963.481	1277.17	871.715	1658.67
P51809	VAMP7_HUMAN	1258.15	1074.18	1248.52	2182.04	1953.49	2176.68	2636.43	1762.09	2986.46	992.765	1720.57	2134.17	2389.57	1521.94	2506.21	2884.58	0	1191.12	0	2974.38	2203.09
P51812	KS6A3_HUMAN	7566.4	6306.75	6394.64	7508.83	6127.55	7464.59	5560.69	5899.21	5385.45	3196.53	5245.66	5923.26	7272.55	6769.82	5799.99	4026.36	7275.44	5992.25	5707.73	4523.69	5553.95
P51812;Q15349;Q15418	KS6A1_HUMAN;KS6A2_HUMAN;KS6A3_HUMAN	2968.43	3458.44	4819.71	4863.64	3728.98	3179.73	3074.29	0	0	0	0	0	0	0	0	0	0	0	0	0	0
P51812;Q15418	KS6A1_HUMAN;KS6A3_HUMAN	3147.39	3657.52	4757.82	5711.93	3504.74	4698.58	4170.98	3711.87	3861.47	3484.39	4785.82	4393.75	4745.12	3149.83	3815.7	4740	5106.1	5017.95	3021.82	6164.09	5042.13
P51857	AK1D1_HUMAN	0	0	0	0	0	0	0	14172.1	0	0	0	11483.7	0	11470.3	0	0	0	0	0	0	0
P51858	HDGF_HUMAN	96302.9	84556.2	98290.3	94505.2	89312	98050	99681.6	106732	99017.6	102299	92276.6	100123	96685.9	88873.4	90632.9	90011.5	89351.3	98279.2	97657.7	85681.2	96385
P51884	LUM_HUMAN	11015.6	8675.93	6524.68	7190.62	8571.03	7377.06	9630.83	5809.54	6049.51	8310.49	9402.68	8906.57	6905.33	6438.46	7928.45	6882.63	9627.58	11565.3	7549.57	7938.87	8910.95
P51965;Q969T4;Q96LR5	UB2E1_HUMAN;UB2E2_HUMAN;UB2E3_HUMAN	974.346	1627.34	1190	1041.07	1678.68	1107.01	991.709	0	0	0	0	0	0	0	0	0	0	0	0	0	0
P51970	NDUA8_HUMAN	4985.69	4944.67	5250.9	6121.5	2338.74	4233.36	3401.16	3066.65	2740.74	4783.29	4489.53	3182.17	3251.49	3353.37	3893.04	3723.02	4953.12	4832.54	4780.22	3943.52	4245.02
P51991	ROA3_HUMAN	37494.4	44558.7	43928.2	45121.9	43671.7	38457.6	40535.6	44510.1	40102.3	37755.5	35872.1	45121.9	39386.9	40966.8	38120	39025.8	46066.4	37389.6	45431.3	40089.7	42566
P52209	6PGD_HUMAN	53581.3	48184.9	52476.9	47717	46902.3	45986.6	50537	48264.4	48051.2	36037.8	42931.8	42421.7	44762.6	46894.7	49341.9	52891.9	47429.9	50372.6	53091.5	47112	53162.7
P52272	HNRPM_HUMAN	217118	216038	224151	214550	222012	220192	220158	217114	224085	227687	229884	214483	224603	223785	214836	222529	225969	222798	208374	232065	210105
P52292	IMA1_HUMAN	11830.2	11251.9	12421	11554.1	11259.4	11598.1	11132.8	10790.3	11324.6	8823.94	9930.33	11646.2	13195.1	10242.7	10148.7	14334.3	10797.3	13754.5	7740.48	14489	11819.8
P52294	IMA5_HUMAN	3900.44	1156.48	1943.85	1590.64	4180.24	1966.25	2258.33	4220.57	3338.12	3058.6	3319.84	2390.92	251.905	1062.85	1178.55	2128.46	3891.34	1896.39	0	1170.73	1143.59
P52298	NCBP2_HUMAN	5314.84	2675.58	3626.41	3181.41	4763.69	4804.45	5671.6	3142.8	1954.99	3736.66	1749.4	3006.76	2426.22	2154.29	5651.32	4463.59	5111.77	4172.62	4301.89	2811.13	4572.64
P52306	GDS1_HUMAN	1520.04	1536.97	1728.91	2507.97	2103.93	1200.32	1639.13	1341.77	998.954	1324.45	3334.36	1674.86	2538.03	2748.52	933.383	904.113	1388.16	0	1489.2	994.883	1619.02
P52434	RPAB3_HUMAN	4101.71	4835.37	4027.99	3437.24	5794.55	4629.13	3806.36	5892.91	7169.07	6826.3	6083.7	7536.57	3505.58	5862.06	3675.92	4628.54	6036.13	5644.33	4209.68	3170.09	4378.22
P52435;Q9GZM3;Q9H1A7	RPB11_HUMAN;RPB1B_HUMAN;RPB1C_HUMAN	352.722	1316.95	974.238	0	823.768	496.004	815.599	0	0	0	0	0	0	0	0	0	0	0	0	0	0
P52564	MP2K6_HUMAN	2461.09	2923.25	3451.14	3743.65	3292.23	2525.06	3227.42	1917.74	2921.53	3344.56	3177.12	2739.99	1479.46	3116.63	3551.29	2360.82	3418.11	3284.98	2406.79	2659.75	1697.19
P52565	GDIR1_HUMAN	56462.6	56709.7	49901.5	56525.8	57975.6	50534.3	53708.8	55997.5	46582.1	47868.5	46647.8	49724.3	47158.6	49552.9	55370.5	51804.7	57660	53359.4	55070.8	42969.9	52669.6
P52569	CTR2_HUMAN	2459.66	1040.88	1737.62	2366.69	2680.72	2620.86	2821.3	2522.64	2756.91	2051.55	1500.33	2910.37	2948.64	3042.19	1626.61	2764.45	3762.14	2480.48	3294.72	2160.9	4289.33
P52594	AGFG1_HUMAN	735.125	178.867	936.064	0	1157.01	1399.01	510.843	0	0	0	1202.49	464.304	806.545	1385.63	0	0	0	0	0	0	0
P52597	HNRPF_HUMAN	21679.3	23579.7	24865	19345.6	22818.9	26015.9	20366	21524.7	23985.4	22988.8	23755	24529.4	26490.9	23205.8	25071.6	28810.4	23370.4	26853.6	24700.4	23418.8	24828.9
P52657	T2AG_HUMAN	0	0	1253.06	812.821	0	805.005	1101.62	0	0	0	0	0	0	0	0	0	0	0	0	0	0
P52701	MSH6_HUMAN	33574.1	27104	32813.3	31480.5	28156.5	31527.3	31458.6	31241.2	30962.7	31787.3	29528.9	31799.6	33027.8	35725.3	28568.5	37618.6	31584.2	32159.7	35041.7	30514.7	31491.2
P52732	KIF11_HUMAN	3167.37	3119.63	2693.76	2957.7	3481.34	3318.8	1862.92	4797.11	2408.35	3368.46	3085.07	5464.18	4404.93	3926.24	2160.86	4524.35	1849.43	2744.17	3183.25	2313.82	0
P52735	VAV2_HUMAN	649.566	517.311	0	628.911	0	909.007	339.729	0	0	0	0	0	0	0	0	0	0	0	0	0	0
P52758	RIDA_HUMAN	1242.27	1588.07	1612.23	2188.11	1605.23	1327.41	1985.38	1744.31	2340.88	1803.04	1137.23	2993.12	1353.5	1648.15	2478.79	2069.44	2044.14	1516.94	429.588	0	0
P52788	SPSY_HUMAN	29537.8	27758.2	27951.1	33222.1	26780.1	31418.4	28635.3	22959.7	26310.6	31089.6	29420.8	30597.1	29492.7	30992.4	28167.9	31429.1	32359.5	28218	23937.6	26020.8	31222.3
P52789	HXK2_HUMAN	3879.97	3559.45	3801.32	3333.11	3239.24	2733.05	3392.89	1923.44	2403.49	3654.53	3751.47	2104.74	2591.51	3046.96	2017.99	5239.85	3512.02	3842.77	3752.45	4034.34	2366.78
P52815	RM12_HUMAN	18428.8	20091.8	16808.6	16415	13602.2	17157.2	16102.6	17983.5	18332.2	20613.6	14990.5	15113.7	18374.8	19294.9	22391.5	18560	16194.3	18725.2	17808.1	16821.7	20299.7
P52888	THOP1_HUMAN	17727.7	15576	15625.6	18134.1	16657.2	15871.8	15820	14370.1	14078	11802.1	14183.7	21471.4	13298.8	17754.8	15429.2	17394	17145.7	16559.5	14636.5	19022.4	16406
P52907	CAZA1_HUMAN	19867.7	16789.9	18795.7	16152.3	13486.6	17450.1	17281.3	19744	17320	19991.7	17088.5	17814.9	15347.3	16137	16536.8	21404	17634.3	15413.6	14425.5	18149.3	14875.7
P52943	CRIP2_HUMAN	4332.25	5050.28	3759.99	3999.16	4399.81	5497.26	5249.79	4143.62	4870.57	3969.35	5914.34	4549.55	4246.37	4947.76	5701.15	5655.59	5277.99	4047.56	3941.4	5564.32	4484.52
P52948	NUP98_HUMAN	17344.3	15506.9	17626.7	19994.3	18823.4	18313.6	19578.8	14152.3	18644.7	13403	24070.8	16903.4	15896.6	17076.6	14237.8	16158.5	19606.9	17960.9	18690.7	17573.5	15162.9
P53004	BIEA_HUMAN	5834.18	7134.51	7322.71	6497.34	5633.39	6955.08	6130.4	5529.67	5884.89	7533.18	5357.41	5300.99	5148.69	6691.34	6883.87	7373.11	5885.22	8012.38	6769.61	7662.27	5679.03
P53007	TXTP_HUMAN	3002.25	1942.64	2388.14	1965.85	2644.36	2424.1	2149.3	4463.25	2559.04	4098.75	3311.49	2967.49	4940.66	3879.45	2557.68	1736.43	2338.68	2386.38	1271.14	3686.34	1521.7
P53041	PPP5_HUMAN	6098.4	4519.77	3811.09	4944.45	3019.21	4532.36	4022.57	3701.87	3775.26	4036.83	7356.53	2708.65	4938.88	3566.2	4470.87	4017.14	5150.96	4343.58	3135.15	3034.97	3775.43
P53365	ARFP2_HUMAN	0	0	0	0	0	0	0	1382.41	0	1319.94	0	1074.75	782.922	0	0	0	0	0	0	0	0
P53367	ARFP1_HUMAN	976.094	0	487.949	561.585	552.811	869.007	939.251	0	0	0	0	0	0	0	333.051	1258.92	0	819.046	324.805	0	0
P53384	NUBP1_HUMAN	1075.62	703.191	1198.29	1088.69	661.815	1094.01	1395.14	1301.66	561.272	1188.68	1335.05	1058.1	1083.27	949.646	1022.05	1476.92	1086.52	0	872.228	2002.57	863.013
P53396	ACLY_HUMAN	76362.1	74386.5	83666.6	75599.5	86657.7	79083.5	74558.9	82943.5	91761.9	78245	73871.8	91811.5	87548.3	81088.5	78842.8	79468.6	85131.7	89997.6	90764.6	84516.7	78518.1
P53582	MAP11_HUMAN	3645.23	3923.17	4380.65	4690.73	3462.99	4757.67	3638.26	2643.61	2980.41	2707.91	2787.88	5633.27	4066.75	2977.04	4894.94	3095.82	4357.66	4053.99	4672.19	3575.43	3446.6
P53597	SUCA_HUMAN	10422.3	16178.1	12427.1	11543.6	10835.6	12916.7	13067	8867.4	11823.1	13751.6	11415.6	12355.6	12633.5	12431.6	11894.3	11809	10389.1	12952.3	12475.3	13355.9	12727.8
P53602	MVD1_HUMAN	0	0	0	0	0	0	0	248.027	0	1096.25	0	0	578.755	955.989	0	0	0	0	0	0	0
P53611	PGTB2_HUMAN	1399.09	1392.31	1028.92	2168.95	1458.1	1958.58	1305.8	1414.67	1223.81	0	1546.83	1109.83	1906.09	1028.67	2390.38	1492	2048.69	3354.88	1835.65	1168.93	1994.24
P53618	COPB_HUMAN	21503.1	21617.6	24835.9	24552	21029	19275	20338.9	20192.9	18671.9	18721.7	21563.3	20027.2	20518.8	21358.4	16578	19840.3	21792.4	23139.1	18833.2	20956.9	17405.1
P53621	COPA_HUMAN	67017	57442	56009.8	57947.2	54189.2	57971.1	58017.2	56660.8	59638.8	53042.7	49812.1	53235.3	48500.5	55799.8	53195.2	53953	54711.1	55656.5	67903.2	54255.1	61942.9
P53634	CATC_HUMAN	4319.06	5035.54	5149.79	14888	4161.92	3415.02	4488.37	3854.6	5684.72	4832.5	6407.06	3949.66	4468.27	5675.7	5181.19	3876.09	4147.77	5435.52	4546.94	5283.22	5708.7
P53677	AP3M2_HUMAN	0	2409.18	1603.37	2100.8	1871.44	2201.58	1421.87	0	0	0	0	0	0	0	0	0	0	0	0	0	0
P53680	AP2S1_HUMAN	4104.5	4962.45	3920	4283.6	3355.63	4429.12	4163.6	5710.71	4101.05	4665.35	5436.81	5341.23	5118.74	4915.39	4139.78	4151.98	7924.44	4908.92	3759.8	3895.8	5273.56
P53701	CCHL_HUMAN	4780.25	5140.04	5769.52	5985.47	5334.36	5204.8	6236.89	5484.71	4564.65	4206.5	5233.02	3159.23	4987.6	5117.27	2794.07	3087.98	4797.3	3125.9	4361.93	6044.47	5307.48
P53801	PTTG_HUMAN	1360.24	1564.21	1892.05	474.555	0	1097.01	1009.19	0	0	0	0	0	0	0	0	0	0	0	0	0	0
P53985	MOT1_HUMAN	7720.8	7458.66	4474.69	4253.95	5810.73	7143.57	8684.81	6888.32	7519.36	8950.13	6505.96	6846.96	7370.14	8099.62	8454.51	6608.65	8516.87	7263.22	7062.47	10744.8	5916.47
P53990	IST1_HUMAN	3277.24	3723.42	3460.63	5597.75	2850.48	3400.32	4027.79	3740.43	3829.69	4076.42	3826.1	3891.24	2995.68	4805.34	4817.02	4963.85	3494.17	5982.57	2811.7	3828.7	3978.76
P53992	SC24C_HUMAN	15901.7	15490.5	14240.2	17103.4	13629.7	15631.2	13189	17700.6	19547.8	16627.8	16979.9	17844.4	18156.1	15997.7	19487.2	17304.7	15039.7	13280.4	16541.3	15808.8	16403.6
P53999	TCP4_HUMAN	49884.8	57979.3	48923.3	45778.6	56455.6	48112.7	42737.6	55614.7	51210.1	64961.6	48873.9	60696	46931.7	43237.3	52479.5	53812	62881.4	51488.2	61567.3	40392.4	55947.3
P54105	ICLN_HUMAN	5545.5	2775.05	4785.02	4177.56	3557.18	3701.78	3895.06	3444.69	3313.96	3771.99	3304.96	3404.39	3584.82	3693.09	3113.2	3758.22	3346.47	4540.74	3659.93	4271.45	3788.96
P54136	SYRC_HUMAN	58377.7	69806.5	75871.4	60609	70268.1	70786.8	65652.1	73166.9	76748	64701.8	69778.5	66482.3	64362.2	63411.7	66082.3	71844.4	78030.5	62368.7	64407.4	62884.8	62746.6
P54289	CA2D1_HUMAN	504.519	554.135	576.578	1082.23	595.254	565.979	547.302	0	0	0	0	0	0	0	0	1133.48	0	0	0	0	632.086
P54577	SYYC_HUMAN	90962.1	96676.7	89038.4	84137.6	90058.6	80478	91479	96601	94426.4	83811.2	94699.9	89362.4	87947.5	92555.7	77401.1	82993.5	85284.1	82247.7	84642	87113.7	92762.5
P54578	UBP14_HUMAN	23739.1	23644	19670.1	23235.2	23958.8	22632.8	19803	21503.8	23475.9	22690.2	20468.6	20831.1	21481.5	24827.5	20400.2	24630.1	20901.3	18387.3	19912.5	18627.1	21098.9
P54619	AAKG1_HUMAN	2073.86	2887.98	1404.28	3070.76	3306.06	3181.15	2126.66	1553.79	2715.66	1761.81	1994.38	3054.54	2432.18	1977.59	2894	1712.1	1972.21	2795.9	2397.31	2879.63	2820.42
P54709	AT1B3_HUMAN	12574.4	7378.26	7875.03	10731.3	8792.29	8956.19	8066.6	7972.48	6065.53	8674.1	8837.21	10074.6	8752.44	7803.47	6622.49	9514.38	10160.4	8453.33	7859.09	9276.86	8966.8
P54725	RD23A_HUMAN	7138.39	7093.01	6272.19	4912.91	3585.22	6292.82	6828.62	5647.1	5762.28	5253.81	5754.95	4987.08	5549.94	6157.33	5618.21	5247.46	6727.83	5385.71	4032.05	4486.27	7731.79
P54725;P54727	RD23A_HUMAN;RD23B_HUMAN	10573.2	12515.9	9279.15	11194.3	13427.2	12583.5	14285.3	12884.1	11779.2	14146.6	14179.5	11651.8	10281.3	10317.2	12375	14188.2	11418.6	13896	11764.4	13508.1	11818.3
P54727	RD23B_HUMAN	24232.3	24787	19795.2	23839.8	28599.1	27154.9	26992.6	24004	23020.7	24501.4	26357.9	26121.9	22723.8	21707.8	24343.9	23033.3	25869	22432.9	27642.8	23828.6	23088.1
P54819	KAD2_HUMAN	54361.5	49268.1	55360.2	54421.8	59309.1	56335.5	53559.3	56971.5	55926.2	56180.6	57514.2	57032.9	56916.6	58341.3	50016.5	47865.9	54916.4	52820.4	53842.2	57286.8	55578.5
P54819;P69441	KAD2_HUMAN;KAD_ECOLI	2360.79	1674.68	3130.17	1883.45	2722.01	2020.01	1226.52	2835.97	2576.92	2092.68	2723.12	3089.2	2780.72	2095.88	3865.47	3024.55	3626.8	2326.71	2972.52	2677.1	2278.98
P54886	P5CS_HUMAN	38413.8	39530	40232.6	36417.1	42602.8	41776.2	43711.3	33175.1	33940.9	31095.1	33717.6	39761	36886.2	36734.2	34543.3	35035.2	36130.5	35715.6	35125.4	34274.9	34732.9
P54920	SNAA_HUMAN	7851.38	7111.26	6837.63	6418.6	8717.82	7723.19	7990.22	6978.24	10586.6	9981.58	8799.11	7364.49	7389.16	7055.03	10929	9657.3	9150.59	10222.1	10905.2	10549.6	11535.2
P55010	IF5_HUMAN	23022.8	21890.9	22987.4	24389.5	23338.8	23432.9	19689	21658.3	21699.8	21591.9	21121.8	22548.7	26264.6	22020.3	22494.2	23367.3	19330.5	20581.6	19976.8	18030.2	22815
P55036	PSMD4_HUMAN	17705.1	17610	16988.5	13363.6	18041.3	14968.9	14280.9	16858.6	16779.7	14535	15847.8	15346.8	15180.2	18894.3	19350.3	15528	15532.6	15531.3	18319.5	16291.8	19784.2
P55039	DRG2_HUMAN	3005.96	2509.59	2637.16	2069.96	1544.81	3258.82	3192.75	2848.69	2972.9	1898.98	2961.55	2108.12	1694.43	2365.34	2525.58	972.368	1941.61	714.741	1765.16	2118.2	2144.92
P55058	PLTP_HUMAN	3071.46	2132.38	2617.33	2691.34	4176.45	3272.03	2173.26	2609.09	1822.24	2114.87	2315.98	2367.78	2291.4	2546.13	2862.16	3054.01	3057.86	2462.89	3417.75	2524.67	3539.92
P55060	XPO2_HUMAN	161188	161301	149918	161949	165202	161484	169094	148864	162880	155629	147552	154915	160700	147632	149700	158847	152126	159709	154203	163353	141660
P55072	TERA_HUMAN	166565	172356	187003	171992	168615	177865	168691	171816	163764	169595	178578	169904	184988	169305	170774	158763	173175	163371	166480	161300	154338
P55081	MFAP1_HUMAN	2277.97	1129.62	2559.9	1899.51	2569.79	1653.08	2397.9	1047.46	1629.08	1300	1698.29	2085.34	865.562	1522.56	3674.53	2146.88	1878.08	2295.81	813.36	1954.43	2498.47
P55084	ECHB_HUMAN	63410.7	64131.5	57619	61927.4	61157.2	61408	60600.9	61087.5	62390.1	65142.8	63634.3	70148	60780.4	58501.2	60291.6	60923.2	65545.8	62251	62283.8	60406.5	56844.3
P55145	MANF_HUMAN	9294.36	6645.67	5873.58	7518.35	7075.81	9590.44	9122.76	7127.88	6960.28	5910.61	7703.54	5617.12	4912	7363.57	4647.22	6563.59	6712.78	6665.08	6078.59	7715.72	7660.38
P55209	NP1L1_HUMAN	10279.4	8387.35	13564	7623.59	7226.74	10065.1	8898.62	14612.5	13900.6	10077	10636.1	12731.1	13047.1	6509.47	8130.9	12139.1	10474.6	10866.6	6634.26	7743.4	4341.06
P55209;Q99733	NP1L1_HUMAN;NP1L4_HUMAN	7709.71	10844.9	7323.11	9357.05	9997.31	11223.3	11293.6	8907.92	8118.73	9295.43	12566.7	6508.8	8685.23	8073.73	10074.6	11933.5	6698.8	10483.6	11511.6	10172.9	9482.97
P55210	CASP7_HUMAN	1613.43	0	0	0	1418.62	0	933.004	0	0	0	0	0	0	0	0	0	0	0	0	0	0
P55211	CASP9_HUMAN	0	0	0	0	0	0	0	576.807	0	0	748.006	443.958	264.911	1073.31	539.127	324.058	641.256	349.103	275.537	564.155	628.743
P55212	CASP6_HUMAN	1871.87	1257.33	1234.81	1136.31	848.681	993.006	1302.71	1040.17	1719.84	1811.68	1626.67	1067.35	0	973.428	0	0	0	0	0	0	0
P55263	ADK_HUMAN	12993.3	16089.8	16829.8	15779.5	16000.2	15105.1	14423.3	13342.7	13753.3	13653.5	13875.3	16831.3	12218.2	13614.9	14589.3	16020	16702.5	12954.8	13570.8	13675.5	12000.3
P55265	DSRAD_HUMAN	32870.1	32708.2	31885.9	35217.5	31056.4	28839.4	25584	28909.2	28734.7	27510.7	26452.5	28202.8	31430.5	30585.7	26625.3	28131	30282.5	25111.4	26927	30645.8	28530.6
P55327	TPD52_HUMAN	11249.9	10201.5	9770.43	11293.6	10368.4	10133.8	11147.1	11307.9	11460.7	11295.4	10627.5	8189.91	9266.21	7380.56	10566.6	11687.8	10048.1	10193.4	10493.3	9045.3	9501.19
P55735	SEC13_HUMAN	9715.07	6719.07	8374.71	10221	7455.07	7851.66	6493.05	8623.41	7998.13	8623.31	6833.13	6731.89	7700.19	7430.83	8659.21	8877.35	9636.3	5945.62	6381.73	8092.21	6513.67
P55769	NH2L1_HUMAN	30462.8	32438	29462.1	27025.1	29572.8	29301.3	34277.4	30379.7	30073.9	34228.7	30568.1	26732.6	30172.1	31288.3	30285.2	28263.2	31377	32752.7	28170.6	30979.8	23003.7
P55786	PSA_HUMAN	46280.8	43786.3	49581.5	50713.5	50328.2	48334.1	45614.4	45337.7	46449.1	42131.2	40729.7	48246.8	37112.3	39959.8	43375.3	47581.9	52246.7	58421.3	43442.3	52343.9	43810.8
P55795	HNRH2_HUMAN	14263.2	12179.9	16326.8	12528.6	15243.6	14236.5	12997.5	15317	13226.2	13651.2	17123.3	14009.3	13143	17984.6	15674	13816.1	10225.7	18888.5	10614.6	11217.7	10006.4
P55809	SCOT1_HUMAN	17918	15931.5	17012.2	19552.8	15052.2	18802.7	19278.3	18740	17829.5	18514.8	16602.4	20796.9	15361	18227.1	19527.2	17850.8	18786.8	22290.9	17831.1	20114.3	17835.2
P55854	SUMO3_HUMAN	1178.65	766.322	1027.35	761.916	731.891	923.004	711.931	942.118	474.046	898.446	1107.8	869.415	755.925	905.257	951.277	0	1457.57	922.625	793.766	0	0
P55854;P61956	SUMO2_HUMAN;SUMO3_HUMAN	15428.9	12992.4	15574.5	13111.9	13871.7	15036.1	14607.1	14227.9	12264.6	12439.6	13810.6	9106.69	14060.6	10804.4	17054.3	14519.8	16080.9	16768.4	15484.8	14413.9	17864.9
P55884	EIF3B_HUMAN	56341.3	54971.3	49822.8	53578.8	53386	51711.2	45947.9	54159	61634	57767.3	53095.5	57647.5	46963.3	56032.5	54214.9	54029	50255.1	49781.9	48475.1	46606.7	48819.2
P55957	BID_HUMAN	0	0	506.207	0	0	173.001	324.743	0	0	0	0	0	0	0	0	0	0	0	0	0	0
P56134	ATPK_HUMAN	0	2830.21	4717.57	0	141.925	2075.36	0	3413.82	3911.38	2737.92	2822.59	5189.5	3490.3	1683.83	632.383	4725.28	2384.34	967.357	0	0	0
P56182	RRP1_HUMAN	18588	18766.7	20481.4	16076.9	17296.5	18081.2	19564.5	18136	20889.1	19920.3	17061.8	18137.3	16820.7	19929.4	20781.4	24780	20970.7	21374.4	19923.7	20555	21293.3
P56192	SYMC_HUMAN	21688.5	24103.8	22460.5	25641.1	21789.9	24681.4	22948	24626.6	27507.5	27970.6	24111.2	27412.4	25614.5	24209	20932.3	30853.6	25390.6	30228.3	24595.9	21692.1	28825.4
P56199	ITA1_HUMAN	1927.71	2276.58	2190.87	1885.65	2485.21	1921.36	2220.65	2044.41	2719.71	2255.94	3408.29	1985.62	2183.18	2199.48	5166.72	5405.79	4435.33	3110.89	2313.75	4157.39	2419.05
P56211	ARP19_HUMAN	2013.31	1369.56	1717.78	2967.21	3086.4	1778.01	2742.81	1615.06	919.652	1151.71	1338.83	2721.09	939.843	2238.57	0	0	0	0	0	0	0
P56381;Q5VTU8	AT5EL_HUMAN;ATP5E_HUMAN	7181.01	6521.6	6513.6	6745.29	6950.02	5747.82	6110.3	8781.99	6072.49	5725.87	5581.13	7907	8212.8	7484.64	7275.55	7010.86	9047.8	6637.83	7783.79	7203.62	7230.74
P56385	ATP5I_HUMAN	12846.4	11079.4	14030.1	12070.8	9348.8	12632.6	16396.4	11463.7	13661.6	13834.7	13184	15508.1	11024.9	12449.8	17431.8	16509	14240.9	13629.3	15651.7	13915.1	13769.3
P56537	IF6_HUMAN	37281.7	36862.7	40027.4	38486	37658.9	38396.9	37012.9	55035.8	54381.4	41293.4	42836.4	40687.7	38555	42700.2	32507.5	36890.6	30712.3	39525.8	32400.2	36895.3	37375.1
P56545	CTBP2_HUMAN	7107.22	5035.74	6767.48	5090.59	6408.29	3796.34	5151.92	3934.17	4433.74	4187.92	5603.1	5912.61	3275.36	4181.65	5779.11	3073	5948.99	5813.53	7423.83	8713.24	6279.86
P56545;Q13363	CTBP1_HUMAN;CTBP2_HUMAN	1086.1	1881.61	1412.4	1400.68	1356.33	1282.01	1249.01	1180.53	1475.24	1506.65	871.094	1515.01	1878.01	1504.53	1654.85	1634.04	1453.77	1722.49	1280.97	1794.08	1164.47
P56556	NDUA6_HUMAN	1068.06	0	1594.04	1591.77	1036.59	1061.6	964.838	1068.48	1188.17	614.211	1264.35	1278.88	1035.81	959.455	0	1223.64	1083.54	753.89	964.751	576.265	1131.66
P57076	CF298_HUMAN	663.535	0	267.21	362.897	638.46	350.003	349.721	942.12	123.253	382.673	890.033	214.58	563.57	210.857	0	0	0	0	0	0	0
P57081	WDR4_HUMAN	668.773	589.21	1042.29	730.718	666.488	467.003	585.784	0	0	0	0	0	0	0	1315.55	402.619	452.876	176.469	565.672	0	511.607
P57088	TMM33_HUMAN	5796.52	6480.01	7116.2	5704.57	6465.67	5864.85	6085.41	8496.14	3439.61	6042.19	4520.01	5367.73	7074.88	4407.21	6710.39	6640.7	6783.1	6293.98	5751.4	8718.32	5439.21
P57105	SYJ2B_HUMAN	2183.3	2123.55	3154.74	2570.4	2851.96	3130.06	3069.04	0	0	0	0	0	0	0	0	0	0	0	0	0	0
P57678	GEMI4_HUMAN	2530.94	1290.2	2835.49	0	0	2040.78	2432.01	1557.3	0	1326.36	1435.91	1165.52	2213.55	1532.24	1082.32	2244.18	0	678.039	1102.54	0	0
P57721	PCBP3_HUMAN	452.251	0	778.395	0	186.866	397.003	0	0	0	0	0	0	0	0	0	0	0	0	0	0	0
P57721;Q15365;Q15366	PCBP1_HUMAN;PCBP2_HUMAN;PCBP3_HUMAN	41473.9	47874.1	38204.2	40571	40440.2	40793	44319.6	0	0	0	0	0	0	0	0	0	0	0	0	0	0
P57721;Q15366	PCBP2_HUMAN;PCBP3_HUMAN	38118.4	39377.1	38949.7	39445.7	39885	37200.3	38960.3	0	0	0	0	0	0	0	0	0	0	0	0	0	0
P57737	CORO7_HUMAN	1430.09	275.315	0	692.951	513.881	594.004	418.417	0	0	0	0	0	0	0	0	0	0	0	0	0	0
P57740	NU107_HUMAN	11182.9	7888.11	8943.99	11670.4	9393.5	10478.1	10339.9	11180.5	9160.64	7759.14	8494.54	11211.9	10066.6	7273.29	13948.8	8187.35	10906.5	11871.6	13500.3	10524	9293.29
P57772	SELB_HUMAN	915.421	956.185	1857.47	1736.69	333.649	596.683	1352.3	639.847	786.623	480.369	1275.49	436.401	661.521	670.336	716.443	1287.04	570.35	1095.22	1790.57	812.68	1095.46
P58107	EPIPL_HUMAN	0	664.567	0	0	0	886.192	0	2191.18	2709.45	3018.35	2173.41	1592.72	1385.48	2130.13	1593.66	579.513	2642.72	4662.65	1152.55	4850.91	3789.61
P58107;Q15149	EPIPL_HUMAN;PLEC_HUMAN	42594.5	37034.8	36386.6	37076.5	40147.9	38754.3	38979.4	41084.4	42995.7	45169.9	31616.8	41339	40092	41892	38475.3	37582.5	39521.1	40497	39586.6	38577.4	42217.6
P58546	MTPN_HUMAN	8177.51	10230.4	8971.35	8745.59	10960.4	9434.33	7900.72	8976.74	8416.46	7625.27	10996.2	8703.26	8019.7	7051.67	7123.67	9822.31	10871.7	6818.33	7341.19	10387.1	9020.75
P59190	RAB15_HUMAN	19115.1	17518.5	15171.2	16215.4	14815.4	15753.1	17220	16954.3	18537.2	17554.8	16967.4	14114.2	16139.3	14855.1	14627.2	15250.4	14457.8	17833	15605.3	14368.4	16934.7
P59780	AP3S2_HUMAN	0	0	574.252	339.907	105.891	367.002	0	0	0	0	0	0	0	0	0	0	0	0	0	0	0
P59998	ARPC4_HUMAN	12174.7	12139.1	15408.8	12790.9	12865.3	16001.9	13434.4	11087.2	11822.1	12138.2	12715.7	14146.7	13898.8	12422.7	11956	13817	13782.8	12976	12052.5	12750	12838.2
P60174	TPIS_HUMAN	284818	302448	305457	270511	274010	301321	290357	303367	280426	301622	322446	304429	305395	279026	262176	277423	278181	279632	284514	286908	272525
P60228	EIF3E_HUMAN	40138.7	33925.8	43648.6	43310.6	43444.2	40159.3	40005.6	39344.2	44081.1	37787.9	43462.3	38409.3	39787.4	37861.1	40785.5	39463.5	40528	44118.2	39585	40550	37297.6
P60422	RL2_ECOLI	23049.5	22587.8	19654.2	17626.4	17481.6	17815.2	20162.9	42682.3	46670.2	46824.4	39237.6	38276.1	33798.7	40518.9	88348.2	86310	81428.6	81374.2	85296.3	86801.7	80569.7
P60438	RL3_ECOLI	8882.58	6668.75	9097.91	8234.5	10276.9	9746.01	7499.44	21795.5	17071.7	17713.3	17917.9	18482.8	17492.4	14146.6	36808.1	33667.1	37477.3	33297	33716	32598.1	30447.4
P60468	SC61B_HUMAN	12144.5	12554	12355.6	10801.2	11904.4	10508	12923.9	12339.6	7525.87	9856.03	15521.9	12271	8966.84	10183.6	13564.2	12101.1	10166.3	11582.7	12442.4	13168.1	11841
P60510	PP4C_HUMAN	2970	1339.18	2751.43	3085.31	1855.74	1793.37	972.375	2581.6	2554.24	3357.27	3208	2374.12	2445.69	2527.02	2598	2248.65	1738.26	2270.26	2251.7	1221.72	3083.01
P60560	GUAC_ECOLI	0	0	0	0	0	0	0	1230.52	0	970.543	1259.3	0	1245.25	1888.2	2433.36	2521.77	1172.15	3312.62	2155.03	2612.27	2332.38
P60624	RL24_ECOLI	5777.52	6435.99	11502.1	6870.97	3240.39	4619.25	4557.36	7018.27	9114.6	12933.9	13494.1	7757.04	7842.39	9728.18	20824.9	20744.9	18671.9	20693.8	21848.3	19844.2	18668.5
P60660	MYL6_HUMAN	61686.9	59747.4	54253.5	63371.3	60620.5	60244.8	58072	55666.9	64929.7	58516.5	61389.4	56212.3	60894.4	64570.6	65354.3	67496.1	67540.5	58131.4	57872.3	65488.7	60046.6
P60709;P63261	ACTB_HUMAN;ACTG_HUMAN	407620	452201	412149	398821	454257	255826	385919	508706	644734	278029	352173	716860	495022	406898	433676	643221	436982	442687	443799	428723	412935
P60709;P63261;Q562R1	ACTBL_HUMAN;ACTB_HUMAN;ACTG_HUMAN	0	0	0	0	0	0	0	29497.9	29857.4	29870.5	32296.8	26877.9	24071.5	23046.8	0	0	0	0	0	0	0
P60723	RL4_ECOLI	0	0	0	0	0	0	0	0	0	0	0	0	0	0	8349.98	10919.9	12225.5	8958.95	9961.2	10515.8	9198.53
P60842	IF4A1_HUMAN	129498	122969	126397	119271	131092	121547	114797	119238	115493	117403	123944	115820	115365	119818	103350	124127	135105	126366	128363	123342	142769
P60842;Q14240	IF4A1_HUMAN;IF4A2_HUMAN	110972	105851	114947	115092	114208	102551	107643	109826	99623.4	113776	114948	115839	112404	114285	109049	106406	110475	109987	108917	112627	111430
P60866	RS20_HUMAN	41113.4	47090	50999.5	45317.9	53587.7	52992.7	47886.5	51207	49542.4	51613.5	48058.8	40332.3	47846.4	51690.5	48661.7	52195.5	52558.4	50760.7	51419.9	52029	52860
P60891	PRPS1_HUMAN	12667.9	13694.3	15344.7	12542.3	9685.74	12690	12457.9	9498.4	12969.2	12778.8	6074.25	10636.7	11129.1	7553.11	12779.2	11614.1	11177.8	11508.9	12038.2	13598.9	11892.2
P60900	PSA6_HUMAN	53338.7	45157.6	45767.2	44485.3	43772.4	48504.7	45600.6	48538.6	45609.1	46291.4	43431.3	44864.9	49693.7	47248.5	43731.7	47952	50049.8	42223.2	45306	39367.1	51769.7
P60903	S10AA_HUMAN	48975.7	60326.4	53783.6	58023.6	64898.3	59919.6	70873.7	46123.3	50314.2	48982.4	53005.6	50500.9	57432.5	56459.5	59093.4	56538	54158.2	55471	62235.7	65951.9	60029.3
P60953	CDC42_HUMAN	24537	22428.2	21797.5	23618.8	19011.9	23529.3	23318.7	27017.8	19623.1	24829	18252.1	20213.9	22074.3	27217.9	25860.5	25123.1	21100.5	23935.6	21453.9	24127	20917.4
P60953;P63000;P84095	CDC42_HUMAN;RAC1_HUMAN;RHOG_HUMAN	14931.3	16161.1	15440.1	17297.5	16505	14204.1	15269.1	17690.7	14678.4	14900.1	15090.8	17795.3	14966.6	14314.4	16309.1	13893.3	13348.4	15366.2	14629	14813.4	15930.4
P60981	DEST_HUMAN	24589.5	23095.8	21795.9	17673.7	19842.5	21068.6	21305.2	18919.1	15526.5	14025.9	20346	18520.2	19350.8	21451.7	20937.3	18226.9	19769.2	20649.2	17891.8	17096.6	22505.3
P60983	GMFB_HUMAN	4281.37	3338.67	4850.97	4293	3172.05	4217.4	5634.25	2869.55	4410.03	4564.66	3406.09	2887.86	3622.41	3260.47	3445.3	3645.29	2734.12	6758.13	4044.03	5172.51	4723.16
P61006	RAB8A_HUMAN	2022.38	2847.16	2774.68	3078.96	2615.13	2652.87	3164.08	1928.78	2138.32	4241.85	3986.61	2357.94	2783.18	2433.45	4128.59	3922.42	3052.65	4272.98	2780.6	2665.55	3651.61
P61006;P62820;Q92930;Q9H0U4	RAB1A_HUMAN;RAB1B_HUMAN;RAB8A_HUMAN;RAB8B_HUMAN	1190.86	3005.66	2361.72	2601.03	2561.62	4106.02	2923.91	0	0	0	0	0	0	0	1733.94	3118.82	2941.79	2441.78	1968.89	2535.19	4423.58
P61009	SPCS3_HUMAN	5918.15	7132.11	8811.69	9893.09	7875.57	7716.65	5334.25	8321.06	7885.33	8252.96	7976.32	7682.92	9716.24	6100.62	7095.54	8492.98	8956.46	8602.82	8188.88	6563.1	8368.67
P61011	SRP54_HUMAN	6237.06	4944.21	5562.25	4498.3	5315.4	5757.98	5191.67	3545.5	5560.44	4642.52	6556.24	5142.41	6815.39	5224.78	4622.97	3869.65	4793.52	7700.44	4727.06	6871.03	4347.65
P61019	RAB2A_HUMAN	19310.2	19850	16504.1	17946.4	17573.4	15605.3	16819.9	16267.7	20498.8	16774.6	20231.8	17615.7	18168.8	14467.5	19156.6	19069.1	16974.5	16261.9	16907.4	17875.6	13819.7
P61020	RAB5B_HUMAN	3762.95	0	0	0	2430.81	0	2754.06	0	0	2994.82	0	2756.24	0	2270.28	0	0	0	0	0	0	0
P61024	CKS1_HUMAN	481.936	787.365	280.487	548.449	481.179	700.006	1007.95	572.962	521.453	480.651	0	684.435	988.777	651.595	988.747	995.745	0	0	859.457	1413.89	699.368
P61026	RAB10_HUMAN	4524.11	3989.33	4084.85	5140.49	3233.34	3602.84	3294.76	3467.52	3314.71	4010.79	3830.18	3734.17	4014.95	3957.91	2176.84	3183.62	2373.65	3375.63	4300.6	2966.62	4252.02
P61077	UB2D3_HUMAN	0	0	0	0	0	0	0	0	2730.52	2388.45	0	2911.62	3155.31	3406.99	3975.79	3144.35	3107.33	3251.24	3806.42	3425.21	5114.33
P61077;P62837	UB2D2_HUMAN;UB2D3_HUMAN	7234.27	7803.51	6741.67	6541.99	6155.68	7503.05	6705.91	7640.76	6361.72	7283.71	5610.99	6602.01	6082.84	5835.8	5759.71	7076.27	5973	6423.85	8176.7	6356.35	6204.73
P61081	UBC12_HUMAN	26860.6	26918.4	29786.3	22924.2	30206.8	26489.7	28892.1	25749.1	24650	25527.1	23184.5	27225.3	22754.7	25772.6	25104.8	20452.2	27678.8	25841.9	28082.3	24377	26160.4
P61086	UBE2K_HUMAN	5417.31	7521.04	9175.68	7769.78	8770.52	9699.06	8075.31	8143.29	7320.46	5229.5	7303.47	7337.6	9227.17	7174.64	6272.58	7002.13	9113.72	8448.09	9364.28	9057.3	7889.76
P61088	UBE2N_HUMAN	45273	42138.8	40655.6	40280.1	39564.1	40490.2	40591.7	43904.4	43581	37978.6	44755.1	41880.4	42802.4	40892.6	41916.7	38589.1	43281.2	40888.3	39559.3	40318.1	40510.7
P61106	RAB14_HUMAN	23845.8	24927.3	21450.4	24343.4	19436.2	21791	25307.1	23149.4	22020.1	25970.5	18527.9	21860.3	21839.2	21853.1	18575.8	18970.3	19147.5	21191.7	20298.7	27767.2	22356.2
P61158	ARP3_HUMAN	31920.5	30718	32853.8	34711	33266.8	31595.3	32834.4	33239	32080	30853	39792.6	26758.4	29359.1	25314	31475.4	36377.1	35934.9	33085.1	27957	30865.5	34497
P61160	ARP2_HUMAN	24238	19395.1	24329.3	21617.2	21701.6	23517.7	22917.3	23434.6	20313.5	21597.4	20683.2	21480.8	25155.1	21204.4	20468.6	27318.8	23543.2	27552	24239.6	23869.6	21184.3
P61163	ACTZ_HUMAN	15309	14512.6	14827.9	16026.6	16846	13994.5	15409	13842.3	13020.5	15728.3	16171.9	14277.3	14649.3	14587.3	15647.3	16271	13633.7	13053.8	12918.9	12092.4	14573.1
P61175	RL22_ECOLI	8414.39	18575.1	16805.1	12021.4	13452.4	11584.6	11727.4	19726.7	21918.7	24391.1	21539.3	21702.6	24003.5	21880.9	47612.4	47680.5	46995.7	47094.3	47776.4	56735.7	48171.9
P61201	CSN2_HUMAN	11095.1	9013.52	8627.12	10994.1	8875.56	6675.02	10612.7	10381.2	9176.28	6921.8	10463.5	11571.8	13533.1	10601.9	7489.76	10238.8	7553.17	9654.02	11322.3	10765.5	13369.2
P61204;P84077	ARF1_HUMAN;ARF3_HUMAN	38825.9	38052.3	42996.4	42793	45656.4	40194.6	26470.8	51381.7	46783.4	46484.8	51522.7	60091.3	42721.6	46354.9	48373	41950.5	45617.1	46496.6	38840.5	22589.2	45115.9
P61221	ABCE1_HUMAN	15546.9	15999.3	16884.6	18769.5	18745.5	15540.1	15134.7	16332.7	12204.6	16436.8	17153.2	14107	15120.2	15666.1	17243.2	18023.1	20004.4	20526.9	17556.2	19678.9	14232.7
P61225	RAP2B_HUMAN	3880.1	5720.53	5615.57	6002.9	4961.55	5704.87	4489.4	0	0	0	0	0	0	0	0	0	0	0	0	0	0
P61247	RS3A_HUMAN	179849	192235	200741	199294	208782	210550	202121	194950	199852	219168	205261	200107	213595	221867	211199	211540	210219	217515	213138	218450	229734
P61254	RL26_HUMAN	15233.3	15019.5	12748.1	13013.3	13136.7	14263.1	14431	15452.6	13500.9	13866.7	14000	13146.7	11261.3	11757.2	16030.1	14908.6	12884.1	14340	13167.4	14214.2	12959
P61254;Q9UNX3	RL26L_HUMAN;RL26_HUMAN	92028.3	96714.6	105073	92087.7	94293.8	97702.2	103883	99537.8	96317.2	99031.1	100209	97412.2	107065	96651.8	90977.2	94817.5	92550.5	94817.3	105473	98403.2	91800.7
P61289	PSME3_HUMAN	23827	20932.6	20872	24532	20955.9	22940.6	25486.7	15507.7	19646.9	18801.2	19323.4	16996.7	16765	23565.9	16464.8	23237.4	20321.9	17788.9	19545.6	21565.1	19769.4
P61313	RL15_HUMAN	123919	123010	114591	129280	124491	118748	131004	128529	122568	125534	127769	124810	122832	129325	123443	130150	129870	131244	134537	129521	115880
P61326;Q96A72	MGN2_HUMAN;MGN_HUMAN	13648.2	17201.8	17195.8	15617.2	17811.8	18853.1	17237	18513.1	15594.8	15296	14406.8	16290.8	17656.9	14901.4	15880.3	16909.6	22744.4	13674.5	19018	21369.7	22341.4
P61353	RL27_HUMAN	77817.3	79235.1	72776.4	72629.5	76772.4	81283.4	72155.5	74159.5	74776.1	73840.6	58295	82702	89994	78313.4	71434.9	87112.1	79788.7	76453.6	80129.2	80244.3	79742
P61421	VA0D1_HUMAN	3523.36	3195.32	4107.44	4950.66	3075.01	2948.88	3951.29	3291.19	3749.83	5399.34	3060.64	3138.86	3331.95	5263.31	3873.8	5733.13	3263.31	3568.25	3016.91	3743.82	2623.48
P61457	PHS_HUMAN	6531.02	5733.03	5501.53	6852.97	4822.48	6596.86	6772.02	5668.81	5044.05	6043.83	7853.24	5901.41	5660.83	8165.63	6553.28	5590.5	5976.1	6737.06	6414.66	6703.55	8982.09
P61513	RL37A_HUMAN	22081.8	21872.8	20484.4	17970.7	19471.3	18801.5	21236.3	24011.9	18510.6	21344	21202.8	16631.1	16313.7	17465.2	16196.7	18889.5	16707.9	20993.5	22762.4	19420.6	20397.1
P61586	RHOA_HUMAN	7312.71	7629.49	7140.24	5885.83	7381.54	9219.33	7188.82	7020.76	8604.53	6746.26	8097.54	9917.12	8461.17	6905.86	7078	5907.23	6654.03	8663.58	7963.38	7882.36	7249.48
P61599	NAA20_HUMAN	0	0	0	0	0	0	0	588.343	739.515	1035.25	1058.57	0	941.532	732.449	0	0	0	0	0	0	0
P61604	CH10_HUMAN	182081	179380	187959	177899	184944	196011	192280	176705	183090	176403	182607	184836	186811	184644	178614	165873	176888	183192	193876	188929	185870
P61619	S61A1_HUMAN	24486	31305.8	28210.3	28479.5	26162.5	28567.3	29085.9	24101.2	28218.6	24102.3	22147.2	26486.4	24037.1	26331.3	27857.6	26431.1	29051.7	26980.6	29959.2	29350.1	32128.9
P61714	RISB_ECOLI	1417.87	0	522.802	995.092	0	645.006	728.171	819.068	0	0	1223.32	671.487	737.366	1008.31	1440.45	2077.91	2418.51	3101.63	2308.31	1767.8	3309.09
P61758	PFD3_HUMAN	9901.72	8333.53	10029.5	9584.16	9069.36	9532.67	9680.21	12142.5	12100.9	9676.38	9935.54	11675.3	10823.3	9759.07	12676.4	9598.6	9038.31	9796.57	10383.6	9453.63	9931.47
P61764	STXB1_HUMAN	967.568	679.723	1090.42	941.22	979.039	766.077	850.76	0	0	0	0	0	0	0	0	0	0	0	0	456.241	2369.18
P61769	B2MG_HUMAN	6677.06	4998.5	5665.33	8346.15	7906.74	5903.14	5135.05	5921.5	7454.3	5544	4619.85	4768.84	7299.75	4788.41	8715.39	5964.39	5128.67	8836.11	4392.53	4558.39	6428.86
P61803	DAD1_HUMAN	7083.41	9932.01	10947	10061.4	8473.69	7009.05	9231.26	11514.8	5357.77	10531.5	8259.94	6561.22	7188.96	8999.45	7418.74	7290.79	7251.8	10439.7	7554.28	7827.54	7431.37
P61889	MDH_ECOLI	8321.26	7794.24	6642.04	7265.67	8248.32	7492.35	8210.19	18008.8	12767.9	11964.3	13082.7	18994.8	16707.1	11673.2	32285.3	32136.1	31972.8	35560.4	33146.4	35453.1	37274.6
P61916	NPC2_HUMAN	980.871	1193.6	1642.89	1254.59	1054.38	960.601	923.928	1384.04	1789.07	1554.12	937.172	834.618	685.394	1756.69	826.8	785.147	1105.58	1304.33	884.293	0	1195.71
P61923	COPZ1_HUMAN	4464.7	5892.9	5676.8	3509.76	5411.74	5380.2	4839.11	5217.09	3700.29	5003.59	4082.01	6336.93	6658.86	5796.6	4231.48	4653.5	5131.7	3259.18	7602.53	4778.75	6042.38
P61956	SUMO2_HUMAN	2080.18	3134.52	2038.7	4201.03	2816.47	1979.16	2823.77	4809.02	3702.63	3085.18	4694.36	3200.74	2313.87	1799.7	2910.74	3254.78	3878.83	2902.56	4128.58	3291.19	3612.56
P61960	UFM1_HUMAN	2703.02	2199.39	2275.2	3430.27	3468.28	3445.5	2445.63	4743.41	4176.06	5164.69	1365.29	2615.24	3190.2	3625.51	1849.9	4082.61	2300.78	3832.83	2542.6	2537.24	2109.68
P61964	WDR5_HUMAN	8513.31	7939.09	8176.65	6040.98	6118.51	9029.03	7116.53	3874.46	7081.62	4528.2	7911.87	8439.21	4972.49	8974.21	6771.25	6694.2	6327.51	8096.81	7490.52	8078.3	6032.39
P61966	AP1S1_HUMAN	0	1782.18	1305.48	0	761.533	1169.99	1438.92	1138.8	1446.36	1490.2	1441.18	1591.24	1349.99	882.855	975.668	1121.71	2157.51	1601.68	1572.07	1361.64	1787.08
P61970	NTF2_HUMAN	8920.16	7839.84	9586.64	12606.8	9670.23	9635.21	4053.25	9604.47	8894.28	9272.56	6900.1	9339.35	8807.49	7276.33	8140.59	9878.95	10144.1	8371.13	8699.19	6641.56	9252.06
P61978	HNRPK_HUMAN	239649	245696	236936	237649	202097	236648	228862	237012	247583	235985	250991	245661	253112	225640	237587	237146	243051	213420	232376	234089	229110
P61981	1433G_HUMAN	57740.2	59754.2	59072.3	58580	56709.7	54528.6	58274	51184.3	45975.9	53805.5	52193.5	59668.9	48601.1	55744.9	55876.7	44263	48539.1	60935.3	56586.8	53120.2	54376.2
P62070	RRAS2_HUMAN	0	0	0	0	0	0	0	0	549.897	175.623	267.011	499.454	0	0	0	0	361.54	757.668	0	0	0
P62072	TIM10_HUMAN	9502.75	9972.92	8807.53	9690.29	8006.35	10165.6	10437.7	10915.1	6577.97	8978.67	9471.11	7786.2	9085.29	9590.71	7070.62	8323.06	9073.92	9124.79	12080	8929.32	7113.05
P62081	RS7_HUMAN	33755.2	28780.7	35723.2	32345.4	28938.6	33892.3	29497.8	30721	34205	34329.4	30203.3	36373.6	34228.5	30065.1	26346	34684.2	32066.6	26860.9	36665.8	30174.1	28827.6
P62136	PP1A_HUMAN	9991.78	7917.23	7445.98	8246.19	8416.24	8536.61	8066.54	7223.45	9892.06	6669.49	7571.33	7810.2	10332	5800.86	11777.3	11341.7	9903.26	10020.7	10734.7	9527.74	8193.19
P62136;P62140	PP1A_HUMAN;PP1B_HUMAN	7141.71	5720.23	6364.9	5852.31	5099.88	6187.04	5956.5	6225.67	4296.76	6817.83	6665.76	5320.09	5925.91	5073.24	6394.58	6744.34	6311.71	6279.99	8494.21	6904.75	7351.98
P62140	PP1B_HUMAN	10597.7	8360.92	10531.5	9886.2	11364.3	9454.36	9748.08	11277	12462.6	12113.8	10771.5	9748.87	10190.6	12798.7	5605.49	10239.5	7564.35	6967.56	8735.94	9197.61	7687.27
P62191	PRS4_HUMAN	28921.4	24221.1	20267.4	25063.1	29796.9	25477	24484.5	27342.4	26249	23870.3	21977.7	21625.7	25700.8	19831	25736	26780.4	26978.5	22747.6	21141.6	24092.3	27131.3
P62195	PRS8_HUMAN	20046.6	23798.4	23938.5	21536.9	20622.6	24314.5	23679.1	20165.5	28699	20278	23739.4	25784.4	20953.8	23012	22969.2	22404.4	17939.5	21853.3	18780.3	26330	23394.5
P62195;Q8NB90	AFG2H_HUMAN;PRS8_HUMAN	4094.71	0	3526.83	3845.72	5129.46	4170.03	4477.67	6496.77	8407.71	7566.55	8512.11	7987.54	6422	8106.08	8307.55	8812.43	7089.96	7419.35	7558.12	7206.1	5646.62
P62241	RS8_HUMAN	146227	153002	169553	154433	149911	143622	155694	147649	144235	136091	139498	158943	148335	147682	134142	142594	135559	144373	132425	126367	142345
P62244	RS15A_HUMAN	87690.7	95894.9	83775.6	92140.4	96148.9	89500.3	92102	89578.8	92109.7	82504.8	96562.7	94628.4	103149	95234.9	90346.2	84807.5	86190.7	89667.7	98314.9	95252.4	92560.9
P62249	RS16_HUMAN	117275	126241	118487	122048	125008	121897	123352	107635	108722	112170	106604	113953	113898	107746	110198	122975	114028	120614	125047	106877	113381
P62256	UBE2H_HUMAN	0	0	0	0	0	0	0	0	0	560.144	499.935	0	403.273	399.518	0	0	0	0	0	0	0
P62258	1433E_HUMAN	141124	136331	142122	158625	142707	137129	144736	153947	152833	151540	175104	148969	158492	150792	126261	148225	156224	126172	143371	141141	152319
P62263	RS14_HUMAN	93755.3	92990.9	83307.5	87858	89624.2	85488.7	83441.2	91201.9	82907	85237.3	83048.2	76920.9	70443.8	82033.3	94706.4	99915.2	94365.9	94832.5	84264.8	92008.5	94081.4
P62266	RS23_HUMAN	46077.9	48591.9	42113	46596.8	44298.2	42227.6	35199	57311.2	59552.7	53022.4	59313.5	52344.5	49615	51870.5	51823.8	52567	53326.8	56192	52044.8	52411.3	45000.2
P62269	RS18_HUMAN	180414	172889	173182	168804	160418	165241	170296	177665	185421	197950	178393	193101	172551	174527	165408	179862	179348	173871	181391	170920	164170
P62273	RS29_HUMAN	12526.8	11280.9	11536.5	12445.2	12073.1	12712.1	12968.3	14539.3	14265	13073.7	17001.5	13450	13443	15836.4	12416.5	14392.1	12524.4	11781.2	13397.3	13257.6	13045.1
P62277	RS13_HUMAN	77096.6	92591	79475.1	84837.6	82415.3	84664.3	95567.7	86444.8	77360.4	87469.5	83236.2	84990.1	69307.5	77044.7	76174.8	83521.5	74693.6	84073.1	81864.9	92082.5	82453.7
P62280	RS11_HUMAN	113645	104429	102361	114399	107117	110692	111323	122594	111529	115125	112514	103560	108770	105156	100531	110819	105875	95941.1	101643	102263	105343
P62304	RUXE_HUMAN	5300.56	6933.78	8137.3	7049.26	5814.86	7868.2	4713.84	4061.83	6079.15	7884.49	5488.69	9045.62	7192.69	4807.99	4115.01	5375	6934.9	4655.6	4440.91	4978.12	4079.56
P62306	RUXF_HUMAN	11384.6	11789.6	12588.1	9001.93	10974.4	11903.1	11564.5	12221.8	13335.1	12100.5	10072.1	11323.6	9977.98	12794.6	10704.1	9306.44	11506.6	11174.4	13685.6	11289.4	12156
P62310	LSM3_HUMAN	4627.76	5088.92	5449.17	4731.34	6484.29	5972.94	5461.15	5732.01	4834.99	4198.34	4402.76	5821.16	4715.09	5132.27	4553.35	5056.77	4258.75	4644.68	5624.16	4627.61	6685.82
P62312	LSM6_HUMAN	7486.13	6497.45	7134.89	7720.79	7078.67	7751.72	7872.59	6561.37	7986.87	6544.09	7127.48	6461.63	7834.41	6803.86	9061.12	7363.83	7398.13	10470.1	8024.22	7272.64	8232.55
P62314	SMD1_HUMAN	9416.19	7682.1	9194.34	12474.8	9460.3	9414.73	8387.7	12126.1	9411.18	8830.14	10845.8	7210.4	9128.45	9473.21	11007.5	9800.8	9716.5	9093.93	9402.36	10498	11038.5
P62316	SMD2_HUMAN	37966.3	39473.4	45991	36741.5	39204.3	35950.3	38238.6	31137.2	34816	35433.5	33538.8	41237.6	40080.9	35157.1	42110.5	39864.9	36080.6	35606.3	37360.9	38589.1	39077.2
P62318	SMD3_HUMAN	22179.3	23565.4	24367.7	19661.9	19531.8	24737.3	20727.6	18920.5	23363.3	18982.6	24067	20148.2	18910.7	19047.5	19688.8	24308.7	18329.7	19799.2	18937.5	17736.8	15830
P62328;P63313	TYB10_HUMAN;TYB4_HUMAN	40110.5	28541.5	41956.9	21979	30340.7	41519.2	21816.3	11247.7	25915.3	20558.9	21860.7	22332.9	8092.43	17727.8	29649.9	44154.4	40026.1	0	38228.4	36876.6	18595.3
P62330	ARF6_HUMAN	5370.57	4707.51	3984.99	6285.17	4059.95	3234.99	4122.17	5441.75	5274.18	4614.66	4577.45	3235.52	4374.26	4506.3	4376.47	5618.96	4347.65	3164.19	4192.63	3988.45	3979.76
P62333	PRS10_HUMAN	36047.9	31917.6	34472	36751.8	32334.9	35943.1	39040	35418.8	32187.4	33785.5	35578.6	36565.2	29173.7	34861	34693.6	36773.1	38143.6	32195.1	31228.2	35628.4	39853.5
P62399	RL5_ECOLI	4626.55	4616.6	5093.51	5519.26	4827.93	4430.2	6896.66	8023.35	7740.06	7546.17	9340.47	8073.09	5485.71	7155.1	16667.3	18737.8	13833.6	19206.7	22434.3	19386.9	22589.2
P62424	RL7A_HUMAN	152880	156881	146723	138242	145512	143063	149988	142841	146185	154371	149451	143701	155420	141211	137438	139396	150111	145939	151786	138524	133444
P62487	RPB7_HUMAN	1640.91	2067.75	1763.12	1677.29	1024.11	1266.11	1492.68	2940.94	0	0	672.774	3357.19	1317.83	1008.47	1489.98	1408.75	1474.29	755.486	1124.53	1233.64	1117.91
P62495	ERF1_HUMAN	32055.4	37741.7	33108.6	32531.8	33942.8	38044.6	35753.1	32397.9	32956.5	30354.6	31598.4	35011.5	33058.2	31943.8	27738.2	35405.3	35721.5	34671.5	32719.3	31708.2	31115.6
P62633	CNBP_HUMAN	21339	27218.8	22429	22476.4	15628.5	23522.4	19252	18109.5	26741.6	21180.5	20852.2	20575.3	22190.9	23008.1	20092.4	29886.2	22628.4	17894.7	22418.1	23320.5	16877.4
P62701	RS4X_HUMAN	262748	259629	252800	250447	238209	245251	256681	252299	259267	250743	247496	248081	258437	244025	244279	259875	231608	257845	248401	234388	224694
P62707	GPMA_ECOLI	21017.4	22979.4	28125.4	25113.7	27645.2	25542.2	22659.9	32522.3	31944.4	26832.2	28962	29982.6	25926.6	24668.4	39921.5	37050.8	60964.9	41335.1	40143.6	39130.3	33435.4
P62714;P67775	PP2AA_HUMAN;PP2AB_HUMAN	0	0	0	0	0	0	0	16824.9	16005.1	16717.6	16478.6	16069.5	16512.9	14020.6	0	0	0	0	0	0	0
P62736;P68032;P68133	ACTA_HUMAN;ACTC_HUMAN;ACTS_HUMAN	2776.91	4620.92	5021.68	3836.67	5214.39	2597.09	4499.92	2457.93	0	1522.73	1073.15	621.666	1601.11	846.208	6860.83	3964.4	6623.42	4884.25	2188.59	6423.29	5161.36
P62745	RHOB_HUMAN	10612	10665.5	8885.68	8942.88	6294.6	10406.4	8056.67	10398.6	9066.07	10503.7	10632	6814.78	11349.5	8733	9962.22	8517.07	14193.3	10734.4	7749.17	11497.8	5136.76
P62750	RL23A_HUMAN	133558	137331	124019	136472	127847	133399	137701	135678	126196	125914	126367	142312	124213	123009	136998	118661	138407	126589	137434	147898	132885
P62753	RS6_HUMAN	106210	95306.6	101599	107900	113818	103843	101719	112478	108938	99134.4	104395	105153	106658	112804	108832	103474	97355	96256.2	95616.6	97675.4	98694.8
P62805	H4_HUMAN	1.42281e+06	1.48614e+06	1.56288e+06	1.42955e+06	1.60369e+06	1.56192e+06	1.60397e+06	1.40569e+06	1.28074e+06	1.30193e+06	1.28174e+06	1.27037e+06	1.43726e+06	1.40023e+06	1.49804e+06	1.56329e+06	1.49812e+06	1.35247e+06	1.6249e+06	1.61724e+06	1.6009e+06
P62820	RAB1A_HUMAN	10719.5	9988.79	8996.02	12335.5	10867.8	10725.2	10015	13571.8	9120.36	7112.05	9392.52	15240.1	7604.36	10182.4	9287.34	9610.06	12674.1	14163.7	10742.6	13356.4	7688.23
P62820;Q9H0U4	RAB1A_HUMAN;RAB1B_HUMAN	23788.1	18785.1	18094.9	20921.4	17688	20933.8	18700.5	19515.7	25916.4	27429.6	27228.7	25905.9	23793.5	22578.4	21015.6	22989.1	22484.6	19733.1	21854.6	28540.9	21450.7
P62826	RAN_HUMAN	297714	288532	265100	288817	305460	299360	278341	302396	315440	300241	302724	294485	290094	297475	283163	274427	269823	289192	286519	273327	258686
P62829	RL23_HUMAN	87865	85528.3	80680.8	88324.2	90697.7	88566.2	92104.6	86913.5	79105.2	83697.4	80608.4	81182.3	73010.8	80391.2	68626	85539.1	73776.3	87638.8	80378	81329.1	69258.2
P62834	RAP1A_HUMAN	19344.6	24444.8	22056.6	23153.1	27185	26731.7	27135.6	26185.5	27280.6	26950	21601.9	23780.9	22147.3	25807.2	25858.8	26052.9	31986.9	24448.6	25164.2	23974.1	27302.7
P62837	UB2D2_HUMAN	2598.26	2437.5	1492.06	1967.2	2205.02	1313.01	1886	2132.25	1232.52	2495.69	1478.96	1934.92	1434.23	1832.71	0	0	0	0	0	0	0
P62841	RS15_HUMAN	20228.8	19112.5	18966	19377.5	18761.3	16943.9	15348.5	19874.8	17690.8	18616.9	19538.7	16233	18874	17610.7	21698.8	20573.2	17450.9	15795.6	20820.3	18163.5	16674.3
P62847	RS24_HUMAN	15041.8	15356.5	17775.1	16158.2	12428.3	15071.7	14077	12360.9	11642.1	13766.5	10572.9	8153.46	18816.2	8078.46	10445.6	14462.4	15349.1	15486.7	9218.36	12745.4	9919.31
P62851	RS25_HUMAN	120643	117443	110723	112213	115471	119675	109633	125074	126969	121822	125867	121412	123686	124552	117852	118315	105303	121731	119619	120430	116606
P62854	RS26_HUMAN	14395.9	22789.5	30336.6	26462.8	27181	15329	26890.7	41475.1	47490.5	35427.3	41789.5	52520.5	46778.4	28851.7	13031.3	38923.6	28943.7	25945.1	17474.4	26762.5	31678.7
P62857	RS28_HUMAN	55343.3	57442.6	54839.3	61163	54327.2	60020.3	52170.8	56275.1	55964.1	62932.5	61261.3	52958.6	55762.7	55051.5	48136	52605.3	61353.2	56639.2	45790.2	48569.9	38324.6
P62861	RS30_HUMAN	25731.2	26849.3	26583.2	24358.4	25265.8	24987.2	26718.6	24458.6	26218.6	26605.8	25248.5	26680	27765	25619.9	23546.8	20582.7	18541.2	23852.1	23838.6	20630.2	20560.8
P62873	GBB1_HUMAN	7921.14	6571.35	8812.55	8273.38	8240.27	7044.69	7787.82	5717.41	8199.47	6809.19	7167.82	5777.26	6359.99	9735.21	7728.37	6221.74	7088.16	8101.55	6385.11	7369.53	11160.7
P62873;P62879	GBB1_HUMAN;GBB2_HUMAN	4575.14	5570.64	3580.85	2792	4472.16	4847.64	5005.83	3318.7	7128.45	3548.12	4768.01	4903.84	5572.62	6597.36	4770.61	5059.68	3899.45	4965.76	4101.21	5898.04	5001.15
P62873;P62879;Q9HAV0	GBB1_HUMAN;GBB2_HUMAN;GBB4_HUMAN	24594.4	26532.4	24252.4	23165.3	26002.4	25475.3	21522.8	25985.1	25745.2	27774.6	25002.9	23840.3	22037.9	23611.6	24172.7	26935.2	20684.9	23504.6	23728.1	22321.6	22993.4
P62875	RPAB5_HUMAN	1707.72	2056.97	1682.93	1029.57	1536.97	2161.01	1837.28	2578.33	2495.39	1944.79	1395.64	1907.17	2514.13	2046.74	2352.18	1810.8	1276.8	1757.01	1682.42	1729.25	899.188
P62877	RBX1_HUMAN	9125.32	7014.38	8696.77	7740.67	5515.65	5849.04	7608.93	3437.77	3853.05	3431.1	2331.13	2771.03	2075.42	2642.84	3057.83	3336.82	0	3782.57	3954.22	3064.29	3862.02
P62879	GBB2_HUMAN	4274.64	4584.55	4164.06	4499.64	5150.98	7552.24	5454.14	6853.22	8352.01	6577.27	7712.11	7284.37	6055.48	4614.24	5086.54	7493.57	5879.08	6763.35	5734.92	6848.94	5479.82
P62879;Q9HAV0	GBB2_HUMAN;GBB4_HUMAN	7195.06	4856.14	6316.88	5616.96	6296.51	5916.54	9252.67	6046.11	5744.01	6269.62	8093.96	7003.18	9054.58	8188.49	2686.42	5450.36	5438.29	8466.11	5684.7	6746.51	5966.04
P62888	RL30_HUMAN	91360.8	91630.6	81642.1	94614.1	84981.5	99259.7	89728.9	78731.3	80257.4	82004.3	86039.2	77126.7	82003.1	77194.6	79557.7	87090.7	85159.2	87160.3	88911.8	86906	81061.4
P62899	RL31_HUMAN	85818.3	96619.5	83727	89880.7	93539.9	90746.6	80010	99525.6	95985	88360.4	106155	91416.4	91893.4	80102.1	97920.8	94427.7	86972.3	88507	94749.4	91532.3	82531
P62906	RL10A_HUMAN	72131.5	81970.7	83090.8	86569	86441.7	97235.1	89087.3	70417.3	84641.6	88752.8	73809	87405.5	92311.9	93709.5	78275.3	104036	89285.6	79904.4	77157.4	78418	70855.5
P62910	RL32_HUMAN	63168.4	69282.1	68845.1	71784.6	68010.3	65957.2	67481	68652.9	67497.5	60763.1	70291.2	64471	70365.2	69457.3	69406.7	64483.6	68848.7	61407.8	68070.3	58879.1	59824.9
P62913	RL11_HUMAN	69580.6	68248.5	72665	70026.6	68989.5	74186.7	68966.6	74564.9	70385.3	74931.1	81316.9	76650.9	62882.4	70861.9	75077.2	71039.8	71447.3	75025.9	71553.8	69641	73981.9
P62917	RL8_HUMAN	118966	106535	96649.9	108047	105245	92065.1	103548	102244	102475	109262	105848	99729.9	111370	106527	94698.6	90958.7	98291.5	105428	97898.9	100745	102701
P62937	PPIA_HUMAN	502360	498822	501700	473039	466645	478758	488494	491326	460633	490889	500393	471992	511740	509533	476815	530130	459852	483957	503246	481329	491937
P62942	FKB1A_HUMAN	17995.8	15779.8	14748.5	14594.1	17019.6	16171.6	16852.5	16239.9	14619.3	12966.3	16087	15142.1	16528.5	15308.9	12092.3	14951.5	14277.6	15529.3	14959.7	12497.9	18419.4
P62979	RS27A_HUMAN	373378	397222	449302	389648	371965	362086	372770	366428	391136	385816	360451	358484	354839	379091	350212	374388	346540	343124	295123	307375	285246
P62993	GRB2_HUMAN	3643.34	5416.36	4518.65	6269.99	3696.02	4290.95	4354.74	5684.53	4304.21	3921.81	3836.91	5019.73	3922.81	4424.54	6256.17	5392.87	2375.69	5628.48	5840.8	5582.55	4232.52
P62995	TRA2B_HUMAN	4271.37	7074.97	7279.77	5863.62	4365.72	7019.27	6421.13	7656.19	5376.01	5233.27	4727.22	6660.19	7481.6	5190.56	4233.53	6500.63	6578.5	7170.94	3423.2	8231.58	7264.16
P62995;Q13595	TRA2A_HUMAN;TRA2B_HUMAN	8870.38	8717.13	8826.22	11358.1	9203.13	7218.03	9039.02	10186.4	9342.51	7697.78	9233.58	6946.07	8693.13	7146.91	9015.26	8667.07	11137.3	7365.65	5996.12	8040.06	8771.36
P63000	RAC1_HUMAN	41604.9	40357	41386.6	38800.2	37264.9	38321.3	39924.8	47637.9	42129.8	41925.7	45439.9	47793.7	39918.7	45631.3	43717.4	45374.3	45121.1	48985.9	43697.8	45949	35959.8
P63010	AP2B1_HUMAN	17622.5	19178.4	19658.7	15255.6	15260.9	18127.7	15482.4	21543.2	21338.2	18856.8	17195.5	17340.4	19044.9	17075	23068.4	16827.3	21434	16876.7	22107	17146.6	20759.1
P63010;Q10567	AP1B1_HUMAN;AP2B1_HUMAN	28234	25794.4	33474.5	29806.5	26529.2	28771.2	30701.1	31199.1	28641.4	24632.5	31104.6	28497.3	21340.7	27558	28602.9	28822.1	28742	29211.1	27907.6	24187.2	26770.5
P63020	NFUA_ECOLI	0	0	0	0	0	0	0	0	0	0	0	0	0	0	720.224	675.614	1250.17	815.21	863.106	164.691	844.066
[truncated: 2,041 more rows]

## Sheet: 5x DIA-ME
Protein.Group	Protein.Names	20220407_KK_HeLa_Ecoli-05perc_1ng_R1_B1_1_6867	20220407_KK_HeLa_Ecoli-05perc_1ng_R2_B2_1_6875	20220407_KK_HeLa_Ecoli-05perc_1ng_R3_B3_1_6883	20220407_KK_HeLa_Ecoli-05perc_1ng_R4_B4_1_6891	20220407_KK_HeLa_Ecoli-05perc_1ng_R5_B5_1_6899	20220407_KK_HeLa_Ecoli-05perc_1ng_R6_B6_1_6907	20220407_KK_HeLa_Ecoli-05perc_1ng_R7_B7_1_6915	20220407_KK_HeLa_Ecoli-10perc_1ng_R1_C1_1_6868	20220407_KK_HeLa_Ecoli-10perc_1ng_R2_C2_1_6876	20220407_KK_HeLa_Ecoli-10perc_1ng_R3_C3_1_6884	20220407_KK_HeLa_Ecoli-10perc_1ng_R4_C4_1_6892	20220407_KK_HeLa_Ecoli-10perc_1ng_R5_C5_1_6900	20220407_KK_HeLa_Ecoli-10perc_1ng_R6_C6_1_6908	20220407_KK_HeLa_Ecoli-10perc_1ng_R7_C7_1_6916	20220407_KK_HeLa_Ecoli-20perc_1ng_R1_D1_1_6869	20220407_KK_HeLa_Ecoli-20perc_1ng_R2_D2_1_6877	20220407_KK_HeLa_Ecoli-20perc_1ng_R3_D3_1_6885	20220407_KK_HeLa_Ecoli-20perc_1ng_R4_D4_1_6893	20220407_KK_HeLa_Ecoli-20perc_1ng_R5_D5_1_6901	20220407_KK_HeLa_Ecoli-20perc_1ng_R6_D6_1_6909	20220407_KK_HeLa_Ecoli-20perc_1ng_R7_D7_1_6917
A0A024RBG1;Q9NZJ9	NUD4B_HUMAN;NUDT4_HUMAN	0	0	0	0	0	0	0	0	0	0	0	0	0	0	0	0	461.703	497.423	0	662.95	848.546
A0A0B4J2D5;P0DPI2	GAL3A_HUMAN;GAL3B_HUMAN	7417.18	6578.48	9747.35	9244.33	11770.6	9041.65	10834.6	10396.3	9372.51	5652.38	10191.4	9970.13	7614.67	7515.01	10133.2	12087.4	10524.8	8859.33	8510.6	9361.61	9455.57
A0A0B4J2F0	PIOS1_HUMAN	0	1192.92	935.912	1851.97	1433.83	1392.01	1520.54	1151.58	1840.92	1250.71	1463.8	1002.44	1802.68	1321.91	1499.8	0	2003.23	811.181	1068.67	1892.62	1230.3
A0AV96	RBM47_HUMAN	2017.98	653.715	0	410.16	1253.86	1235.34	885.683	650.028	1248.9	778.629	0	0	660.188	0	1945.53	775.622	0	1823.97	548.545	1019.95	1235.96
A0AVT1	UBA6_HUMAN	12785.5	12235.7	10227.4	8240.52	13081.1	8943.58	11127.4	12817.1	9294.8	10731.9	8422.05	10985.4	9222.49	8876.15	8301.23	10574.7	12592.6	12738.8	8714.97	10606	11352.9
A0FGR8	ESYT2_HUMAN	4106.88	4262.15	4867.49	2954.85	4218.51	3598.54	4646.61	2957.7	4113.07	4611.35	4356.86	2951.99	3250.8	4284.01	5156.73	3895.43	3760.03	4939.84	4567.64	4269.62	3848.94
A0MZ66	SHOT1_HUMAN	5715.25	5492.74	5531.87	5262.49	4591.7	6232.48	5886.44	7359.7	5159.23	4460.53	4253.4	4766.72	5420.6	5210.04	5165.17	6805.89	6027.6	8776.18	6018.71	7238.56	7273.76
A0PJW6	TM223_HUMAN	2571.75	2498.76	3017.52	2009.8	0	2363.45	2374.07	1559.97	998.829	1818.72	2668.24	2718.73	2520.89	1302.89	2224.43	1853.47	2803.51	1324.62	3032.44	2294.6	2414.12
A1L0T0	HACL2_HUMAN	661.167	1006.67	2300.98	1045.83	567.832	645.52	372.625	1366.71	1078.59	1279.45	449.56	759.102	619.792	1046.24	0	1241.84	790.315	1429.79	0	0	0
A1L157	TSN11_HUMAN	0	0	0	0	0	0	0	0	0	0	0	0	0	0	0	2682.92	0	3072.54	2102.44	2281.12	0
A2RUR9	C144A_HUMAN	0	1552.5	2940.68	0	2064.11	1646.5	0	0	0	0	0	0	0	0	0	0	0	0	0	0	0
A2RUR9;Q8IYA2	C144A_HUMAN;C144C_HUMAN	0	0	0	0	0	0	0	1043.74	1917	2112.19	2535.61	2628.62	1726.73	2578.59	0	0	0	0	0	0	0
A2RUS2	DEND3_HUMAN	0	0	0	0	0	0	0	0	0	0	0	0	0	0	2246.58	0	0	0	0	1035.41	0
A3KMH1	VWA8_HUMAN	1377.91	1267.44	1008.16	2188.21	2054.51	2303.88	845.531	1434.4	1580.82	1289.48	1859.06	2312.92	2183.08	1532.18	0	2392.55	2424.07	1701.18	0	1295.36	0
A3KN83	SBNO1_HUMAN	0	0	0	0	0	0	0	0	0	0	689.294	44.5529	0	294.288	0	0	0	0	0	0	0
A4D1E9	GTPBA_HUMAN	752.286	2592.84	2471.81	1154.43	1855.23	0	1161.52	1676.19	2012.33	609.081	0	1886.42	685.545	1193.36	1125.37	828.667	702.102	2774.08	2076.9	0	0
A4FU69	EFCB5_HUMAN	0	0	0	0	0	0	0	3801.37	0	0	4078.93	0	0	0	0	0	0	0	0	0	0
A5A3E0	POTEF_HUMAN	110197	154466	138609	124888	135353	148018	151065	119098	126497	121525	123809	120237	128312	122072	0	0	0	0	0	0	0
A5A3E0;P63267	ACTH_HUMAN;POTEF_HUMAN	747611	732735	734496	727186	754022	725842	751713	722159	702734	726975	716710	846687	750053	726376	0	0	0	0	0	0	0
A5D8V6	VP37C_HUMAN	0	0	0	0	0	0	0	0	389.864	457.486	0	0	324.078	0	0	0	0	0	0	0	0
A5YKK6	CNOT1_HUMAN	12648.8	13211.1	11107.8	12467.3	10629.7	9983.87	11208.1	11170.4	9406.74	10247.5	9200.51	9594.29	8644.28	11542	9399.86	11850.7	8264.87	14970.7	11598	9946.61	10468.8
A6NCE7;Q9GZQ8;Q9H492	MLP3A_HUMAN;MLP3B_HUMAN;MP3B2_HUMAN	1653.62	0	892.688	0	0	1431.01	1417.66	467.95	0	0	848.357	1485.09	0	928.991	1081.68	1390.2	1230.58	0	0	0	0
A6NDG6	PGP_HUMAN	13652.3	15438.5	16765.6	15431.2	15390.3	16983.3	15563.8	8106.68	11229	14142.1	14752.9	11623.9	14074.3	12216	11834.6	16901.8	17756.7	12747.5	11135.8	13672.7	17736.3
A6NDU8	CE051_HUMAN	526.772	0	0	754.673	1692.39	690.427	525.482	171.365	0	560.392	604.318	683.562	745.831	0	1321.29	0	0	1050.84	1182.04	352.719	1073.76
A6NHL2	TBAL3_HUMAN	0	0	811.236	0	0	263.003	0	962.866	0	0	961.979	393.551	0	0	0	852.063	557.814	384.549	0	0	0
A6NHL2;P68366;Q9BQE3	TBA1C_HUMAN;TBA4A_HUMAN;TBAL3_HUMAN	111813	94291.9	96804.3	112023	102071	103254	113309	103332	102321	101554	105729	105025	105544	105315	100317	98991.3	108997	107015	107078	108331	99844
A6NHQ2	FBLL1_HUMAN	15721.7	16916.7	13481.8	13520.1	14725.2	15507.1	14608.2	14910.9	16539.8	12473.9	15247.7	12612.2	17171	15293.4	12431	15881.1	15207.9	15360.8	13174.7	12223.6	14748
A6NHQ2;P22087	FBLL1_HUMAN;FBRL_HUMAN	1322.64	2256.62	1924.51	2674.79	3384.03	2425.6	1800.35	1884.95	2358.89	2625.59	2332.57	2048.89	1446.8	1196.7	1827.36	2833.6	2710.77	2994.52	3096.68	4123.06	2240.6
A6NHR9	SMHD1_HUMAN	7721.47	5147.76	6394.23	5424.32	6227.98	6501.44	4492.03	6935.35	5401.64	4786.6	6264.32	6795.78	3993.43	4130.77	6605.2	5106.81	5565.31	6589.07	4407.97	4936.77	3534.02
A6NIZ1;P61224	RAP1B_HUMAN;RP1BL_HUMAN	0	0	0	0	0	0	0	7527.34	11093.3	7718.29	8622.67	7185.58	8757.79	6756.28	0	0	0	0	0	0	0
A6NKT7;Q7Z3J3	RGPD3_HUMAN;RGPD4_HUMAN	1443.42	1008.72	1181.94	0	748.897	1248.01	1073.91	858.873	0	713.899	403.35	1269.76	703.854	1068.98	0	551.791	1062.86	920.233	0	0	0
A8CG34;Q96HA1	P121A_HUMAN;P121C_HUMAN	0	729.191	0	1432.27	834.706	767.612	711.792	173.333	744.332	65.2965	0	347.322	452.365	937.918	635.332	492.974	893.851	472.106	566.389	641.63	1188.09
A8K0Z3;A8MWX3;C4AMC7;Q6VEQ5;Q9NQA3	WASH1_HUMAN;WASH2_HUMAN;WASH3_HUMAN;WASH4_HUMAN;WASH6_HUMAN	0	0	0	0	0	0	0	688.291	741.839	25.3846	0	0	248.527	805.046	0	748.575	0	0	320.896	0	355.79
A8MWD9;P62308	RUXGL_HUMAN;RUXG_HUMAN	25102	24972.8	24558.3	23047.4	21012.8	21096.7	18529.1	24429.6	20401.6	22797.4	23543.4	19420.3	22233.2	21913.6	23756.9	24431.6	17513.6	21708.6	17082.7	17388	14868.2
A8MXV4	NUD19_HUMAN	0	0	864.433	0	0	813.008	0	0	0	0	0	0	0	0	0	0	0	0	0	0	0
B0I1T2	MYO1G_HUMAN	35972.1	33414.3	31793.4	30501.5	33425.3	35146.4	33414.3	27133.2	28809.6	24948.1	27086	30354.4	29539.9	34159.8	31976.1	41490.1	29500.5	28899.4	30697.5	34472.3	33756.1
B5ME19;Q99613	EIF3C_HUMAN;EIFCL_HUMAN	47508.3	47010.2	48791.3	43761.5	47389.6	49947	49216.7	49300.5	48841.4	47749.5	44771.8	48166.5	43357.9	49142	53189.1	49169.1	44393.5	48323.7	53842.7	46536.6	52563.6
B7ZAP0;Q9Y3P9	RBG10_HUMAN;RBGP1_HUMAN	0	0	0	0	0	0	0	0	0	0	0	0	0	0	0	0	1339.88	813.094	0	964.128	2007.7
B7ZAQ6;P0CG08	GPHRA_HUMAN;GPHRB_HUMAN	366.111	680.667	0	0	326.083	0	0	0	0	394.767	397.669	503.076	0	637.887	0	0	0	0	0	0	0
E9PAV3	NACAM_HUMAN	0	0	0	0	0	0	0	0	0	0	0	0	0	0	25280.1	29288.4	27068.1	20945.2	26439.8	23313	21823.1
E9PAV3;Q13765	NACAM_HUMAN;NACA_HUMAN	853.092	931.533	1263.4	1130.66	561.674	708.008	565.813	716.373	353.732	1108.67	0	985.734	634.651	779.464	0	0	0	0	0	0	0
E9PRG8	CK098_HUMAN	4230.59	4850.99	4410.45	3440.61	4775.5	4836.97	5438.56	4127.3	3808.18	4076.53	3511.33	4094.69	2798.47	5828.15	4420.47	2592.15	5558.38	4448.09	3727.92	9843.13	6916.45
L0R6Q1	S35U4_HUMAN	3135.06	2845.01	2968.55	2273.96	3153.66	2881.51	2642.01	4230.87	1524.58	3185.48	1707.92	3288.48	2972.4	2523.51	2874.79	2730.64	4145.2	2091.93	2024.25	2966.98	2672.45
L0R819	ASURF_HUMAN	0	282.43	0	809.068	0	723.037	753.806	0	0	0	0	0	0	0	0	0	0	0	0	0	0
O00115	DNS2A_HUMAN	7333.53	5408.47	6120.97	5728.34	6163.75	5644.8	6633.15	5295.3	4616.7	8195.69	7058.58	3424.51	7472.37	5108.09	5471.94	7689.92	2773.72	5789.4	6359.55	6673.39	7161.84
O00116	ADAS_HUMAN	9511.03	7596.04	10242.9	10530.7	10512.4	8924.66	7353.16	7621.38	9840.17	7581.73	7521.89	6852.92	7053.11	10367.2	9713.26	8635.04	8393.04	9250.45	8130.6	9829.36	7010.28
O00139	KIF2A_HUMAN	9274.75	6541.47	7752.84	5168.79	6769.62	6657.74	7143.67	4053.04	5212.72	5723.86	7598.31	4755.47	4645.34	7216.19	4725.92	10403.1	7762.2	5588.43	5945.75	7628.02	5830.44
O00139;Q99661	KIF2A_HUMAN;KIF2C_HUMAN	0	1984.11	3155.17	2992.53	3268.62	2470.01	3068.67	0	1517.62	2879.58	0	0	2790.09	3167.16	0	0	0	0	0	0	0
O00148	DX39A_HUMAN	14454.6	11207.2	14905.2	14752.9	14646	14675.9	11350.8	11909.5	16259.9	13864.3	13308.3	16085.9	13490	11703.7	13846.5	10643.3	12268.5	12061.9	13617.3	11946.8	9816.82
O00148;Q13838	DX39A_HUMAN;DX39B_HUMAN	105799	109794	104631	112148	115422	109493	117150	112363	101987	100426	100560	107404	110183	103336	102205	102198	108407	101009	99276.8	107916	108232
O00151	PDLI1_HUMAN	6897.72	6917.88	5759.02	7457.18	5961.32	4826.79	6320.3	6212.73	4509.2	5348.48	5518.65	5806.2	6027.29	7579.62	7784.71	6900.87	7312.48	7946.56	7606.78	7803.77	7648.94
O00154	BACH_HUMAN	15653.7	16975.3	18504.9	12540.7	14675.8	19145.3	18613.7	15806	11958.1	15482.5	12817.5	14015.4	18269.9	17615.3	14540.7	17949.3	19779.2	14004.9	18061.7	17911.5	18308.3
O00159	MYO1C_HUMAN	19804.4	17236.8	16238.5	19123.7	18696.8	22048.3	18179.4	19514.3	16262.9	16474.6	23087.4	23655	20003.6	18521.2	27159.2	23152.4	18349.9	20518.3	20223.4	22193.5	17569
O00160	MYO1F_HUMAN	1813.04	1761.32	1201.89	1190.08	2165.56	1725.01	2230.61	0	0	0	0	0	0	0	0	0	0	0	0	0	0
O00160;Q12965	MYO1E_HUMAN;MYO1F_HUMAN	3343.08	1601.81	3280.19	2109.72	3093.66	2722.63	1910.53	1903.22	1372.09	2652.89	2793.8	3586.81	3432.59	2749.83	978.508	2324.26	1875	2477.13	1898.25	3662.76	1937.6
O00161	SNP23_HUMAN	1267.23	2102.41	1794.83	1175.6	1451.19	2028.37	2041.08	2807.8	0	1754.01	2132.66	1068.6	720.825	2536.06	2115.74	2180.29	1265.93	1496.39	827.16	1610.24	1726.88
O00165	HAX1_HUMAN	1307.96	1112.67	1875.58	2070.29	2835.41	1609.99	1639.82	2300.66	1441.57	852.302	1152.24	1136.27	1083.54	0	1964.65	2742.85	1754.99	1821.14	3129.46	1246.11	1084.72
O00170	AIP_HUMAN	8149.98	15512.1	10745.3	12390.1	10922.4	11147.5	11224.6	11121.2	10588.2	10775.8	12660.2	11071.9	13560.7	9671.35	11013.3	10384.9	10274.2	12388.3	14312.6	11811.2	12876
O00178	GTPB1_HUMAN	0	943.548	1097.39	1481.64	1097.5	740.036	937.344	1233.02	0	2042.14	1494.57	2285.22	967.707	1607.33	206.383	1298.14	989.952	0	642.415	1633.19	525.553
O00186	STXB3_HUMAN	5495.41	5191.32	5122.71	5657.13	5897.39	5660.61	5033.05	3798.87	3274.14	3108.34	5921.1	6750.75	5147.54	5112.76	5472.12	7060.44	5033.25	4848.14	5357.9	5395.46	4625.24
O00193	SMAP_HUMAN	6768.08	7960.55	6059.04	5900.46	6900.69	6079.17	6677.27	6892.03	4943.25	6133.23	5644.42	4878.99	6158.25	5350.43	7225.01	7628.45	7244.07	5977.51	7034.43	6519.5	2898.36
O00194;P51159	RB27A_HUMAN;RB27B_HUMAN	336.33	431.555	776.323	643.732	475.861	0	1135.38	0	0	0	0	0	0	0	0	0	0	0	0	0	0
O00203	AP3B1_HUMAN	9056.78	6037.68	9542.17	5608.5	7544.22	8307.41	7333.25	8081.72	6476.7	7519.22	5714.83	7443.83	5987.17	10696.7	8198.51	10469.3	10754.2	8695.54	11954.3	8263.54	9706.38
O00217	NDUS8_HUMAN	6101.68	5653.05	3869.06	6318.79	6463.66	5337.99	5565.69	8031.78	6230.62	4354.67	4944.55	6393.62	6017.77	6493.28	4365.91	5656.73	6595.44	5400.97	8750.6	4859.29	6025.32
O00231	PSD11_HUMAN	27289.8	32005.4	40060.6	37806.6	34815.5	35644	31483.8	32160.2	42571.8	37974.3	36968.8	34356.9	38095.9	32281.5	31040.2	43308.4	42712.7	37648.8	33339.9	33040.9	40333.1
O00232	PSD12_HUMAN	16614.7	14705.4	18311.4	20872.4	20062.7	16486	20174.2	17007.2	16357.9	17392.1	15656.6	16055	19763.7	16500.5	22048.8	23258.2	20232.1	20059	17744.1	22850.6	20873.6
O00233	PSMD9_HUMAN	10602.6	12479.4	11953.5	12184.5	15419.4	11585.6	10463.1	9895.17	12683.1	10540.3	10214.4	11902.5	9936.12	12711.6	9556.74	13589.1	15070.3	14350.4	14214.1	13595.3	12060.9
O00244	ATOX1_HUMAN	4504.47	3685.37	3742.98	2721.75	2733.56	3405.35	3296.89	3648.71	1935.95	3114.43	4682.73	2392.63	2934.59	3196.44	2177.11	2593.73	2828.17	4040.99	4259.43	3253.21	2377.31
O00255	MEN1_HUMAN	0	0	0	0	0	0	0	0	753.104	0	0	298.875	0	440.635	0	0	0	0	0	0	0
O00264	PGRC1_HUMAN	10011.7	14963.7	15459.5	13884.6	13229.7	12795.6	16111.5	15628.4	17623.2	13607.8	16033.1	17715.7	18859.8	18206.4	16360.7	17076.1	14372.8	12972.5	18120.6	16862.6	18536.3
O00264;O15173	PGRC1_HUMAN;PGRC2_HUMAN	4177.85	4298.01	5131.72	3464.6	4547.99	5336.02	5262.9	4787.34	5178.54	5727.79	3518.41	3742.43	3853.46	4299.76	3867.01	5802.58	4958.13	4538.01	3868.85	4453.51	5228.34
O00267	SPT5H_HUMAN	14649.5	11168.7	13848.7	10063.1	12495.3	12910.4	14573.9	12590.4	13500.3	11039.7	13143	9241.46	12319.7	10068.5	13370.1	13680	10285.1	15033.8	14641.4	13935.2	9872.52
O00268	TAF4_HUMAN	786.725	409.984	670.352	0	1485.3	502.672	373.788	0	297.59	0	561.854	0	0	0	0	0	0	0	504.375	0	0
O00273	DFFA_HUMAN	3930.05	3024.18	4832.02	4515.43	3544.67	3571.8	4619.2	1557.53	3392.13	1813.59	3679.57	1981.31	2918.7	5823.64	3537.49	4750.09	3516.4	4708.67	4671.62	3741.72	4960.07
O00299	CLIC1_HUMAN	62875.4	67305.8	72068.8	70939.8	69054.9	68248.7	71108.9	76692.1	75448.9	77812.2	78636.4	78692.2	81151.2	74667.4	70953.8	85819.5	70923.4	73615.9	68478	72330.4	63882
O00303	EIF3F_HUMAN	34339.9	27444.3	26523.6	35608.2	32464.4	29704.5	29565.6	27254.5	30424.1	23643.2	29249.4	27961.8	29116.4	26488.6	29656.1	31880.9	33838.8	22602.9	23852.2	28160.1	25150.9
O00308;Q9H0M0	WWP1_HUMAN;WWP2_HUMAN	0	0	0	0	0	0	0	571.94	0	206.607	982.808	0	0	658.567	0	0	0	0	0	0	0
O00330	ODPX_HUMAN	7901.36	4453.7	6962.3	4743.86	4277.82	4253.33	8113.93	5004.97	3237.53	2854.31	2617.69	4335.81	1537.86	2741.76	4736.88	3086.7	4158.3	4807.74	3939.4	3470.44	4134.5
O00391	QSOX1_HUMAN	1059.59	1484.14	1261.24	1096.2	956.712	1120.39	1332.58	1124.81	794.572	1669.91	928.949	802.611	996.421	0	1013.95	911.902	1437.61	823.19	958.009	990.921	1404.92
O00399	DCTN6_HUMAN	0	0	0	0	0	0	0	0	0	0	0	0	0	0	1179.45	0	1684.75	623.692	583.911	459.788	982.159
O00400	ACATN_HUMAN	1679.65	843.795	896.274	1477.67	0	1364.75	787.384	891.033	448.033	1077.57	0	1089.43	513.625	726.089	1268.8	1056.49	909.926	773.439	665.812	280.476	302.412
O00401	WASL_HUMAN	1258.66	0	1095.68	0	924.213	0	849.759	0	0	0	0	0	0	0	0	0	0	0	0	0	0
O00410	IPO5_HUMAN	37151.2	35065.6	38025.3	36975.6	31205.9	33265	30444.7	32430.9	25630.6	27374.9	28137.8	30884	33495.7	30037.4	39472.6	35333.1	42624.6	32845.9	29787.1	32599.4	31395.3
O00410;O60518	IPO5_HUMAN;RNBP6_HUMAN	3455.57	5733.6	4990.88	4109.9	4827.34	3955.17	4479.03	3555.33	4300.83	3367.69	3568.87	3015.61	3119.46	3379.01	4359.51	4513.27	4295.13	5315.28	5201.2	4084.06	2711.21
O00418	EF2K_HUMAN	645.919	0	0	566.942	642.285	0	0	0	0	0	0	0	0	0	579.242	0	687.737	1079.91	0	0	0
O00422	SAP18_HUMAN	18448.9	15200	15679.9	18861.3	15663.7	16764	18462	12522.2	15693	17383.5	19013.2	14985.4	16787.8	16300	17165.4	14284.3	18105.5	21925.7	17849.2	19897	16566.6
O00425	IF2B3_HUMAN	16050.1	15526.1	18309.2	12872.5	14948.6	17232.8	15688.8	17681.2	17085	12016	14841	17666.3	17992.4	14654.1	19588.4	19059.3	17445.4	19431.6	19684.1	18700.1	16044.1
O00425;Q9NZI8	IF2B1_HUMAN;IF2B3_HUMAN	2213.95	6090.94	4908.65	7193.71	6012.46	4094.04	5346.18	3809.75	5388.2	5157.41	3659.37	5402.86	4243.01	5959.44	5304.76	4564.67	5029.86	6438.4	6753.06	6041.71	5188.29
O00429	DNM1L_HUMAN	23597.4	16979.6	18949.1	21003.9	17005.4	20113.3	19923.8	16341.3	16722.8	14502.9	21674.8	21429	17360.6	18502.4	14808	24773.9	17885.9	16214.7	19821.6	23893.6	19854.7
O00442	RTCA_HUMAN	979.444	852.643	1031.41	782.072	696.614	603.513	294.317	0	0	1064.81	1046.32	1885.24	0	0	0	795.184	0	0	1124.82	0	905.77
O00458	IFRD1_HUMAN	619.538	616.454	671.792	669.202	808.965	781.764	887.413	516.728	844.674	496.006	1425.23	996.834	497.741	845.614	0	542.422	2515.63	0	0	987.711	1990.84
O00461	GOLI4_HUMAN	1259.12	785.274	1764.27	1277.07	1107.55	1340.76	1044.95	0	608.396	0	884.585	0	0	597.64	1004.13	1562.51	750.033	806.39	577.479	1298.53	2134.96
O00471	EXOC5_HUMAN	0	97.6903	0	0	0	0	0	888.534	0	0	0	0	0	0	0	0	0	0	0	0	0
O00479	HMGN4_HUMAN	0	0	1077.21	0	1354.25	1180.01	1003.65	908.942	0	0	462.051	1128.67	0	0	0	1776.26	0	0	0	1536.19	1641.56
O00483	NDUA4_HUMAN	9450.26	10666.3	12708.9	9180.56	10961.1	8442.84	9385.33	10066.1	11355.4	9035.51	10579.3	11427.2	11889.2	9002.86	10756.6	10172.6	9313.82	8724.13	9166.83	9804.36	8893.87
O00487	PSDE_HUMAN	11128.6	12765	9511.99	11325.6	11691.9	11422.4	11484.8	12848.7	8419.88	8010.46	9392.47	12100.8	9692.94	9745.55	9420.34	9443.75	9665.67	8020.2	13040.3	11064.6	10549.1
O00499	BIN1_HUMAN	3624.15	2200.9	4384.58	2484.77	2482.36	1968.7	2151.5	1325.77	1760.3	2444.81	1528	2349.13	1410.95	1429.03	1924.97	2298.15	5494.55	1940.96	2825.54	2098.41	2883.56
O00505	IMA4_HUMAN	515.197	803.018	915.256	945.762	731.656	664.207	729.317	808.001	1563.45	0	985.015	0	699.686	738.336	860.271	677.183	1215.51	623.093	819.639	543.815	0
O00505;O00629	IMA3_HUMAN;IMA4_HUMAN	3773.81	5723.01	4919.42	3271.93	4024.61	4161.04	2337.33	2498.34	3473.83	2200.42	2394.39	2419.37	3767.53	2690.48	3675.27	3444.74	4109.55	5153.49	5025.82	5399.8	5030.97
O00507;Q93008	USP9X_HUMAN;USP9Y_HUMAN	0	0	0	0	0	0	0	3375.33	4800.09	3400.04	3581.37	3667.68	3919.27	3068.88	0	0	0	0	0	0	0
O00534	VMA5A_HUMAN	3492.73	2721.71	2473.87	2729.28	3847.65	2572.29	4512.66	5386.68	4184.28	3354.09	4063.54	4455.07	2711.92	2385.4	3335.68	2741.77	5028.4	4078.6	3713.66	3050.37	1923.03
O00541	PESC_HUMAN	18475.4	21948.9	21322.8	20318.6	16147.5	18549.4	20895.6	17952	18601.2	18898.3	18061.5	15228.7	15820.6	19780.5	17378.8	18657.4	19175.1	15936.2	17876.4	17974.4	18696.6
O00560	SDCB1_HUMAN	346.842	496.467	402.293	364.783	0	644.007	1019.96	556.538	264.347	392.922	846.469	620.03	624.525	488.359	386.911	625.885	0	503.164	209.326	0	324.495
O00566	MPP10_HUMAN	926.822	1832.43	741.952	822.922	1032.84	783.789	916.739	883.664	403.027	2690.54	0	374.302	936.491	593.252	0	0	1008.94	562.345	0	0	0
O00567	NOP56_HUMAN	34427.5	44481.7	47722.5	46090.2	37505.7	43311.3	44444.4	40365.4	46106	41122.8	52980.6	43637.5	46749.3	47012.9	40900	43374.2	39704	39873.7	39987.9	42540.9	43708.4
O00571	DDX3X_HUMAN	92180.9	97780.4	98051.8	98717.2	97864	101580	101310	98545.2	96888.2	103666	102328	108655	108642	107302	101501	103321	98315.7	97178.6	94131	103881	92873
O00571;P17844;Q92841	DDX17_HUMAN;DDX3X_HUMAN;DDX5_HUMAN	12997.8	13858.9	13052.9	12731.1	13305.4	12640.1	11469.2	12653.9	13574.9	12924	10839.3	12450.7	12539.4	15473.2	12522.6	10478.2	10440.1	9364.92	12493.5	11947.4	9130.96
O00592	PODXL_HUMAN	29685.3	27139.6	26498.1	29377.1	26894	27119.8	31052.8	26066.1	30652.4	28656.4	21804.5	29842.1	24245.2	26928.6	28281.2	28384.1	22533	28521.3	25616.6	27672.2	26806.7
O00625	PIR_HUMAN	8107.28	7389.04	8117.78	7195.56	10090.5	8409.24	9232.34	7818.71	5502.82	7172.93	8113.97	7901.82	8667.41	8174.39	11252.7	11409.5	6139.6	8723.11	11862.7	8246.36	6147.65
O00629	IMA3_HUMAN	2512.49	2595.82	2438.23	2140.87	2699.85	2188.13	2617.08	1384.15	0	1611.03	0	2636.5	2561.42	3427.51	2282.06	0	2260.93	1821.77	3308.42	1517.86	3319.75
O00743	PPP6_HUMAN	2832.24	2233.29	2281.41	3078.58	2633.26	2701.16	1583.35	1410.24	2831.05	2821.67	2141.71	2288.96	3430.88	2399.08	3466.57	2657.22	2392.58	2329.43	1212.38	2774.85	2988.26
O00754	MA2B1_HUMAN	936.955	945.421	0	0	0	964.67	743.719	0	235.727	0	442.619	225.097	0	357.197	0	741.681	446.417	719.148	426.285	359.207	479.272
O00764	PDXK_HUMAN	12692.3	10065.2	11817.9	11420.6	9118.71	11895.3	11865.9	7674.77	10413.1	11474.4	9113.13	9529.66	12191.5	9019.93	10579.3	13570.5	8309.95	10465.7	11509.4	9167.15	11292.7
O00767	SCD_HUMAN	941.833	2144.39	755.71	1989.85	1770.54	1588.3	1143.47	1807.07	864.546	1119.16	1410.15	1342.1	1146.24	2009.31	1492.01	1595.47	1914.34	1838.23	2089.92	1606.3	1406.3
O14493;O15551;O95484;P56747	CLD3_HUMAN;CLD4_HUMAN;CLD6_HUMAN;CLD9_HUMAN	0	778.91	0	0	0	0	0	581.571	0	0	0	0	378.092	0	0	0	0	0	0	0	0
O14497	ARI1A_HUMAN	514.1	0	254.14	618.882	0	1434.54	773.574	826.399	0	0	0	0	0	0	481.373	0	0	0	0	0	287.192
O14519;O75956	CDKA1_HUMAN;CDKA2_HUMAN	588.805	1042.11	745.024	1305.28	0	553.721	583.343	0	0	0	1128.5	0	0	173.064	0	0	0	0	0	0	0
O14524	NEMP1_HUMAN	0	0	0	0	0	0	0	597.771	453.189	1785.3	561.098	0	0	0	0	0	0	0	0	0	0
O14530	TXND9_HUMAN	689.986	138.596	0	500.143	552.671	275.319	362.221	210.09	0	0	922.609	0	608.161	641.595	973.961	450.455	575.232	429.433	628.933	0	684.671
O14531	DPYL4_HUMAN	4957.4	3464.74	0	0	4031.57	0	2987.14	0	0	0	0	0	0	0	0	0	0	0	0	0	0
O14548	COX7R_HUMAN	2131.28	1709.11	0	2623.36	3142.05	2150.74	1990.7	4592.31	2857.64	3774.34	3900.93	7068.15	3455.97	3636.54	3656.11	2703.73	2875.14	3450.59	3050.09	3480.12	1794.98
O14556;P04406;P0A9B2	G3P1_ECOLI;G3PT_HUMAN;G3P_HUMAN	162439	165165	177659	167209	166547	162192	186681	0	0	0	0	0	0	0	0	0	0	0	0	0	0
O14561	ACPM_HUMAN	2900.15	2735.03	3694.2	3737.84	3392.53	3046.02	3533.91	5808.7	6216.12	3469.13	5618.33	4073.18	2744.51	2760.6	2706.13	3290.83	1757.57	2586.17	3543.51	3124.85	2989.07
O14562	UBFD1_HUMAN	2955.46	2319.81	2848.72	3359.73	2708.36	2694.59	3173.46	2185.85	2957.31	2909.43	1665.35	4223.55	2910.62	2032.23	3483.34	2516.08	2700.22	3353.97	4028.72	3047.35	3435.47
O14579	COPE_HUMAN	6168.19	6466.01	5432.96	7341.86	5493.8	6395.75	5685.19	6862.78	6411.34	5359.46	6649.71	7471.69	6909.95	7229.34	4580.89	7822.41	7146.23	5415.12	4836.49	6681.54	7627.39
O14617	AP3D1_HUMAN	3162.52	2209.54	2826.28	3867.59	2987.86	3064.4	3213.4	2564.55	4021.7	2383.07	3738.18	3979.72	2629.21	2435.09	3557.37	4373.97	4144.12	3426.27	3872.39	3214.46	4526.84
O14618	CCS_HUMAN	1643.85	1578.12	1411.06	2212.31	1307.2	1919.52	2881.82	2047.15	1451.24	1766.06	2109.54	1746.43	2271.05	2226.76	2493.73	3498.13	2751.74	1914.86	0	2321.26	2141.26
O14639	ABLM1_HUMAN	2998.85	1718.32	1060.04	625.487	838.284	1487.52	1032.43	0	873.49	525.84	454.648	761.313	820.542	0	2460.93	1458.65	0	1971.93	1471.15	0	522.282
O14646	CHD1_HUMAN	822.838	2460.46	579.488	725.241	1229.82	776.956	471.743	857.612	960.595	842.525	635.682	932.863	1556.23	0	0	0	0	0	0	0	0
O14646;O14647	CHD1_HUMAN;CHD2_HUMAN	0	503.483	0	0	0	460.003	599.682	0	0	0	0	0	0	0	145.611	0	0	0	0	541.765	864.163
O14646;O14647;Q9HCK8	CHD1_HUMAN;CHD2_HUMAN;CHD8_HUMAN	620.11	747.33	0	0	0	796.005	750.23	0	0	0	0	0	0	0	0	0	0	0	0	0	0
O14656	TOR1A_HUMAN	356.35	539.508	726.817	0	1004.44	1462.06	1027.61	1606.67	1910.93	1937.4	1540.6	2284.39	3451.7	1791.17	1004.71	1022.01	2842.54	2726.47	711.788	4409.25	569.993
O14657	TOR1B_HUMAN	714.68	843.498	1289.66	2053.69	1607.08	1073.42	1077.87	0	513.992	0	712.313	0	938.639	891.757	1377.67	1388.21	0	596.781	773.99	1661.57	0
O14662	STX16_HUMAN	698.331	136.191	498.775	0	0	350.398	841.611	0	0	0	0	0	127.495	783.778	0	625.924	0	499.762	493.14	524.4	0
O14672	ADA10_HUMAN	1473.84	955.272	692.27	0	0	935.483	884.076	1064.26	1936.54	901.996	827.052	0	1606.69	1367.66	2300.78	1838.11	0	3031.62	0	0	0
O14684	PTGES_HUMAN	9777.56	10847.1	9883.22	10204.2	12532	10293.9	11588.9	8452.73	12428.8	11607.3	11594.7	11589	10938.1	9948.18	10279.7	10200.5	10452.1	11155.7	9419.28	12404	9211.6
O14730	RIOK3_HUMAN	0	0	0	0	0	0	0	1329.72	0	0	0	0	0	911.566	0	430.271	174.395	0	411.738	1452.57	302.639
O14732	IMPA2_HUMAN	10574.5	11219.9	9886.61	9612.54	9990.43	8842.88	8169.48	10000.9	8953.45	11304.8	9625.08	12077.8	10079.3	11930.3	9592.17	9103.8	9638.39	8799.99	8964.84	13028.9	9842.38
O14734	ACOT8_HUMAN	0	1505.75	1578.16	0	1211.37	2241.73	1712.27	1092.4	0	0	1082.27	926.607	434.731	0	870.057	1328.09	1636.61	755.414	0	1714.61	0
O14735	CDIPT_HUMAN	3607.73	933.74	4420.9	2976.35	4161.46	3649.45	3918.4	2573.88	3625.08	2528.94	2834.68	2411.18	2334.9	2827.55	2577.92	2870.6	3536.04	3399.95	2226.95	2760.71	3607.99
O14737	PDCD5_HUMAN	11391.4	11873.9	9295.85	10925.7	14333.5	13004.6	10877.9	13097.7	13402.5	8969.08	9385.72	13054.4	9037.66	13105.8	12279.9	14390.2	12471.9	10925.9	12459.2	10914	12497.8
O14744	ANM5_HUMAN	29013.8	30204.5	29134	24972.2	28491.7	30483.7	32539.5	28234	24659.7	31692.2	26909.1	27220	28380.3	32278.8	26919.1	23904.8	32119.1	25008.9	30699.1	24439.6	25685.2
O14745	NHRF1_HUMAN	15369.2	15680.9	11365	11881.9	14282.7	14391.7	13489.8	13130.5	14164.7	16573.9	13129.4	13419	13758.9	17245.7	17495.5	14363.3	12556.2	16482.1	12150.2	12921	12933.4
O14773	TPP1_HUMAN	1836.07	3194.86	2358.94	1865.1	3357.2	2646.62	3454.74	1617.63	2789.09	1870.24	1780.91	2672.27	3799.31	2753.18	3140.67	5030.51	2176.1	4767.11	3277.76	4051.76	2968.28
O14776	TCRG1_HUMAN	25416.3	23584.2	23937.1	19113	21160.4	23651.4	21768.5	21974.7	25748.5	27475.4	21671.1	24380.4	18887.1	23695.2	21221.8	23102.9	22493.8	22786.5	21871.3	27057.1	24161.9
O14787	TNPO2_HUMAN	2690.65	2282.34	1718.89	2056.65	3176.57	1393.01	1127.85	2004.67	2318.27	1765.37	2459.86	2314.89	2381.63	1748.23	3342.82	2396.3	2561.04	3627.35	2903.02	1480.94	1376.06
O14787;Q92973	TNPO1_HUMAN;TNPO2_HUMAN	8570.41	6787.3	6513.96	8676.36	8055.86	9516.45	9833.52	8719.65	7341.84	7123.3	5050.07	6213.16	7605.43	5943.99	4578.84	6409.98	5415.23	5219.06	4337.98	3002.92	5092.87
O14802	RPC1_HUMAN	2215.86	2138.72	2358.47	2748.36	2712.4	2043.17	2010.72	701.411	3375.21	486.094	1471.79	2334.89	1131.81	0	397.879	150.764	1732.6	971.239	882.348	1164.06	1055.42
O14817	TSN4_HUMAN	0	0	0	0	0	0	0	0	597.158	1315.27	725.27	553.198	0	0	0	0	0	0	0	0	0
O14818	PSA7_HUMAN	47937.7	50610.7	58206.3	49706.3	52064.7	47477.7	52505.4	51963	52224.3	46165.7	45653.2	52371.9	50928.6	55146.4	47814.8	50745.5	56745.5	54622.3	48034.2	49723.4	47922.7
O14828	SCAM3_HUMAN	6978.98	3462.16	5640.54	4517.57	3471.3	3559.28	4308.61	4561.42	4967.78	6748.28	6635.27	6776	4408.62	6530.76	7294.26	7677.55	10994.2	4693.94	6495.05	6291.07	5828.12
O14880	MGST3_HUMAN	1049.28	682.421	347.436	1033.28	961.087	622.007	506.845	0	768.32	558.944	1050.98	638.592	530.002	256.109	823.746	0	1044.02	386.46	227.688	780.571	128.41
O14893	GEMI2_HUMAN	0	0	0	681.697	0	0	476.737	0	0	0	0	0	0	0	0	481.599	0	0	0	516.815	0
O14907	TX1B3_HUMAN	779.519	1215.73	776.328	681.699	911.161	912.009	839.306	0	0	0	0	820.518	0	0	1318.83	1384.36	1243.77	357.763	495.772	1382.93	477.197
O14908	GIPC1_HUMAN	2559.96	3289.88	3831.83	3686.57	3977.17	4601.98	2000.71	4143.26	3613.49	4173.32	2845.8	2012.99	4059.34	3059.26	5065.8	3700.9	3862.17	5073.67	4678.39	2572.7	2584.4
O14920	IKKB_HUMAN	0	0	2050.27	0	0	2051.82	0	0	0	1137.57	0	0	0	1640.92	0	0	0	0	0	0	0
O14929	HAT1_HUMAN	7927.02	9090.39	6702.87	5850.47	6502.49	8220.98	6973.03	6917.41	5173.93	6644.16	6445.57	5448.05	8843.17	7283.14	4543.14	6642.62	6102.23	8686.16	5711.11	6322.29	6888.91
O14936	CSKP_HUMAN	1845.77	1378.22	1358.63	1520.63	1432.6	1727.52	1579.09	1089.9	1882.92	2201.25	3434.12	1583.53	8568.47	994.747	512.284	1855.4	1658.36	770.727	1754.99	932.732	1700.25
O14949	QCR8_HUMAN	10458.8	11834.6	12783.1	12164.3	15011	12284.8	10862.1	14499	10961.8	11596.9	10943	10312.5	11133.4	13666.5	11856.1	13787.6	10045.4	14002.2	12576.5	10846	12893.5
O14950;P19105	ML12A_HUMAN;ML12B_HUMAN	29950.3	33144.7	37197.2	33616.2	27548.6	29049.6	26968.3	33078.9	31279.8	28679.3	31347.5	33968.9	34524.9	33857.3	27391.9	34085	26073.8	30922	27578.6	22085.5	25556.7
O14964	HGS_HUMAN	4767.59	5276.55	6171.11	5506.64	4958.47	4190.94	7699.87	4249.42	3979.92	4703.84	3975.31	4923.2	5058.87	5016.14	7466.77	5092.92	8311.66	6399.34	7901.37	7533.4	7495.81
O14974	MYPT1_HUMAN	9218.57	8734.45	7473.02	7729.12	10007	8790.73	8253.19	7701.41	6977.41	8916.58	8254	7801.79	8184.58	8998.64	7026.3	10698.3	9953.36	9803.19	12403.1	8806.45	9173.7
O14975	S27A2_HUMAN	23610.4	23556.4	26419.3	21145.8	25556	25945.2	25724.4	22836.6	21311.9	21709.1	20759	23000.6	19151.8	22834.6	21405.8	24820.3	22959.9	22908.1	25872.1	27958.8	20980.6
O14976	GAK_HUMAN	1790.95	972.061	642.189	1150.73	843.515	623.079	1354.17	450.929	972.136	1486.54	814.649	1112.51	1678.43	797.623	0	0	0	164.266	1261.26	975.027	464.298
O14979	HNRDL_HUMAN	17086.9	25932.4	22785.5	26768.3	22956.5	23289.5	22318.3	29312	25327.6	24982.2	27968.9	30287.4	30745.8	27935.9	22432.5	24939.7	28310.7	25018.5	25113.6	24720.4	15239.4
O14979;Q14103	HNRDL_HUMAN;HNRPD_HUMAN	439.681	498.22	789.622	706.454	825.346	761.004	1157.96	735.626	391.765	439.037	0	694.281	806.813	0	0	315.866	998.785	0	459.047	0	362.669
O14979;Q99729	HNRDL_HUMAN;ROAA_HUMAN	0	21144.5	18879.5	0	0	21305.1	0	17843.8	21577.6	19397.1	19393	19954.1	18610.8	21271.4	0	0	0	0	19524.3	0	0
O14980	XPO1_HUMAN	55242.4	64206.4	61929.2	52595.6	60202.8	62293.1	58077.9	57584	57692.2	64924.5	61922	61386.2	55268.7	56988.4	53392.7	60348.7	62228.3	59752.2	54612.4	50764.4	48085.9
O14981	BTAF1_HUMAN	2377.48	1724.88	1226.44	1473.47	3319.62	1510.1	1136.56	1903.58	0	1623.26	1541.53	2366.73	1692.14	1115.07	909.171	2274.21	648.792	1341.19	3142.53	1170.1	1223.7
O15020	SPTN2_HUMAN	2137.42	2243.83	2394.19	2156.49	3664.06	2383.62	2165.94	1680.93	2272.87	1632.03	2315.61	2175.52	1068.11	802.737	2828.41	2888.39	706.383	610.122	1168.09	3831.66	2246.86
O15020;P11277;Q01082	SPTB1_HUMAN;SPTB2_HUMAN;SPTN2_HUMAN	6358.55	6412.67	7724.43	6707.94	6508.41	7891.68	7525.24	7146.64	6400.67	10256.1	4961.42	7834.12	5524.26	6860.25	6897.93	8949.11	7845.3	8878.3	7649.7	7164.13	8682.65
O15020;Q01082	SPTB2_HUMAN;SPTN2_HUMAN	1212.87	2329.21	1422.79	1957.88	1054.58	1912.58	1471.6	1079.78	1863.5	1864.25	390.641	2051.23	1613.68	2068.48	2437.75	1628.14	2801.92	1962.83	2379.51	1431.42	1201.47
O15021;P51812;Q15418	KS6A1_HUMAN;KS6A3_HUMAN;MAST4_HUMAN	0	0	0	0	0	0	0	1190.1	865.307	1555.08	1393.73	1706	1647.39	1011.71	0	0	0	0	0	0	0
O15027	SC16A_HUMAN	13407.2	11414.6	11632.3	13276.9	13801.6	11961	14175.4	12282.7	11627.2	13775.2	12227.2	12449.4	11522.1	10453.3	15523.6	16318.7	15843.7	12859.8	13529.3	12573.8	13654
O15031	PLXB2_HUMAN	834.738	2956.72	1794.11	1877.35	2934.13	2708.76	2591.89	2869.25	2552.75	1703.43	1350.71	2028.86	1932.09	2763.56	2685.71	5132.57	5338.26	5762.08	2845.72	3817.04	1863.91
O15042	SR140_HUMAN	7517.01	6628.65	5370.37	6281.09	4437.04	8021.12	7063.14	8747.83	8061.31	7419.56	6344.6	9358.75	6415.27	7018.44	6921.84	6762.66	6011.58	7235.89	6050.19	5479.6	6200.86
O15067	PUR4_HUMAN	36609.4	35144.6	32919	31457.8	37769.9	35363.8	35605.1	33062.1	34390.2	34114.6	30523.3	33666.5	31015.4	35101.4	34834.9	35968.5	34493.9	40455.1	35681.6	31179.1	37535.6
O15084	ANR28_HUMAN	0	727.659	0	504.078	709.815	477.182	526.599	0	437.757	441.435	0	0	0	0	0	355.492	627.047	997.329	847.808	98.9343	0
O15111	IKKA_HUMAN	0	0	0	0	0	0	0	0	0	0	0	0	0	0	2470.6	0	3203.67	2472.52	0	0	0
O15118	NPC1_HUMAN	1673.18	1260.01	792.083	890.217	1327.72	1474.65	2016.21	1528.19	1734.92	2017.72	462.748	1943.34	1039.42	1191.08	1342.7	1414.15	1543.73	1042.16	1749.75	1476.6	753.356
O15120	PLCB_HUMAN	2359.81	2770.28	2805.21	1884.46	2266.04	1931.1	1854.19	1413.22	1698.88	2324.78	0	3610.72	0	2656.7	3669.69	4942.32	2480.87	4477.94	1852.37	2034.62	2165.58
O15126	SCAM1_HUMAN	857.04	756.724	1035.41	1425.29	1073.41	642.278	1480.1	1086.39	1857.56	1049.05	571.996	1954.4	856.109	987.937	1295.67	808.502	0	990.336	1018.93	1307	0
O15127	SCAM2_HUMAN	972.238	2260.01	391.058	528.812	1697.49	1673.11	1790.99	1061.73	699.388	963.364	1680.42	1709.13	1900.1	1058.03	980.88	598.273	1118.14	1635.06	1103.39	2238.72	1138.88
O15143	ARC1B_HUMAN	11725.2	12606.6	9991.77	13968.4	11130.5	11764.2	13161.9	7952.08	9733.93	11505.5	11339.4	9732.24	12370	11453.9	10037.3	12453.9	10894.3	9954.53	11775.1	12264.6	11371.1
O15144	ARPC2_HUMAN	18557.7	18531.3	18565.5	20278.3	20064.3	17997.7	19081.7	21029.5	18365.7	19147.7	19625.7	20115.1	18889.5	17869	20200.6	15820.5	16499.4	19430.5	19205	20782.4	17369.8
O15145	ARPC3_HUMAN	14284.6	12907.6	16241.7	14947.2	14221.9	16270.2	16872.3	14266.4	19305	16455.8	13859.1	16463.2	17099.8	19897.4	20740.3	10745.4	17482.2	16661	17020.7	14906.8	11060.6
O15155	BET1_HUMAN	534.276	0	656.635	377.988	731.734	514.004	922.107	0	0	0	0	0	0	0	0	0	0	0	0	0	0
O15160	RPAC1_HUMAN	5633.36	8393.86	5309.78	6589.42	7672.75	5933.59	6467.41	5430.16	4958.51	7499.08	6583.6	2956.81	4972.8	6379.07	5002.05	6727.99	6130.81	4868.11	5303.54	6557.86	7085.97
O15162	PLS1_HUMAN	902.188	383.407	0	587.847	864.542	728.287	912.522	0	0	0	0	0	0	0	0	0	845.972	0	0	0	0
O15164	TIF1A_HUMAN	0	559.622	0	219.531	408.773	243.002	0	668.228	0	0	0	0	0	0	495.079	0	0	0	776.711	0	0
O15173	PGRC2_HUMAN	8186.84	8997.3	8821.79	9783.61	10485.8	9314.55	6367.52	8218.21	7538.88	7061.39	9002.94	7252.41	10877.3	7737.86	10165.1	6983.5	8530.21	10101.2	10072.8	6343.68	8450.73
O15212	PFD6_HUMAN	9438.92	7500.07	6422.57	8762.93	8576.15	8043.62	9202.92	7383.22	7575.25	8054.08	7694.92	8388.99	7366.17	7633.28	6885.42	7754.07	8611.64	7436.33	6135.99	7557.94	6191.23
O15213	WDR46_HUMAN	2674.45	3315.13	2990.34	3437.59	1957.04	3580.7	2959.28	1986.83	3120.44	2413.55	3720	2679.95	2862.44	1711.26	2724.4	3114.53	4227.22	2432.38	2686.04	3027.04	2550.45
O15226	NKRF_HUMAN	4754.35	3118.22	4361.82	5614.02	3086.89	3452.95	3606.44	3159.25	4344.24	3894.8	5673.75	4174.63	2863.73	5248.36	3164.68	4986.5	4067.36	5360.21	5366.5	4905.3	4710.68
O15228	GNPAT_HUMAN	0	474.047	396.797	520.362	0	705.404	467.08	0	858.417	0	652.374	0	927.411	355.82	0	0	0	0	0	0	0
O15234	CASC3_HUMAN	0	2080.48	543.424	729.49	0	985.053	731.879	0	0	0	0	0	0	0	0	0	0	0	0	0	0
O15235	RT12_HUMAN	1301.44	919.161	1736.95	1623.98	1500.69	1172.99	1558.42	1578.54	0	842.974	1012.71	1764.02	1306.52	1756.24	1395.14	2583.72	2213.36	1330.43	1839.65	2313.28	1392.45
O15258	RER1_HUMAN	781.986	892.94	1753.15	0	1269.53	883.381	1140.85	1030.23	606.355	978.624	1198.7	510.61	687.715	565.468	1078.46	1105.28	743.338	935.394	1429.05	942.209	750.048
O15260	SURF4_HUMAN	13607.5	14194.7	14781.9	15182.3	16829.5	11755	16375	16762.8	15784.4	15573.4	15666.6	12264.1	16566.2	13354.8	13453.1	17207.3	11422.1	15388	13623.2	10949.3	13105.7
O15269	SPTC1_HUMAN	1145.16	589.586	905.708	1661.05	264.022	989.403	1226.15	1245.87	0	901.504	935.857	492.706	1022.26	1486.1	0	2505.74	669.331	1145.61	788.492	898.409	1100.11
O15270	SPTC2_HUMAN	440.519	892.006	694.526	1475.87	893.024	518.492	1118.88	294.364	1359.75	1782.84	657.117	1278.46	686.295	354.35	0	717.869	1304.41	0	954.802	1541.93	1556.25
O15294	OGT1_HUMAN	3972.6	6309.98	5041.69	3762.05	3873.57	4877.4	3411.9	4731.72	4977.36	4247.56	4270.18	4397.13	5810.88	5650.14	5429.71	4543.84	6661.72	6414.88	4324.54	4363.84	4935.51
O15305	PMM2_HUMAN	5809.43	7306.45	7190.5	6362.7	7233.27	8225.06	8823.71	6679.85	8186.74	9027.55	7140.25	7384.23	6714.69	7066.61	5405.55	6936.58	8274.54	6743.01	8400.47	7717.38	8639.73
O15321	TM9S1_HUMAN	2477.67	0	1774.64	2305.24	2848.67	2831.59	2595.03	2333.98	2415.09	2295.21	1838.27	2136.49	3758.11	2129.14	2557.07	4201.92	2921.73	1764.31	2149.39	2688.39	2678.36
O15344	TRI18_HUMAN	844.329	794.694	0	973.851	0	414.002	0	0	0	0	0	0	849.01	1024.43	0	0	0	0	0	0	0
O15347	HMGB3_HUMAN	10560.8	13847.2	11114.7	14316.1	11957.3	14129.7	10791.3	12808.8	16349.8	15442	14253.4	14457.4	14217.2	13081.7	12832.1	13068.3	15832.6	20001.9	13048.2	13744.3	12858.1
O15355	PPM1G_HUMAN	27542	28415.1	27899.8	28797.9	29392.8	29468.8	30198.1	27881.9	31636.8	30106.2	24523	30098.1	25689.6	28653.6	31161.6	35642.9	28930.5	33097.2	33001.1	32231.3	29333.5
O15357	SHIP2_HUMAN	6810.7	6557.86	7939.46	6816.42	6924.93	9375.83	7252.87	5407.79	5934.72	4887.96	9953.41	6211.32	7146.05	6856.71	9993.27	6932.12	6585	8200.93	6606.4	6705.48	10192.7
O15371	EIF3D_HUMAN	17697	28172.2	21166.1	24227	19086	25761.3	24567.7	20098.1	31312.8	19410.2	19486.2	21125.7	21148.8	26511.2	23829.9	23558.6	24949.4	23695.5	29809	23769.7	24603.2
O15372	EIF3H_HUMAN	16159.3	22472.7	16008	19470.8	18214.1	15784.5	20647.8	12605.2	16294	17504.4	20196.8	18180.2	15899.1	20283.9	22106.8	22873	23811.5	19447.2	17776.7	21740	17686.2
O15379	HDAC3_HUMAN	91.0897	0	0	328.47	0	0	0	0	0	0	0	0	0	0	0	0	0	0	0	0	0
O15379;Q13547;Q92769	HDAC1_HUMAN;HDAC2_HUMAN;HDAC3_HUMAN	1876.1	1791.12	2461.96	2261.32	1288.73	2627.01	1304.75	0	0	0	0	0	0	0	2073.92	1819.15	2056	1957.17	3193.13	1472.03	2649.74
O15381	NVL_HUMAN	1813.52	2211.53	1810.88	1693.54	1913.54	2113.38	1869.48	1834.95	2038.62	2572.6	2045.59	469.32	1319.33	1527.44	1202.45	1735.52	1870.49	2968.76	2742.92	1482.55	1271.37
O15382	BCAT2_HUMAN	10150.8	8599.96	7411.8	9095.65	7519.2	9009.43	7606.04	6354.73	6423.51	9604.08	8190.93	7040.22	8422.89	9552.2	7169.04	9102.06	8011.21	9289.16	11720.2	5966.02	7318.25
O15397	IPO8_HUMAN	1918.67	1517.03	1540.59	2704.96	2347.81	2445.57	1535.63	1642.85	2700.12	1504.72	2220.86	2424.16	2285.97	3066.92	2343.6	2089.63	1783.61	2064.42	1631.89	4477.05	1524.34
O15400	STX7_HUMAN	1425.51	630.829	325.097	730.131	443.595	975.402	679.26	1029.97	1226.54	1377.84	1032.67	682.007	381.864	894.34	593.531	729.439	592.918	726.764	396.99	508.489	758.793
O15427	MOT4_HUMAN	9950.99	15488.5	15659.3	12726.8	12939.8	18904.8	15414.1	7326.39	9087.48	9967.2	7751.95	11494.2	16285.7	12159.4	11349.1	15010.5	17602.4	12125.3	11479	15380.7	14320
O15438;P33527	MRP1_HUMAN;MRP3_HUMAN	1348.83	1059.59	714.818	0	942.362	1046.01	923.36	0	0	0	0	0	0	0	0	0	0	0	0	0	0
O15446	RPA34_HUMAN	1474.58	1769.49	1883.46	2692.14	1291.95	1914.76	2755.84	1639.54	1784.45	1175.12	2093.72	0	1643.87	1176.14	2939.64	2115.92	1496.75	1716.06	2979.37	2391.82	2543.68
O15498	YKT6_HUMAN	2527.99	4406.09	5467.88	5714.54	2812.34	3690.1	3812.42	3299.1	5366.4	5039.83	3710.72	5433.08	4362.74	2919.76	6086.09	4463.44	3561.45	2422.46	4785.91	3429.15	5308.61
O15511	ARPC5_HUMAN	4991.59	6064.94	5908.12	4425.64	6326.74	5789.36	6512.88	5906.38	5276.52	4871.81	5698.71	6121.34	7794.06	6662.41	6231.62	5225.51	5672.25	6730.45	6622.27	5722.86	5334.48
O15511;Q9BPX5	ARP5L_HUMAN;ARPC5_HUMAN	0	1457.82	0	1051.43	1202.91	985.004	1012.43	1155.43	0	700.985	1395.62	0	751.113	0	0	1232.27	0	0	1132.93	0	1343.09
O15514	RPB4_HUMAN	0	0	0	0	0	0	0	0	1405.41	0	1405.09	0	1171.4	0	0	0	0	0	0	0	0
O15525	MAFG_HUMAN	748.458	1047.2	1055.96	0	0	960.069	715.148	0	0	0	0	0	0	0	0	0	861.728	1318.19	662.971	945.816	829.389
O15533	TPSN_HUMAN	7542.49	6188.77	6266.16	9031.9	8335.8	8721.43	8978.35	7304.58	9033.63	6949.98	9867.96	8812.62	9111.79	9064.08	7178.78	7835.6	6730.32	8276.33	8870.2	8792.21	8318.29
O15541	R113A_HUMAN	2010.61	2399.4	1844.57	1147.56	1333.56	1549.67	1407.8	1994.81	2768.71	2524.74	1327.86	1369.67	2533.02	1674.41	2227.53	1239.65	1069.84	1703.22	1647.98	1514.29	0
O43143	DHX15_HUMAN	71482.4	83095.2	90463.4	83919.7	88800.5	83198	91076.3	71711.6	80242.7	86985.3	84971.2	82280.2	87698.5	81557.1	81677.7	82065.7	79634.6	82475.4	87525.7	81681.2	67637
O43143;O60231;Q14562	DHX15_HUMAN;DHX16_HUMAN;DHX8_HUMAN	6938.57	5068.16	4529.95	4918.78	4234.39	4645.03	5658.09	4382.96	4881.85	4563.77	3713.46	3981.9	3289.71	4414.31	6623.23	5172.8	3857.57	3612.05	5646.29	4412.54	4987.14
O43148	MCES_HUMAN	4853.62	5308.37	5704.08	7013.05	6053.94	5214.09	8854.08	6792.81	4195.22	7242.68	4798.83	6338.75	5648.65	4053.46	4747.24	6956.04	4831.52	4245.33	6297.52	5320.8	5736.76
O43151;Q6N021	TET2_HUMAN;TET3_HUMAN	0	0	0	0	0	0	0	0	0	0	0	0	0	0	5071.42	0	4428.57	0	0	4560.45	0
O43156	TTI1_HUMAN	1029.14	0	733.802	585.307	545.621	1195.88	1233.37	1363.38	785.996	683.459	312.594	917.046	889.901	0	808.853	1337.51	850.292	1118.21	882.382	978.426	587.746
O43159	RRP8_HUMAN	4350.1	5131.34	3630.58	5226.17	3275.73	4582.11	6733.55	5117.61	4113.42	4020.87	3067.45	4783.88	3713.98	3926.76	4520.9	3684.83	4644.48	5621.11	6710.82	5536.88	4397.47
O43169	CYB5B_HUMAN	4971.76	5819.2	7386.82	3453.1	8878.38	5494.06	7767.27	5877.36	5372.02	3739.81	6195.56	6854.16	4795.58	4112.17	5150.95	4925.67	4744.62	4310.58	6855.27	6019.56	5128.27
O43172	PRP4_HUMAN	10269.1	9919.44	11031	8246.36	9084.19	10799.9	8187.78	10003.9	10342.7	8262.93	5146.74	10493.7	7311.93	7273.08	9438.4	8788.94	10331.6	8156.02	10604.1	9121.84	12584.7
O43175	SERA_HUMAN	206692	211849	207478	204065	212892	211601	212207	214796	210318	222938	218249	232146	218385	229012	211121	207852	201143	201586	210252	218648	216320
O43181	NDUS4_HUMAN	4667	3339.84	4177.62	4970.87	4476.1	2827.87	2124.11	4457.62	3821.69	4444.35	4040.53	4258.31	4206.64	4190.07	2345.86	3420.6	4754.63	3285.18	4466.99	2484.09	1874.55
O43237	DC1L2_HUMAN	5292	5126.34	6619.65	7380.56	4743.65	7588.41	7490.7	5292.97	6628.05	5052.85	7000.74	7672.89	4550	6712.9	6349.31	7133.65	9356.73	5601.18	5319.52	5632.2	4628.87
O43237;Q9Y6G9	DC1L1_HUMAN;DC1L2_HUMAN	334.58	0	0	0	0	0	0	473.729	0	0	0	0	0	372.234	0	0	682.192	0	0	0	0
O43242	PSMD3_HUMAN	32614.2	35500.6	33766.2	33511.3	32574.9	33715.8	36077.7	40244.7	29355.7	31152.6	35946.9	28187.2	29654.3	28214.3	28842.5	32865.9	32378	34643.8	38437.3	33545.1	37886.1
O43251;Q9NWB1	RFOX1_HUMAN;RFOX2_HUMAN	694.829	2901.2	1208.38	2912.38	1295.82	2072.2	2070.03	1287.44	834.069	1387.31	818.531	1010.88	617.987	1354.36	1559.16	0	1758.52	0	0	0	1874.59
O43252	PAPS1_HUMAN	3333.12	5642.12	3875.89	4992.95	2997.06	4708.17	3423.18	3643.77	3670.29	3857.62	3388.02	3845.98	4376.15	4028.2	3942.59	3178.67	3414.9	5448.64	3979.85	4038.74	5496.16
O43252;O95340	PAPS1_HUMAN;PAPS2_HUMAN	1051.03	636.81	942.564	917.734	1156.11	758.006	1061.36	1186.25	0	0	1357.76	0	1164.65	0	0	1304.41	1209.85	0	2034.51	876.805	0
O43264	ZW10_HUMAN	826.553	0	1106.79	137.048	599.427	962.002	1149.13	553.743	0	627.083	1009	1106.99	0	2059.21	0	0	0	1146.25	609.462	992.544	0
O43290	SNUT1_HUMAN	11124.4	11520.6	11710.7	12244.6	11195.4	10921.3	9446.15	8173.6	9137.62	14071	10136.1	9669.03	9157.44	11311.9	23216.7	11718.5	12482.3	12240.7	13134.7	8719.34	18426.1
O43292	GPAA1_HUMAN	0	1814.97	2919.19	0	0	1455.45	0	1245.44	932.401	0	0	0	856.665	1084.17	0	0	0	0	0	0	0
O43293	DAPK3_HUMAN	0	0	0	0	0	0	0	0	0	0	0	0	0	0	649.01	0	1341.77	0	1006.23	1530.84	0
O43314	VIP2_HUMAN	0	605.99	581.751	687.442	639.115	447.619	0	0	0	632.7	0	0	447.213	0	0	423.154	0	493.057	0	816.44	0
O43324	MCA3_HUMAN	8774.35	13029.8	10910.2	9707.1	8186.07	11047.6	8762.91	10883.8	8122	9560.94	8285.46	10386.9	10005	7648.7	12281.5	9998.26	13561.3	13426.8	6982.85	9639.97	11977.1
O43390	HNRPR_HUMAN	55032.2	53832.9	54584.4	55120.2	55785.1	54373.9	57085.3	62574.8	64280.9	61389.1	71080.9	64879.8	70427.9	61482	61590.5	62709.6	61632	54895.9	54641.5	55982.1	44225.1
O43390;O60506	HNRPQ_HUMAN;HNRPR_HUMAN	68132.6	66658.5	64871.3	64461.6	73784.8	64697.9	63589.4	68437.7	58294.1	63068.7	66554.3	69459.7	66739.3	65984.4	65347.9	64438.8	62495.8	62903.8	63294.3	61678.2	69633.2
O43395	PRPF3_HUMAN	12760.8	17846.7	16120.9	12448.8	15269.7	13740.8	16250.1	14211.8	11886	13034.1	12794.4	14630	14143.6	12845.9	13611	11717.9	17300	16233.7	15013	16487.4	16088.1
O43396	TXNL1_HUMAN	21126.2	21497.8	20326.2	20339.2	21666.8	21055.3	22968.5	21738.1	25590.5	16785.3	27280.7	23285.7	21578.6	19578.3	19615.1	26643.2	24383.4	27952.3	21651.2	22404.8	23851.9
O43399	TPD54_HUMAN	34272.6	32620.1	31350.7	34967.5	33815.6	34301.6	35836.7	38264.1	31280.2	30792.8	29518.1	33603	36507.5	34701	31207.4	30726	31151.6	28096.7	33500.5	35057.7	37049.9
O43402	EMC8_HUMAN	2549.03	1782.63	4005.21	2691.14	3322.11	2741.93	2675.15	4683.98	5084.73	5367.47	2566.15	2488.82	3359.02	4051.6	2692.35	2706.71	2626.38	1676.17	3114.05	3214.62	3699.85
O43414	ERI3_HUMAN	1448.31	1213.2	1069.45	987.902	557.889	1268.55	2116.61	394.474	1159.2	1397.79	922.481	1125.34	1782.63	1722.81	1630.38	1928.31	1061.58	1587.56	1222.65	943.067	906.75
O43422	P52K_HUMAN	0	0	0	0	0	0	0	0	0	0	0	0	0	0	403.553	0	380.67	0	640.83	0	0
O43432	IF4G3_HUMAN	792.804	0	1278.26	657.54	1852.2	782.577	781.537	0	0	874.656	0	410.971	0	196.88	1566.47	624.034	0	0	1829.9	791.362	1017.38
O43432;Q04637	IF4G1_HUMAN;IF4G3_HUMAN	8827.41	6643.93	8253.88	6526.92	7125.41	6043.44	5877.17	4975.14	8445.56	6471.99	5728.86	7218.24	7343.55	6406.52	6479.79	5678.51	7015.87	4651.2	5307.77	6615.17	5078.33
O43447	PPIH_HUMAN	10317.1	9907	9165.37	7505.53	12301.5	8008.66	9188.55	10386.8	8852.12	8998.01	10696	11402.2	10335.3	7170.79	10638.6	10583.8	8304.41	8691.44	10378.9	12366.3	9893.66
O43464	HTRA2_HUMAN	2553.25	2757	1819.16	3406.69	3135.1	1832.3	2461.79	1457.03	999.499	3051.55	1095.43	1637.27	740.563	2770.38	0	1355.11	3366.35	1688.6	1743.81	2815.41	1648.31
O43488	ARK72_HUMAN	13790.8	12944.6	11846.9	13932	11548.7	13316.3	14484.2	12888.8	15693.4	11291.8	12544.7	12509.2	14832.5	13914	15241.2	14256.5	16853.8	13216.5	12903	13195.5	11510.2
O43491	E41L2_HUMAN	6296.01	5680.89	4554.36	5661	5590.8	5474.27	5454.29	3940.86	4974.94	6226.74	5873.36	7253.19	5783.31	5525.83	7167.28	5529.43	7304.93	4471.16	8440.17	5276.52	5548.14
O43491;Q9H4G0	E41L1_HUMAN;E41L2_HUMAN	0	0	0	0	0	0	0	0	0	0	0	0	0	0	1266.81	0	0	730.827	0	0	0
O43493	TGON2_HUMAN	0	2805.15	1549.55	1400.35	3124.81	1654.58	2494.14	2784.77	3276.25	2582.13	2252.12	1474.24	1810.12	2298.22	4018.16	1905.7	2413.21	0	2230.22	1463.61	1261.72
O43505	B4GA1_HUMAN	0	1124.25	0	1795.37	312.512	468.071	602.624	0	614.24	2619.74	0	391.199	1624.3	796.571	0	499.032	911.471	461.715	792.471	840.349	590.156
O43572	AKA10_HUMAN	0	454.363	0	0	312.04	0	198.221	0	0	0	0	0	0	0	0	0	0	0	0	0	0
O43583	DENR_HUMAN	5862.08	5077.12	5577.82	6721.01	6483.78	5498.49	5148.69	5443.15	6151.12	4558.61	7016.87	4706.58	4963.51	6386.13	5892.59	3094.28	5518.49	6889.75	6112.67	7027.87	8482.91
O43592	XPOT_HUMAN	19075.6	20080.5	22278.5	21846.3	18563.1	21041	22765.7	23110.3	24254.4	21765.2	21509.4	23352.1	21164	18661.5	20355.9	20376.4	19072.4	14990.5	17552.7	16410.6	17333.9
O43598	DNPH1_HUMAN	2618.06	2090.29	1095.63	2922.43	2162.95	0	3211.02	1816.95	3060.48	3214.18	3785.19	1152.16	1662.29	1873.03	1746.93	2097.46	980.054	2757.88	4093.59	4609.7	3474.21
O43615	TIM44_HUMAN	17764.3	17597.9	18497.1	23548.3	17623.1	20483.5	17261.6	22794.5	20962.4	19321.5	20324.1	16383.7	21755.2	20235.9	21812.9	21999.9	21119.2	17614.3	16570.7	21203.3	14528.9
O43617	TPPC3_HUMAN	4895.51	3488.04	3533.24	2854.33	5164.87	4708.92	4624.93	4460.43	5770.83	4485.38	3899.04	3648.23	1871.02	2407.76	4199.98	7291.41	3414.54	3141.29	2976.69	3861.46	3423.5
O43633	CHM2A_HUMAN	5661.31	6540.27	5253.31	5277.39	5672.47	5926.11	8475.19	5363.75	5236.89	5464.8	5357.88	6280.96	4486.7	3996.78	5866.26	9743.52	6932.01	5700.96	12701.4	8551.73	4961.31
O43653	PSCA_HUMAN	597.337	0	350.759	1160.37	926.758	943.006	552.007	1321.05	0	918.66	1291.47	0	1048.18	639.477	0	0	0	0	0	0	0
O43657	TSN6_HUMAN	2430.53	1947.01	1580.45	1571.95	1667	986.456	1283.4	1139.77	1448.69	501.727	2699.94	797.291	1492.36	933.759	0	0	1451.64	0	0	1594.47	1890.78
O43660	PLRG1_HUMAN	1371.39	2383.47	2264.33	2097.07	2333.1	2013.25	2556.28	7555.73	2904.08	1410.06	2251.5	1948.16	2232.19	1771.04	3112.59	3508.31	2295.44	4393.55	1376.77	2715.96	2438.19
O43663	PRC1_HUMAN	2465.49	733.215	2385.11	0	1381.38	2106.69	703.492	1058.28	1590.19	2040.46	1076.72	1563.27	1363.9	868.05	2173.69	1955.85	0	1316.11	2837.16	1575.19	0
O43665	RGS10_HUMAN	0	0	0	0	0	445.003	228.331	0	0	403.988	0	404.687	94.5223	0	0	0	0	0	0	0	0
O43670	ZN207_HUMAN	16336.8	17282	15449.6	13676.2	14244.7	17449.8	14983.9	12060	14496.4	13084.9	14090.8	14727.3	16920.6	12703	12989.7	12301.5	15479.9	11886.5	12938.7	14959.3	16888
O43674	NDUB5_HUMAN	4326.25	5716.24	4275.58	6210.04	4031.94	4573.29	4067.79	5527.61	5225.01	3997.4	5192.49	4701.87	6108.19	1480.72	4636.14	5177.92	4188.82	2392.26	5217.62	6028.84	6006.93
O43676	NDUB3_HUMAN	5683.51	5552.27	4600.27	4780.74	5766.81	4961.9	4439.37	5388.64	4701.58	3621.56	4823.8	5325.76	5400.99	5451.98	4763.23	4866.24	3373.5	4938.39	5867.11	4675.63	5419.77
O43678	NDUA2_HUMAN	3394.46	2782.76	3596.49	2575.37	3325.59	2798.68	3818.91	3922.85	3252.28	2916.42	3362.87	4652.33	3731.16	4756.65	4433.25	3544.55	4122.68	3825.24	2552.91	4392.33	3667.87
O43681	GET3_HUMAN	9308.93	12993.3	10753.4	9751.56	13506.9	12296.6	12033.2	11733.4	10532.7	11990.2	10008.8	7294.54	10297.3	12038.7	10490.9	12686	13312.9	8712.17	9528.18	9567.46	11947.2
O43684	BUB3_HUMAN	32114.4	27427.5	30715.3	37185	31434.3	27519.6	36970.1	32478	32408.7	30063.7	28417.4	32177.4	30497.3	27214.4	35913.4	32664.7	30776.8	37845.5	35453.2	34306.4	33555.8
O43688	PLPP2_HUMAN	2084.47	1634.65	0	1721.38	1257.4	2526.31	2579.09	67.8186	1781.91	1196.07	1672.83	908.771	1426.26	2182.28	0	2079.1	3098.87	2448.55	0	446.301	1244.86
O43707	ACTN4_HUMAN	94135.6	103209	90353.2	97129.5	100209	97143.9	88245.6	100319	102020	90667.8	91482.1	99201	89584.9	95200.4	103375	96236.3	109945	96417.3	89617	90792.9	88526.2
O43707;P12814	ACTN1_HUMAN;ACTN4_HUMAN	22303.2	29270.3	26532.6	23710.3	29830.2	27017.6	24185.3	31925.9	26809.5	29546.6	29172.9	24387.4	31978.6	22318.6	23794.9	32163.8	21290.4	20939.8	25926.6	21049	26633.6
O43707;P12814;P35609	ACTN1_HUMAN;ACTN2_HUMAN;ACTN4_HUMAN	25152	27919.4	28215.8	27906.2	27708.4	32900.2	29095.5	30364.4	26852.5	30847.9	25144.6	27214.4	30330.7	34909.6	25344.3	26312.3	30181	32164.4	28920.3	30881.8	25925.4
O43708	MAAI_HUMAN	373.118	1063.1	1040.64	883.072	965.768	1232.01	1173.02	650.898	0	647.493	0	775.964	0	795.371	630.289	1109.44	1466.15	535.686	0	1181.55	0
O43709	BUD23_HUMAN	1052.51	1003.7	2103.61	0	998.246	426.943	0	0	0	2698.54	0	0	1770.48	0	0	0	0	0	0	0	0
O43715	TRIA1_HUMAN	809.978	667.448	1191.08	715.09	0	411.016	0	494.686	936.309	1116.19	0	1097.05	1052.77	1194.98	656.175	1267.15	0	738.609	0	0	0
O43719	HTSF1_HUMAN	13779.6	14726.7	18037.9	12106.1	11772.1	12550.9	11819.7	15364.9	11764.7	13264.9	9210.52	14333	11432.9	10405.3	14623.8	10781.5	16632.2	17027.6	13328.7	11926.8	10724.8
O43747	AP1G1_HUMAN	7628.28	10780.4	10576.3	11602.3	9238.4	8752.01	11125	9784.32	9520.53	8118.89	7651.67	9214.8	8408.81	8355.27	8737.49	9017.18	11564.4	9975.18	9255.65	8284.42	10789.6
O43752	STX6_HUMAN	1719.12	131.489	152.069	1923.09	993.343	429.652	362.063	866.861	1177.11	0	0	471.681	494.43	856.321	0	935.912	0	4837.38	0	879.525	0
O43760	SNG2_HUMAN	2258.71	2745.39	3195.55	3698.77	3240.14	2971.96	2741.83	0	2611.2	3417.33	3459.72	2737.3	2392.48	3585.17	3020.69	3435.17	3120.04	2329.91	3643.23	4296.56	3582.92
O43765	SGTA_HUMAN	7167.76	8055.81	6448.54	7855.34	7051.81	6775.5	7773.78	4731.82	7283.4	7081.06	4587.55	4412.38	5503.7	5431.8	4016	7913.94	6588.54	7123.14	6213.35	7013.28	5891.26
O43768	ENSA_HUMAN	4088.33	7412.04	7800.92	6261.11	5845.54	6188.44	7542.35	5888.83	4929.72	5881.4	4562.61	5511.76	8710.81	6800.65	7732.63	5499.65	6276.12	7107.3	5934.52	5768.55	7000.83
O43768;P56211	ARP19_HUMAN;ENSA_HUMAN	1541.52	2320.93	2327.31	3218.66	2446.4	1992.01	2337.25	2355.17	2816.53	2342.77	2651.12	2279.62	2731.02	2249.31	2421.31	3088.47	3084.93	2839.13	2873.64	2282.9	3113.07
O43772	MCAT_HUMAN	12407.5	6072.57	7221.66	9087.21	9219.69	8093.23	7472.65	5950.8	7533.05	6275.25	12159	4654.16	9146.99	8973.38	5956.54	5899.71	7613.01	5450.68	8844.15	5843.26	7621.25
O43776	SYNC_HUMAN	29978.6	44252.6	43444.5	42852.6	39581.1	40176.1	41538.1	41143.6	33164.8	38423	36357.2	37804.8	43498.8	39878.8	37665.6	41061.4	45614.8	36867.8	37804.6	39492	46551.7
O43795	MYO1B_HUMAN	0	2329.37	453.884	612.413	526.606	670.028	595.767	0	0	0	0	0	0	1674.74	0	714.948	929.717	982.121	0	0	0
O43805	SSNA1_HUMAN	0	1117.49	0	1279.21	0	624.004	924.614	0	1030.76	0	0	0	467.548	734.922	0	0	0	0	0	0	0
O43808	PM34_HUMAN	0	0	0	0	0	0	0	0	0	542.342	0	326.72	0	0	0	0	0	0	0	0	0
O43809	CPSF5_HUMAN	16910.4	19398.7	15664.2	13405.3	15849.1	14569.9	14825.5	14868.1	13504.3	13905.6	14211.9	15280.9	16336.5	15906.8	17827.6	15523.8	16833.3	14878.6	10746.5	13281.1	16304.4
O43813	LANC1_HUMAN	13057.7	13908.8	18546.7	13352.9	18569.3	15595.4	12125.7	16038.6	11546	13180	12610.4	14950.8	15546.9	14138.1	14315	15725	16567.6	17978.4	17172.3	19738	19186.3
O43815	STRN_HUMAN	1341.82	0	538.606	0	0	0	968.524	0	918.558	857.785	0	0	0	0	0	0	0	0	0	0	0
O43818	U3IP2_HUMAN	8415.71	9751.45	7446.87	7189.48	7347.23	9734.31	8629.03	8759.29	8205.42	5951.27	8384.64	5742.55	7639.77	7296.06	7379.78	10975.8	6838.2	9985.19	9633.24	8549.24	8211.43
O43819	SCO2_HUMAN	1209.56	1088.62	0	769.134	954.092	503.209	876.184	1420.1	1344.43	1435.18	0	2263.74	1298.83	0	0	1271.14	2289.99	1891.33	1244.18	2053.21	786.331
O43823	AKAP8_HUMAN	2925.99	3186.52	2749.84	2501.05	2017.74	2678.73	2781.13	8530.77	2046.85	966.989	1731.35	2024.06	2221.48	2050.81	0	2472.71	3111.92	1773.54	2118.29	2224.48	4100.37
O43824	GTPB6_HUMAN	420.414	401.733	846.144	265.746	0	0	735.175	0	0	0	0	0	0	0	0	0	0	0	0	0	0
O43837	IDH3B_HUMAN	9506.51	6940.1	12332.4	9720.16	9197.65	9138.61	9614.32	10408.3	9471.66	12274.8	6824.81	11569.1	6284.55	8173.11	11942.1	8315.57	8645.55	10491.9	9905.67	10906.1	8894.12
O43847	NRDC_HUMAN	11299.1	12476.3	12418.1	13472.8	13121	12346.4	14482.9	13352.2	14135.2	13771.3	10047.8	13537.9	12511.7	11841.1	10916.7	19196.5	14836.1	10817.7	15797.6	16353	14239.5
O43852	CALU_HUMAN	39154.4	35982.1	35342.7	39996	43600	43016.4	38642.3	42738.6	39822.6	41719.2	44696.3	35771.4	40247.2	42966.2	36110.5	35727.9	35850.2	40634.1	34569.7	38934.4	34152.9
O43865	SAHH2_HUMAN	12814.3	10867.4	16105.6	11752	11254.4	12447.3	13761.7	13664.7	8881.3	12924.1	11497.9	10822.5	11123.1	10400.5	13289.7	11759.9	11352	14111.6	12344.9	11244.6	8815.95
O43896	KIF1C_HUMAN	0	0	0	0	0	0	0	0	0	0	1242.24	0	0	101.808	0	0	0	0	0	0	0
O43913	ORC5_HUMAN	1282.53	1294.39	778.18	809.45	980.387	582.816	427.955	0	573.358	617.93	893.787	997.603	749.428	1298.09	0	0	0	0	720.809	0	422.806
O43920	NDUS5_HUMAN	4479.15	3640.15	3773.16	4433.07	3727.77	3784.64	3346.91	5984.73	2321.93	3350.28	3842.28	3442.19	4368.03	4237.86	4615.23	3590.94	5523	4654.29	4483.83	5166.65	3848.43
O43929	ORC4_HUMAN	0	695.464	71.5111	0	731.278	0	0	0	1289.44	817.874	0	0	0	0	860.614	1632.62	730.793	0	705.254	0	837.812
O60216	RAD21_HUMAN	7427.23	7784.16	9497.34	11195.7	10092.8	8165.49	9851.77	5050.71	6451.81	8260.48	9135.62	5931.8	7395.01	6240.34	6900.33	11821.4	7035.28	9017.73	12525.1	10881.6	6632.69
O60218	AK1BA_HUMAN	0	1400.61	569.054	986.659	1089.14	1293.78	0	0	1095.5	717.318	1437.46	883.12	1075.29	590.598	2650.37	2252.86	1924.65	1517.56	2181.92	2843.82	1826.88
O60220	TIM8A_HUMAN	2093.25	3342.61	2852.43	2358.04	3074.62	1943.88	1989.15	2372.92	977.928	2027.78	2036.05	1592.9	2158.65	2315.86	2304.31	2505.54	2846.16	2519.31	1632.34	2972.46	1924.22
O60231	DHX16_HUMAN	3848.27	3728.76	5190.74	4365.43	4932.5	4528.62	6290.93	4497.71	5176.17	5016.11	4684.89	3559.49	5185.05	4611.36	5591.99	4799.03	4189.81	4032.29	5872.63	4917.63	7289.22
O60232	ZNRD2_HUMAN	3275.21	4471.05	5372.71	4089.31	3023.01	4422.97	4574.21	4753.51	6024.96	4929.69	4952.92	3390.9	3828.64	4625.41	4618.49	5515.64	5417.42	3192.89	4037.13	3188.62	3931.16
O60244	MED14_HUMAN	1244.64	731.128	0	0	311.572	1217.02	0	0	0	0	355.339	0	0	0	0	509.3	734.25	866.358	284.785	462.371	699.41
O60256	KPRB_HUMAN	2759.99	2267.51	2483.1	2817.69	2538.06	1743.1	1930.2	3298.83	1831.59	3294.28	2096.8	2845.82	1485.83	2361.82	2274.73	2516.78	1942.37	1530.77	2243.1	1730.16	1859.36
O60256;Q14558	KPRA_HUMAN;KPRB_HUMAN	2208.09	3177.79	2413.05	1546.7	3487.01	2979.62	3194.59	2818.69	670.916	1268	1219.34	2272.44	2656.56	3061.61	2781.9	3068.75	1579.19	2653.33	1382.79	2350.89	1192.77
O60264	SMCA5_HUMAN	42089.6	40884.1	44772.6	40543.3	48263.2	40915.8	46010	46785.1	40781.8	41552	44663.1	45973.8	44875.2	44956.6	49501.3	44617.9	51823.9	40778	53764.3	52884.5	51258.3
O60271	JIP4_HUMAN	2367.32	2019.14	2378.16	1732.38	1797.2	2546.55	2155.44	3129.8	7059.26	1159.61	2068.1	2213.59	1500.92	24267.1	1839.62	2598.44	13294.5	2149.05	2595.23	1322.38	1032.43
O60287	NPA1P_HUMAN	2648.28	1227.7	0	1410.91	2365.03	1066.08	1973.57	2263.26	503.747	737.516	1490.65	1471.54	1137.19	1252.19	2147.73	1924.27	1379.45	1407.93	1722.46	1247.3	0
O60293	ZC3H1_HUMAN	0	0	174.549	0	0	351.003	0	0	0	0	0	0	0	0	0	0	0	0	0	0	0
O60294	TYW4_HUMAN	502.557	346.016	258.333	0	440.617	579.253	258.697	0	378.308	0	1044.2	463.235	234.998	0	0	439.721	877.938	0	0	0	396.715
O60306	AQR_HUMAN	4623.56	2149.31	4351.28	4264.67	4366.83	4549.81	4823.09	2948.27	3690.58	2299.81	4062.46	5590.67	2718.18	4416.18	5959.56	3372.25	4094.85	1065.73	5689.72	3065.76	3001.9
O60313	OPA1_HUMAN	13415.4	11361.2	8181.71	12181.5	11572.2	9541.64	10134.5	9647.97	12104.8	9459.27	8208.77	11482.6	8866.07	11286.2	9942.36	13390.4	11216.2	10418.2	12400.4	12173.5	11282.5
O60318	GANP_HUMAN	369.615	473.662	214.445	387.891	229.351	307.003	0	0	0	0	0	0	0	0	0	0	0	0	0	0	0
O60341	KDM1A_HUMAN	1274.82	1199.3	1099.11	1451.46	1034.87	1554.25	1298.84	0	944.652	922.361	992.39	2514.19	1544.63	1743.4	1172.79	2174.06	2382	2290.09	1595.8	1605.42	1659.57
O60343	TBCD4_HUMAN	0	0	1516.07	0	718.692	636.217	476.463	1250.39	535.875	831.668	1212.05	0	2336.69	1363.87	0	940.566	0	0	950.375	1554.51	1007.45
O60361	NDK8_HUMAN	59398.7	57914.4	61525.4	63326.2	61953.4	63925.5	58123.6	67071.4	70016.4	63598.3	65393.3	61979.3	71849.5	65984.4	65740.9	63785.7	65642.3	61966.7	68739.1	62324	61923.9
O60361;P15531	NDK8_HUMAN;NDKA_HUMAN	0	0	0	0	0	0	0	75487.4	75452.3	81107.1	83771.8	72950.5	74243.2	84187.9	0	0	0	0	0	0	0
O60427	FADS1_HUMAN	4701.16	4910.14	1930.59	5224.4	3118.75	6188.58	2790.97	3199.3	2878.19	3764.5	3274.25	2260.05	3985.27	3636.13	3574.28	4704.5	4795.27	3507.23	5017.38	2912.74	2554.05
O60437	PEPL_HUMAN	7830.71	4860.18	6191.58	3008.17	3708.66	5030.36	5881.58	4972.24	6391.87	5517.71	3472.61	5991.59	6097.3	4090.93	8076.38	3960.93	5663	4249.75	4523.7	4896.36	4577.02
O60443	GSDME_HUMAN	1065.71	1109.95	743.264	1070.77	990.553	1187.28	2828.92	1410.58	3104.41	964.335	2364.3	1125.29	1935.39	1154.15	2011.89	764.145	3600.55	1542.22	970.006	1024.67	3477.97
O60488	ACSL4_HUMAN	10936.9	11277.7	15316.8	11069.2	12660.6	9575.54	9416.26	10924.3	10105.7	7113.08	8676.1	6667.05	9406.4	12594.6	8970.73	8818.44	14484.8	9513.63	9265.94	11514.3	9126.48
O60488;O95573	ACSL3_HUMAN;ACSL4_HUMAN	3442.05	2628.71	1932.58	2452.32	2122.06	2751.49	2995.55	2392.3	2289.32	1963.17	2970.29	2994.3	2719.05	0	729.811	743.084	1737.07	0	3032.26	888.899	1532.29
O60493	SNX3_HUMAN	9126.44	7122.42	7187.18	6991.5	7458.57	9522.96	8804.72	7629.8	6252.34	5534.94	7853	8328.78	6988.01	5062.05	10534	8374.62	7292.03	8268.55	5637.77	6824.47	9084.44
O60493;Q9UMY4	SNX12_HUMAN;SNX3_HUMAN	2603.97	2670.29	2362.94	2746.95	2664.85	2201.84	2329.37	2209.16	3392.71	2881.03	1403.29	3527.04	2584.07	1785.44	2672.47	3918.41	2185.15	4059.78	3731.63	0	5134.82
O60499	STX10_HUMAN	0	0	0	381.393	260.534	1035.32	317.492	0	0	0	0	0	0	0	0	0	0	0	0	0	0
O60502	OGA_HUMAN	6968.55	7919.47	10774.8	7378.99	8596.57	7736.38	8092.34	6705.93	6561.75	8338.45	6273.01	4773.2	6994.83	13527.3	7411.27	9403.52	6221.2	9178.7	5709.81	7599.14	8063.09
O60504	VINEX_HUMAN	923.157	957.846	561.879	1140.56	0	1231.01	815.467	0	0	0	0	0	0	0	0	1411.65	1000.67	1723.76	0	0	801.693
O60506	HNRPQ_HUMAN	63732.1	59986.9	68493.5	56980.8	66794.8	62882.1	64337.3	69071.9	65353.4	68504.1	58601.7	65656.1	66599	62629.7	48898.8	64899.5	63211.6	52927	52177	53914.4	53200.6
O60508	PRP17_HUMAN	2586.32	2019.31	1023.58	939.672	3588.78	586.952	1160.54	1670.91	1850.69	3284.1	766.596	971.716	1012.55	609.484	830.679	1374.4	2283.79	1149.13	1488.36	464.823	1455.47
O60518	RNBP6_HUMAN	582.651	0	0	1284.77	398.92	712.754	767.257	431.375	221	186.325	467.04	221.994	0	274.596	0	763.241	0	0	0	213.717	718.523
O60524	NEMF_HUMAN	4587.44	7926.77	6511.72	6198.71	7443.04	7141.39	6869.7	2812.2	4403.2	3793.39	7233.57	1542.17	4574.31	4870.56	5966.83	3930.48	6587.64	8261.69	5518.2	5489.03	5146.03
O60547	GMDS_HUMAN	2380.68	3524.53	4777.32	4192.12	3140.68	3121.46	2515.93	3568.31	3920.73	2266.49	4203.65	2403.78	1899.23	3096.05	3072.26	3703.12	2737.25	2059.88	2952.76	4275.86	5345.2
O60563	CCNT1_HUMAN	0	914.674	1253.23	914.379	674.513	435.699	1356.64	1086.69	951.136	1413.01	0	0	1774.3	0	0	0	1648.44	792.719	1357.86	0	0
O60566	BUB1B_HUMAN	0	235.077	0	0	0	421.004	363.824	0	0	0	463.947	0	0	0	0	0	0	0	0	0	0
O60568	PLOD3_HUMAN	32436	37326.5	39643.6	38628.9	40676.3	38565.7	37115.6	28669.3	26257.7	34066.2	32315	33746	29075.6	32395.6	39944.4	43279.7	38411.4	39388.9	40374.9	37437.8	38942.2
O60610	DIAP1_HUMAN	31928.8	29521.4	31089.1	28762	31772.8	29826.7	27427.8	28341.6	29709.5	26350.8	32741.5	27232.6	28287.4	27321.2	32199.5	29346.4	31742.5	28225.6	34260.6	28402.1	27514.1
O60613	SEP15_HUMAN	1074.02	809.858	1187.1	772.99	304.4	654.366	872.932	854.271	3055.65	571.766	0	686.254	997.778	537.699	1268.25	1101.7	712.755	959.097	1221.83	1430.09	1157.8
O60645	EXOC3_HUMAN	0	908.354	1581.22	1008.54	1721.46	1011.65	0	0	1214.53	1068.43	1302.78	2189.03	890.97	1389.85	1158.33	2195.29	1915.94	0	0	0	0
O60664	PLIN3_HUMAN	38457	33842.5	40363.8	39670.2	39450.1	42650.2	40628.3	33073.6	35612.7	32039.4	34486	37569.3	35369.5	36690.7	44012.5	35584.4	47073.1	40023.5	41572.4	35086.6	34905.7
O60669	MOT2_HUMAN	506.248	440.329	0	257.493	0	182.001	476.734	0	0	0	0	0	0	0	0	0	0	0	0	0	0
O60678	ANM3_HUMAN	3994.47	4685.21	4600.21	6063.91	4050.38	5072.31	4746.67	3469.43	5237.78	6486.77	5236.45	3654.69	4327.07	3257.11	4918.32	5129.4	4719.8	4504.39	4424.77	3878.41	5421.88
O60684	IMA7_HUMAN	13237.8	9632.64	12716.2	13250.1	11506	10204.5	10709.9	8271.58	6721.58	9068.67	8162.77	9416.34	9691.93	9443.99	9345.16	10484	10571	10757.1	11950.4	11171.6	12231.7
O60684;P52294	IMA5_HUMAN;IMA7_HUMAN	3624.99	5010.76	4292.76	3556.51	2871.44	4108.18	4648.75	2290.34	4127.34	2989.57	4211.06	2695.76	3923.27	3338.76	4527.5	4286.25	4225.84	3809.32	2943.75	3247.24	4568.55
O60701	UGDH_HUMAN	15694.1	14196.3	20214.6	15086.1	14871.5	15691.5	14152.2	20416	17857.4	16250.5	13752.5	18931.9	15122.2	11686.4	16199.9	15277	14217.8	13267.1	18027.2	15653.3	17060.9
O60716	CTND1_HUMAN	6151.22	6756.72	6496.96	4938.66	5426.97	4940.22	5322.57	6578.15	6650.03	4706.34	5271.71	4743.29	5523.38	6469.24	7032.71	5067.76	5224.54	6244.21	6549.84	8527.81	7016.91
O60739;P41567	EIF1B_HUMAN;EIF1_HUMAN	4162.72	5599.48	6016.46	3888.05	4466.62	4468.99	2630.96	5081.83	7681.3	8363.44	4578.78	5884.34	4704.61	3175.11	3568.25	5629.18	5711.44	3777.75	4699.61	2289.93	4333.45
O60741	HCN1_HUMAN	0	0	0	0	0	0	0	0	0	0	0	0	0	0	6225.92	5956.62	7098.91	6533.44	6142.08	7171.26	7739.27
O60749	SNX2_HUMAN	14628.1	15606.8	11092.9	15666.5	14959.8	15282.3	14869.5	14214.6	12103.2	15237.9	13157.9	10954.1	16215.6	16080	15404.8	15025.9	14713	12116.5	10889.8	16670.9	14461.9
O60749;Q13596	SNX1_HUMAN;SNX2_HUMAN	8207.24	8460.87	6210.39	5306.62	5851.37	7935.25	5261.69	6051.84	6457.61	4867.07	5591.06	5853.01	5595.74	4597.61	7391.34	5412.63	5737.48	8236.2	7281.44	6903.99	7361.69
O60762	DPM1_HUMAN	12610.7	17339.7	15502.9	13447.2	12327.6	15322.5	12605.9	13893	9082.12	12618.7	11221.4	10479.5	15459.1	9853.75	11809.4	13468.1	14145.8	15663.5	12224.6	14043.2	14133.3
O60763	USO1_HUMAN	8530.6	10828.2	9815.65	11193.7	9844.63	11409.4	9226.24	10698.7	9590.49	8902.73	7070.03	8340.26	9079.05	10040.9	8761.2	10330.9	10776.7	10900.4	14601.2	10000.9	8829.86
O60783	RT14_HUMAN	612.402	1177.85	699.751	812.985	0	556.264	568.23	0	429.049	852.956	641.421	527.501	1125.31	1116.12	548.105	896.553	485.192	265.23	607.148	1114.09	522.972
O60784	TOM1_HUMAN	824.894	0	728.662	1444.55	652.627	775.434	0	0	0	1737.62	0	421.603	0	1324.68	1488.73	2534.35	2343.26	3787.06	2111.02	938.396	1945.89
O60814;P57053;P58876;P62807;Q5QNW6;Q8N257;Q93079;Q99877;Q99879;Q99880	H2B1C_HUMAN;H2B1D_HUMAN;H2B1H_HUMAN;H2B1K_HUMAN;H2B1L_HUMAN;H2B1M_HUMAN;H2B1N_HUMAN;H2B2F_HUMAN;H2B3B_HUMAN;H2BFS_HUMAN	936048	877181	818941	866664	761191	884256	910637	904300	860054	843319	843443	922517	904804	900627	831647	1.15422e+06	887451	922208	1.09669e+06	1.02673e+06	1.06178e+06
O60814;P57053;P58876;P62807;Q5QNW6;Q93079;Q99877;Q99879;Q99880	H2B1C_HUMAN;H2B1D_HUMAN;H2B1H_HUMAN;H2B1K_HUMAN;H2B1L_HUMAN;H2B1M_HUMAN;H2B1N_HUMAN;H2B2F_HUMAN;H2BFS_HUMAN	323585	347113	378626	283216	368430	423679	452646	363262	379949	325049	329803	352377	352181	395029	260446	275458	281737	298448	293031	351695	278682
O60825	F262_HUMAN	2550.03	3192.64	1834.39	4339.01	4282.36	3506.07	2987.5	3309.25	3462.45	3122.3	3416.04	5390.41	3218.48	3406.03	3599.81	4409.58	2831.63	2908.32	3511.99	3691.7	4512.18
O60826	CCD22_HUMAN	2575.7	2463.5	2793.97	1599.56	0	2501.15	2222.91	0	2756.09	0	0	2876.84	0	3723.03	1692.47	1965.18	2081.13	2817.04	2548.87	6362.46	2028.68
O60828	PQBP1_HUMAN	3964.64	4231.25	5615.77	2744.24	5696.52	4286.67	3661.6	5573.69	6252.52	3938.15	3730.51	3514.38	3816.77	4715.12	4777.4	4619.96	3954.51	3664.46	4172.53	5033.68	5213.71
O60830	TI17B_HUMAN	0	0	0	1513.35	707.609	1929.5	0	0	0	0	0	0	0	0	1569.67	556.5	1426.73	1278.17	2036.03	1741.93	1556.35
O60831	PRAF2_HUMAN	0	0	1073.89	0	533.589	1027.01	781.594	0	0	0	0	0	0	0	0	0	0	0	0	0	0
O60832	DKC1_HUMAN	25334.4	25040.2	23248.6	21496	25189.3	23915.2	28662.5	22454.3	24657.6	26174.6	23311.4	25743.8	30044.9	24449.1	32527.7	27923.9	25834.8	29113.9	27627.2	26659.2	32030.9
O60841	IF2P_HUMAN	34751.1	32187.1	33630.2	34353.1	33026.8	32309.4	33283.9	30874	32954.5	33743.1	30741.3	32775.1	33750.9	30899.7	35340.5	35412.5	35512	38185.1	38484.1	36127.6	33526.4
O60869	EDF1_HUMAN	24591.7	20438.2	21331.9	20260.4	23726.9	25207.2	23272.1	23794.7	21900.2	20360.3	22080.2	22805.9	23774.3	23558.5	20595.4	21757.9	23129.8	21303.1	24105.1	23074.1	24288.5
[truncated: 4,984 more rows]

## Sheet: 10x DIA-ME
Protein.Group	Protein.Names	20220407_KK_HeLa_Ecoli-05perc_1ng_R1_B1_1_6867	20220407_KK_HeLa_Ecoli-05perc_1ng_R2_B2_1_6875	20220407_KK_HeLa_Ecoli-05perc_1ng_R3_B3_1_6883	20220407_KK_HeLa_Ecoli-05perc_1ng_R4_B4_1_6891	20220407_KK_HeLa_Ecoli-05perc_1ng_R5_B5_1_6899	20220407_KK_HeLa_Ecoli-05perc_1ng_R6_B6_1_6907	20220407_KK_HeLa_Ecoli-05perc_1ng_R7_B7_1_6915	20220407_KK_HeLa_Ecoli-10perc_1ng_R1_C1_1_6868	20220407_KK_HeLa_Ecoli-10perc_1ng_R2_C2_1_6876	20220407_KK_HeLa_Ecoli-10perc_1ng_R3_C3_1_6884	20220407_KK_HeLa_Ecoli-10perc_1ng_R4_C4_1_6892	20220407_KK_HeLa_Ecoli-10perc_1ng_R5_C5_1_6900	20220407_KK_HeLa_Ecoli-10perc_1ng_R6_C6_1_6908	20220407_KK_HeLa_Ecoli-10perc_1ng_R7_C7_1_6916	20220407_KK_HeLa_Ecoli-20perc_1ng_R1_D1_1_6869	20220407_KK_HeLa_Ecoli-20perc_1ng_R2_D2_1_6877	20220407_KK_HeLa_Ecoli-20perc_1ng_R3_D3_1_6885	20220407_KK_HeLa_Ecoli-20perc_1ng_R4_D4_1_6893	20220407_KK_HeLa_Ecoli-20perc_1ng_R5_D5_1_6901	20220407_KK_HeLa_Ecoli-20perc_1ng_R6_D6_1_6909	20220407_KK_HeLa_Ecoli-20perc_1ng_R7_D7_1_6917
[truncated: 5,867 more rows]

[truncated: 1 more sheets: 100x DIA-ME]
