# Supplementary material for: Enhanced feature matching in single-cell proteomics characterizes IFN-γ response and co-existence of cell states
Source: Nat Commun. 2024 Sep 26;15:8262. doi: 10.1038/s41467-024-52605-x (PMC11427561; doi:10.1038/s41467-024-52605-x)
Supplement: Supplementary file 9 — Supplementary Data 5 [file 41467_2024_52605_MOESM9_ESM.xlsx]

## Sheet: Intro
	Temporal IFN-y treatment of U-2 OS cells (bulk 200-ng injections)
	The following tables contain the protein quantifcation values of time-point replicates
	The sheet "Quan" contains raw values after batch correction
	The sheet "Vdata" contains fold changes and two-sided Student's t test results for respective proteins

## Sheet: Quan
Protein Groups	Genes	IFNy Genes	LFQ intensity 0h_Rep1	LFQ intensity 0h_Rep2	LFQ intensity 0h_Rep3	LFQ intensity 18h_Rep1	LFQ intensity 18h_Rep2	LFQ intensity 18h_Rep3	LFQ intensity 24h_Rep1	LFQ intensity 24h_Rep2	LFQ intensity 24h_Rep3	LFQ intensity 6h_Rep1	LFQ intensity 6h_Rep2	LFQ intensity 6h_Rep3
P0DPI2;A0A0B4J2D5;P0DPI2-2;A0A0B4J2D5-2			7.03544e+07	6.36846e+07	6.35031e+07	5.91475e+07	5.10968e+07	5.55852e+07	6.461e+07	5.06011e+07	7.28129e+07	5.96528e+07	8.90912e+07	5.91968e+07
A0A3B3IRV3					925580		650137
A0A3B3IS91					159612	50492.7	44191.5	28313.6		107566	101881	233720	251068
A0A804HLA8;P63218	GNG5	GNG5	1.68162e+07	1.32894e+07	1.48021e+07	1.15022e+07	1.29539e+07	1.52582e+07	2.2225e+07	2.78982e+07	2.66455e+07	6.77103e+06	7.01762e+06	6.97752e+06
A0AVT1;A0AVT1-2	UBA6		3.05043e+06	3.1163e+06	2.61652e+06	2.30178e+06	2.66572e+06	1.47277e+06	4.86131e+06	2.87197e+06	2.60563e+06	4.21998e+06	3.81136e+06	3.50644e+06
A0FGR8-2;A0FGR8;A0FGR8-6;A0FGR8-4	ESYT2		2.43117e+06	2.64134e+06	2.67549e+06	3.62324e+06	2.78276e+06	3.2108e+06	2.96021e+06	3.02696e+06	3.99106e+06	3.51288e+06	3.52009e+06	3.7085e+06
A0JLT2-2;A0JLT2	MED19		3.67192e+06	2.57446e+06	3.53967e+06	1.78609e+06	2.95401e+06	535525	3.60184e+06	5.53806e+06	2.44978e+06	1.64044e+06	1.98475e+06	2.17059e+06
A0PJW6	TMEM223		1.20157e+06	3.01863e+06	2.66531e+06	5.193e+06	6.16442e+06	4.5055e+06	3.36706e+06	4.84827e+06	3.47516e+06	1.51813e+06	4.77538e+06	3.89028e+06
A0PJZ3	GXYLT2							29890.6			33707.1
A1A4S6	ARHGAP10		117802	111812	262197				59464.6			66379.1		21821.4
A1A4V9-2			3.10731e+06	4.73468e+06					887078	3.20337e+06	1.54171e+06	3.23715e+06	1.22484e+06
A1L0T0	ILVBL		1.53532e+07	1.31336e+07	1.54482e+07	1.26591e+07	1.26579e+07	1.13255e+07	2.27429e+07	1.97302e+07	1.82138e+07	1.21551e+07	1.20124e+07	1.16774e+07
A1L390;A1L390-3	PLEKHG3		472674	761879	759709	539873	631950	628501	613355	1.32223e+06	913284	434329	840480	625577
A1X283	SH3PXD2B		629909	873065	643044	160854	599841	340060	155394	188491	636352	583714	1.22123e+06	962843
A2RRP1-2;A2RRP1	NBAS		156893	190051	151095	156276	84737.9	145859	381751	441616	365736	120150	155532	278129
A2RTX5;A2RTX5-2	TARSL2			243763	279160	220537	247615	195685	236472	417872	400554	612765	691038	185735
A3KMH1;A3KMH1-2;A3KMH1-3	VWA8		166670	147540	134938	196571	159189	215778	128609	157862	107317	81470.7	185829	54318.3
A3KN83-3;A3KN83-2;A3KN83	SBNO1		104619	353727	437966		177330		97004.7	2.22931e+06	375505	171374	202833	460717
A4D1E9;A4D1E9-2	GTPBP10		3.48779e+06	2.86409e+06	4.62851e+06	4.35331e+06	5.96114e+06	6.36811e+06	5.54918e+06	6.387e+06	5.42538e+06	3.56681e+06	3.34329e+06	3.92187e+06
A4FU69-3;A4FU69	EFCAB5		1.28901e+06	685247				941799
A4UGR9-2;A4UGR9-3;A4UGR9;A4UGR9-8	XIRP2		67847.2	109146	64334.7	132919	258903		81542.3	188690	140002	89459.3	130477	73403.4
A5YKK6;A5YKK6-2;A5YKK6-3;A5YKK6-4	CNOT1		2.26879e+06	2.64345e+06	3.20383e+06	1.81464e+06	2.31306e+06	2.23472e+06	4.32395e+06	3.59113e+06	4.47036e+06	2.61132e+06	2.49707e+06	2.71798e+06
Q9GZQ8;A6NCE7;Q9H492;Q9H492-2	MAP1LC3B;MAP1LC3B2;MAP1LC3A		1.5134e+07	7.98319e+06	7.50668e+06	5.23232e+06	5.39443e+06	6.20001e+06	3.24474e+06	3.71446e+06	5.38084e+06	7.01474e+06	9.40783e+06	1.01474e+07
A6ND36	FAM83G							480184	10941.3	9935.07		97248.7	64147.2
A6NDG6	PGP		5.81104e+06	6.60738e+06	7.93434e+06	3.20706e+06	5.16805e+06	4.92554e+06	4.57083e+06	5.54252e+06	5.07012e+06	1.15171e+07	7.1889e+06	9.91263e+06
A6NDU8	C5orf51		966125	1.22704e+06	4.00703e+06				998735	1.53923e+06	1.12731e+06	1.14796e+06	1.17812e+06
A6NFI3	ZNF316		1.48752e+06	2.53626e+06	1.62847e+06	1.60521e+06	1.7348e+06	1.79578e+06	1.56019e+06	1.61741e+06	2.20637e+06	1.4292e+06	677431	1.12775e+06
A6NFN9-1;A6NFN9;A6NFN9-3	ANKUB1					462445	476349				495228		202595	296671
A6NFY7	SDHAF1		113130	1.0422e+06	275340	376974	314697	747551	184911	251596	470451	196864	472209	409939
A6NGG8	C2orf71		33512
A6NGH7	CCDC160			889289
A6NH21	SERINC4			5.99906e+06	4.4868e+06			3.28599e+06		8.54924e+06	1.16107e+07
A6NHL2-2;A6NHL2	TUBAL3		3.12016e+06		2.21578e+06	1.12862e+06	1.48192e+06		1.92948e+06	2.12424e+06	965582	2.15997e+06	2.18762e+06	2.56938e+06
A6NHQ2	FBLL1		8.48125e+06	6.62923e+06	8.97006e+06	1.09157e+07	8.39448e+06	8.16199e+06	8.13629e+06	1.05016e+07	7.13023e+06	9.81831e+06	1.12141e+07	8.31713e+06
A6NHR9;A6NHR9-2	SMCHD1		4.48357e+06	5.30654e+06	4.49093e+06	4.3179e+06	4.94721e+06	4.44585e+06	5.77518e+06	6.50249e+06	6.73664e+06	5.10799e+06	5.39094e+06	5.37606e+06
A6NI56	CCDC154			245524	289027							760182
A6NJ78;A6NJ78-2;A6NJ78-4	METTL15			243705		772906	1.24286e+06	806907	1.42002e+06	667375	746785	336031	273524	252491
A6NKC0	FAM90A7P		1.48725e+06					4.25151e+06		2.04952e+06	2.29873e+06
A6NKG5	RTL1		886812		270089	353074	1.36974e+06	296297	155346	202789	243105	322275	249374	478299
A6NKT7	RGPD3		34824.9	465491	315051	823872	696460	698395	430103	371456	473327	453278	228430	451871
A6NMZ7;A6NMZ7-2	COL6A6		903940	1.78081e+06	1.51176e+06	2.52578e+06	2.65833e+06	2.60874e+06	790433	1.40865e+06	1.18198e+06	2.78626e+06	1.66265e+06	2.69927e+06
A7E2S9-2;A7E2S9	ANKRD30BL									3.31658e+06	3.57927e+06			5.28748e+06
A8CG34;A8CG34-2;Q96HA1-2;Q96HA1-3	POM121C;POM121		2.6428e+06	2.6755e+06	2.09372e+06	2.20047e+06	1.82242e+06	2.52212e+06	1.6193e+06	1.99197e+06	1.49008e+06	4.74004e+06	3.89053e+06	2.40206e+06
Q9NQA3;C4AMC7;Q6VEQ5;A8K0Z3;A8MWX3	WASH6P;WASH3P;WASH2P;WASH1;WASH4P		648053	1.06356e+06	1.1221e+06	572436	491349	420081	375059	470430	867019	2.04676e+06	1.35159e+06	1.40984e+06
A8MT69;A8MT69-2	STRA13		25869.1		803120	106262			932406	2.18208e+06	969535
P62308;A8MWD9	SNRPG;SNRPGP15		8.94459e+07	7.58752e+07	7.17357e+07	1.32518e+08	1.28438e+08	1.3037e+08	1.16612e+08	1.2371e+08	1.30897e+08	1.7947e+08	1.12864e+08	1.64119e+08
Q9NUH8-2;Q9NUH8;A8MWL7	TMEM14B;TMEM14D			796876
A8MWY0-2;A8MWY0-3;A8MWY0	KIAA1324L			543528		959313	682369	1.10098e+06	521431	798159	814526			688918
A8MXV4	NUDT19		656715	630534	760737	358164	825157	745690	693154	819809	512261	217804	847207	156318
Q8N7Z2;A8MZA4;H0YM25	GOLGA6L1;GOLGA6L6;GOLGA6L22		78208.4		90830.5	197746	212965	185851	91275.1	78221.4	106338	202930	255064	101454
B7ZAQ6-2;B7ZAQ6-3;P0CG08;B7ZAQ6	GPR89A;GPR89B			221160	362997	479559	472576	470804		497140	901827	751726	204099	103332
O43374-2;O43374;C9J798	RASA4;RASA4B		139451	163349	350892	165182	255438	241382	773871	422655	230025	215246	453083	322393
C9JLW8	FAM195B		8.14399e+06	2.04061e+07	1.0014e+07	1.83258e+06	4.18199e+06	3.93041e+06	8.06801e+06	9.80132e+06	4.41101e+06	9.09911e+06	1.10618e+07	7.35261e+06
C9JRZ8	AKR1B15		231705									68576.5
Q13765;E9PAV3-2;E9PAV3	NACA		1.62653e+08	1.53082e+08	1.46469e+08	6.46633e+07	6.82246e+07	6.29278e+07	9.80787e+07	1.44467e+08	1.11424e+08	1.7358e+08	1.3102e+08	1.33997e+08
E9PRG8	C11orf98		3.92336e+06	8.11444e+06	5.67592e+06	1.68788e+07	2.82341e+07	4.1051e+07	7.01641e+06	2.88358e+07	1.13395e+07	1.91035e+07	1.39879e+07	1.68117e+07
L0R6Q1	SLC35A4		2.05294e+07	1.60905e+07	1.45824e+07	2.06767e+07	2.73348e+07	1.92563e+07	1.03921e+07	6.29403e+06	1.73687e+07	1.50549e+07	2.20447e+07	1.5311e+07
L0R8F8	SMCR7L								3.72416e+06
M0R2J8-2;M0R2J8-3;M0R2J8	DCDC1		979156										415944
O00115-2;O00115	DNASE2		4.16456e+06	2.76364e+06	3.21351e+06	7.98144e+06	8.56572e+06	9.70994e+06	3.24767e+06	2.34282e+06	3.87692e+06	2.18517e+06	1.41144e+06	3.08675e+06
O00116	AGPS		4.1083e+07	4.31418e+07	4.27574e+07	4.57322e+07	4.79214e+07	4.514e+07	5.18583e+07	5.29645e+07	4.82203e+07	3.60702e+07	3.62362e+07	3.42807e+07
O00139-1;O00139-5;O00139;O00139-4	KIF2A		224192	350831	240376	445446		439705			227401			315261
O00139-2	KIF2A		1.02526e+07	8.03409e+06	8.6184e+06	8.60449e+06	8.33796e+06	7.27121e+06	1.03765e+07	1.23055e+07	1.1455e+07	9.19868e+06	1.14919e+07	1.01412e+07
O00142-5;O00142-2;O00142-3;O00142-4;O00142;O00142-6	TK2		853284		504679				1.48284e+06	1.90813e+06		263200
O00148;O00148-2;O00148-3	DDX39A		2.20544e+07	2.35719e+07	2.09483e+07	8.33726e+06	1.71878e+07	1.70873e+07	3.24103e+07	3.59034e+07	3.18198e+07	2.88315e+07	2.29239e+07	2.16185e+07
O00154-4;O00154-7;O00154;O00154-5;O00154-2;O00154-3	ACOT7		7.64148e+06	2.08892e+07	1.79639e+07	7.30097e+06	6.64982e+06	7.56051e+06	1.11998e+07	1.43018e+07	1.43084e+07	1.61065e+07	1.56864e+07	1.95747e+07
O00154-6	ACOT7				1.57455e+06
O00159-3;O00159	MYO1C		2.78092e+07	3.30393e+07	3.10798e+07	4.40992e+07	4.98818e+07	4.34898e+07	4.49387e+07	4.85313e+07	5.21573e+07	6.36532e+07	3.46413e+07	3.62381e+07
O00159-2	MYO1C		94734.4		55537.6	126711					66049.7		60381.9
O00161;O00161-2	SNAP23		1.88543e+07	2.08314e+07	2.97655e+07	2.57929e+07	3.55907e+07	2.5935e+07	2.6628e+07	1.99406e+07	3.18056e+07	2.24644e+07	1.84725e+07	2.66209e+07
O00165-5;O00165;O00165-3;O00165-2	HAX1		1.87905e+06	2.40136e+06	2.18081e+06	1.95037e+06	2.28873e+06	1.14001e+06	2.06692e+06	2.34421e+06	1.99346e+06	2.37442e+06	1.37404e+06	733997
O00170	AIP		2.6207e+06	2.19111e+06	3.41912e+06	3.9182e+06	3.54475e+06	2.37293e+06	2.71645e+06	2.06441e+06	965081	3.42074e+06	4.67603e+06	3.72248e+06
O00178	GTPBP1		426745	515123	690446	191872	128623	255422	505981	609578	326986	406128	556954	296002
O00186	STXBP3		5.01916e+06	3.61262e+06	4.5003e+06	5.36969e+06	5.92942e+06	4.89769e+06	5.60848e+06	6.44524e+06	6.09778e+06	3.15589e+06	4.58973e+06	3.35759e+06
O00192-2;O00192	ARVCF		1.50396e+06	974360	1.94082e+06	2.96594e+06	2.99574e+06	1.91112e+06	2.42929e+06	3.06714e+06	1.92626e+06	996307	1.55769e+06	952709
O00193	SMAP		3.80061e+06	5.58539e+06	5.27558e+06	1.31082e+06	1.08274e+06	918438	4.91349e+06	4.16999e+06	3.43203e+06	6.80419e+06	5.04096e+06	6.18602e+06
O00203-3;O00203	AP3B1		2.14999e+06	3.06905e+06	3.58845e+06	2.10862e+06	1.69722e+06	1.86115e+06	2.17285e+06	2.15529e+06	3.11129e+06	4.64721e+06	4.33205e+06	3.7729e+06
O00213-4;O00213-6;O00213-3;O00213-5;O00213-2;O00213	APBB1					188071		177644					388434	291640
O00214;O00214-2	LGALS8		1.54206e+06	1.30575e+06	1.98951e+06	2.69218e+06	3.40076e+06	2.30654e+06	257785	680800	662402	2.62986e+06	1.16546e+06	893098
O00217	NDUFS8		6.29343e+06	1.32211e+07	1.30201e+07	1.57216e+07	1.5443e+07	1.59177e+07	1.80912e+07	1.6831e+07	1.1199e+07	1.20624e+07	1.23398e+07	8.55492e+06
O00231;O00231-2	PSMD11	PSMD11	5.58674e+07	6.08143e+07	5.74275e+07	5.15891e+07	5.75786e+07	5.87553e+07	5.39818e+07	5.74136e+07	5.82333e+07	5.92491e+07	5.94151e+07	7.50887e+07
O00232;O00232-2	PSMD12	PSMD12	2.49291e+07	3.22551e+07	3.23175e+07	1.92819e+07	2.29489e+07	2.23077e+07	2.93202e+07	3.13789e+07	3.40034e+07	2.37925e+07	2.87902e+07	2.54095e+07
O00233;O00233-2	PSMD9	PSMD9	2.28847e+07	2.69772e+07	2.39569e+07	1.05017e+07	1.19945e+07	9.13792e+06	1.73674e+07	1.27718e+07	1.14354e+07	3.10051e+07	2.67539e+07	2.7644e+07
O00244	ATOX1		1.42443e+07	3.37052e+07	3.34181e+07				1.79283e+07	1.74868e+07	1.06973e+07	1.59671e+07	2.21227e+07	3.40352e+07
O00255-2;O00255-3;O00255	MEN1		238876	2.21564e+06	3.45278e+06	2.02411e+06	1.316e+06	773917	3.66183e+06	568332	1.23676e+06	147386	1.314e+06	326367
O00264;O00264-2	PGRMC1		1.61917e+08	1.84874e+08	1.19155e+08	2.26916e+08	2.57471e+08	2.10883e+08	2.1668e+08	1.62039e+08	1.50054e+08	1.32741e+08	1.3159e+08	1.32831e+08
O00267-2;O00267	SUPT5H		1.05284e+07	1.06962e+07	1.27561e+07	1.02033e+07	8.86109e+06	8.44719e+06	1.02175e+07	8.97361e+06	8.50553e+06	1.37505e+07	1.13102e+07	1.36197e+07
O00268	TAF4		156938		250384	422361	560648	105946		52304.7	59650.2	217513	264989	330984
O00273;O00273-2	DFFA		7.88806e+06	5.34387e+06	4.76578e+06	2.21744e+06	2.03017e+06	2.13301e+06	4.68915e+06	4.16205e+06	6.75363e+06	5.04082e+06	3.7594e+06	9.39793e+06
O00291-4;O00291-3;O00291	HIP1		230366	484274	454495	528534	199490	601315	282931	515536	541667	456472	393496	343815
O00299	CLIC1		1.98042e+08	1.99953e+08	2.12779e+08	1.02935e+08	1.00306e+08	9.25971e+07	1.19353e+08	1.03181e+08	9.73804e+07	2.23426e+08	2.18696e+08	2.27108e+08
O00303	EIF3F		6.24436e+07	4.62826e+07	6.14621e+07	5.68292e+07	6.27884e+07	4.71332e+07	6.51982e+07	7.47586e+07	6.62653e+07	7.70744e+07	9.25206e+07	8.69902e+07
O00311	CDC7		809439	565015		630874	750390	780937	677548	790082	143574		1.12864e+06
O00330;O00330-3	PDHX		3.1367e+06	3.63764e+06	3.12794e+06	7.37537e+06	5.48328e+06	6.81629e+06	5.41896e+06	5.73472e+06	2.36429e+06	3.59017e+06	4.5452e+06	5.2328e+06
O00391-2;O00391	QSOX1				313459				125664	302140	319221	170677	210132
O00400	SLC33A1		4.15368e+07	3.40574e+07	2.6766e+07	2.3429e+07	2.31691e+07	2.23472e+07	1.79653e+07	2.08227e+07	2.80962e+07	5.56524e+07	4.44138e+07	3.96756e+07
O00401	WASL		742329	657438	823298	93257.4		299507	126844		242071	498843	1.02311e+06	671737
O00410;O00410-3;O00410-2	IPO5		3.07756e+07	3.77822e+07	3.89213e+07	1.71137e+07	1.43893e+07	1.3011e+07	3.29907e+07	2.55337e+07	2.69831e+07	3.25247e+07	3.40733e+07	3.08335e+07
O00411	POLRMT		2.39002e+06	3.17692e+06	1.8873e+06	2.93853e+06	2.80386e+06	3.27969e+06	2.29634e+06	2.54404e+06	2.12415e+06	1.36609e+06	1.36586e+06	2.013e+06
O00422;O00422-2	SAP18		1.11144e+07	1.77205e+07	1.43758e+07	9.71647e+06	7.21331e+06	9.84096e+06	2.06614e+07	2.53124e+07	2.9793e+07	9.82214e+06	9.42001e+06	9.5198e+06
O00425;O00425-2	IGF2BP3		1.50594e+06	2.79125e+06	2.81932e+06	1.29539e+06	631257	778651	3.98821e+06	3.557e+06	1.65421e+06	1.48297e+06	2.64618e+06	2.02454e+06
O00429;O00429-3;O00429-6;O00429-5;O00429-7	DNM1L	DNM1L	1.43701e+07	1.81853e+07	2.01037e+07	6.45361e+06	5.98609e+06	5.4873e+06	1.82745e+07	1.77428e+07	1.78457e+07	1.62643e+07	1.5752e+07	1.24228e+07
O00429-2;O00429-4;O00429-8;O00429-9	DNM1L		318873	418245	382208	265221	442916		192617	293944	204857	472985	122484	399502
O00442;O00442-2	RTCA		2.84212e+06	1.35781e+06	4.58678e+06	1.75167e+06	1.75974e+06	626801	3.24055e+06	3.49429e+06	371105	3.80776e+06	4.2191e+06	2.28991e+06
O00443	PIK3C2A		70991.5	108203	38854.8	42652.1	31877.8	34803.2	115744	50878.9	27658.4	104471	127537	64319.5
O00458;O00458-2	IFRD1		1.42713e+06	1.95382e+06	1.70971e+06	229673	976199	927158	822700		1.01092e+06	1.80535e+06	1.99284e+06	500984
O00461	GOLIM4		2.02014e+06	1.22339e+07	1.84094e+06	4.3228e+06	3.11447e+06	4.35499e+06	7.09063e+06	7.1385e+06	2.49291e+06	1.56791e+06	2.37204e+06	7.29477e+06
O00468-6;O00468-3;O00468-5;O00468-4;O00468-7;O00468;O00468-2	AGRN			108848	80742.4	818733	603183	613670	514486	336520	360661	102219	170937	223135
O00469-2;O00469;O00469-3	PLOD2		1.53748e+07	1.95045e+07	1.59431e+07	2.69186e+07	2.31137e+07	2.40502e+07	2.28337e+07	2.41158e+07	2.18122e+07	1.84119e+07	1.52582e+07	1.62637e+07
O00471	EXOC5		1.38354e+06	1.44855e+06	3.85796e+06	709166	865920	558007	2.03502e+06	3.24971e+06	3.66934e+06	2.20087e+06	2.2332e+06	2.36865e+06
O00478-2;O00478	BTN3A3					128465			625519	969336	1.00149e+06	110292	139032
O00483	NDUFA4		3.16815e+07	1.64946e+07	2.33653e+07	2.81454e+07	1.53294e+07	2.03746e+07	3.71148e+07	4.02443e+07	3.68078e+07	3.20636e+07	3.35375e+07	4.08627e+07
O00487	PSMD14	PSMD14	6.02294e+07	5.87859e+07	5.14798e+07	3.98199e+07	2.82911e+07	2.69389e+07	3.93719e+07	7.90003e+07	4.91166e+07	6.04095e+07	5.67507e+07	3.81762e+07
O00488	ZNF593		8.51972e+06	7.55682e+06	7.76279e+06	2.44046e+06	1.98043e+06	5.50737e+06	1.27995e+06	1.47741e+06	2.79099e+06	8.66024e+06	7.19052e+06	7.23839e+06
O00499-9;O00499-10;O00499-7;O00499-8;O00499-4;O00499-6;O00499-11;O00499-3;O00499-2;O00499-5;O00499	BIN1		3.05914e+06	6.49827e+06	7.16258e+06	2.4429e+06	2.27194e+06	1.7225e+06	4.81254e+06	5.78939e+06	5.35513e+06	4.58211e+06	4.75425e+06	7.2085e+06
O00505	KPNA3		1.7563e+07	4.1583e+07	3.3404e+07	2.52072e+07	3.02377e+07	2.5976e+07	4.12906e+07	4.55646e+07	3.16411e+07	2.59516e+07	2.18068e+07	2.73572e+07
O00506-3;O00506-2;O00506	STK25		288139	1.17046e+06	743472	535745	1.45661e+06	690833	500352	623122	681832	1.34243e+06	1.48138e+06	855589
O00512	BCL9			349744	343041					461153		20060.9	1.38642e+06
O00541;O00541-2	PES1		3.46011e+07	3.94613e+07	2.59899e+07	3.99358e+07	3.41862e+07	3.29639e+07	2.40246e+07	2.91474e+07	2.76388e+07	4.95342e+07	4.17266e+07	4.2294e+07
O00560;O00560-3;O00560-2	SDCBP		5.18325e+06	4.38096e+06	8.52215e+06	3.73369e+06	4.57454e+06	2.59423e+06	4.38755e+06	2.64158e+06	2.80733e+06	1.72278e+06	1.73897e+06	2.43135e+06
O00566	MPHOSPH10		1.24291e+07	1.51331e+07	1.20868e+07	1.48662e+07	1.4888e+07	1.61976e+07	1.21616e+07	1.28264e+07	1.07491e+07	9.5533e+06	9.50974e+06	9.99076e+06
O00567	NOP56		5.89767e+07	6.85025e+07	6.85336e+07	1.03966e+08	9.81512e+07	8.67875e+07	7.0246e+07	6.15204e+07	7.52404e+07	7.89509e+07	6.21489e+07	6.74605e+07
O00571;O00571-2;O15523-2;O15523	DDX3X;DDX3Y		5.84115e+07	7.62803e+07	6.91676e+07	4.38838e+07	4.5268e+07	4.19773e+07	8.41457e+07	6.80651e+07	6.77508e+07	7.46426e+07	7.17739e+07	6.5277e+07
O00584	RNASET2		685319	924333	549944	658445	718990	466774	423060	613220	838355	389523	379784	481045
O00592-2;O00592	PODXL		1.31839e+06	5.86175e+06	3.86794e+06	3.01863e+06	3.1927e+06	2.70195e+06	1.81019e+06	2.98002e+06	4.64298e+06	5.23275e+06	5.77251e+06	5.53608e+06
O00622	CYR61		2.00576e+06	5.18039e+06	4.8444e+06	656210	3.4947e+06	80040	2.55824e+06	970854		5.23038e+06	3.12405e+06	6.08712e+06
O00629	KPNA4		1.94618e+07	4.41705e+07	4.08918e+07	2.31989e+07	2.0063e+07	1.89016e+07	3.62311e+07	4.59694e+07	3.05237e+07	2.70714e+07	2.7617e+07	3.52916e+07
O00712;O00712-5;O00712-2;O00712-4	NFIB		618011	650731				394565		550383	509168	599699		589939
O00716-2;O00716	E2F3	E2F3		548436	226396				411160	194782	2.68688e+06
O00743-2;O00743;O00743-3	PPP6C		3.99004e+06	3.04028e+06	3.48655e+06	3.96078e+06	2.86915e+06	4.63682e+06	5.11014e+06	4.29134e+06	4.63144e+06	6.72316e+06	8.48444e+06	8.15091e+06
O00746-2;O00746	NME4		2.45373e+06	3.13362e+06	2.8935e+06	7.49462e+06	6.46764e+06	2.46761e+06	4.23996e+06	4.62869e+06	6.03842e+06	6.40829e+06	2.39706e+06	2.8339e+06
O00754-2;O00754	MAN2B1		3.47791e+06	3.80545e+06	2.85278e+06	1.29614e+06	890267	859536	4.57424e+06	5.39994e+06	3.52722e+06	2.20156e+06	1.81404e+06	2.62892e+06
O00762;O00762-2;O00762-3	UBE2C		7.19602e+06	7.48042e+06	7.33474e+06	2.46378e+06	1.21565e+06	799931	6.16993e+06	5.95072e+06	4.96415e+06	1.21352e+07	1.29411e+07	1.26063e+07
O00763-3;O00763-2;O00763	ACACB		480753	572607	79524.8			1.00425e+06	633273	1.03091e+06		100190		1.15053e+06
O00764;O00764-3;O00764-2	PDXK		2.72629e+07	2.53087e+07	3.50691e+07	1.08882e+07	1.8734e+07	5.44025e+06	2.171e+07	1.71028e+07	2.22957e+07	3.65083e+07	2.59137e+07	2.31567e+07
O00767	SCD		1.76295e+06	2.35045e+06	1.42407e+06	7.76365e+06	8.53523e+06	6.87638e+06	4.74582e+06	5.49966e+06	8.79805e+06	949586	2.08819e+06	1.65431e+06
O14490-7;O14490;O14490-3;O14490-5;O14490-2;O14490-4;O14490-6	DLGAP1				276055		141026	147482			439325	444332	329647
O14493	CLDN4								5.40198e+06	3.61663e+06		1.56515e+06
O14494;O14494-2	PPAP2A		783370	1.16719e+06	310082	1.31567e+06	1.38443e+06	1.05145e+06	973139	586390	727802	248602	342103	717399
O14497;O14497-2;O14497-3	ARID1A		1.78056e+06	1.93313e+06	2.38531e+06	5.62745e+06	5.64591e+06	5.7215e+06	3.40851e+06	3.85804e+06	3.39119e+06	3.35419e+06	3.33958e+06	4.60364e+06
O14519;O14519-2	CDK2AP1		3.90827e+06	3.26044e+06	3.71262e+06		447859	189647	5.57551e+06	1.16496e+07	5.87724e+06	2.0977e+06	2.08923e+06	6.99842e+06
O14521-2;O14521;O14521-4	SDHD		7.38285e+06					9.84433e+06	8.30874e+06	8.97212e+06	7.45445e+06	488181	1.42962e+06	2.12321e+06
O14524-2;O14524	TMEM194A					871722	696860	678800			622095		418855	674738
O14530;O14530-2	TXNDC9		5.92265e+06	5.97481e+06	4.96031e+06	3.94007e+06	4.22619e+06	4.12225e+06	4.39974e+06	3.88046e+06	3.33793e+06	6.49951e+06	5.60751e+06	6.78384e+06
O14545	TRAFD1			72453.5	92856.4	440029	628916	417589	297552	212166	289424	177195		480729
O14548	COX7A2L		1.71712e+07	7.31328e+06	1.20707e+07	8.60351e+06	3.92913e+06	4.65836e+06	1.2818e+07	1.49716e+07	9.57032e+06	1.02962e+07	7.85004e+06	9.27108e+06
O14561	NDUFAB1		1.80797e+07	2.65452e+07	3.13882e+07	2.76903e+07	4.50847e+07	3.29463e+07	4.77967e+07	2.82067e+07	3.00685e+07	3.30004e+07	2.43655e+07	3.28845e+07
O14562	UBFD1		588176	2.49864e+06	2.74644e+06	1.80697e+06	751807	2.11968e+06	2.60525e+06	2.25997e+06	650237	512905	4.56708e+06	4.89307e+06
O14576-4;O14576-3;O14576-5;O14576-2;O14576	DYNC1I1			532569	1.08189e+06					1.24513e+06	1.73219e+06	417763
O14578;O14578-4;O14578-3	CIT		200297	361166	206762	657042	864134	1.567e+06	878797	972075	454965	409161	443558	804799
O14579;O14579-2;O14579-3	COPE		3.04171e+07	2.21074e+07	2.83453e+07	1.45013e+07	1.25022e+07	1.15774e+07	1.89554e+07	2.04615e+07	3.14375e+07	2.72391e+07	2.98883e+07	2.58858e+07
O14617-5;O14617-4;O14617;O14617-2;O14617-3	AP3D1		4.27257e+06	3.52833e+06	3.43666e+06	1.47109e+06	2.06636e+06	1.0653e+06	1.53726e+06	3.11278e+06	3.67304e+06	2.61982e+06	2.78729e+06	2.52697e+06
O14639-2;O14639-6;O14639	ABLIM1		9.38987e+06	8.41466e+06	4.97835e+06	6.44137e+06	5.73353e+06	5.03238e+06	5.34112e+06	7.43538e+06	4.61532e+06	8.92601e+06	5.88689e+06	7.6661e+06
O14639-5;O14639-3;O14639-4	ABLIM1			1.53275e+06		344819				1.23124e+06	958895
O14646-2;O14646	CHD1		223051	146529	333758	179213	173526	177878	551260	397621	480950	302063	428238	333013
O14647-2;O14647	CHD2		207145	244995	97449.4	179000	100241	26585.7	25957.9	47830.8	56112.9	139895	83594.1	97438.6
O14653-2;O14653;O14653-3	GOSR2		6.02923e+06	891887	853606	2.41452e+06	1.87524e+06	1.90262e+06	9.50519e+06	4.15024e+06	1.92539e+06	1.13624e+06	2.58128e+06
O14656	TOR1A	TOR1A	1.97997e+06	1.7582e+06	2.97312e+06	2.42006e+06	1.35023e+06	464048	4.50362e+06	5.36025e+06	6.86449e+06	1.65132e+06	2.7165e+06	2.00182e+06
O14657	TOR1B		1.40538e+06	970511	4.12536e+06	1.68005e+06	2.03448e+06	2.13785e+06	1.42402e+06	3.17142e+06	1.83957e+06	2.57816e+06	2.04422e+06	1.79623e+06
O14662-2;O14662-4;O14662-5;O14662;O14662-3;O14662-6	STX16			248488		1.27225e+06	1.11296e+06	1.53652e+06	316963	387203			354825	1.01657e+06
O14672	ADAM10			1.06e+06	994209	1.79082e+06	1.54907e+06	1.55352e+06	764809	800798	858742	647607	438372	814641
O14672-2	ADAM10					4.79722e+07
O14681-3;O14681	EI24		518487	494993	387379	562843	478243	9.62362e+06	394412	269427	388443	5.45165e+06	995421	507169
O14683	TP53I11		8.05395e+06	7.39651e+06	5.00103e+06	1.33944e+07	1.4503e+07	1.0789e+07	7.20408e+06	7.54035e+06	6.04115e+06	7.12702e+06	1.71546e+06	5.49745e+06
O14686;O14686-3	KMT2D		10694.7	36980.6	30869.1	9535.71	14710.6	35816		19999.1	46998.3		9057.09	5111.05
O14715;Q99666;Q99666-2	RGPD8;RGPD5				229299			45356.9					36657.7
O14730-2;O14730	RIOK3					195478			212535				183155	284848
O14734	ACOT8			588359	481497	397906	379145	319556	723841	639146	496884	641372	612497	635771
O14735-3;O14735	CDIPT		5.61469e+06	9.61168e+06	9.3951e+06	6.42114e+06	704683	401687	1.84052e+07	1.49418e+07	1.3876e+07	3.60602e+06	6.80371e+06	994908
O14737;O14737-2	PDCD5		2.43342e+07	3.71375e+07	3.50167e+07	2.57195e+07	2.85976e+07	2.732e+07	2.52703e+07	1.61037e+07	3.84033e+07	3.50492e+07	4.31654e+07	6.17667e+07
O14744;O14744-5;O14744-2;O14744-3;O14744-4	PRMT5		1.13291e+07	1.67814e+07	1.47779e+07	7.71699e+06	6.36708e+06	6.19254e+06	1.15236e+07	1.11466e+07	7.61139e+06	1.17523e+07	1.27575e+07	1.20836e+07
O14745;O14745-2	SLC9A3R1		4.61154e+06	3.58818e+06	3.51487e+06	1.64742e+06	2.01584e+06	671765	3.75508e+06	3.10405e+06	3.25429e+06	2.11623e+06	3.88073e+06	3.13256e+06
O14757-2;O14757;O14757-3	CHEK1			388041							288716		357309	390158
O14763-2;O14763	TNFRSF10B			179823							29289.8	46059.3
O14773;O14773-2	TPP1		2.12465e+07	1.42113e+07	1.32661e+07	1.26943e+07	9.03065e+06	6.34203e+06	2.41417e+07	6.40684e+06	2.81615e+07	6.66426e+06	1.52943e+07	8.75759e+06
O14776;O14776-2	TCERG1		4.68622e+06	5.30019e+06	4.99609e+06	6.14119e+06	6.34722e+06	5.49477e+06	7.27626e+06	7.09951e+06	7.37124e+06	6.57081e+06	7.25941e+06	7.07606e+06
O14777	NDC80		709735	2.39212e+06	1.60146e+06	1.26674e+06	1.02092e+06	1.09054e+06	2.87525e+06	1.94355e+06	2.26453e+06	1.59993e+06	1.38489e+06	2.02709e+06
O14786;O14786-3;O14786-2	NRP1		799320	1.3937e+06	1.09559e+06	2.00943e+06	1.92314e+06	1.80091e+06	681742	1.47255e+06	1.69799e+06	901946	1.05166e+06	1.2107e+06
O14787-2;O14787	TNPO2		1.11494e+06	3.90456e+06	3.89495e+06	129762	69131.6	106401	1.87027e+06	2.35056e+06	2.40557e+06	2.15315e+06	1.9171e+06	2.07545e+06
O14791-2;O14791;O14791-3	APOL1	APOL1				1.41184e+06	1.27252e+06	1.00055e+06	3.42012e+06	2.00309e+06	1.81125e+06	1.45187e+06		475225
O14802	POLR3A		849671	1.00785e+06	910371	785696	296417	174405	919969	1.03955e+06	699758	742206	927909	400802
O14818;O14818-2;O14818-4	PSMA7	PSMA7	8.0757e+07	1.00669e+08	8.56196e+07	6.52702e+07	6.62364e+07	5.54431e+07	9.92492e+07	1.18183e+08	8.81363e+07	8.08197e+07	7.48255e+07	7.87387e+07
O14828;O14828-2	SCAMP3		3.57622e+07	3.1851e+07	2.36697e+07	3.17574e+07	3.3929e+07	3.21227e+07	1.47533e+07	1.70294e+07	2.37115e+07	2.65621e+07	3.43863e+07	3.34143e+07
O14874-2;O14874-3;O14874	BCKDK		2.41581e+06	2.70302e+06	5.60275e+06	1.57596e+06	1.48064e+06	3.09004e+06	6.04001e+06	4.0154e+06	4.60835e+06	2.68768e+06	2.99388e+06	2.14459e+06
O14879	IFIT3		477482			1.48303e+06	680428	439089	2.15373e+06	3.35945e+06	1.83195e+06
O14880	MGST3		2.45732e+07	2.49277e+07	2.80883e+07	2.40864e+07	1.97658e+07	1.7373e+06	4.46207e+07	4.69497e+07	2.49792e+07	1.21191e+07	2.89815e+07	1.85565e+07
O14893-5;O14893-3;O14893-2;O14893	GEMIN2		1.21846e+06	1.22637e+06	1.00725e+06	807835	1.14725e+06	883982	373704	851679	514080	1.60199e+06	1.02111e+06	1.0214e+06
O14907	TAX1BP3		9.58847e+06	6.05362e+06	5.91963e+06	5.14618e+06	6.56127e+06	9.08985e+06	4.24835e+06	4.93886e+06	4.72336e+06	5.10891e+06	5.41377e+06	7.46488e+06
O14908;O14908-2	GIPC1		6.31572e+06	8.10789e+06	1.30786e+07	2.2623e+06	4.5867e+06	3.91399e+06	7.24719e+06	6.88251e+06	5.61913e+06	1.14589e+07	1.72878e+07	9.27326e+06
O14920-4;O14920-2;O14920	IKBKB	IKBKB			101849			101307	136861		52338.1	67298.2	127175	479101
O14925	TIMM23		1.63013e+07	2.12096e+07	3.43384e+07	4.20077e+07	2.72948e+07	3.34432e+07	3.22504e+07	3.31986e+07	6.24698e+07	3.25998e+07	2.53152e+07	3.00984e+07
O14929;O14929-2	HAT1		3.19286e+07	2.87959e+07	3.16916e+07	1.17639e+07	6.26452e+07	1.2194e+07	3.33497e+07	4.30354e+07	3.86657e+07	2.58995e+07	2.50306e+07	2.52685e+07
O14933;O14933-2	UBE2L6		2.35578e+06	6.74547e+06	9.29733e+06	1.79408e+06	3.33623e+06	1.08927e+06	4.5638e+07	4.01739e+07	3.09942e+07	3.64562e+06	3.64788e+06	3.89404e+06
O14936-3;O14936;O14936-4;O14936-6;O14936-2;O14936-5	CASK		2.59257e+06	3.39987e+06	4.47258e+06	7.83298e+06	8.27189e+06	6.70271e+06	3.98323e+06	6.52154e+06	5.57742e+06	2.88414e+06	2.52409e+06	4.75711e+06
O14939-3;O14939-4;O14939	PLD2						60635.5						57660.4
O14949	UQCRQ		2.69025e+07	2.26558e+07	1.99223e+07	3.08291e+07	2.49986e+07	2.90567e+07	2.31448e+07	3.55452e+07	2.75723e+07	2.9324e+07	2.37546e+07	2.22479e+07
O14950;P19105	MYL12B;MYL12A		1.92219e+08	2.16676e+08	2.51352e+08	1.13619e+08	1.1746e+08	9.4605e+07	2.5957e+08	2.3453e+08	1.24602e+08	1.70425e+08	1.84725e+08	2.05358e+08
O14957	UQCR11			2.79876e+06	3.76604e+06	1.327e+06			4.09843e+06	3.61891e+06	4.80046e+06	1.30068e+06
O14964;O14964-2	HGS		8.18201e+06	1.76811e+07	5.41568e+06	5.52206e+06	5.86135e+06	4.87072e+06	6.85702e+06	4.90185e+06	4.21573e+06	7.5551e+06	5.50141e+06	7.60765e+06
O14965	AURKA	AURKA	340620	623461	576180		52689.2	449436	316476	195883	248257	255755	333358	332940
O14967;O14967-2	CLGN						103963		218816				542262
O14972-2;O14972	DSCR3		1.26169e+06	2.37817e+06	2.46211e+06	691400	943628	786096	913453	1.11277e+06	505825	1.11663e+06	1.76428e+06	836622
O14974;O14974-4;O14974-3;O14974-2;O14974-5	PPP1R12A		3.98285e+06	6.25886e+06	5.03348e+06	5.78521e+06	5.54842e+06	5.56351e+06	4.13901e+06	5.37682e+06	5.92483e+06	7.56934e+06	5.51826e+06	6.76439e+06
O14976-2;O14976	GAK			180381	95670.5	30374	21561.4	15967.5		70575.4	980132	44415.6	38374.3	25670.7
O14979	HNRNPDL		1.23365e+08	9.43078e+07	1.21332e+08	1.05704e+08	9.79155e+07	8.90401e+07	1.06682e+08	1.26379e+08	1.3497e+08	1.06823e+08	1.06108e+08	9.1825e+07
O14979-3;O14979-2	HNRNPDL		4.2626e+06	5.23322e+06	7.07328e+06	1.32205e+07	7.0091e+06	7.1629e+06	5.51708e+06	4.50516e+06	6.90947e+06	3.79336e+06	5.60542e+06	8.61117e+06
O14980	XPO1	XPO1	5.04154e+07	5.22927e+07	4.99871e+07	2.60115e+07	2.23945e+07	2.15866e+07	5.18017e+07	5.95062e+07	4.80221e+07	4.66215e+07	4.81039e+07	4.65978e+07
O14981	BTAF1		639902	724169	958630	156043	212765	114055	938883	411234	689412	544867	664946	545881
O14983;O14983-2;O14983-3	ATP2A1		194789	169277	189154					237368	173622
O15014	ZNF609		27023.8	133549	217012	404758	142135	495368	348021	810343	195730	459069	398511	275042
O15020-2;O15020	SPTBN2		218666	106981	135453	96743.8	33419.3	122426	126493	144715	87897.8	166304	209532	135042
O15027-2;O15027-4;O15027-3;O15027	SEC16A		1.78946e+06	1.52668e+06	2.60574e+06	1.38458e+06	1.1916e+06	816184	3.25479e+06	2.4482e+06	2.22358e+06	2.43983e+06	2.15765e+06	2.25055e+06
O15027-5	SEC16A		92910.2									123734	121875
O15031	PLXNB2		4.24669e+06	5.70173e+06	6.62336e+06	9.89315e+06	1.11845e+07	1.02779e+07	8.46481e+06	1.00462e+07	8.29805e+06	5.72187e+06	5.75605e+06	6.48554e+06
O15042;O15042-2;O15042-3	U2SURP		1.15574e+07	1.40563e+07	1.12079e+07	1.29062e+07	1.2232e+07	1.24248e+07	1.06536e+07	1.24781e+07	1.029e+07	1.60751e+07	1.36567e+07	1.41677e+07
O15047	SETD1A		157936	262527	200120	636241	281002	404560	186627	273376	383423	179217	495922	338031
O15066;O15066-2	KIF3B		307406	94449.2	167615		65675.9		106906	30880.8	83715.7	236048	278910	188360
O15067	PFAS		5.96246e+06	6.43149e+06	5.54973e+06	1.02123e+06	1.99136e+06	1.08613e+06	4.33078e+06	5.60563e+06	6.57393e+06	5.62299e+06	5.90021e+06	5.39307e+06
O15078	CEP290				542082		495383	488230		60433.9		356397		524252
O15084-2;O15084;O15084-4;O15084-1	ANKRD28		917419	1.15266e+06	1.01305e+06	967111	549006	645312	964926	634146	1.18362e+06	684402	1.32761e+06	1.05536e+06
O15091-4;O15091-2;O15091;O15091-3	KIAA0391		290817	652665	968074	921399	886864	411053	782288	1.57465e+06	1.46765e+06	657702	194374	242965
O15111	CHUK	CHUK		1.34184e+06	1.84527e+06	305028			103697	91651.1		1.17063e+06	834076	862563
O15116	LSM1		2.33529e+06	6.46844e+06	6.43961e+06	861232	2.16184e+06	2.79575e+06	5.40345e+06	2.43391e+06	1.85547e+06	4.76164e+06	4.43777e+06	5.50303e+06
O15118;O15118-2	NPC1		3.78533e+06	4.59102e+06	3.80938e+06	2.72677e+06	1.99736e+06	2.6936e+06	2.87554e+06	4.37478e+06	3.32552e+06	3.00347e+06	2.51572e+06	2.46027e+06
O15120;O15120-2	AGPAT2			906128	1.67383e+06				2.43524e+06	2.80172e+06	1.17556e+06	304989		501057
O15121	DEGS1		3.84635e+06	3.81719e+06	3.62574e+06	5.18876e+06	3.99612e+06	3.79074e+06	5.35029e+06	4.22615e+06	4.5344e+06	2.96334e+06	4.52559e+06	2.27084e+06
O15126;O15126-2	SCAMP1		7.44476e+06	7.33281e+06	2.05895e+06	7.0189e+06	2.80878e+06	2.75486e+06	7.31157e+06	5.83632e+06	2.36157e+06	1.01239e+06	9.35702e+06	3.25334e+06
O15127	SCAMP2		3.37897e+06	4.30225e+06	8.84035e+06	1.25204e+07	1.59666e+07	1.4735e+07	4.02625e+06	8.62653e+06	8.1739e+06	5.51477e+06	4.78546e+06	9.66828e+06
O15143	ARPC1B		4.17786e+07	3.89321e+07	3.65235e+07	3.05909e+07	3.38074e+07	2.87518e+07	3.03307e+07	3.4678e+07	3.15725e+07	4.65096e+07	4.07246e+07	4.07436e+07
O15144	ARPC2		5.23807e+07	6.00705e+07	4.93531e+07	4.43243e+07	4.25545e+07	4.57746e+07	4.30893e+07	4.41239e+07	4.065e+07	6.53443e+07	4.8359e+07	4.91652e+07
O15145	ARPC3		3.34167e+07	3.6003e+07	3.94545e+07	2.67098e+07	2.9212e+07	2.92736e+07	3.41427e+07	2.562e+07	3.19047e+07	3.92686e+07	4.22119e+07	4.03244e+07
O15160;O15160-2	POLR1C		2.36243e+07	2.14992e+07	3.15172e+07	1.56895e+07	2.38898e+07	1.36294e+07	1.76327e+07	1.75781e+07	1.9231e+07	2.38262e+07	2.59984e+07	2.8102e+07
O15162-2;O15162	PLSCR1		1.68513e+06	1.26476e+06	2.01067e+06	4.2998e+06	6.33905e+06	3.12756e+06	7.10185e+06	5.6476e+06	3.30243e+06	2.12795e+06	1.4162e+06	1.21362e+06
O15164-2;O15164	TRIM24			218360	76591.8	325421	398503	357925	113168	211025	81557.1		140250	83297.6
O15173;O15173-2	PGRMC2		2.00576e+07	4.05515e+07	4.78584e+07	7.56102e+07	6.33397e+07	6.6092e+07	4.43105e+07	4.94848e+07	4.11793e+07	5.00482e+07	4.74664e+07	4.53086e+07
O15182	CETN3		1.07342e+06	1.70383e+06	1.5304e+06	531748	698970	514420	738736	988734	704822	617077	868589	751907
O15198-2;O15198;Q99717	SMAD9;SMAD5	SMAD5;SMAD9										1.03185e+06
O15212	PFDN6		1.24255e+07	1.42122e+07	1.17461e+07	6.17333e+06	6.86019e+06	6.45795e+06	1.76308e+07	1.42869e+07	1.21237e+07	1.27196e+07	1.45312e+07	1.41567e+07
O15213	WDR46		7.7352e+06	6.53868e+06	5.92215e+06	1.1443e+07	9.20174e+06	8.32232e+06	7.72007e+06	5.4948e+06	6.01838e+06	4.66789e+06	4.56889e+06	7.42551e+06
O15226;O15226-2	NKRF		485579	718097	388407	1.24494e+06	1.49972e+06	1.06728e+06	1.08008e+06	720002	587223	1.46352e+06	455928	165213
O15228;O15228-2	GNPAT		1.05734e+06	1.53169e+06	1.32247e+06	1.28336e+06	879811	1.11722e+06	2.29468e+06	2.53511e+06	3.58352e+06	895282	974202	928809
O15231-3;O15231-2					371373	687011		776174	1.53766e+06	396639	448463
O15231-6;O15231-8			8.99896e+06	9.73205e+06	6.58475e+06	7.75777e+06	7.75661e+06	5.83405e+06	8.89341e+06	9.37446e+06	1.07597e+07	1.34151e+07	9.5203e+06	1.14154e+07
O15234	CASC3					367594	106381	303992	57116.8					432284
O15235	MRPS12		1.05015e+07	1.22868e+07	9.09021e+06	1.21832e+07	1.34347e+07	1.41611e+07	1.62427e+07	1.34941e+07	1.41897e+07	1.25794e+07	7.15702e+06	7.93961e+06
O15240	VGF		1.35712e+06	1.28478e+06	992384	377056	331313	302130	104243	648384	275451	308520	558172	508201
O15243	LEPROT		1.87752e+06					5.6894e+06			3.21966e+06
O15247	CLIC2						570119			1.26825e+06	1.69342e+06
O15258	RER1		2.33502e+07	2.53924e+07	1.71193e+07	4.47452e+07	3.95561e+07	3.49615e+07	1.74669e+07	2.1673e+07	1.53495e+07	2.6883e+07	2.82716e+07	2.8938e+07
O15260;O15260-2;O15260-3	SURF4		8.92967e+07	9.11276e+07	6.55431e+07	1.04658e+08	7.53701e+07	4.23847e+07	1.21645e+08	1.24613e+08	8.36166e+07	6.98181e+07	6.11469e+07	5.19088e+07
O15265;O15265-2	ATXN7				59766.8	182263	133760	160438	72512.9			89428.6	69507.3
O15269	SPTLC1		1.11305e+07	1.1951e+07	1.04631e+07	1.9308e+07	2.58672e+07	1.56334e+07	1.1906e+07	1.02337e+07	1.03679e+07	1.24531e+07	1.37519e+07	1.10492e+07
O15270	SPTLC2		2.63526e+06	1.55112e+06	3.43081e+06	5.43609e+06	3.88246e+06	3.38418e+06	4.28883e+06	3.73133e+06	4.10367e+06	3.22528e+06	2.55787e+06	2.81567e+06
O15287	FANCG			98340.5	148414				146928	178242		32451.2	116737	102214
O15294;O15294-3;O15294-2;O15294-4	OGT		4.39407e+06	6.46998e+06	4.58083e+06	4.30632e+06	6.0346e+06	4.60076e+06	5.80425e+06	6.89938e+06	4.47167e+06	5.50266e+06	5.22166e+06	5.10376e+06
O15297-2;O15297	PPM1D		632219		490669	423389	459317	241997		541532		360188	368471	381288
O15305;O15305-2	PMM2		1.91275e+06	3.00939e+06	4.47369e+06	2.13407e+06	1.91621e+06	1.10315e+06	2.99347e+06	2.05994e+06	528913	3.04851e+06	2.35167e+06	3.2294e+06
O15318	POLR3G		754946		549097	250555		308945	609005	675134	655519	626138	653927	785054
O15347	HMGB3		1.37474e+07	1.77099e+07	1.50873e+07	1.01534e+07	1.6578e+07	1.41678e+07	8.9214e+06	8.73895e+06	1.11696e+07	2.49314e+07	2.21075e+07	9.45309e+06
O15355	PPM1G		5.15e+07	5.10957e+07	4.34055e+07	3.40887e+07	3.37134e+07	3.02174e+07	3.17305e+07	4.03445e+07	4.543e+07	6.42161e+07	5.25525e+07	6.21178e+07
O15357;O15357-2	INPPL1			78094.1	59621.7	1.88283e+06	1.65133e+06	670725	527937	367845	332530	2.81559e+06	201615	2.12406e+06
O15371-2;O15371-3;O15371	EIF3D		6.17607e+07	5.63351e+07	5.0096e+07	4.21643e+07	4.02784e+07	3.69606e+07	4.78893e+07	5.13681e+07	4.20604e+07	5.52051e+07	5.9829e+07	5.09745e+07
O15372	EIF3H		2.19717e+07	3.63196e+07	3.53725e+07	1.51251e+07	1.47209e+07	1.35361e+07	3.14759e+07	3.92461e+07	4.77476e+07	3.43185e+07	2.84715e+07	3.99635e+07
O15379;O15379-2	HDAC3			640474	904465		486190		1.44704e+06	1.11624e+06	761966	683260	484551	1.50571e+06
O15381-3;O15381-2;O15381-5;O15381;O15381-4	NVL		712826	669524	404301	343628	287316	178420	564603	614460	833617	404995	117898	106953
O15382;O15382-2	BCAT2		2.89307e+06	2.64326e+06	2.5119e+06	643044	308460	335018	4.7029e+06	5.8256e+06	2.77858e+06	757470	1.37366e+06	809623
O15392-5;O15392-4;O15392;O15392-2	BIRC5	BIRC5	7.84385e+06	7.12709e+06	1.1216e+07	8.58475e+06	6.07818e+06	5.65423e+06	1.29136e+07	1.30159e+07	8.39346e+06	4.05592e+06	4.52607e+06	2.77302e+06
O15397;O15397-2	IPO8		1.29152e+06	1.85827e+06	1.74841e+06	979282	898583	791504	1.7502e+06	1.99475e+06	1.78109e+06	1.89886e+06	1.72812e+06	1.32527e+06
O15400-2;O15400	STX7		2.67129e+07	5.61484e+06	8.67465e+06	1.16582e+07	9.5778e+06	1.1493e+07	8.7709e+06	6.02464e+06	1.14158e+07	8.00768e+06	1.65818e+06	8.24896e+06
O15438-2;O15438;O15438-4	ABCC3		38645	468965	200160					28672.1	83885.6	539314		738213
O15439-2;O15439;O15439-4;O15439-3	ABCC4		143198	134992	141571	267832	585842	270342	1.19948e+06	738934	650085	150442	146520	1.41179e+07
O15440-5;O15440	ABCC5			62209.5	417797	102889	391496			234818			136719
O15446;O15446-2	CD3EAP		1.84733e+07	1.86818e+07	1.66274e+07	3.36368e+07	3.32761e+07	2.97719e+07	1.57862e+07	1.85832e+07	1.57068e+07	2.15407e+07	2.25566e+07	2.07594e+07
O15460;O15460-2	P4HA2		1.8946e+07	2.81059e+07	2.78243e+07	3.9231e+07	3.80208e+07	3.56914e+07	3.83107e+07	4.71779e+07	4.09158e+07	2.53588e+07	1.90149e+07	2.24107e+07
O15479	MAGEB2		3.18342e+07	4.40935e+07	4.28864e+07	4.80962e+07	4.44625e+07	3.75307e+07	3.27742e+07	3.61286e+07	3.63493e+07	6.11318e+07	3.9265e+07	4.93451e+07
O15484	CAPN5					299775		362073	103824	1.0841e+06
O15498;O15498-2	YKT6		2.58502e+07	1.78649e+07	1.44675e+07	9.96396e+06	5.92387e+06	6.16293e+06	8.97583e+06	1.05879e+07	8.58231e+06	1.62888e+07	1.54342e+07	2.04629e+07
O15504;O15504-2	NUPL2		664947	1.69421e+06	1.38436e+06	560380	832595	471332	1.84833e+06	911460	1.76933e+06	857829	984954	510231
O15511;O15511-2	ARPC5		2.34041e+07	1.32067e+07	1.84084e+07	1.94744e+07	1.92745e+07	1.54385e+07	6.30025e+06	8.54477e+06	1.12546e+07	2.24054e+07	2.61459e+07	2.7209e+07
O15514	POLR2D		1.39469e+07	1.78245e+07	1.76757e+07	1.13195e+07	1.40365e+07	1.70096e+07	1.3731e+07	1.60848e+07	1.76192e+07	1.2136e+07	9.6716e+06	7.4661e+06
O15516	CLOCK											247445
O15530-2;O15530-3;O15530;O15530-4;Q6A1A2;O15530-5	PDPK1;PDPK2P	PDPK1	472495	1.51639e+06	1.08662e+06			875965	269889	587422	375941			325079
O15533-2;O15533;O15533-3	TAPBP	TAPBP	1.4158e+07	8.62933e+06	8.50895e+06	4.72935e+07	4.99264e+07	6.35653e+07	5.53581e+07	5.74186e+07	5.8022e+07	1.2689e+07	1.56321e+07	1.28044e+07
O15554	KCNN4		1.27616e+06	1.19346e+06	1.25353e+06	1.13505e+06	984561	842887	1.34306e+06	1.23987e+06	832877	1.08462e+06	950679	677788
O43143	DHX15		4.71677e+07	5.11977e+07	5.23638e+07	4.91811e+07	5.45171e+07	5.27098e+07	6.19539e+07	5.9284e+07	6.33727e+07	5.10109e+07	6.23849e+07	4.96585e+07
O43148;O43148-2	RNMT		9.97668e+06	1.12206e+07	1.08058e+07	1.0824e+07	9.97589e+06	1.11541e+07	1.36062e+07	1.20743e+07	1.35939e+07	1.77433e+07	1.76942e+07	1.40401e+07
O43156	TTI1		1.04323e+06	326362	947069	391168	584349	420212	806137	1.25178e+06	1.10814e+06	626376	726074	740692
O43159	RRP8		1.47628e+06	5.16326e+06	2.95558e+06	7.61372e+06	7.08256e+06	8.5382e+06	2.42109e+06	5.29467e+06	2.0746e+06	7.03795e+06	5.72588e+06	3.19562e+06
O43166-3;O43166-2;O43166	SIPA1L1		274543	264037	369962	410778	327355	359948	441242	563897	472869	535982	525762	263038
O43169	CYB5B		5.16052e+07	4.27839e+07	7.4957e+07	7.42904e+07	8.45392e+07	7.39402e+07	6.44071e+07	5.55592e+07	6.74371e+07	4.92447e+07	4.20949e+07	6.0808e+07
O43172-2;O43172	PRPF4		1.17578e+07	1.44056e+07	1.86322e+07	1.33371e+07	1.91852e+07	1.81747e+07	1.67051e+07	2.17077e+07	1.47026e+07	1.77034e+07	1.88903e+07	1.38311e+07
O43175	PHGDH		7.9507e+07	1.01073e+08	8.43799e+07	5.82518e+07	5.60279e+07	5.61788e+07	5.41115e+07	6.31913e+07	5.71224e+07	1.00466e+08	9.36501e+07	8.68699e+07
O43181	NDUFS4		7.01522e+06	5.93767e+06	6.08967e+06	8.44134e+06	8.44114e+06	9.66626e+06	3.18836e+06	3.9393e+06	4.37812e+06	4.51371e+06	5.20577e+06	5.46768e+06
O43237;O43237-2	DYNC1LI2		1.18153e+06	4.02234e+06	6.39839e+06	450014	514171	1.11061e+06	3.27644e+06	2.54901e+06	3.22467e+06	3.60725e+06	3.52808e+06	2.29332e+06
O43242;O43242-2	PSMD3	PSMD3	2.98222e+07	3.30441e+07	3.27801e+07	2.28743e+07	2.15999e+07	2.07292e+07	3.37301e+07	2.8429e+07	2.85068e+07	2.97697e+07	2.90034e+07	2.47011e+07
O43251-8;O43251-6;O43251-5;O43251;O43251-10;O43251-2;O43251-3	RBFOX2		2.41958e+07	7.78381e+06	8.33317e+06	1.3363e+07	1.04753e+07	1.0692e+07	7.22329e+06	1.06892e+07	5.34283e+06	9.55407e+06	7.62176e+06	1.36294e+07
O43252	PAPSS1		1.18135e+07	5.80016e+06	2.84865e+06	2.0246e+06	1.88371e+06	1.6013e+06	5.95993e+06	5.34805e+06	5.75178e+06	7.08903e+06	6.72854e+06	2.47363e+06
O43264;O43264-2	ZW10		6.32812e+06	6.17101e+06	6.74783e+06	5.20018e+06	5.4802e+06	4.01028e+06	6.27625e+06	6.00916e+06	6.587e+06	7.70744e+06	7.65773e+06	9.62114e+06
O43286	B4GALT5		799320	530538	470067	549841	468880	599497	1.01268e+06	738408	565866	551630	744820	903001
O43290	SART1		1.65978e+07	1.65582e+07	1.87985e+07	2.87556e+07	3.15698e+07	2.81231e+07	1.51629e+07	1.73836e+07	1.5429e+07	2.38553e+07	2.23682e+07	2.39186e+07
O43292;O43292-2	GPAA1		3.98672e+06	3.92342e+06	3.09437e+06	7.184e+06	6.7838e+06	6.33807e+06	5.98763e+06	6.76196e+06	5.47047e+06	7.40681e+06	6.6133e+06	6.32369e+06
O43293-2;O43293	DAPK3		1.30437e+06	1.64292e+06	1.96723e+06	340430			893779	1.1604e+06	1.18089e+06	902482	1.11237e+06	585431
O43294-2;O43294	TGFB1I1		528210	781614	349542		32208.9				580721	1.74714e+06	442882	1.44447e+06
Q5CZA5-2;Q5CZA5;O43296	ZNF805;ZNF264										1.26475e+07
O43299;O43299-3;O43299-2	AP5Z1		1.06758e+06		153172		112512	143139	89052.1			62877.3	1.12236e+06	79799.5
O43301	HSPA12A		469251	722119	1.14619e+06	471516	1.0027e+06	459256	1.26541e+06	1.37372e+06	891023	537721	886050	782527
O43303-2;O43303	CCP110				85120.7	306431	362113	330621	351630	334714		224023	72703.5	232649
O43309-2;O43309	ZSCAN12				132187		187940	423657				118610		150668
O43324;O43324-2	EEF1E1		1.821e+07	3.4246e+07	3.31178e+07	1.60201e+07	1.1326e+07	8.02393e+06	2.63978e+07	1.48743e+07	3.71138e+07	1.73021e+07	1.73687e+07	1.87412e+07
O43347	MSI1		1.20408e+06	1.45856e+06	1.48323e+06	1.12792e+06	1.11966e+06	707130	2.20153e+06	2.1543e+06	2.64876e+06	2.70208e+06	3.43026e+06	2.83317e+06
O43361;Q8IVP9;Q8TF45;Q7Z340;Q13398-8;Q9Y2P7;Q7Z340-2;Q13398-7;Q13398-3;P52741-2;Q13398;Q13398-2;Q13398-6;Q13398-5;Q9Y2P7-2;Q13106;P52741;Q13398-4	ZNF749;ZNF547;ZNF418;ZNF551;ZNF211;ZNF256;ZNF134;ZNF154									298300
O43379-4;O43379;O43379-2	WDR62								43569.2		59667.6			80267.3
O43390;O43390-3	HNRNPR		1.36934e+08	1.26438e+08	1.31108e+08	1.70109e+08	1.82489e+08	1.59646e+08	1.32492e+08	1.4533e+08	1.26029e+08	1.39144e+08	1.4436e+08	1.58335e+08
O43390-2;O43390-4	HNRNPR		1.92794e+06	1.60665e+06	2.8558e+06		2.90734e+06	1.33173e+06		3.39279e+06
O43395	PRPF3		5.18514e+06	5.49177e+06	4.69835e+06	7.00699e+06	9.23854e+06	7.06764e+06	7.07854e+06	7.38358e+06	8.00749e+06	1.299e+07	6.8903e+06	9.99562e+06
O43396	TXNL1		2.7714e+07	1.99144e+07	2.85802e+07	2.25154e+07	2.00198e+07	1.97869e+07	2.79634e+07	2.57699e+07	1.94489e+07	2.32341e+07	2.31837e+07	3.10899e+07
O43399;O43399-5;O43399-7;O43399-2;O43399-4;O43399-3;O43399-6	TPD52L2		1.74785e+07	2.06274e+07	2.07659e+07	1.39026e+07	1.33192e+07	1.40588e+07	2.43485e+07	1.44804e+07	2.1395e+07	1.7646e+07	1.75847e+07	1.84338e+07
O43402	EMC8		1.30958e+06	1.32067e+06	1.32852e+06	1.94091e+06	1.85107e+06	1.844e+06	1.05941e+06	1.64529e+06	1.02953e+06	1.19859e+06	2.25499e+06	1.42345e+06
O43414-3;O43414-2;O43414	ERI3		2.91419e+06	2.52818e+06	2.1291e+06	1.13016e+06	1.2775e+06	6.60275e+06	3.62106e+06	3.174e+06	2.23001e+06	4.26188e+06	4.55347e+06	2.5051e+06
O43422	PRKRIR		510642	1.09984e+06	1.66012e+06	114278	345435		1.60759e+06	1.28641e+06	1.13722e+06	828953	279281	811543
O43427-2;O43427	FIBP		1.15439e+06	1.2128e+06	620255	456197	559308	313078	716877	1.62624e+06	2.0649e+06	993932	1.38156e+06	461434
O43432-4;O43432;O43432-3	EIF4G3		24358.5			583823				880285	59885.4
O43447;O43447-2	PPIH		1.74435e+07	2.59515e+07	1.57778e+07	1.83764e+07	1.05737e+07	1.02181e+07	1.90354e+07	2.3335e+07	2.06534e+07	1.79133e+07	1.87428e+07	2.44593e+07
O43464;O43464-3;O43464-2;O43464-4	HTRA2		5.56284e+06	7.74215e+06	5.71483e+06	6.39618e+06	7.28784e+06	4.86061e+06	5.68408e+06	6.35098e+06	5.62806e+06	4.43788e+06	5.09148e+06	5.43827e+06
O43482	OIP5				232847	1.7378e+06	224854						256216
O43488	AKR7A2		4.98106e+06	5.24592e+06	2.95246e+06	2.49739e+06	2.76582e+06	2.21435e+06	2.2421e+06	2.21979e+06	2.08886e+06	6.1406e+06	4.97244e+06	5.50668e+06
O43491;O43491-3;O43491-2	EPB41L2		1.37977e+07	2.16551e+07	1.81201e+07	3.47527e+07	3.22766e+07	3.3027e+07	2.9289e+07	2.95859e+07	2.87714e+07	2.61799e+07	2.64018e+07	2.41276e+07
O43491-4	EPB41L2					395426	561110	379249	481302	479519	416063		365368	387995
O43493-4;O43493;O43493-5;O43493-3;O43493-7	TGOLN2		372036	486054	458950	1.13009e+06	1.15031e+06	1.07726e+06	556000	548091	698604	214465	918821	1.12541e+06
O43502;O43502-2	RAD51C		852088	1.28468e+06	1.09509e+06	269887	625559	635390	1.23254e+06	1.7212e+06	1.21531e+06	839830	742051	1.25456e+06
O43504	LAMTOR5		7.1767e+07	6.47027e+07	6.31756e+07	6.4727e+07	8.34412e+07	5.8471e+07	7.67052e+07	6.40962e+07	5.18665e+07	5.60737e+07	7.72843e+07	6.6096e+07
O43505	B4GAT1		188993						1.86296e+06	2.41307e+06	3.69243e+06	230495
O43513	MED7			189878		404953	727860	651423	372699	438808	349596		162221	257400
O43542	XRCC3		183520	114419	166627		174111		322611	341928				183135
O43548-2;O43548	TGM5			884477	456642						437866
O43570-2;O43570	CA12		703202	428859	641109	2.84636e+06	3.49885e+06	937930	718310	1.42343e+06	3.26856e+06	442869	552806	232977
O43572	AKAP10			297090	1.3133e+06	290851	165764	104471	1.07813e+06	1.5552e+06	1.17545e+06	172133	154761	80855.4
O43583	DENR		5.4346e+06	1.61309e+07	1.37609e+07	9.20436e+06	6.81922e+06	7.05401e+06	7.31323e+06	7.47834e+06	9.80208e+06	1.76537e+07	1.60461e+07	1.78372e+07
O43592	XPOT		3.68981e+06	3.49166e+06	3.4041e+06	909799	2.35772e+06	2.42818e+06	2.4725e+06	3.37135e+06	3.56196e+06	4.23001e+06	2.95277e+06	4.13609e+06
O43598;O43598-2	DNPH1		595033		513014							531823	867628
O43615	TIMM44		1.0266e+07	1.2078e+07	1.54008e+07	2.05691e+07	2.02277e+07	1.97209e+07	1.50166e+07	1.6317e+07	1.55325e+07	1.45264e+07	1.35263e+07	1.33001e+07
O43617;O43617-2	TRAPPC3		5.24005e+06	2.06746e+06	2.36878e+06	2.80149e+06	2.25131e+06	2.34479e+06	1.87827e+06	2.05369e+06	2.04824e+06	4.02513e+06	4.2662e+06	3.80826e+06
O43657	TSPAN6		4.79783e+06	1.10128e+06	477556							572026	178597	443195
O43660;O43660-2	PLRG1		3.5551e+07	3.76552e+07	2.7027e+07	4.90718e+07	4.75394e+07	5.06389e+07	2.59628e+07	3.16567e+07	2.45534e+07	3.79252e+07	3.74722e+07	3.83317e+07
O43663-4;O43663;O43663-3;O43663-2	PRC1		2.58134e+06	3.70365e+06	3.68218e+06	1.618e+06	1.28206e+06	574905	2.18465e+06	5.71854e+06	4.11848e+06	3.93537e+06	3.05744e+06	4.71591e+06
O43670-2;O43670;O43670-4;O43670-3	ZNF207		2.26933e+07	2.42936e+07	1.59068e+07	1.50535e+07	1.33711e+07	1.38722e+07	1.6509e+07	1.30099e+07	1.09551e+07	2.15675e+07	2.40477e+07	1.12984e+07
O43674-2;O43674	NDUFB5		7.15127e+06	4.30235e+06	6.33358e+06				3.7625e+06	6.06115e+06	5.32409e+06	8.24741e+06	6.34715e+06
O43676	NDUFB3		5.32775e+06	6.7676e+06	7.2669e+06	1.46414e+07	1.439e+07	1.48024e+07	1.0596e+07	1.00859e+07	7.33019e+06	1.51874e+07	5.72408e+06	9.78797e+06
O43678	NDUFA2		7.32066e+06	8.06796e+06	5.1879e+06	4.65838e+06	4.79984e+06	4.3031e+06	7.2469e+06	8.70402e+06	4.82682e+06	6.06439e+06	7.05521e+06	3.82758e+06
O43681	ASNA1		2.38184e+07	2.09825e+07	2.40194e+07	8.41018e+06	1.10426e+07	8.12315e+06	1.99708e+07	1.57971e+07	1.35286e+07	1.81415e+07	2.577e+07	2.05747e+07
O43683-2;O43683-3;O43683	BUB1		228479	486612	309347	173421		444028	130151	161037		276343	179378	257545
O43684-2;O43684	BUB3		5.59977e+07	8.10433e+07	7.381e+07	4.06699e+07	4.16305e+07	5.10756e+07	6.66857e+07	5.53339e+07	4.10944e+07	8.05057e+07	6.52395e+07	6.27144e+07
O43688-3;O43688;O43688-2	PPAP2C			1.52678e+06		252562	195640		1.38666e+06	2.18179e+06	1.50566e+06			2.0356e+06
O43707;O43707-2;O43707-3	ACTN4		1.17434e+08	1.13246e+08	1.05316e+08	8.26368e+07	8.13329e+07	7.38171e+07	1.02166e+08	1.04719e+08	1.49128e+08	1.26223e+08	1.18507e+08	1.17192e+08
O43708;O43708-3;O43708-2	GSTZ1		1.9425e+07	1.92235e+07	1.84669e+07	2.45171e+07	2.06251e+07	1.5648e+07	1.61764e+07	1.66821e+07	1.50675e+07	1.39734e+07	1.65256e+07	1.10695e+07
O43709-3;O43709	WBSCR22		1.48015e+07	1.38187e+07	1.09025e+07	1.0828e+07	8.2913e+06	5.49697e+06	9.30553e+06	5.19138e+06	6.80797e+06	1.31179e+07	9.57169e+06	1.52454e+07
O43715	TRIAP1		1.13273e+06	1.02209e+06	1.63986e+06	1.25858e+06	878625	1.10436e+06	796939	1.31399e+06	1.0635e+06	1.5411e+06	2.21874e+06	1.82637e+06
O43716	GATC					1.27906e+06	1.07183e+06	1.06947e+06		838205	1.05236e+06	847259	1.64019e+07	775236
O43719	HTATSF1		439506	2.04379e+06	1.90061e+06	3.39223e+06	2.72008e+06	3.43562e+06	1.86189e+06	2.3579e+06	2.8669e+06	1.7502e+06	2.27612e+06	2.80413e+06
O43731;O43731-2	KDELR3					892278					773663
Q99418-2;O43739-2;Q99418;O43739;Q15438-3;Q15438-2;Q15438	CYTH2;CYTH3;CYTH1		523627	588022	553280	633696	654942	862980	197133	692250	810823	1.28667e+06	2.14024e+06	840692
O43741;O43741-2	PRKAB2		1.7208e+06	4.24933e+06	4.9713e+06	107942		786066	3.81556e+06	1.8606e+06	4.48289e+06	1.24079e+06	232313
O43747;O43747-2	AP1G1		7.05512e+06	6.29639e+06	1.15254e+07	8.23774e+06	1.04645e+07	8.85067e+06	9.98052e+06	1.36817e+07	1.26236e+07	1.17829e+07	1.15233e+07	1.30073e+07
O43752;O43752-2	STX6		3.3095e+06	3.23032e+06	1.50843e+06	3.44623e+06	2.98542e+06	2.75193e+06	1.4288e+06	1.68736e+06	1.62666e+06	736875	804987	1.49502e+06
O43760;O43760-2	SYNGR2		1.23689e+07	3.49138e+07	5.33979e+06	1.6017e+07	1.98227e+07	1.35808e+07	9.43779e+06	6.77932e+06	6.85894e+06	8.42357e+06	2.50354e+07	4.76512e+06
O43765	SGTA		1.05401e+07	1.36676e+07	5.45509e+06	4.07058e+06	3.82564e+06	3.49557e+06	1.22425e+07	1.06544e+07	2.16488e+07	1.55206e+07	1.32428e+07	1.25893e+07
O43768-2;O43768;O43768-9;O43768-3;O43768-4;O43768-8	ENSA		1.58331e+07	1.19019e+07	1.1473e+07	3.88525e+06	5.95575e+06	4.82896e+06	6.45963e+06	5.87511e+06	8.12467e+06	1.61249e+07	1.76475e+07	1.46646e+07
O43776	NARS		2.95948e+07	3.19992e+07	3.2509e+07	2.17877e+07	2.13319e+07	2.25817e+07	2.67217e+07	2.99679e+07	2.87028e+07	3.77965e+07	3.91032e+07	3.19842e+07
O43795	MYO1B		1.25162e+07	1.19442e+07	9.71511e+06	1.45749e+07	1.84183e+07	1.59382e+07	1.88295e+07	2.0658e+07	1.38063e+07	1.2054e+07	8.82434e+06	1.24921e+07
O43795-2	MYO1B				237070	316856					106968	173320	140887	75885.7
O43805	SSNA1				190081		438281	414233	973169	507380		697890		708396
O43808	SLC25A17		238741	278779	444124	534016	78520.9	312170	702821	893144	2.12916e+06	145287	723714	21548
O43809	NUDT21		8.28832e+07	7.70289e+07	8.28287e+07	6.38656e+07	4.27131e+07	3.66704e+07	7.63989e+07	9.09744e+07	8.8451e+07	9.47135e+07	9.0588e+07	9.60789e+07
O43813	LANCL1		4.37664e+06	8.62404e+06	7.04809e+06	1.12193e+06	3.38335e+06	545447	9.10869e+06	9.44779e+06	8.05388e+06	5.70893e+06	6.22069e+06	5.1774e+06
O43815;O43815-2	STRN		6.79415e+06	6.58612e+06	5.27085e+06	6.0079e+06	4.02106e+06	4.74893e+06	8.55338e+06	1.02109e+07	5.97744e+06	5.91488e+06	5.42053e+06	6.5921e+06
O43818	RRP9		2.45382e+07	2.93732e+07	1.98981e+07	2.95648e+07	2.73625e+07	2.65754e+07	4.41378e+07	3.42642e+07	3.25059e+07	2.53971e+07	1.98142e+07	2.67667e+07
O43819	SCO2		550973	1.24715e+06	982890	3.30283e+06	2.48339e+06	3.50817e+06	2.00732e+06	2.22892e+06	1.91842e+06	2.12259e+06	1.56673e+06	1.77072e+06
O43823	AKAP8		2.85884e+06	5.68402e+06	4.4367e+06	4.6034e+06	3.43371e+06	3.8328e+06	2.65129e+06	2.9699e+06	4.02896e+06	2.70806e+06	3.59355e+06	2.77679e+06
O43837;O43837-2	IDH3B		5.09222e+07	6.13021e+07	6.5017e+07	3.90532e+07	3.55044e+07	3.34315e+07	6.00548e+07	4.93787e+07	6.63905e+07	3.51449e+07	2.58785e+07	3.46148e+07
O43847;O43847-2	NRD1		2.77248e+06	3.06405e+06	2.66067e+06	1.18903e+06	1.01186e+06	980843	3.33331e+06	2.46943e+06	2.58592e+06	2.88935e+06	3.48507e+06	4.00304e+06
O43852;O43852-3;O43852-6;O43852-5;O43852-10;O43852-15	CALU		6.89704e+07	8.68033e+07	7.87769e+07	1.38668e+08	1.39563e+08	1.15276e+08	1.14836e+08	1.10444e+08	8.51663e+07	9.81754e+07	9.8248e+07	9.19234e+07
O43852-2;O43852-4	CALU		1.12968e+06	2.43754e+06	2.44841e+06	4.1236e+06	2.99081e+06	3.50172e+06	2.01288e+06	2.5756e+06	1.99346e+06	3.32707e+06	2.70327e+06	3.15212e+06
O43854-2;O43854	EDIL3		1.37743e+06	666242	610791	2.28188e+06	1.80348e+06	1.87551e+06	1.25771e+06	145776	859930	934574	216250	187946
O43865;O43865-2	AHCYL1		8.66089e+06	9.99378e+06	8.58192e+06	5.10588e+06	6.65645e+06	7.01795e+06	3.87096e+06	8.77804e+06	4.15398e+06	1.17262e+07	7.92921e+06	1.11249e+07
O43913;O43913-2	ORC5		286459	2.26991e+06	1.21896e+06	2.04549e+06	2.11687e+06	1.50691e+06	2.62632e+06	1.26756e+06	2.5857e+06	1.0657e+06	431663	1.12627e+06
O43920	NDUFS5		2.59563e+07	2.20083e+07	2.26346e+07	1.20013e+07	1.5637e+07	2.14884e+07	1.99601e+07	2.46526e+07	2.2238e+07	1.63753e+07	1.41201e+07	1.40972e+07
O60216	RAD21		1.40439e+07	1.46674e+07	1.52728e+07	1.26995e+07	1.33194e+07	1.06761e+07	1.18231e+07	1.35299e+07	1.14648e+07	8.97427e+06	1.0685e+07	1.26233e+07
O60220	TIMM8A		1.58574e+07	4.13126e+07	3.88165e+07	2.54699e+07	1.35208e+07	1.61757e+07	2.86628e+07	4.05747e+07	5.45762e+07	3.09431e+07	3.47546e+07	3.02734e+07
O60229-2;O60229	KALRN		1.71244e+06	3.48464e+06	2.77809e+06	3.8753e+06	5.82424e+06	767644	578396	828322	3.01981e+06	1.92e+06	1.88646e+06	3.34313e+06
O60231	DHX16		2.46038e+06	2.67829e+06	3.12562e+06	1.65427e+06	1.99644e+06	1.41826e+06	2.49845e+06	4.95533e+06	5.38356e+06	3.70467e+06	3.09569e+06	2.60304e+06
O60232	SSSCA1		4.05519e+06	1.02699e+07	5.71866e+06	4.59916e+06	7.75569e+06	6.61697e+06	6.47153e+06	4.27943e+06	5.33085e+06	7.15835e+06	4.73636e+06	7.86865e+06
O60244	MED14		706761	1.48078e+06	968870	802990	593419	781450	1.26268e+06	1.47989e+06	1.34785e+06	968657	953172	837606
O60245;O60245-2	PCDH7		34731.5	63159.2		179539		144885			168895			154447
O60256-3;O60256;O60256-4;O60256-2	PRPSAP2		4.16977e+06	4.23239e+06	5.75978e+06	1.46767e+06	2.19017e+06	2.58778e+06	3.7386e+06	5.68461e+06	2.95545e+06	3.20613e+06	3.29219e+06	5.3955e+06
O60264	SMARCA5		1.97736e+07	1.78524e+07	1.61194e+07	2.20683e+07	2.44612e+07	2.4531e+07	2.07979e+07	2.27486e+07	1.97767e+07	2.06147e+07	2.01368e+07	1.88688e+07
O60266-2;O60266	ADCY3	ADCY3		52994.2	58639		257409	206340		308421	141679		164695	98676.7
O60271-4;O60271-2;O60271;O60271-9;O60271-5;O60271-3	SPAG9		5.10507e+06	6.50914e+06	5.85886e+06	4.01283e+06	4.56838e+06	4.38371e+06	4.42988e+06	5.58281e+06	3.95207e+06	5.65684e+06	5.69696e+06	6.31968e+06
O60282;O60282-2	KIF5C				329989	1.00676e+06	568025	7.95212e+06		336223	1.10183e+06	413841	453996	579817
O60287	URB1		1.00513e+06	1.52428e+06	1.47396e+06	937273	981527	668116	1.74171e+06	1.89464e+06	1.91602e+06	1.22539e+06	1.51868e+06	1.28627e+06
O60291-4;O60291;O60291-3;O60291-2	MGRN1		454648			172067	161730		790940	410411				129234
O60293-2;O60293	ZFC3H1			115536	31337.8				72781.1	38652.8	82041.8		33699.3
O60306	AQR		4.35058e+06	5.48253e+06	6.12142e+06	2.83934e+06	3.23059e+06	3.08007e+06	1.14173e+07	9.88893e+06	1.81332e+07	4.09851e+06	3.45785e+06	2.86756e+06
O60313-2;O60313;O60313-10;O60313-11;O60313-9;O60313-13	OPA1		6.33009e+06	6.54061e+06	9.25077e+06	9.8491e+06	1.29807e+07	8.95971e+06	8.63375e+06	8.75671e+06	8.10932e+06	6.97576e+06	6.09319e+06	7.06148e+06
O60318;O60318-2	MCM3AP		104646	327737	168411	862749	769317	645282	157414	180772	418818	591733	423841	442515
O60337-5;O60337	2023-03-06											853157	488947	1.06864e+06
O60341;O60341-2	KDM1A		3.35875e+06	4.41204e+06	4.29902e+06	5.13166e+06	3.99504e+06	3.18428e+06	5.52157e+06	5.4943e+06	6.38127e+06	5.33118e+06	5.41777e+06	1.00967e+07
O60343-2;O60343-3;O60343	TBC1D4		174345	163821	190525	347201	68261.5	186115	275742	50371.9	296579	328464	651196	512163
O60427	FADS1		1.19699e+06	827504	706724	1.97843e+06	2.59334e+06	2.11264e+06	3.81029e+06	5.75486e+06	3.78337e+06		172393
O60437	PPL		131066	1.09262e+06	138365	294506	256654	2.77259e+06	352898	84075.5	1.18765e+06	714073	231466	651944
O60443;O60443-3	DFNA5		2.53335e+06	3.83557e+06	3.23165e+06	861166	1.1948e+06		1.89954e+06	2.25938e+06	1.25865e+06	2.44895e+06	2.04403e+06	2.06598e+06
O60447;O60447-2	EVI5					251387		206017		170810
O60476	MAN1A2		318621	209508	313691	325796	188525	172661	355853	474726	282007			167716
O60486	PLXNC1						147790	115169
O60488-2;O60488	ACSL4		2.31157e+06	2.62969e+06	5.78246e+06	6.89997e+06	8.83183e+06	8.31529e+06	7.27655e+06	5.89635e+06	4.15191e+06	3.36973e+06	2.08076e+06	2.85553e+06
O60493;O60493-2;O60493-4	SNX3		1.94986e+07	1.09676e+07	1.23993e+07	5.97201e+06	7.6077e+06	2.88969e+06	7.89224e+06	8.00788e+06	8.0468e+06	1.50603e+07	1.38261e+07	1.61409e+07
O60499;O60499-2	STX10		261000	507993	1.5166e+06	1.46122e+06	1.46869e+06	748225	973315	1.4405e+06	910670	1.01568e+06	780846	549161
O60502-4;O60502;O60502-2;O60502-3	MGEA5		532757	1.63561e+06	1.48676e+06	638509	301715	150266	625519	820454	1.32639e+06	1.86256e+06	2.45701e+06	1.60486e+06
O60506;O60506-2;O60506-3;O60506-4;O60506-5	SYNCRIP		5.14695e+07	4.56966e+07	5.41639e+07	5.93857e+07	5.21455e+07	4.90487e+07	5.58488e+07	6.21733e+07	4.73882e+07	5.53836e+07	6.19966e+07	5.58384e+07
O60507	TPST1						140763	112400						5.27509e+06
O60508	CDC40		1.36135e+06	829659	1.79387e+06	931497	749466	858290	1.24279e+06	1.20197e+06	1.88499e+06	433701	750995	243293
O60518	RANBP6		223752	906157	612676	372064	541244	54506.6	414359	629700	616258	553836	560218	527922
O60524-4;O60524-5;O60524-3;O60524	NEMF		690810	526863	295770	114792	421972	462641	536141	921601	365388	702301	1.03101e+06	297667
O60547-2;O60547	GMDS				872736				415081			210061	339838	370668
O60551	NMT2		227805	157691	469049	546708	263446	440877	397075	267561	529752	674590	564595	746464
O60563	CCNT1		994073	1.41824e+06	2.29379e+06	1.528e+06	2.7478e+06	1.62753e+06	1.42773e+06	592889	784619	2.56721e+06	2.87531e+06	3.32284e+06
O60566-3;O60566	BUB1B		176214	176984	81807.7	307541	378683		73089.3	68726.9	70092.3	96314.2	143656	99352.3
O60568	PLOD3		1.06641e+07	1.15343e+07	1.43475e+07	1.59867e+07	1.49821e+07	1.38089e+07	1.73342e+07	1.72785e+07	1.7238e+07	1.16427e+07	1.07554e+07	1.50486e+07
O60573;O60573-2	EIF4E2		5.98286e+06	9.59503e+06	2.12981e+06	1.54909e+07	1.65379e+06	2.22212e+06	1.2539e+07	1.38007e+07	1.47005e+06	2.06178e+06	1.90406e+06	2.66282e+06
O60610-2;O60610-3;O60610	DIAPH1		4.19969e+06	4.68974e+06	4.2828e+06	3.12239e+06	3.52965e+06	2.75369e+06	4.79196e+06	5.34795e+06	7.03123e+06	5.05491e+06	3.44215e+06	4.89076e+06
O60613	2023-09-15		9.58307e+06	1.02266e+07	9.842e+06	2.22804e+07	2.59811e+07	2.08186e+07	1.57345e+07	1.98056e+07	1.34295e+07	9.02099e+06	5.51017e+06	2.14496e+07
O60645	EXOC3		1.37608e+06	2.45745e+06	1.93992e+06	1.01346e+06	448768	2.34977e+06	1.34998e+06	1.60699e+06	867847	1.07535e+06	325860	968529
O60664-4;O60664;O60664-3;O60664-2	PLIN3		4.89299e+07	6.48643e+07	5.41881e+07	3.59176e+07	4.73716e+07	4.01131e+07	4.49513e+07	4.16989e+07	4.4928e+07	6.36647e+07	5.67869e+07	7.72976e+07
O60671-2;O60671	RAD1			949938					813082	351949	344891	183637
O60675;O15525	MAFK;MAFG					401740	610513							834386
O60678;O60678-2	PRMT3				191653				1.37739e+06	55385.5		107566	134531	25579.6
O60684	KPNA6		2.15673e+07	1.52928e+07	1.32721e+07	1.54761e+07	1.88048e+07	1.612e+07	3.71772e+07	3.78064e+07	2.64517e+07	2.62442e+07	2.2961e+07	3.06634e+07
O60701;O60701-2;O60701-3	UGDH		3.22081e+07	2.76017e+07	4.30527e+07	6.19389e+06	1.35277e+07	5.60103e+06	1.65617e+07	2.69754e+07	2.58941e+07	3.49726e+07	3.64065e+07	4.61251e+07
O60704	TPST2		1.10371e+06	646026	764769	764472	498633	397086	820866	1.12537e+06	1.08166e+06	610498	746942	508712
O60711	LPXN											44320.6	21147.4
O60716;O60716-2;O60716-3;O60716-5;O60716-4;O60716-6;O60716-7;O60716-8;O60716-13;O60716-9;O60716-10;O60716-11;O60716-12;O60716-14;O60716-15;O60716-16;O60716-18;O60716-19;O60716-17;O60716-21;O60716-24;O60716-23;O60716-22;O60716-20;O60716-25;O60716-26;O60716-27;O60716-29;O60716-31;O60716-28;O60716-30;O60716-32	CTNND1		1.70283e+07	2.01665e+07	1.89043e+07	2.73835e+07	2.74334e+07	2.65256e+07	2.80463e+07	2.82712e+07	2.63493e+07	2.16916e+07	2.1272e+07	2.20595e+07
O60721-3;O60721-2;O60721	SLC24A1		882283	2.03599e+06	742948	1.1737e+06	1.27e+06	995000	652821	889473	1.02485e+06	2.59309e+06	2.25595e+06	2.30632e+06
O60725	ICMT		3.97243e+06	3.63687e+06	3.24768e+06	7.53671e+06	7.32911e+06	6.82992e+06	4.30785e+06	3.95706e+06	3.58548e+06	3.40236e+06	1.3062e+06	3.28785e+06
O60732;O60732-2	MAGEC1		6.91538e+06	6.21441e+06	1.19225e+07	5.147e+06	1.36058e+06	2.9769e+06	2.05219e+07	1.76228e+07	1.31529e+07	1.0022e+07	8.13161e+06	5.83718e+06
O60739	EIF1B		1.06426e+06	8.88759e+06	3.5694e+06	1.81823e+06				2.24459e+06		2.80992e+06	1.92737e+06	743912
O60749;O60749-2	SNX2		6.20473e+06	5.61147e+06	6.85729e+06	4.08184e+06	2.88609e+06	4.03241e+06	6.44978e+06	7.42664e+06	7.28096e+06	9.40241e+06	1.26757e+07	1.07844e+07
O60762	DPM1		1.82657e+07	2.13761e+07	2.90146e+07	2.47651e+07	2.28118e+07	1.80487e+07	2.87125e+07	3.14453e+07	2.7312e+07	1.7165e+07	2.01387e+07	1.84107e+07
O60763;O60763-2	USO1		1.23374e+07	1.82777e+07	1.50158e+07	1.37671e+07	1.44542e+07	1.37793e+07	1.67909e+07	1.57425e+07	1.63766e+07	1.77571e+07	1.50479e+07	1.64277e+07
O60783	MRPS14		4.77689e+06	1.17807e+07		7.59267e+06	5.28339e+06	7.70561e+06	9.25149e+06	9.19845e+06	1.05369e+07			7.02697e+06
O60784;O60784-2;O60784-4;O60784-3	TOM1		6.6918e+06	1.26322e+07	1.63039e+07	4.59068e+06	3.1944e+06	3.29947e+06	7.03084e+06	7.65049e+06	8.22846e+06	1.41794e+07	1.29097e+07	1.27728e+07
O60826	CCDC22		1.65655e+06	2.4256e+06	2.32978e+06	742366	809341	957144	1.71704e+06	2.18883e+06	808438	2.09134e+06	4.79698e+06	3.17169e+06
O60828-2;O60828;O60828-4;O60828-5;O60828-6;O60828-3	PQBP1		3.79917e+07	2.86477e+07	3.83287e+07	2.55172e+07	2.04249e+07	1.84092e+07	3.12915e+07	3.48983e+07	3.44956e+07	4.24955e+07	4.12784e+07	3.40085e+07
O60830-2;O60830	TIMM17B		3.42875e+06	9.39373e+06	6.57568e+06	6.06419e+06	5.97392e+06	3.15394e+06	7.36395e+06	5.43308e+06	1.31844e+07	6.45907e+06	6.66412e+06	7.30121e+06
O60831	PRAF2		1.24183e+07	1.97297e+07	1.65831e+07	1.74612e+07	2.68728e+07	2.24733e+07	1.71411e+07	2.0653e+07	1.57928e+07	3.03702e+07	7.2479e+06	2.61093e+06
O60832;O60832-2	DKC1	DKC1	4.80394e+07	5.39429e+07	4.21194e+07	5.40574e+07	4.96107e+07	4.79613e+07	4.06088e+07	5.68778e+07	4.18328e+07	4.73667e+07	4.13907e+07	4.35346e+07
O60841	EIF5B		1.83322e+07	2.0002e+07	2.09282e+07	1.4034e+07	1.64548e+07	1.61126e+07	2.54136e+07	1.77488e+07	2.2898e+07	1.89741e+07	1.70385e+07	2.04945e+07
O60869-2;O60869-3;O60869	EDF1		2.79198e+07	3.68912e+07	1.38386e+07	1.98953e+07	1.57479e+07	1.95685e+07	1.43026e+07	1.46501e+07	1.66347e+07	2.21473e+07	2.59108e+07	2.41774e+07
O60870;O60870-2	KIN		121289			396078			547124	373788	465932	855148	280794	588469
O60879-2;O60879-3;O60879	DIAPH2				53315.2								100903	166744
O60884	DNAJA2		1.44968e+07	2.23883e+07	1.08955e+07	1.20289e+07	1.00204e+07	1.27383e+07	1.94304e+07	1.43405e+07	1.56534e+07	1.74775e+07	2.19257e+07	1.67144e+07
O60885;O60885-2;O60885-3	BRD4		3.33655e+06	1.99789e+06	1.30544e+06	3.75147e+06	4.20448e+06	2.78315e+06	2.82716e+06	2.76193e+06	2.39718e+06	2.89425e+06	2.81318e+06	3.11859e+06
O60888-3;O60888;O60888-2	CUTA		4.76134e+07	5.04385e+07	5.29997e+07	9.95205e+06			3.94041e+07	3.45024e+07	7.36493e+07	2.83765e+07	2.90405e+07	2.28396e+07
O60906	SMPD2		61651		85351.5	247553	215383	186071	138851	165948	114103	64490.3	176666	199903
O60921-2;O60921	HUS1				557150	677582	501389	438606	646012	599388	497058	779858	1.10418e+06
O60925	PFDN1		1.16392e+07	1.08906e+07	1.25636e+07	1.25886e+07	1.06718e+07	1.11578e+07	9.632e+06	7.92484e+06	1.06566e+07	1.25902e+07	1.12369e+07	1.35358e+07
O60934	NBN		2.99597e+06	2.4793e+06	4.55765e+06	7.99515e+06	6.25913e+06	9.22234e+06	5.19315e+06	6.69627e+06	6.70048e+06	3.6761e+06	3.35518e+06	4.52649e+06
O60942-4;O60942-2;O60942;O60942-3	RNGTT				123720					443273	107430
O75027-2;O75027;O75027-3	ABCB7		1.56102e+06	2.29012e+06	2.22979e+06	4.29017e+06	3.48114e+06	4.30618e+06	3.71041e+06	4.13169e+06	4.45958e+06	2.15415e+06	2.31599e+06	1.97485e+06
O75044;P0DJJ0;P0DMP2;Q7Z6B7-2;Q7Z6B7	SRGAP2;SRGAP2C;SRGAP2B;SRGAP1		116266	456889	354037	102723	111794	105877	465452	525587	593507	35438.3	233635	246330
O75051	PLXNA2			863482				2.0716e+06
O75054;O75054-2	IGSF3		51057	115334	122057	53763.8	288594	199935	35227.4	184800	33309.6	41744.9	35819.4	40978.1
O75063	FAM20B		465342	555537	424409	364053		316566	1.38607e+06	1.15474e+06	840947	237044	484798	268882
O75083;O75083-3	WDR1		4.5126e+07	3.82931e+07	3.92237e+07	2.67081e+07	2.59288e+07	2.9171e+07	3.28766e+07	3.03956e+07	3.126e+07	5.04526e+07	4.91059e+07	4.75054e+07
Q14332;O75084	FZD2;FZD7	FZD2				422818	600826	326430	392032	551434
O75116	ROCK2	ROCK2	2.12806e+06	3.28767e+06	2.74705e+06	2.89155e+06	1.82812e+06	1.5566e+06	2.46031e+06	2.7533e+06	2.55662e+06	3.14226e+06	2.33816e+06	3.73876e+06
O75122	CLASP2		98814.2		129970						155423
O75122-3	CLASP2		54180.7	264172	233844	502415	191836	240884	250001	159787	93405.3	105413	95517.1	552466
O75127	PTCD1		98284	94415.5	908678	771992	555997	769960	1.18211e+06	1.25783e+06	1.2458e+06	573321	525058	414362
O75131	CPNE3		1.94555e+07	2.28675e+07	2.0653e+07	9.41873e+06	5.78959e+06	7.20584e+06	1.68689e+07	1.94961e+07	1.74863e+07	2.55763e+07	2.52219e+07	2.32442e+07
O75144-3;O75144;O75144-2	ICOSLG	ICOSLG					2.32246e+06				681440
O75146;O75146-2	HIP1R		1.38795e+06	1.71326e+06	1.11495e+06	1.80094e+06	1.24388e+06	1.5393e+06	1.528e+06	1.93403e+06	1.91047e+06	1.93126e+06	2.39706e+06	1.90352e+06
O75152	ZC3H11A		3.68388e+06	2.9074e+06	3.59319e+06	3.94007e+06	5.49745e+06	4.07564e+06	3.54693e+06	2.81829e+06	3.1285e+06	2.94871e+06	4.14792e+06	4.68396e+06
O75153	CLUH		3.47971e+06	4.01618e+06	3.97649e+06	2.79806e+06	2.57548e+06	2.71119e+06	3.78152e+06	4.04527e+06	3.45588e+06	5.97891e+06	4.47973e+06	4.44325e+06
O75165	DNAJC13		1.92947e+06	1.70171e+06	2.36505e+06	2.39461e+06	2.42764e+06	2.48812e+06	4.09053e+06	3.71813e+06	2.89653e+06	2.07886e+06	1.91767e+06	1.50292e+06
O75170-6;O75170-2;O75170-4;O75170-3;O75170-5;O75170	PPP6R2			848865					1.22513e+06	197531				49516.4
O75175	CNOT3		274067	387781	664785	1.44902e+06	728615	649620	342578	344607	441711	479159	619595	1.11066e+06
O75179-6;O75179-7;O75179-2;O75179;O75179-4	ANKRD17		745833	1.3225e+06	522247	176798	394006	536360	520417	864786	734990	333917	505865	1.06582e+06
O75182-2;O75182	SIN3B								223479	42045.2			159975	239295
O75190;O75190-3;O75190-2	DNAJB6		6.40576e+06	9.10111e+06	1.07362e+07	3.94349e+06	2.89502e+06	3.85566e+06	5.46929e+06	5.73839e+06	4.64843e+06	8.16469e+06	6.641e+06	6.76768e+06
O75204	TMEM127		1.56938e+06	2.39202e+06	3.3144e+06	2.41729e+06	2.19833e+06	3.24275e+06	2.73323e+06	3.99784e+06	4.25102e+06	1.38156e+06	1.20381e+06	3.78602e+06
O75208	COQ9		4.05555e+06	8.19729e+06	5.79002e+06	5.01289e+06	3.40722e+06	6.17935e+06	7.9927e+06	1.02605e+07	6.3474e+06	2.72062e+06	5.57145e+06	2.3192e+06
O75223	GGCT		4.67534e+06	5.64919e+06	1.989e+06			1.42853e+06	1.43709e+06	663664	526245	1.11303e+06	1.29754e+06	5.78785e+06
O75251;O75251-2	NDUFS7		8.85392e+06	7.15066e+06	6.50533e+06	1.03553e+07	1.0046e+07	6.02443e+06	1.03044e+07	1.01682e+07	1.29002e+07	7.951e+06	8.8998e+06	1.02903e+07
O75306;O75306-2	NDUFS2		1.8831e+07	1.32461e+07	1.92913e+07	1.585e+07	1.49852e+07	1.51937e+07	7.80162e+06	1.79204e+07	1.60564e+07	1.23175e+07	1.23693e+07	1.24605e+07
O75312	ZPR1		496506	551419		266037		332922	4.69217e+06	254136		606875	585454	720121
O75319	DUSP11		768497	1.64388e+06	912609	925559	465415		1.05609e+06	658564	1.17991e+06	251122	464939	1.07415e+06
O75323;O75323-2	GBAS		8.5234e+06	1.49079e+07	6.73231e+06	8.55e+06	8.24787e+06	1.02934e+07	1.41007e+07	1.48078e+07	1.80614e+07	1.22447e+07	7.627e+06	1.08411e+07
O75326;O75326-2	SEMA7A		6.98251e+06	8.40763e+06	3.07895e+06	5.53299e+06	6.6914e+06	5.19902e+06	5.25645e+06	6.44157e+06	5.74949e+06	5.13196e+06	6.27293e+06	5.45917e+06
O75330-2;O75330;O75330-3;O75330-4	HMMR		837414	944848	246705	670371	432121	1.31643e+06	719647	1.18094e+06	1.1137e+06	561594	1.35644e+06	566379
O75340;O75340-2	PDCD6		2.33053e+07	3.83316e+07	3.60206e+07	1.17099e+07	1.19292e+07	1.56407e+07	3.10243e+07	2.64882e+07	2.69156e+07	2.56682e+07	1.26091e+07	2.90692e+07
O75343	GUCY1B2		2.21092e+06	4.1608e+06	2.9447e+06				1.76707e+06		2.89195e+06
O75347;O75347-2	TBCA		7.60535e+06	2.23142e+07	1.44221e+07	6.41658e+06	1.52436e+07	4.25855e+06	1.16885e+07	9.49155e+06	4.88617e+06	2.08583e+07	1.49765e+07	1.78432e+07
O75348	ATP6V1G1		2.5914e+07	2.18832e+07	2.47814e+07	2.02738e+07	1.61637e+07	1.9016e+07	1.9766e+07	2.90987e+07	3.14331e+07	2.36868e+07	2.69652e+07	1.94228e+07
O75351	VPS4B		3.2085e+06	3.56316e+06	5.68127e+06	2.67962e+06	2.79308e+06	2.66692e+06	4.34199e+06	3.88344e+06	4.03789e+06	6.60252e+06	5.88146e+06	7.58226e+06
O75352-2;O75352	MPDU1		1.45669e+07	1.79043e+07	1.43203e+07	1.89866e+07	2.00953e+07	2.32603e+07	1.60057e+07	1.43852e+07	2.2715e+07	1.22639e+07	1.24178e+07	1.77837e+07
O75354-2;O75354-3;O75354	ENTPD6					95259.2	73098.6					86679
O75362	ZNF217			140891	162575	37748	32024.1		182628	37179.4	70584.6	98589	98923.6	234641
O75367;O75367-3;O75367-1	H2AFY		2.04638e+08	1.94949e+08	1.93901e+08	2.22038e+08	2.44011e+08	2.3187e+08	1.6112e+08	1.93929e+08	1.52167e+08	1.75181e+08	1.91995e+08	1.9017e+08
O75368	SH3BGRL		2.06363e+07	1.41555e+07	2.18534e+07	5.35533e+06	7.05915e+06	3.22561e+06	1.15071e+07	1.3385e+07	4.53941e+06	2.65881e+07	1.36634e+07	2.04362e+07
O75369-2;O75369-9;O75369;O75369-6;O75369-3;O75369-7;O75369-5;O75369-4	FLNB			298235	292222	515956	469835	458567	472768	510555	301981		348926	385954
O75369-8	FLNB		3.02437e+07	2.7978e+07	2.36949e+07	4.32051e+07	4.24051e+07	4.05791e+07	4.65423e+07	5.28286e+07	4.90316e+07	4.08227e+07	3.8812e+07	3.57971e+07
O75376;O75376-2;O75376-3	NCOR1		653400	787513	260322	457110	479183	458538	334209	397571	284218	326856	405838	443754
O75380	NDUFS6		1.82325e+07	3.90264e+07	1.82512e+07	4.86868e+07	3.36226e+07	5.04029e+07	3.03873e+07	2.11501e+07	3.10966e+07	2.1638e+07	1.69491e+07	2.00425e+07
O75381-2;O75381	PEX14		1.20112e+07	1.35444e+07	7.31609e+06	1.88512e+07	1.74388e+07	1.49563e+07	4.63696e+06	8.59855e+06	7.80416e+06	9.59849e+06	6.89972e+06	6.61251e+06
O75390	CS		1.91185e+08	1.72721e+08	1.99727e+08	1.5581e+08	1.85584e+08	1.67648e+08	2.96889e+08	3.00433e+08	2.9952e+08	1.33147e+08	1.4968e+08	1.39587e+08
O75391	SPAG7		4.27311e+06	1.34886e+06	3.31269e+06	449149		316874	527245	553201		1.90721e+06	2.43303e+06	1.40206e+06
O75394	MRPL33		8.97703e+06			5.26886e+06	2.38883e+06			4.00042e+06	1.30069e+06	5.28836e+06
O75396	SEC22B		8.95654e+07	9.09448e+07	9.11218e+07	1.02263e+08	1.08703e+08	1.0051e+08	1.04487e+08	1.28681e+08	1.11097e+08	7.78939e+07	6.76755e+07	7.76075e+07
O75400;O75400-2;O75400-3	PRPF40A		1.04269e+07	7.83943e+06	1.22269e+07	2.75989e+07	2.73271e+07	2.73009e+07	1.38783e+07	1.91726e+07	1.43966e+07	1.76422e+07	2.47033e+07	1.89417e+07
O75410-9;O75410;O75410-2;O75410-7;O75410-10;O75410-6;O75410-5;O75410-4	TACC1		653570	493531	1.09338e+06	2.58533e+06	1.77206e+06	3.73739e+06	1.5717e+06	1.33205e+06	1.48072e+06	1.55734e+06	759284	1.40389e+06
O75419-2;O75419;O75419-3	CDC45		3.86297e+06	3.0195e+06	3.45238e+06	2.22005e+06	2.12195e+06	1.72367e+06	717989	1.16903e+06	566443	5.37008e+06	2.97151e+06	5.01409e+06
O75427	LRCH4		254171	550553	527286	1.38397e+06	1.02536e+06	1.132e+06	1.24678e+06	1.06068e+06	832898	505621	354216	560911
O75431;O75431-2	MTX2		2.31058e+07	3.27189e+07	2.46796e+07	1.86766e+07	2.01307e+07	2.53839e+07	5.10526e+07	5.3668e+07	4.04595e+07	1.88561e+07	2.08257e+07	2.00498e+07
O75436;O75436-2	VPS26A		9.90119e+06	1.31268e+07	1.2492e+07	6.97452e+06	8.35305e+06	5.91715e+06	7.87712e+06	9.90629e+06	9.32354e+06	8.00078e+06	1.08591e+07	1.03112e+07
O75438	NDUFB1		3.1695e+06	2.9607e+06	3.80112e+06	3.84675e+06	4.733e+06	3.73812e+06	6.77655e+06	6.2972e+06	5.96175e+06	2.83512e+06	3.50829e+06	3.96464e+06
O75439	PMPCB		1.23455e+07	1.59596e+07	1.08703e+07	1.47073e+07	1.6963e+07	1.31252e+07	1.77029e+07	1.3643e+07	1.41722e+07	1.3242e+07	1.04224e+07	9.10911e+06
O75446	SAP30		4.85723e+06	3.38091e+06	1.1469e+06	626779		544582	3.84521e+06	3.95656e+06	4.73076e+06	811031	2.96438e+06	3.28712e+06
O75448-2;O75448	MED24		696184	647402	980451	426162	640866	464077	965180	802525	1.10956e+06	723747	841612	404763
O75475;O75475-3;O75475-2	PSIP1		2.14972e+07	2.65529e+07	2.31597e+07	2.11515e+07	2.59858e+07	2.29936e+07	2.2422e+07	2.51487e+07	2.33685e+07	2.4743e+07	1.85249e+07	1.55091e+07
O75477	ERLIN1		1.19914e+07	1.30335e+07	1.14377e+07	1.9494e+07	1.34669e+07	2.09711e+07	2.22582e+07	3.28444e+07	2.8999e+07	1.27472e+07	1.58025e+07	1.4627e+07
O75487;O75487-2	GPC4			180352	183570	728482	1.73202e+06	1.21202e+06	302722	226335	395490			401288
O75489	NDUFS3		2.87555e+07	1.77369e+07	2.15894e+07	3.38505e+07	2.41162e+07	1.96638e+07	3.56956e+07	2.88626e+07	3.0771e+07	2.27815e+07	2.3295e+07	2.00875e+07
O75494-5;O75494-4;O75494-6;O75494-3;O75494-2;O75494	SRSF10		4.35058e+07	5.19867e+07	3.9132e+07	3.02581e+07	2.68851e+07	2.00932e+07	6.93164e+07	7.64344e+07	7.25754e+07	4.49096e+07	3.68432e+07	2.73463e+07
O75496	GMNN			1.35108e+06	732314
O75506	HSBP1		1.08133e+07	1.60068e+07	1.99061e+07	1.79392e+07	1.61745e+07	1.5714e+07	6.58166e+06	1.44953e+07	2.11968e+07	2.80035e+07	1.94108e+07	2.12612e+07
O75521-2;O75521	ECI2		8.09187e+06	8.83862e+06	1.14246e+07	2.05903e+07	2.44304e+07	2.21904e+07	1.70075e+07	1.6445e+07	1.39904e+07	9.32352e+06	1.05918e+07	1.38833e+07
O75525-2;O75525	KHDRBS3		5.57075e+06	5.95191e+06	1.66778e+06	8.95345e+06	1.85276e+06	6.66123e+06	3.82161e+06	2.58334e+06	3.33782e+06	6.01897e+06	1.50117e+06	5.90158e+06
O75530-3;O75530;O75530-2	EED		2.64361e+06	5.08869e+06	3.38596e+06	6.25425e+06	4.52988e+06	5.13951e+06	5.37682e+06	5.60702e+06	6.5748e+06	2.99658e+06	4.69135e+06	5.14726e+06
O75531	BANF1		2.03757e+08	1.9874e+08	3.00154e+08	1.55904e+08	2.24161e+08	1.89837e+08	2.07404e+08	1.73648e+08	2.85296e+08	2.13477e+08	2.19238e+08	3.12758e+08
O75533	SF3B1		4.28399e+07	6.06757e+07	6.05701e+07	6.49309e+07	6.51076e+07	5.29545e+07	6.87624e+07	6.64011e+07	6.81777e+07	5.57267e+07	5.28931e+07	5.3667e+07
O75534;O75534-2;O75534-4;O75534-3	CSDE1		1.48985e+07	1.5951e+07	1.54552e+07	1.3968e+07	1.5945e+07	1.30345e+07	1.53024e+07	1.59995e+07	1.53539e+07	2.00854e+07	1.86486e+07	2.03669e+07
O75554-2;O75554	WBP4			420651					1.19245e+06	750324		1.28146e+06	1.57378e+06	1.46428e+06
O75569-3;O75569-2;O75569	PRKRA		2.78775e+07	2.45178e+07	1.92278e+07	2.26557e+07	1.8409e+07	1.80839e+07	2.11306e+07	2.70002e+07	2.1456e+07	2.59524e+07	2.35567e+07	1.86318e+07
O75575	CRCP		640540		1.13329e+06					768938		780471	641595	1.87849e+06
O75607	NPM3		8.30224e+07	6.69832e+07	8.76385e+07	8.26694e+07	5.84195e+07	6.67017e+07	6.52304e+07	8.95307e+07	8.70755e+07	6.54722e+07	5.45012e+07	5.36695e+07
O75608;O75608-2	LYPLA1		6.84654e+06	1.34905e+07	9.9568e+06	5.45093e+06	6.97738e+06	3.30211e+06	5.59219e+06	7.43815e+06	1.23785e+07	8.53539e+06	8.23361e+06	6.91263e+06
O75616;O75616-2	ERAL1		2.20166e+06	2.74064e+06	2.4343e+06	6.02748e+06	4.85435e+06	6.28208e+06	5.95739e+06	4.13864e+06	3.92756e+06	3.60901e+06	3.23995e+06	3.79635e+06
O75629	CREG1								6.41993e+06	8.01691e+06	516552		2.49564e+06	1.47193e+06
O75643	SNRNP200		4.11693e+07	4.36384e+07	4.75137e+07	3.74299e+07	4.26515e+07	3.55302e+07	6.68174e+07	7.09614e+07	6.9795e+07	3.82055e+07	3.93887e+07	3.78967e+07
O75648-3;O75648-4;O75648-2;O75648	TRMU				138436	261665	278722	297484	551533	442072	372521			178275
O75663;O75663-2	TIPRL		4.50523e+06	6.39868e+06	4.81678e+06	538959	1.79424e+06	453584	1.41748e+06	2.5497e+06	2.23382e+06	2.46404e+06	1.16423e+06	3.09842e+06
O75665;O75665-3;O75665-2	OFD1			479636	339433	170354	191559	404384	164583	270627	362349	358335	319856	277728
O75683	SURF6		3.57784e+06	2.73621e+06	1.94395e+06	4.03028e+06	2.66664e+06	2.52212e+06	1.6749e+06	2.24559e+06	2.09747e+06	3.52299e+06	2.27507e+06	2.54046e+06
O75688;O75688-5;O75688-4;O75688-2	PPM1B		333224	32926.7	483231			382239	6302.1	600906	11746.9	6893.27	160575	221616
O75688-3	PPM1B										2.41014e+06
O75691	UTP20		3.31624e+06	3.25832e+06	4.45142e+06	5.15809e+06	4.8619e+06	5.19477e+06	5.7227e+06	6.02613e+06	5.79578e+06	4.38251e+06	4.49229e+06	4.47023e+06
O75694	NUP155		1.17506e+07	1.46144e+07	1.21019e+07	1.73633e+07	2.09469e+07	1.58899e+07	2.31731e+07	1.93849e+07	1.88782e+07	1.37613e+07	1.22313e+07	1.20989e+07
O75694-2	NUP155						493582
O75695	RP2		1.01393e+06	550688	814812	1.80501e+06	1.31212e+06	1.44022e+06	1.84462e+06	1.49934e+06	1.31953e+06	814631	912665	857460
O75717;O75717-2	WDHD1		683441	1.13236e+06	1.2747e+06	1.24139e+06	695043	2.14019e+06	2.16144e+06	2.32318e+06	2.22805e+06	1.39321e+06	1.63991e+06	1.30401e+06
O75718	CRTAP		1.32648e+07	1.2002e+07	1.66798e+07	1.73388e+07	1.82689e+07	1.48815e+07	1.15344e+07	1.3384e+07	1.47876e+07	1.22869e+07	1.71242e+07	1.0323e+07
O75746;O75746-2	SLC25A12		2.868e+06	5.24111e+06	5.83013e+06	5.48813e+06	6.85372e+06	3.53426e+06	7.60293e+06	6.69756e+06	7.53842e+06	4.73682e+06	4.1601e+06	4.36999e+06
O75781-2;O75781	PALM		471174	1.3225e+06	857053	2.25545e+06	2.2644e+06	2.27898e+06	764302	1.32282e+06	880393	1.07014e+06	1.06574e+06	1.34216e+06
O75787-2;O75787	ATP6AP2		4.34015e+06	8.42245e+06	1.08229e+07	1.05723e+07	1.31421e+07	1.51747e+07	1.71118e+07	1.10612e+07	1.50446e+07	7.92343e+06	6.7313e+06	8.00145e+06
O75792	RNASEH2A		2.64766e+06	1.883e+06	2.52138e+06	444271	422496	865061	3.88442e+06	1.80703e+06	1.64582e+06	2.92627e+06	1.90749e+06	1.74957e+06
O75794	CDC123		1.03289e+06	714614	1.28105e+06	519463	409329	455328	575636	506239	488138	846110	979245	899088
O75808	CAPN15				49898.4				76683.8	58273.9	30546.6			38503
O75817	POP7			3.75282e+06	2.09826e+06	2.18758e+06	4.77319e+06	1.39033e+06	5.78611e+06	1.58378e+06	5.37147e+06	1.07604e+06	4.33662e+06	3.61506e+06
O75818-2;O75818	RPP40		3.27805e+06	2.23085e+06	5.44713e+06	1.89735e+06	2.17092e+06	2.05871e+06	6.47222e+06	3.98951e+06	8.04876e+06	2.37243e+06	3.33967e+06	2.52673e+06
O75821	EIF3G		1.86261e+07	2.62556e+07	2.31194e+07	1.71463e+07	1.95363e+07	1.79476e+07	1.16134e+07	1.8608e+07	1.45828e+07	2.25463e+07	1.807e+07	1.82126e+07
O75822;O75822-3;O75822-2	EIF3J		7.1873e+06	1.33164e+07	9.26891e+06	7.51371e+06	9.13968e+06	8.82092e+06	7.82269e+06	9.5864e+06	1.44674e+07	1.43487e+07	1.88503e+07	1.16899e+07
O75828	CBR3		2.28991e+06	3.61069e+06	2.82446e+06	1.76912e+06	1.78515e+06	1.8355e+06	1.45611e+06	1.96112e+06	1.56643e+06	3.23999e+06	2.29039e+06	3.05212e+06
O75832	PSMD10		5.38104e+06	3.42864e+06	6.18482e+06				2.4567e+06	1.61285e+06	1.46406e+06	3.33098e+06	3.15107e+06	5.75771e+06
O75844	ZMPSTE24		2.39667e+07	2.60641e+07	2.60927e+07	2.98258e+07	2.57255e+07	2.20922e+07	4.66154e+07	6.03377e+07	3.52722e+07	1.75365e+07	1.92718e+07	1.62697e+07
O75874	IDH1		1.21945e+07	1.56556e+07	1.29093e+07	7.85501e+06	7.78403e+06	7.96531e+06	8.5245e+06	6.50835e+06	9.27224e+06	1.53053e+07	1.3415e+07	1.47278e+07
O75879	GATB		903940	978882	525714	2.16735e+06	1.26538e+06	1.28781e+06	1.5715e+06	981838	1.33805e+06	669160	783101	950656
O75880	SCO1		2.149e+06	2.43715e+06	756041	4.55985e+06	2.92274e+06	3.65634e+06	2.72708e+06	2.843e+06	3.33456e+06	1.93088e+06	1.47624e+06	2.94884e+06
O75882;O75882-3;O75882-2	ATRN		110110		312935	378622	154892	158005	328844	284250	189707	151721	266454	102429
O75884;O75884-2	RBBP9		1.91194e+06	1.64206e+06	580927						827889	420842	1.80044e+06	647594
O75886;O75886-2	STAM2		1.69366e+06	538227	1.109e+06	621444	808263	836937	1.27156e+06	208574	496785	1.7119e+06	1.56654e+06	1.18194e+06
O75891-4;O75891;O75891-3	ALDH1L1		752187			366207	344865	332263	536794			647155	1.35016e+06	234787
O75907	DGAT1		1.57334e+06	3.80766e+06	1.2754e+06	3.85246e+06	3.7451e+06	4.45127e+06	1.55941e+06	1.23481e+06	1.21357e+06	807584	2.14918e+06	2.30279e+06
O75909-1;O75909;O75909-4;O75909-2	CCNK		2.80483e+06	948033	2.20621e+06	2.26116e+06	2.50957e+06	2.35036e+06	550001	3.91499e+06	2.66041e+06	1.26484e+06	980672	1.72333e+06
O75915	ARL6IP5		5.97981e+07	4.91e+07	8.27672e+07	8.42323e+07	6.46195e+07	4.80331e+07	8.80826e+07	8.67783e+07	7.76244e+07	6.61769e+07	5.81333e+07	8.36816e+07
O75923;O75923-14;O75923-4;O75923-10;O75923-2;O75923-8;O75923-15;O75923-3;O75923-9;O75923-6;O75923-12;O75923-5;O75923-11;O75923-7;O75923-13	DYSF											60447	53996.9
O75925-3;O75925;O75925-2	PIAS1	PIAS1	406876	383259	496575				1.56906e+06	306059	675352		605151
O75928-3;O75928-2;O75928	PIAS2	PIAS2	150225	121261
O75934	BCAS2		4.19035e+07	4.47372e+07	3.98012e+07	7.79742e+07	6.63535e+07	6.71121e+07	3.63374e+07	5.37662e+07	5.48158e+07	5.38418e+07	4.74645e+07	5.86695e+07
O75935-3;O75935;O75935-2	DCTN3		6.05637e+06	1.00169e+07	2.47159e+06	1.0404e+07	9.33402e+06	1.00142e+07	6.22163e+06	6.58594e+06	1.769e+06	8.43429e+06	7.7252e+06	3.08104e+06
O75937	DNAJC8		4.88365e+07	4.35566e+07	3.71544e+07	2.2499e+07	1.89034e+07	2.11015e+07	2.42744e+07	2.98717e+07	3.00315e+07	3.89584e+07	3.44168e+07	3.55856e+07
O75940	SMNDC1		1.45885e+07	2.19977e+07	1.68703e+07	1.08825e+07	2.70715e+07	1.13263e+07	1.61091e+07	1.60352e+07	1.81147e+07	2.5103e+07	2.05479e+07	2.88396e+07
O75947;O75947-2	ATP5H		9.11578e+07	8.11588e+07	1.07927e+08	1.05805e+08	1.15297e+08	8.8514e+07	1.10759e+08	9.71489e+07	7.47231e+07	8.26579e+07	7.24523e+07	6.3469e+07
O75953;O75953-4;O75953-5	DNAJB5		2.20301e+06	2.10518e+06	1.60428e+06	6.4523e+06	4.53188e+06	3.22561e+06	2.93924e+06	2.08316e+06	2.42245e+06	2.30166e+06	3.63266e+06	2.72746e+06
O75954	TSPAN9					604624	610421	869883
O75955;O75955-2	FLOT1		6.89381e+06	8.33219e+06	8.09611e+06	1.14118e+07	1.08078e+07	8.44587e+06	9.41409e+06	9.42457e+06	8.18065e+06	7.55893e+06	6.4385e+06	8.17144e+06
O75962;O75962-4;O75962-2;O75962-5	TRIO		635876	961408	1.14266e+06	564214	589954	486354	1.07111e+06	923833	908906	816929	1.64162e+06	949064
O75964	ATP5L		3.26808e+07	2.65385e+07	1.82512e+07	5.03851e+07	5.39119e+07	4.30178e+07	3.17871e+07	4.59783e+07	4.10116e+07	1.62421e+07	2.71859e+07	3.10571e+07
O75973	C1QL1					1.71561e+06	1.62684e+06	1.19077e+06	334872
O75976;O75976-2	CPD		329674	359318	414038	653175	552887	512207	808400	517262	433412	467831	1.94203e+06	592005
O76003	GLRX3		1.10191e+07	6.11424e+06	7.0248e+06	2.91961e+06	2.16923e+06	1.46076e+06	2.75869e+06	4.17366e+06	4.64625e+06	1.49193e+07	1.20219e+07	1.09364e+07
O76021	RSL1D1		5.44035e+07	4.73372e+07	4.73504e+07	1.0633e+08	1.06389e+08	1.02757e+08	9.28075e+07	8.83936e+07	9.93462e+07	6.63477e+07	5.99594e+07	6.30145e+07
O76024	WFS1		1.1995e+06	2.08314e+06	2.20036e+06	6.17545e+06	8.02935e+06	7.80702e+06	4.35214e+06	3.87788e+06	4.20713e+06	2.56154e+06	3.35984e+06	4.49417e+06
O76031	CLPX		8.2432e+06	5.97327e+06	1.15607e+07	1.08751e+07	1.71124e+07	1.61141e+07	7.41165e+06	9.66141e+06	1.18928e+07	1.63868e+07	1.12188e+07	1.17131e+07
O76071	CIAO1		1.14648e+07	1.08502e+07	1.21402e+07	3.30544e+06	1.75928e+06	807772	7.91204e+06	9.35531e+06	9.84858e+06	1.33484e+07	1.14358e+07	1.28202e+07
O76094;O76094-2	SRP72		1.82495e+07	2.01223e+07	2.20036e+07	1.73323e+07	1.58064e+07	1.52846e+07	2.44558e+07	2.70478e+07	2.20398e+07	2.15055e+07	2.15365e+07	2.26428e+07
O76095-2;O76095	JTB					4.92904e+06		5.96903e+06		1.92192e+06	2.51622e+06	4.00989e+06	2.64066e+06	2.83098e+06
O94760;O94760-2	DDAH1		2.17084e+06	2.44591e+06	1.4148e+06	826156	1.01077e+06	759056	337818	281323	624263	501347	1.27128e+06	1.59538e+06
O94761	RECQL4		1.25081e+06	2.09103e+06	2.51321e+06	1.91546e+06	2.17724e+06	1.77248e+06	1.55385e+06	2.24251e+06	1.63907e+06	1.84226e+06	2.02995e+06	1.54326e+06
O94763;O94763-2;O94763-3	URI1		3.40287e+06	2.60708e+06	1.73844e+06	2.01906e+06	2.11733e+06	2.18299e+06	2.51035e+06	2.21116e+06	1.14681e+06	2.65054e+06	3.45719e+06	2.28031e+06
O94766-2;O94766	B3GAT3		488814	928933	602547	2.54079e+06	1.73664e+06	1.95626e+06	497797	2.65061e+06	1.07399e+06	1.95937e+06	1.71442e+06	2.4277e+06
O94776;O94776-2	MTA2		2.79279e+07	2.78779e+07	2.57712e+07	2.64112e+07	2.97387e+07	2.51245e+07	1.66134e+07	2.12959e+07	2.07928e+07	3.01197e+07	2.94925e+07	2.62807e+07
O94788-3	ALDH1A2								1.07677e+06	1.40974e+06		1.19491e+06		1.60364e+06
O94804	STK10		182262	287497	209584	906096	1.1529e+06	1.22747e+06	201873	227237	213526	394877	293136	589757
O94806;Q15139	PRKD3;PRKD1												32212
O94808	GFPT2					1.01933e+06	166658	1.26185e+06	806576	768273				1.14815e+06
O94817	ATG12				1.288e+06				585253	951992	776179	538219	560218	1.66707e+06
O94822-3;O94822	LTN1		96235.1	461257	1.50884e+06	366370	664135	519902	1.17187e+06	2.154e+06	3.71933e+06	688660	630843	685334
O94826	TOMM70A		5.06984e+07	6.28937e+07	4.60754e+07	8.01097e+07	7.51283e+07	6.63719e+07	4.58975e+07	5.47535e+07	6.50706e+07	7.60879e+07	6.3285e+07	6.86743e+07
O94829	IPO13		89635.5		126694				7605.56			146405	126633	40515.2
O94832	MYO1D		423941	701249	3.89616e+06	46693.1	1.09239e+06	198982	1.1273e+06	1.61454e+06	742287	244879	491516	110044
O94842-3;O94842-2;O94842	TOX4		766152	184307		1.35179e+07	1.49581e+07	1.23805e+07	1.24464e+06	705833	212502	241724	1.42096e+06	480146
O94851-6;O94851-4;O94851-5;O94851-3;O94851-1;O94851;O94851-2	MICAL2		591573	218745	715865	546382	639188	578847	882318	604736	1.03131e+06	771433	523679	587703
O94855;O94855-2	SEC24D			148983	110164	356206	558076	298290	157570	146898		72662.7		535006
O94856-4;O94856-12;O94856-9;O94856-10;O94856-3;O94856-8;O94856-11;O94856-6;O94856-7;O94856-13;O94856-5;O94856;O94856-2	NFASC						386999	471948	380707	243887
O94864-2;O94864	SUPT7L					718710	830146		3.16759e+06	3.34556e+06	2.79165e+06	416483
O94864-4	SUPT7L												125786
O94874;O94874-3	UFL1		1.12914e+07	7.68692e+06	7.88868e+06	1.10415e+07	1.37949e+07	1.12492e+07	1.13334e+07	9.48936e+06	1.03253e+07	7.95406e+06	9.13597e+06	8.92928e+06
O94874-2	UFL1					91573.8
O94880;O94880-2;O94880-1	PHF14		285111	1.04662e+06	691776	763248	631934	591114	112066	591331	460051	785066	399767	907545
O94887-3;O94887-2;O94887	FARP2		188399	180698	268143	150486	203463	141636			117327	352345	253066	137424
O94888	UBXN7		3.33547e+06	2.7137e+06	3.58583e+06	1.71431e+06	607063	664056	2.40783e+06	3.34437e+06	3.42462e+06	4.26517e+06	3.55073e+06	2.2644e+06
O94901-9;O94901;O94901-5;O94901-6	SUN1		1.07639e+07	1.27997e+07	1.29788e+07	9.89772e+06	1.20121e+07	8.9896e+06	8.88366e+06	1.24662e+07	1.21531e+07	8.73147e+06	7.09679e+06	8.43134e+06
O94903	PROSC		7.52726e+06	7.0479e+06	2.01924e+07	5.4369e+06	6.44516e+06	4.01922e+06	6.63258e+06	8.87449e+06	4.41351e+06	9.23927e+06	9.4104e+06	1.1881e+07
O94905	ERLIN2		3.42561e+07	3.24745e+07	3.42537e+07	5.01518e+07	4.58639e+07	4.16534e+07	3.1709e+07	5.12033e+07	3.9561e+07	3.69448e+07	3.97236e+07	2.87946e+07
O94906;O94906-2	PRPF6		8.45726e+06	1.00698e+07	8.00691e+06	1.38092e+07	1.24322e+07	1.11502e+07	8.84659e+06	1.30883e+07	1.01076e+07	8.71845e+06	7.34819e+06	8.76464e+06
O94913	PCF11		638563	426145	479138	46450.1	44079.1	465514	243397	306188	460617	786751	358022	486598
O94915	FRYL		182504	464798	443922	163665	205511	117097	581586	744450	791317	320116	277540	204897
O94919	ENDOD1		5.63464e+06	3.77042e+06	6.6416e+06	6.17692e+06	5.31789e+06	4.76637e+06	4.08673e+06	4.70489e+06	4.24133e+06	5.40708e+06	5.83455e+06	4.50352e+06
O94923	GLCE		514326	312226	508509		364284	421517	144148	107983	545729	68770.3		236039
O94925-3;O94925	GLS		4.21281e+07	4.42417e+07	4.61732e+07	5.25141e+07	6.4159e+07	5.40947e+07	6.29274e+07	5.9665e+07	5.27225e+07	3.80585e+07	3.47717e+07	4.35322e+07
O94927;O94927-2	HAUS5									124603	206174
O94952-1;O94952	FBXO21		413625		372069				209316			234134	369964	227533
O94955	RHOBTB3			135011	215269			67798		357327		89689	225804	18782.5
O94966-4;O94966-3;O94966;O94966-7;O94966-6;O94966-5	USP19		161377	209758	378428	306121	438758	316991	383116	371357	463067	479993	814693	625431
O94973;O94973-2;O94973-3	AP2A2		2.30195e+06	3.54593e+06	4.57559e+06	3.11473e+06	3.70413e+06	3.17446e+06	4.7665e+06	3.90795e+06	3.73022e+06	3.82676e+06	3.51447e+06	3.19587e+06
O94979-9;O94979-6;O94979-3;O94979-10;O94979-4;O94979-2;O94979;O94979-8;O94979-7;O94979-5	SEC31A		1.97359e+07	1.80573e+07	1.42669e+07	7.09019e+06	6.89345e+06	7.18181e+06	9.56772e+06	1.56473e+07	1.26846e+07	1.83683e+07	1.52915e+07	1.0981e+07
O94992	HEXIM1		1.28847e+07	4.69003e+06	8.46893e+06	7.13016e+06	5.26029e+06	4.65734e+06	6.43535e+06	6.54317e+06	7.55846e+06	1.01507e+07	1.25776e+07	1.20684e+07
O95059	RPP14		672226	655783	394656		799346		375303	438897	1.43585e+06	1.46084e+06	1.51859e+06	107621
O95067	CCNB2		305007	304961	498934	77143.8	139447		246040	375088	300914	316922	444566	373378
O95070	YIF1A		899087	7.92882e+06	5.43322e+06	2.73525e+06	3.02392e+06	2.2696e+06	6.58927e+06	7.22344e+06	6.33237e+06	1.94007e+06	7.3166e+06	3.53341e+06
O95071-2;O95071	UBR5		1.22727e+06	1.44884e+06	1.41974e+06	1.58994e+06	1.66966e+06	1.2333e+06	2.56585e+06	2.32367e+06	1.70616e+06	1.97117e+06	1.66113e+06	1.77995e+06
O95104-2;O95104;O95104-3	SCAF4		3.51601e+06	2.91875e+06	3.26239e+06	3.6686e+06	3.82441e+06	4.13984e+06	2.83916e+06	4.18854e+06	2.67087e+06	2.51788e+06	2.40991e+06	4.12333e+06
O95139	NDUFB6		1.38687e+07	1.73626e+07	6.15659e+06	9.63995e+06	1.82042e+07	8.09091e+06	1.38256e+07	1.78659e+07	1.34219e+07	1.67537e+07	8.15977e+06	9.72709e+06
O95140;O95140-2	MFN2		3.73051e+06	3.29614e+06	4.32886e+06	5.22661e+06	6.05631e+06	4.61996e+06	3.60243e+06	3.29218e+06	3.274e+06	4.61037e+06	3.78414e+06	3.20899e+06
O95155-2;O95155;O95155-4;O95155-3	UBE4B		1.83664e+06	2.03513e+06	1.67111e+06	875996	1.03683e+06	828451	1.50761e+06	2.15311e+06	1.53888e+06	2.25463e+06	1.94346e+06	1.82758e+06
O95159	ZFPL1		1.93971e+07	2.31908e+07	1.33114e+07	2.95958e+07	2.6959e+07	3.35868e+07	2.12145e+07	1.90783e+07	2.17937e+07	1.46995e+07	1.05841e+07	2.20996e+07
O95163	IKBKAP		191976	151158	355660	100039	276644	178362	292948	156443	325211	694489	704921	549599
O95166	GABARAP		6.01279e+06	1.2077e+07	4.23331e+06	5.20622e+06		3.40573e+06			3.40807e+06	4.31472e+06	5.79963e+06	5.35856e+06
O95167	NDUFA3		5.37331e+06	4.06112e+06	2.97776e+06	4.00353e+06	4.37141e+06	8.70557e+06	6.9213e+06	9.67868e+06	6.23816e+06	4.95833e+06	4.34366e+06	5.61458e+06
O95168;O95168-2	NDUFB4		1.47395e+07	8.43708e+06	1.01053e+07	1.78919e+07	1.83228e+07	1.75255e+07	1.22016e+07	1.13222e+07	1.02931e+07	9.24157e+06	1.53895e+07	1.0417e+07
O95169-3;O95169;O95169-2	NDUFB8		4.30465e+06	5.12554e+06	5.06926e+06	8.59274e+06	8.36629e+06	7.58088e+06	7.54586e+06	6.88271e+06	5.37365e+06	5.21414e+06	5.92124e+06	4.17047e+06
O95178	NDUFB2			1.39236e+06	977447				2.46489e+06		1.80167e+06	1.52372e+06	1.44408e+06	1.27254e+06
O95182	NDUFA7		1.34805e+07	1.4217e+07	7.68851e+06	1.47798e+07	1.15762e+07	1.37598e+07	6.41155e+06	9.93507e+06	9.51108e+06	1.27885e+07	7.57095e+06	6.88785e+06
O95183	VAMP5			2.47227e+06		4.34221e+06	3.75388e+06	3.38579e+06	5.7506e+06	1.94931e+06
O95197-3;O95197-5;O95197-4;O95197-7;O95197-2;O95197;O95197-6	RTN3		6.95501e+07	9.66373e+07	6.32381e+07	7.11352e+07	6.96783e+07	6.09068e+07	5.88404e+07	5.73372e+07	6.02296e+07	8.07431e+07	5.58858e+07	5.82138e+07
O95202	LETM1		8.72119e+06	1.13034e+07	1.42649e+07	2.24648e+07	1.88803e+07	1.75401e+07	9.61161e+06	1.50509e+07	1.18525e+07	1.24914e+07	1.46597e+07	1.45334e+07
O95208-2;O95208;O95208-3	EPN2			689740		2.21189e+06	2.36604e+06	2.95242e+06	1.52897e+06	595757	753210	750592	1.5478e+06	865820
O95214;O95214-2	LEPROTL1			2.32986e+06	1.87128e+06	4.42754e+06	4.20555e+06	3.9776e+06	2.9726e+06	2.91355e+06	2.05575e+06	4.39055e+06	4.03583e+06	3.61859e+06
O95218-2;O95218	ZRANB2		7.70519e+06	4.83418e+06	4.99186e+06	5.55681e+06	3.0019e+06	3.78062e+06	2.35769e+06	4.74885e+06	5.85132e+06	8.81189e+06	7.54897e+06	8.61324e+06
O95219-2;O95219	SNX4		758989			291585	135614	142664	1.07531e+06	793813			98390.8	410838
O95229;O95229-2	ZWINT		743811	564226	616133	330087	488669	442343		838999	446557	1.63026e+06	1.60394e+06	994957
O95232	LUC7L3		1.87995e+07	1.42036e+07	1.82058e+07	1.4686e+07	1.51763e+07	1.29742e+07	1.96294e+07	5.4178e+07	2.69319e+07	2.00663e+07	2.01901e+07	2.5288e+07
O95235-2;O95235	KIF20A		1.3759e+06	1.58557e+06	1.08995e+06	8.4079e+06	5.75986e+06	6.65786e+06	3.98118e+06	2.75052e+06	4.43987e+06	1.95547e+06	1.56778e+06	1.74824e+06
O95239;O95239-2	KIF4A		3.51116e+06	4.35508e+06	3.77914e+06	5.3041e+06	5.52702e+06	3.36103e+06	8.092e+06	7.44014e+06	1.21041e+07	5.12782e+06	6.5564e+06	6.91956e+06
O95243-3;O95243-5;O95243-2;O95243	MBD4			942462			28371.2			67365.6			94759.6
O95243-6	MBD4		4.36522e+06	1.41227e+07	1.02998e+07	1.85135e+07	1.7291e+07	1.36468e+07	1.04663e+07	1.11724e+07	1.09899e+07	9.11366e+06	4.48192e+06	8.74021e+06
O95248;O95248-5;O95248-4	SBF1			21419.4	228119		31183.2		478786	778642	383760	102970		236464
O95249	GOSR1		3.93765e+06	4.8438e+06	4.66086e+06	6.26061e+06	6.71774e+06	5.46517e+06	5.81771e+06	4.25105e+06	5.04485e+06	3.91576e+06	4.53359e+06	6.82734e+06
O95251-4;O95251;O95251-2;O95251-3;O95251-5	KAT7		7.34196e+06	8.60239e+06	8.58041e+06	1.00778e+07	7.61771e+06	9.70071e+06	8.45349e+06	1.11277e+07	1.13809e+07	7.24689e+06	7.70331e+06	4.48396e+06
O95260-2;O95260	ATE1		1.20355e+06	356816	615891			2.07336e+06		127579				1.31616e+06
O95273;O95273-2	CCNDBP1				443267	1.05976e+06	797391	1.14256e+06	1.12476e+06	2.41793e+06		131815		1.18102e+06
O95292	VAPB		2.7209e+07	2.41386e+07	2.58427e+07	4.91958e+07	4.96369e+07	4.15171e+07	1.667e+07	2.1165e+07	2.12045e+07	3.09944e+07	2.43493e+07	2.55735e+07
O95295	SNAPIN		2.25729e+06	2.22536e+06	2.4992e+06		2.35757e+06	1.28267e+06	1.96567e+06	3.37542e+06	4.23218e+06	1.03966e+06	1.10856e+06	1.57424e+06
O95297-2;O95297;O95297-4;O95297-3	MPZL1		7.95079e+06	1.95623e+06	7.69254e+06	9.08739e+06	7.39903e+06	1.56085e+07	7.54343e+06	8.69956e+06	7.37451e+06	4.61956e+06	6.84577e+06	6.23766e+06
O95298-2;O95298	NDUFC2		7.64076e+06	1.20433e+07		3.13985e+07	5.22133e+06	1.72221e+07	2.9013e+06	3.07121e+06	4.76104e+06	1.39389e+07	1.60603e+07	1.5181e+07
O95299;O95299-2	NDUFA10		9.44468e+06	1.96508e+07	1.6312e+07	1.16582e+07	1.29282e+07	1.2434e+07	1.92207e+07	2.24588e+07	1.82443e+07	1.13272e+07	1.12702e+07	1.11598e+07
O95302;O95302-3	FKBP9		3.96155e+06	5.83606e+06	6.1827e+06	9.35674e+06	8.93024e+06	8.94959e+06	6.74026e+06	7.59879e+06	8.67172e+06	8.28877e+06	7.13761e+06	6.36792e+06
O95336	PGLS		1.1827e+07	1.23349e+07	1.15919e+07	4.73066e+06	2.21096e+06	1.43384e+06	7.13277e+06	4.75341e+06	4.9378e+06	1.36364e+07	1.31619e+07	7.99829e+06
O95340;O95340-2	PAPSS2		2.96838e+06	1.76464e+06	1.84709e+06	1.23256e+06			3.38345e+06	1.98741e+06	1.92376e+06	2.02953e+06	557392	372187
O95347;O95347-2	SMC2		8.13905e+06	7.26113e+06	7.65233e+06	9.77716e+06	1.07671e+07	8.64607e+06	7.19471e+06	1.00234e+07	6.77944e+06	8.95742e+06	7.42584e+06	7.7328e+06
O95352-3;O95352-2;O95352	ATG7		357226	493781	748985			290596	439954	144427	147930	282065	785879	221689
O95359-3;O95359	TACC2		33264.9	44448.6	36143.5	58142.5	63013.2	51956.4	55289.8	60670.1	41836.1	66059.7	70532.1	110592
Q309B1;O95361-2;O95361	TRIM16L;TRIM16		478453	397298	316775		498402		177400	155163	345642	341600	438200	937922
O95365	ZBTB7A		517499	616293	1.71485e+06	550216	716341	762470		873141	51753.3	918796	1.04471e+06	625953
O95372	LYPLA2		8.10436e+06	1.27159e+07	8.95978e+06	2.81666e+06	1.90019e+06	2.27224e+06	7.87985e+06	6.84501e+06	1.08294e+07	8.17312e+06	5.92961e+06	6.52114e+06
O95373	IPO7		2.62789e+07	3.44673e+07	3.71524e+07	1.4135e+07	1.43371e+07	1.31289e+07	3.41261e+07	3.64332e+07	3.10345e+07	2.80395e+07	3.19856e+07	2.77837e+07
O95376	ARIH2			930010		615979			325645	159598	710017			566184
O95391	SLU7				441614	504405			600616		151644		1.15623e+06	905735
O95394;O95394-4;O95394-3	PGM3		530996	3.93776e+06	4.18664e+06	350023	258302	388952	747495	2.12523e+06	2.39283e+06	2.85465e+06	1.63591e+06	1.42248e+06
O95396	MOCS3		261926	158259								161999	321178	387205
O95399;O95399-2	UTS2		870771	8.30987e+07	6.51863e+07					9.30253e+07	8.70417e+07
O95400	CD2BP2		7.89076e+06	8.76539e+06	1.11041e+07	4.8504e+06	2.50957e+06	5.11504e+06	8.19237e+06	1.17012e+07	6.1543e+06	9.35263e+06	1.00104e+07	7.92539e+06
O95406	CNIH1		3.24202e+07	4.33728e+07	5.81844e+07	2.41256e+07		2.88955e+07	6.39145e+07	3.63052e+07	4.74405e+07	4.10249e+07	3.31084e+07	2.23815e+07
O95425-2;O95425-4;O95425-3;O95425	SVIL		1.29539e+06	952286	1.06576e+06	837070	1.55677e+06	1.85382e+06	764019	1.16605e+06	616661	1.62229e+06	1.18621e+06	2.62612e+06
O95433;O95433-2	AHSA1	AHSA1	5.66573e+07	4.99833e+07	6.29054e+07	2.81471e+07	2.45659e+07	2.52476e+07	3.4169e+07	4.12524e+07	8.97231e+07	1.38892e+08	5.23907e+07	4.70486e+07
O95453-2;O95453-3;O95453;O95453-4	PARN		4.6739e+06	4.77413e+06	2.62056e+06	8.20625e+06	7.29616e+06	5.04059e+06	9.74993e+06	6.51053e+06	1.00038e+07	3.76441e+06	6.16427e+06	5.08469e+06
O95456-2;O95456	PSMG1		841727	2.03725e+06	3.87762e+06	1.27863e+06	1.04094e+06	438899	2.52361e+06	1.14641e+06	1.494e+06	4.04374e+06	5.02154e+06	3.32114e+06
O95466;O95466-2;O95466-3	FMNL1		95651	91499	280591	76714.7			90019.7	140220	165105	179148	183070	178882
O95470	SGPL1		2.91078e+07	2.71081e+07	2.32635e+07	3.19581e+07	2.82126e+07	2.72071e+07	2.50518e+07	1.86259e+07	2.49672e+07	2.66026e+07	2.04508e+07	1.88445e+07
O95478	NSA2		8.52987e+06	1.03633e+07	9.62248e+06	1.53937e+07	1.37275e+07	1.46852e+06	4.54469e+06	6.68139e+06	6.53777e+06	8.83027e+06	1.19449e+07	1.03985e+07
O95479;O95479-2	H6PD		2.21011e+06	1.85057e+06	3.57182e+06	2.84733e+06	2.47815e+06	2.50424e+06	939946	1.01672e+06	1.36767e+06	2.55924e+06	1.58615e+06	1.39708e+06
O95484;P56747;O15551	CLDN9;CLDN6;CLDN3		3.90341e+06	3.07838e+06	5.5451e+06	9.84617e+06	2.12595e+06	7.10677e+06		3.32343e+06	4.68023e+06	4.90349e+06	1.50384e+06	5.39696e+06
O95486	SEC24A		448474	702451	792809	131585	57315.3		649933	748836	996620	585422	757504	448372
O95487-2;O95487;O95487-3	SEC24B		1.63777e+06	2.01733e+06	1.24567e+06	763085	1.85938e+06	1.01375e+06	3.66017e+06	2.07909e+06	2.8412e+06	2.53174e+06	1.91938e+06	2.81106e+06
O95490-2;O95490-5;O95490;O95490-7;O95490-6;O95490-3;O95490-4	LPHN2		266015	75557.6	281014	123648		105974		905150	951707	113792	117184	198481
O95563	MPC2		2.78587e+06	2.66453e+06	3.49834e+06	3.72749e+06	3.6122e+06	3.74897e+06	8.26963e+06	4.1304e+06	3.60214e+06	1.94528e+06	4.77224e+06	2.33013e+06
O95571	ETHE1		2.67947e+07	2.29224e+07	2.54214e+07	2.9754e+07	2.8673e+07	2.2633e+07	3.41573e+07	2.25233e+07	2.4439e+07	1.81301e+07	1.64714e+07	1.96136e+07
O95573	ACSL3		2.56184e+07	2.91981e+07	3.11322e+07	5.02333e+07	4.84434e+07	4.82661e+07	4.44997e+07	3.90358e+07	3.44466e+07	2.23985e+07	2.59822e+07	3.13426e+07
O95602	POLR1A		4.53893e+06	5.63668e+06	5.78992e+06	7.55597e+06	6.96506e+06	7.44722e+06	6.25255e+06	6.03427e+06	4.95043e+06	4.34483e+06	4.37744e+06	4.51324e+06
O95619	YEATS4		893920	2.35825e+06	1.15294e+06		532713	1.0047e+06	2.21967e+06	2.48034e+06	1.59376e+06	463557	196534
O95630;O95630-2	STAMBP		564623	997165		316970	590570	609918	874680	468892	599214	834468	732269	763742
O95633-2;O95633	FSTL3				480348				505893	282950	745804
O95639;O95639-3;O95639-2	CPSF4	CPSF4	4.94799e+06	4.93714e+06	7.70867e+06	9.68253e+06	8.99138e+06	7.71367e+06	3.97748e+06	4.3983e+06	5.74208e+06	6.83452e+06	6.59998e+06	5.96731e+06
O95671-3;O95671-2;O95671	ASMTL		827331	509359	1.89678e+06	791994			913941		1.18721e+06	128690	151935	485285
O95672-2;O95672	ECEL1		450478	275709	267650	290753	266372	271309				266233	257338	249526
O95674	CDS2		4.19897e+06	8.77838e+06	6.33197e+06	6.40956e+06	7.73967e+06	5.32271e+06	7.25948e+06	6.64527e+06	3.19341e+06	4.42433e+06	4.20644e+06	5.18432e+06
O95684-2;O95684	FGFR1OP		584177	1.60203e+06	1.89255e+06	2.09394e+06	953853	1.59045e+06	2.24601e+06	2.34451e+06	1.53931e+06	2.28895e+06	2.16298e+06	2.25079e+06
O95696;O95696-2	BRD1		68775.4	54288.4	65250.8	67942.5	143869	51012.6	99483.3	134098	106439	133147	62518.1	69320.7
O95707	POP4		1.77544e+06	1.53361e+06	2.50263e+06	3.49681e+06	2.37358e+06	3.26664e+06	2.6629e+06	3.16577e+06	1.73818e+06	757294	376035	705565
O95714	HERC2		48849.1	63902.1	94120.3	130743	113362	81747.4	17557.6	55828.1	60302.6	67185.6	74657.1	97964.7
O95716	RAB3D			565400	661983				1.31175e+06	1.06901e+06	751936	858212	508054	589817
O95721	SNAP29		3.13139e+06	7.85088e+06	5.11623e+06	5.11372e+06	2.95585e+06	2.15426e+06	3.87379e+06	3.57327e+06	2.72042e+06	6.34694e+06	6.15922e+06	4.94544e+06
O95747	OXSR1		4.03641e+06	5.0322e+06	5.48775e+06	1.43873e+06	1.4926e+06	1.57653e+06	3.04137e+06	3.42503e+06	4.08385e+06	4.26869e+06	4.47231e+06	4.19052e+06
O95757	HSPA4L					70849.7	70611.5	73739.4	28976.9	41088.7	55243.8			98636.6
O95758-1;O95758-6;O95758;O95758-5;O95758-4;O95758-7;O95758-2	PTBP3		2.99148e+06	3.05664e+06	4.80036e+06	2.91961e+06	1.36033e+06	1.93413e+06	2.78688e+06	6.28222e+06	513601	1.65224e+06	2.42646e+06	4.74969e+06
O95772;O95772-2	STARD3NL		1.66293e+06						4.25655e+06
O95777	LSM8		3.05546e+07	6.1892e+07	2.72528e+07	2.15659e+07	1.33329e+07	1.94234e+07	3.13686e+07	7.16857e+07	2.73099e+07	2.05833e+07	1.79968e+07	2.01409e+07
O95782-2;O95782	AP2A1		1.51115e+07	1.52784e+07	1.23378e+07	2.1481e+07	2.24222e+07	1.64102e+07	1.65461e+07	1.6185e+07	1.74036e+07	1.67522e+07	1.50526e+07	1.30194e+07
O95785-3;O95785-4;O95785;O95785-2	WIZ		130590	495244	1.11817e+06	1.05643e+06	1.17155e+06	904881	593681	353874	291864	1.0392e+06	854134	820012
O95793-2;O95793-3;O95793	STAU1		1.78982e+07	1.39005e+07	1.95e+07	1.44272e+07	1.82489e+07	1.1332e+07	1.10467e+07	1.01474e+07	1.64789e+07	1.86394e+07	2.2509e+07	2.70085e+07
O95801	TTC4		3.43549e+06	4.63451e+06	2.57933e+06	2.49674e+06	1.59173e+06	2.29276e+06	504010	2.3845e+06	1.75364e+06	4.7143e+06	4.32577e+06	7.25334e+06
O95807	TMEM50A		2.3556e+06	535744	517993	3.07459e+06		3.23865e+06	774739	635813	587419	754499	986001
O95816;O95816-2	BAG2		4.39461e+07	6.43755e+07	8.77463e+07	4.71516e+07	4.44025e+07	3.43753e+07	8.11015e+07	8.46272e+07	7.15223e+07	4.28279e+07	3.28067e+07	3.39003e+07
O95817	BAG3		1.21774e+07	1.46385e+07	1.27621e+07	7.23343e+06	6.21124e+06	8.7299e+06	1.08506e+07	7.9424e+06	9.84956e+06	1.84372e+07	1.76875e+07	1.39016e+07
O95819-6;O95819-4;O95819;O95819-5;O95819-2;O95819-3;Q8N4C8-4;Q9UKE5-4;Q8N4C8;Q9UKE5-2;Q9UKE5-6;Q9UKE5-7;Q9UKE5-3;Q8N4C8-3;Q8N4C8-2;Q9UKE5-5;Q8N4C8-5;Q9UKE5-8;Q9UKE5	MAP4K4;MINK1;TNIK		630565	973686	794956	491697	319655	434736	715443	492874	834674	569468	626780	609477
O95822-2;O95822	MLYCD			146606		295142	381963	296576				314808	296704	309064
O95825	CRYZL1		481733	1.09474e+06	858726					708492			1.51392e+06
O95831-3;O95831;O95831-4;O95831-2	AIFM1	AIFM1	1.35434e+07	1.41343e+07	1.30796e+07	2.00356e+07	1.6327e+07	2.13213e+07	2.02927e+07	1.42661e+07	1.73023e+07	1.37942e+07	1.09086e+07	1.46816e+07
O95857	TSPAN13								1.14875e+06
O95861-3;O95861;O95861-2;O95861-4	BPNT1		4.48816e+06	4.29234e+06	4.10248e+06	3.00803e+06	2.27656e+06	2.24572e+06	1.38822e+06	1.57891e+06	2.46438e+06	6.00649e+06	8.27843e+06	5.03548e+06
O95864;O95864-3;O95864-4;O95864-2	FADS2		1.09131e+07	1.7735e+07	1.11837e+07	4.08396e+07	3.84797e+07	3.95415e+07	3.19061e+07	3.93642e+07	3.70833e+07	1.48734e+07	9.97134e+06	1.3514e+07
O95865	DDAH2		5.78561e+06	5.39622e+06	7.12469e+06	1.44747e+06	1.93222e+06	2.39843e+06	5.26133e+06	3.52674e+06	2.91145e+06	3.39731e+06	2.251e+06	5.0661e+06
O95870;O95870-2	ABHD16A		898512	198827	843194	4.73996e+06	4.91349e+06	5.05949e+06	4.40286e+06	2.93805e+06	3.4671e+06	1.35989e+06	726721	628833
O95881	TXNDC12		6.20608e+07	5.44885e+07	5.82267e+07	4.20485e+07	4.26269e+07	6.32737e+07	2.58077e+07	3.48794e+07	4.11282e+07	5.52526e+07	5.91867e+07	3.62867e+07
O95900-2;O95900	TRUB2		2.33376e+06	2.5379e+06	1.35704e+06	2.5682e+06	3.54798e+06	2.87064e+06	3.294e+06	976292	2.43508e+06	3.10212e+06	2.60098e+06	2.59344e+06
O95905-2;O95905;O95905-3	ECD		254737	263402	450786			127707	79891.9	306119	315965	847872	1.05927e+06	717266
O95926;O95926-2	SYF2		3.89254e+06	470456	2.05371e+06	3.8244e+06	3.31636e+06	3.31999e+06	4.12272e+06	2.50257e+06	1.83064e+06	6.08331e+06	7.95509e+06	5.43511e+06
O95980	RECK					8770.4	13699			23305.2				6430.01
O95983-2;O95983	MBD3		8.0411e+06	1.48944e+07	1.81907e+07	6.51218e+06	7.97344e+06	8.36805e+06	1.15997e+07	2.46933e+07	1.21389e+07	8.20911e+06	8.93729e+06	7.80328e+06
O95985	TOP3B				157626				205863	98466.6	136800	167744
O95989	NUDT3		1.16985e+06		1.02696e+06				908089	666442		1.11051e+06	1.05727e+06	1.39903e+06
O95999	BCL10	BCL10	1.61863e+06	2.37153e+06	1.73733e+06	4.1639e+06	493859			2.44601e+06	1.21411e+06	2.0463e+06	3.30285e+06	3.18809e+06
O96000;O96000-2	NDUFB10		9.50938e+06	1.19e+07	8.62042e+06	7.59561e+06	7.14185e+06	1.43597e+07	1.44879e+07	1.38216e+07	1.30962e+07	5.20457e+06	5.71266e+06	5.62418e+06
O96005;O96005-4;O96005-3	CLPTM1		1.20768e+07	1.86366e+07	1.4539e+07	3.07851e+07	2.93075e+07	2.91461e+07	2.05141e+07	2.24251e+07	2.20583e+07	2.14373e+07	1.87704e+07	2.18846e+07
O96007	MOCS2		1.42695e+06	2.05813e+06	1.87612e+06		755718	535994	1.06438e+06	1.50857e+06	585862	976086	534127	1.32734e+06
O96008;O96008-2	TOMM40		1.50818e+08	1.32009e+08	1.30806e+08	1.45209e+08	1.14587e+08	1.03794e+08	1.42217e+08	1.52662e+08	1.36386e+08	1.29793e+08	9.74392e+07	1.05242e+08
O96011-2;O96011	PEX11B		358799	940730	1.33134e+06	1.55474e+06	1.50876e+06	841114	1.45006e+06	597672	509049	773424	1.23036e+06	1.34678e+06
O96013;O96013-4;O96013-2;O96013-3	PAK4	PAK4	2.20256e+06	3.2843e+06	1.8487e+06	3.99912e+06	4.02214e+06	3.71614e+06	3.28844e+06	4.88052e+06	4.52177e+06	2.26689e+06	4.06847e+06	3.83973e+06
O96019;O96019-2	ACTL6A		4.23447e+07	4.01935e+07	4.1941e+07	4.30273e+07	5.14187e+07	3.62219e+07	4.71626e+07	4.60557e+07	3.34468e+07	4.48889e+07	3.42731e+07	3.38615e+07
O96028;O96028-5;O96028-3;O96028-6	WHSC1		829200	900374	807817	523053	682615	469910	824914	1.25912e+06	823576	361713	544108	253293
P00156	MT-CYB		3.21784e+06	2.17427e+06	2.88967e+06	1.96571e+06	2.26424e+06	1.77981e+06	2.28073e+06	2.17166e+06	2.64789e+06	2.94633e+06	1.68263e+06	3.41239e+06
P00167-2;P00167;P00167-3	CYB5A		5.1385e+07	4.02369e+07	1.27067e+07	7.93413e+07	6.65429e+07	1.0067e+08	3.99669e+07	5.23087e+07	4.70321e+07	2.46855e+07	2.32208e+07	3.95261e+07
P00338;P00338-3;P00338-4;P00338-5;P00338-2	LDHA		3.64622e+08	4.63923e+08	3.81452e+08	2.50604e+08	2.98619e+08	2.52374e+08	3.99035e+08	3.29614e+08	3.39358e+08	5.0641e+08	4.51332e+08	4.03086e+08
P00367;P00367-3;P00367-2	GLUD1		5.74526e+07	4.67762e+07	5.30894e+07	6.80502e+07	6.46056e+07	5.94471e+07	4.12174e+07	4.61034e+07	4.92484e+07	6.40921e+07	5.92685e+07	5.27545e+07
P00374;P00374-2	DHFR		2.39999e+06	6.01705e+06	3.91128e+06	1.1174e+06	837138	765621	1.25459e+06	2.09169e+06	721311	3.33879e+06	1.89902e+06	2.65273e+06
P00387-2;P00387;P00387-3	CYB5R3		1.72853e+08	1.26188e+08	1.69923e+08	1.45943e+08	1.53566e+08	1.46038e+08	1.93729e+08	1.58526e+08	1.89468e+08	1.25817e+08	1.44265e+08	1.07041e+08
P00390-2;P00390;P00390-3;P00390-4;P00390-5	GSR		1.51052e+07	1.86068e+07	1.63936e+07	1.38045e+07	1.43119e+07	1.41652e+07	1.2063e+07	1.45479e+07	1.48039e+07	2.57103e+07	2.10313e+07	2.56051e+07
P00395	MT-CO1		3.48806e+07	2.40136e+07	6.5781e+07	3.91723e+06	647950	1.89764e+06	9.07152e+07	5.14117e+07	8.72334e+07	2.52945e+07	1.0214e+07	1.65601e+07
P00403	MT-CO2		1.04368e+08	1.28747e+08	1.52325e+08	1.54925e+08	1.50777e+08	1.73056e+08	2.31624e+08	1.60828e+08	1.46732e+08	1.42254e+08	1.60955e+08	1.41592e+08
P00414	MT-CO3		1.45337e+07	2.28319e+07		3.25274e+07	3.04394e+07	4.01336e+07	1.61783e+07	1.81367e+07	2.38967e+07			2.16513e+07
P00441	SOD1		1.39639e+08	1.59308e+08	1.42357e+08	1.77026e+07	1.82011e+07	1.92021e+07	8.92453e+07	9.41425e+07	6.47732e+07	8.92448e+07	1.08839e+08	8.9565e+07
P00491	PNP		2.86603e+07	2.69715e+07	2.33925e+07	8.34117e+06	7.88597e+06	8.18954e+06	1.65032e+07	1.54667e+07	1.30788e+07	2.16992e+07	2.29686e+07	2.20838e+07
P00492	HPRT1	HPRT1	1.97826e+07	2.49036e+07	2.58256e+07	1.84058e+06	5.79051e+06	3.61296e+06	3.3573e+07	3.01356e+07	1.08351e+07	2.89257e+07	3.06562e+07	2.32734e+07
P00505;P00505-2	GOT2		1.00099e+08	9.60831e+07	9.5869e+07	1.37453e+08	1.3919e+08	1.26033e+08	1.29019e+08	1.23958e+08	1.11359e+08	1.0487e+08	9.12979e+07	9.99611e+07
P00533;P00533-2;P00533-4;P00533-3	EGFR	EGFR	637062	690019	1.0047e+06	1.25224e+06	693595	480902	482200	334804	398550	114076	505133	696768
P00558;P00558-2	PGK1		2.47629e+08	2.18553e+08	2.22384e+08	1.26297e+08	1.28635e+08	1.26928e+08	1.3176e+08	1.38365e+08	1.40524e+08	2.4838e+08	2.56206e+08	2.587e+08
P00568	AK1		7.98323e+06	4.91327e+06	7.23677e+06	2.18873e+06	1.97642e+06	76191.4	4.33341e+06	4.29739e+06	2.15987e+06	4.88855e+06	5.11327e+06	3.67229e+06
P00750-2;P00750-4;P00750-3;P00750	PLAT	PLAT					621878	448718
P00813	ADA	ADA	473313	577034	313539	137918	28967.2		803426	442469	553951	546092	624981	226756
P00846	MT-ATP6		2.72566e+07	2.08093e+07	2.60503e+07	4.29555e+07	4.11639e+07	3.78663e+07	3.22357e+07	4.92913e+07	3.54693e+07	2.32341e+07	3.06353e+07	1.9966e+07
P00918	CA2		520167	1.41324e+06	1.68955e+06	121359	133702	74969.1	845262	1.97818e+06	930317	2.11799e+06	1.98799e+06	1.62102e+06
P00966	ASS1		2.90736e+06	6.18987e+06	4.48428e+06	921725	825788		3.08906e+06	5.354e+06	5.10345e+06	3.65221e+06	1.22541e+06	1.45662e+06
P00973-4;P00973-2;P00973;P00973-3	OAS1				1.59128e+07				243924	129167
P01033	TIMP1	TIMP1	4.03407e+07	5.15614e+07	3.79749e+07	2.05707e+07	1.42392e+07	1.70169e+07	2.66817e+07	2.6905e+07	1.95937e+07	2.20546e+07	1.76827e+07	2.20559e+07
P01034	CST3		1.1614e+06	3.56595e+06	1.75345e+06	2.0804e+06	2.05635e+06	1.92651e+06	1.28678e+06	1.12339e+06	1.45316e+06	2.60642e+06	776126	1.8017e+06
P01111	NRAS	NRAS	1.97494e+07	2.15926e+07	2.7153e+07	2.04157e+07	2.96124e+07	2.05021e+07	3.79098e+07	3.455e+07	2.34142e+07	2.05572e+07	1.51031e+07	1.48724e+07
P01112;P01112-2	HRAS	HRAS	2.08322e+06	2.3517e+06	2.87465e+06	1.92949e+06	2.12888e+06	1.54678e+06			5.13252e+06	2.12098e+06	2.38488e+06	3.46962e+06
P01116-2;P01116	KRAS	KRAS	2.5391e+06	3.51659e+06	2.25579e+06	3.66419e+06		3.57046e+06	2.26074e+06	3.03251e+06	2.49629e+06	1.88998e+06		1.11383e+06
P01130-2;P01130-3;P01130-6;P01130-4;P01130;P01130-5	LDLR		1.56165e+06	430495	1.37922e+06	1.83568e+06	1.23609e+06	539599	1.06058e+06	1.50956e+06	688257	1.19307e+06	839899	1.50583e+06
P01137	TGFB1	TGFB1	2.54449e+06	3.55806e+06	3.09095e+06	4.35184e+06	5.48775e+06	5.55295e+06	3.16768e+06	1.64261e+06	5.36058e+06	2.9589e+06	2.36747e+06	4.2164e+06
P01579	IFNG	IFNG										598351	830907	734993
P01889	HLA-B	HLA-B	1.97332e+06	1.94564e+06	1.98245e+06	1.70778e+07	1.58003e+07	1.60804e+07	1.44294e+07	1.38345e+07	1.30265e+07	4.27597e+06	4.30131e+06	4.94495e+06
P01893	HLA-H		1.16751e+06			2.55514e+06	2.69205e+06	2.67645e+06	2.77751e+06	2.25878e+06	2.31648e+06		860871
P01903	HLA-DRA	HLA-DRA				6.11998e+06	8.07601e+06	5.42999e+06	5.32619e+06	5.83156e+06	4.06816e+06
P01911;P79483;Q30154	HLA-DRB1;HLA-DRB3;HLA-DRB5	HLA-DRB1				461907	270792	1.09173e+06	2.00995e+06	1.38117e+06	1.57187e+06
P02452	COL1A1		5.26674e+06	6.04149e+06	5.70223e+06	4.1546e+07	3.955e+07	3.68756e+07	9.53368e+06	1.25575e+07	1.00271e+07	5.21047e+06	5.34583e+06	5.4322e+06
P02458;P02458-1	COL2A1						796913
P02461-2;P02461	COL3A1				128619			86403.6		161811		143196
P02462	COL4A1		160964	292250	241353	395768	448275	369210	176873	199178	195795	352828	369679	780838
P02511	CRYAB		5.54208e+07	6.5025e+07	4.64856e+07	3.24328e+07	2.60427e+07	2.48021e+07	2.88715e+07	3.86597e+07	3.86047e+07	5.81301e+07	5.40968e+07	5.58517e+07
P02545;P02545-3;P02545-6;P02545-5;P02545-4	LMNA		2.42354e+08	3.17413e+08	2.43036e+08	4.86248e+08	5.03776e+08	4.67258e+08	2.82453e+08	3.10316e+08	3.01633e+08	3.23945e+08	2.76179e+08	3.41895e+08
P02545-2	LMNA		1.69196e+07	1.33125e+07	1.26543e+07	5.08517e+06	3.50009e+06	4.514e+06	7.74017e+06	9.38498e+06	1.22674e+07	8.44655e+06	5.80772e+06	8.23232e+06
P02751-7;P02751;P02751-13;P02751-11;P02751-12	FN1	FN1											57887.8
P02751-5;P02751-17;P02751-3;P02751-1;P02751-10;P02751-6;P02751-9;P02751-14;P02751-8;P02751-4	FN1		2.00702e+06	2.63845e+06	3.13812e+06	4.91941e+06	5.17143e+06	3.88263e+06	2.29458e+06	2.81948e+06	2.3534e+06	4.37607e+06	5.08282e+06	4.89392e+06
P02786	TFRC	TFRC	9.83289e+07	9.60273e+07	1.01466e+08	1.9569e+08	2.0833e+08	1.99246e+08	1.58409e+08	1.52712e+08	1.39392e+08	1.16006e+08	1.35359e+08	1.28797e+08
P02794	FTH1	FTH1	1.17371e+07	8.26455e+06	6.7177e+06	7.97068e+06	1.67736e+07	5.8745e+06	7.10488e+06	5.14266e+06	6.70233e+06	5.6874e+06	4.68964e+06	3.31409e+06
P03886	MT-ND1	MT-ND1	3.61639e+06	3.96364e+06	5.15867e+06	2.5018e+06	5.28971e+06	3.98243e+06	6.37419e+06	5.64214e+06	8.08623e+06	3.75553e+06	5.39598e+06	8.54678e+06
P03897	MT-ND3		6.20851e+06	3.82306e+06	5.09839e+06	8.74022e+06	8.56942e+06	6.44564e+06	4.59199e+06	6.38144e+06	5.75439e+06	7.95713e+06	6.05331e+06	5.4774e+06
P03905	MT-ND4		1.5825e+06	3.05895e+06	3.0718e+06	1.06066e+06	965342	1.24431e+06	4.74153e+06	4.01262e+06	5.08471e+06	676199	1.1687e+06	301640
P03915	MT-ND5		3.38867e+06	4.75508e+06	4.82092e+06	6.31119e+06	5.42984e+06	3.76729e+06	6.20924e+06	5.92473e+06	6.56184e+06	3.87057e+06	3.37155e+06	4.88384e+06
P03928	MT-ATP8		2.87321e+06	4.65e+06				5.51016e+06		5.58211e+06		1.2064e+07	9.2356e+06
P04035-2;P04035;P04035-3	HMGCR									102476
P04040	CAT	CAT	8.83406e+06	8.7372e+06	8.53152e+06	1.26106e+07	1.23348e+07	1.28148e+07	5.01025e+06	7.3301e+06	9.59722e+06	1.07037e+07	1.14501e+07	9.31931e+06
P04049;P04049-2	RAF1	RAF1	66593.6		389939				708820	289717	123785	190875	122208
P04062-4;P04062-2;P04062;P04062-5;P04062-3	GBA		2.76376e+07	2.13193e+07	2.25842e+07	1.85428e+07	1.69938e+07	1.73188e+07	2.31848e+07	2.30998e+07	2.21868e+07	2.2266e+07	2.02453e+07	1.35164e+07
P04066	FUCA1		888618	808211	960918	1.04792e+06	1.23803e+06	1.08019e+06	1.16856e+06	1.14571e+06	1.28261e+06	517217	588575	756695
P04075;P04075-2	ALDOA		3.8938e+08	4.35065e+08	3.88689e+08	2.09182e+08	2.24238e+08	2.44841e+08	2.45914e+08	3.01247e+08	2.66564e+08	5.04403e+08	4.46812e+08	3.76221e+08
P04080	CSTB		2.04764e+08	9.95337e+07	1.33618e+08	5.5834e+07	5.2971e+07	5.0526e+07	4.07434e+07	3.6202e+07	5.18981e+07	1.57166e+08	1.0469e+08	1.2644e+08
P04083	ANXA1		1.7935e+08	1.96036e+08	2.12688e+08	1.03916e+08	8.86895e+07	9.72855e+07	1.86647e+08	1.09412e+08	1.44935e+08	1.91556e+08	1.72755e+08	1.965e+08
P04150-13;P04150-12;P04150-11;P04150-8;P04150-10;P04150;P04150-3;P04150-16;P04150-15;P04150-14;P04150-9;P04150-2;P04150-6;P04150-5	NR3C1		307505	381170	177583	103539	295354	497390	206877	318432	433836	382837	619605	896512
P04156	PRNP		1.18881e+07	5.24303e+06	4.46442e+06	4.86427e+06	5.03237e+06	4.12621e+06	6.0841e+06	4.59506e+06	3.09986e+06	3.07623e+06	1.71385e+06	5.73985e+06
P04179;P04179-4;P04179-2;P04179-3	SOD2		7.09996e+07	9.98512e+07	9.95428e+07	9.96771e+07	9.84114e+07	9.97887e+07	1.02536e+08	1.09779e+08	1.06401e+08	1.01071e+08	7.80884e+07	8.17229e+07
P04181;P04181-2	OAT		3.89946e+07	3.81084e+07	3.24878e+07	4.028e+07	3.87153e+07	4.06465e+07	4.54293e+07	5.30677e+07	4.9782e+07	3.13552e+07	2.60669e+07	2.70267e+07
P04183	TK1		1.94717e+07	2.91663e+07	2.02196e+07	1.61882e+07	1.5123e+07	1.25148e+07	2.0837e+07	2.27684e+07	2.38422e+07	3.34722e+07	2.60536e+07	3.21227e+07
P04216	THY1	THY1	6.53768e+07	4.7699e+07	8.31785e+07	6.56455e+07	6.55742e+07	7.2035e+07	7.62838e+07	8.89106e+07	9.80469e+07	4.33112e+07	4.84532e+07	3.05881e+07
P04233-5;P04233-2;P04233-4;P04233	CD74	CD74				3.85768e+06	900693	1.17273e+06	3.04088e+06	1.53198e+06	3.98692e+06
P04350	TUBB4A		510444	603110	681032				860790	708661		420091	495417
P04406	GAPDH	GAPDH	3.30699e+09	2.5505e+09	5.42687e+09	1.55369e+09	1.77068e+09	1.27147e+09	2.14154e+09	3.67835e+09	2.313e+09	2.72767e+09	2.66968e+09	3.0633e+09
P04406-2	GAPDH				1.4279e+06							3.0973e+06	2.77844e+06
P04424;P04424-2;P04424-3	ASL		516762	720695	472184		214212	162006			174286	483333	472133	342697
P04439;P04439-2	HLA-A	HLA-A	3.39272e+07	3.96181e+07	3.25221e+07	9.45169e+07	1.07755e+08	1.03929e+08	7.65716e+07	9.70319e+07	1.04865e+08	3.64324e+07	3.27525e+07	3.7921e+07
P04626-3;P04626-2;P04626-6;P04626-5;P04626-4;P04626	ERBB2	ERBB2					140119
P04632	CAPNS1		7.91439e+07	8.67658e+07	9.8932e+07	1.8533e+07	1.941e+07	1.44634e+07	5.34775e+07	7.01527e+07	5.87561e+07	5.60805e+07	4.66385e+07	4.3079e+07
P04732;P04732-2	MT1E				508327								691209
P04792	HSPB1		8.16952e+08	6.92223e+08	7.61907e+08	6.21836e+08	5.96253e+08	6.60187e+08	6.62438e+08	6.62602e+08	6.20157e+08	8.59514e+08	9.83051e+08	9.03037e+08
P04818;P04818-2	TYMS		3.05159e+07	2.16955e+07	4.71418e+07	1.52909e+07	1.08612e+07	1.15541e+07	3.36365e+07	2.31087e+07	2.69984e+07	2.46641e+07	4.07037e+07	2.53147e+07
P04843	RPN1	RPN1	1.01232e+08	1.03084e+08	1.05064e+08	1.05863e+08	1.23241e+08	1.14459e+08	1.16778e+08	1.27311e+08	1.18819e+08	7.78786e+07	8.30878e+07	8.65662e+07
P04844;P04844-2	RPN2	RPN2	1.59616e+08	1.9111e+08	2.06016e+08	1.52472e+08	1.61206e+08	1.5563e+08	2.09345e+08	2.19379e+08	2.04878e+08	1.26445e+08	1.53162e+08	1.50328e+08
P04899;P04899-6;P04899-3;P04899-5;P04899-2;P04899-4	GNAI2		7.57633e+07	7.85435e+07	6.89771e+07	1.3034e+08	1.26909e+08	1.24614e+08	1.15383e+08	8.74341e+07	8.98189e+07	7.3712e+07	5.9711e+07	7.1102e+07
P05023-4;P05023;P05023-3;P05023-2	ATP1A1		8.35239e+07	8.48827e+07	7.45195e+07	1.35272e+08	1.51724e+08	1.42861e+08	8.61971e+07	9.08117e+07	8.78923e+07	8.69164e+07	7.81065e+07	8.29829e+07
P05026-2;P05026	ATP1B1		2.54845e+07	1.42642e+07	1.84195e+07	4.7517e+07	4.36294e+07	4.70306e+07	1.92724e+07	2.59941e+07	2.04116e+07	2.3791e+07	3.18171e+07	2.2469e+07
P05067-7;P05067-11;P05067-8;P05067-9;P05067;P05067-10;P05067-3;P05067-4;P05067-5;P05067-6	APP	APP	343118	247766	422817	1.43094e+06	1.58419e+06	1.09574e+06	604771	1.01841e+06	869786	98749.9	875392	814763
P05091;P05091-2	ALDH2		3.37744e+07	3.1927e+07	3.15102e+07	6.67206e+07	8.08802e+07	6.72615e+07	4.48304e+07	4.17128e+07	3.88923e+07	3.57738e+07	3.94486e+07	2.62539e+07
P05114	HMGN1		3.21766e+07	4.99208e+07	2.13142e+07	8.04849e+07	6.73345e+07	5.19139e+07	3.51103e+07	4.6781e+07	3.20082e+07	2.04807e+07	1.94764e+07	5.2113e+07
P05121;P05121-2	SERPINE1	SERPINE1	2.02373e+06	3.15354e+06	2.31768e+06	2.34273e+06	3.93036e+06	3.0937e+06	2.28941e+06	3.78362e+06	1.23012e+06	7.53005e+06	8.36807e+06	6.50656e+06
P05129-2;P05129	PRKCG	PRKCG									1.16042e+06		501460
P05141	SLC25A5		3.05276e+08	3.46819e+08	2.61138e+08	4.76948e+08	5.23935e+08	4.90399e+08	3.75469e+08	4.35057e+08	3.82954e+08	3.51756e+08	4.17504e+08	3.61604e+08
P05161	ISG15		759789	1.34925e+06	1.60882e+06	875180	691547	1.07848e+06	3.39183e+06	3.20337e+06	2.63798e+06	983209	1.08249e+06	1.52345e+06
P05165-3;P05165-2;P05165	PCCA		189783	282224			217246		405083	45668.8
P05166;P05166-2	PCCB		800857	1.91321e+06	1.81423e+06	1.6714e+06	1.71262e+06	1.34271e+06	1.82755e+06	1.12726e+06	392702	501148	1.08087e+06	1.5633e+06
P05198	EIF2S1	EIF2S1	1.05284e+08	1.91697e+08	1.24728e+08	7.84554e+07	8.10773e+07	7.57224e+07	1.20055e+08	9.46307e+07	8.28771e+07	1.07313e+08	1.02892e+08	1.16768e+08
P05204;Q15651-2	HMGN2;HMGN3					1.95103e+06	1.54461e+06	2.75647e+06			627584			414593
P05230	FGF1	FGF1	540036	240184	262570	351459			99346.7		145774	602831	875487	170085
P05386	RPLP1		8.36632e+08	6.26377e+08	9.92002e+08	5.73855e+08	5.73907e+08	5.71695e+08	1.02273e+09	1.11743e+09	1.11892e+09	8.43889e+08	1.10533e+09	4.01713e+08
P05387	RPLP2		1.14109e+09	1.05875e+09	1.24668e+09	1.29071e+09	1.21727e+09	1.42519e+09	1.30326e+09	1.30774e+09	1.23175e+09	1.28904e+09	1.33275e+09	1.35225e+09
P05388;P05388-2;Q8NHW5	RPLP0;RPLP0P6		3.67336e+08	3.51822e+08	3.40269e+08	4.26407e+08	3.47175e+08	3.68507e+08	2.95211e+08	3.86836e+08	3.45348e+08	5.05001e+08	4.24174e+08	5.06828e+08
P05412	JUN	JUN	4.49265e+06	3.35791e+06	5.1763e+06	1.23943e+06	2.41255e+06	3.96294e+06	632912	1.51075e+06	2.12774e+06	1.031e+07	1.02007e+07	1.26002e+07
P05423	POLR3D		1.47152e+06	892531	1.21372e+06	512269	535531	399343	241271	1.09521e+06	310955	1.0343e+06	749863	499368
P05455	SSB		6.70141e+07	9.27489e+07	6.85669e+07	3.69666e+07	3.60203e+07	2.89966e+07	7.72934e+07	8.47175e+07	7.32452e+07	9.10754e+07	7.54098e+07	7.0441e+07
P05496;Q06055;P48201;Q06055-3;Q06055-2	ATP5G1;ATP5G2;ATP5G3								571197	1.89752e+06	1.74449e+06
P05556;P05556-2;P05556-5;P05556-4;P05556-3	ITGB1	ITGB1	1.24425e+08	1.49705e+08	1.27651e+08	2.08056e+08	2.16476e+08	1.89104e+08	1.61491e+08	1.51313e+08	1.7054e+08	1.29241e+08	1.30905e+08	1.21592e+08
P05771;P05771-2	PRKCB	PRKCB	314200
P05783	KRT18		1.81929e+07	3.33126e+07	3.43706e+07	5.21535e+07	5.48344e+07	4.84977e+07	6.31264e+07	4.77812e+07	6.54027e+07	3.31918e+07	3.0779e+07	3.92636e+07
P05976-2;P05976;P08590	MYL1;MYL3		2.27077e+07	1.26486e+07	1.16877e+07	1.66063e+07	1.47967e+07	9.94678e+06	1.02175e+07	8.61294e+06	1.21291e+07	1.77953e+07	1.23036e+07	1.70814e+07
P06132	UROD		1.43638e+07	2.12664e+07	2.23322e+07	4.84763e+06	4.41746e+06	3.42639e+06	1.28151e+07	1.55431e+07	1.13374e+07	1.75127e+07	1.43161e+07	1.28347e+07
P06213-2;P06213	INSR	INSR							47831.8	52005.1
P06280	GLA		855261	1.01016e+06	1.32933e+06	3.18651e+06	3.72154e+06	3.95107e+06	2.76834e+06	1.11922e+06	512523	1.69735e+06	1.89807e+06	2.4836e+06
P06400	RB1	RB1	1.16607e+06	824145	1.07574e+06	831262	872573	631784	1.26912e+06	1.34148e+06	1.79013e+06	1.30528e+06	1.38784e+06	1.41871e+06
P06454-2;P06454	PTMA		3.21901e+08	3.73078e+08	3.14124e+08	3.44297e+08	3.56969e+08	3.0918e+08	2.5241e+08	3.10246e+08	3.02395e+08	4.19593e+08	5.23736e+08	4.52175e+08
P06493;P06493-2	CDK1		5.06436e+07	3.97269e+07	3.20091e+07	3.20821e+07	2.98789e+07	3.05926e+07	5.16622e+07	4.84341e+07	4.45e+07	4.63511e+07	4.87824e+07	5.90546e+07
P06576	ATP5B		4.40674e+08	4.41108e+08	4.55816e+08	5.03932e+08	5.20716e+08	4.44102e+08	5.08302e+08	5.31461e+08	5.08678e+08	3.51273e+08	4.19341e+08	3.47606e+08
P06703	S100A6		2.64226e+07	7.49072e+07	3.62967e+07	7.93234e+07	7.45786e+07	2.38846e+07	4.44987e+07	6.84044e+07	9.23924e+07	8.80423e+07	8.11276e+07	7.79052e+07
P06730-2;P06730;P06730-3	EIF4E	EIF4E	3.05438e+07	3.32558e+07	3.76624e+07	2.80639e+07	2.14259e+07	2.81202e+07	2.79224e+07	2.99421e+07	3.28479e+07	5.07176e+07	3.46737e+07	3.31349e+07
P06733;P06733-2	ENO1		8.15298e+08	7.24968e+08	7.41557e+08	4.5667e+08	4.98556e+08	4.71757e+08	5.38657e+08	5.20993e+08	5.42277e+08	8.68551e+08	8.46712e+08	8.28882e+08
P06737-2;P06737	PYGL		3.62735e+06	2.06573e+06	5.35742e+06	1.30451e+06	666168	423964	2.09667e+06	4.29481e+06	3.71715e+06	3.78662e+06	3.77044e+06	3.18578e+06
P06744;P06744-2	GPI		6.98583e+07	7.77775e+07	6.81002e+07	2.7315e+07	2.16384e+07	2.24498e+07	4.69558e+07	4.45773e+07	4.1603e+07	8.9781e+07	8.75345e+07	6.40303e+07
P06746	POLB				398677	1.88202e+07
P06748;P06748-2;P06748-3	NPM1		1.15187e+09	1.43546e+09	1.70306e+09	1.91758e+09	2.41409e+09	1.87536e+09	2.05814e+09	1.6191e+09	1.64876e+09	1.42024e+09	1.2236e+09	1.66294e+09
P06753	TPM3	TPM3	1.30186e+06					1.70623e+07	8.69179e+06	961022	1.21956e+07			1.67132e+07
P06753-2;P06753-3;P06753-5;P06753-4	TPM3		2.2306e+08	2.37335e+08	2.15611e+08	2.68811e+08	2.63738e+08	2.49413e+08	1.96977e+08	2.11938e+08	2.33369e+08	2.97628e+08	2.56644e+08	2.64884e+08
P06756;P06756-3;P06756-2	ITGAV	ITGAV	9.32876e+06	4.9611e+06	6.75458e+06	8.68638e+06	1.11495e+07	8.15232e+06	7.5642e+06	8.75711e+06	7.47983e+06	5.92354e+06	7.79932e+06	7.73037e+06
P06865	HEXA		1.3839e+07	1.50869e+07	1.24446e+07	1.32767e+07	1.43947e+07	1.19064e+07	1.16924e+07	1.35328e+07	1.43421e+07	1.28284e+07	1.19173e+07	1.25152e+07
P07093-2;P07093;P07093-3	SERPINE2				186211	395018	230613	30158.8				222354
P07099	EPHX1		6.05826e+07	4.64933e+07	5.67471e+07	3.82293e+07	3.72585e+07	4.16314e+07	4.31439e+07	5.31372e+07	5.51436e+07	4.80575e+07	5.03877e+07	4.0356e+07
P07108;P07108-3;P07108-2;P07108-4;P07108-5	DBI		1.6854e+08	1.24735e+08	1.40008e+08	3.80188e+07	5.02082e+07	3.58277e+07	4.41047e+07	5.49291e+07	3.64396e+07	1.23321e+08	8.86278e+07	7.81531e+07
P07195	LDHB		5.85454e+08	6.66877e+08	4.71519e+08	4.1825e+08	3.92066e+08	3.7922e+08	3.81975e+08	5.38466e+08	5.33106e+08	6.87527e+08	6.30024e+08	6.68068e+08
P07196	NEFL		1.76996e+06	1.40323e+06	702551	811767	1.35818e+06	601095	921345	815146	232519	331283	756172	267849
P07199	CENPB		741628	2.35565e+06	2.30841e+06	4.94242e+06	5.71259e+06	3.59552e+06	2.38491e+06	2.21572e+06	2.24667e+06	2.28918e+06	832991	1.95723e+06
P07203	GPX1		1.95355e+07	1.44663e+07	1.83822e+07	1.55387e+07	1.77083e+07	8.80963e+06	1.17919e+07	1.38404e+07	1.5587e+07	2.23411e+07	2.12368e+07	1.96586e+07
P07237	P4HB		3.3884e+08	3.50196e+08	3.22127e+08	4.35233e+08	4.14164e+08	3.91253e+08	3.31146e+08	3.79444e+08	3.47516e+08	3.3041e+08	2.97342e+08	2.93524e+08
P07305;P07305-2	H1F0		1.13264e+08	1.79322e+08	1.51085e+08	3.54738e+08	3.26277e+08	3.43152e+08	1.62632e+08	1.96757e+08	2.11544e+08	2.1687e+08	1.96924e+08	2.05723e+08
P07339	CTSD	CTSD	8.70456e+07	6.89432e+07	7.83143e+07	8.24051e+07	8.71279e+07	8.73386e+07	5.84746e+07	6.50686e+07	5.57317e+07	8.06512e+07	7.23553e+07	7.14775e+07
P07355;P07355-2;A6NMY6	ANXA2;ANXA2P2		9.74573e+08	1.27583e+09	1.15083e+09	1.04868e+09	1.10152e+09	1.0573e+09	2.16105e+09	1.36837e+09	1.6834e+09	1.00052e+09	9.19678e+08	1.01485e+09
P07384	CAPN1	CAPN1	7.27708e+06	5.69875e+06	7.53874e+06	2.75157e+06	1.6598e+06	1.80589e+06	4.62672e+06	6.30851e+06	5.13568e+06	5.75703e+06	6.0771e+06	5.90583e+06
P07437	TUBB		3.07127e+08	3.41786e+08	3.21895e+08	1.30416e+08	1.24941e+08	1.19674e+08	5.3456e+08	4.97765e+08	4.1481e+08	1.96251e+08	2.46329e+08	2.44678e+08
P07602;P07602-2	PSAP		1.17021e+08	1.43931e+08	1.09247e+08	9.73539e+07	1.07996e+08	1.01588e+08	7.9016e+07	9.02967e+07	9.78019e+07	8.6993e+07	7.11059e+07	6.95953e+07
P07602-3	PSAP			273439	244216				890151	557616
P07711-3;P07711	CTSL	CTSL	4.58539e+06	9.01884e+06	5.48573e+06	1.48958e+07	1.25147e+07	1.39239e+07	7.23627e+06	1.2367e+07	1.14877e+07	1.02993e+07	6.8883e+06	1.00232e+07
P07737	PFN1	PFN1	5.96228e+08	5.0197e+08	5.13357e+08	3.38929e+08	3.62652e+08	3.38125e+08	2.9687e+08	3.4669e+08	3.25222e+08	6.85099e+08	6.1185e+08	6.82405e+08
P07741;P07741-2	APRT		2.34068e+07	2.58197e+07	3.48131e+07	1.2107e+07	9.54269e+06	9.28023e+06	4.31692e+07	2.52162e+07	1.69832e+07	2.34792e+07	2.15908e+07	2.01154e+07
P07814	EPRS	EPRS1	4.26601e+07	4.50403e+07	4.36585e+07	4.74387e+07	5.29386e+07	4.99471e+07	5.44198e+07	6.56153e+07	5.59538e+07	4.90119e+07	4.53283e+07	4.99016e+07
P07858	CTSB	CTSB	1.57729e+08	1.80419e+08	1.44665e+08	1.2479e+08	1.37841e+08	1.36258e+08	8.86863e+07	1.31042e+08	1.03026e+08	1.48519e+08	1.23664e+08	1.11386e+08
P07900;P07900-2	HSP90AA1	HSP90AA1	2.21209e+08	2.04456e+08	2.06742e+08	1.14611e+08	1.04388e+08	1.09057e+08	1.88968e+08	2.1414e+08	2.0196e+08	2.34555e+08	2.34501e+08	2.11652e+08
P07910;P07910-3	HNRNPC		3.28632e+06	4.00165e+06	4.09442e+06	705365	1.94978e+06	1.55e+06	7.39165e+06	5.15963e+06	6.07698e+06	2.31384e+06	1.96753e+06	3.78517e+06
P07910-2;P07910-4	HNRNPC		3.28326e+08	3.5875e+08	3.20353e+08	5.18566e+08	5.51593e+08	5.49829e+08	4.03688e+08	3.96936e+08	3.28598e+08	3.66032e+08	3.14441e+08	3.25893e+08
P07919	UQCRH		8.42051e+07	1.56546e+08	1.05397e+08	8.24035e+07	7.21608e+07	7.34361e+07	1.47893e+08	1.03905e+08	9.95009e+07	8.21677e+07	7.52737e+07	1.07859e+08
P07942	LAMB1	LAMB1	1.11431e+06	1.04018e+06	2.32655e+06	2.48304e+06	1.57741e+06	2.21743e+06	648139	1.0201e+06	1.54094e+06	1.49477e+06	1.12864e+06	1.15757e+06
P07947	YES1		1.14963e+07	2.30956e+07	1.39323e+07	2.10715e+07	2.3702e+07	2.7701e+07	1.52497e+07	2.00378e+07	1.60455e+07	1.3461e+07	1.17146e+07	1.16745e+07
P07948-2;P07948	LYN		931708	259553	631171	1.89654e+06	2.22236e+06	2.22681e+06	792589	968920	282813	535032	347888	1.17583e+06
P07951	TPM2		4.54549e+06	6.32381e+06	4.79592e+06	7.9958e+06	7.07424e+06	8.45423e+06	5.2821e+06	9.59593e+06	6.01523e+06	1.11204e+07	7.61139e+06	7.25941e+06
P07951-2;P07951-3	TPM2		5.8744e+07	5.64524e+07	5.53351e+07	7.30831e+07	8.25788e+07	5.90865e+07	8.72964e+07	6.22626e+07	6.10715e+07	7.29851e+07	6.55545e+07	6.85528e+07
P07954-2;P07954	FH	FH	5.72774e+07	5.94219e+07	6.42833e+07	7.03864e+07	6.7721e+07	7.61826e+07	7.8142e+07	7.80031e+07	9.15527e+07	6.3392e+07	6.88926e+07	6.01579e+07
P07992-4;P07992;P07992-2;P07992-3	ERCC1		975022	675586	1.06001e+06	477895		107238	608566	527482	1.80407e+06	1.23941e+06	2.00312e+06	462491
P08047-3;P08047;P08047-2	SP1	SP1	2.10829e+06	1.72558e+06	2.03436e+06	3.74674e+06	4.08112e+06	3.91722e+06	1.93816e+06	2.29946e+06	1.93704e+06	3.92778e+06	2.63971e+06	2.93171e+06
P08069	IGF1R	IGF1R	219888	226895	396752	682101	613069	669347	398362	538198	214245	276841	370916	315784
P08133;P08133-2	ANXA6		4.23582e+07	2.84774e+07	2.40708e+07	3.59437e+07	3.76219e+07	3.35868e+07	3.27917e+07	3.6719e+07	3.29415e+07	2.79254e+07	2.61116e+07	7.26221e+07
P08134	RHOC		1.59302e+07	8.64299e+06	2.10975e+07	2.662e+07	1.26047e+07	1.37462e+07	6.32122e+06	1.39039e+07	6.79741e+06	1.73664e+07	3.05135e+07	9.21409e+06
P08151;P08151-2;P08151-3	GLI1	GLI1	408296	511525									86843.6
P08174-4;P08174;P08174-3;P08174-5;P08174-2;P08174-6;P08174-7	CD55		423995	540642	2.30276e+06	1.73372e+06	1.42099e+06	1.72514e+06	1.65393e+06	1.51978e+06	1.98932e+06	866254	1.03634e+06	1.02502e+06
P08183-2;P08183	ABCB1			83054.4	403455	53039.4			239495	243500	354072	100297	96687.5	31025.5
P08195-3;P08195;P08195-4	SLC3A2		1.0577e+06	664212	1.67413e+06	2.31679e+06	1.12804e+06	2.80542e+06	1.58409e+06	1.51879e+06	1.68547e+06	1.46742e+06	1.8444e+06	617156
P08195-2	SLC3A2		1.46181e+08	1.32038e+08	1.645e+08	2.38401e+08	2.43195e+08	2.08289e+08	1.89993e+08	2.0906e+08	2.33216e+08	1.31776e+08	1.49356e+08	1.36974e+08
P08236;P08236-2;P08236-3	GUSB		1.44204e+06	1.81824e+06	1.79599e+06	669229	980002	643656	2.39495e+06	2.46556e+06	1.77662e+06	1.73894e+06	901179	2.0972e+06
P08237-2;P08237;P08237-3	PFKM		8.41565e+06	6.20017e+06	1.11011e+07	5.49041e+06	5.52686e+06	6.63045e+06	6.22573e+06	7.56317e+06	5.76463e+06	9.11137e+06	9.39622e+06	1.01861e+07
P08238	HSP90AB1		8.87594e+08	8.57044e+08	8.1079e+08	7.25578e+08	7.20176e+08	7.08361e+08	7.04703e+08	7.90132e+08	7.62239e+08	1.07221e+09	1.1392e+09	1.04583e+09
P08240;P08240-2	SRPR		6.6891e+06	1.00121e+07	8.50633e+06	1.42918e+07	1.49628e+07	1.49343e+07	1.23644e+07	1.27956e+07	1.36223e+07	9.4499e+06	8.96954e+06	1.08247e+07
P08243;P08243-2;P08243-3	ASNS		9.07265e+06	4.63567e+06	6.66428e+06	2.23229e+06	2.07467e+06	2.0464e+06	4.94656e+06	3.81031e+06	3.67555e+06	8.33702e+06	5.8316e+06	4.9876e+06
P08397-2;P08397;P08397-4;P08397-3	HMBS		1.26322e+06	977824	2.06762e+06	1.25692e+06	1.04524e+06	1.34451e+06	1.38685e+06	1.02833e+06	1.86157e+06	4.86014e+06	3.0602e+06	3.8853e+06
P08559;P08559-4;P08559-3;P08559-2	PDHA1		2.54216e+07	3.57115e+07	3.3655e+07	5.93188e+07	5.58677e+07	4.62861e+07	4.33273e+07	3.97055e+07	4.0637e+07	3.34101e+07	2.84096e+07	3.23329e+07
P08572	COL4A2		754361	184576	473000	315584	645209	458904	245972	312826	225658	526898	561160	632175
P08574	CYC1		5.28839e+07	6.07421e+07	6.24237e+07	4.08184e+07	4.39836e+07	4.69485e+07	4.92676e+07	4.80927e+07	4.87855e+07	4.54282e+07	3.28743e+07	3.19113e+07
P08579	SNRPB2		1.16652e+07	1.56748e+07	8.04481e+06	1.65247e+07	1.64594e+07	1.24682e+07	2.97396e+07	3.45609e+07	3.57775e+07	2.40031e+07	2.37242e+07	2.70741e+07
P08581-2;P08581	MET	MET	939076	1.26063e+06	1.05447e+06	1.45246e+06	1.64656e+06	2.15177e+06	1.84881e+06	1.98662e+06	1.54628e+06	752882	827738	763839
P08582	MFI2		794827	378207	1.52123e+06	301325	622171	198118	1.28229e+06	647352	778292	204891	780170	783244
P08621;P08621-2;P08621-3	SNRNP70		5.51871e+07	6.45179e+07	5.20029e+07	6.74971e+07	5.73815e+07	5.8896e+07	5.22631e+07	6.15512e+07	5.22009e+07	7.31529e+07	5.96967e+07	6.84034e+07
P08648	ITGA5	ITGA5	4.71228e+06	3.3583e+06	2.80934e+06	5.08011e+06	4.65092e+06	7.20892e+06	4.90813e+06	5.76706e+06	6.84206e+06	3.76893e+06	4.21405e+06	3.56731e+06
P08651-5;P08651-6;P08651	NFIC		1.08528e+07	1.30008e+07	1.15274e+07	1.17292e+07	8.8229e+06	1.16354e+07	1e+07	1.61821e+07	9.11933e+06	1.20793e+07	9.76295e+06	1.05467e+07
P08651-4;P08651-3;P08651-2	NFIC		553534	557808	398597				553298	575476	976734	140270	188265	124727
P08670	VIM		2.28901e+09	2.60458e+09	2.29047e+09	3.36939e+09	3.81655e+09	3.77608e+09	2.77937e+09	2.43946e+09	2.53332e+09	2.28221e+09	2.39754e+09	2.47703e+09
P08708	RPS17		3.85947e+08	4.70524e+08	4.86698e+08	3.97563e+08	3.92543e+08	3.75893e+08	3.42149e+08	3.79523e+08	4.22554e+08	4.31649e+08	4.21929e+08	5.96221e+08
P08754	GNAI3		2.2492e+07	2.56118e+07	3.518e+07	3.81412e+07	3.8549e+07	3.74633e+07	3.62681e+07	2.86344e+07	2.88378e+07	2.80939e+07	2.52048e+07	2.82782e+07
P08758	ANXA5	ANXA5	2.35659e+08	2.71687e+08	3.2509e+08	7.0499e+07	9.15153e+07	5.46179e+07	1.48498e+08	1.3508e+08	1.32367e+08	2.06423e+08	2.32075e+08	2.27412e+08
P08865	RPSA		3.62852e+08	3.55402e+08	2.82657e+08	2.62725e+08	3.49146e+08	2.55964e+08	3.93222e+08	3.52882e+08	3.21182e+08	3.22911e+08	3.32854e+08	3.62794e+08
P08962-3;P08962-2;P08962	CD63		3.0409e+07	2.10114e+07	1.77291e+07	2.49397e+07	2.33539e+07	2.59174e+07	1.25283e+07	1.36876e+07	1.3216e+07	2.24261e+07	2.6831e+07	2.62867e+07
P09001	MRPL3		8.83271e+06	9.57915e+06	5.97064e+06	1.02245e+07	1.25246e+07	8.80641e+06	8.74368e+06	9.85817e+06	1.20747e+07	5.99944e+06	4.86035e+06	4.48311e+06
P09012	SNRPA		6.57668e+07	4.98496e+07	5.35793e+07	6.6763e+07	5.88922e+07	5.9705e+07	5.54771e+07	6.24749e+07	5.37169e+07	5.70433e+07	5.62702e+07	6.20656e+07
P09038-2;P09038-3;P09038-1;P09038	FGF2	FGF2	606410	368863	513216	844526	1.54322e+06	786022	2.48411e+06	1.76218e+06	887429	867786		1.4243e+06
P09104;P09104-2	ENO2		3.07127e+07	2.48189e+07	2.83877e+07	5.47981e+06	8.89359e+06	8.03844e+06	2.35184e+07	1.37174e+07	1.48867e+07	2.16165e+07	1.77141e+07	2.17035e+07
P09110;P09110-2	ACAA1		9.47524e+06	8.25233e+06	8.08119e+06	1.25149e+07	1.0125e+07	1.05159e+07	9.58284e+06	1.17915e+07	8.90261e+06	9.93779e+06	8.88409e+06	8.68493e+06
P09132	SRP19		1.16877e+07	1.35694e+07	2.2816e+07	1.55495e+07	1.87956e+07	8.9792e+06	1.76288e+07	2.33737e+07	2.11511e+07	2.24253e+07	2.72849e+07	2.13779e+07
P09211	GSTP1		3.09671e+08	3.29739e+08	3.28386e+08	1.25615e+08	1.75374e+08	1.69847e+08	2.15588e+08	2.07959e+08	1.87518e+08	2.39602e+08	2.85105e+08	3.69344e+08
P09234	SNRPC		5.2901e+07	3.25967e+07	3.99605e+07	2.60278e+07	2.37713e+07	2.81539e+07	3.9926e+07	4.03019e+07	3.33009e+07	3.98415e+07	3.45129e+07	4.07849e+07
P09382	LGALS1		8.5961e+08	7.63765e+08	7.93021e+08	1.21447e+09	1.13499e+09	1.19263e+09	1.18299e+09	1.08797e+09	1.07295e+09	1.16803e+09	1.30525e+09	1.11349e+09
P09417;P09417-2	QDPR		6.23565e+06	5.23668e+06	4.6407e+06			979406	855718	1.15355e+06		1.86172e+06	3.93573e+06	1.37157e+06
P09429	HMGB1	HMGB1	3.69843e+08	5.0527e+08	3.28013e+08	2.01123e+08	2.0508e+08	1.97282e+08	2.66037e+08	2.7028e+08	2.73741e+08	3.71807e+08	4.14202e+08	3.91348e+08
P09455;P09455-2;P09455-3	RBP1		2.3317e+07	1.2994e+07	1.21553e+07	3.67235e+06	4.38157e+06	2.24337e+06	4.30054e+06	2.98062e+06	3.20125e+06	1.74637e+07	1.30496e+07	1.99064e+07
P09471-2;P09471	GNAO1			184980		405557	974412	1.0985e+06				339087
P09486	SPARC		1.17892e+07	1.36224e+07	1.01214e+07	2.9555e+07	2.65817e+07	1.92197e+07	2.49103e+07	2.72532e+07	2.79666e+07	1.18748e+07	1.35787e+07	1.24241e+07
P09493-10;P09493-4;P09493	TPM1		512134		842710	568406			1.02371e+06		602601
P09493-2	TPM1		2.34041e+06	3.06309e+06	1.77714e+06	3.11766e+06	3.80331e+06	3.10132e+06		2.48679e+06	1982350	2.05381e+06	1.87494e+06	1.85055e+06
P09493-3;P09493-9;P09493-8;P09493-7	TPM1		1.32091e+08	1.31711e+08	1.14418e+08	1.77973e+08	1.86031e+08	1.65157e+08	1.32462e+08	1.39248e+08	1.27553e+08	1.34442e+08	1.19001e+08	1.66707e+08
P09493-5	TPM1		3.78344e+06	4.91231e+06	4.49083e+06	6.34642e+06	6.72467e+06	5.07869e+06	4.70007e+06	5.53181e+06	5.13078e+06	7.11148e+06	1.79577e+06	6.24337e+06
P09496-2;P09496-4;P09496-3;P09496;P09496-5	CLTA		7.6147e+07	7.80315e+07	5.88335e+07	1.2075e+08	8.66875e+07	1.26993e+08	7.62838e+07	8.23758e+07	7.34522e+07	1.51047e+08	1.45017e+08	1.39405e+08
P09497-2;P09497	CLTB		5.11433e+06	6.26415e+06	2.37624e+06	1.33167e+07	1.64455e+07	1.40424e+07	7.38297e+06	9.68602e+06	7.63491e+06	1.30995e+07	3.8989e+06	1.42661e+07
P09525-3;P09525;P09525-2	ANXA4		5.1766e+06	1.05355e+07	8.85496e+06	1.52638e+06	2.52758e+06		3.77059e+06	4.43769e+06	3.47527e+06	6.89916e+06	7.9195e+06	9.88189e+06
P09543-2;P09543	CNP		1.40196e+07	1.72808e+07	2.78999e+07	2.48271e+07	2.4666e+07	2.342e+07	2.64564e+07	1.26101e+07	2.46416e+07	2.22982e+07	1.71556e+07	2.02211e+07
P09601	HMOX1	HMOX1	1.73419e+07	2.35084e+07	2.34439e+07	1.88936e+07	1.43307e+07	1.47306e+07	1.17373e+07	1.17994e+07	1.91406e+07	1.59319e+07	1.53238e+07	1.41883e+07
P09603-3;P09603-2;P09603	CSF1	CSF1							388140		255129
P09619	PDGFRB	PDGFRB	879003	280242	752684	42980			463686	536204	515594	109274	133598
P09622;P09622-2;P09622-3	DLD		4.6846e+07	4.45486e+07	3.70668e+07	5.25076e+07	5.3955e+07	4.56544e+07	4.60565e+07	4.74905e+07	5.36994e+07	2.9324e+07	2.67396e+07	2.44168e+07
P09651;P09651-3;Q32P51	HNRNPA1;HNRNPA1L2		6.63869e+08	7.751e+08	7.1267e+08	8.61362e+08	8.13853e+08	1.05563e+09	8.37234e+08	8.49159e+08	8.28989e+08	7.34171e+08	5.09748e+08	6.7147e+08
P09651-2;A0A2R8Y4L2	HNRNPA1		2.08682e+06	2.31581e+06	2.3717e+06	5.51423e+06	5.43955e+06	3.72713e+06	4.45407e+06	3.78957e+06	3.68971e+06	2.66501e+06	2.97932e+06	2.17703e+06
P09661	SNRPA1		7.8204e+07	7.77467e+07	6.6807e+07	5.53723e+07	6.12315e+07	7.00183e+07	5.9052e+07	5.72975e+07	6.22782e+07	8.31711e+07	8.5913e+07	8.33645e+07
P09669	COX6C		3.85363e+06	3.45635e+06	7.36467e+06	5.64997e+06	3.5546e+06	3.72625e+06	8.65882e+06	1.01494e+07	9.22879e+06	3.3921e+06	2.59232e+06	6.76597e+06
P09874	PARP1	PARP1	1.05824e+08	1.10965e+08	9.65796e+07	9.70472e+07	9.60552e+07	9.74277e+07	1.1151e+08	1.14829e+08	1.38346e+08	1.27181e+08	1.16289e+08	1.22248e+08
P09884	POLA1		526072	745704	641341	758419	573245	789540	1.39729e+06	1.07328e+06	969764	700310	449029	846670
P09914-2;P09914	IFIT1			113034		775892		248021	1.04429e+06	880255	1.22565e+06			196841
P09936	UCHL1		9.86884e+06	2.40492e+06	4.55755e+06	4.98304e+06	1.10155e+07	4.55196e+06			1.34741e+06	1.12291e+06	1.29459e+06	3.52321e+06
P09960;P09960-4;P09960-2;P09960-3	LTA4H		1.87986e+07	1.73722e+07	2.12799e+07	4.8752e+06	7.23271e+06	5.39731e+06	9.71803e+06	1.19592e+07	1.45807e+07	1.88784e+07	1.54751e+07	1.51725e+07
P09972	ALDOC		1.6641e+07	1.32182e+07	1.63251e+07	1.95282e+07	1.22303e+07	1.15517e+07	9.10664e+06	1.19463e+07	1.1908e+07	2.11738e+07	2.79786e+07	2.57509e+07
P0C0L4;P0C0L5;P0C0L4-2	C4A;C4B		63275.8	71793.4	162888	507391	712614	551602	667569	700783	758993	17165.8	73574.2	130887
Q71UI9;P0C0S5;Q71UI9-4;Q71UI9-2;Q71UI9-3	H2AFV;H2AFZ		5.62952e+08	5.65881e+08	5.9923e+08	1.00295e+09	1.11323e+09	1.04206e+09	5.94617e+08	5.65167e+08	3.84011e+08	4.09246e+08	5.23469e+08	6.17594e+08
Q99878;Q96KK5;Q9BTM1;P0C0S8;P20671;Q9BTM1-2	HIST1H2AJ;HIST1H2AH;H2AFJ;HIST1H2AG;HIST1H2AD		1.4274e+07	8.337e+06	8.23721e+06	1.21825e+06		565086	2.4367e+07	2.66559e+07	4.61869e+07	4.23384e+06	3.28343e+06	2.66999e+06
P0C7I6-6;P0C7I6-8;P0C7I6-7;P0C7I6	CCDC159		7.47756e+06	1.01458e+07	4.87222e+06	3.1454e+07	4.48922e+07	2.85276e+07	1.38256e+07	2.03246e+07	2.02918e+07			8.90194e+06
P0C7P3-2;P0C7P3	SLFN14								674904
P0C7U0	ELFN1		1.04458e+06	707946	1.20566e+06	1.79066e+06	1.24979e+06	1.24248e+06	1.0003e+06	1.50876e+06	892744	1.41488e+06	1.59309e+06	1.56428e+06
P0CAP2;P0CAP2-3	POLR2M			277297		460096	158188	173892	31492.5	37737			163648	165577
P0CB38	PABPC4L		640819			3.26253e+06	2.99281e+06	2.86786e+06				4.6878e+06	4.05486e+06	4.02369e+06
P0CG13	CHTF8		2.55006e+06	1.48916e+06	1.50208e+06				638628	967322	1.03199e+07	1.30666e+06	2.64694e+06	1.50219e+06
P0CG35;P0CG34	TMSB15B;TMSB15A		1.2501e+07	1.2206e+07	5.2902e+06	1.10242e+07	5.5301e+06	4.71757e+06	3.76367e+06		746044	1.8346e+07	1.56607e+07	1.52321e+07
P0CG39	POTEJ			26422	10420.7		277629	11389.1		50516.7	186005			10535.4
Q7L2R6-2;Q7L2R6-3;Q8N782;Q5VIY5;Q7L2R6;Q6ZN06;P17035;P0CJ79	ZNF765;ZNF525;ZNF468;ZNF813;ZNF28;ZNF888		402491	378149		516233		397760	370114			438573	533698
P0DI82;P0DI81;P0DI81-3	TRAPPC2B;TRAPPC2			661691		869242	636246	689895	582659	1.44219e+06	2.86723e+06	1.654e+06	1.69358e+06	1.47059e+06
P0DI83	RAB34		501898	508513	271721	406454	317007		226113	312638	366760	521989		494313
P0DJR0	GIMD1				2.10844e+06
P0DMU9;P0DMV0;P0DMU8;P0DMU7	CT45A10;CT45A7;CT45A5;CT45A6			803852		1.17329e+06	914707	1.17881e+06	710166		810845	802070	1.05204e+06
Q8NHU0;Q5HYN5;Q5DJT8;P0DMV2;P0DMV1	CT45A3;CT45A1;CT45A2;CT45A9;CT45A8		9.54892e+07	7.57395e+07	7.88435e+07	8.29207e+07	7.25242e+07	5.38397e+07	5.03279e+07	5.53012e+07	4.96971e+07	9.98834e+07	8.18147e+07	7.23183e+07
P0DMV8;P0DMV9;P0DMV8-2	HSPA1A;HSPA1B	HSPA1A	3.23833e+08	2.78077e+08	2.95437e+08	2.24305e+08	2.07067e+08	2.03731e+08	2.30453e+08	2.62412e+08	2.54138e+08	3.28173e+08	3.20493e+08	3.16828e+08
P0DP25;P0DP24;P0DP23			4.36909e+08	3.3685e+08	3.8118e+08	6.27285e+08	5.04454e+08	5.67269e+08	4.56839e+08	4.65479e+08	4.93093e+08	5.13227e+08	5.54128e+08	4.84811e+08
P0DPB6			4.61594e+06	3.41757e+06	3.04156e+06	4.29458e+06		3.21315e+06	3.97241e+06	5.57894e+06	1.32716e+06		754155	147302
P0DPH8;P0DPH7;P0DPH7-2;Q6PEY2	TUBA3E		1.83304e+07	1.72615e+07	1.224e+07	8.8864e+06	6.39111e+06	8.71026e+06	1.42431e+07	1.30506e+07	1.61304e+07	1.90078e+07	2.27916e+07	2.21251e+07
P0DTL6-2;P0DTL6-1;P0DTL6			247916		593375	316253		59694.7		278426	245185	218823	220428	173997
P10109	FDX1		1.77265e+06	3.07425e+06	1.40815e+06	5.24178e+06	7.21007e+06	5.46385e+06	4.6314e+06	2.64118e+06	2.20398e+06	2.97728e+06	1.17098e+06	3.33949e+06
P10114	RAP2A			194939	179619				764155	308212
P10155-2;P10155-3;P10155-5;P10155-4;P10155	TROVE2		2.665e+06	883583	1.033e+06	557231		555017	1.38861e+06	1.20971e+06	1.15432e+06	1.17208e+06	1.29478e+06	2.22661e+06
P10253	GAA		1.58178e+07	1.80188e+07	1.98124e+07	1.26428e+07	1.46014e+07	9.70393e+06	1.84725e+07	1.5934e+07	1.58331e+07	1.53053e+07	1.98447e+07	1.54216e+07
P10301	RRAS		5.21102e+06	5.70538e+06	6.17705e+06	2.06767e+07	2.2162e+07	1.74932e+07	1.08204e+07	1.06653e+07	9.01119e+06	1.54256e+07	1.44227e+07	1.19251e+07
P10321;P10321-2	HLA-C	HLA-C	1.31066e+07	9.28115e+06	1.15567e+07	2.26557e+07	2.14644e+07	2.20805e+07	3.33965e+07	4.50764e+07	3.94564e+07	1.49385e+07	1.83051e+07	1.74204e+07
P10398	ARAF	ARAF							105697	180712
P10412;P16402	HIST1H1E;HIST1H1D		1.98204e+09	1.80188e+09	1.29647e+09	2.51697e+09	2.53528e+09	2.31518e+09	1.01951e+09	1.2621e+09	1.35765e+09	2.14442e+09	1.69948e+09	1.78578e+09
P10515	DLAT		3.10488e+07	1.86279e+07	2.4478e+07	3.80009e+07	3.96393e+07	3.11994e+07	3.53054e+07	3.0729e+07	2.92615e+07	2.3647e+07	2.69585e+07	1.96379e+07
P10586-2;P10586	PTPRF		1.30374e+06	1.65524e+06	1.83651e+06	4.19897e+06	3.55275e+06	2.94392e+06	3.26298e+06	2.97675e+06	3.01796e+06	1.59043e+06	1.72726e+06	1.3469e+06
P24468-3;P24468-2;P24468;P10589	NR2F2;NR2F1				2.43319e+06				1.92773e+06	1.31806e+06
P10599;P10599-2	TXN		8.89813e+07	6.47267e+07	4.37905e+07	3.92913e+07	3.59449e+07	2.65198e+07	3.73684e+07	4.27417e+07	3.28076e+07	4.55691e+07	5.4821e+07	7.27156e+07
P10606	COX5B		8.35688e+07	7.08706e+07	6.00087e+07	1.17354e+08	1.23159e+08	1.11357e+08	6.0759e+07	7.52765e+07	8.22955e+07	9.5556e+07	7.2184e+07	8.06974e+07
P10619-2;P10619	CTSA		1.09184e+07	8.61461e+06	9.17043e+06	1.14903e+07	8.71495e+06	7.37643e+06	6.32015e+06	1.04351e+07	1.18982e+07	1.00106e+07	1.01274e+07	9.29574e+06
P10620;P10620-2	MGST1		1.14945e+07	1.02093e+07	9.17951e+06	1.65084e+07	1.52822e+07	1.70081e+07	2.09804e+07	2.11967e+07	1.73404e+07	1.7888e+07	1.72212e+07	1.07143e+07
P10644;P10644-2	PRKAR1A		1.08079e+07	1.21155e+07	1.0842e+07	9.49965e+06	9.9976e+06	9.90515e+06	7.06186e+06	1.21537e+07	1.30124e+07	1.09297e+07	1.1961e+07	9.80656e+06
P10768	ESD		2.66392e+07	1.5339e+07	2.21296e+07	7.01857e+06	1.33768e+07	1.39257e+07	2.47104e+07	2.83724e+07	1.98453e+07	2.7115e+07	2.39763e+07	2.33669e+07
P10809	HSPD1	HSPD1	7.82776e+08	8.28158e+08	8.4398e+08	1.22199e+09	1.25386e+09	1.31086e+09	1.24425e+09	1.01087e+09	1.12862e+09	7.94793e+08	7.74061e+08	7.89574e+08
P10909-4;P10909-6;P10909;P10909-5;P10909-2;P10909-3	CLU		5.15908e+06	5.57837e+06	4.24268e+06	5.57313e+06	4.98895e+07	5.36565e+06	3.25518e+06	7.07083e+06	5.63437e+06	3.97075e+06	3.43388e+06	3.89271e+06
P10914	IRF1	IRF1				771715	906468	494796	1.13266e+06	488528	1.02461e+06	4.28003e+06	3.15174e+06	3.82819e+06
P10915	HAPLN1		509492		248590	1.82459e+06	3.32514e+06	2.09007e+06	2.81565e+06	586966	1.51524e+06	332623		295285
P11021	HSPA5	HSPA5	3.34383e+08	3.20463e+08	3.21814e+08	6.89132e+08	7.37208e+08	7.07277e+08	4.63842e+08	4.80163e+08	4.26681e+08	3.93774e+08	3.65083e+08	3.75711e+08
P11047	LAMC1	LAMC1	2.01223e+06	3.49782e+06	2.47723e+06	5.55257e+06	6.54711e+06	7.42407e+06	3.45192e+06	3.213e+06	2.91079e+06	1.28008e+06	2.47785e+06	2.59599e+06
P11117;P11117-2	ACP2		2.0063e+06	3.47319e+06	3.43263e+06	1.70533e+06	1.44009e+06	1.4757e+06	1.76015e+06	2.58889e+06	1.16793e+06	926072	1.09762e+06	1.93281e+06
P11137;P11137-3;P11137-2	MAP2		549481	1.65206e+06	575575	144747	112225	103573	211286	344656	468034	664419	690705	678772
P11137-4	MAP2		123697	217504
P11142;P11142-2	HSPA8		9.70169e+08	8.46575e+08	7.83133e+08	8.97041e+08	8.60746e+08	8.6131e+08	7.10644e+08	7.56565e+08	7.90555e+08	1.07788e+09	1.15595e+09	1.0791e+09
P11166	SLC2A1	SLC2A1	1.40843e+07	1.79948e+07	3.32911e+07	4.58138e+07	4.70158e+07	2.92194e+07	3.06712e+07	2.93131e+07	3.68644e+07	1.44843e+07	2.38269e+07	2.91737e+07
P11169	SLC2A3		6.88087e+06	3.63311e+06	4.49476e+06	2.57831e+06	2.71254e+06	1.8377e+06	3.90022e+06	2.57768e+06	2.8754e+06	4.36558e+06	5.22042e+06	5.7565e+06
P11171-2;P11171;P11171-4;P11171-3;P11171-7;P11171-5;P11171-6	EPB41		437906	260795	174660	1.40926e+06	1.38117e+06	1.39335e+06	289895	201956	811411	572861	1.26214e+06	243888
P11172;P11172-3;P11172-2	UMPS		1.85668e+07	1.76801e+07	2.07981e+07	8.45537e+06	6.09789e+06	2.45749e+07	2.3572e+07	1.98443e+07	8.56161e+06	1.83277e+07	1.78483e+07	1.10468e+07
P11177;P11177-2;P11177-3	PDHB	pdhB	4.70724e+07	4.92366e+07	4.55352e+07	6.60305e+07	8.30223e+07	7.08449e+07	4.84677e+07	5.622e+07	5.43921e+07	5.48145e+07	5.85396e+07	5.70316e+07
P11182	DBT		325388	473083	1.16695e+06	690568	642899	520634	1.47601e+06	429570	469384	854459	1.52848e+06	495322
P11216	PYGB		1.00486e+07	1.06962e+07	1.04701e+07	4.21594e+06	4.22126e+06	3.96133e+06	5.18554e+06	8.00669e+06	8.72759e+06	1.20333e+07	1.26928e+07	9.55115e+06
P11217;P11217-2	PYGM		369547	283253	317238	144530	189188	131453	591701	750384	456315	367763	187209	401944
P11233	RALA	RALA	1.2846e+07	4.5202e+06	4.42189e+06	1.98839e+07	2.13442e+07	2.13111e+07	6.23997e+06	1.05254e+07	9.80208e+06	9.04703e+06	1.33417e+07	9.73499e+06
P11234;P11234-2;P11234-3	RALB	RALB	1.42776e+07	1.56209e+07	1.75759e+07	3.21163e+07	2.81233e+07	3.18691e+07	1.79595e+07	2.15797e+07	2.36603e+07	2.8221e+07	2.30362e+07	2.32795e+07
P11279;P11279-2	LAMP1	LAMP1	6.41789e+07	7.53469e+07	9.93372e+07	7.79367e+07	8.39371e+07	6.89074e+07	4.10214e+07	5.3796e+07	5.30242e+07	7.48341e+07	6.38017e+07	7.7667e+07
P11310;P11310-2	ACADM		1.71433e+07	2.41377e+07	2.01984e+07	2.15593e+07	1.9524e+07	2.08362e+07	1.74162e+07	2.58859e+07	2.07155e+07	2.59983e+07	1.92985e+07	1.30462e+07
P11362-4;P11362-6;P11362-20;P11362-2;P11362-13;P11362-11;P11362-19;P21802-3;P21802-16;P21802;P11362-7;P21802-17;P21802-5;P22607-2;P22607;P22455;P21802-6;P11362;P21802-2;P21802-15;P21802-8;P11362-9;P11362-5;P21802-22;P21802-4;P22607-3;P21802-18;P21802-20;P21802-21;P21802-23;P11362-14;P11362-3;P22455-2;P11362-21	FGFR1;FGFR2;FGFR3;FGFR4	FGFR1;FGFR2;FGFR3;FGFR4	1.48967e+06	2.01617e+06			170662	422279		719943
P11387	TOP1		3.55618e+07	3.38553e+07	3.37084e+07	6.24495e+07	5.94097e+07	5.93767e+07	2.7465e+07	4.22178e+07	3.67206e+07	5.03415e+07	4.58488e+07	4.50632e+07
P11388;P11388-2;P11388-3;P11388-4	TOP2A		3.50541e+07	3.42931e+07	2.83897e+07	6.51511e+07	6.40497e+07	6.26567e+07	5.61589e+07	5.56425e+07	4.86047e+07	4.14239e+07	4.12137e+07	4.46257e+07
P11413;P11413-2;P11413-3	G6PD		1.01321e+08	1.26188e+08	1.3764e+08	3.09547e+07	2.96217e+07	2.9193e+07	9.43818e+07	8.57166e+07	9.70624e+07	8.71998e+07	9.89427e+07	6.85139e+07
P11441	UBL4A		9.47614e+06	7.70481e+06	6.72284e+06	3.25258e+06	2.7341e+06	2.04991e+06	2.87984e+06	4.23637e+06	3.93192e+06	8.18614e+06	5.56174e+06	7.08967e+06
P11474-2;P11474	ESRRA		602114	436951		36333.6			62074.9			95624.9	100674	250158
P11498	PC		1.87995e+06	2.37865e+06	2.46877e+06	2.04255e+06	2.12888e+06	1.78669e+06	2.86462e+06	3.04174e+06	2.75734e+06	1.9452e+06	2.29762e+06	2.17825e+06
P11532-3;P11532-2;P11532-4;P11532-11;P11532;P11532-13;P11532-16;P11532-12;P11532-15;P11532-14	DMD		187510	297870	107967	193112	223976	272716			165922	151545	292346	196671
P11586	MTHFD1		8.0136e+07	8.82476e+07	8.71244e+07	6.67728e+07	6.41051e+07	5.97182e+07	8.24368e+07	8.39713e+07	8.84129e+07	1.30191e+08	1.21219e+08	1.15763e+08
P11717	IGF2R		6.00056e+06	8.41995e+06	7.58147e+06	1.07376e+07	1.02425e+07	8.68125e+06	7.55045e+06	7.70248e+06	5.89129e+06	8.94669e+06	9.52697e+06	8.9339e+06
P11766	ADH5		3.21056e+07	3.23446e+07	3.38213e+07	1.6559e+07	2.06882e+07	1.62665e+07	1.63451e+07	1.7721e+07	2.12339e+07	3.76571e+07	4.83456e+07	3.81118e+07
P11802-2;P11802	CDK4	CDK4	2.32567e+06	2.13357e+06	369488				1.6628e+06	1.3254e+06	1.0703e+06	545418	396123
P11908;P11908-2	PRPS2		1.14082e+06	701643	958811	339093	2.31799e+06	627006	780289	290819		966895	1.25767e+06	542928
P11940;P11940-2	PABPC1		1.10173e+08	9.57944e+07	9.84845e+07	8.98803e+07	8.44514e+07	7.93233e+07	9.49388e+07	9.93904e+07	1.0444e+08	1.39106e+08	1.31124e+08	1.37886e+08
P12004	PCNA		1.44061e+08	1.54689e+08	1.82461e+08	1.40539e+08	1.31298e+08	1.62695e+08	1.8494e+08	2.02164e+08	1.67349e+08	1.9956e+08	1.69424e+08	1.88226e+08
P12081-4;P12081;P12081-3;P12081-2	HARS		9.19217e+06	8.70708e+06	9.61956e+06	5.47573e+06	4.76195e+06	5.09203e+06	6.89584e+06	6.16018e+06	5.81451e+06	1.36939e+07	7.3736e+06	1.13349e+07
P12109	COL6A1		8.28283e+06	7.66017e+06	6.83854e+06	6.40548e+06	8.02935e+06	7.49749e+06	7.93194e+06	6.9225e+06	6.56325e+06	6.20785e+06	4.96474e+06	4.72831e+06
P12110-3;P12110-2;P12110	COL6A2		1.71388e+06	1.23609e+06	1.2881e+06	1.86799e+06	1.81334e+06	2.54601e+06	1.29331e+06	884442	1.13058e+06	1.53873e+06	1.07459e+06	1.09106e+06
P12111-2;P12111;P12111-4;P12111-3;P12111-5	COL6A3		94401.9	292298	320625	389357	328233	203672	120104	1.84086e+06	127717	204002	205593	146233
P12235	SLC25A4		964598	2.69888e+06	3.01273e+06	2.50914e+06	1.95656e+06	1.87668e+06	1.82258e+06	1.29306e+06	3.98343e+06	976163	1.25805e+06	1.52916e+06
P12236	SLC25A6		6.00443e+07	6.14205e+07	7.49721e+07	2.83118e+07	2.22451e+07	2.24572e+07	5.71266e+07	7.66765e+07	1.31267e+08	3.15129e+07	2.66369e+07	2.79125e+07
P12268	IMPDH2		1.78721e+08	2.16599e+08	2.17909e+08	2.36019e+08	2.43503e+08	2.26052e+08	2.66222e+08	2.27545e+08	2.30352e+08	2.81276e+08	2.54655e+08	2.53475e+08
P12270	TPR	TPR	1.49812e+07	1.24109e+07	1.20042e+07	2.33751e+07	2.72778e+07	2.53473e+07	1.74347e+07	1.66137e+07	1.70442e+07	1.55344e+07	1.18659e+07	1.28044e+07
P12277	CKB		3.40287e+06	4.71919e+06	3.04902e+06	675281	673252	1.00741e+06	1.38744e+06	3.19692e+06	3.35057e+06	2.86231e+06	3.41808e+06	3.4418e+06
P12429	ANXA3				494741				375703	300185	156501	600189	421891	747302
P12532;P12532-2	CKMT1A		6.0969e+06	7.49389e+06	7.58913e+06	7.98307e+06	7.05191e+06	6.95508e+06	4.89672e+06	5.38774e+06	7.19372e+06	5.33753e+06	4.7965e+06	6.10559e+06
P12694;P12694-2	BCKDHA		2.70733e+06	3.35455e+06	1.734e+06	2.78224e+06	2.2182e+06	3.06219e+06	900275	976957	1.27063e+06	529319	1.05632e+06	1.01486e+06
P12814;P12814-3;P12814-2;P12814-4	ACTN1		3.00226e+08	3.47762e+08	3.21613e+08	2.16882e+08	2.07282e+08	2.20277e+08	2.98947e+08	3.02448e+08	2.94575e+08	3.53257e+08	3.28277e+08	3.38517e+08
P12883;P13533	MYH7;MYH6					225088		368595	121947	143524
P12931;P12931-2;P12931-3	SRC	SRC	606886	1.35165e+06	1.30242e+06	1.03434e+06	931524	1.17393e+06	806089	1.21735e+06	597210	1.24048e+06	1.34293e+06	1.1356e+06
P12955;P12955-3;P12955-2	PEPD		1.59212e+07	2.03975e+07	1.85626e+07	3.60595e+06	3.5275e+06	3.49806e+06	7.49075e+06	8.9624e+06	7.41165e+06	1.88975e+07	1.47967e+07	1.85334e+07
P12956;P12956-2	XRCC6		2.67515e+08	2.28031e+08	2.55665e+08	1.89784e+08	1.81719e+08	1.71136e+08	2.12466e+08	2.60566e+08	2.43977e+08	2.61324e+08	2.45292e+08	2.2096e+08
P13010	XRCC5		2.2714e+08	2.03089e+08	2.14543e+08	1.39905e+08	1.29119e+08	1.10216e+08	2.58623e+08	3.05087e+08	2.48551e+08	2.02777e+08	1.78264e+08	1.76051e+08
P13051;P13051-2	UNG		610166	1.84595e+06	421587	653159	978324	1.08239e+06		877457	483531	1.67131e+06	1.37433e+06	712515
P13073	COX4I1		9.07355e+07	7.00758e+07	4.90669e+07	1.20342e+08	1.20463e+08	1.29027e+08	6.91564e+07	7.64592e+07	7.25101e+07	1.08255e+08	8.60072e+07	9.44301e+07
P13196	ALAS1				271066	435265	516666	451547	181614	248967				430559
P13284	IFI30	IFI30	1.37914e+06	1.97306e+06	1.21302e+06	1.39123e+06	1.57187e+06	5.79653e+06	3.77127e+06	6.081e+06	4.83422e+06	2.83275e+06
P13473;P13473-2;P13473-3	LAMP2		1.15592e+07	1.80689e+07	1.63926e+07	1.29418e+07	1.07844e+07	1.0163e+07	1.43748e+07	1.23352e+07	1.05327e+07	1.0225e+07	1.35283e+07	9.87581e+06
P13489	RNH1		2.71901e+07	3.51293e+07	3.34988e+07	9.18315e+06	1.32445e+07	1.23478e+07	2.25635e+07	1.59648e+07	1.0454e+07	2.32755e+07	2.90862e+07	2.07363e+07
P13591-4;P13591-1;P13591;P13591-3;P13591-6;P13591-5	NCAM1	NCAM1	164145	529961	370758	2.64602e+06	2.65001e+06	2.12818e+06	328961	1.02694e+06	959025	400315	651615	851324
P13611-2;P13611-5;P13611	VCAN			135983	127077		155092	122916					81140
P13639	EEF2		2.9319e+08	3.15835e+08	2.82687e+08	1.53425e+08	1.49541e+08	1.44073e+08	2.28844e+08	2.29827e+08	2.35601e+08	3.57829e+08	3.28067e+08	2.88262e+08
P13667	PDIA4		1.11045e+08	1.26428e+08	1.05659e+08	1.95413e+08	1.77114e+08	1.84488e+08	1.05755e+08	1.18768e+08	1.26214e+08	1.50235e+08	1.13102e+08	1.3859e+08
P13674;P13674-2;P13674-3	P4HA1		1.77517e+07	1.93573e+07	2.36404e+07	3.25209e+07	3.51148e+07	3.52341e+07	2.52859e+07	2.44254e+07	2.4524e+07	2.33751e+07	1.72783e+07	2.11665e+07
P13682	ZNF35		2.04431e+06	981192	1.3387e+06	2.04239e+06	1.55724e+06	1.56085e+06	1.31243e+06	1.50053e+06	1.98224e+06	1.95976e+06	2.07049e+06	2.17497e+06
P13693;P13693-2	TPT1		1.23257e+08	1.62348e+08	1.10507e+08	6.22244e+07	6.27314e+07	5.51324e+07	1.03307e+08	9.02104e+07	6.28412e+07	1.46804e+08	1.10837e+08	1.18524e+08
P13716	ALAD			393959	441846				419012	502250		590577	592381	435698
P13747	HLA-E					1.63225e+06	1.77237e+06	1.0916e+06	1.16582e+06
P13796	LCP1	LCP1		41029.7	105991				116017	187856	101594	394931	447478	244812
P13797;P13797-3;P13797-2	PLS3		1.66518e+07	1.08463e+07	1.45663e+07	8.44412e+06	7.8022e+06	7.58279e+06	8.31352e+06	7.64563e+06	8.53548e+06	1.56171e+07	1.69786e+07	1.57631e+07
P13798	APEH		8.60347e+06	9.37526e+06	1.03381e+07	9.54876e+06	7.48096e+06	6.67867e+06	8.16604e+06	9.35909e+06	8.74796e+06	1.04938e+07	1.02768e+07	1.16791e+07
P13804;P13804-2	ETFA		4.36747e+07	4.43716e+07	6.04089e+07	6.93733e+07	8.41604e+07	6.42791e+07	5.44051e+07	5.47059e+07	4.45751e+07	4.86573e+07	4.42083e+07	4.23681e+07
P13807-2;P13807	GYS1		794926	966758	550357	269561	298219	213770	1.04585e+06	806682	994606	616342	746038	816682
P13861-2;P13861	PRKAR2A		1.40511e+07	1.89503e+07	1.47225e+07	1.35213e+07	6.98061e+06	6.00406e+06	1.10018e+07	1.16903e+07	1.44532e+07	1.31041e+07	9.60975e+06	1.04024e+07
P13929-3;P13929;P13929-2	ENO3		582191	489855	1.85898e+06						1.43737e+06	1.5817e+06	2.61316e+06
P13984	GTF2F2		8.26351e+06	1.39851e+07	3.5441e+06	4.07384e+06	3.12263e+06	2.97792e+06	3.04068e+06	6.6421e+06	6.41046e+06	1.54516e+07	9.08659e+06	1.10096e+07
P13987;P13987-2	CD59		1.7217e+08	1.90186e+08	1.41631e+08	1.86978e+08	2.14197e+08	2.05284e+08	1.23566e+08	1.40895e+08	1.28534e+08	2.65238e+08	1.66541e+08	1.84483e+08
P13995;P13995-2	MTHFD2		5.07542e+07	3.09253e+07	3.67442e+07	3.13479e+07	3.93667e+07	4.46608e+07	5.37555e+07	6.97032e+07	5.18633e+07	4.26011e+07	3.33139e+07	2.57898e+07
P14174	MIF	MIF	1.60703e+08	1.15247e+08	1.37307e+08	2.67701e+07	2.66603e+07	2.3977e+07	1.23108e+08	4.19966e+07	1.40285e+08	1.57136e+08	3.11196e+08	1.50401e+08
P14209;P14209-3;P14209-2	CD99		4.7209e+06	6.86199e+06	6.79742e+06	1.97028e+07	1.51584e+07	2.19515e+07	8.03114e+06	1.34822e+07	1.18612e+07	8.72151e+06	6.03733e+06	1.4859e+07
P14314-2;P14314	PRKCSH		1.1038e+08	1.1363e+08	1.08753e+08	1.76749e+08	1.69861e+08	1.58063e+08	8.96237e+07	1.16089e+08	9.45314e+07	1.25006e+08	1.09943e+08	1.22442e+08
P14324-2;P14324	FDPS	FDPS	2.63975e+07	2.87266e+07	3.24314e+07	3.40528e+07	2.8998e+07	2.79047e+07	2.14271e+07	2.35274e+07	2.83434e+07	3.76725e+07	3.54825e+07	3.16282e+07
P14373;P14373-2	TRIM27		1.43063e+06		3.23689e+06	804344	306950	1.07489e+06	1.06253e+06	1.46064e+06	943724	7.31322e+06	3.73837e+06	667460
P14406	COX7A2		2.51277e+07	1.95045e+07	1.52274e+07	1.01468e+08	9.26703e+07	9.14598e+07	2.16602e+07	8.76385e+07	6.31723e+07	5.90048e+07	6.83521e+07	6.66306e+07
P14550	AKR1A1		3.01062e+07	2.51788e+07	2.46927e+07	7.33344e+06	9.79956e+06	6.67676e+06	1.44782e+07	1.24642e+07	1.63003e+07	2.73946e+07	2.80328e+07	2.52746e+07
P14616	INSRR						436309				455270
P14618;P14618-3	PKM		1.16032e+09	1.28795e+09	1.49069e+09	7.93364e+08	8.17349e+08	8.0849e+08	1.0398e+09	1.09838e+09	1.07037e+09	1.35621e+09	1.38632e+09	1.53633e+09
P14618-2	PKM		1.52553e+06	2.35122e+06		1.1128e+06	740904		1.3931e+06	1.42036e+06	566236	1.13417e+06	1.19782e+06	1.08253e+06
P14625	HSP90B1		2.85686e+08	3.004e+08	2.69534e+08	4.00695e+08	3.88216e+08	3.6773e+08	2.84443e+08	3.5954e+08	3.42528e+08	3.05686e+08	2.62829e+08	3.00389e+08
P14635;P14635-2	CCNB1		1.48158e+07	9.87254e+06	1.33366e+07	8.8554e+06	1.14934e+07	8.53601e+06	1.54965e+07	1.5041e+07	1.77597e+07	2.00012e+07	2.12044e+07	1.687e+07
P14649	MYL6B		2.00603e+06	1.95526e+06	917437		472499	520019	1.80687e+06	1.8609e+06	1.68841e+06	1.23864e+06	911513	782442
P14672-2;P14672	SLC2A4								347533	771240			1.424e+06
P14678-2;P63162;P14678;P63162-2;P14678-3	SNRPB;SNRPN		8.00695e+07	5.71539e+07	6.18119e+07	5.10246e+07	6.8896e+07	6.16528e+07	6.89194e+07	7.34925e+07	7.59679e+07	8.29107e+07	7.49958e+07	7.56318e+07
P14735	IDE		2.04e+06	1.15006e+06	3.31208e+06	1.54846e+06	215106	399064	3.03766e+06	2.94143e+06	3.2899e+06	1.90017e+06	1.98066e+06	1.52491e+06
P14854	COX6B1		3.14775e+07	2.57311e+07	2.95186e+07	2.16719e+07	1.63901e+07	2.47259e+07	3.70514e+07	3.65384e+07	3.675e+07	2.50187e+07	3.53417e+07	3.67096e+07
P14859-4;P14859-5;P14859-3;P14859;P14859-2;P14859-6	POU2F1		1.20921e+06	432005	1.86059e+06	1.72736e+06	2.23576e+06	2.28016e+06	1.70357e+06	1.02119e+06	1.36233e+06	3.8034e+06	3.64179e+06	3.6209e+06
P14866;P14866-2	HNRNPL		3.00361e+08	2.63239e+08	2.664e+08	4.39556e+08	3.94037e+08	3.99856e+08	3.76152e+08	3.49211e+08	2.88139e+08	3.16133e+08	2.76779e+08	2.98457e+08
P14868;P14868-2	DARS		7.31365e+07	7.02413e+07	6.13311e+07	7.48989e+07	8.2953e+07	7.6631e+07	6.77801e+07	7.45095e+07	7.02317e+07	8.91682e+07	9.03282e+07	8.82515e+07
P14902	IDO1	IDO1	419179	165322		4.12474e+06	3.56384e+06	3.87208e+06	5.11404e+06	3.45768e+06	5.43278e+06	404665		320899
P14921-4;P14921-2;P14921;P14921-3	ETS1	ETS1					298696			845577		634525	538856	71651.2
P14923	JUP	JUP		40922	205915	1.60908e+06	296848	1.28614e+06	1.86686e+06	1.45459e+06	841720	375698	34608	121895
P14927;P14927-2	UQCRB		4.37043e+07	2.73689e+07	3.28809e+07	4.92496e+07	5.53302e+07	3.64887e+07	2.8255e+07	3.38822e+07	3.42582e+07	4.18636e+07	3.52846e+07	3.20121e+07
P15121	AKR1B1		4.94224e+07	6.87902e+07	6.5139e+07	2.84162e+07	2.85144e+07	2.80616e+07	3.6988e+07	3.84583e+07	4.13198e+07	7.43569e+07	5.90335e+07	6.06974e+07
P15151-3;P15151-2;P15151;P15151-4	PVR		9.42222e+06	8.24049e+06	4.50312e+06	2.00813e+07	1.77684e+07	1.82158e+07	1.10242e+07	1.09174e+07	1.09682e+07	7.89892e+06	1.13054e+07	1.35492e+07
P15170-3;P15170-2;P15170	GSPT1		2.23006e+07	2.42147e+07	1.98709e+07	6.70257e+06	8.43313e+06	8.05046e+06	1.54058e+07	1.36618e+07	1.55075e+07	2.04018e+07	1.86781e+07	1.86816e+07
P15289-2;P15289	ARSA		8.81914e+06	1.01622e+07	7.63116e+06	5.24227e+06	4.06742e+06	5.64734e+06	8.50587e+06	8.97649e+06	3.85699e+06	6.22523e+06	5.81343e+06	5.98177e+06
P15291-2;P15291	B4GALT1		228703	181151	395734	2.08073e+06	1.14574e+06	1.80032e+06	894472	625136	3.0686e+06	196044
P15311	EZR		4.65764e+07	4.70649e+07	5.80947e+07	2.79839e+07	2.37651e+07	4.92964e+07	4.25908e+07	4.52481e+07	4.054e+07	6.1553e+07	5.46078e+07	5.64921e+07
P15328	FOLR1		964688	1.1287e+06	626676	1.57849e+06	682246	1.007e+06	1.41846e+06	1.135e+06	567489	678856	698336	1.51008e+06
P15374	UCHL3		1.0408e+07	1.85134e+07	1.74458e+07	2.89383e+06	3.17669e+06	1.44662e+06	3.56624e+06	9.73623e+06	9.58895e+06	5.93594e+06	5.06998e+06	1.63402e+07
P15407	FOSL1	FOSL1	991467	818940
P15408;P15408-3;P15408-2	FOSL2	FOSL2	3.61935e+06	5.06165e+06	4.55251e+06	3.74968e+06	3.92481e+06	1.77013e+06	2.47903e+06	2.86135e+06	2.40742e+06	5.21575e+06	5.41939e+06	6.92697e+06
P15529-15;P15529-9;P15529-7;P15529-12;P15529-14;P15529-8;P15529-4;P15529-6;P15529-11;P15529-13;P15529-3;P15529-5;P15529-10;P15529;P15529-2;P15529-16	CD46		787728	3.61666e+06		1.05958e+07	1.13218e+07	1.09958e+07	4.83526e+06	2.93845e+06	2.92038e+06	3.39164e+06	6.68125e+06	2.16306e+06
P15531;P15531-2	NME1		7.20573e+07	1.10089e+08	8.69581e+07	8.48148e+07	7.8698e+07	9.10876e+07	8.09259e+07	6.67782e+07	5.93757e+07	1.47554e+08	1.18592e+08	1.40267e+08
P15559-3;P15559-2;P15559	NQO1	NQO1	3.37852e+07	3.99405e+07	3.98012e+07	2.19068e+07	2.13981e+07	2.41514e+07	1.98011e+07	2.22872e+07	2.13787e+07	4.33165e+07	5.0067e+07	4.60291e+07
P15586;P15586-2	GNS		2.08053e+07	2.12664e+07	2.52692e+07	2.52953e+07	2.3511e+07	2.18064e+07	2.32472e+07	2.40593e+07	2.36778e+07	2.02723e+07	1.49071e+07	1.74775e+07
P15863	PAX1				906602					174323
P15880	RPS2		2.17695e+08	2.11115e+08	2.04051e+08	1.91481e+08	2.06713e+08	1.87214e+08	1.77761e+08	2.21999e+08	1.93857e+08	2.43087e+08	2.29049e+08	2.1644e+08
P15924;P15924-2;P15924-3	DSP		1.43584e+06	1.94708e+06	1.14216e+06	2.3721e+06	2.5071e+06	183799	975715	75629.7	1.29002e+06	1.83591e+06	1.19401e+06	221300
P15927-2;P15927;P15927-3	RPA2		3.83934e+07	2.85187e+07	3.10133e+07	2.67979e+07	2.83496e+07	2.02119e+07	3.58848e+07	3.77201e+07	4.20158e+07	3.70306e+07	3.35585e+07	3.12661e+07
P16070;P16070-16;P16070-5;P16070-7;P16070-3;P16070-4;P16070-6;P16070-17;P16070-8;P16070-10;P16070-11;P16070-13;P16070-14;P16070-12;P16070-18	CD44	CD44	2.77688e+07	2.97812e+07	2.63971e+07	4.69623e+07	5.32636e+07	4.7035e+07	3.09677e+07	3.0085e+07	2.71672e+07	4.12707e+07	3.9559e+07	3.05358e+07
P16104	H2AFX		2.73734e+08	4.67993e+08	1.08723e+09	3.02239e+08	1.15835e+09	1.38065e+08	4.86462e+08	7.86322e+08	5.5674e+08	2.30266e+08	1.68977e+08	1.24605e+08
P16152;P16152-2	CBR1		5.17418e+07	4.4819e+07	5.23567e+07	2.36182e+07	2.20696e+07	2.10692e+07	2.89008e+07	2.97606e+07	2.70093e+07	5.68411e+07	5.51302e+07	5.79076e+07
P16219	ACADS		1.8095e+06	3.4297e+06	2.26527e+06	1.41812e+06	1.6156e+06	1.2717e+06	993467	1.63478e+06	1.56991e+06	1.34602e+06	1.21923e+06	1.09936e+06
P16220-1;P16220;P16220-3	CREB1	CREB1	1.60371e+07	6.77693e+06	1.29143e+07	1.43496e+07	7.73952e+06	6.22932e+06	7.18876e+06	8.43434e+06	7.66911e+06	1.12812e+07	1.37052e+07	1.4486e+07
P16278;P16278-3;P16278-2	GLB1		6.61352e+06	6.54647e+06	9.60948e+06	7.18775e+06	8.02473e+06	6.71575e+06	6.51972e+06	9.57519e+06	9.10866e+06	6.65828e+06	5.67469e+06	6.3452e+06
P16298-2;P16298-3;P16298;P16298-4	PPP3CB			364225	209312	689100	760400	716788		305642		385755	139821	635686
P16383-2;P16383	GCFC2				731014				382375	673814	600085	48229.9	91641.4
P16403	HIST1H1C		2.83907e+08	3.1571e+08	3.43817e+08	5.94118e+08	5.68348e+08	3.24803e+08	1.63276e+08	2.89817e+08	3.03931e+08	1.58882e+08	2.33454e+08	3.92612e+08
P16435	POR		2.61522e+07	2.99092e+07	3.43263e+07	3.35422e+07	3.08521e+07	3.03948e+07	4.51269e+07	3.80337e+07	3.6285e+07	3.11982e+07	2.61963e+07	2.44386e+07
P16615;P16615-5;P16615-2;P16615-3;P16615-4	ATP2A2		2.6437e+07	3.26285e+07	2.77356e+07	5.0204e+07	5.25305e+07	4.93052e+07	3.02498e+07	3.3272e+07	3.37768e+07	3.26212e+07	2.65798e+07	2.89295e+07
P16930;P16930-2	FAH		7.66592e+06	8.85305e+06	5.53068e+06	1.49529e+06	1.5346e+06	961028	7.53533e+06	5.7245e+06	4.07611e+06	6.31982e+06	7.44772e+06	8.12393e+06
P16949;P16949-2	STMN1		6.52258e+07	5.55759e+07	5.59459e+07	5.35305e+07	7.52315e+07	7.61591e+07	6.14623e+07	6.4893e+07	5.90196e+07	7.86292e+07	8.50775e+07	7.965e+07
P16989;P16989-3	YBX3		2.1987e+08	2.19197e+08	1.76877e+08	2.62171e+08	2.65047e+08	2.34596e+08	1.0954e+08	1.69451e+08	1.69549e+08	3.63045e+08	2.61154e+08	3.0746e+08
P16989-2	YBX3								1.78288e+06	2.92565e+06	1.73208e+06	2.3768e+06	2.30771e+06	2.85808e+06
P17014-3;P17014-2;P17014-4;P17014-5;P17014;Q9UJN7;Q6NX49;Q9P2J8;Q06730-3;Q06730-2;Q06730;Q06732;Q9P2J8-2;Q9HCZ1;Q6ZMW2;Q6ZN57;Q8N184;Q9BX82;Q8N184-1;Q8N184-2;Q9BY31	ZNF12;ZNF391;ZNF544;ZNF624;ZNF33A;ZNF33B;ZNF334;ZNF782;ZFP2;ZNF567;ZNF471;ZNF717		2647.03			11036.9	9858.54	17106.3	7122.24	9173.74	12838.1			9111.29
P17025-2;P17025	ZNF182													107768
P17026	ZNF22		7.98512e+06	8.13821e+06	3.37356e+06	5.67199e+06	2.79616e+06	8.46023e+06	4.40179e+06	6.52373e+06	5.1823e+06	5.80497e+06	1.60832e+06	4.03694e+06
P17029	ZKSCAN1		777385	786137	158493	389553	511954	452104	228473	324812	368481	1.21452e+06	357775	378931
P17050	NAGA		3.24004e+06	4.29465e+06	6.12303e+06	5.46284e+06	5.03946e+06	7.0329e+06	1.07218e+07	6.28361e+06	7.94007e+06	4.45282e+06	5.83902e+06	5.45917e+06
P17066;P48741	HSPA6;HSPA7		6.98718e+07	9.8658e+07	6.10892e+07	9.40095e+07	9.20774e+07	9.2348e+07	7.49066e+07	7.0372e+07	7.20614e+07	9.85814e+07	8.56904e+07	8.84119e+07
P17081	RHOQ			549408
P17096;P17096-3	HMGA1		2.91401e+08	4.13444e+08	2.63295e+08	4.28544e+08	3.92605e+08	3.84951e+08	1.8969e+08	2.36505e+08	2.62861e+08	3.8492e+08	2.06668e+08	2.47959e+08
P17096-2	HMGA1		8.75857e+07	1.2129e+08	9.78244e+07	2.19737e+08	2.04356e+08	2.38641e+08	1.02995e+08	1.21556e+08	1.63025e+08	1.7983e+08	1.50564e+08	1.83147e+08
P17152	TMEM11		1.3875e+07	1.16931e+07	1.05367e+07	1.19313e+07	1.2361e+07	1.02551e+07	6.38862e+06	6.85394e+06	9.81123e+06	1.17905e+07	1.52391e+07	6.39222e+06
P17174;P17174-2	GOT1		2.36971e+07	2.90913e+07	2.7029e+07	1.16432e+07	1.03104e+07	8.92717e+06	1.91046e+07	1.40151e+07	1.62938e+07	2.88384e+07	2.98265e+07	2.90741e+07
P17252	PRKCA	PRKCA	4.96318e+06	4.46497e+06	4.1561e+06	3.32322e+06	2.99174e+06	2.77083e+06	8.80406e+06	1.19999e+07	4.71987e+06	3.52851e+06	2.35947e+06	3.45929e+06
P17275	JUNB	JUNB	830530	708667	882492	2.61306e+06	1.54091e+06	1.60013e+06	419500	1.10166e+06	636439	1.90806e+06	3.41932e+06	3.61519e+06
P17301	ITGA2	ITGA2	1.29898e+07	1.14381e+07	1.13732e+07	9.87292e+06	1.02358e+07	9.09249e+06	7.12994e+06	6.39494e+06	1.01177e+07	9.85048e+06	1.05185e+07	1.03915e+07
P17302	GJA1		294088	723813	346720	1.21099e+06	804428	485871	203307		274645		471610	230291
P17480-2;P17480	UBTF		1.30186e+07	1.30075e+07	1.06042e+07	1.41838e+07	1.57433e+07	1.6227e+07	1.06301e+07	1.28512e+07	1.1296e+07	1.58116e+07	1.08525e+07	1.50328e+07
P17535	JUND	JUND	1.76268e+06	3.40641e+06	3.60357e+06	4.62853e+06	4.09791e+06	1.69172e+06	1.04585e+06	4.68703e+06	627443	1.74101e+06	1.82603e+06	5.20255e+06
P17540	CKMT2				273314		408651	505363					368061
P17568	NDUFB7		7.9613e+06	1.00246e+07	5.94191e+06	1.69603e+07	1.63547e+07	1.50237e+07	1.32833e+07	1.25208e+07	1.24842e+07	5.94598e+06	2.68091e+06	1.0369e+07
P17655;P17655-2	CAPN2	CAPN2	3.25855e+07	3.41122e+07	3.35532e+07	1.13691e+07	1.26515e+07	1.04512e+07	2.24181e+07	2.30849e+07	2.04998e+07	3.32922e+07	3.36555e+07	2.92637e+07
P17676-3;P17676-2;P17676	CEBPB	CEBPB	1.43989e+06		1.40139e+06	2.91765e+06	3.56215e+06	3.26166e+06	1.10028e+06	1.12458e+06	2.02689e+06			3.52369e+06
P17677;P17677-2	GAP43		1.60002e+06	826272	1.70618e+06	2.6514e+06	3.91095e+06	3.25594e+06	2.6747e+06	1.36102e+06	2.13591e+06	1.40546e+06	1.06508e+06	3.27958e+06
P17706-2;P17706;P17706-3;P17706-4	PTPN2	PTPN2	1.24012e+06	2.2118e+06	2.27172e+06	3.07688e+06	3.27833e+06	2.51318e+06	2.08994e+06	2.05577e+06	2.34458e+06	2.18808e+06	2.27707e+06	3.47193e+06
P17812;P17812-2	CTPS1		2.70292e+07	2.78702e+07	2.12184e+07	1.23318e+07	7.33466e+06	1.15191e+07	2.31341e+07	2.37358e+07	2.1333e+07	2.8738e+07	2.51344e+07	2.63426e+07
P17844;P17844-2	DDX5	DDX5	1.93674e+08	1.89089e+08	2.03335e+08	2.55466e+08	2.33601e+08	2.23297e+08	1.9644e+08	2.11729e+08	2.19004e+08	2.62289e+08	2.65655e+08	2.57873e+08
P17858;P17858-2	PFKL		2.03685e+07	1.98702e+07	2.09524e+07	6.32391e+06	6.70696e+06	5.46429e+06	1.47074e+07	1.606e+07	1.77586e+07	1.52962e+07	1.73468e+07	1.41689e+07
P17900	GM2A		1.87986e+06	4.43918e+06	364560	2.98715e+06	2.55114e+06	2.98921e+06	4.03825e+06	3.58299e+06	1.86789e+06	1.70294e+06	1.02787e+06	1.80717e+06
P17931	LGALS3	LGALS3	1.13723e+07	7.95423e+06	1.2997e+07	1.62438e+06	2.07883e+06	991175	1.7105e+06	8.66076e+06	4.06468e+06	1.96336e+07	2.51943e+07	1.32916e+07
P17980	PSMC3	PSMC3	5.25272e+07	5.17211e+07	6.35183e+07	4.96575e+07	4.50385e+07	4.36583e+07	6.99231e+07	6.84391e+07	5.3816e+07	5.72547e+07	6.09509e+07	6.02964e+07
P17987	TCP1		1.92452e+08	1.7353e+08	1.71324e+08	2.58826e+08	2.27749e+08	3.1557e+08	2.61179e+08	2.2054e+08	2.62328e+08	2.13576e+08	2.43255e+08	2.26367e+08
P18031	PTPN1	PTPN1	1.78586e+07	1.70056e+07	1.50359e+07	2.1543e+07	1.89295e+07	2.13228e+07	1.72728e+07	1.86438e+07	1.77771e+07	1.51591e+07	1.70509e+07	1.76549e+07
P18074;P18074-2	ERCC2		1.66014e+06	702567	1.5425e+06	1.70191e+06	1.4997e+06	1.71239e+06	1.47659e+06	1.21755e+06	1.46188e+06	916804	1.39726e+06	1.52758e+06
P18077	RPL35A		6.76773e+07	7.04799e+07	4.75752e+07	9.24547e+07	8.10973e+07	8.6981e+07	4.14349e+07	4.35742e+07	5.05073e+07	9.14507e+07	7.41394e+07	8.05297e+07
P18084	ITGB5		7.82821e+06	8.23135e+06	7.2026e+06	3.1188e+06	4.29303e+06	4.52089e+06	7.10253e+06	6.6668e+06	5.92723e+06	6.05267e+06	5.91144e+06	5.4893e+06
P18085	ARF4		4.57577e+07	3.29912e+07	3.96561e+07	3.01504e+07	2.6648e+07	2.45954e+07	3.65754e+07	4.63147e+07	2.73796e+07	4.84053e+07	4.58383e+07	5.04058e+07
P18124	RPL7		2.54117e+08	3.5672e+08	5.04326e+08	4.71499e+08	3.92528e+08	5.2808e+08	4.6472e+08	4.21057e+08	5.26735e+08	5.69277e+08	3.91374e+08	4.7921e+08
P18206;P18206-2	VCL	VCL	2.94681e+07	2.86871e+07	3.29515e+07	1.67336e+07	1.95702e+07	1.578e+07	2.48333e+07	3.29555e+07	2.09572e+07	3.42657e+07	3.56843e+07	3.55954e+07
P18564-2;P18564	ITGB6		1.67201e+07	1.09377e+07	1.83086e+07	1.53312e+07	1.13731e+07	1.29023e+07	1.65812e+07	2.20639e+07	3.20942e+07	2.01069e+07	1.51402e+07	1.44192e+07
P18583-5;P18583-2;P18583-7;P18583;P18583-9;P18583-10;P18583-4;P18583-3;P18583-6	SON		9.34583e+06	9.0073e+06	1.18893e+07	1.82475e+07	2.02123e+07	1.77863e+07	1.02917e+07	1.18461e+07	1.29405e+07	1.3857e+07	1.47843e+07	1.3198e+07
P18615;P18615-3;P18615-4	NELFE		6.45384e+06	8.25358e+06	7.8656e+06	6.42979e+06	9.27319e+06	5.48671e+06	4.33731e+06	6.30564e+06	7.21649e+06	1.05452e+07	7.9216e+06	1.12814e+07
P18621-3;P18621;P18621-2	RPL17		1.75279e+08	2.41896e+08	1.85586e+08	1.48374e+08	1.46916e+08	1.70418e+08	1.58291e+08	1.78381e+08	1.6297e+08	1.75495e+08	1.69919e+08	1.76962e+08
P18669	PGAM1		2.44483e+08	2.2856e+08	2.55424e+08	1.08033e+08	1.11363e+08	1.15809e+08	1.66846e+08	1.64936e+08	1.56469e+08	2.85703e+08	2.91899e+08	2.79538e+08
P18754;P18754-2	RCC1		9.02322e+07	6.47998e+07	6.11577e+07	8.71934e+07	8.63394e+07	1.07914e+08	5.72553e+07	7.50106e+07	5.43376e+07	7.66761e+07	7.94596e+07	6.76172e+07
P18827	SDC1	SDC1	1.30087e+07	1.65062e+07	1.2879e+07	4.26733e+07	4.344e+07	4.49627e+07	3.29166e+07	2.84111e+07	2.64005e+07	2.21527e+07	1.58348e+07	1.19929e+07
P18846-2;P18846	ATF1					2.82515e+06	3.47714e+06	3.31794e+06						6.86877e+06
P18850	ATF6				94800.6	506396	186570		40287.9	260695		102526
P18858;P18858-3;P18858-2	LIG1		2.72934e+06	3.98279e+06	5.26208e+06	2.95582e+06	2.19341e+06	2.34244e+06	4.03298e+06	3.52604e+06	5.24089e+06	7.48264e+06	7.00525e+06	6.57023e+06
P18859;P18859-2	ATP5J		4.7156e+07	3.72087e+07	4.46321e+07	7.13294e+07	6.68648e+07	6.36826e+07	4.80688e+07	5.13681e+07	5.3229e+07	6.66265e+07	4.50342e+07	6.05735e+07
P18887	XRCC1		2.85641e+06	3.35686e+06	3.92469e+06	3.59045e+06	3.96162e+06	4.58464e+06	4.52869e+06	5.06547e+06	4.53625e+06	5.35898e+06	4.19664e+06	4.77618e+06
P19021-4;P19021-3;P19021-6;P19021;P19021-5;P19021-2	PAM		414739	310494	147971	64100.5	95408.4	85307.3	486014	189603	389609	119943	160632
P19022-2;P19022	CDH2		1.68791e+07	1.49426e+07	1.90414e+07	2.98862e+07	2.96325e+07	2.99888e+07	1.75713e+07	3.54082e+07	2.05488e+07	1.87635e+07	2.12092e+07	1.76051e+07
P19087	GNAT2			4.93675e+06			4.25745e+06	4.12694e+06		905596	2.72739e+06	2.58122e+06	2.75075e+06
P19174;P19174-2	PLCG1	PLCG1	537925	1.69228e+06	831613	156156	149935	238788	72290.5	361028	726245	621489	934408	596221
P19256-2;P19256-3;P19256	CD58	CD58		1.86751e+06	894003	2.69773e+06	2.18201e+06	2.27298e+06	1.40363e+06		878771	1.62459e+06	1.67074e+06	2.00765e+06
P19338	NCL		1.9167e+08	1.72943e+08	1.68542e+08	1.74237e+08	1.56324e+08	1.56876e+08	1.7501e+08	2.36892e+08	2.01851e+08	1.9979e+08	2.0074e+08	1.84107e+08
P19367;P19367-4;P19367-2	HK1		5.12125e+07	3.97067e+07	4.245e+07	6.94157e+07	7.74229e+07	7.25787e+07	5.56673e+07	6.73864e+07	6.55432e+07	5.26339e+07	4.66129e+07	5.12734e+07
P19367-3	HK1					190796	123258	166461		50804.5
P19387	POLR2C		1.03074e+07	2.3799e+07	1.4914e+07	1.30118e+07	1.15605e+07	7.24776e+06	1.56565e+07	2.64436e+07	1.48213e+07	9.36565e+06	1.21104e+07	3.37181e+06
P19388	POLR2E		1.77786e+07	1.62983e+07	1.85656e+07	1.8272e+07	1.95409e+07	1.53051e+07	2.05531e+07	4.70479e+07	1.57601e+07	1.26844e+07	1.20362e+07	2.02223e+07
P19404	NDUFV2		1.07243e+07	8.80186e+06	9.70039e+06	3.08699e+07	2.93722e+07	2.13213e+07	1.54926e+07	1.46987e+07	1.29949e+07	9.63372e+06	1.4534e+07	1.32005e+07
P19438-3;P19438-2;P19438	TNFRSF1A	TNFRSF1A					479783	622888
P19447	ERCC3		9.25417e+06	8.69293e+06	9.4215e+06	2.51273e+07	2.46414e+07	2.64904e+07	1.01346e+07	1.32481e+07	1.12807e+07	8.58365e+06	1.06508e+07	1.28858e+07
P19474;P19474-2	TRIM21		174093	122695		955300	329126	394726	2.29663e+06	929231	1.35275e+06	443275	559295	390146
P19525;P19525-2	EIF2AK2	EIF2AK2	1.53667e+07	1.20809e+07	1.63926e+07	1.41848e+07	1.30925e+07	1.4635e+07	2.03161e+07	1.75553e+07	1.19767e+07	1.43441e+07	1.31305e+07	1.41203e+07
P19623	SRM		2.9815e+07	4.17937e+07	4.8956e+07	1.02451e+07	7.47865e+06	7.13036e+06	2.8973e+07	2.61846e+07	2.39696e+07	2.45592e+07	2.67748e+07	2.14617e+07
P19784	CSNK2A2		2.29521e+07	1.8983e+07	2.29541e+07	1.16742e+07	1.68506e+07	1.22791e+07	2.35379e+07	2.83079e+07	1.76856e+07	2.04041e+07	2.01168e+07	1.97132e+07
P19793-2;P19793;P48443	RXRA;RXRG	RXRA;RXRG	305456	387079	520362				516242	323542	445784	210268	309817	431081
P19838-2;P19838	NFKB1	NFKB1	1.59895e+06	346645	1.02575e+06	173535	193284	112182	404537	349816	910681	246695	592152	1.31397e+06
P20020-6;P20020;P20020-4;P20020-1;P20020-5;P20020-2	ATP2B1		5.28435e+06	5.65843e+06	4.59273e+06	5.59515e+06	8.3221e+06	7.29187e+06	5.01279e+06	5.31689e+06	3.79709e+06	3.77904e+06	3.86464e+06	3.80498e+06
P20042	EIF2S2		2.99022e+07	3.24899e+07	3.21714e+07	3.24622e+07	3.59156e+07	3.3002e+07	2.1353e+07	1.96469e+07	2.30123e+07	4.51149e+07	3.86227e+07	4.10109e+07
P20073-2;P20073	ANXA7		9.6963e+06	1.25514e+07	1.20394e+07	7.7873e+06	5.64945e+06	5.50225e+06	9.3463e+06	6.54248e+06	7.17434e+06	8.71922e+06	1.40231e+07	1.63208e+07
P20226-2;P20226;Q6SJ96	TBP;TBPL2		2.85264e+06	5.51784e+06	1.94707e+06	587641	850305		1.06545e+07	5.5198e+06	6.39368e+06	1.25051e+06	1.55703e+06	828857
P20248;P78396-3;P78396-2;P78396	CCNA2;CCNA1			470774	863856			150867	177605	736919	158494	474058	514477	567776
P20290-2;P20290	BTF3		1.11072e+08	2.47882e+08	1.83399e+08	5.49041e+07	3.58956e+07	3.82562e+07	1.02761e+08	1.25426e+08	1.06552e+08	1.18265e+08	1.08867e+08	1.06576e+08
P20336	RAB3A		783558	656418	705464	940389	1.05497e+06				976374	769901	993042	1.00452e+06
P20337	RAB3B		2.22206e+06	1.31393e+06	2.62217e+06	4.0541e+06	5.79821e+06	4.972e+06	2.93787e+06	5.163e+06	5.36221e+06	1.42851e+06	4.08474e+06	3.10279e+06
P20339-2;P20339	RAB5A	RAB5A	5.90351e+06	3.27988e+06	5.91701e+06	7.38516e+06	8.84908e+06	6.39728e+06	4.14271e+06	4.72583e+06	3.51349e+06	5.05261e+06	7.75213e+06	8.03924e+06
P20340-2;P20340-4;P20340	RAB6A		7.89094e+07	6.7343e+07	5.15605e+07	1.15652e+08	1.09846e+08	9.83774e+07	4.49523e+07	4.41527e+07	6.27606e+07	6.12329e+07	6.6251e+07	7.6825e+07
P20585	MSH3	MSH3	85013.8	211586	157576		40289.2	72769.2	69029.6	310504	207764	50874.6	59517.8	143694
P20594-2;P20594	NPR2					262220	70468.3	61737.8	112769		220942
P20618	PSMB1	PSMB1	8.71544e+07	7.33291e+07	7.67511e+07	7.44731e+07	7.94511e+07	6.65214e+07	1.01785e+08	9.48262e+07	1.10074e+08	9.26838e+07	7.72377e+07	9.15783e+07
P20645	M6PR		5.33683e+07		1.97781e+07	2.13636e+07	3.41985e+07	2.00712e+07	2.25225e+07	2.4218e+07	1.95697e+07	2.98141e+07	8.70387e+06	1.8633e+07
P20674	COX5A		7.40487e+07	7.89101e+07	7.77388e+07	9.06569e+07	7.89999e+07	8.50083e+07	1.53746e+08	1.13113e+08	2.31724e+08	1.00443e+08	8.70292e+07	7.10097e+07
P20700	LMNB1		1.35838e+08	1.67323e+08	1.31119e+08	2.35921e+08	2.51018e+08	2.5488e+08	1.41319e+08	1.41292e+08	1.40187e+08	1.81921e+08	1.39955e+08	1.81045e+08
P20810-5;P20810-9;P20810-10;P20810-7;P20810-6	CAST		2.20391e+06	2.94742e+06	2.96597e+06	1.69864e+06	1.82227e+06	1.59485e+06	1.65002e+06	2.4346e+06	1.30799e+06	3.23991e+06	2.64827e+06	3.70814e+06
P20839-7;P20839-6;P20839;P20839-3;P20839-5;P20839-2;P20839-4	IMPDH1		1.88822e+06	1.53534e+06	2.92182e+06	1.28349e+06	1.17567e+06	1.03199e+06	1.016e+06	1.3894e+06	1.53267e+06	1.33232e+06	3.26697e+06	840012
P20908-2;P20908	COL5A1						26347.7		353815
P20933	AGA		1.40691e+06	1.90186e+06	1.53454e+06	2.6452e+06	2.54391e+06	2.21039e+06	1.71908e+06	2.04198e+06	1.21465e+06	1.31784e+06	2.19076e+06	1.90705e+06
P20936-2;P20936-4;P20936	RASA1		7.01072e+06	4.3087e+06	6.38216e+06			2.18607e+06				81072.5		90650
P20962	PTMS		1.07513e+07	9.91776e+06	5.25805e+06	9.74176e+06	1.61268e+07	1.69378e+07	5.15784e+07	1.48247e+06	1.05478e+07	5.43894e+06	1.07088e+08	2.21652e+07
P21127;P21127-9;Q9UQ88;P21127-2;P21127-3;Q9UQ88-2;Q9UQ88-3;P21127-8;Q9UQ88-4;P21127-6;Q9UQ88-5;P21127-10;P21127-5;P21127-4;Q9UQ88-10;P21127-12;Q9UQ88-9	CDK11B;CDK11A		2.90907e+06	4.46169e+06	3.00074e+06	2.00242e+06	1.96564e+06	2.33409e+06	2.96519e+06	4.1428e+06	3.49171e+06	3.65021e+06	3.65207e+06	2.76683e+06
P21266	GSTM3		5.74724e+06	4.02253e+06	4.68445e+06	1.9737e+06	1.94762e+06	2.78666e+06	2.96538e+06	4.32954e+06	2.19592e+06	4.95388e+06	4.28637e+06	5.76707e+06
P21281	ATP6V1B2		3.34033e+07	3.29989e+07	3.08943e+07	1.79392e+07	1.7137e+07	1.42119e+07	2.26717e+07	2.22445e+07	1.98366e+07	2.76244e+07	3.44187e+07	2.44435e+07
P21283	ATP6V1C1		6.79802e+06	1.12226e+07	7.53319e+06	3.11831e+06	5.49021e+06	2.62017e+06	1.23537e+07	9.65487e+06	6.29806e+06	6.68754e+06	6.83549e+06	4.72527e+06
P21291	CSRP1		4.9825e+07	3.57288e+07	3.14013e+07	2.83086e+07	3.05426e+07	1.53227e+07	1.54585e+07	1.97402e+07	1.65279e+07	3.71202e+07	3.15421e+07	3.14872e+07
P21333-2;P21333	FLNA		3.44538e+08	3.30518e+08	2.89491e+08	3.27314e+08	3.20718e+08	3.06674e+08	3.39769e+08	3.26459e+08	3.15725e+08	3.95811e+08	3.6553e+08	3.69489e+08
P21359-2;P21359-6;P21359;P21359-4	NF1		131983	595585	401530		18698.5		434882			138225	105413	142564
P21397;P21397-2	MAOA		2.00441e+06	2.0511e+06	1.38083e+06	4.28691e+06	4.47628e+06	4.31908e+06	2.20787e+06	2.22128e+06	3.34251e+06	3.10664e+06	1.53362e+06	3.81349e+06
P21399	ACO1		9.04119e+06	9.34427e+06	9.2936e+06	2.80802e+06	2.24207e+06	1.85748e+06	5.01455e+06	5.18066e+06	5.31505e+06	1.08224e+07	8.35484e+06	7.62004e+06
P21796	VDAC1	VDAC1	3.83835e+08	3.27555e+08	3.57293e+08	5.09544e+08	5.39104e+08	5.00277e+08	2.7463e+08	3.48179e+08	3.47058e+08	3.31658e+08	3.01139e+08	3.21616e+08
P21912	SDHB		1.82388e+07	1.31239e+07	1.21886e+07	1.91889e+07	2.49725e+07	2.16848e+07	1.46011e+07	1.78341e+07	1.56273e+07	1.96481e+07	1.90235e+07	1.44471e+07
P21926	CD9		6.33153e+07	4.99429e+07	4.30245e+07	7.60246e+07	6.98339e+07	6.86744e+07	5.64233e+07	1.00809e+08	7.47536e+07	3.91806e+07	3.32273e+07	3.40972e+07
P21964-2;P21964	COMT		5.40764e+07	6.1077e+07	8.17997e+07	2.09573e+07	3.2081e+07	3.17856e+07	6.51884e+07	9.81382e+07	7.84674e+07	2.91577e+07	4.25497e+07	3.38773e+07
P21980;P21980-2	TGM2		3.37394e+07	3.48599e+07	3.45611e+07	1.39293e+07	1.4118e+07	1.16558e+07	1.42616e+07	1.7977e+07	2.0355e+07	3.73109e+07	3.76054e+07	2.63657e+07
P22033	MUT		5.84025e+06	5.06309e+06	4.40878e+06	5.86417e+06	5.95806e+06	7.03539e+06	5.67822e+06	3.5817e+06	6.13873e+06	3.86881e+06	3.89195e+06	5.24896e+06
P22059	OSBP		1.28972e+06	1.88637e+06	3.39271e+06	2.08611e+06	447428	1.44713e+06	2.05736e+06	1.4655e+06	2.31169e+06	3.28916e+06	3.48916e+06	3.57302e+06
P22061;P22061-2	PCMT1		3.44861e+07	4.98496e+07	4.23895e+07	2.94962e+07	3.11863e+07	2.16716e+07	3.04059e+07	2.50029e+07	1.97821e+07	3.58343e+07	2.98512e+07	3.27801e+07
P22087	FBL	FBL	1.25728e+08	9.70126e+07	9.68416e+07	7.74472e+07	8.04028e+07	9.02742e+07	1.27966e+08	7.6866e+07	1.03893e+08	9.93396e+07	1.05642e+08	7.50279e+07
P22102;P22102-2	GART		1.30302e+07	1.06837e+07	1.51418e+07	7.37047e+06	6.19907e+06	5.33649e+06	1.02224e+07	1.14432e+07	1.05058e+07	1.57879e+07	1.38794e+07	1.52005e+07
P22234;P22234-2	PAICS		7.87593e+07	7.73811e+07	7.93121e+07	5.00588e+07	5.09859e+07	4.52866e+07	8.05367e+07	8.60619e+07	7.82474e+07	8.99648e+07	9.64305e+07	8.98857e+07
P22304;P22304-3;P22304-2	IDS		277140	693570	794784	163290	319209	569951	283740	518681	377291	526584	682322	579052
P22307-6;P22307-2;P22307-4;P22307-7;P22307-8;P22307	SCP2		5.1296e+07	6.01571e+07	5.06322e+07	6.85869e+07	6.49844e+07	7.21434e+07	3.61657e+07	4.72394e+07	5.06544e+07	5.19622e+07	6.25514e+07	5.64738e+07
P22314;P22314-2	UBA1		9.03401e+07	9.05666e+07	8.02495e+07	3.94741e+07	4.41391e+07	4.118e+07	7.51572e+07	7.42744e+07	6.01436e+07	9.78614e+07	9.14825e+07	9.38967e+07
P22392-2;P22392	NME2		5.12259e+08	6.53387e+08	5.11664e+08	3.12941e+08	3.08737e+08	3.23411e+08	3.34033e+08	3.78263e+08	3.65714e+08	6.50678e+08	4.95398e+08	5.36209e+08
P22413	ENPP1		82113.9	261324	378096			139700	220250	162128	168568	98780.5	154694
P22415-2;P22415	USF1			1.29575e+06	1.04338e+06	1.43365e+06	3.74433e+06		2.29683e+06		2.75407e+06	1.66051e+06		1.12182e+06
P22570;P22570-7;P22570-5;P22570-2;P22570-3;P22570-4	FDXR		8.63986e+07	9.15211e+07	7.93555e+07	9.9713e+07	9.89227e+07	1.12437e+08	8.34142e+07	1.15444e+08	9.80164e+07	9.14277e+07	8.96127e+07	8.54544e+07
P22570-6	FDXR		267605	364322		271290
P22612	PRKACG		1.06003e+06	1.81343e+06	1.98013e+06				2.41739e+06	1.57425e+06	2.26693e+06	514506	570666
P22626;P22626-2	HNRNPA2B1		8.51594e+08	8.09741e+08	7.45649e+08	1.0841e+09	9.06776e+08	9.45888e+08	9.26514e+08	9.80251e+08	9.88115e+08	8.08427e+08	8.58436e+08	9.27326e+08
P22670	RFX1								800626			74062.8		953134
P22676	CALB2		6.3806e+06	7.44212e+06	8.11899e+06	2.50653e+06	2.77752e+06	5.04147e+06	7.35605e+06	8.04956e+06	5.06402e+06	8.78355e+06	6.43536e+06	8.36366e+06
P22681	CBL	CBL	304629	217032	557080		66174.8		231946	377459		360916	260612	343074
P22694-4;P22694-3;P22694;P22694-5;P22694-7;P22694-6;P22694-9;P22694-2;P22694-8	PRKACB						146297		522885
P22695	UQCRC2		1.10973e+08	8.27821e+07	9.75452e+07	1.1335e+08	1.086e+08	9.03504e+07	8.0843e+07	1.01157e+08	1.05356e+08	1.02886e+08	8.10154e+07	1.00759e+08
P22830;P22830-2	FECH		1.76259e+06	1.488e+06	1.07957e+06	2.73901e+06	2.72948e+06	1.5223e+06	1.58487e+06	1.18739e+06	1.38945e+06	389492	1.87409e+06	1.53997e+06
P22914	CRYGS		2.44492e+06	1.52389e+06	2.87798e+06				324425	501109	442429	2.05419e+06	3.25612e+06	1.5373e+06
P23193;P23193-2	TCEA1		1.25612e+07	1.01179e+07	1.08199e+07	1.02021e+07	1.16312e+07	1.3142e+07	5.85409e+06	1.68846e+07	1.37312e+07	1.31723e+07	1.77265e+07	1.89186e+07
P23229-4;P23229-2;P23229-9;P23229-6;P23229-5;P23229-3;P23229;P23229-7	ITGA6	ITGA6	2.89856e+06	1.98442e+06	2.1545e+06	6.73519e+06	8.05583e+06	7.06324e+06	4.44363e+06	4.61649e+06	4.90044e+06	3.5485e+06	2.98132e+06	4.55504e+06
P23246;P23246-2	SFPQ		2.37348e+08	3.0093e+08	2.48368e+08	3.66142e+08	3.44603e+08	3.53426e+08	2.40188e+08	2.98141e+08	2.65453e+08	3.24068e+08	2.95496e+08	2.90073e+08
P23258;Q9NRH3	TUBG1;TUBG2		6.71525e+06	8.8977e+06	1.13077e+07	6.3598e+06	5.46003e+06	6.04642e+06	1.01815e+07	7.21937e+06	6.10431e+06	6.58966e+06	8.16995e+06	7.80571e+06
P23284	PPIB		8.0065e+08	7.15355e+08	6.74813e+08	1.04018e+09	1.07862e+09	1.03119e+09	7.07025e+08	7.48072e+08	7.43093e+08	9.21936e+08	7.53784e+08	7.90874e+08
P23368;P23368-2	ME2		2.01825e+07	2.76864e+07	2.74423e+07	2.76413e+07	2.61844e+07	2.7594e+07	3.70046e+07	2.98479e+07	3.47679e+07	1.98503e+07	1.71813e+07	1.78578e+07
P23381;P23381-2	WARS	WARS1	1.27948e+07	1.12351e+07	1.41691e+07	6.63225e+07	4.86313e+07	5.92301e+07	1.2381e+08	1.59419e+08	1.31768e+08	2.45048e+07	2.57481e+07	2.77679e+07
P23396;P23396-2	RPS3		3.73366e+08	2.84793e+08	3.32629e+08	3.80074e+08	3.66733e+08	3.30387e+08	2.78581e+08	3.39358e+08	3.26954e+08	4.2484e+08	4.0993e+08	3.90583e+08
P23434	GCSH		2.4008e+07	2.10364e+07	5.44058e+07	1.72312e+07	1.15447e+07	1.2961e+07	5.40042e+07	3.88949e+07	1.43236e+07	1.23236e+07	1.46406e+07	8.9452e+06
P23458	JAK1	JAK1	69120.5	105653	2.08536e+06	4.53945e+06	3.4639e+06	4.74512e+06	1.42821e+06	120882	2.82541e+06	4.86642e+06	8.68341e+06	1.45832e+06
P23470-2;P23470	PTPRG		571462			241256	237312	132980	55940.4	159072	235939	371746	314070	235456
P23497;P23497-7;P23497-6;P23497-5;P23497-2;P23497-3;P23497-4	SP100	SP100	687359	626252	1.15567e+06	1.97941e+06	3.26986e+06	1.79446e+06	2.40997e+06	1.81655e+06	2.60966e+06	1.6769e+06	1.41886e+06	1.99538e+06
P23511-2;P23511	NFYA	NFYA	6.46534e+06	4.94397e+06	8.78834e+06	4.84322e+06	7.2187e+06	5.40053e+06	1.1788e+07	6.03238e+06	3.72521e+06	1.06478e+07	1.24587e+07	1.34508e+07
P23526;P23526-2	AHCY		1.53721e+08	2.12548e+08	1.92661e+08	8.36385e+07	1.00646e+08	8.90738e+07	1.07696e+08	1.01573e+08	1.1443e+08	2.23012e+08	1.81766e+08	1.67582e+08
Q16778;P33778;P23527;P06899;Q8N257;Q96A08	HIST2H2BE;HIST1H2BB;HIST1H2BO;HIST1H2BJ;HIST3H2BB;HIST1H2BA		4.04962e+08	3.66872e+08	2.93291e+08	3.41523e+08	3.10477e+08	3.03288e+08	2.70016e+08	3.25149e+08	2.615e+08	2.99704e+08	3.72829e+08	2.85626e+08
P23528	CFL1		8.18084e+08	1.12418e+09	8.58545e+08	4.67111e+08	4.64799e+08	4.27452e+08	6.74134e+08	6.77744e+08	7.36645e+08	9.39093e+08	7.55506e+08	8.64179e+08
P23588;P23588-2	EIF4B		1.03865e+07	2.06563e+07	1.30504e+07	1.35577e+07	1.24904e+07	1.50442e+07	1.5675e+07	2.35771e+07	1.96808e+07	1.9488e+07	1.50155e+07	1.45784e+07
P23610	F8A1		692868	460757		824117	77044.1	1.00117e+06	584278	785717	802720	632695	871938	558918
P23634-7;P23634-6;P23634-8;P23634;P23634-5;P23634-4;P23634-3;P23634-2	ATP2B4		409473	578150	620739	883778	609789	831133	491301	626724	308690	276650	380631	458712
P23743	DGKA			123301	194596	65410.5	61789		139056	351364	153071	227095	244378	16062
P23786	CPT2		674149	1.92909e+06	1.97882e+06	2.73574e+06	2.55838e+06	1.67238e+06	1.14612e+06	2.14527e+06	2.02689e+06	2.38576e+06	2.57253e+06	1.97837e+06
P23919;P23919-2	DTYMK		3.00415e+07	3.49917e+07	2.9962e+07	1.15699e+07	1.44981e+07	2.65022e+07	1.89934e+07	2.12186e+07	2.03071e+07	3.01757e+07	2.16288e+07	2.44775e+07
P23921	RRM1		1.2696e+06	2.74555e+06	1.18127e+06	643028	524258	1.08206e+06	2.53854e+06	2.37041e+06	2.29513e+06	4.30086e+06	3.29923e+06	3.10522e+06
P24385	CCND1	CCND1										273073	300073
P24386-2;P24386	CHM					242072								490911
P24390;P24390-2	KDELR1		8.94207e+06	1.29113e+07	1.72916e+07	1.15425e+07	1.20396e+07	1.04591e+07	2.23313e+07	1.63825e+07	1.01198e+07	1.36234e+07	7.96356e+06	1.45699e+07
P24534	EEF1B2		1.54898e+08	1.71672e+08	1.91865e+08	1.69652e+08	1.67397e+08	1.71298e+08	1.77927e+08	1.70155e+08	1.80766e+08	2.44389e+08	2.53751e+08	2.72515e+08
P24539	ATP5F1		7.61694e+07	6.09413e+07	4.70158e+07	8.3105e+07	9.34188e+07	1.03772e+08	7.79323e+07	8.77159e+07	6.58928e+07	6.57794e+07	6.9315e+07	6.28128e+07
P24666;P24666-3;P24666-2;P24666-4	ACP1		2.46928e+07	1.50994e+07	1.20052e+07	7.84571e+06	1.05007e+07	4.46315e+06	7.19237e+06	1.20564e+07	5.76735e+06	2.13354e+07	2.28249e+07	2.04836e+07
P24752	ACAT1		3.99121e+07	3.71413e+07	3.7857e+07	5.99191e+07	6.54911e+07	6.39317e+07	4.12925e+07	4.50278e+07	4.85633e+07	4.88457e+07	5.12726e+07	3.45978e+07
P24863	CCNC			609240	211791	1.15924e+06	497539	525559		1.98126e+06	1.47135e+06	589397	944513	670230
P24928	POLR2A		3.37924e+06	3.12236e+06	3.52314e+06	4.43292e+06	4.66432e+06	5.52496e+06	5.64955e+06	4.9585e+06	5.53875e+06	4.16384e+06	4.2387e+06	3.82734e+06
P24941;P24941-2	CDK2	CDK2	1.3564e+07	1.62464e+07	1.36077e+07	5.89566e+06	7.91847e+06	6.30773e+06	1.22454e+07	5.92651e+06	1.16031e+07	1.41113e+07	1.41782e+07	1.30413e+07
P25054-2;P25054-3;P25054	APC	APC	460929	290845	450857	675591	684017	783502	449913	121249	32817.4	496744	420587	566877
P25098;P35626	ADRBK1;ADRBK2		17195.4	95615.4					7453	117121		93564.6		211665
P25205;P25205-2	MCM3		4.6216e+07	6.22403e+07	5.0865e+07	4.55577e+07	4.25591e+07	3.90842e+07	6.02996e+07	6.76851e+07	6.77443e+07	6.88002e+07	6.04789e+07	6.98007e+07
P25208	NFYB	NFYB	4.90935e+06	4.60401e+06	4.36474e+06	6.77353e+06	4.76719e+06	4.64077e+06	9.29675e+06	1.03022e+07	3.83205e+06	6.36294e+06	8.33505e+06	5.42053e+06
P25325;P25325-2	MPST		2.17264e+07	2.10807e+07	1.82602e+07	1.25684e+07	9.33618e+06	8.34665e+06	1.5e+07	1.32838e+07	1.25713e+07	1.89841e+07	2.07201e+07	1.74581e+07
P25398	RPS12		4.89542e+08	4.72592e+08	4.24228e+08	3.7456e+08	4.29534e+08	4.10452e+08	3.41242e+08	4.15362e+08	4.27487e+08	4.93137e+08	5.44394e+08	4.33766e+08
P25440;P25440-2;P25440-4;P25440-3	BRD2		981492	846171	1.63331e+06	1.22984e+06	730863	97744.2	1.18192e+06	1.14978e+06	608558	1.46696e+06	1.54047e+06	1.44496e+06
P25445-6;P25445	FAS	FAS	1.27993e+06	2.75036e+06	701019	5.21291e+06	4.14026e+06	4.30384e+06	4.47231e+06	3.68896e+06	1.84044e+06	1.33055e+06	1.6401e+06	3.01446e+06
P25490;O15391	YY1;YY2		875201	4.03802e+06	3.93638e+06	1.75966e+06		1.71532e+06	3.5955e+06	2.359e+06	5.30057e+06	3.11606e+06	4.00195e+06	2.95249e+06
P25685;P25685-2	DNAJB1	DNAJB1	2.22089e+07	2.10643e+07	1.61527e+07	1.16606e+07	1.44274e+07	1.5138e+07	1.80014e+07	1.74769e+07	1.10901e+07	2.71181e+07	2.40819e+07	2.28931e+07
P25686-2;P25686	DNAJB2			2.33246e+06		2.30717e+06	2.02986e+06	2.84939e+06		1.08608e+06	1.65857e+06	3.92717e+06	2.30666e+06	3.18505e+06
P25705;P25705-2;P25705-3	ATP5A1		2.36782e+08	2.14463e+08	2.58528e+08	3.15682e+08	3.78745e+08	2.83356e+08	2.74679e+08	2.84062e+08	3.09474e+08	1.98442e+08	1.88674e+08	1.95711e+08
P25774-2;P25774	CTSS	CTSS				968890	609142	843576	1.34716e+06	332780	389032
P25786;P25786-2	PSMA1	PSMA1	7.47397e+07	7.00739e+07	6.33187e+07	8.25079e+07	8.50428e+07	8.23483e+07	7.67833e+07	8.36806e+07	7.98516e+07	7.9847e+07	7.38502e+07	7.89914e+07
P25787	PSMA2	PSMA2	5.32964e+07	5.44808e+07	9.32404e+07	3.00917e+07	4.79214e+07	1.98513e+07	8.09327e+07	6.3739e+07	5.48354e+07	3.41998e+07	3.79366e+07	4.33536e+07
P25788-2;P25788	PSMA3	PSMA3	3.25478e+07	4.02215e+07	2.65452e+07	3.25845e+07	3.32314e+07	3.25331e+07	3.70407e+07	4.8951e+07	3.99345e+07	4.63496e+07	4.45413e+07	4.27594e+07
P25789;P25789-2	PSMA4	PSMA4	5.3797e+07	7.69048e+07	8.85486e+07	6.77484e+07	8.28652e+07	6.34745e+07	1.41992e+08	1.14343e+08	9.72759e+07	5.28752e+07	6.17683e+07	6.39234e+07
P25940	COL5A3							1.26065e+06
P25942;P25942-2	CD40	CD40	1.69645e+06	1.83402e+06	7.50346e+06	1.94515e+07	1.72848e+07	1.82202e+07	9.77275e+06	8.04926e+06	1.01007e+07	3.5475e+06	4.88109e+06	4.49732e+06
P26006;P26006-1	ITGA3	ITGA3	4.81706e+07	4.40435e+07	4.20267e+07	8.90728e+07	8.36106e+07	8.72726e+07	7.92121e+07	8.22964e+07	7.28771e+07	5.84495e+07	4.81496e+07	5.67691e+07
P26038	MSN		8.73763e+07	1.42036e+08	1.15173e+08	6.84075e+07	6.25697e+07	6.092e+07	8.22525e+07	9.27028e+07	9.52567e+07	1.2568e+08	1.26928e+08	1.1712e+08
P26196	DDX6		2.52652e+07	2.96378e+07	2.00331e+07	2.01057e+07	2.30182e+07	2.09403e+07	2.08789e+07	2.60804e+07	2.16902e+07	2.84776e+07	2.46196e+07	2.65431e+07
P26232-2;P26232-5;P26232;P26232-3;P26232-4;P26232-6	CTNNA2		2.36261e+06	1.70412e+07	8.17412e+06	2.30244e+06	1.3498e+07	8.13356e+06	5.21743e+06	3.67299e+06	7.27889e+06	2.82831e+06	3.23985e+06	4.29234e+06
P26358;P26358-2;P26358-3	DNMT1		6.04244e+06	7.12334e+06	5.98475e+06	5.84182e+06	5.73553e+06	5.20957e+06	7.30737e+06	9.80985e+06	8.46131e+06	9.27604e+06	7.23162e+06	8.92721e+06
P26368-2;P26368	U2AF2		1.09912e+08	1.04528e+08	1.20223e+08	1.23643e+08	1.04901e+08	9.73529e+07	1.09072e+08	1.19135e+08	1.11511e+08	1.19361e+08	1.39917e+08	1.19911e+08
P26373;P26373-2	RPL13		2.43827e+08	2.62267e+08	2.39569e+08	3.02679e+08	2.56654e+08	2.37718e+08	2.48625e+08	2.69446e+08	2.50979e+08	3.78938e+08	2.75837e+08	3.39259e+08
P26440;P26440-2	IVD		2.89119e+06	3.33828e+06	2.85268e+06	2.67489e+06	2.9095e+06	3.27192e+06	7.26338e+06	6.89938e+06	7.77693e+06	2.14427e+06	1.96553e+06	2.56282e+06
P26447	S100A4		1.41958e+06		2.89057e+06	1.10046e+06	2.43118e+06	1.6523e+06		1.09313e+06		4.94959e+06	2.03081e+06	3.84605e+06
P26583	HMGB2		9.61812e+07	8.98709e+07	7.16621e+07	6.04918e+07	6.60701e+07	6.177e+07	9.41399e+07	8.51292e+07	8.17771e+07	1.23029e+08	7.91712e+07	9.89769e+07
P26599-1;P26599-2;P26599	PTBP1		3.68477e+08	3.24495e+08	4.72174e+08	3.51638e+08	2.9269e+08	3.19204e+08	4.46919e+08	3.80704e+08	4.66182e+08	3.57944e+08	3.7457e+08	2.71907e+08
P26639;P26639-2	TARS		4.59015e+07	4.91279e+07	5.55245e+07	2.54715e+07	2.44735e+07	2.7937e+07	5.07151e+07	4.46527e+07	4.57339e+07	5.31999e+07	4.6197e+07	5.16719e+07
P26640	VARS		2.61575e+07	3.22763e+07	3.11383e+07	2.39445e+07	2.77691e+07	2.54206e+07	4.2664e+07	4.23012e+07	3.7385e+07	4.35562e+07	4.4645e+07	3.67266e+07
P26641;P26641-2	EEF1G		3.26987e+08	4.13646e+08	3.48272e+08	2.03341e+08	1.97442e+08	1.84913e+08	3.02683e+08	3.46135e+08	4.33662e+08	3.90718e+08	3.74208e+08	3.61992e+08
P26885	FKBP2		1.62348e+07	3.21156e+07	2.56119e+07	4.48252e+07	3.25276e+07	3.5067e+07	3.62525e+07	3.08441e+07	3.01491e+07	2.64587e+07	3.076e+07	2.84702e+07
P26992	CNTFR	CNTFR								2.02769e+06
P27105	STOM		8.43542e+06	1.3759e+07	1.61729e+07	2.69528e+07	2.67003e+07	2.33893e+07	2.22806e+07	3.12022e+07	3.34425e+07	2.0463e+07	1.80738e+07	1.71652e+07
P27144	AK4		3.78668e+07	3.20184e+07	4.10833e+07	4.03583e+07	4.34308e+07	4.19626e+07	4.80698e+07	4.21623e+07	3.51251e+07	4.9352e+07	3.90137e+07	4.03766e+07
P27338;P27338-2	MAOB		143881	214675		359844			169382	172110	203158	425200		423305
P27348	YWHAQ		1.09373e+08	1.86193e+08	2.15914e+08	1.09172e+08	1.00959e+08	1.01512e+08	1.32804e+08	1.15067e+08	1.35526e+08	1.67797e+08	1.32837e+08	1.65443e+08
P27361-3;P27361;P27361-2	MAPK3	MAPK3	1.89262e+06	1.27843e+06	3.89032e+06	1.09493e+06			649368	779922		1.9858e+06	1.58786e+06	1.19987e+06
P27448-8;P27448-6;P27448-3;P27448-4;P27448-2;P27448;P27448-7	MARK3													130996
P27449	ATP6V0C		4.64551e+07	3.14372e+07	4.39165e+07	5.00506e+07	6.05385e+07	5.08265e+07	4.6433e+07	1.43703e+07	3.05052e+07	7.26841e+07	7.60587e+07	4.49647e+07
P27635	RPL10		1.21091e+08	1.46491e+08	1.07523e+08	8.78133e+07	1.06196e+08	1.13943e+08	1.10154e+08	1.65581e+08	1.44456e+08	1.45333e+08	1.26148e+08	1.40875e+08
P27694	RPA1		2.0816e+07	2.55329e+07	1.81332e+07	1.48062e+07	1.25027e+07	1.15985e+07	1.90422e+07	2.07443e+07	1.86843e+07	1.99997e+07	1.91814e+07	1.89805e+07
P27695	APEX1		1.00288e+08	8.99517e+07	9.72882e+07	5.17082e+07	4.49384e+07	4.42035e+07	1.22123e+08	9.47488e+07	1.01095e+08	8.72534e+07	8.72328e+07	9.24313e+07
P27701-2;P27701	CD82		3.94529e+06	4.46651e+06	1.26623e+06	5.90871e+06	6.82045e+06	5.27098e+06	1.06682e+06	5.54719e+06	730808		464340	5.76111e+06
P27707	DCK		2.39667e+06	3.88628e+06	1.09882e+06		1.36927e+06	823219	971013	1.61027e+06	1.56e+06	1.80489e+06	3.53683e+06	3.53803e+06
P27708	CAD		2.06696e+07	2.32476e+07	2.13202e+07	1.54082e+07	1.59404e+07	1.49988e+07	2.42597e+07	2.49076e+07	2.25713e+07	2.23587e+07	2.11045e+07	2.33329e+07
P27797	CALR	CALR	4.67615e+08	4.82446e+08	4.76629e+08	6.66047e+08	6.66907e+08	6.7071e+08	5.64945e+08	5.5328e+08	4.73741e+08	4.68298e+08	4.32748e+08	5.03293e+08
P27816-6;P27816;P27816-2;P27816-5	MAP4		3.73339e+07	3.45645e+07	3.5439e+07	3.85588e+07	4.07188e+07	3.52752e+07	3.10389e+07	3.85496e+07	3.05227e+07	3.89554e+07	3.30094e+07	4.49101e+07
P27816-4	MAP4		140763	420670	528959	160325	311601		95396.3	104064		278687	667868	660097
P27824-2;P27824;P27824-3	CANX	CANX	9.48063e+07	9.85811e+07	8.09933e+07	1.49764e+08	1.37415e+08	1.29524e+08	1.33321e+08	1.21685e+08	1.11522e+08	8.74602e+07	9.46749e+07	1.00787e+08
P28062;P28062-2	PSMB8	PSMB8	9.13375e+06	9.46763e+06	5.17661e+06	1.92851e+07	2.24561e+07	2.19823e+07	4.31897e+07	5.07678e+07	3.1884e+07	1.73235e+07	7.21183e+06	1.0169e+07
P28065-2;P28065	PSMB9	PSMB9	5.49427e+06	2.69185e+06	5.16733e+06	1.41969e+07	2.28026e+07	1.3214e+07	1.76551e+07	1.71773e+07	2.20855e+07	4.01341e+06	1.09077e+07	1.2531e+07
P28066;P28066-2	PSMA5	PSMA5	9.61183e+07	8.20402e+07	9.36748e+07	8.18146e+07	8.79611e+07	7.88807e+07	7.65394e+07	9.8411e+07	1.06834e+08	9.68274e+07	9.20972e+07	8.33961e+07
P28070	PSMB4	PSMB4	3.46632e+07	4.92915e+07	3.8368e+07	2.66739e+07	2.8499e+07	2.70591e+07	3.95787e+07	4.58027e+07	4.44542e+07	4.76248e+07	4.67385e+07	3.66427e+07
P28072	PSMB6	PSMB6	4.3211e+07	6.90933e+07	4.87554e+07	2.47863e+07	2.88917e+07	1.10276e+07	2.36472e+07	1.44923e+07	1.78577e+07	4.07783e+07	3.50829e+07	3.41956e+07
P28074;P28074-3	PSMB5	PSMB5	3.32748e+07	5.74917e+07	3.36187e+07	3.11391e+07	2.63199e+07	1.86584e+07	1.67782e+07	1.63626e+07	1.81735e+07	4.2893e+07	3.6574e+07	3.94265e+07
P28288;P28288-2	ABCD3		7.84367e+06	9.81577e+06	8.52054e+06	9.4525e+06	1.08147e+07	7.94259e+06	9.1281e+06	1.0197e+07	1.18024e+07	8.07661e+06	6.42528e+06	7.45504e+06
P28290-2;P28290-3;P28290	SSFA2		108250	56990.3		91567.2	116034	79075.6	66381.4					54714.4
P28300	LOX					390173				478278
P28330	ACADL		6.67194e+06			318063
P28331;P28331-2;P28331-4;P28331-5;P28331-3	NDUFS1		2.0125e+07	2.26289e+07	2.54234e+07	2.99612e+07	3.25307e+07	3.13796e+07	2.56897e+07	3.0087e+07	2.5661e+07	2.55426e+07	2.25252e+07	2.35565e+07
P28340	POLD1		4.3282e+06	4.41368e+06	4.36353e+06	2.18758e+06	2.69529e+06	5.08177e+06	8.0682e+06	9.99956e+06	8.05791e+06	6.00664e+06	4.97206e+06	3.68177e+06
P28347-2;P28347;Q99594	TEAD1;TEAD3		4.86136e+06	8.98555e+06	6.19943e+06	861901	467510	487849	1.9367e+06	2.51596e+06	3.05096e+06	4.8079e+06	3.21016e+06	3.01652e+06
P28370-2;P28370	SMARCA1		3.48914e+06	4.54358e+06	3.3908e+06	5.47948e+06	6.14317e+06	6.63558e+06	4.38979e+06	5.62895e+06	4.80656e+06	4.52152e+06	4.24365e+06	4.15006e+06
P28482;P28482-2	MAPK1	MAPK1	1.99974e+07	3.32077e+07	3.18861e+07	1.36187e+07	1.25948e+07	1.24906e+07	1.83155e+07	3.19494e+07	3.61347e+07	3.4896e+07	2.30029e+07	2.45929e+07
P28676	GCA		2.88526e+06	4.0615e+06	4.15923e+06	1.636e+06	886571	1.82172e+06	1.68202e+06	2.83139e+06	1.07545e+06	4.43903e+06	4.75635e+06	3.86622e+06
P28702;P28702-3	RXRB	RXRB	682713		850209	157138	178669	220365	714731	1.01494e+06	805573	546536	665641	298918
P28749-2;P28749	RBL1	RBL1	1.3032e+06	1.44316e+06	1.44141e+06	1.2067e+06	1.50408e+06	1.38548e+06	1.31302e+06	2.3585e+06	1.61337e+06	301971	1.65456e+06	244617
P28799;P28799-2;P28799-3	GRN		2.64191e+07	3.3174e+07	3.21865e+07	2.02477e+07	1.56555e+07	1.58869e+07	1.61998e+07	2.02502e+07	1.70071e+07	1.10338e+07	1.37195e+07	1.54581e+07
P28838-2;P28838	LAP3		2.61674e+07	3.19982e+07	2.27454e+07	3.86584e+07	3.16283e+07	3.40646e+07	4.155e+07	5.39399e+07	4.70092e+07	2.50984e+07	2.71412e+07	2.19101e+07
P29034	S100A2		6.77249e+07	5.00343e+07	7.08054e+07	1.62131e+08	1.46876e+08	1.68484e+08	1.87466e+08	1.15196e+08	1.84719e+08	1.84425e+08	1.70671e+08	1.42746e+08
P29083	GTF2E1		4.08682e+06	2.92472e+06	1.25232e+06	2.446e+06	2.37281e+06	2.13257e+06	4.24796e+06	1.7468e+06	3.23828e+07	3.00209e+07	1.1627e+06	1.20843e+06
P29084	GTF2E2		4.88464e+06	2.05736e+06	835514	757864	1.72663e+06	253663	2.78629e+06	5.59739e+06	4.69449e+06	1.56492e+06	4.9202e+06	3.9407e+06
P29144	TPP2		5.05753e+06	3.58827e+06	5.55568e+06	5.76678e+06	6.39511e+06	6.44476e+06	4.69315e+06	5.09047e+06	4.42636e+06	4.9509e+06	3.57309e+06	4.79416e+06
P29218-3;P29218;P29218-2	IMPA1		8.7025e+06	7.60137e+06	7.15503e+06	1.59808e+07	1.75774e+06	1.5758e+06	1.18641e+07	4.35851e+06	1.17752e+06	3.43108e+06	3.9068e+06	3.77983e+06
P29317	EPHA2		1.18018e+07	1.64735e+07	1.38144e+07	1.48083e+07	1.7117e+07	1.25061e+07	1.21674e+07	1.24196e+07	1.00582e+07	1.32274e+07	1.33256e+07	1.18302e+07
P29323-2;P29323-3;P29323	EPHB2		3.34338e+06	2.98938e+06	4.47813e+06	1.33462e+07	1.36455e+07	1.41378e+07	1.08486e+07	1.16466e+07	1.34556e+07	3.37701e+06	4.27619e+06	4.98092e+06
P29353-2;P29353-7;P29353;P29353-6;P29353-3;P29353-5	SHC1		4.40009e+06	3.61291e+06	5.38544e+06	4.08167e+06	4.61165e+06	3.14881e+06	2.83243e+06	2.85034e+06	1.52352e+06	5.40524e+06	3.5571e+06	3.53208e+06
P29372-5;P29372-4;P29372-2;P29372	MPG		6.43317e+06	1.83749e+07	7.88858e+06	1.17729e+07	1.18248e+07	7.04126e+06	9.59571e+06	5.45699e+06	4.33749e+06	1.20755e+07	1.17412e+07	1.46452e+07
P29375-2;P29375	KDM5A		338957		107775	107017	581854		220143			132205	147110	37174.9
P29401;P29401-2	TKT		1.9238e+08	2.03744e+08	1.7596e+08	9.40862e+07	7.6656e+07	7.69828e+07	1.77624e+08	1.77061e+08	1.69146e+08	1.91656e+08	2.16003e+08	1.71397e+08
P29558-2;P29558	RBMS1		3.42893e+06	4.29282e+06	4.99428e+06	7.77327e+06	7.20607e+06	6.47451e+06	6.75216e+06	6.22755e+06	6.74143e+06	7.89738e+06	8.77771e+06	8.83693e+06
P29590;P29590-2;P29590-5;P29590-9;P29590-3;P29590-8;P29590-11;P29590-4;P29590-12;P29590-13;P29590-14;P29590-10	PML	PML	4.52266e+06	1.78341e+06	3.10234e+06	1.18564e+07	1.23275e+07	1.33364e+07	1.39973e+07	1.4407e+07	1.31267e+07	4.96078e+06	4.29589e+06	3.92503e+06
P29692;P29692-2;P29692-4	EEF1D		3.15934e+08	3.44172e+08	2.68456e+08	2.92581e+08	2.91304e+08	2.93791e+08	2.30375e+08	2.44562e+08	2.22315e+08	3.33504e+08	2.90576e+08	3.1407e+08
P29692-3	EEF1D		801585	5.60897e+06					5.16437e+06	4.28846e+06	3.09027e+06
P29803	PDHA2					2.18171e+06
P29992	GNA11	GNA11	7.45645e+06	8.17641e+06	6.86233e+06	9.21676e+06	9.44259e+06	9.24139e+06	1.04058e+07	1.0706e+07	1.04583e+07	5.34542e+06	3.41446e+06	4.60425e+06
P30038;P30038-3;P30038-2	ALDH4A1		147089	124456		137613	768285	539775	742374	155123	198616	583546	540512	200899
P30040	ERP29		1.69402e+08	1.71932e+08	1.68401e+08	2.47684e+08	2.43287e+08	2.37718e+08	1.47045e+08	1.72735e+08	1.85994e+08	1.81285e+08	1.65789e+08	1.66245e+08
P30041	PRDX6		1.31543e+08	1.45067e+08	2.11842e+08	8.09727e+07	7.54887e+07	7.51816e+07	1.48108e+08	1.32511e+08	1.43149e+08	1.82917e+08	2.17183e+08	1.85055e+08
P30043	BLVRB		7.04685e+07	6.02523e+07	6.83804e+07	2.55694e+07	2.32615e+07	1.97121e+07	3.91534e+07	3.40668e+07	3.10814e+07	8.33243e+07	6.74024e+07	6.6102e+07
P30044-2;P30044;P30044-3;P30044-4	PRDX5		1.82594e+08	1.70066e+08	2.40154e+08	2.15528e+08	2.7421e+08	1.78259e+08	1.37534e+08	1.91676e+08	1.42822e+08	1.91947e+08	2.26185e+08	2.01689e+08
P30046;P30046-2;A6NHG4	DDT;DDTL		1.96811e+07	1.89811e+07	9.18999e+06	4.11251e+06	3.94252e+06	2.44445e+06	1.1389e+07	6.26158e+06	7.97895e+06	1.84808e+07	1.67664e+07	2.6435e+07
P30048-2;P30048	PRDX3		1.83682e+08	2.12664e+08	2.0901e+08	2.45546e+08	2.21389e+08	1.9293e+08	2.08545e+08	2.33766e+08	2.00805e+08	1.92008e+08	1.75923e+08	1.86403e+08
P30049	ATP5D		7.87054e+07	9.88697e+07	9.42856e+07	1.40548e+08	1.4536e+08	1.61126e+08	1.258e+08	1.11396e+08	1.36048e+08	8.6365e+07	6.68515e+07	6.84605e+07
P30050;P30050-2	RPL12		3.01628e+08	2.67598e+08	2.71056e+08	4.59933e+08	4.78028e+08	4.55636e+08	2.45328e+08	2.32635e+08	2.68993e+08	3.51128e+08	3.82002e+08	3.68858e+08
P30084	ECHS1		3.86091e+07	4.0387e+07	4.77092e+07	3.87954e+07	5.85765e+07	3.03889e+07	6.65677e+07	3.02348e+07	3.3375e+07	2.49015e+07	1.89074e+07	2.63135e+07
P30085;P30085-3;P30085-2	CMPK1		6.33153e+06	9.30732e+06	8.30001e+06	2.28302e+06	671373	2.19633e+06	3.91554e+06	5.33803e+06	4.0625e+06	7.3002e+06	7.75488e+06	6.79611e+06
P30086	PEBP1		1.04179e+08	9.8225e+07	1.07574e+08	2.2809e+07	1.97088e+07	1.82143e+07	4.78766e+07	3.29039e+07	4.49726e+07	8.97656e+07	9.80292e+07	1.17807e+08
P30101	PDIA3	PDIA3	3.2191e+08	3.30432e+08	3.37084e+08	4.78433e+08	4.79799e+08	4.71273e+08	4.07746e+08	4.35196e+08	3.94401e+08	3.1202e+08	2.80147e+08	3.47594e+08
P30153	PPP2R1A		7.47217e+07	8.70727e+07	8.2231e+07	4.07482e+07	5.82993e+07	3.96602e+07	6.59551e+07	8.32668e+07	9.33541e+07	7.20668e+07	6.62529e+07	6.39635e+07
P30154;P30154-2;P30154-3;P30154-4;P30154-5	PPP2R1B		2.0231e+06	2.91894e+06	3.41579e+06	2.45971e+06	2.70176e+06	3.32688e+06	4.10214e+06	3.70851e+06	5.74753e+06	2.32563e+06	3.51447e+06	4.57582e+06
P30260;P30260-2	CDC27		3.07846e+06	5.3381e+06	4.99357e+06	2.55857e+06	3.0059e+06	2.38832e+06	8.09434e+06	8.58277e+06	6.1017e+06	2.30036e+06	3.01519e+06	2.65237e+06
P30405	PPIF		4.83809e+07	3.7125e+07	4.61742e+07	3.87138e+07	4.58147e+07	5.50444e+07	4.21763e+07	4.08635e+07	3.42321e+07	4.43038e+07	4.8436e+07	3.80474e+07
P30419;P30419-2	NMT1		2.05483e+07	1.93573e+07	1.7591e+07	5.10654e+06	6.50245e+06	4.97581e+06	1.43387e+07	1.99465e+07	1.9683e+07	1.44605e+07	1.58301e+07	1.28347e+07
P30511-3;P30511;P30511-2	HLA-F								210389	674072
P30519;P30519-2	HMOX2		2.39424e+07	2.56138e+07	2.66581e+07	1.97713e+07	2.27441e+07	1.87844e+07	2.96606e+07	3.14255e+07	2.77444e+07	1.80726e+07	2.02938e+07	1.86537e+07
P30520	ADSS		7.62521e+06	5.37351e+06	7.75423e+06	4.82805e+06	6.18521e+06	4.40657e+06	3.08185e+06	4.20065e+06	4.56577e+06	7.63475e+06	7.43193e+06	5.23633e+06
P30530-2;P30530	AXL		9.83918e+06	9.14114e+06	9.38804e+06	1.66879e+07	1.65949e+07	1.38288e+07	1.22045e+07	1.49855e+07	1.36299e+07	9.29136e+06	7.08461e+06	7.46476e+06
P30533	LRPAP1		1.32109e+07	1.14901e+07	9.89149e+06	2.29771e+07	2.15629e+07	1.86261e+07	1.08828e+07	9.98964e+06	1.21444e+07	1.12919e+07	5.79088e+06	1.10498e+07
P30536	TSPO			2.9379e+06	3.86673e+06	8.0622e+06	5.01205e+06	1.16699e+06	1.06867e+07	3.14195e+07	7.39684e+06	7.56544e+06		2.84568e+06
P30566;P30566-2	ADSL		2.71416e+07	2.93905e+07	2.92202e+07	9.3879e+06	8.73112e+06	8.54172e+06	1.95436e+07	2.2953e+07	2.14604e+07	2.87779e+07	2.96362e+07	2.70522e+07
P30622-2;P30622-1;P30622	CLIP1			40527.4	53445.2	95831.8	100803	127087	132482	71188.6	54171	70320.5		203888
P30626;P30626-2;P30626-3	SRI		2.75522e+07	2.60593e+07	1.86281e+07	1.09599e+07	1.10864e+07	8.04826e+06	1.10788e+07	1.24831e+07	1.07747e+07	3.24366e+07	2.59004e+07	2.46099e+07
P30711	GSTT1		3.61342e+06	2.66741e+06	1.93034e+06		461319		600967	1.7087e+06		1.61425e+06	1.538e+06	2.36901e+06
P30740;P30740-2	SERPINB1	SERPINB1	2.82658e+06	3.02017e+06	4.07325e+06				1.7384e+06	317053	1.18852e+06	1.57128e+06	1.69748e+06	2.53353e+06
P30825	SLC7A1		2.17911e+06	1.84547e+06	2.59899e+06	1.79718e+06	1.85784e+06	1.86437e+06	1.83174e+06	3.31222e+06	4.6921e+06	3.13421e+06	3.89576e+06	3.14167e+06
P30837	ALDH1B1		2.16374e+07	1.88425e+07	2.3075e+07	2.8444e+07	3.02623e+07	2.31474e+07	2.49523e+07	2.54246e+07	2.42648e+07	2.06086e+07	2.33264e+07	1.83925e+07
P30876	POLR2B		1.00027e+07	1.00053e+07	1.00196e+07	8.5513e+06	8.95565e+06	7.6464e+06	1.24795e+07	1.19453e+07	1.09703e+07	1.02411e+07	1.05004e+07	1.13842e+07
P31040;P31040-2;P31040-3	SDHA		3.41914e+07	4.30668e+07	3.03813e+07	4.11447e+07	4.27963e+07	3.87105e+07	3.98645e+07	4.74597e+07	3.95196e+07	3.36077e+07	3.03536e+07	3.05249e+07
P31146	CORO1A	CORO1A		266722	222455				668915	244720
P31150	GDI1		1.21145e+07	1.37523e+07	7.34824e+06	5.35305e+06	5.06441e+06	2.67674e+06	6.67306e+06	5.22015e+06	4.0967e+06	1.03384e+07	1.20381e+07	1.04669e+07
P31153;P31153-2	MAT2A		4.05708e+07	1.81151e+07	2.92545e+07	1.45788e+07	1.01119e+07	7.71411e+06	1.19538e+07	1.30318e+07	1.40568e+07	2.69726e+07	2.80119e+07	3.22952e+07
P31323	PRKAR2B		788734	1.21184e+06	1.22279e+06	178413	644393		1.9247e+06	2.02859e+06	744247	1.05689e+06	1.1627e+06	1.44763e+06
P31327-3;P31327;P31327-2	CPS1		224650	762918	471640	270409	227780	301163	635107	302279	153975	183583	197676	295856
P31350;P31350-2	RRM2		1.83394e+07	2.02262e+07	2.06661e+07	1.10443e+07	9.64849e+06	8.58613e+06	1.33038e+07	1.66891e+07	1.82291e+07	2.81031e+07	2.72716e+07	2.826e+07
P31431-2;P31431	SDC4		1.76421e+07	2.66106e+07	2.053e+07	1.93227e+07	1.98366e+07	2.14356e+07	1.28863e+07	1.03369e+07	1.16249e+07	2.47859e+07	1.81671e+07	2.23062e+07
P31483-2;P31483;P31483-3	TIA1		1.64397e+06	1.01525e+06	1.79055e+06	401348		378898	2.78541e+06	3.55571e+06	2.25495e+06	1.19108e+06	1.09343e+06	986767
P31641-2;P31641	SLC6A6			1.9058e+06	1.1085e+06	9.15575e+06	7.84747e+06	7.45895e+06	4.49348e+06	7.2786e+06	1.39076e+06	1.14336e+06	985525
P31689;P31689-2	DNAJA1		9.46445e+07	1.02622e+08	1.07362e+08	6.88284e+07	6.51862e+07	6.50148e+07	9.57104e+07	9.71162e+07	1.18416e+08	1.10147e+08	1.02435e+08	1.13025e+08
P31749;P31749-2	AKT1	AKT1		5.3049e+06	5.46154e+06	5.65894e+06	5.90894e+06	8.72917e+06	2.47308e+06	3.28801e+06	3.56381e+06	5.91749e+06	8.61509e+06	6.41616e+06
P31751;P31751-2	AKT2				109680					133483	95093.3			110610
P31930	UQCRC1		8.74384e+07	7.5573e+07	8.7324e+07	1.02891e+08	1.01208e+08	1.00775e+08	9.43438e+07	8.58526e+07	7.47743e+07	8.00002e+07	7.35057e+07	7.47825e+07
P31937	HIBADH		2.99471e+07	2.46688e+07	3.81029e+07	3.47054e+07	3.20887e+07	2.84573e+07	2.98401e+07	2.58304e+07	2.53408e+07	2.97712e+07	2.52961e+07	2.70802e+07
P31939;P31939-2	ATIC		5.68829e+07	4.64183e+07	5.0613e+07	2.51762e+07	2.76166e+07	3.09942e+07	3.73021e+07	3.98226e+07	4.16749e+07	6.17721e+07	5.06532e+07	5.43438e+07
P31942;P31942-2;P31942-3;P31942-4	HNRNPH3		1.00881e+08	1.22849e+08	1.33094e+08	1.59813e+08	1.41203e+08	1.58796e+08	1.19158e+08	1.33175e+08	1.40481e+08	1.28108e+08	1.28669e+08	1.02954e+08
P31943	HNRNPH1		2.24965e+08	2.18697e+08	2.13898e+08	2.82335e+08	2.85021e+08	2.92707e+08	2.50732e+08	2.67412e+08	2.2336e+08	3.0194e+08	2.87151e+08	2.61835e+08
P31946;P31946-2	YWHAB		8.77259e+07	1.24821e+08	1.04026e+08	8.72701e+07	8.94826e+07	1.01613e+08	7.47066e+07	9.3825e+07	7.77813e+07	1.49921e+08	1.23226e+08	1.42588e+08
P31947;P31947-2	SFN		8.30027e+07	1.34828e+08	1.22753e+08	8.64446e+07	8.62193e+07	7.17448e+07	1.72318e+08	9.08305e+07	1.1357e+08	1.31715e+08	1.14767e+08	1.35553e+08
P31948;P31948-2;P31948-3	STIP1		9.24698e+07	1.38187e+08	1.21846e+08	1.19514e+08	1.21567e+08	1.19192e+08	1.07687e+08	1.24374e+08	1.10477e+08	1.68969e+08	1.41011e+08	1.72479e+08
P31949	S100A11		9.79246e+07	1.83229e+08	1.88055e+08	3.23708e+07	2.94692e+07	2.59057e+07	1.27917e+08	1.24434e+08	1.11566e+08	7.11684e+07	1.09562e+08	7.38493e+07
P32004-3;P32004-2;P32004	L1CAM		256822	293405			71033.5	58956.1		343029	83416.2			34566.2
P32119	PRDX2		5.97873e+07	6.73988e+07	8.92098e+07	2.67881e+07	3.40799e+07	2.60508e+07	3.73889e+07	3.63955e+07	4.3425e+07	6.61953e+07	5.74558e+07	4.16294e+07
P32121-5;P32121-2;P32121;P32121-3;P32121-4	ARRB2			1.03864e+06	342940				208613			538601	724647	791992
P32298-3;P32298-4;P32298-2;P32298	GRK4					221711
P32321;P32321-2	DCTD		734115	563014	946031	102132						565792	615399	538930
P32322;P32322-3;P32322-2	PYCR1		1.2563e+08	1.37994e+08	1.23972e+08	2.29036e+08	2.24315e+08	2.23678e+08	1.28687e+08	1.31389e+08	1.55685e+08	1.67001e+08	1.37252e+08	1.39939e+08
P32455	GBP1	GBP1	1.93665e+06	2.05562e+06	680468	2.17731e+07	1.19831e+07	2.32002e+07	2.12008e+07	2.88398e+07	2.13918e+07	8.34315e+06	8.8683e+06	7.91421e+06
P32456	GBP2	GBP2	213624	93936.3		1.54519e+06	1.38813e+06	1.31749e+06	1.74766e+06	1.92103e+06	1.78762e+06	449341	335756	1.47436e+06
P32780;P32780-2	GTF2H1		716628	383730	1.33366e+06	313088	595344	1.43731e+06		1.52791e+06	508471	545165	658038	1.02401e+06
P32856-3;P32856-2;P32856	STX2		493828	1.5441e+06	469755	528338	491472		602723	820464	496393	2.19168e+06	1.53219e+06
P32929-2;P32929-3;P32929	CTH			423037							1.10869e+06	1.11342e+06		1.47691e+06
P32969	RPL9		2.84823e+08	2.16994e+08	1.37307e+08	2.2455e+08	2.17369e+08	2.05226e+08	2.27673e+08	2.47647e+08	2.26464e+08	3.0253e+08	2.84144e+08	2.26306e+08
P32970;P32970-2	CD70	CD70	2.07612e+07	2.26366e+07	1.39353e+07	1.8104e+07	1.91744e+07	1.92475e+07	2.41349e+07	2.37745e+07	2.39097e+07	1.18373e+07	4.73351e+06	1.19202e+07
P33121;P33121-2;P33121-3	ACSL1		1.28972e+06	2.45216e+06	2.83635e+06	4.05263e+06	4.15304e+06	2.47244e+06	2.34277e+06	2.68921e+06	4.84163e+06	3.01098e+06	3.13071e+06	1.67217e+06
P33176	KIF5B		2.41868e+07	2.72726e+07	2.75007e+07	1.46804e+07	1.55138e+07	1.4949e+07	1.8217e+07	2.01499e+07	2.05826e+07	2.81368e+07	2.43141e+07	2.59793e+07
P33240-2;P33240	CSTF2		1.55285e+07	1.2867e+07	1.04681e+07	1.75607e+07	1.6541e+07	1.28677e+07	1.63754e+07	2.17395e+07	2.35819e+07	2.14664e+07	2.09409e+07	1.17337e+07
P33316	DUT		3.85875e+07	3.35589e+07	2.59798e+07	1.90943e+07	2.49971e+07	2.85291e+07	3.07911e+07	3.85625e+07	2.76137e+07	4.80614e+07	4.49391e+07	3.59951e+07
P33527;P33527-4;P33527-2;P33527-3;P33527-9;P33527-6;P33527-7;P33527-5;P33527-8	ABCC1		457164	490731	546880	1.25842e+06	1.13663e+06	980168	1.70806e+06	2.11174e+06	1.19767e+06	660222	500299	734872
P33552	CKS2			8.89683e+06	2.63114e+06	4.77405e+06	4.57531e+06	4.31629e+06	4.08663e+06	4.39681e+06	3.89195e+06	1.2751e+07	8.17614e+06	1.42442e+07
P33897	ABCD1					191448	569503	211367	106038	126230	99239.5			151555
P33908;P33908-2	MAN1A1			43573.9	43961.8	26080	81935.1		118767		110161
P33947;P33947-2	KDELR2		1.07998e+06	1.87665e+06	4.5252e+06				2.92071e+07	1.17985e+07	8.74251e+06	1.50526e+06	617968	1.8384e+06
P33991	MCM4		4.47809e+07	5.29374e+07	4.55725e+07	3.90205e+07	3.62575e+07	3.73343e+07	7.04655e+07	6.70629e+07	6.92886e+07	5.48505e+07	4.92334e+07	5.04909e+07
P33992	MCM5		3.98869e+07	4.50961e+07	5.06805e+07	3.04588e+07	3.16406e+07	2.71485e+07	5.65628e+07	5.86023e+07	3.98158e+07	5.371e+07	5.32966e+07	5.53779e+07
P33993;P33993-3	MCM7		5.62916e+07	6.76356e+07	6.41744e+07	3.53319e+07	3.58217e+07	3.36015e+07	5.70144e+07	7.05089e+07	6.73021e+07	6.91241e+07	6.00288e+07	6.5893e+07
P34059	GALNS		1.86746e+06	1.02815e+06	1.56014e+06	1.17806e+06	1.04222e+06	1.97502e+06	912254	1.31439e+06	1.02132e+06	1.67277e+06	1.66808e+06	1.54143e+06
P34896-3;P34896-2;P34896;P34896-4	SHMT1		920115	1.32635e+06	725703	152924	96722	104285	1.49571e+06	410996	308483	895282	782616	1.70656e+06
P34897-3;P34897;P34897-2	SHMT2		9.66665e+07	9.17742e+07	1.08027e+08	1.20047e+08	1.19642e+08	1.2218e+08	1.06243e+08	1.16645e+08	1.25637e+08	8.48101e+07	9.66018e+07	9.31579e+07
P34913;P34913-2;P34913-3	EPHX2		707929	1.14747e+06	1.27692e+06	555029	704760	936626		251993		177854	1.31952e+06	1.03202e+06
P34932	HSPA4	HSPA4	1.04646e+08	1.15824e+08	1.11273e+08	1.19093e+08	1.00081e+08	8.13575e+07	1.07774e+08	1.18302e+08	1.00199e+08	1.2365e+08	1.3239e+08	1.1539e+08
P34947;P43250-3;P43250;P43250-2	GRK5;GRK6		168584		105709		118518			109382	151611		197514	613572
P34949-2;P34949	MPI		778481	2.09171e+06	1.58493e+06	247357				503094	247364	723778	870596	327363
P35052;P35052-2	GPC1		3.11621e+07	3.25159e+07	3.47909e+07	7.28694e+07	7.219e+07	6.59718e+07	6.33137e+07	6.32479e+07	6.55748e+07	4.09299e+07	3.76064e+07	4.44945e+07
P35080	PFN2		2.02445e+06	1.63965e+06	1.92309e+06	1.17324e+06		763921	2.11374e+06	2.67819e+06	2.30265e+06	2.3238e+06	3.61876e+06	2.45613e+06
P35080-2	PFN2		3.02526e+07	2.57244e+07	1.29395e+07	8.88313e+06	1.10559e+07	1.03051e+07	1.17021e+07	1.36638e+07	1.2788e+07	2.1978e+07	2.82973e+07	1.65261e+07
P35221;P35221-2;P35221-3	CTNNA1		4.19313e+07	4.65943e+07	4.90598e+07	6.07724e+07	6.36724e+07	4.87937e+07	4.72114e+07	5.36134e+07	5.32649e+07	4.83501e+07	4.09092e+07	4.29198e+07
P35222	CTNNB1	CTNNB1	4.00109e+07	4.56244e+07	3.68904e+07	5.91018e+07	6.07756e+07	5.45168e+07	7.22222e+07	7.04524e+07	7.4929e+07	4.43084e+07	4.0011e+07	4.40692e+07
P35226	BMI1		3.1721e+06	8.94283e+06	5.58551e+06	8.91462e+06	8.65135e+06	8.51168e+06	6.74319e+06	6.25702e+06	3.64527e+06	7.01796e+06	4.11348e+06	6.63523e+06
P35232;P35232-2	PHB		3.11971e+08	3.09647e+08	2.92756e+08	4.44401e+08	4.44625e+08	4.69691e+08	4.19695e+08	4.36139e+08	4.73871e+08	3.34239e+08	3.10863e+08	2.92709e+08
P35237	SERPINB6	SERPINB6	4.57739e+06	3.26823e+06	5.60477e+06	2.30195e+06	1.20067e+06	1.35067e+06	2.12935e+06	2.37249e+06	3.73055e+06	3.35694e+06	3.36232e+06	4.01324e+06
P35240-8;P35240-3;P35240;P35240-2;P35240-6;P35240-5;P35240-4	NF2		915263	1.70864e+06	1.60469e+06	885556	1.80949e+06	2.23824e+06	1.46889e+06	2.38588e+06	2.14408e+06	2.01314e+06	2.14071e+06	2.2983e+06
P35241;P35241-5;P35241-4	RDX		1.21864e+07	9.66566e+06	1.18046e+07	4.86884e+06	6.43115e+06	7.11234e+06	9.78056e+06	9.79874e+06	9.86143e+06	9.84894e+06	1.12445e+07	9.86597e+06
P35244	RPA3		4.4869e+07	5.01758e+07	6.56842e+07	1.24566e+07	1.32542e+07	1.16792e+07	4.50899e+07	4.06978e+07	3.9354e+07	3.75239e+07	4.29265e+07	3.30838e+07
P35249;P35249-2	RFC4		9.1688e+06	1.08954e+07	2.52087e+07	1.18042e+07	2.03063e+07	2.06911e+07	1.48011e+07	2.33925e+07	2.58091e+07	1.36602e+07	1.71527e+07	1.3271e+07
P35250;P35250-2	RFC2		2.54225e+07	1.91341e+07	2.07266e+07	2.33376e+07	2.61521e+07	2.20219e+07	2.53122e+07	2.96584e+07	2.09899e+07	2.38247e+07	1.91824e+07	1.94313e+07
P35251-2;P35251	RFC1		2.33844e+06	3.59607e+06	3.92116e+06	4.6313e+06	4.30442e+06	4.09206e+06	5.83039e+06	4.98916e+06	4.24939e+06	2.60351e+06	1.55798e+06	3.8537e+06
P35268	RPL22		2.6943e+08	3.44471e+08	2.69373e+08	2.38417e+08	2.72824e+08	2.42071e+08	3.11745e+08	3.40668e+08	3.93181e+08	2.74452e+08	2.04118e+08	2.39818e+08
P35269	GTF2F1		5.77303e+06	5.71404e+06	4.90568e+06	3.86388e+06	3.72677e+06	2.60259e+06	6.21822e+06	3.89227e+06	3.84316e+06	6.19643e+06	4.67822e+06	5.33657e+06
P35270	SPR		3.08359e+07	4.28647e+07	3.79376e+07	2.05299e+07	2.21435e+07	1.76676e+07	1.78922e+07	2.74398e+07	2.19331e+07	3.46325e+07	2.97056e+07	3.10838e+07
P35520;P35520-2	CBS		7.21319e+06	8.4416e+06	6.6931e+06	1.91269e+06	5.31496e+06	2.42686e+06	9.33732e+06	2.96514e+06	3.35078e+06	7.39839e+06	5.9632e+06	6.81032e+06
P35556	FBN2		266248	166784	275713	387921	481000	448718	333789	231087	289380	129969	272801	262223
P35568	IRS1				65980.6		337227		74763.2
P35573;P35573-2;P35573-3	AGL		477958	1.54025e+06	1.07473e+06	509969	535731	691873	1.67948e+06	1.99763e+06	2.17839e+06	1.5179e+06	1.24302e+06	1.05237e+06
P35580;P35580-5;P35580-2;P35580-3;P35580-4	MYH10		6.77195e+06	7.53671e+06	9.42574e+06	5.17245e+06	5.61526e+06	4.57819e+06	6.63706e+06	7.18682e+06	7.14668e+06	6.8578e+06	7.67229e+06	8.43232e+06
P35606;P35606-2	COPB2		1.72152e+07	1.9213e+07	1.44473e+07	1.80061e+07	1.9062e+07	1.85338e+07	2.12232e+07	2.39382e+07	2.49465e+07	1.78559e+07	1.65504e+07	2.06513e+07
P35610;P35610-3;P35610-2	SOAT1		1.17497e+07	1.3019e+07	1.11394e+07	1.28418e+07	1.19055e+07	1.13071e+07	1.38549e+07	1.43951e+07	1.4084e+07	9.45756e+06	1.12103e+07	9.42721e+06
P35611-2;P35611-6;P35611;P35611-3;P35611-4;P35611-5	ADD1		6.53552e+06	7.19271e+06	8.64239e+06	1.21889e+07	1.17025e+07	1.28573e+07	6.88072e+06	8.69073e+06	1.27368e+07	7.5122e+06	6.49008e+06	7.15966e+06
P35613;P35613-2;P35613-4	BSG		7.07174e+07	7.69317e+07	7.66996e+07	1.48994e+08	1.49712e+08	1.4486e+08	6.52099e+07	8.23679e+07	9.29075e+07	8.95435e+07	7.78762e+07	8.26986e+07
P35613-3	BSG					1.73943e+06	2.77552e+06	2.19369e+06	887722			1.73503e+06	1.30506e+06	1.06354e+06
P35637-2;P35637	FUS		1.68261e+08	1.89657e+08	1.57173e+08	1.79767e+08	1.46738e+08	2.12437e+08	1.28912e+08	1.32808e+08	1.52679e+08	1.80496e+08	1.46872e+08	1.8695e+08
P35658-2;P35658-4;P35658;P35658-3;P35658-5	NUP214		5.69808e+06	8.2709e+06	8.48607e+06	8.94284e+06	8.83938e+06	8.70601e+06	7.21607e+06	9.6505e+06	8.92624e+06	1.09588e+07	7.29938e+06	8.80765e+06
P35659;P35659-2	DEK		3.51772e+07	4.16802e+07	3.50449e+07	4.41008e+07	3.29496e+07	3.30431e+07	3.46626e+07	4.01292e+07	3.21846e+07	3.96623e+07	3.86731e+07	3.93779e+07
P35749-4;P35749-3;P35749;P35749-2	MYH11											82956.6	1.1922e+06
P35813-3;P35813;P35813-2	PPM1A		4.04288e+06	4.91058e+06	2.90146e+06	2.13978e+06	1.98227e+06	451869	1.18767e+06	1.15216e+06	1.15606e+06	4.38603e+06	4.39675e+06	5.3661e+06
P35914;P35914-3;P35914-2	HMGCL		7.14588e+06	3.30836e+06	4.7165e+06	5.52973e+06	1.65734e+06	3.06879e+06	1.78219e+06	2.38013e+06	1.15367e+06	1.16374e+06	2.31989e+06	651458
P35998;P35998-2	PSMC2	PSMC2	3.52167e+07	2.36748e+07	2.90882e+07	3.14801e+07	2.871e+07	2.86624e+07	2.97874e+07	3.17251e+07	3.50031e+07	3.89807e+07	4.13698e+07	4.16525e+07
P36269-2;P36269;P36269-3	GGT5		5.26287e+06		299913	6.12406e+06					4.38454e+06			7.4243e+06
P36404;P36404-2	ARL2		2.15134e+06	1.85192e+06	4.94781e+06	3.01717e+06	3.06612e+06	2.8129e+06	3.22826e+06	5.7495e+06	5.17173e+06	4.83593e+06	5.60437e+06	6.24046e+06
P36405	ARL3		1.54e+07	1.93929e+07	1.72463e+07	6.4218e+06	7.38209e+06	7.94274e+06	4.30317e+06	5.91083e+06	6.10617e+06	1.50089e+07	1.8798e+07	1.95796e+07
P36406-3;P36406-2;P36406	TRIM23		1.17066e+06	963775	764628	1.91677e+06	1.8466e+06	815950	1.49659e+06	1.76615e+06	850901	1.13126e+06	1.06365e+06	722454
P36507	MAP2K2	MAP2K2	710697	2.39962e+06	2.2441e+06	730717	1.10075e+06	1.00228e+06	2.31019e+06	1.50668e+06	2.53887e+06	2.63277e+06	3.2567e+06	996755
P36542	ATP5C1		6.38707e+07	6.64539e+07	5.36367e+07	9.62282e+07	1.11333e+08	8.004e+07	6.84658e+07	6.26714e+07	6.93964e+07	6.89074e+07	9.03377e+07	6.05103e+07
P36542-2	ATP5C1			509898			230952
P36543;P36543-3;P36543-2	ATP6V1E1		1.13714e+07	1.52707e+07	1.79226e+07	8.96927e+06	7.75446e+06	8.59873e+06	7.12624e+06	1.05403e+07	1.23328e+07	9.14353e+06	8.92682e+06	2.20522e+07
P36551	CPOX		3.12366e+07	4.51702e+07	3.55055e+07	4.38838e+07	4.60795e+07	5.17073e+07	4.05756e+07	4.34879e+07	4.0161e+07	3.03671e+07	3.43359e+07	2.60449e+07
P36578	RPL4		2.79854e+08	2.65683e+08	2.85762e+08	3.45896e+08	2.87947e+08	3.6622e+08	2.49737e+08	2.75191e+08	2.83761e+08	3.88313e+08	4.1424e+08	3.56549e+08
P36639;P36639-3;P36639-2;P36639-1	NUDT1		1.88498e+07	9.90429e+06	8.33891e+06	1.11378e+07	1.02794e+07	1.2422e+07	9.44345e+06	6.76017e+06	6.90043e+06	1.36632e+07	2.04965e+07	1.91871e+07
P36776;P36776-2;P36776-3	LONP1		9.72686e+06	8.84997e+06	1.32771e+07	1.04916e+07	9.56086e+06	6.78361e+06	1.44782e+07	1.19582e+07	1.30363e+07	9.10294e+06	8.39737e+06	6.44119e+06
P36871;P36871-2;P36871-3	PGM1		9.3647e+06	1.36358e+07	1.36642e+07	3.22158e+06	2.81464e+06	2.23678e+06	7.81498e+06	6.6297e+06	5.78717e+06	1.24431e+07	1.06688e+07	8.87168e+06
P36873;P36873-2	PPP1CC		1.38094e+07	2.02887e+07	1.46207e+07	1.28369e+07	2.34248e+07	1.60892e+07	1.85359e+07	2.48441e+07	2.8999e+07	1.01285e+07	1.04452e+07	1.26051e+07
P36894	BMPR1A	BMPR1A												3.05796e+06
P36915;P36915-2	GNL1		8.57247e+06	8.26243e+06	1.02514e+07	4.86035e+06	3.74664e+06	4.50125e+06	4.89525e+06	8.35407e+06	5.37049e+06	9.72716e+06	1.08582e+07	3.75225e+06
P36941-2;P36941	LTBR	LTBR			287032
P36954	POLR2I		1.01609e+07	1.71393e+07	9.077e+06	8.24671e+06	1.35761e+07	6.93046e+06	1.29175e+07	1.32203e+07	1.78915e+07	1.09626e+07	1.00379e+07	1.43256e+07
P36956-3;P36956-2;P36956;P36956-4	SREBF1		135604		102675	85393.9	110995		87432.9		154258	132098	156997	113405
P36957;P36957-2	DLST		2.36414e+07	1.93015e+07	2.24713e+07	4.36473e+07	4.38943e+07	3.71482e+07	2.55873e+07	2.86532e+07	2.74144e+07	3.30884e+07	3.18428e+07	2.9599e+07
P37108	SRP14		7.68874e+07	9.43973e+07	1.07463e+08	5.14928e+07	8.23709e+07	8.83557e+07	2.16729e+08	1.28095e+08	1.31866e+08	7.90045e+07	8.0198e+07	1.35614e+08
P37198	NUP62		3.35102e+07	3.56316e+07	3.80202e+07	3.6978e+07	3.94299e+07	3.22194e+07	3.80717e+07	6.58356e+07	3.65943e+07	3.896e+07	2.64342e+07	2.92491e+07
P37235	HPCAL1		2.96101e+06	2.86881e+06	2.96234e+06	6.80078e+06	7.89044e+06	6.52859e+06	5.59531e+06	5.23553e+06	4.83934e+06	5.07858e+06	3.00282e+06	4.9339e+06
P37268;P37268-2;P37268-5;P37268-3;P37268-4	FDFT1		9.29371e+06	8.16659e+06	9.00161e+06	1.84759e+07	2.19171e+07	2.08611e+07	2.23381e+07	2.04724e+07	1.83816e+07	9.7578e+06	7.53584e+06	1.09816e+07
P37275-3;P37275-4;P37275-5;P37275;P37275-2	ZEB1		118926	213732	245113	390662	225839	204097	178590	181020	135308	55050.4	61201.1	266367
P37802	TAGLN2		4.00478e+08	3.84837e+08	5.96963e+08	2.02607e+08	1.9621e+08	1.8717e+08	3.01279e+08	3.24683e+08	3.0722e+08	4.49992e+08	4.45432e+08	4.21786e+08
P37802-2	TAGLN2				315817								568858
P37837-2;P37837	TALDO1		3.78623e+07	2.89671e+07	2.08354e+07	1.11159e+07	1.48159e+07	1.61903e+07	2.13803e+07	1.98612e+07	1.27575e+07	3.4569e+07	3.24832e+07	3.36513e+07
P37840-2;P37840;P37840-3	SNCA		3.44295e+06	4.74854e+06	3.84244e+06
P38117;P38117-2	ETFB		4.04108e+07	3.74098e+07	3.60407e+07	6.44284e+07	6.6047e+07	6.15883e+07	5.7108e+07	3.37235e+07	3.35808e+07	3.80409e+07	2.78948e+07	3.40692e+07
P38159;P38159-2	RBMX		7.83172e+07	6.8413e+07	6.56459e+07	1.45478e+08	1.37935e+08	1.41471e+08	8.74115e+07	9.10954e+07	8.7595e+07	8.06359e+07	8.26368e+07	9.41215e+07
P38432	COIL		5.96731e+06	8.23068e+06	9.16348e+06	1.06648e+07	1.03182e+07	9.46387e+06	7.50763e+06	1.04232e+07	1.01131e+07	8.92218e+06	8.48968e+06	9.37108e+06
P38435;P38435-2	GGCX		543451	1.61098e+06	1.12311e+06	3.40708e+06	4.84665e+06	3.16449e+06	4.59707e+06	4.49544e+06	4.71257e+06	1.74132e+06	2.50516e+06	2.05176e+06
P38571-2;P38571	LIPA		1.14316e+06	1.69084e+06	1.47285e+06	900794						989030	1.0332e+06	1.48773e+06
P38606	ATP6V1A		2.62636e+07	2.43099e+07	3.34181e+07	2.16409e+07	2.12303e+07	2.01298e+07	3.13774e+07	2.99134e+07	2.5625e+07	3.45651e+07	2.76893e+07	3.09319e+07
P38606-2	ATP6V1A		217569	64049.3	44578.7		145195	96828.3	66111.2
P38646	HSPA9	HSPA9	2.00288e+08	2.23518e+08	2.11882e+08	3.88101e+08	4.48706e+08	4.17516e+08	2.60126e+08	2.49136e+08	2.38204e+08	2.42804e+08	2.46595e+08	2.76683e+08
P38919	EIF4A3		1.37824e+08	1.28709e+08	1.1731e+08	1.62626e+08	1.4472e+08	1.61522e+08	1.32335e+08	1.5299e+08	1.43149e+08	1.55903e+08	1.40773e+08	1.45711e+08
P38935	IGHMBP2					98730.9	122615	495529	376923
P39019	RPS19		2.29566e+08	1.8397e+08	1.41742e+08	1.45251e+08	1.76252e+08	1.51072e+08	1.12008e+08	1.64291e+08	1.41929e+08	2.15912e+08	1.6814e+08	2.29368e+08
P39023	RPL3		2.44483e+08	2.95127e+08	2.37432e+08	1.79751e+08	1.58665e+08	1.45818e+08	1.86696e+08	2.17623e+08	2.08135e+08	2.91141e+08	2.56139e+08	2.58408e+08
P39210	MPV17		4.205e+06	5.47146e+06	6.41774e+06	759610			7.22037e+06	9.68027e+06	5.16487e+06	3.35763e+06	2.56806e+06	2.13536e+06
P39656;P39656-3;P39656-2	DDOST		1.26025e+08	1.27737e+08	1.70568e+08	1.38058e+08	1.28775e+08	1.13962e+08	2.016e+08	1.54835e+08	2.31746e+08	1.12827e+08	1.33551e+08	1.06364e+08
P39687	ANP32A		1.22179e+08	1.48877e+08	1.26633e+08	3.26938e+07	3.17268e+07	5.2295e+07	1.15948e+08	1.05641e+08	1.0893e+08	1.41036e+08	1.14291e+08	1.60911e+08
P39748;P39748-2	FEN1		8.29191e+07	7.65141e+07	8.53918e+07	5.02921e+07	5.66562e+07	6.03777e+07	7.41623e+07	8.16039e+07	8.50444e+07	1.00511e+08	9.50203e+07	1.08501e+08
P39880-3;P39880-4;P39880-2;P39880;P39880-6;P39880-5	CUX1		89061.3	598030	760092	577722	450370	499501	424387	540004	1.31169e+06	500750	467708	311859
P40121;P40121-2	CAPG		2.29701e+06	3.40689e+06	3.28567e+06	351557	193731	307040	851329	902818	423958	3.37242e+06	2.50145e+06	3.03426e+06
P40123;P40123-2	CAP2		2.32819e+06	1.63715e+06	2.87727e+06	297524	603460	380158	2.23615e+06	303192	995520	1.24002e+06	840480	2.06428e+06
P40222	TXLNA		2.04988e+07	2.32159e+07	2.38581e+07	1.50188e+07	1.76914e+07	1.36361e+07	1.31692e+07	1.93333e+07	1.66183e+07	2.74681e+07	2.15508e+07	1.99247e+07
P40227;P40227-2	CCT6A		1.43566e+08	1.40352e+08	1.41994e+08	1.6342e+08	1.43274e+08	1.44171e+08	1.72659e+08	1.83441e+08	1.65323e+08	1.89412e+08	1.91891e+08	1.63609e+08
P40261	NNMT		9.74393e+07	1.25697e+08	1.01829e+08	4.81565e+07	6.1116e+07	4.10217e+07	5.41427e+07	6.66115e+07	7.46099e+07	1.19016e+08	9.59262e+07	1.12549e+08
P40306	PSMB10	PSMB10	2.2634e+06	2.61112e+06	2.99136e+06	6.56536e+06	5.10029e+06	8.62218e+06	1.70874e+07	2.21076e+07	2.28294e+07	1.80841e+06	2.24262e+06	2.54726e+06
P40425;P40426-2;P40426-5;Q9BYU1;P40426	PBX2;PBX3;PBX4				230851				409482	216660				138202
P40429	RPL13A		7.73422e+07	8.58844e+07	7.63197e+07	1.15099e+08	1.05931e+08	1.19734e+08	8.58293e+07	9.03314e+07	9.26135e+07	1.39022e+08	1.05794e+08	1.09759e+08
P40616-2;P40616	ARL1		1.34508e+07	1.6078e+07	1.07342e+07	1.14138e+07	1.06279e+07	1.4927e+07	1.95377e+07	1.71147e+07	1.74537e+07	1.12176e+07	1.62678e+07	1.12863e+07
P40692;P40692-3;P40692-2	MLH1	MLH1	1.3174e+06	1.69527e+06	3.18791e+06	1.39637e+06	963725	781933	3.9053e+06	3.1492e+06	2.8987e+06	2.02233e+06	2.0309e+06	2.26185e+06
P40763;P40763-3;P40763-2	STAT3	STAT3	7.76144e+06	9.99378e+06	8.92813e+06	5.11877e+06	4.14442e+06	2.93132e+06	8.68135e+06	8.94821e+06	8.32572e+06	1.29739e+07	8.58493e+06	1.02587e+07
P40855	PEX19		1.88912e+06	3.60328e+06	2.24088e+06	2.43882e+06	1.50055e+06	1.34615e+06	2.30102e+06	2.2691e+06	3.19624e+06	1.22654e+06	3.54026e+06	3.57691e+06
P40925-3;P40925;P40925-2	MDH1		4.56301e+07	4.93021e+07	4.3977e+07	2.22462e+07	1.72217e+07	1.99964e+07	3.29732e+07	3.29753e+07	2.77346e+07	4.23622e+07	3.51875e+07	4.98724e+07
P40926;P40926-2	MDH2		3.52913e+08	3.82749e+08	3.77269e+08	6.29764e+08	5.37795e+08	5.30923e+08	4.75957e+08	3.50838e+08	3.82301e+08	3.948e+08	4.0737e+08	3.81276e+08
P40937;P40937-2	RFC5		1.66491e+07	1.82065e+07	3.28567e+07	2.21157e+07	2.64123e+07	1.51981e+07	6.19832e+07	3.39249e+07	3.7569e+07	2.86683e+07	2.36709e+07	2.85492e+07
P40938;P40938-2	RFC3		2.04862e+07	2.232e+07	2.52954e+07	2.20847e+07	2.19294e+07	2.87167e+07	2.07414e+07	2.4474e+07	2.82933e+07	2.79307e+07	2.32132e+07	2.85893e+07
P40939	HADHA		1.42182e+08	1.51879e+08	1.68955e+08	1.74465e+08	1.90989e+08	1.80853e+08	1.75634e+08	1.71415e+08	1.77292e+08	1.28414e+08	1.22408e+08	1.32624e+08
P41091;Q2VIR3;Q2VIR3-2	EIF2S3;EIF2S3L		4.97387e+07	5.34695e+07	4.13897e+07	4.24482e+07	4.24544e+07	3.62351e+07	3.45085e+07	3.81884e+07	2.95871e+07	5.98351e+07	4.36706e+07	5.25565e+07
P41134;P41134-2	ID1	ID1	5.26233e+06	5.80709e+06	5.00093e+06				1.57765e+06	2.96911e+06	4.24394e+06	2.31713e+06	3.71287e+06	6.77788e+06
P41162	ETV3												54783.9	125504
P41208	CETN2		1.35146e+07	2.03753e+07	1.42014e+07	1.43259e+07	1.21342e+07	5.20239e+06	1.93533e+07	1.21259e+07	1.70344e+07	2.47261e+07	1.0508e+07	2.04496e+07
P41212	ETV6		1.02472e+06	638193	578165	326922	980942	899415	1.59862e+06	3.05682e+06	3.30689e+06	1.07343e+06	1.39165e+06	1.33038e+06
P41214;P41214-2	EIF2D		847631	1.70345e+06	1.42609e+06	1.92525e+06	1.3443e+06	1.69304e+06	1.32931e+06	1.543e+06	1.49607e+06	1.73205e+06	1.97876e+06	1.65711e+06
P41223;P41223-2	BUD31		1.76906e+07	2.40886e+07	1.99203e+07	1.12257e+07	2.04279e+07	1.35079e+07	1.66778e+07	2.17206e+07	2.03408e+07	1.38876e+07	1.32304e+07	2.27035e+07
P41226	UBA7				14835.4		19095.9	28820.7	287867	603397	804299	26472.4
P41227-2;P41227	NAA10		9.96859e+06	7.5626e+06	4.36141e+06	3.58197e+06	3.63083e+06	2.85217e+06	6.6513e+06	5.10009e+06	4.08777e+06	7.72735e+06	7.24162e+06	7.54264e+06
P41229-4;P41229-3;P41229-2;P41229-5;P41229	KDM5C			221035		64844.4	158665	149607	516408	96316.5	51147.7	164060		82239.3
P41236;Q6NXS1	PPP1R2;PPP1R2P3		2.22548e+07	1.17191e+07	7.84191e+06			5.0825e+06	4.47143e+06	6.10283e+06	2.19864e+06	1.16619e+07	3.43026e+06	6.22478e+06
P41240	CSK		271829	857160	427493				1.23566e+06	805402	777028	137513	427781	369623
P41247-2;P41247	PNPLA4		450954		568661		1.08515e+06		634619	341362		413711	470629
P41250	GARS							339693
P41250-2	GARS		4.2546e+07	4.65789e+07	4.43136e+07	2.42871e+07	2.01015e+07	2.35168e+07	3.13267e+07	3.52465e+07	3.63482e+07	3.98959e+07	3.91546e+07	3.26185e+07
P41252	IARS		3.30258e+07	3.83817e+07	3.52082e+07	3.51165e+07	3.3484e+07	3.21901e+07	4.53659e+07	5.17084e+07	4.46764e+07	3.86168e+07	4.33547e+07	4.17497e+07
P41440-3;P41440-2;P41440	SLC19A1			55193.8	72103.6				60821.5	59476.5	70728.4
P41567	EIF1		1.68207e+08	2.02637e+08	2.41353e+08	9.56784e+07	8.80304e+07	9.07461e+07	1.97523e+08	1.7598e+08	1.59856e+08	1.90775e+08	2.41467e+08	1.95261e+08
P41743	PRKCI		3.36378e+06	2.39741e+06	3.18408e+06	2.00111e+06	1.70354e+06	1.84561e+06	2.42831e+06	2.16115e+06	1.05558e+06	1.79455e+06	1.6205e+06	2.76841e+06
P42025	ACTR1B		8.12917e+06	4.87517e+06	1.40825e+07	3.01146e+06	1.4564e+06	3.8775e+06	3.20846e+06	8.10661e+06	6.15082e+06	4.99318e+06	4.80592e+06	4.73074e+06
P42126;P42126-2	ECI1		3.37349e+07	3.35974e+07	3.85282e+07	5.09544e+07	5.11307e+07	5.36214e+07	4.74728e+07	4.63157e+07	3.37365e+07	3.82454e+07	3.68147e+07	3.76743e+07
P42166	TMPO		3.05177e+07	3.56451e+07	4.05743e+07	6.16615e+07	6.60578e+07	6.44901e+07	3.63871e+07	3.1234e+07	4.61227e+07	3.62563e+07	3.60087e+07	3.79417e+07
P42167;P42167-2	TMPO		1.64001e+07	1.44104e+07	1.92177e+07	2.41925e+07	1.92406e+07	1.82319e+07	1.62222e+07	1.80564e+07	1.8619e+07	1.86853e+07	2.20837e+07	1.89319e+07
P42224;P42224-2	STAT1	STAT1	2.11494e+07	2.01694e+07	2.05462e+07	8.30104e+07	7.64342e+07	7.32441e+07	1.0995e+08	1.22479e+08	1.13777e+08	5.21682e+07	4.54558e+07	5.20303e+07
P42226;P42226-3	STAT6	STAT6	84299.4	73332	140018				144021	198681	150533	95954.3	89253
P42262-2;P42262;P42262-3;P42262-4	GRIA2		648241	871997	841854	1.23073e+06	1.11438e+06	890460	1.08204e+06	1.66266e+06	1.29775e+06	1.0778e+06	1.1648e+06	1.03584e+06
P42330;P42330-2	AKR1C3		2.64505e+06	3.88378e+06	3.46317e+06		454343	170301	401191	1.54091e+06	568404	1.18863e+06	1.29155e+06	1.32406e+06
P42345	MTOR	MTOR	504819	413617	935549	203113	316206	109997	934396	1.25962e+06	896152	355202	366853	391020
P42356;P42356-2	PI4KA		262025	178822	536478	292630	300005	261358	388403	512252	408700	427183	301462	302734
P42566	EPS15		243513	545386	201440	773901	315082	172001	1.33252e+06	508759	774534	339271	349230	419939
P42574	CASP3	CASP3	540656								345512	484964		482138
P42677	RPS27		2.23815e+08	2.24538e+08	2.35497e+08	3.14262e+08	2.97711e+08	2.75339e+08	1.93621e+08	1.5936e+08	1.6468e+08	3.04575e+08	3.43511e+08	3.26646e+08
P42694	HELZ		60109	63108.2	101567	50088.1	80238				81514.6	69170.1	85118.5	33907.6
P42695	NCAPD3		218989	612656	598575	141393	76177.1	106202	1.53327e+06	982156	613666	415266	552102	212187
P42696;P42696-2	RBM34		6.97019e+06	4.39876e+06	3.93023e+06	8.12941e+06	9.19496e+06	7.57106e+06	5.00138e+06	3.9647e+06	4.60552e+06	6.16595e+06	5.79877e+06	6.35723e+06
P42704	LRPPRC		7.46444e+07	8.02437e+07	8.5153e+07	1.1674e+08	1.13554e+08	1.18875e+08	1.11179e+08	1.06862e+08	1.07946e+08	8.36153e+07	8.15968e+07	8.52004e+07
P42765	ACAA2		4.7724e+07	5.9802e+07	5.1636e+07	6.66064e+07	5.61772e+07	6.4858e+07	4.82015e+07	5.24327e+07	4.74906e+07	4.95021e+07	4.81411e+07	4.95358e+07
P42766	RPL35		1.63777e+08	2.36075e+08	1.64349e+08	2.23261e+08	2.56685e+08	2.33907e+08	2.15666e+08	2.02442e+08	1.94924e+08	2.8784e+08	2.6281e+08	2.5887e+08
P42785;P42785-2	PRCP		1.49605e+07	1.53525e+07	2.15712e+07	1.27139e+07	1.54445e+07	1.28724e+07	2.45533e+07	2.31345e+07	2.75821e+07	1.20984e+07	1.18906e+07	1.07344e+07
P42858	HTT		83581.4	79509.5	148112	13740.4	63550.7		761619	227406	153354	125496	148852	76786.1
P42892-3;P42892-4;P42892;P42892-2	ECE1		3.61747e+06	5.65833e+06	3.17632e+06	1.91938e+06	1.46501e+06	1.154e+06	4.14613e+06	4.38232e+06	3.17261e+06	2.48295e+06	1.78826e+06	2.79453e+06
P43003-2;P43003	SLC1A3		216904	297389	458305	146192	87967.2		421255	250912	276595	170501	235300
P43007	SLC1A4		2.07918e+06	1.18124e+06	2.50072e+06	9.06014e+06	8.10865e+06	8.73782e+06	4.94237e+06	4.13387e+06	3.49487e+06	744197	2.33521e+06	3.47801e+06
P43034	PAFAH1B1		6.92212e+06	1.11388e+07	4.55322e+06	7.50294e+06	7.56165e+06	6.39611e+06	4.37623e+06	4.52014e+06	6.70124e+06	6.81101e+06	5.60827e+06	8.7232e+06
P43121	MCAM		1.42632e+07	1.13207e+07	1.2361e+07	3.23186e+07	3.50317e+07	3.04534e+07	1.74415e+07	2.02194e+07	2.05031e+07	1.97063e+07	1.61964e+07	1.60644e+07
P43243	MATR3		1.85919e+08	1.7505e+08	1.67786e+08	1.67026e+08	1.68167e+08	1.63633e+08	1.96089e+08	2.17325e+08	1.36724e+08	1.6887e+08	1.69072e+08	1.58031e+08
P43246;P43246-2	MSH2	MSH2	2.10856e+07	2.24008e+07	2.25559e+07	1.01756e+07	1.20446e+07	9.00045e+06	2.76727e+07	2.32089e+07	2.56599e+07	2.33536e+07	2.04004e+07	1.92928e+07
P43304;P43304-2	GPD2		1.72215e+07	2.01569e+07	1.60489e+07	2.12559e+07	2.36188e+07	1.91567e+07	2.17275e+07	2.26384e+07	1.7678e+07	1.85781e+07	1.65047e+07	1.7401e+07
P43307;P43307-2	SSR1		5.38383e+07	6.1712e+07	5.00385e+07	8.02239e+07	8.6746e+07	8.6191e+07	6.11785e+07	6.06155e+07	5.62294e+07	5.75787e+07	5.66118e+07	6.97812e+07
P43355	MAGEA1		5.36154e+06	7.06762e+06	5.44703e+06	3.10412e+06	2.87916e+06	2.40092e+06	4.12369e+06	4.69577e+06	5.99519e+06	4.70619e+06	5.40493e+06	2.92746e+06
P43356;P43360;P43357	MAGEA2;MAGEA6;MAGEA3											1.00933e+07
P43358	MAGEA4		1.28874e+08	1.44653e+08	1.313e+08	6.30662e+07	5.90293e+07	6.65097e+07	1.15324e+08	1.40597e+08	1.17839e+08	1.33722e+08	1.47139e+08	1.47388e+08
P43364;P43364-2	MAGEA11		488742	221333			1.13366e+07	497888	401669	478199	445893		642737	554945
P43365	MAGEA12		459069		418321					382400	300195	414860
P43378	PTPN9								221313	52204.5	116891	167675	488452
P43487-2;P43487	RANBP1		1.09787e+08	7.5702e+07	9.30388e+07	5.50004e+07	5.99194e+07	4.88787e+07	7.25226e+07	7.03442e+07	6.52524e+07	5.42554e+07	6.94483e+07	6.03268e+07
P43490	NAMPT		1.63318e+07	1.82498e+07	1.58554e+07	4.27712e+06	5.75725e+06	3.57573e+06	5.21831e+07	1.0455e+07	8.06216e+06	1.10024e+07	1.21456e+07	1.03275e+07
P43686;P43686-2	PSMC4	PSMC4	8.05961e+07	1.00169e+08	1.09791e+08	7.41109e+07	7.56519e+07	6.50514e+07	9.08293e+07	1.25158e+08	1.06295e+08	1.09833e+08	1.06222e+08	9.46865e+07
P43897;P43897-2	TSFM		1.69106e+07	1.38042e+07	1.44776e+07	1.8719e+07	1.57756e+07	1.27863e+07	1.54087e+07	1.37561e+07	1.74439e+07	1.63677e+07	1.57254e+07	1.6068e+07
P45877	PPIC		8.0305e+06	6.67897e+06	2.67448e+06	1.55798e+07	1.5068e+07	1.365e+07	8.41116e+06	1.00363e+07	1.06251e+07	1.00917e+07	1.28479e+07	1.19189e+07
P45880;P45880-1	VDAC2	VDAC2	2.95176e+08	2.54694e+08	2.82163e+08	3.95883e+08	4.37511e+08	4.03505e+08	2.2303e+08	2.51299e+08	2.56806e+08	3.30134e+08	2.91699e+08	3.03937e+08
P45880-2	VDAC2					1.64774e+06
P45954;P45954-2	ACADSB		4.5942e+06	5.23283e+06	6.77373e+06	3.28178e+06	3.77682e+06	4.99134e+06	7.21812e+06	4.66253e+06	8.27856e+06	3.63382e+06	2.41524e+06	3.36938e+06
P45973	CBX5		4.94628e+07	4.99651e+07	5.31086e+07	4.05378e+07	5.40521e+07	4.08971e+07	4.68417e+07	6.47035e+07	5.14919e+07	6.21803e+07	5.69372e+07	6.74483e+07
P45974-2;P45974	USP5		4.32748e+07	3.82797e+07	4.34115e+07	1.74693e+07	1.60821e+07	1.61288e+07	3.36891e+07	3.63618e+07	3.76104e+07	4.4954e+07	4.40541e+07	4.09234e+07
P45983-3;P45983-2;P45983-4;P45983;P45983-5	MAPK8		1.25567e+06	1.54622e+06	2.94682e+06	320853	256808	197238	481576	876425	1.47887e+06	997915	1.09895e+06	719477
P45985;P45985-2	MAP2K4	MAP2K4	325082	507627	1.4022e+06	118143			221040	669201	227019	557987	372657	821992
P46013;P46013-2	MKI67	MKI67	3.00621e+06	3.292e+06	2.57026e+06	7.07486e+06	7.21192e+06	7.07057e+06	3.73908e+06	4.27725e+06	4.40872e+06	4.32675e+06	3.82278e+06	5.17533e+06
P46020-3;P46020-2;P46020	PHKA1			268089	221276				180346	290283	130744	199277
P46060	RANGAP1		4.13751e+07	4.28493e+07	3.78842e+07	3.97384e+07	3.9667e+07	3.09268e+07	4.13628e+07	3.65275e+07	4.1689e+07	4.4699e+07	3.10635e+07	3.41446e+07
P46063	RECQL		5.79855e+07	5.10966e+07	5.5961e+07	2.87409e+07	3.00914e+07	2.53649e+07	5.1753e+07	5.42921e+07	4.82529e+07	5.34764e+07	5.49913e+07	5.09234e+07
P46087;P46087-4;P46087-2;P46087-3	NOP2		2.34994e+07	2.64114e+07	2.08002e+07	4.38936e+07	4.70451e+07	4.00676e+07	3.01854e+07	3.08232e+07	2.73796e+07	2.97674e+07	2.80128e+07	3.20061e+07
P46108-2;P46108	CRK	CRK	8.60859e+06	9.00672e+06	7.04708e+06	2.67636e+06	1.66534e+06	1.81234e+06	5.41535e+06	4.23369e+06	3.98615e+06	8.57522e+06	6.85357e+06	5.59745e+06
P46109	CRKL		2.26502e+07	1.57354e+07	2.13092e+07	9.30926e+06	7.72227e+06	9.12986e+06	1.5754e+07	1.42542e+07	1.5734e+07	2.47453e+07	2.92127e+07	2.42892e+07
P46199	MTIF2		2.14424e+06	5.3993e+06	3.96188e+06	3.07084e+06	3.97194e+06	3.5602e+06	1.62476e+06	2.45742e+06	3.74372e+06	2.4023e+06	5.07826e+06	3.72782e+06
P46379-2;P46379;P46379-3;P46379-5;P46379-4	BAG6		2.72898e+07	2.69974e+07	2.53055e+07	1.34869e+07	1.24061e+07	1.07164e+07	2.43231e+07	2.24023e+07	2.52961e+07	2.77791e+07	2.70774e+07	2.5616e+07
P46459;P46459-2	NSF		1.07477e+07	6.32988e+06	9.25268e+06	1.65476e+07	1.62284e+07	1.55557e+07	1.04634e+07	1.46997e+07	1.12829e+07	1.02511e+07	1.32066e+07	1.27752e+07
P46734;P46734-3;P46734-2	MAP2K3	MAP2K3	3.21227e+06	6.2426e+06	3.70335e+06	4.17744e+06	2.84082e+06	3.5344e+06	3.1391e+06	3.07369e+06	5.36918e+06	6.28038e+06	5.47915e+06	4.79915e+06
P46736-2;P46736-3;P46736;P46736-4	BRCC3		3.74705e+06	3.24957e+06	3.21321e+06	1.5925e+06	1.29958e+06	2.27004e+06	3.20348e+06	6.87825e+06	4.27727e+06	5.82849e+06	3.2742e+06	3.54617e+06
P46776	RPL27A		1.72826e+08	1.63551e+08	1.61708e+08	2.05952e+08	2.04064e+08	1.91977e+08	1.86432e+08	1.8872e+08	1.64452e+08	2.081e+08	2.13348e+08	1.94569e+08
P46777	RPL5		2.2421e+08	2.65606e+08	2.257e+08	2.5018e+08	2.33293e+08	2.09828e+08	2.04985e+08	2.44046e+08	2.27684e+08	2.68998e+08	2.42999e+08	2.66379e+08
P46778	RPL21		1.67668e+08	1.22589e+08	1.39333e+08	1.01419e+08	1.09231e+08	1.08606e+08	1.47308e+08	1.30705e+08	1.21868e+08	2.16479e+08	2.40838e+08	1.55917e+08
P46779-4;P46779-5;P46779;P46779-2;P46779-3	RPL28		8.51513e+07	1.33876e+08	1.32137e+08	1.7099e+08	1.60544e+08	1.67428e+08	1.62944e+08	1.9765e+08	1.79884e+08	1.97768e+08	2.1567e+08	2.28299e+08
P46781	RPS9		1.81651e+08	1.79265e+08	1.56518e+08	1.96473e+08	1.66935e+08	1.91479e+08	1.73157e+08	1.87817e+08	1.8252e+08	2.02853e+08	2.33026e+08	2.31361e+08
P46782	RPS5		1.41724e+08	2.78962e+08	3.20524e+08	2.1716e+08	2.21604e+08	2.26169e+08	3.25781e+08	2.28835e+08	2.68524e+08	2.76205e+08	2.87246e+08	2.35626e+08
P46783;Q9NQ39	RPS10;RPS10P5		1.0958e+08	1.45182e+08	1.60408e+08	5.53462e+07	5.40305e+07	5.86864e+07	1.79156e+08	1.46025e+08	1.74591e+08	1.31661e+08	1.17974e+08	1.03171e+08
P46821	MAP1B		2.35479e+06	2.28348e+06	2.79906e+06	4.68661e+06	4.31674e+06	3.67657e+06	5.61755e+06	4.84817e+06	4.90284e+06	3.84866e+06	4.15135e+06	4.52284e+06
P46926;P46926-2	GNPDA1		1.41553e+07	1.98731e+07	1.40401e+07	1.15959e+07	1.1269e+07	8.20815e+06	7.58117e+06	5.66853e+06	1.04062e+07	1.9668e+07	2.08685e+07	1.95954e+07
P46934-4;P46934-2;P46934	NEDD4			101044	100275	157914	198997		462847	103230	90617.2	408235	311206	305553
P46937-5;P46937-3;P46937-6;P46937-7;P46937-2;P46937-8;P46937;P46937-9;P46937-4	YAP1		4.67193e+06	1.05423e+07	1.46802e+07	6.90388e+06	6.06617e+06	6.31403e+06	7.73305e+06	9.32466e+06	7.86133e+06	1.4685e+07	1.37585e+07	1.21158e+07
P46939;P46939-2	UTRN		995062	1.35541e+06	1.52063e+06	3.76713e+06	4.35016e+06	3.19966e+06	3.14622e+06	3.49518e+06	3.58221e+06	1.94336e+06	2.22416e+06	1.90632e+06
P46940	IQGAP1		6.56527e+07	6.28629e+07	7.3562e+07	3.98575e+07	4.07681e+07	3.77271e+07	7.38033e+07	6.89869e+07	6.60137e+07	6.65974e+07	6.28378e+07	6.17424e+07
P46976-2;P46976;P46976-3	GYG1		4.32604e+06	3.53198e+06	3.79678e+06	1.00891e+06	905837	1.18901e+06	1.2699e+06	2.82028e+06	1.1443e+06	2.52585e+06	1.53943e+06	1.75055e+06
P46977;P46977-2	STT3A		2.34742e+07	1.74761e+07	2.35336e+07	3.01162e+07	2.85637e+07	2.6637e+07	2.16944e+07	2.80907e+07	2.56632e+07	2.23602e+07	2.50516e+07	2.25213e+07
P47755	CAPZA2		7.97406e+06	9.68683e+06	9.02499e+06	6.77386e+06	8.16379e+06	7.91665e+06	8.92316e+06	7.14198e+06	7.17467e+06	9.45756e+06	9.00894e+06	1.01002e+07
P47756;P47756-1	CAPZB		8.22721e+07	6.01215e+07	6.23692e+07	7.99286e+07	7.29877e+07	7.39036e+07	5.59307e+07	6.73041e+07	5.86918e+07	9.78078e+07	7.40214e+07	8.93171e+07
P47813;O14602	EIF1AX;EIF1AY		1.64864e+07	1.72288e+07	1.37972e+07	8.22289e+06	9.09902e+06	1.27128e+07	1.86813e+07	2.23814e+07	1.38858e+07	1.4469e+07	1.89093e+07	1.51592e+07
P47897;P47897-2	QARS		4.57065e+07	4.67329e+07	3.83216e+07	4.33699e+07	3.60095e+07	3.9392e+07	5.03601e+07	5.61426e+07	5.0295e+07	5.40218e+07	5.01774e+07	4.2887e+07
P47914	RPL29		6.42068e+07	2.33169e+08	1.06757e+08	1.88185e+08	1.66688e+08	1.6287e+08	1.12525e+08	1.6064e+08	1.38139e+08	2.01444e+08	1.79273e+08	1.77788e+08
P47985;P0C7P4	UQCRFS1;UQCRFS1P1		3.62636e+07	4.67281e+07	3.68662e+07	6.57417e+07	6.00719e+07	5.04616e+07	3.74211e+07	3.51086e+07	3.80558e+07	3.486e+07	3.62828e+07	3.46585e+07
P48047	ATP5O		1.46523e+08	1.09406e+08	1.35896e+08	1.9755e+08	1.92606e+08	1.72866e+08	1.25595e+08	1.38007e+08	1.38782e+08	1.39114e+08	1.66646e+08	1.29538e+08
P48059-2;P48059;P48059-4;P48059-5;P48059-3	LIMS1		8.26244e+06	8.27301e+06	7.5082e+06	7.08872e+06	6.28192e+06	5.57933e+06	1.35671e+07	1.11525e+07	5.98266e+06	8.38757e+06	9.38328e+06	9.17509e+06
P48060	GLIPR1		5.95878e+06	6.94311e+06	3.21643e+06	5.97381e+06	7.29908e+06	6.41911e+06	5.7269e+06	1.01841e+07	7.85872e+06	3.01726e+06		6.37035e+06
P48067-2;P48067-3;P48067	SLC6A9									173846	128022
P48147	PREP		1.59391e+06	2.96619e+06	3.02846e+06	1.49817e+06	935451	65329.9	2.06458e+06	2.22792e+06	1.41167e+06	2.37274e+06	1.77056e+06	1.57959e+06
P48200	IREB2		339658	917983	595310	66676.5					183619	577801	463388	406294
P48378-2;P48378;P48380-2;P48380	RFX2;RFX3		269798	128083	215833	103968	259811	81565.7	353708	275767	130407	177662	240838	96303.7
P48426;P48426-2	PIP4K2A		258628	1.62887e+06	2.41585e+06	1.91807e+06	622078	1.6142e+06	2.02507e+06	2.2049e+06	1.62295e+06	2.15277e+06	2.59356e+06	2.25298e+06
P48444;P48444-2	ARCN1		2.35281e+07	2.83013e+07	1.69096e+07	1.83797e+07	1.71986e+07	1.76735e+07	2.22913e+07	2.84687e+07	2.00446e+07	2.47162e+07	2.49954e+07	2.97618e+07
P48449;P48449-3;P48449-2	LSS		1.06498e+07	5.06482e+06	8.1849e+06	1.32583e+07	1.36414e+07	1.42771e+07	9.98052e+06	8.92697e+06	1.04205e+07	1.03192e+07	9.16233e+06	1.25055e+07
P48506	GCLC		1.80995e+06	1.89253e+06	2.18423e+06	430746	488916	333816	1.0952e+06	1.05949e+06	816780	3.01534e+06	3.49811e+06	2.86415e+06
P48507;P48507-2	GCLM		1.03838e+07	1.13371e+07	1.55026e+07	4.71826e+06	6.52724e+06	7.04448e+06	7.97183e+06	8.8602e+06	5.61455e+06	1.64289e+07	1.01892e+07	1.51774e+07
P48509	CD151		2.22584e+07	2.21641e+07	8.49977e+06	4.55707e+07	4.42254e+07	3.87178e+07	2.1353e+07	7.78146e+06	8.3475e+06	2.35214e+07	2.30657e+07	2.4887e+07
P48552	NRIP1						732003							499526
P48553	TRAPPC10													77184.6
P48556	PSMD8	PSMD8	1.86584e+07	2.32986e+07	3.1227e+07	2.67799e+07	2.26193e+07	2.95271e+07	2.58536e+07	2.5112e+07	2.47799e+07	3.60097e+07	2.70422e+07	3.84459e+07
P48634;P48634-3;P48634-2;P48634-4	PRRC2A		2.93477e+06	3.24668e+06	2.65009e+06	3.07867e+06	3.17669e+06	2.4229e+06	2.10652e+06	2.01708e+06	2.3571e+06	3.82239e+06	3.56614e+06	3.70474e+06
P48637	GSS		1.30311e+06	2.49007e+06	2.61723e+06	924613	1.40989e+06	1.14292e+06	1.7739e+06	2.00825e+06	1.46754e+06	1.96037e+06	842059	2.17157e+06
P48643;P48643-2	CCT5		1.65808e+08	2.07189e+08	1.88176e+08	1.41324e+08	1.48305e+08	1.39607e+08	1.68338e+08	2.01906e+08	1.84578e+08	1.98059e+08	1.74201e+08	1.58943e+08
P48651;P48651-3;P48651-2	PTDSS1		1.02445e+06	937622	1.05991e+06	777866	707871	699113	2.57209e+06	1.38563e+06	1.96743e+06	1.14168e+06	1.85886e+06	1.34884e+06
P48681	NES		4.55115e+07	5.64399e+07	4.55221e+07	1.35565e+08	1.37165e+08	1.36556e+08	7.37399e+07	7.8527e+07	7.72389e+07	7.16808e+07	7.36817e+07	7.70121e+07
P48723	HSPA13		2.75702e+06	2.25144e+06	2.95206e+06	5.13525e+06	5.63359e+06	7.32162e+06	4.21841e+06	2.60943e+06	6.97525e+06	4.61519e+06	5.03696e+06	3.51494e+06
P48729;P48729-3;P48729-2;Q8N752	CSNK1A1;CSNK1A1L		1.12015e+07	7.24669e+06	1.06516e+07	1.00614e+07	1.18531e+07	6.30905e+06	9.14331e+06	1.16923e+07	9.47274e+06	1.0477e+07	1.62183e+07	1.24411e+07
P48730-2;P48730	CSNK1D		1.66347e+06	1.15122e+06	2.38632e+06	1.98186e+06	2.30197e+06	2.69756e+06	942570	1.72715e+06	1.36778e+06	5.34466e+06	3.47441e+06	4.03013e+06
P48735	IDH2		1.6242e+07	1.57123e+07	2.08425e+07	1.49597e+07	1.99629e+07	1.63852e+07	1.57765e+07	1.79978e+07	1.32552e+07	1.63355e+07	1.62497e+07	1.18831e+07
P48735-2	IDH2		253011	152197					434658	612019	629098
P48739;P48739-2;P48739-3	PITPNB		2.13184e+07	1.60895e+07	2.10048e+07	5.56742e+06	5.71243e+06	6.45546e+06	7.99797e+06	8.7957e+06	1.02525e+07	1.97622e+07	1.62411e+07	1.85249e+07
P48960-2;P48960-3;P48960	CD97		3.95994e+06	4.58794e+06	6.54282e+06	8.54298e+06	8.35567e+06	5.94544e+06	8.25197e+06	1.14819e+07	1.05534e+07	3.54421e+06	4.30312e+06	5.08153e+06
P49005	POLD2		2.52993e+06	3.92217e+06	5.316e+06	5.80283e+06	1.97088e+06	2.25172e+06	7.46539e+06	6.50567e+06	6.81864e+06	7.61468e+06	7.22763e+06	5.86658e+06
P49006	MARCKSL1	MARCKSL1	3.908e+07	5.63774e+07	5.63924e+07	1.32098e+08	1.42529e+08	1.36524e+08	6.16096e+07	6.37976e+07	5.95097e+07	5.90301e+07	4.87929e+07	5.38262e+07
P49023-2;P49023;P49023-3	PXN		952017	1.74444e+06	3.38838e+06	1.56284e+06	1.82704e+06	945932	1.55385e+06	1.77557e+06	1.4744e+06	4.81495e+06	5.43081e+06	4.25783e+06
P49069	CAMLG		517391	199443	257318	69082.9		18610	185233	714664	458134	304246
P49116;P49116-2	NR2C2		36030.9	844891	301737	917402	1.50611e+06	640607	36924.6	585924	844748	979533	295125	921591
P49184	DNASE1L1		343235		1.17189e+06	1.61719e+06	1.98581e+06		4.00069e+06	3.10435e+06	3.71628e+06	2.13821e+06	1.68187e+06	530243
P49189;P49189-3;P49189-2	ALDH9A1		1.46999e+07	1.21704e+07	6.81455e+06	1.12789e+07	1.28096e+07	1.27727e+07	8.35654e+06	8.22925e+06	7.92984e+06	1.36801e+07	9.29298e+06	1.43426e+07
P49207	RPL34		9.16161e+07	7.33734e+07	7.4955e+07	1.38296e+08	1.00977e+08	1.41831e+08	8.92326e+07	5.09126e+07	1.04479e+08	1.47386e+08	1.32904e+08	1.26501e+08
P49247	RPIA		6.39237e+06	4.52453e+06	7.49217e+06	1.32386e+06	1.2678e+06	2.43316e+06	1.11149e+06	2.45276e+06	2.03713e+06	1.56071e+07	1.26956e+07	1.50012e+07
P49257	LMAN1		5.94862e+07	3.02171e+07	3.608e+07	3.79617e+07	3.13357e+07	3.03127e+07	3.53415e+07	2.92128e+07	4.18774e+07	3.64355e+07	4.54501e+07	4.10133e+07
P49321;P49321-3;P49321-4;P49321-2	NASP		6.88383e+07	7.18068e+07	8.31079e+07	4.64582e+07	6.11914e+07	5.60835e+07	6.79586e+07	7.62003e+07	9.63534e+07	1.22892e+08	6.89611e+07	1.04234e+08
P49327	FASN		5.4045e+07	5.49465e+07	5.77863e+07	3.65669e+07	3.25969e+07	3.56533e+07	6.02118e+07	6.83637e+07	6.23185e+07	6.87672e+07	6.71036e+07	5.84046e+07
Q9BWU1-2;P49336-2;P49336;Q9BWU1	CDK19;CDK8			497428					777392	760028	867488			626622
P49354;P49354-2	FNTA		718272	556317	738553	196016	131030	170946	551065	52122.1	369090	1.33216e+06	1.31857e+06	728772
P49356-2;P49356	FNTB		568047		301646					245713			332587
P49366-2;P49366;P49366-3	DHPS		571489	406891	263144	36212.8			313345	384931	791295	547578	446641	428955
P49368;P49368-2	CCT3		2.10326e+08	2.13886e+08	2.34217e+08	1.75444e+08	1.89973e+08	1.62504e+08	2.04341e+08	2.27049e+08	2.30613e+08	2.42934e+08	2.41838e+08	2.16561e+08
P49406	MRPL19		6.62584e+06	7.24005e+06	6.99477e+06	9.90082e+06	1.58603e+07	9.4901e+06	1.00761e+07	8.60857e+06	8.78074e+06	6.92934e+06	8.41269e+06	6.52855e+06
P49407-2;P49407	ARRB1			3.3252e+06					535643	334506				130498
P49411	TUFM		2.20202e+08	2.74074e+08	2.21477e+08	3.65946e+08	3.86691e+08	3.70163e+08	2.49464e+08	2.62749e+08	2.71552e+08	2.58559e+08	2.23187e+08	2.61993e+08
P49419-2;P49419;P49419-4	ALDH7A1		6.63356e+07	6.28301e+07	6.19288e+07	5.52467e+07	6.3737e+07	5.12427e+07	6.70729e+07	6.34721e+07	5.27225e+07	5.62192e+07	6.30253e+07	6.36209e+07
P49441	INPP1		161216	238404	311786	126961	130392		87120.8			1.85934e+06	161593	1.45285e+06
P49447	CYB561		1.61908e+06		840019	6.82443e+06	2.83835e+06	1.11257e+07	1.35613e+06	3.71436e+06	3.3791e+06	7.00478e+06	1.81376e+06	1.4079e+06
P49448	GLUD2					172736	194531					155206		273961
P49454	CENPF		630826	1.24937e+06	742625	1.52225e+06	2.2376e+06	2.00258e+06	1.4487e+06	1.2496e+06	1.22587e+06	1.03805e+06	912931	1.49234e+06
P49458;P49458-2	SRP9		4.68316e+07	3.45125e+07	4.628e+07	5.67917e+07	5.48097e+07	5.51587e+07	5.12643e+07	5.36263e+07	4.39456e+07	5.26362e+07	6.07568e+07	5.49392e+07
P49459	UBE2A				2.84613e+06					3.71119e+06	1.91657e+06	1.70922e+06	2.42056e+06	2.08505e+06
P49588;P49588-2	AARS		3.14029e+07	2.89739e+07	2.57893e+07	8.29044e+06	9.12813e+06	1.14801e+07	1.60457e+07	1.47126e+07	1.90699e+07	2.25119e+07	2.01406e+07	1.97861e+07
P49589-2;P49589;P49589-3	CARS		6.55916e+06	6.68504e+06	7.2922e+06	4.40274e+06	3.79592e+06	4.03798e+06	6.06361e+06	6.36209e+06	4.5234e+06	7.26114e+06	5.95226e+06	7.55771e+06
P49590-2;P49590	HARS2		1.23545e+06	966470	1.06274e+06	1.50274e+06	2.1258e+06	1.15843e+06	2.08087e+06	1.62991e+06	1.41439e+06	833243	915519	753292
P49591	SARS		2.12869e+07	1.78976e+07	1.84457e+07	1.0039e+07	7.78341e+06	8.53732e+06	1.52049e+07	1.58973e+07	1.36397e+07	1.83039e+07	2.23749e+07	2.23135e+07
P49593;P49593-2	PPM1F		3.6429e+06	4.82253e+06	4.98914e+06	91258.9	62086.2		1.55141e+06	3.20774e+06	1.70747e+06	1.97967e+06	3.29276e+06	1.21202e+06
P49642	PRIM1		4.0259e+06	4.12722e+06	4.45071e+06	2.9834e+06	3.56092e+06	2.8384e+06	3.96441e+06	4.60964e+06	3.89184e+06	3.93912e+06	4.44709e+06	4.78858e+06
P49643	PRIM2		2.9602e+06	4.2832e+06	4.15479e+06	699198	6.09543e+06	1.63193e+06	7.43428e+06	5.57537e+06	4.62719e+06	2.57777e+06	2.85647e+06	2.96598e+06
P49662-4;P49662;P49662-2;P49662-5	CASP4		1.42973e+06	2.30282e+06	1.47013e+06	497309	459902	426778	2.24035e+06	1.06852e+06	1.80461e+06	1.13785e+06	1.10761e+06	988225
P49674	CSNK1E								321909	367011
P49711;P49711-2	CTCF		9.75561e+06	1.11273e+07	1.29869e+07	1.19359e+07	1.47075e+07	1.26048e+07	1.08838e+07	1.24345e+07	8.14144e+06	1.33438e+07	1.18507e+07	1.2531e+07
P49720	PSMB3	PSMB3	5.80574e+07	4.93723e+07	5.12127e+07	3.22501e+07	5.42045e+07	4.07506e+07	9.09727e+07	7.82224e+07	8.0248e+07	6.83368e+07	7.67629e+07	3.63208e+07
P49721	PSMB2	PSMB2	3.6606e+07	3.62609e+07	3.89767e+07	3.14507e+07	3.46205e+07	2.98906e+07	6.87809e+07	6.7307e+07	8.03297e+07	5.13043e+07	4.75654e+07	2.92734e+07
P49736	MCM2		4.57568e+07	4.62085e+07	3.17511e+07	2.78403e+07	2.88979e+07	2.67674e+07	4.58897e+07	3.86945e+07	4.23686e+07	5.52871e+07	5.28408e+07	6.37958e+07
P49748-3;P49748;P49748-2	ACADVL		3.73195e+07	4.24606e+07	3.56567e+07	6.30857e+07	5.65207e+07	5.30542e+07	4.86648e+07	4.26971e+07	4.73196e+07	4.62247e+07	4.68251e+07	5.06245e+07
P49750;P49750-1;P49750-3	YLPM1		3.0054e+06	4.2043e+06	2.48005e+06	6.03237e+06	5.98609e+06	4.89124e+06	2.56887e+06	3.77628e+06	3.87322e+06	3.61988e+06	3.50914e+06	3.22248e+06
P49753;P49753-2	ACOT2		3.46533e+07	4.34825e+07	3.58049e+07	2.87001e+07	3.16591e+07	3.06381e+07	3.60662e+07	3.43773e+07	3.22881e+07	3.37609e+07	3.96208e+07	3.80316e+07
P49755	TMED10		3.99409e+07	3.80362e+07	3.65074e+07	5.72338e+07	6.57005e+07	5.79756e+07	6.91808e+07	6.85929e+07	4.61761e+07	4.19593e+07	5.26666e+07	5.4339e+07
P49756	RBM25		3.07127e+07	2.61872e+07	2.78132e+07	3.34149e+07	3.44141e+07	3.48765e+07	2.92812e+07	3.40926e+07	2.74808e+07	3.67878e+07	3.19837e+07	3.36476e+07
P49757-4;P49757-2;P49757-3;P49757;P49757-8;P49757-7;P49757-6;P49757-5	NUMB		710104	8.99219e+06	1.01607e+07	9.79347e+06	3.37196e+06	8.0635e+06	6.30142e+06	6.93569e+06	6.18197e+06	4.28677e+06	3.06496e+06	1.81021e+06
P49759-3;P49759	CLK1		237878	328084		768615	471868	451488	202966	356394	278043		977056
P49760-3;P49760	CLK2		570833	480252	679057	309874	255253	305252			868991	375491	641386	486318
P49761-3;P49761-1;P49761	CLK3			428503	441856				1.22142e+06	1.86725e+06	751348			1.30583e+06
P49768-7;P49768-2;P49768;P49768-6	PSEN1		254359	589504	931315	1.09063e+06	1.05934e+06	1.01276e+06	1.22854e+06	788396
P49770	EIF2B2	EIF2B2	1.81839e+07	2.06756e+07	2.03456e+07	1.28672e+07	9.6565e+06	1.08505e+07	1.23381e+07	1.30397e+07	1.46808e+07	2.1229e+07	2.17887e+07	1.47582e+07
P49773	HINT1		8.66269e+07	6.09086e+07	6.76446e+07	1.73715e+07	1.02703e+07	1.43721e+07	3.45543e+07	5.65276e+07	4.10508e+07	4.96958e+07	6.88707e+07	4.03329e+07
P49790;P49790-2;P49790-3	NUP153		2.7475e+06	2.77538e+06	3.0468e+06	4.19131e+06	3.52411e+06	3.38931e+06	4.46714e+06	2.01837e+06	2.54051e+06	3.38344e+06	4.62332e+06	3.34811e+06
P49792	RANBP2		6.20536e+06	6.41542e+06	6.26263e+06	1.0087e+07	1.02488e+07	1.07524e+07	1.10779e+07	1.03349e+07	7.21474e+06	6.85436e+06	5.72313e+06	7.4435e+06
P49810-2;P49810-3;P49810	PSEN2						395484				286843
P49815-5;P49815-3;P49815-7;P49815-6;P49815-2;P49815-4;P49815	TSC2	TSC2									82986
P49821-2;P49821	NDUFV1		2.16913e+07	1.78466e+07	2.17284e+07	1.95918e+07	1.89511e+07	1.69334e+07	2.05502e+07	2.05696e+07	1.58581e+07	1.98603e+07	1.93841e+07	1.55285e+07
P49840	GSK3A		1.35604e+06	2.20939e+06	987164	650451	725489	455299	567559	1.55957e+06	496132	1.3867e+06	2.3158e+06	2.24969e+06
P49841;P49841-2	GSK3B	GSK3B	5.30259e+06	5.99608e+06	4.92947e+06	4.03877e+06	3.83426e+06	4.04897e+06	5.28503e+06	4.84609e+06	4.53538e+06	5.57665e+06	6.42518e+06	5.17169e+06
P49842-4;P49842-3;P49842-2;P49842	STK19				162999				248235
P49848-4;P49848;P49848-3;P49848-2	TAF6		213525	210643	323981	798993	574215	244972	353551	351314	515757	279568	267882	668675
P49902-2;P49902	NT5C2		1.41419e+06	2.00665e+06	3.01132e+06	45639.2			1.28561e+06	1.70116e+06	2.65813e+06	917340	1.0018e+06	530984
P49903;P49903-2;P49903-4;P49903-3	SEPHS1		1.7563e+07	2.40915e+07	2.11187e+07	3.84479e+06	6.25097e+06	3.15013e+06	2.16349e+07	1.74551e+07	1.97451e+07	1.35882e+07	1.78959e+07	1.62272e+07
P49914;P49914-2	MTHFS		1.45813e+06	936573	530179	2.93886e+06	996419	1.26675e+06	734249	987276	6.64058e+06	3.22658e+06	4.79184e+06	1.01132e+06
P49915;P49915-2	GMPS		3.11207e+07	3.09936e+07	3.27822e+07	1.04947e+07	1.00002e+07	9.55429e+06	3.50654e+07	2.97169e+07	2.96971e+07	3.25324e+07	3.00187e+07	2.57934e+07
P49916-3;P49916;P49916-4;P49916-2	LIG3		2.57082e+06	3.86367e+06	3.72109e+06	3.14295e+06	3.19578e+06	3.2832e+06	1.87944e+06	3.02904e+06	3.30341e+06	2.50884e+06	1.45074e+06	2.95091e+06
P49959;P49959-2;P49959-3	MRE11A		9.78617e+06	1.37975e+07	1.24265e+07	9.98158e+06	1.21645e+07	1.15006e+07	1.94665e+07	1.54885e+07	1.29525e+07	9.53798e+06	9.8562e+06	9.93389e+06
P50213;P50213-2	IDH3A		4.58862e+07	4.93704e+07	5.15957e+07	6.9388e+07	7.45832e+07	6.19136e+07	6.30903e+07	6.10332e+07	6.34032e+07	5.513e+07	6.5349e+07	4.68068e+07
P50225;P50226	SULT1A1;SULT1A2		1.57846e+06	1.72231e+06	2.64928e+06	1.93243e+06	1.46841e+06	161185	766691	703422	3.82846e+06	1.34258e+06	1.20952e+06	1.24884e+06
P50281	MMP14		1.94789e+06	2.21641e+06	2.26557e+06	1.50289e+06	1.86446e+06	1.293e+06	3.00918e+06	2.51289e+06	2.44096e+06	1.19231e+06	520833	1.45152e+06
P50336	PPOX		1.92695e+06	1.99558e+06	3.16926e+06	4.60944e+06	3.70721e+06	2.77069e+06	2.7939e+06	3.15842e+06	2.28642e+06	2.86859e+06	2.21722e+06	2.11494e+06
P50395;P50395-2	GDI2		1.24956e+08	1.27362e+08	1.29657e+08	4.9372e+07	4.84496e+07	4.52206e+07	1.13705e+08	1.18481e+08	1.11555e+08	1.06478e+08	1.15414e+08	1.01182e+08
P50402	EMD		3.41725e+07	4.76778e+07	3.60024e+07	7.925e+07	8.32887e+07	7.54718e+07	3.96802e+07	4.89867e+07	4.22793e+07	4.79227e+07	3.75179e+07	4.07752e+07
P50443	SLC26A2				93281.7				366320	578085	511869			39594.1
P50454	SERPINH1		4.86019e+08	5.01642e+08	5.46134e+08	3.66957e+08	4.61704e+08	4.17281e+08	4.57492e+08	5.47803e+08	4.22085e+08	4.25023e+08	3.54378e+08	3.54581e+08
P50479;P50479-2	PDLIM4		3.7705e+07	3.31577e+07	2.44639e+07	1.11854e+07	9.8242e+06	9.85474e+06	6.20954e+07	2.0267e+07	3.61282e+07	5.77388e+07	4.05962e+07	3.89951e+07
P50502;Q8NFI4;Q8IZP2	ST13;ST13P5;ST13P4		6.6731e+07	8.16957e+07	7.45367e+07	6.84385e+07	6.30317e+07	5.93811e+07	5.77703e+07	6.2463e+07	6.01359e+07	8.24281e+07	7.38711e+07	8.76075e+07
P50542-2;P50542;P50542-4	PEX5			88677.7
P50542-3	PEX5		2.28344e+06	2.52914e+06	3.2251e+06	3.83794e+06	4.56853e+06	2.62003e+06	5.11599e+06	5.36154e+06	3.66313e+06	1.85459e+06	2.83116e+06	3.16233e+06
P50548-2;P50548	ERF		1.6118e+06	1.75704e+06	755063	1.06322e+06	870940	802584	578484	649803	672378	817541	657458	863620
P50552	VASP		3.91968e+07	5.63062e+07	4.16074e+07	2.40049e+07	2.70068e+07	2.37996e+07	3.78571e+07	4.48671e+07	3.63765e+07	5.25933e+07	4.29646e+07	4.38396e+07
P50570-2;P50570-5;P50570;P50570-3;P50570-4	DNM2		3.61872e+06	3.53795e+06	5.7625e+06	1.97419e+06	898029	463169	4.51123e+06	2.42468e+06	3.2104e+06	3.88436e+06	3.87578e+06	3.25091e+06
P50579;P50579-3;P50579-2	METAP2		7.91179e+06	8.39426e+06	5.1504e+06	8.11114e+06	4.84265e+06	6.30465e+06	4.43593e+06	3.22361e+06	2.57296e+06	6.60972e+06	6.3935e+06	6.69137e+06
P50583	NUDT2		4.60076e+06	2.38952e+06					2.96675e+06	820792	2.81964e+06	396853	428637	240935
P50613	CDK7		1.52346e+06	4.25703e+06	9.09736e+06	2.39804e+06	2.65648e+06	2.84807e+06	9.22115e+06	2.83308e+06	2.98594e+06	250739	340999
P50748;P50748-2	KNTC1		73524.7	293838	346337	132593	187263	197136	447767	137928	207460	717382	685195	867922
P50750;P50750-2	CDK9		5.51431e+06	3.57769e+06	7.73165e+06	2.13831e+06	1.9812e+06	2.42129e+06	6.08283e+06	5.24992e+06	5.16443e+06	7.07808e+06	5.71437e+06	7.38189e+06
P50895	BCAM		3.26915e+06	3.77389e+06	4.40989e+06	1.7688e+07	1.20493e+07	1.3655e+07	7.08049e+06	1.05106e+07	8.10474e+06	5.56922e+06	6.25581e+06	5.48031e+06
P50897	PPT1		3.69268e+07	3.68902e+07	3.9643e+07	3.18814e+07	3.57339e+07	3.12126e+07	2.31624e+07	3.76378e+07	3.8755e+07	3.36322e+07	3.10616e+07	3.28845e+07
P50914	RPL14		1.31318e+08	1.39024e+08	1.20213e+08	9.20763e+07	8.32502e+07	9.0494e+07	1.13959e+08	1.19175e+08	1.11555e+08	1.37551e+08	1.08963e+08	1.1874e+08
P50990;P50990-2	CCT8		1.75657e+08	1.64812e+08	1.46781e+08	1.90649e+08	2.02832e+08	1.95494e+08	1.67353e+08	1.72586e+08	1.73164e+08	1.99522e+08	1.99903e+08	1.92466e+08
P50990-3	CCT8					62428.3
P50991;P50991-2	CCT4		1.6862e+08	1.73607e+08	1.65246e+08	1.85918e+08	1.62915e+08	1.57287e+08	1.75683e+08	2.2432e+08	1.78337e+08	1.84663e+08	1.72612e+08	1.74277e+08
P50995-2;P50995	ANXA11		1.5249e+07	1.29892e+07	1.48878e+07	3.17101e+06	6.02443e+06	3.46728e+06	1.34959e+07	6.95723e+06	1.04834e+07	1.66388e+07	1.69101e+07	1.37691e+07
P51003;P51003-2	PAPOLA		373510	326208	1.23831e+06	563463	100671	445274	347045	457868	179982	673648	792112	735285
P51114;P51114-2;P51114-3	FXR1		2.51466e+07	3.09378e+07	2.36687e+07	4.02343e+07	4.0611e+07	3.96177e+07	2.29039e+07	3.15991e+07	2.82345e+07	3.5593e+07	3.24109e+07	3.13475e+07
P51116	FXR2		1.41571e+06	1.39909e+06	2.56381e+06	1.54209e+06	4.13379e+06	1.76207e+06	2.40958e+06	2.07512e+06	2.28305e+06	1.52517e+06	1.07792e+06	2.33827e+06
P51148;P51148-2	RAB5C	RAB5C	6.39938e+07	7.45386e+07	7.37727e+07	9.78678e+07	1.01227e+08	8.93054e+07	6.78767e+07	7.56932e+07	7.65245e+07	9.05775e+07	8.1278e+07	7.61081e+07
P51149	RAB7A	RAB7A	1.33232e+08	1.20491e+08	1.19427e+08	1.33598e+08	1.15505e+08	1.07127e+08	7.93974e+07	1.05066e+08	1.0092e+08	1.29494e+08	1.4359e+08	1.23499e+08
P51151	RAB9A		497126		685306		239314				1.192e+06		384095	336282
P51153	RAB13		7.87234e+06	3.89936e+06	3.96732e+06	1.94173e+07	1.67674e+07	9.39513e+06	9.13278e+06	7.74395e+06	7.07066e+06	7.06445e+06	1.13378e+07	4.17679e+06
P51159-2;P51159	RAB27A		779155		2.28724e+06	3.38571e+06	3.49285e+06	4.29035e+06	1.87418e+06	2.84171e+06	1.65715e+06	1.11487e+06	3.68423e+06	3.15869e+06
P51178;P51178-2	PLCD1			591862	194385	155410	680013	381492	167168	991006	515561	491183	518131	292090
P51398-2;P51398;P51398-3	DAP3	DAP3	2.15799e+07	2.27559e+07	2.62388e+07	3.25552e+07	3.88493e+07	2.96107e+07	3.82131e+07	4.25889e+07	2.96612e+07	2.24897e+07	2.11388e+07	2.09052e+07
P51452-2;P51452	DUSP3		1.05006e+07	8.40946e+06	8.69198e+06		878286	2.23765e+06	2.51054e+06	5.18453e+06	5.28402e+06	1.3569e+07	1.38956e+07	1.27545e+07
P51530-4;P51530;P51530-2;P51530-3	DNA2			25964	93111.4		807339	30029.8	89832.5	147255	829054	20733.4	35156.1
P51531-2;P51531	SMARCA2		435597	401974	570908	687191	778264	1.11952e+06	595554	570743	365322	603521	603543	446622
P51553;P51553-2	IDH3G		1.40107e+07	1.22165e+07	1.34223e+07	1.24364e+07	1.53395e+07	9.77442e+06	1.52371e+07	1.52037e+07	1.10291e+07	1.01354e+07	9.63925e+06	1.24496e+07
P51570	GALK1		3.83395e+06	626531	673009	1.10175e+06	481755	1.1754e+06	1.16992e+06	474607	981286	785296		2.15152e+06
P51571	SSR4		1.18422e+08	1.08117e+08	1.03562e+08	1.30149e+08	1.28608e+08	1.41473e+08	1.21977e+08	1.44864e+08	7.25863e+07	1.01469e+08	1.17279e+08	7.27922e+07
P51572;P51572-2	BCAP31		9.26585e+07	1.70787e+08	1.12946e+08	1.85445e+08	1.93423e+08	1.68264e+08	1.0079e+08	1.13291e+08	1.29634e+08	1.51797e+08	1.1843e+08	1.37874e+08
P51606;P51606-2	RENBP		444835	376244	298743		296124
P51608;P51608-2	MECP2		1.61458e+06	6.60729e+06	4.59918e+06	5.13574e+06	4.11392e+06	6.4817e+06	2.24532e+06	3.16755e+06	2.6468e+06	5.95425e+06	4.03897e+06	4.19696e+06
P51610;P51610-2	HCFC1		648763	422441	665258	1.51654e+06	754286	869414	405737	454326	295621	597056	802199	989003
P51610-4	HCFC1		1.30905e+07	1.37234e+07	1.95393e+07	1.98251e+07	1.77052e+07	1.39698e+07	1.84491e+07	1.8106e+07	1.70638e+07	2.0702e+07	1.81966e+07	1.92272e+07
P51617-4;P51617-2;P51617-3;P51617	IRAK1	IRAK1			223906							230266	815225	619672
P51636;P51636-2	CAV2		7.02789e+06	3.7788e+06	4.0159e+06	8.66844e+06	5.96391e+06	1.03588e+07	8.29567e+06	7.77065e+06	8.44083e+06	5.087e+06	6.46515e+06	6.64289e+06
P51648;P51648-2	ALDH3A2		3.84923e+06	8.33248e+06	5.56495e+06	1.31498e+07	1.14555e+07	1.27444e+07	6.60517e+06	7.80527e+06	8.00977e+06	7.16624e+06	5.98385e+06	5.95966e+06
P51649;P51649-2	ALDH5A1		616061	542557	350086	1.58922e+06	2.32815e+06	2.23663e+06	624377	633173	949256	433403	730309	309404
P51659;P51659-3;P51659-2	HSD17B4		2.90862e+07	2.86005e+07	2.51321e+07	3.47282e+07	3.37827e+07	3.59273e+07	2.84238e+07	3.60681e+07	3.34033e+07	2.5106e+07	2.42466e+07	2.33341e+07
P51665	PSMD7	PSMD7	3.40602e+07	3.6436e+07	4.59273e+07	1.2568e+07	1.96148e+07	1.75284e+07	4.17773e+07	4.74944e+07	4.28957e+07	3.08114e+07	3.91641e+07	4.36622e+07
P51668;Q9Y2X8	UBE2D1;UBE2D4								2.48206e+06			2.60864e+06	2.12159e+06	1.13595e+06
P51687	SUOX			107703
P51688	SGSH			261699	283443	276642		386167			177956	272652	274010	303730
P51784	USP11		1.5027e+06	2.38221e+06	2.17788e+06	839370	1.20917e+06	878853	2.61618e+06	2.54901e+06	2.96481e+06	1.55451e+06	1.52839e+06	1.58773e+06
P51790-4;P51790-5;P51790;P51795-1;P51795;P51790-2	CLCN3;CLCN5								77456.3
P51798;P51798-2	CLCN7		1.00701e+06	681446	120213	119964	415458	150017	228463	107646	324209	327346	510081	468481
P51808	DYNLT3		4.32649e+06	1.99972e+07	3.0336e+07				1.39817e+07	1.34078e+06		1.39474e+06
P51809;P51809-3;P51809-2	VAMP7		1.11467e+07	1.08877e+07	1.25736e+07	1.17812e+07	1.12713e+07	1.24175e+07	2.01366e+07	1.27351e+07	9.24556e+06	1.12713e+07	1.19763e+07	7.86561e+06
P51812	RPS6KA3		385821	1.79544e+06	1.25706e+06	417989	94125.6	292252	412047	933200	640773	839830	1.2021e+06	1.25978e+06
P51843	NR0B1				67039.9		396732	336850	279088	104213	65196.9	45913	57739.4
P51858;P51858-2;P51858-3	HDGF		1.25872e+08	9.75611e+07	1.0323e+08	7.40636e+07	7.58167e+07	7.46422e+07	8.69198e+07	8.40805e+07	8.3206e+07	1.18602e+08	1.03948e+08	1.26634e+08
P51878-6;P51878-2;P51878;P51878-5	CASP5		1.2713e+06
P51946	CCNH		1.67461e+06	2.0638e+06	4.30195e+06	1.86211e+06	3.60203e+06	1.54663e+06	3.91944e+06	3.34893e+06	3.01251e+06	1.71367e+06	2.34463e+06	3.43499e+06
P51948;P51948-2	MNAT1		3.35776e+06	3.51476e+06	259596	1.15717e+06	2.64585e+06	553830	5.56039e+06	6.01819e+06	4.00467e+06	1.31378e+06	981814	1.20572e+06
P51965-2;P51965	UBE2E1								1.01873e+06					2.32734e+06
P51970	NDUFA8		2.62267e+07	3.24476e+07	3.65054e+07	3.47756e+07	3.49069e+07	4.35953e+07	2.56965e+07	3.81636e+07	3.2312e+07	2.92022e+07	2.74657e+07	3.11883e+07
P51991	HNRNPA3		3.27778e+08	3.45943e+08	3.09709e+08	4.94339e+08	4.8599e+08	5.37635e+08	3.94636e+08	4.64516e+08	4.31941e+08	3.82285e+08	3.02062e+08	3.67983e+08
P51991-2	HNRNPA3		2.99291e+06	2.65981e+07	9.42624e+06	2.70116e+07	2.35202e+07	2.24909e+07	1.78619e+07	977026	1.3961e+07	2.20316e+07	1.36672e+07	1.76136e+07
P52209-2;P52209	PGD		5.11648e+07	5.01065e+07	5.24676e+07	2.11352e+07	1.85984e+07	1.87536e+07	4.13764e+07	3.35687e+07	3.57535e+07	4.53784e+07	4.26972e+07	4.62819e+07
P52272;P52272-2	HNRNPM		1.45543e+08	1.35723e+08	1.39696e+08	1.85591e+08	1.9293e+08	1.79432e+08	1.19372e+08	1.48823e+08	1.44249e+08	1.655e+08	1.59252e+08	1.60607e+08
P52292	KPNA2		8.45753e+07	1.04672e+08	9.99299e+07	8.73206e+07	1.00363e+08	7.21537e+07	1.50371e+08	1.28581e+08	1.25637e+08	1.04908e+08	1.01655e+08	9.5565e+07
P52294	KPNA1	KPNA1	5.57524e+06	7.94855e+06	4.1049e+06	2.90117e+06	2.65386e+06	2.60552e+06	4.35165e+06	5.63192e+06	4.82246e+06	4.73138e+06	6.95215e+06	5.48165e+06
P52298;P52298-3	NCBP2		3.12762e+06	497091	3.8498e+06	4.80309e+06	62505	40347.5	3.96577e+06	3.90368e+06	4.47243e+06	2.2649e+06	1.02111e+06	3.0209e+06
P52306-4;P52306;P52306-5;P52306-6;P52306-2;P52306-3	RAP1GDS1		2.7209e+06	4.87507e+06	2.89783e+06	3.00281e+06	3.12479e+06	3.46743e+06	3.50596e+06	3.38505e+06	2.7446e+06	3.62111e+06	4.08674e+06	4.23912e+06
P52429	DGKE			74767.6	174166	192509	212241	233306	196245	233727	209474	366362	241685	294775
P52434;P52434-3;P52434-4;P52434-2	POLR2H		3.15548e+07	3.94825e+07	2.42139e+07	2.95403e+07	3.0039e+07	2.62091e+07	1.77966e+07	2.56419e+07	2.41951e+07	3.31566e+07	2.57376e+07	4.27436e+07
P52435;Q9H1A7;Q9GZM3	POLR2J;POLR2J3;POLR2J2		5.31436e+06	5.2388e+06	6.68564e+06	3.14964e+06	2.66464e+06	3.41892e+06	6.25411e+06	7.59631e+06	4.47592e+06	6.98464e+06	1.2688e+07	6.29574e+06
P52565;P52565-2	ARHGDIA		9.83918e+07	1.46356e+08	1.17351e+08	7.05055e+07	5.43493e+07	5.54226e+07	5.28396e+07	5.86122e+07	6.02568e+07	1.42775e+08	1.38822e+08	1.28663e+08
P52594-2;P52594-3;P52594;P52594-4	AGFG1		437960	3.79111e+06	3.24002e+06	1.358e+06	1.94809e+06	2.93205e+06	2.07199e+06	3.34546e+06	2.34774e+06	2.04347e+06	3.62637e+06	5.0486e+06
P52597	HNRNPF		1.82801e+08	1.98942e+08	1.84356e+08	1.81431e+08	1.74912e+08	1.9013e+08	3.38579e+08	3.04204e+08	2.53419e+08	2.27769e+08	2.25899e+08	1.69222e+08
P52630-4;P52630	STAT2	STAT2	622001	664116	807494	882098	1.11889e+06	774664	1.38656e+06	1.64232e+06	1.47451e+06	694382	743678	863985
P52655	GTF2A1		1.82954e+06		1.82885e+06		6.39295e+06	5.51309e+06		7.31234e+06	1.67675e+06	1.95133e+06	2.37013e+06	1.09038e+07
P52657	GTF2A2			2.09912e+06		2.2809e+06	2.41593e+06		3.43144e+06	4.88925e+06	3.0062e+06	6.80365e+06	7.03798e+06	5.22223e+06
P52701;P52701-3;P52701-4;P52701-2	MSH6	MSH6	1.61279e+07	1.61434e+07	1.82199e+07	1.10702e+07	1.07987e+07	9.52029e+06	2.08877e+07	2.09923e+07	2.01404e+07	1.87413e+07	2.05745e+07	2.11482e+07
P52732	KIF11		2.58439e+06	7.93084e+06	1.99394e+06	3.22012e+06	3.53273e+06	3.49806e+06	3.80853e+06	7.11161e+06	2.23229e+06	3.49657e+06	2.75247e+06	3.4356e+06
P52739-2;P52739	ZNF131			98417.5	94849	216311	354783	183462	133057	91511.2	410726	119820	141810	162309
P52747-2;P52747-3;P52747	ZNF143		87421.3	151042	9019.75	143726	159127	170448	118845	154568	220474	150495	13429.3	192612
P52756	RBM5		1.26618e+06	1.54468e+06	1.96239e+06	2.31337e+06	3.00036e+06	2.04918e+06	1.94655e+06	2.11312e+06	2.61173e+06	2.1461e+06	2.19248e+06	1.53353e+06
P52758	HRSP12		1.5205e+06	1.13149e+06	1.44997e+06	2.77441e+06	2.37851e+06	1.8481e+06			1.53768e+06	1.52962e+06	1.21818e+06	1.12244e+06
P52788;P52788-2	SMS		9.57768e+06	4.83206e+06	1.11021e+07	2.41859e+06	1.80872e+06	1.01874e+06	8.69774e+06	6.88549e+06	6.23457e+06	9.23774e+06	6.62101e+06	6.93062e+06
P52789	HK2		4.46911e+06	4.56831e+06	3.42638e+06	5.03475e+06	5.07719e+06	7.30037e+06	4.60565e+06	4.73208e+06	4.93987e+06	3.5158e+06	4.26144e+06	4.19745e+06
P52815	MRPL12		6.62035e+07	5.03442e+07	5.09547e+07	5.58455e+07	3.91742e+07	5.77147e+07	7.30952e+07	4.64338e+07	5.09615e+07	5.39383e+07	4.33138e+07	3.41203e+07
P52888	THOP1	THOP1	2.53982e+06	1.07982e+06	1.23126e+06	829419	730278	504967	916389	1.04818e+06	554899	1.26292e+06	1.59975e+06	1.61944e+06
P52907	CAPZA1		9.19217e+07	7.29567e+07	7.99481e+07	8.94187e+07	7.62186e+07	8.25652e+07	5.7627e+07	6.80353e+07	6.22694e+07	9.44837e+07	1.04538e+08	9.15139e+07
P52926;P52926-3;P52926-6;P52926-4;P52926-5;P52926-2	HMGA2		4.00244e+07	7.35812e+07	5.5586e+07	8.27265e+07	7.90707e+07	8.75233e+07	3.96792e+07	4.75331e+07	5.53494e+07	8.30945e+07	8.29156e+07	9.61858e+07
P52943;P52943-2	CRIP2		2.7324e+07	2.21949e+07	2.78112e+07	5.3661e+06	6.23095e+06	4.82793e+06	4.35282e+06	1.08717e+07	4.97003e+06	1.48856e+07	1.60042e+07	1.56586e+07
P52948-5;P52948;P52948-6;P52948-2	NUP98	NUP98	6.59915e+06	7.83616e+06	6.17272e+06	1.10542e+07	1.01197e+07	1.10847e+07	8.42872e+06	9.03354e+06	8.20036e+06	9.37944e+06	7.65554e+06	8.47047e+06
P53004	BLVRA		1.10937e+07	9.86965e+06	9.56735e+06	3.25813e+06	1.04245e+06	683563	7.69852e+06	1.03171e+07	6.13797e+06	8.90687e+06	8.31468e+06	9.11044e+06
P53007	SLC25A1		2.74138e+07	2.63239e+07	2.94601e+07	4.22801e+07	4.22434e+07	3.89215e+07	3.08926e+07	4.0667e+07	4.69439e+07	3.22122e+07	3.13975e+07	3.61033e+07
P53041	PPP5C	PPP5C	2.14406e+06	2.39193e+06	3.01283e+06	1.5635e+06	1.58619e+06	1.67941e+06	1.28814e+06	2.30016e+06	1.43803e+06	3.15244e+06	2.88188e+06	3.19003e+06
P53350	PLK1		5.05106e+06	3.02681e+06	5.75504e+06	4.88319e+06	4.42408e+06	4.2436e+06	6.51592e+06	6.29343e+06	5.75134e+06	6.56216e+06	6.10413e+06	6.56354e+06
P53365;P53365-3;P53365-2	ARFIP2		317354	482638	513427	618475	254868		1.67139e+06	1.82389e+06	2.362e+06	773501	1.05251e+06	832916
P53367-2;P53367	ARFIP1		756680	668985	1.22551e+06				906362	791819	818457	409445	637523	569878
P53384-2;P53384	NUBP1		2.60812e+06	2.65317e+06	2.22465e+06		771811		1.12817e+06	1.64748e+06	2.31942e+06	1.09664e+06	787526	1.52138e+06
P53396;P53396-2;P53396-3	ACLY		2.64289e+07	2.61132e+07	3.12491e+07	1.64073e+07	1.61637e+07	1.61683e+07	2.57833e+07	3.23354e+07	2.70768e+07	3.1863e+07	3.33073e+07	3.05747e+07
P53582	METAP1		1.91976e+07	2.04254e+07	1.93195e+07	1.57353e+07	1.21186e+07	1.58503e+07	2.21996e+07	2.56696e+07	2.62556e+07	1.6288e+07	1.4908e+07	1.82953e+07
P53597	SUCLG1		1.99363e+07	2.61969e+07	1.55107e+07	4.42819e+07	3.6584e+07	4.16592e+07	2.02849e+07	2.38737e+07	2.95065e+07	3.54115e+07	2.66235e+07	3.12843e+07
P53602	MVD		187627	536870	260171	504014			844442		207558	403861	461818	649198
P53611	RABGGTB		801783	707821					3.21275e+06	682010
P53618	COPB1		2.59652e+07	1.90879e+07	1.80476e+07	1.22036e+07	1.02386e+07	1.23587e+07	1.98986e+07	3.26023e+07	2.18503e+07	1.89366e+07	2.0211e+07	1.8243e+07
P53621;P53621-2	COPA		3.48968e+07	3.66843e+07	3.5948e+07	2.253e+07	2.29397e+07	1.827e+07	3.32326e+07	3.75753e+07	3.69461e+07	3.16125e+07	3.13642e+07	2.79465e+07
P53634	CTSC		1.27121e+07	1.08608e+07	1.32278e+07	1.43284e+07	1.53785e+07	1.29319e+07	2.14212e+07	1.77379e+07	2.50653e+07	1.82174e+07	1.46026e+07	1.51737e+07
P53671-3;P53671-2;P53671	LIMK2		666115	393651	509466	278306	272255	250630	388423	315118	739847	726481	400595	651859
P53674	CRYBB1		2.03344e+06	664645	641784	861803	613300	321388				2.11056e+06	2.33616e+06	2.54046e+06
P53675-2;P53675	CLTCL1		172664	73619.7	76785.3	118111	84403.7		91486.8	748270	100088	113394	88538.4	78620.9
P53680;P53680-2	AP2S1		1.52966e+07	2.01858e+07	1.94586e+07	3.31621e+07	3.30481e+07	3.18208e+07	2.55639e+07	2.46338e+07	2.62796e+07	2.83252e+07	2.35272e+07	2.50158e+07
P53701	HCCS		455430	1.61838e+06	3.44029e+06	3.95018e+06	4.84604e+06	4.09265e+06	1.80414e+06	2.62997e+06	4.00805e+06	857982		2.2531e+06
P53794	SLC5A3		2.33358e+06	3.42036e+06	3.74488e+06	2.75728e+06	3.83934e+06	2.26521e+06	3.06995e+06	5.1628e+06	3.30787e+06	3.24167e+06	1.77237e+06	2.99441e+06
P53801	PTTG1IP		6.33387e+06	3.9061e+06	6.97975e+06	8.65359e+06	9.11119e+06	8.20596e+06				5.53185e+06	5.87556e+06	6.60097e+06
P53804;P53804-3;P53804-2	TTC3		480385	397682	404271	469362	283650	425049	248518	434462	457655	397611	293678	356233
P53814-5;P53814;P53814-6	SMTN		784214	1.1671e+06	1.70961e+06	547328	191913	520502	1.04936e+06	520696	1.05983e+06	1.53705e+06	717406	1.87205e+06
P53985;P53985-2	SLC16A1		2.84401e+07	6.9e+07	3.1362e+07	6.89148e+07	4.62936e+07	5.91407e+07	1.46801e+07	3.67219e+07	2.65889e+07	1.88776e+07	1.99846e+07	2.21057e+07
P53990-4;P53990-2;P53990;P53990-5;P53990-3;P53990-6	IST1		1.45031e+07	7.85935e+06	1.17744e+07	8.33807e+06	8.79857e+06	8.68227e+06	7.7903e+06	5.94278e+06	4.5442e+06	1.34648e+07	8.58635e+06	1.09651e+07
P53992	SEC24C		2.00738e+07	1.48425e+07	2.17113e+07	1.10601e+07	1.03011e+07	9.58654e+06	1.99542e+07	1.70909e+07	1.94031e+07	2.33375e+07	2.20142e+07	1.9949e+07
P53999	SUB1		1.07801e+08	7.72877e+07	6.07082e+07	3.6513e+07	3.67534e+07	3.05179e+07	3.47562e+07	4.00737e+07	4.8779e+07	8.01457e+07	8.80236e+07	9.95224e+07
P54098	POLG			717549	625658	1.25811e+06	1.5391e+06	1.17314e+06	559141	566705	879718	594667	1.01027e+06	1.41251e+06
P54105	CLNS1A		1.12968e+07	7.55365e+06	7.35036e+06	1.77075e+06			3.23947e+06	1.24116e+07	4.27552e+06	1.23075e+06	4.13869e+06	1.17548e+06
P54132	BLM		805233	1.58605e+06	1.09751e+06	1.68625e+06	1.6946e+06	1.86364e+06	1.61276e+06	2.94748e+06	1.84589e+06	1.8274e+06	1.12027e+06	1.89599e+06
P54136	RARS		4.98411e+07	3.15507e+07	5.15947e+07	4.15036e+07	4.37218e+07	3.24949e+07	4.34687e+07	5.70842e+07	5.48746e+07	5.00137e+07	4.91878e+07	4.72126e+07
P54136-2	RARS					365293							265798
P54198-2;P54198	HIRA		1.31399e+06	1.33664e+06	196249	152327	181980	416021	492734	793635	543235	615331	354016	311191
P54259	ATN1													184909
P54274-2;P54274	TERF1		411163	257542	562644	4631.14	13793.7	20289.6	591945	552248	381571	129593	339667	249745
P54278;P54278-3	PMS2		906366	735062	837903	913062	544571	657520	1.43572e+06	1.26855e+06	2.18644e+06	1.95608e+06	2.13348e+06	1.30814e+06
P54289-4;P54289-5;P54289;P54289-3;P54289-2	CACNA2D1		444134	668850	1.02554e+06	1.49341e+06	1.33927e+06	1.31362e+06	772954	1.00829e+06	1.09006e+06	947901	581771	675868
P54577	YARS		3.84878e+07	3.41401e+07	3.20806e+07	2.28237e+07	2.26255e+07	2.00785e+07	3.24191e+07	3.61871e+07	3.72118e+07	4.2209e+07	4.94437e+07	3.84496e+07
P54578-2;P54578;P54578-3	USP14		1.49947e+07	1.94554e+07	2.51846e+07	1.01256e+07	1.04939e+07	1.16643e+07	1.81487e+07	1.9754e+07	1.83369e+07	2.59432e+07	3.57442e+07	2.32211e+07
P54619-2;P54619;P54619-3	PRKAG1		2.95993e+06	3.54218e+06	5.21884e+06	1.38964e+06	4.8137e+06	775646	5.22719e+06	6.49317e+06	2.22903e+06	3.70513e+06	7.63147e+06	5.0085e+06
P54687-4;P54687;P54687-5;P54687-2;P54687-3	BCAT1		3.5498e+07	2.22055e+07	3.77793e+07	1.31547e+07	1.83567e+07	1.01564e+07	2.06721e+07	2.57361e+07	2.79611e+07	5.58002e+07	1.90454e+07	2.40146e+07
P54709;P54709-2	ATP1B3		6.56113e+07	5.38515e+07	4.31434e+07	6.13254e+07	5.28031e+07	4.7781e+07	3.89037e+07	3.53051e+07	4.01382e+07	5.26431e+07	4.44918e+07	3.61288e+07
P54725;P54725-3;P54725-2	RAD23A		713357	789678	6.80014e+06	589631		643421	2.67646e+06	2.90452e+06	3.66607e+06	1.60062e+06	5.45574e+06	2.72479e+06
P54727;P54727-2	RAD23B		5.64416e+07	6.2884e+07	9.9943e+07	4.50862e+07	3.77174e+07	4.32802e+07	5.33936e+07	6.04449e+07	7.06282e+07	5.33592e+07	4.68622e+07	3.75225e+07
P54760;P54760-2	EPHB4			95099.7	158423	570609	379284	865442	559200	591778	489696		255036	141920
P54764-2;P54764	EPHA4		71001.4
P54802	NAGLU		565612	1.12995e+06	765525		188741	69965.6	1.17607e+06	1.46183e+06	343214	600480	269100	105618
P54803;P54803-4;P54803-5;P54803-3	GALC		2.83556e+06	2.62017e+06	2.57228e+06	2.55873e+06	645748	2.47054e+06	1.87866e+06	2.0905e+06	1.60977e+06	2.16288e+06	1.47158e+06	2.64362e+06
P54819-2;P54819;P54819-5;P54819-6;P54819-3;P54819-4	AK2		1.17695e+08	8.02553e+07	8.71466e+07	8.27021e+07	9.35019e+07	8.83059e+07	8.98286e+07	1.14393e+08	1.04198e+08	1.07366e+08	9.2827e+07	8.93511e+07
P54852	EMP3		1.35344e+06		1.46912e+06	5.57459e+06	5.11923e+06	3.08857e+06	7.58839e+06	3.05226e+06	5.71823e+06	1.67797e+06		6.38785e+06
P54868-3;P54868	HMGCS2					224387	270730	295125		118242	161664
P54886	ALDH18A1		5.59384e+07	6.1865e+07	6.51521e+07	6.41478e+07	6.2639e+07	6.47891e+07	7.04128e+07	6.64875e+07	6.1482e+07	6.00204e+07	5.58125e+07	5.68384e+07
P54886-2	ALDH18A1					352177	97821.6	312389			106022	164902	230942	288469
P54920	NAPA		1.56039e+07	1.35752e+07	1.62868e+07	1.80648e+07	1.64009e+07	1.61126e+07	1.41368e+07	1.47364e+07	1.38804e+07	1.65507e+07	1.38356e+07	1.41081e+07
P55010	EIF5		1.18791e+07	1.28968e+07	1.28196e+07	1.02788e+07	1.14215e+07	8.67817e+06	1.97981e+07	1.30645e+07	1.53267e+07	1.93126e+07	2.16555e+07	1.59891e+07
P55011-3;P55011	SLC12A2		4.24966e+06	3.55286e+06	4.52096e+06	7.84848e+06	8.29099e+06	7.36412e+06	4.64691e+06	6.23479e+06	4.99704e+06	6.03352e+06	3.69051e+06	5.37278e+06
P55036;P55036-2	PSMD4	PSMD4	5.50559e+07	3.1953e+07	7.65606e+07	5.95635e+07	5.10953e+07	5.56087e+07	5.16652e+07	5.9786e+07	3.78914e+07	5.39092e+07	6.46372e+07	5.43742e+07
P55039	DRG2		1.1392e+06	1.51369e+06	2.01067e+06	576025	415489	435968	901592	570674	928063	1.0994e+06	1.54628e+06	966670
P55060;P55060-3;P55060-4	CSE1L		3.36234e+08	2.29792e+08	2.88987e+08	4.24253e+08	4.1669e+08	3.05384e+07	2.60682e+08	2.94411e+08	5.10029e+07	5.29127e+07	5.88841e+07	4.92564e+07
P55061;P55061-2	TMBIM6		8.3789e+06	6.79733e+06	1.47709e+07	2.91308e+07	3.00051e+07	2.5658e+07	1.19509e+07	6.70411e+06	7.45902e+06	2.36653e+07	1.81214e+07	2.18481e+07
P55072	VCP		2.6074e+08	2.73092e+08	3.06655e+08	2.28139e+08	2.28919e+08	2.12759e+08	2.68895e+08	3.12717e+08	3.12273e+08	2.60497e+08	2.62553e+08	2.79307e+08
P55081	MFAP1		5.46569e+06	5.12468e+06	5.12661e+06	1.03837e+07	9.27997e+06	9.47046e+06	6.2584e+06	6.08249e+06	6.04158e+06	7.28388e+06	7.39624e+06	7.89769e+06
P55084-2;P55084	HADHB		1.3644e+08	1.2918e+08	1.34828e+08	1.54881e+08	1.56771e+08	1.54385e+08	1.13773e+08	1.2998e+08	1.58298e+08	1.19299e+08	1.4024e+08	1.26816e+08
P55145	MANF		7.14219e+07	5.86156e+07	5.52907e+07	1.10952e+08	1.06846e+08	1.00237e+08	6.18183e+07	7.11062e+07	6.31135e+07	8.6993e+07	5.16247e+07	6.81045e+07
P55196-5;P55196;P55196-6	MLLT4		2.47602e+06	2.70167e+06	1.81171e+06	2.81829e+06	3.02053e+06	2.3678e+06	3.44568e+06	3.27263e+06	2.65214e+06	1.87007e+06	2.20399e+06	2.88177e+06
P55196-1;P55196-2	MLLT4					288975
P55198	MLLT6			21427.1		38075.9	13971.9	15269.9	13242.3	21598.6	4.03288e+06			5304.61
P55201-4;P55201-3;P55201;P55201-2	BRPF1		100881	103334	108773	270834	245551	68623.1	96867.2	104570	260596	146030	129497	164155
P55209-2;P55209	NAP1L1		1.67416e+08	1.53833e+08	1.77008e+08	8.8957e+07	9.89658e+07	9.4687e+07	1.39241e+08	1.38811e+08	1.37181e+08	1.66871e+08	1.54827e+08	1.67776e+08
P55209-3	NAP1L1				1.02302e+06		1.59974e+06	1.57316e+06	711190	784149	975688	1.74645e+06	2.0389e+06	2.27837e+06
P55210-3;P55210;P55210-4	CASP7	CASP7	835023	954124	1.08471e+06	708073	347175	196212	971296	829384	443322	402651	560228	3.00401e+06
P55210-2	CASP7						4.49769e+07	3.98654e+07		1.41163e+06			2.49774e+07
P55212	CASP6		258439	313131	677142	522090			144119	228339	273033	684210	547648	565285
P55263-2;P55263;P55263-3;P55263-4	ADK		1.49363e+07	2.17013e+07	2.05845e+07	3.98052e+06	3.1616e+06	5.00175e+06	1.2539e+07	9.67848e+06	1.04651e+07	9.81448e+06	8.76591e+06	7.65176e+06
P55265-2;P55265-3	ADAR		368738	528854	492342	83671.1	110933	123981	969199	545481	634217	203122	255331	191555
P55265-4;P55265;P55265-5	ADAR	ADAR	1.30527e+07	1.40515e+07	1.27047e+07	2.30668e+07	2.4666e+07	2.14723e+07	1.9885e+07	2.1293e+07	1.91014e+07	1.31784e+07	1.38147e+07	1.43244e+07
P55268	LAMB2	LAMB2	702034	667628	806789	332681	104918	330167	705815	731363	855617	1.10017e+06	1.06441e+06	1.18858e+06
P55283-2;P55283	CDH4					269822
P55290-4;P55290	CDH13		182190	9.01961e+06	220913	4.84893e+06	3.07104e+06	2.21963e+06	5.06166e+06	5.6862e+06	7.84598e+06	3.98684e+06	3.7456e+06	2.98639e+06
P55290-5	CDH13													6.52041e+06
P55327-2;P55327-4;P55327-3;P55327;P55327-7;P55327-5;P55327-6;P55327-8	TPD52		1.39819e+07	1.76166e+07	1.40875e+07	1.0115e+07	1.3069e+07	1.43287e+07	1.28083e+07	1.14422e+07	1.54084e+07	1.79125e+07	1.49213e+07	2.06306e+07
P55735;P55735-2;P55735-4;P55735-3	SEC13		3.38733e+07	4.62816e+07	1.73874e+07	1.68347e+07	1.12297e+07	1.32785e+07	3.51337e+07	2.69089e+07	2.79328e+07	2.76228e+07	2.63019e+07	3.1537e+07
P55769	NHP2L1		8.63501e+07	7.58367e+07	6.53849e+07	8.94823e+07	9.32263e+07	8.23263e+07	5.39233e+07	7.50215e+07	5.73468e+07	6.49124e+07	5.79135e+07	6.46986e+07
P55786;P55786-2	NPEPPS		2.46523e+07	2.65904e+07	2.93281e+07	1.46514e+07	1.27993e+07	1.24862e+07	1.50478e+07	1.64232e+07	1.83042e+07	2.49659e+07	2.18439e+07	2.61822e+07
P55789;P55789-2	GFER		3.74355e+06	2.27338e+06	4.74371e+06	3.4074e+06	2.93984e+06	4.12401e+06	3.49416e+06	2.6642e+06	5.18665e+06	508547	2.57595e+06	861312
P55795	HNRNPH2		2.74004e+07	2.82791e+07	3.33798e+07	3.13659e+07	3.11878e+07	2.92208e+07	3.45485e+07	3.71327e+07	3.53092e+07	3.8914e+07	3.88329e+07	3.73001e+07
P55809	OXCT1		2.43216e+07	2.00549e+07	2.45889e+07	3.1206e+07	2.27579e+07	2.34142e+07	2.95133e+07	3.27729e+07	3.09757e+07	1.92537e+07	1.85258e+07	2.22539e+07
P55884;P55884-2	EIF3B		7.69989e+07	7.34705e+07	7.79293e+07	4.37207e+07	5.24181e+07	4.80653e+07	7.24943e+07	7.89388e+07	7.32888e+07	8.72917e+07	9.66113e+07	8.69052e+07
P55957;P55957-2;P55957-4	BID	BID	7.4037e+06	1.14496e+07	9.72347e+06	651528	1.17153e+06	919127	9.94735e+06	8.95942e+06	6.83356e+06	4.33916e+06	4.934e+06	9.34544e+06
P56134-3;P56134;P56134-4;P56134-2	ATP5J2		1.13795e+08	1.16815e+08	1.25656e+08	8.48621e+07	8.63579e+07	5.7322e+07	1.45972e+08	1.41669e+08	1.48998e+08	8.4297e+07	9.36216e+07	9.00182e+07
P56181	NDUFV3		1.60398e+06	2.98168e+06	3.7096e+06	1.67336e+06			4.52235e+06	3.78183e+06	2.79579e+06	6.56752e+06	963259
P56181-2	NDUFV3		6.32956e+06	1.07645e+07	3.78227e+06	1.05061e+07	9.01401e+06	1.09825e+07	4.28834e+06	4.57154e+06	2.6346e+06	5.88915e+06	5.48143e+06	5.92928e+06
P56182	RRP1		1.21738e+07	1.1823e+07	8.8218e+06	2.14288e+07	9.73196e+06	1.60394e+07	1.53229e+07	1.39664e+07	1.80962e+07	1.42093e+07	1.27537e+07	1.34119e+07
P56192;P56192-2	MARS		1.84481e+07	2.21584e+07	2.19421e+07	1.79637e+07	2.15213e+07	2.17859e+07	2.62398e+07	2.28537e+07	1.76758e+07	2.14419e+07	1.96258e+07	2.1712e+07
P56211-2;P56211	ARPP19		8.93039e+06	5.46771e+06	5.37799e+06
P56270-2;P56270-3;P56270	MAZ		7.37862e+06	7.79931e+06	4.76709e+06	895394	2.89656e+06	9.99749e+06	6.52362e+06	5.61257e+06	9.40903e+06	5.51676e+06	4.8948e+06	5.47241e+06
P56277	CMC4			1.66294e+06	1.22682e+06	2.10993e+06	1.8754e+06				1.01386e+06	1.65431e+06
P56282-2;P56282-3;P56282	POLE2		2.25962e+06	436345	679319	1.10244e+06	1.33015e+06	1.13523e+06	1.03639e+06	1.06118e+06	547776	347306	146168	2.16829e+06
Q5VTU8;P56381	ATP5EP2;ATP5E			3.30682e+07	3.15112e+07	1.03558e+08	9.22484e+07	8.04284e+07	2.36998e+07	3.77707e+07	3.8645e+07	5.22134e+07	4.05001e+07	4.54447e+07
P56385	ATP5I		2.79584e+07	1.8754e+07	4.05642e+07	7.14093e+07	3.61081e+07	7.01561e+07	1.64076e+07	2.09705e+07	4.38498e+07	5.15754e+07	3.09036e+07	2.67266e+07
P56537;P56537-2	EIF6		1.38651e+08	1.33193e+08	1.75749e+08	7.94996e+07	9.41826e+07	6.49547e+07	4.38238e+07	1.85425e+08	1.7067e+08	1.26928e+08	1.34312e+08	1.19379e+08
P56545;P56545-3;P56545-2	CTBP2		1.90619e+07	1.57104e+07	1.24668e+07	1.36844e+07	1.41725e+07	1.29754e+07	1.95543e+07	1.55728e+07	1.2433e+07	1.38685e+07	1.6126e+07	1.75966e+07
P56556	NDUFA6		2.3405e+07	2.45264e+07	1.82592e+07	1.31333e+07	1.97966e+07	3.13064e+07	2.25235e+07	2.31712e+07	2.05292e+07	1.97515e+07	1.59804e+07	2.10802e+07
P56557	TMEM50B			920417	657760	1.31857e+06		544230	922525	960416	890457	865564	764574	732904
P56589	PEX3			1.45904e+06	3.36167e+06	3.09352e+06	2.27333e+06	2.75999e+06	7.47739e+06	1.83223e+06	2.41559e+06	1.87535e+06	1.49118e+06	2.28056e+06
[truncated: 4,212 more rows]

## Sheet: Vdata
Majority protein IDs	Gene names	log fold 6h - 0h	log fold 18h - 0h	log fold 24h - 0h	p-val 6h - 0h	p-val 18h - 0h	p-val 24h - 0h	log p-val 6h - 0h	log padj 6h - 0h	log p-val 18h - 0h	log padj 18h - 0h	log p-val 24h - 0h	log padj 24h - 0h	IFN_Database
A0A804HLA8;P63218	GNG5	-1.08502	-0.192414	0.84809	0.00141866	0.311718	0.00605731	2.84812	0.895519	0.506239	0.362099	2.21772	0.980094	GNG5
A0AVT1;A0AVT1-2	UBA6	0.321294	-0.406258	-0.0869692	0.0240307	0.113233	0.51602	1.61923	0.602391	0.946026	0.681469	0.287334	0.145371
A0FGR8-2;A0FGR8;A0FGR8-6;A0FGR8-4	ESYT2	0.414342	0.281666	0.196599	0.000559728	0.0705333	0.0952073	3.25202	1.11943	1.15161	0.818042	1.02133	0.493217
A0JLT2-2;A0JLT2	MED19	-0.834654	-0.986809	0.0251221	0.0247163	0.125908	0.567091	1.60702	0.598192	0.899945	0.649806	0.246347	0.125732
A0PJW6	TMEM223	0.545571	0.962267	0.382776	0.381956	0.0152405	0.0940778	0.417987	0.176136	1.817	1.24419	1.02651	0.495497
A1A4S6	ARHGAP10	-1.63006		-0.986265	0.165209			0.781966	0.322473
A1A4V9-2		-0.945806		-1.31494	0.321552		0.154012	0.492749	0.204755			0.812445	0.395529
A1L0T0	ILVBL	-0.354014	-0.2785	0.361866	0.0247811	0.0502568	0.0218158	1.60588	0.599694	1.29881	0.91892	1.66123	0.770317
A1L390;A1L390-3	PLEKHG3	-0.280261	-0.273532	0.265616	0.84656	0.555679	0.277427	0.0723422	0.0269785	0.255176	0.178488	0.556852	0.270493
A1X283	SH3PXD2B	0.582382	-0.91913	-1.77042	0.361311	0.0807644	0.0893308	0.442118	0.184278	1.09278	0.781298	1.049	0.506173
A2RRP1-2;A2RRP1	NBAS	-0.0125748	-0.105204	1.28285	0.725683	0.218358	0.00090772	0.139253	0.0575563	0.660831	0.476509	3.04205	1.26697
A2RTX5;A2RTX5-2	TARSL2	1.23205	-0.242267	0.618711	0.33101	0.184801	0.31963	0.480159	0.201137	0.733296	0.52885	0.495352	0.243718
A3KMH1;A3KMH1-2;A3KMH1-3	VWA8	-0.856748	0.413948	-0.198106	0.359768	0.0983362	0.346551	0.443978	0.184883	1.00729	0.724007	0.460233	0.229664
A3KN83-3;A3KN83-2;A3KN83	SBNO1	-0.802343	-0.996204	0.0861943	0.887441		0.424021	0.0518605	0.0196426			0.372612	0.188733
A4D1E9;A4D1E9-2	GTPBP10	0.0323181	0.773274	0.669959	0.931823	0.0771304	0.0237005	0.0306668	0.0115699	1.11277	0.79267	1.62524	0.757705
A4UGR9-2;A4UGR9-3;A4UGR9;A4UGR9-8	XIRP2	0.398943	1.45112	1.04508	0.479678	0.106262	0.174583	0.31905	0.13966	0.973621	0.700144	0.757998	0.369265
A5YKK6;A5YKK6-2;A5YKK6-3;A5YKK6-4	CNOT1	-0.0176438	-0.242328	0.709925	0.746759	0.134903	0.0208014	0.12682	0.0512389	0.86998	0.627349	1.68191	0.77813
A6NDG6	PGP	0.585189	-0.423798	-0.382059	0.121781	0.0547422	0.0643592	0.914422	0.368968	1.26168	0.891461	1.19139	0.571829
A6NDU8	C5orf51	-0.0774075		-0.122301	0.523902		0.440036	0.28075	0.122661			0.356512	0.181962
A6NFI3	ZNF316	-0.530072	0.091246	-0.00983299	0.110628	0.632826	0.829082	0.956135	0.383744	0.198716	0.136902	0.0814025	0.0390998
A6NFY7	SDHAF1	0.574196	0.453253	-0.130102	0.714476	0.993248	0.590909	0.146013	0.0603303	0.00294218	0.00230758	0.22848	0.117494
A6NH21	SERINC4		-0.658884	0.94138			0.105275					0.977674	0.469909
A6NHL2-2;A6NHL2	TUBAL3	-0.265353	-1.0237	-0.446504	0.408228	0.106941	0.180491	0.389097	0.167017	0.970854	0.698735	0.743544	0.361683
A6NHQ2	FBLL1	0.211197	-0.0148371	-0.0599069	0.185278	0.375164	0.670548	0.732177	0.306237	0.425779	0.307017	0.17357	0.0866011
A6NHR9;A6NHR9-2	SMCHD1	0.259536	-0.0145538	0.533979	0.138985	0.599676	0.0166138	0.857031	0.347132	0.222083	0.154381	1.77953	0.813023
A6NKG5	RTL1	-0.602736	-0.47106	-1.27105	0.421223	0.863506	0.201936	0.375488	0.162825	0.0637345	0.0415249	0.694787	0.337037
A6NKT7	RGPD3	0.520324	1.14846	0.449094	0.509536	0.0245381	0.302703	0.292825	0.128845	1.61016	1.11302	0.518983	0.254926
A6NMZ7;A6NMZ7-2	COL6A6	0.836341	0.787126	-0.355019	0.0912382	0.0102476	0.43822	1.03982	0.414215	1.98938	1.3413	0.358308	0.182474
A8CG34;A8CG34-2;Q96HA1-2;Q96HA1-3	POM121C;POM121	0.557896	-0.264256	-0.706701	0.163859	0.355057	0.0331747	0.785531	0.323539	0.449702	0.322523	1.47919	0.693254
A8MT69;A8MT69-2	STRA13		-0.439839	2.74983			0.214942					0.667679	0.322451
A8MXV4	NUDT19	-1.59224	0.183307	0.0779081	0.286626	0.804078	0.941828	0.542685	0.224812	0.0947016	0.0635331	0.0260285	0.0115536
B7ZAQ6-2;B7ZAQ6-3;P0CG08;B7ZAQ6	GPR89A;GPR89B	-0.473257	0.738021	1.24073	0.833057	0.04123	0.197803	0.0793251	0.0297159	1.38479	0.974068	0.703767	0.341696
C9JLW8	FAM195B	-0.138214	-1.34926	-0.311727	0.405118	0.0700824	0.259227	0.392418	0.16788	1.15439	0.820437	0.58632	0.28426
E9PRG8	C11orf98	1.56653	2.31451	0.998435	0.00497828	0.0322973	0.220866	2.30292	0.830017	1.49083	1.03751	0.655872	0.316866
L0R6Q1	SLC35A4	-0.0716367	0.361799	-0.630716	0.896328	0.155389	0.196578	0.0475332	0.0180084	0.80858	0.585461	0.706466	0.342416
O00115-2;O00115	DNASE2	-0.556406	1.41443	0.015255	0.14426	0.00120004	0.730049	0.840855	0.343642	2.9208	1.81989	0.136648	0.0673365
O00116	AGPS	-0.245368	0.0970373	0.278401	0.00157476	0.0203207	0.00516926	2.80279	0.880147	1.69206	1.16822	2.28657	1.01983
O00139-1;O00139-5;O00139;O00139-4	KIF2A	0.391257	0.880602	-0.0800538		0.0450021				1.34677	0.951402
O00139-2	KIF2A	0.234733	-0.0477266	0.410482	0.236202	0.313558	0.0498494	0.626716	0.255933	0.503682	0.360047	1.30234	0.616963
O00142-5;O00142-2;O00142-3;O00142-4;O00142;O00142-6	TK2	-1.31803		1.35799			0.0660041					1.18043	0.566898
O00148;O00148-2;O00148-3	DDX39A	0.0557883	-0.368144	0.55539	0.388656	0.057843	0.00165851	0.410435	0.174134	1.23775	0.874697	2.78028	1.20289
O00154-4;O00154-7;O00154;O00154-5;O00154-2;O00154-3	ACOT7	-0.157459	-1.29894	-0.328904	0.718809	0.107489	0.619741	0.143386	0.0595964	0.968635	0.697701	0.20779	0.10416
O00159-3;O00159	MYO1C	0.221532	0.504774	0.642939	0.21076	0.00396498	0.00227505	0.676212	0.280989	2.40176	1.56367	2.64301	1.14803
O00161;O00161-2	SNAP23	0.108877	0.316137	0.354184	0.885076	0.270952	0.569204	0.0530194	0.0202422	0.567107	0.405055	0.244732	0.124909
O00165-5;O00165;O00165-3;O00165-2	HAX1	-0.666433	-0.161111	-0.07738	0.25818	0.3882	0.923754	0.588077	0.246933	0.410945	0.295504	0.0344435	0.0147952
O00170	AIP	0.506312	0.435731	-0.344224	0.0837581	0.414619	0.255688	1.07697	0.425013	0.382351	0.274176	0.592289	0.286777
O00178	GTPBP1	-0.342982	-1.42477	-0.0258356	0.31462	0.014746	0.606146	0.502214	0.208645	1.83132	1.25306	0.217423	0.110515
O00186	STXBP3	-0.422595	0.254816	0.438262	0.328226	0.114416	0.0247282	0.483827	0.202497	0.941513	0.679117	1.60681	0.748651
O00192-2;O00192	ARVCF	-0.594105	0.979722	0.691767	0.422373	0.063927	0.0815903	0.374304	0.162346	1.19432	0.846056	1.08836	0.528753
O00193	SMAP	0.229682	-2.28465	-0.339287	0.211031	0.002541	0.362853	0.675655	0.28086	2.595	1.66481	0.440269	0.220645
O00203-3;O00203	AP3B1	0.497257	-0.721601	-0.498204	0.0557091	0.07482	0.434808	1.25407	0.492803	1.12598	0.800736	0.361702	0.183548
O00214;O00214-2	LGALS8	-0.403957	0.803916	-1.21908	0.935399	0.0348016	0.0114065	0.029003	0.0107189	1.4584	1.0185	1.94285	0.893493
O00217	NDUFS8	-0.110221	0.272004	0.370375	0.95912	0.100631	0.219038	0.018127	0.00708947	0.997269	0.71659	0.65948	0.318598
O00231;O00231-2	PSMD11	0.0490878	0.00379221	-0.000347719	0.295968	0.480896	0.487794	0.528756	0.219606	0.317949	0.225074	0.311764	0.158842	PSMD11
O00232;O00232-2	PSMD12	-0.344162	-0.531988	-0.0397347	0.250945	0.0368876	0.569612	0.600421	0.251234	1.43312	1.0043	0.244421	0.124711	PSMD12
O00233;O00233-2	PSMD9	0.206522	-1.18982	-0.907479	0.0961942	0.00067965	0.00780167	1.01685	0.403842	3.16771	1.90862	2.10781	0.957202	PSMD9
O00244	ATOX1	-0.595104		-0.934363	0.730618		0.161462	0.136309	0.0569032			0.791929	0.382342
O00255-2;O00255-3;O00255	MEN1	-2.76316	-0.75157	-0.841157	0.243115	0.583455	0.917204	0.614188	0.254634	0.233993	0.162676	0.0375338	0.0163574
O00264;O00264-2	PGRMC1	-0.286633	0.486905	0.00108997	0.299715	0.0317539	0.497937	0.523292	0.216953	1.4982	1.04281	0.302826	0.154031
O00267-2;O00267	SUPT5H	0.348592	-0.271543	-0.25334	0.216397	0.0727504	0.0759046	0.664749	0.274227	1.13816	0.808683	1.11973	0.54525
O00268	TAF4	0.418763	1.09131	-1.82736	0.306706	0.434839	0.0876685	0.513278	0.212508	0.361672	0.257546	1.05716	0.510421
O00273;O00273-2	DFFA	-0.0842285	-1.32499	-0.18856	0.974409	0.0157163	0.556	0.0112586	0.00463463	1.80365	1.23656	0.254925	0.129986
O00291-4;O00291-3;O00291	HIP1	-0.207915	0.217732	0.181808	0.928904	0.735318	0.645648	0.0320291	0.0124801	0.133525	0.089916	0.190004	0.0949982
O00299	CLIC1	0.160139	-0.995256	-0.954486	0.0203529	4.66921e-05	0.000271082	1.69137	0.623041	4.33076	2.40593	3.5669	1.38092
O00303	EIF3F	0.501156	-0.113065	0.108556	0.0140734	0.876884	0.117753	1.8516	0.68863	0.0570577	0.0377937	0.929029	0.444905
O00311	CDC7	0.738906	0.150035	0.00271624		0.777842	0.620696			0.109109	0.0736365	0.207121	0.104035
O00330;O00330-3	PDHX	0.535097	1.11974	0.78877	0.0841488	0.00512547	0.330032	1.07495	0.424541	2.29027	1.51266	0.481443	0.237847
O00400	SLC33A1	0.383041	-0.555764	-0.709813	0.122268	0.0597642	0.0862792	0.912688	0.368447	1.22356	0.866113	1.06409	0.514328
O00401	WASL	-0.144161	-2.15112	-2.08282	0.954565	0.0117016	0.00511571	0.0201943	0.0071114	1.93175	1.31213	2.29109	1.02117
O00410;O00410-3;O00410-2	IPO5	-0.216169	-1.39271	-0.485648	0.284594	0.00173488	0.098926	0.545775	0.225919	2.76073	1.74279	1.00469	0.483181
O00411	POLRMT	-0.806966	0.298074	-0.0576857	0.105253	0.262545	0.700309	0.977764	0.390582	0.580796	0.416104	0.15471	0.076454
O00422;O00422-2	SAP18	-0.594636	-0.565135	0.816208	0.0653306	0.0587031	0.0289626	1.18488	0.470417	1.23134	0.871618	1.53816	0.72297
O00425;O00425-2	IGF2BP3	-0.463317	-1.84187	0.349747	0.589727	0.0370009	0.453807	0.229349	0.0987512	1.43179	1.00418	0.343129	0.175446
O00429;O00429-3;O00429-6;O00429-5;O00429-7	DNM1L	-0.207234	-1.60309	-0.0271938	0.256415	0.00247251	0.824256	0.591057	0.248202	2.60686	1.66732	0.083938	0.0405941	DNM1L
O00429-2;O00429-4;O00429-8;O00429-9	DNM1L	0.0638428	-0.157243	-0.899744	0.726837	0.818595	0.0298102	0.138563	0.0572836	0.086931	0.0577048	1.52563	0.717115
O00442;O00442-2	RTCA	0.421975	-0.698241	0.189269	0.667617	0.198397	0.703287	0.175473	0.0733637	0.702466	0.506067	0.152868	0.0754323
O00443	PIK3C2A	0.557388	-1.02842	-0.480579	0.392544	0.148689	0.822638	0.406112	0.172634	0.827721	0.599116	0.0847912	0.0409733
O00458;O00458-2	IFRD1	0.0785228	-0.882865	-0.906699	0.621071	0.0258639	0.0333577	0.206859	0.0875629	1.58731	1.09945	1.4768	0.691911
O00461	GOLIM4	0.231672	1.09751	1.81146	0.69723	0.699681	0.958381	0.156624	0.0651077	0.1551	0.105135	0.0184619	0.00848567
O00468-6;O00468-3;O00468-5;O00468-4;O00468-7;O00468;O00468-2	AGRN	0.86661	2.71061	1.94379	0.225297	0.00772263	0.0238582	0.647244	0.263681	2.11223	1.40651	1.62236	0.758601
O00469-2;O00469;O00469-3	PLOD2	0.0287233	0.593123	0.518233	0.861472	0.0108952	0.0147017	0.0647588	0.0243596	1.96277	1.327	1.83263	0.83143
O00471	EXOC5	0.624506	-1.03041	1.1657	0.96549	0.137252	0.471561	0.0152523	0.00633894	0.862481	0.62285	0.326462	0.166285
O00483	NDUFA4	0.521411	-0.197598	0.667628	0.0872935	0.679219	0.034868	1.05902	0.420057	0.16799	0.113838	1.45757	0.683009
O00487	PSMD14	-0.0508307	-1.05512	-0.259259	0.532029	0.00684156	0.938611	0.274065	0.120434	2.16484	1.43887	0.0275141	0.0121516	PSMD14
O00488	ZNF593	-0.100907	-1.66943	-2.3935	0.680444	0.0154794	0.00039646	0.167207	0.0701028	1.81025	1.24115	3.4018	1.36006
O00499-9;O00499-10;O00499-7;O00499-8;O00499-4;O00499-6;O00499-11;O00499-3;O00499-2;O00499-5;O00499	BIN1	-0.450836	-1.51613	-0.279133	0.971365	0.0565752	0.854731	0.0126173	0.00502626	1.24737	0.880965	0.0681704	0.0318762
O00505	KPNA3	-0.364198	-0.362841	0.305791	0.46741	0.634561	0.349216	0.330302	0.144856	0.197527	0.135922	0.456905	0.228083
O00506-3;O00506-2;O00506	STK25	0.852491	-0.105942	-0.254763	0.196	0.696183	0.638126	0.707744	0.297879	0.157276	0.106192	0.195094	0.0969812
O00512	BCL9	-1.05447		0.412905	0.653535			0.184731	0.077891
O00541;O00541-2	PES1	0.289634	-0.0174058	-0.324127	0.0751572	0.628922	0.203336	1.12403	0.44608	0.201404	0.138754	0.691786	0.335013
O00560;O00560-3;O00560-2	SDCBP	-1.57563	-0.473256	-0.884659	0.0344366	0.160452	0.117998	1.46298	0.566328	0.794655	0.575306	0.928126	0.444785
O00566	MPHOSPH10	-0.379646	0.260432	-0.0313887	0.0223583	0.118338	0.31711	1.65056	0.612529	0.926876	0.669587	0.49879	0.244699
O00567	NOP56	-0.0221148	0.518848	0.0362586	0.516903	0.00655064	0.513507	0.286591	0.12613	2.18372	1.45143	0.289454	0.1463
O00571;O00571-2;O15523-2;O15523	DDX3X;DDX3Y	0.0533629	-0.656406	-0.0231808	0.680259	0.0101001	0.513866	0.167325	0.0701125	1.99567	1.34355	0.28915	0.146235
O00584	RNASET2	-0.815067	-0.0577132	-0.160372	0.0566122	0.474291	0.590099	1.24709	0.491275	0.323955	0.229619	0.229075	0.117424
O00592-2;O00592	PODXL	0.5173	-0.35767	-0.376242	0.238873	0.619109	0.745966	0.621833	0.2563	0.208233	0.143485	0.127281	0.0630702
O00622	CYR61	0.110598	-2.88409	-1.62008	0.580309	0.14927	0.213912	0.23634	0.102223	0.826028	0.598189	0.669766	0.323207
O00629	KPNA4	-0.566255	-1.02728	-0.174583	0.585712	0.146584	0.775636	0.232316	0.0993751	0.833914	0.603773	0.110342	0.0530354
O00712;O00712-5;O00712-2;O00712-4	NFIB	-0.0924455	-0.684585	-0.260558	0.146459		0.0578444	0.834283	0.343544			1.23774	0.588241
O00716-2;O00716	E2F3			0.222614			0.542246					0.265804	0.134414	E2F3
O00743-2;O00743;O00743-3	PPP6C	1.22516	0.183986	0.40966	0.00211681	0.616188	0.0319765	2.67432	0.876618	0.210287	0.144697	1.49517	0.701833
O00746-2;O00746	NME4	-0.0300261	1.16043	0.67779	0.45896	0.161767	0.021133	0.338225	0.148381	0.791111	0.573409	1.67504	0.774002
O00754-2;O00754	MAN2B1	-0.659696	-1.96591	0.395313	0.0333512	0.00164565	0.139614	1.47689	0.56849	2.78366	1.75424	0.85507	0.409931
O00762;O00762-2;O00762-3	UBE2C	0.781329	-2.59302	-0.30168	2.99109e-05	0.000322621	0.012413	4.52417	1.42544	3.49131	2.03072	1.90612	0.870948
O00763-3;O00763-2;O00763	ACACB	-0.501813	1.06275	0.749043	0.610834		0.160964	0.214077	0.0916967			0.793271	0.383464
O00764;O00764-3;O00764-2	PDXK	-0.0732233	-1.32418	-0.32858	0.898212	0.0228747	0.0601603	0.0466212	0.017744	1.64065	1.13313	1.22069	0.580655
O00767	SCD	-0.0917578	2.13874	1.64135	0.546374	0.000435072	0.0241105	0.26251	0.115481	3.36144	1.98177	1.61779	0.757777
O14494;O14494-2	PPAP2A	-1.19526	0.748029	-0.106147	0.329591	0.137126	0.975513	0.482025	0.201851	0.862879	0.622618	0.0107669	0.00489563
O14497;O14497-2;O14497-3	ARID1A	0.795023	1.54627	0.818203	0.0191858	3.87252e-05	0.00305556	1.71702	0.624757	4.41201	2.43028	2.51491	1.12848
O14519;O14519-2	CDK2AP1	-0.823632	-3.67119	0.6627	0.953867	0.00111637	0.109493	0.0205124	0.00680498	2.95219	1.82538	0.960615	0.460512
O14530;O14530-2	TXNDC9	0.134087	-0.522811	-0.610015	0.234123	0.0110208	0.0178587	0.630555	0.257737	1.95779	1.32436	1.74815	0.804078
O14545	TRAFD1	1.83118	2.4235	1.81908	0.246812	0.0176684	0.0144839	0.607634	0.252218	1.7528	1.20628	1.83912	0.835326
O14548	COX7A2L	-0.380699	-1.37361	0.0866658	0.357736	0.113484	0.938192	0.446437	0.186083	0.945065	0.681174	0.0277081	0.0119901
O14561	NDUFAB1	0.308959	0.311668	0.179802	0.381179	0.199728	0.244778	0.418871	0.175962	0.699562	0.503875	0.611228	0.297139
O14562	UBFD1	0.870131	-0.467568	-0.144837	0.42777	0.6546	0.912928	0.36879	0.16062	0.184024	0.126265	0.0395633	0.0173049
O14576-4;O14576-3;O14576-5;O14576-2;O14576	DYNC1I1	-0.861539		0.952153			0.204531					0.689241	0.33383
O14578;O14578-4;O14578-3	CIT	1.10115	2.06328	2.08756	0.0965288	0.0509317	0.0377154	1.01534	0.403751	1.29301	0.914212	1.42348	0.670325
O14579;O14579-2;O14579-3	COPE	-0.0574317	-1.18093	-0.4702	0.80852	0.00594455	0.513297	0.0923092	0.0364496	2.22588	1.47562	0.289631	0.146358
O14617-5;O14617-4;O14617;O14617-2;O14617-3	AP3D1	-0.429514	-1.2621	-0.180779	0.0161573	0.00491106	0.23301	1.79163	0.653133	2.30882	1.51966	0.632626	0.304891
O14639-2;O14639-6;O14639	ABLIM1	-0.134412	-0.55348	-0.655762	0.952625	0.254571	0.319607	0.0210778	0.00692385	0.594191	0.425644	0.495384	0.243596
O14646-2;O14646	CHD1	0.578206	-0.326485	1.10851	0.144555	0.349379	0.0260417	0.839965	0.343567	0.456703	0.326966	1.58433	0.740175
O14647-2;O14647	CHD2	-1.08808	-1.04717	-2.11463	0.182928	0.262802	0.0362724	0.737719	0.308073	0.580371	0.415944	1.44042	0.678434
O14653-2;O14653;O14653-3	GOSR2	0.941245	1.09306	2.21826	0.769326	0.775384	0.410038	0.11389	0.0463659	0.110483	0.0742237	0.387176	0.196033
O14656	TOR1A	0.0158357	-0.552271	1.43682	0.826799	0.29006	0.0131006	0.0826001	0.0306576	0.537512	0.383412	1.88271	0.863061	TOR1A
O14657	TOR1B	0.540594	0.533699	0.38841	0.979624	0.838843	0.985203	0.0089404	0.00354429	0.0763194	0.0504715	0.00647424	0.00225148
O14672	ADAM10	-0.664651	0.597699	-0.358331	0.0702073	0.0107057	0.0146348	1.15362	0.457579	1.97039	1.33068	1.83461	0.831689
O14681-3;O14681	EI24	1.0079	0.185324	-0.349704	0.304685	0.366437	0.112594	0.516148	0.213646	0.436	0.313891	0.948484	0.455912
O14683	TP53I11	-0.428084	0.856709	-0.038032	0.333074	0.0134518	0.919336	0.477459	0.20057	1.87122	1.27438	0.0365259	0.0157095
O14686;O14686-3	KMT2D	-2.18176	-1.06931	-0.00989265	0.162427	0.614574	0.6456	0.789341	0.324584	0.211426	0.145519	0.190037	0.0949239
O14734	ACOT8	0.256396	-0.489362	0.264035	0.105766	0.0431809	0.433709	0.975654	0.390474	1.36471	0.961849	0.362802	0.183741
O14735-3;O14735	CDIPT	-1.3815	-3.73686	0.669373	0.106559	0.0723132	0.0161745	0.972411	0.388561	1.14078	0.80975	1.79117	0.819874
O14737;O14737-2	PDCD5	0.301832	-0.358087	-0.470602	0.176544	0.288519	0.503577	0.753147	0.31457	0.539826	0.384431	0.297934	0.151428
O14744;O14744-5;O14744-2;O14744-3;O14744-4	PRMT5	-0.290394	-1.21474	-0.406844	0.264793	0.0105701	0.106209	0.577093	0.240854	1.97592	1.33503	0.973839	0.469649
O14745;O14745-2	SLC9A3R1	-0.195908	-1.12304	-0.140908	0.23812	0.0100385	0.257972	0.623204	0.256264	1.99833	1.3458	0.588427	0.285162
O14773;O14773-2	TPP1	-0.698429	-0.654133	0.764492	0.172472	0.0918492	0.665387	0.763283	0.318729	1.03692	0.743794	0.176926	0.0876456
O14776;O14776-2	TCERG1	0.502146	0.297719	0.542397	0.00190332	0.0327243	0.000315064	2.72049	0.88302	1.48513	1.03386	3.5016	1.36531
O14777	NDC80	-0.00138374	-0.554345	0.499823	0.853198	0.419566	0.227821	0.0689502	0.0255027	0.3772	0.269954	0.642405	0.311192
O14786;O14786-3;O14786-2	NRP1	-0.0590475	0.811748	0.426602	0.840796	0.0109951	0.622431	0.0753092	0.0280209	1.9588	1.32499	0.205908	0.103909
O14787-2;O14787	TNPO2	-0.908179	-5.19402	-0.7286	0.377585	0.0365427	0.464314	0.422985	0.177649	1.4372	1.00594	0.333188	0.170399
O14802	POLR3A	-0.294636	-1.61883	0.0151307	0.222703	0.0588761	0.757847	0.652275	0.265773	1.23006	0.870547	0.120418	0.0585871
O14818;O14818-2;O14818-4	PSMA7	-0.120868	-0.391516	0.213114	0.156269	0.0181293	0.293327	0.806127	0.331937	1.74162	1.20048	0.532647	0.260802	PSMA7
O14828;O14828-2	SCAMP3	0.0691293	0.0122555	-0.903308	0.824255	0.580801	0.0556353	0.0839382	0.0317032	0.235973	0.164549	1.25465	0.59743
O14874-2;O14874-3;O14874	BCKDK	-0.00820664	-0.778339	0.769679	0.409071	0.253228	0.328565	0.388201	0.166698	0.596488	0.427673	0.483378	0.238729
O14880	MGST3	-0.425825	-0.334746	0.839964	0.301125	0.198842	0.139549	0.521253	0.21579	0.701492	0.50552	0.855275	0.409897
O14893-5;O14893-3;O14893-2;O14893	GEMIN2	-0.254519	-0.462973	-1.245	0.77156	0.178501	0.0229348	0.11263	0.0458133	0.74836	0.540711	1.6395	0.764957
O14907	TAX1BP3	-0.161163	0.116178	-0.357985	0.445938	0.885805	0.104456	0.350725	0.155085	0.0526619	0.0345328	0.981068	0.471366
O14908;O14908-2	GIPC1	0.49907	-1.05069	-0.236392	0.325737	0.0593942	0.282332	0.487133	0.202983	1.22626	0.867777	0.549239	0.267992
O14925	TIMM23	0.504969	0.656995	0.646404	0.404948	0.208194	0.173058	0.3926	0.167772	0.681531	0.491213	0.761808	0.371393
O14929;O14929-2	HAT1	-0.326759	-1.37793	0.286955	0.00652347	0.91434	0.0643071	2.18552	0.783584	0.0388921	0.0263004	1.19174	0.571823
O14933;O14933-2	UBE2L6	-0.88686	-1.91067	2.57427	0.30169	0.129742	0.00226817	0.52044	0.215849	0.886919	0.64047	2.64432	1.14395
O14936-3;O14936;O14936-4;O14936-6;O14936-2;O14936-5	CASK	-0.237336	1.20408	0.714118	0.915157	0.00458407	0.111359	0.0385044	0.0148647	2.33875	1.53137	0.953273	0.458562
O14949	UQCRQ	0.0683245	0.358987	0.283338	0.546157	0.126291	0.249703	0.262683	0.115411	0.898629	0.649294	0.602576	0.293234
O14950;P19105	MYL12B;MYL12A	-0.23016	-0.931333	0.114233	0.17057	0.00385676	0.772964	0.768097	0.32016	2.41378	1.57193	0.111841	0.0535547
O14957	UQCR11	-1.31965	-1.29074	0.336153			0.216937					0.663666	0.320522
O14964;O14964-2	HGS	-0.115005	-0.567248	-0.739129	0.402075	0.250041	0.250321	0.395693	0.169265	0.601989	0.432372	0.601503	0.292685
O14965	AURKA	-0.791255	-1.90467	-1.21469	0.0867181	0.253294	0.0508825	1.06189	0.421042	0.596376	0.427695	1.29343	0.613424	AURKA
O14972-2;O14972	DSCR3	-1.09069	-1.59707	-1.38045	0.169247	0.0356872	0.0491924	0.77148	0.320622	1.44749	1.01156	1.3081	0.619806
O14974;O14974-4;O14974-3;O14974-2;O14974-5	PPP1R12A	0.426404	0.144437	0.0951967	0.160918	0.460023	0.951003	0.793394	0.326361	0.337221	0.239381	0.021818	0.00999499
O14976-2;O14976	GAK	-1.77538	-2.60707	1.00151	0.051361	0.036696	0.485733	1.28937	0.50239	1.43538	1.0051	0.313603	0.15946
O14979	HNRNPDL	-0.193426	-0.309347	0.0587957	0.340582	0.21625	0.484161	0.467779	0.195123	0.665044	0.479474	0.31501	0.160132
O14979-3;O14979-2	HNRNPDL	0.0991243	0.452846	0.0762083	0.782771	0.177161	0.916231	0.106365	0.0428645	0.751632	0.542958	0.0379949	0.0164581
O14980	XPO1	-0.11287	-1.17072	0.0391365	0.0118874	5.63098e-05	0.556649	1.92491	0.716883	4.24942	2.35405	0.254418	0.129937	XPO1
O14981	BTAF1	-0.407741	-2.21438	-0.0709606	0.141427	0.00352373	0.62729	0.849468	0.34513	2.453	1.59118	0.202531	0.101831
O14983;O14983-2;O14983-3	ATP2A1			0.101977			0.473142					0.325008	0.165574
O15014	ZNF609	1.57725	1.59969	1.38181	0.0310378	0.136954	0.166626	1.50811	0.571494	0.863427	0.622693	0.778257	0.375661
O15020-2;O15020	SPTBN2	0.296034	-0.485547	-0.0987329	0.69859	0.178816	0.415429	0.155778	0.0645818	0.747594	0.540237	0.381504	0.193413
O15027-2;O15027-4;O15027-3;O15027	SEC16A	0.330753	-0.586626	0.452197	0.409318	0.0821535	0.212707	0.38794	0.166869	1.08537	0.776667	0.672219	0.324133
O15031	PLXNB2	0.0136797	0.850068	0.570078	0.562355	0.00337577	0.0184275	0.249989	0.109106	2.47163	1.60049	1.73453	0.798678
O15042;O15042-2;O15042-3	U2SURP	0.293788	0.104407	-0.117479	0.111761	0.801317	0.370248	0.95171	0.382859	0.0961954	0.0642476	0.431507	0.216831
O15047	SETD1A	0.756293	1.01549	0.450021	0.245917	0.0974286	0.313879	0.609212	0.25301	1.01131	0.726989	0.503237	0.247604
O15066;O15066-2	KIF3B	0.493933	-1.35171	-1.00158	0.546018		0.155579	0.262793	0.115279			0.808049	0.392921
O15067	PFAS	-0.0845706	-2.45671	-0.089032	0.308654	0.000333894	0.531097	0.510528	0.210793	3.47639	2.021	0.274826	0.138769
O15084-2;O15084;O15084-4;O15084-1	ANKRD28	0.0590318	-0.650633	-0.0702097	0.980157	0.0992844	0.595148	0.00870428	0.00348329	1.00312	0.721229	0.225375	0.115715
O15091-4;O15091-2;O15091;O15091-3	KIAA0391	-1.4256	0.442369	1.16909	0.328427	0.708812	0.113811	0.483561	0.202727	0.149469	0.100823	0.943814	0.453369
O15111	CHUK	-0.867321	-2.36701	-4.01265	0.0718959		0.0271825	1.1433	0.456185			1.56571	0.734537	CHUK
O15116	LSM1	-0.435516	-1.57472	-1.4037	0.904331	0.102075	0.352131	0.0436725	0.016364	0.991082	0.711957	0.453296	0.225923
O15118;O15118-2	NPC1	-0.598585	-0.500022	-0.195978	0.0113528	0.0110997	0.357936	1.9449	0.722672	1.95469	1.32282	0.446195	0.221996
O15120;O15120-2	AGPAT2	-1.65553		0.983593	0.154549		0.311059	0.810933	0.331817			0.507157	0.249667
O15121	DEGS1	-0.365287	0.0660877	0.248401	0.48933	0.271718	0.0515507	0.310399	0.136593	0.565882	0.404093	1.28777	0.609805
O15126;O15126-2	SCAMP1	-1.17245	-1.38442	-0.329308	0.744074	0.566035	0.857124	0.128384	0.052185	0.247156	0.172302	0.0669564	0.0309418
O15127	SCAMP2	0.358207	1.77608	0.925932	0.639624	0.0106008	0.555625	0.194075	0.0822286	1.97466	1.33417	0.255218	0.130165
O15143	ARPC1B	0.0656147	-0.347854	-0.302289	0.217951	0.0192858	0.0260151	0.661642	0.272182	1.71476	1.18359	1.58477	0.738216
O15144	ARPC2	-0.0913972	-0.240937	-0.281707	0.958365	0.0430651	0.027909	0.018469	0.00707646	1.36587	0.962327	1.55426	0.728283
O15145	ARPC3	0.163535	-0.301555	-0.174348	0.0915072	0.0152976	0.137289	1.03854	0.414031	1.81538	1.24324	0.862365	0.413144
O15160;O15160-2	POLR1C	0.138151	-0.590475	-0.422017	0.902576	0.148498	0.0751234	0.0445161	0.0167468	0.82828	0.599522	1.12422	0.546187
O15162-2;O15162	PLSCR1	-0.250832	1.35141	1.74478	0.856829	0.0380761	0.0305425	0.0671058	0.0249946	1.41935	0.997526	1.5151	0.711515
O15164-2;O15164	TRIM24	-0.258813	1.46867	-0.192514	0.686212	0.0371749	0.877575	0.163542	0.0688102	1.42975	1.00287	0.0567159	0.0261642
O15173;O15173-2	PGRMC2	0.227151	0.704721	0.127893	0.246016	0.0241809	0.365582	0.609036	0.253031	1.61653	1.11767	0.437015	0.219377
O15182	CETN3	-1.02529	-1.5251	-1.05078	0.0267015	0.012295	0.0398682	1.57347	0.593661	1.91027	1.29702	1.39937	0.661491
O15212	PFDN6	0.188189	-0.944151	0.201396	0.334641	0.00116937	0.34493	0.47542	0.199675	2.93205	1.82189	0.462269	0.230678
O15213	WDR46	-0.486229	0.492907	-0.119623	0.335478	0.0524061	0.727062	0.474336	0.19908	1.28062	0.905271	0.138429	0.0684124
O15226;O15226-2	NKRF	-0.0909001	1.3583	0.568295	0.70616	0.00965683	0.208093	0.151097	0.0623484	2.01517	1.35524	0.681742	0.329237
O15228;O15228-2	GNPAT	-0.509786	-0.243332	0.938811	0.0559901	0.308388	0.0231043	1.25189	0.491615	0.510903	0.365246	1.63631	0.763684
O15231-6;O15231-8		0.343155	-0.214331	0.0589782	0.110286	0.313025	0.324816	0.95748	0.383794	0.504422	0.360661	0.488362	0.240841
O15235	MRPS12	-0.403453	0.355372	0.434248	0.507828	0.0731516	0.0316661	0.294283	0.12942	1.13578	0.80726	1.4994	0.703396
O15240	VGF	-1.33805	-1.95525	-2.22165	0.00507273	0.00153183	0.0113098	2.29476	0.826964	2.81479	1.76452	1.94655	0.889436
O15258	RER1	0.27592	0.760467	-0.418813	0.0765641	0.00912134	0.289248	1.11597	0.444568	2.03994	1.36954	0.53873	0.263827
O15260;O15260-2;O15260-3	SURF4	-0.546328	-0.244615	0.445996	0.0966808	0.711741	0.146658	1.01466	0.404128	0.147678	0.0997409	0.833695	0.401507
O15269	SPTLC1	0.161979	0.794674	-0.102404	0.237567	0.0397294	0.641634	0.624213	0.255861	1.40089	0.984535	0.192713	0.0958886
O15270	SPTLC2	0.0955369	0.55903	0.638971	0.60179	0.10871	0.0575408	0.220555	0.0951833	0.963731	0.694316	1.24002	0.589377
O15287	FANCG	-0.241153		0.421728	0.378752		0.315533	0.421645	0.177373			0.500956	0.246094
O15294;O15294-3;O15294-2;O15294-4	OGT	0.188897	0.0062634	0.341499	0.858815	0.853398	0.582432	0.0661006	0.024656	0.0688482	0.0446316	0.234754	0.120322
O15297-2;O15297	PPM1D	-0.596038	-0.395604	-0.0405399	0.0370448	0.16367		1.43127	0.548047	0.786032	0.569376
O15305;O15305-2	PMM2	0.0186313	-0.651218	-0.546869	0.76225	0.153974	0.285765	0.117902	0.0476416	0.812554	0.587918	0.543991	0.26552
O15318	POLR3G	0.0224133	-1.21048	0.0259214	0.73893	0.0735891	0.950288	0.131397	0.0537526	1.13319	0.805443	0.0221449	0.0102338
O15347	HMGB3	0.551195	-0.0907227	-0.757997	0.535663	0.441652	0.0135611	0.271108	0.119689	0.35492	0.252976	1.8677	0.854292
O15355	PPM1G	0.281806	-0.599878	-0.340828	0.0695262	0.00532561	0.118251	1.15785	0.458362	2.27363	1.50515	0.927194	0.444896
O15357;O15357-2	INPPL1	4.96015	4.59696	2.4305	0.201733	0.0690759	0.0221531	0.695223	0.292631	1.16067	0.824171	1.65457	0.768298
O15371-2;O15371-3;O15371	EIF3D	-0.0292314	-0.484027	-0.234329	0.87177	0.0117052	0.107247	0.0595983	0.0223205	1.93162	1.31237	0.969615	0.467064
O15372	EIF3H	-0.0436402	-1.26476	0.149924	0.623074	0.0227836	0.278429	0.20546	0.0870743	1.64238	1.1337	0.555285	0.270252
O15379;O15379-2	HDAC3	-0.155666	-0.646583	0.552479	0.793636		0.307131	0.100379	0.0397716			0.512676	0.252071
O15381-3;O15381-2;O15381-5;O15381;O15381-4	NVL	-2.5056	-1.2205	-0.123816	0.0482816	0.0392431	0.58491	1.31622	0.511954	1.40624	0.988464	0.232911	0.119482
O15382;O15382-2	BCAT2	-1.707	-2.98001	0.831231	0.00168397	0.000130087	0.122265	2.77367	0.879055	3.88577	2.17355	0.912698	0.437374
O15392-5;O15392-4;O15392;O15392-2	BIRC5	-0.951532	-0.367922	0.719259	0.0223249	0.277349	0.242207	1.65121	0.611285	0.556973	0.397544	0.615814	0.298532	BIRC5
O15397;O15397-2	IPO8	-0.0168456	-0.960324	0.0267106	0.944447	0.0150311	0.33207	0.0248225	0.00923641	1.82301	1.24748	0.47877	0.237422
O15400-2;O15400	STX7	-0.115421	0.405875	0.0159194	0.328845	0.698196	0.506426	0.483008	0.202504	0.156023	0.105549	0.295484	0.149939
O15438-2;O15438;O15438-4	ABCC3	1.65643		-2.02905	0.108833		0.351713	0.96324	0.386302			0.453811	0.226149
O15439-2;O15439;O15439-4;O15439-3	ABCC4	0.0876837	0.933264	2.38392	0.373112	0.0903446	0.0132072	0.42816	0.178849	1.0441	0.747574	1.87919	0.860439
O15440-5;O15440	ABCC5	-0.237787	0.31604	0.542538		0.977805				0.00974767	0.00711254
O15446;O15446-2	CD3EAP	0.221623	0.849044	-0.226775	0.0114934	0.000510161	0.342905	1.93955	0.723062	3.29229	1.9657	0.464826	0.23221
O15460;O15460-2	P4HA2	-0.312157	0.450445	0.556314	0.486464	0.0162919	0.0126635	0.312949	0.137593	1.78803	1.22692	1.89745	0.867815
O15479	MAGEB2	0.202385	0.0520699	-0.247379	0.237367	0.492595	0.328812	0.62458	0.255217	0.30751	0.21665	0.483052	0.238704
O15498;O15498-2	YKT6	-0.133246	-1.53544	-0.993008	0.619008	0.0291516	0.0432518	0.208304	0.0885525	1.53534	1.06549	1.364	0.644479
O15504;O15504-2	NUPL2	-0.690457	-1.30474	0.353981	0.240156	0.125031	0.573464	0.619506	0.255775	0.902981	0.651389	0.241494	0.12325
O15511;O15511-2	ARPC5	0.506219	0.0663288	-1.10725	0.103086	0.935585	0.0422006	0.986798	0.393218	0.0289168	0.0196693	1.37468	0.649736
O15514	POLR2D	-0.869937	-0.332577	-0.136063	0.0221242	0.318979	0.713227	1.65513	0.613308	0.496238	0.35424	0.146772	0.0722994
O15530-2;O15530-3;O15530;O15530-4;Q6A1A2;O15530-5	PDPK1;PDPK2P	-1.74099	-0.310907	-1.53128			0.124748					0.903967	0.432469	PDPK1
O15533-2;O15533;O15533-3	TAPBP	0.569315	2.53248	2.7342	0.19325	0.00130587	2.15311e-05	0.713881	0.299997	2.8841	1.80219	4.66693	1.91668	TAPBP
O15554	KCNN4	-0.398969	-0.348448	-0.0158063	0.0511227	0.0447906	0.551304	1.29139	0.50122	1.34881	0.952546	0.258608	0.130686
O43143	DHX15	-0.00527194	0.0419917	0.275117	0.396612	0.442075	0.00465694	0.401634	0.170665	0.354504	0.252789	2.3319	1.04238
O43148;O43148-2	RNMT	0.711472	0.00243887	0.331163	0.0104027	0.97583	0.0180043	1.98285	0.73538	0.0106256	0.00762579	1.74462	0.802058
O43156	TTI1	-0.383352	-1.17235	0.226602	0.759719	0.257312	0.33774	0.119347	0.0483739	0.589539	0.422192	0.471418	0.234532
O43159	RRP8	0.954055	1.36516	-0.287784	0.244283	0.0168943	0.967025	0.612107	0.253937	1.77226	1.21802	0.0145624	0.00703634
O43166-3;O43166-2;O43166	SIPA1L1	0.93738	0.390756	0.78441	0.219805	0.202804	0.0189995	0.657962	0.270617	0.692923	0.498939	1.72126	0.795639
O43169	CYB5B	-0.0675465	0.52566	0.319704	0.630929	0.107108	0.588183	0.20002	0.0845773	0.97018	0.698738	0.230488	0.11806
O43172-2;O43172	PRPF4	0.297397	0.3353	0.213654	0.497564	0.505917	0.391451	0.303151	0.133456	0.29592	0.208287	0.407323	0.205256
O43175	PHGDH	0.150381	-0.586874	-0.562842	0.521852	0.00867868	0.012871	0.282452	0.12399	2.06155	1.38172	1.89039	0.865321
O43181	NDUFS4	-0.226254	0.471109	-0.628425	0.0434576	0.00912147	0.0065478	1.36193	0.528612	2.03994	1.36996	2.1839	0.974955
O43237;O43237-2	DYNC1LI2	-0.189151	-2.96771	-0.318884	0.667811	0.105325	0.606938	0.175346	0.0733466	0.977467	0.702969	0.216856	0.110057
O43242;O43242-2	PSMD3	-0.1766	-0.601799	-0.201518	0.0977648	0.00109234	0.460529	1.00982	0.402449	2.96164	1.82749	0.336743	0.172203	PSMD3
O43251-8;O43251-6;O43251-5;O43251;O43251-10;O43251-2;O43251-3	RBFOX2	0.19725	0.359599	-0.206208	0.605724	0.741937	0.367724	0.217725	0.0932764	0.129633	0.0873244	0.434478	0.21783
O43252	PAPSS1	0.214199	-1.62251	-0.0120861	0.669716	0.132136	0.690028	0.174109	0.0728746	0.878978	0.634602	0.161133	0.0796822
O43264;O43264-2	ZW10	0.284475	-0.283214	-0.0118724	0.0459216	0.0345655	0.630156	1.33798	0.521422	1.46136	1.01996	0.200552	0.100717
O43286	B4GALT5	0.489435	0.0515567	0.476961	0.405597	0.605206	0.354734	0.391905	0.167946	0.218097	0.151135	0.450097	0.224314
O43290	SART1	0.523314	0.792846	-0.105346	0.00249924	0.000710005	0.262923	2.60219	0.855645	3.14874	1.89779	0.580171	0.281536
O43292;O43292-2	GPAA1	0.75326	0.789982	0.609873	0.00198232	0.00119503	0.00704221	2.70283	0.88285	2.92262	1.82056	2.15229	0.963671
O43293-2;O43293	DAPK3	-0.864294	-2.27083	-0.501644	0.0346058		0.0579459	1.46085	0.565561			1.23698	0.588626
O43294-2;O43294	TGFB1I1	1.45136	-4.03558	0.136733	0.186613			0.729057	0.305418
O43299;O43299-3;O43299-2	AP5Z1	-2.34126	-1.67196	-2.18299	0.760917	0.402111		0.118663	0.0477915	0.395654	0.284564
O43301	HSPA12A	0.115903	-0.614932	0.809301	0.853922	0.64	0.181027	0.0685818	0.025612	0.19382	0.133675	0.742256	0.361633
O43324;O43324-2	EEF1E1	-0.931114	-1.54797	-0.327186	0.107705	0.0417896	0.785743	0.967763	0.387218	1.37893	0.970772	0.104719	0.0505332
O43347	MSI1	0.957875	-0.381476	0.593963	0.00263947	0.0739529	0.00624093	2.57848	0.864464	1.13104	0.804455	2.20475	0.977378
O43374-2;O43374;C9J798	RASA4;RASA4B	0.980864	0.563358	1.37152	0.306476	0.971353	0.209985	0.513604	0.212314	0.012623	0.00880135	0.677812	0.327427
O43390;O43390-3	HNRNPR	0.138914	0.3757	0.0151399	0.0716146	0.00568426	0.65275	1.145	0.456624	2.24533	1.48942	0.185253	0.0925889
O43390-2;O43390-4	HNRNPR		0.029445	0.815412		0.989766				0.00446738	0.00346973
O43395	PRPF3	0.946913	0.446845	0.509938	0.0529006	0.0263227	0.0027195	1.27654	0.496915	1.57967	1.09515	2.56551	1.13286
O43396	TXNL1	-0.254368	-0.469183	-0.10493	0.914923	0.184562	0.80153	0.0386154	0.0147016	0.733857	0.529265	0.0960805	0.0458596
O43399;O43399-5;O43399-7;O43399-2;O43399-4;O43399-3;O43399-6	TPD52L2	-0.225225	-0.569216	0.0527116	0.192187	0.00590051	0.891955	0.716277	0.301044	2.22911	1.47732	0.0496571	0.0228616
O43402	EMC8	0.108123	0.487088	-0.318013	0.394758	6.05096e-05	0.72791	0.403669	0.171817	4.21818	2.35039	0.137923	0.0682083
O43414-3;O43414-2;O43414	ERI3	0.753391	-0.984778	0.328205	0.139402	0.804564	0.359448	0.855732	0.346393	0.0944393	0.0633682	0.444364	0.2216
O43422	PRKRIR	-0.438549	-2.46873	0.226062	0.299117	0.143626	0.519781	0.524159	0.217645	0.842768	0.609848	0.28418	0.14376
O43427-2;O43427	FIBP	-0.215911	-1.3394	0.494412	0.885354	0.0517547	0.341904	0.0528833	0.0201993	1.28605	0.909412	0.466096	0.2326
O43447;O43447-2	PPIH	0.103648	-0.722204	0.243692	0.871729	0.18126	0.724246	0.0596187	0.0222467	0.741699	0.535945	0.140114	0.0691897
O43464;O43464-3;O43464-2;O43464-4	HTRA2	-0.166624	0.162501	-0.00778427	0.150669	0.881584	0.57407	0.821976	0.337352	0.0547362	0.0361346	0.241035	0.123129
O43488	AKR7A2	0.14473	-0.99603	-1.16603	0.224644	0.0624662	0.0382663	0.648505	0.263685	1.20435	0.852036	1.41718	0.666932
O43491;O43491-3;O43491-2	EPB41L2	0.530863	0.86605	0.692765	0.0318499	0.00290625	0.00764201	1.49689	0.569156	2.53667	1.63557	2.11679	0.958841
O43493-4;O43493;O43493-5;O43493-3;O43493-7	TGOLN2	1.00145	1.30003	0.276748	0.321806	7.5141e-05	0.0536659	0.492405	0.205083	4.12412	2.29468	1.2703	0.603633
O43502;O43502-2	RAD51C	-0.382881	-0.807833	0.170589	0.547554	0.0308877	0.207149	0.261573	0.114909	1.51021	1.0491	0.683716	0.329858
O43504	LAMTOR5	0.030737	0.000541922	-0.0135858	0.992833	0.784036	0.776083	0.00312378	0.00199788	0.105664	0.0712715	0.110092	0.0528833
O43542	XRCC3	0.136283	0.0633853	0.995121			0.00778833					2.10856	0.954291
O43570-2;O43570	CA12	-0.533689	2.15047	1.15073	0.221036	0.0762722	0.188114	0.655538	0.268404	1.11763	0.79487	0.725579	0.352917
O43572	AKAP10	-2.01297	-1.91388	0.912125	0.176773	0.206953	0.352254	0.752585	0.314483	0.684127	0.492825	0.453145	0.226062
O43583	DENR	0.359387	-0.964065	-0.87979	0.176156	0.28753	0.344622	0.754101	0.31505	0.541317	0.385404	0.462657	0.230773
O43592	XPOT	0.244351	-0.566521	-0.0505868	0.591454	0.0314607	0.319664	0.228079	0.0981817	1.50223	1.04581	0.495306	0.243825
O43598;O43598-2	DNPH1	0.298027			0.487977			0.311601	0.137021
O43615	TIMM44	0.163393	0.743956	0.362911	0.481118	0.00758471	0.121392	0.317749	0.139011	2.12006	1.41203	0.915811	0.438432
O43617;O43617-2	TRAPPC3	0.764891	-0.0146868	-0.209761	0.472585	0.49991	0.290638	0.32552	0.14298	0.301109	0.211698	0.536648	0.262874
O43657	TSPAN6	-1.31317			0.270787			0.567373	0.23654
O43660;O43660-2	PLRG1	0.0932669	0.465003	-0.453444	0.239568	0.00966008	0.198297	0.620572	0.256241	2.01502	1.35551	0.702683	0.341795
O43663-4;O43663;O43663-3;O43663-2	PRC1	0.0959359	-1.5221	0.16155	0.392082	0.0108676	0.562806	0.406623	0.1727	1.96387	1.32732	0.249642	0.127552
O43670-2;O43670;O43670-4;O43670-3	ZNF207	-0.0734077	-0.71007	-0.802651	0.691665	0.0586886	0.069775	0.160104	0.067519	1.23145	0.871517	1.1563	0.556976
O43674-2;O43674	NDUFB5	0.192004		-0.250486	0.370719		0.462784	0.430956	0.179644			0.334622	0.170833
O43676	NDUFB3	0.532365	1.11334	0.575622	0.248711	0.000162451	0.0692266	0.604306	0.252404	3.78928	2.16928	1.15973	0.558353
O43678	NDUFA2	-0.271612	-0.652145	-0.0146108	0.400366	0.0603664	0.964649	0.397543	0.169947	1.2192	0.862377	0.0156309	0.0074062
O43681	ASNA1	-0.211204	-1.50187	-0.592418	0.587716	0.000524836	0.0376278	0.230833	0.099065	3.27998	1.95911	1.42449	0.670363
O43683-2;O43683-3;O43683	BUB1	-0.264397	-0.156759	-1.09544	0.273607	0.831143	0.142473	0.562873	0.233705	0.0803244	0.0524527	0.846269	0.4073
O43684-2;O43684	BUB3	-0.178069	-0.826175	-0.415651	0.935731	0.0338863	0.204136	0.0288488	0.0106549	1.46998	1.02455	0.69008	0.334475
O43707;O43707-2;O43707-3	ACTN4	0.0655135	-0.477542	-0.112937	0.129361	0.00188462	0.691893	0.888197	0.358548	2.72478	1.72441	0.159961	0.07913
O43708;O43708-3;O43708-2	GSTZ1	-0.46019	0.101524	-0.248984	0.0318832	0.660079	0.00539832	1.49644	0.570894	0.180404	0.123575	2.26774	1.00885
O43709-3;O43709	WBSCR22	-0.0750835	-0.736949	-1.02132	0.80693	0.0620415	0.0222128	0.0931644	0.0366157	1.20732	0.85357	1.6534	0.767789
O43715	TRIAP1	0.689168	-0.0365944	-0.0909863	0.0943067	0.448913	0.440678	1.02546	0.408528	0.347838	0.247723	0.355879	0.181841
O43719	HTATSF1	0.260114	0.835773	0.311043	0.243075	0.0376464	0.200845	0.61426	0.254508	1.42428	1.0003	0.697139	0.338019
O43741;O43741-2	PRKAB2	-2.98454	-3.86671	-0.155341	0.115813	0.09029	0.846261	0.936241	0.376901	1.04436	0.747657	0.0724957	0.0339581
O43747;O43747-2	AP1G1	0.739952	0.327116	0.839378	0.0876413	0.639186	0.125452	1.05729	0.419459	0.194373	0.133915	0.901522	0.431039
O43752;O43752-2	STX6	-2.00464	-0.113743	-0.989769	0.0582853	0.575762	0.136596	1.23444	0.488375	0.239757	0.16705	0.864562	0.413648
O43760;O43760-2	SYNGR2	-0.554208	0.372897	-0.850654	0.682041	0.912322	0.333537	0.16619	0.0695175	0.0398517	0.0268867	0.476856	0.236852
O43765	SGTA	0.329315	-1.46212	0.216009	0.201595	0.0640609	0.301266	0.695519	0.292708	1.19341	0.845955	0.52105	0.255415
O43768-2;O43768;O43768-9;O43768-3;O43768-4;O43768-8	ENSA	0.438097	-1.30141	-0.881667	0.132678	0.00564241	0.0154534	0.877201	0.35337	2.24854	1.49004	1.81098	0.825814
O43776	NARS	0.240221	-0.554517	-0.156842	0.105662	0.000617175	0.0899067	0.976083	0.390237	3.20959	1.92683	1.04621	0.505472
O43795	MYO1B	0.0132007	0.416178	0.656684	0.861029	0.0253134	0.0454054	0.0649821	0.024393	1.59665	1.10544	1.34289	0.633156
O43808	SLC25A17	-0.940215	0.163208	1.67977	0.921309	0.936739	0.110922	0.0355949	0.0137781	0.0283814	0.019319	0.954982	0.457854
O43809	NUDT21	0.193438	-0.955452	0.0947475	0.00721571	0.017316	0.423639	2.14172	0.789236	1.76155	1.21151	0.373004	0.188863
O43813	LANCL1	-0.304012	-2.65124	0.370011	0.484965	0.0297647	0.170001	0.314289	0.137765	1.5263	1.05991	0.769548	0.374045
O43815;O43815-2	STRN	-0.155079	-0.471825	0.377066	0.70146	0.160776	0.199069	0.153997	0.0637608	0.793779	0.57488	0.700996	0.340698
O43818	RRP9	0.0496335	0.157171	0.481673	0.868692	0.324402	0.0526903	0.0611343	0.0225351	0.488917	0.349049	1.27827	0.6072
O43819	SCO2	0.849231	1.7486	1.03017	0.026377	0.00433975	0.00725832	1.57878	0.593988	2.36254	1.54575	2.13916	0.963587
O43823	AKAP8	-0.676069	-0.21109	-0.579072	0.207386	0.69795	0.292974	0.683221	0.284545	0.156176	0.105499	0.533171	0.261005
O43837;O43837-2	IDH3B	-0.824548	-0.787938	-0.0296578	0.00628509	0.0069802	0.945661	2.20169	0.784199	2.15613	1.43448	0.0242644	0.0111174
O43847;O43847-2	NRD1	0.330012	-1.45416	-0.100498	0.142102	0.000203886	0.90866	0.847399	0.344991	3.69061	2.1205	0.0415984	0.0186173
O43852;O43852-3;O43852-6;O43852-5;O43852-10;O43852-15	CALU	0.317588	0.815792	0.487465	0.0322322	0.00502065	0.0751835	1.49171	0.570516	2.29924	1.51562	1.12388	0.546489
O43852-2;O43852-4	CALU	0.370901	0.522641	-0.276162	0.0906398	0.0485725	0.712821	1.04268	0.415242	1.31361	0.929577	0.14702	0.072445
O43854-2;O43854	EDIL3	-1.62335	1.49316	0.368171	0.27524	0.0187258	0.765532	0.560288	0.23241	1.72756	1.19081	0.116037	0.0560803
O43865;O43865-2	AHCYL1	0.361205	-0.379763	-1.06002	0.403003	0.019302	0.103524	0.394691	0.168846	1.7144	1.18353	0.984959	0.472196
O43913;O43913-2	ORC5	-0.193853	0.746791	1.0849	0.565993	0.355207	0.282343	0.247189	0.107619	0.449519	0.322461	0.549223	0.268139
O43920	NDUFS5	-0.680774	-0.533559	-0.0254997	0.00382872	0.0770058	0.531511	2.41695	0.83673	1.11348	0.792993	0.274488	0.138665
O60216	RAD21	-0.457021	-0.207833	-0.311002	0.0247369	0.0497234	0.0306204	1.60665	0.598711	1.30344	0.922902	1.51399	0.711498
O60220	TIMM8A	-0.327052	-1.26284	0.0639117	0.999531	0.199981	0.44779	0.00020371	3.06844e-05	0.69901	0.503466	0.348926	0.178966
O60229-2;O60229	KALRN	-0.532985	0.480213	-1.74583	0.715839	0.622582	0.272751	0.145185	0.0600291	0.205803	0.141896	0.564234	0.274045
O60231	DHX16	0.208952	-0.695116	0.88767	0.367362	0.0144945	0.172863	0.434906	0.181584	1.8388	1.25709	0.762298	0.371038
O60232	SSSCA1	0.32395	0.210494	-0.101312	0.966397	0.871585	0.537833	0.0148446	0.00619596	0.0596901	0.0390033	0.269352	0.136335
O60244	MED14	-0.0235661	-0.31015	0.476285	0.59744	0.240471	0.257385	0.223706	0.0963673	0.618937	0.44542	0.589417	0.285806
O60245;O60245-2	PCDH7	1.72142	1.78391	1.85044		0.0369909				1.43191	1.00406
O60256-3;O60256;O60256-4;O60256-2	PRPSAP2	-0.362427	-0.95043	-0.178977	0.440967	0.0127128	0.570693	0.355594	0.155863	1.89576	1.28768	0.243598	0.124339
O60264	SMARCA5	0.17372	0.454379	0.220326	0.171461	0.012258	0.0800488	0.765835	0.319834	1.91158	1.29795	1.09665	0.533915
O60266-2;O60266	ADCY3	1.19337	2.04762	1.90684	0.149161	0.0206356	0.17965	0.826344	0.339602	1.68538	1.16275	0.745572	0.362676	ADCY3
O60271-4;O60271-2;O60271;O60271-9;O60271-5;O60271-3	SPAG9	-0.0404279	-0.418467	-0.403352	0.891307	0.0263888	0.137717	0.0499725	0.0191497	1.57858	1.09461	0.861012	0.413236
O60287	URB1	-0.196507	-0.653159	0.362223	0.964127	0.0698877	0.0413727	0.0158659	0.00633403	1.1556	0.821254	1.38329	0.653765
O60293-2;O60293	ZFC3H1	-0.836367		0.274479			0.818353					0.0870592	0.0422916
O60306	AQR	-0.664965	-0.831877	1.05831	0.042582	0.0128644	0.0388206	1.37077	0.532711	1.89061	1.28436	1.41094	0.665485
O60313-2;O60313;O60313-10;O60313-11;O60313-9;O60313-13	OPA1	0.0929253	0.590568	0.400564	0.539347	0.104509	0.306378	0.268131	0.118181	0.980846	0.705323	0.513743	0.252981
O60318;O60318-2	MCM3AP	1.39374	2.19159	0.102184	0.0282448	0.0036339	0.650965	1.54906	0.583071	2.43963	1.58565	0.186442	0.0930343
O60341;O60341-2	KDM1A	0.333691	-0.1058	0.36107	0.143252	0.908391	0.016019	0.8439	0.343961	0.041727	0.0276406	1.79536	0.820035
O60343-2;O60343-3;O60343	TBC1D4	1.55466	0.0942487	0.661377	0.0267007	0.779727	0.712594	1.57348	0.592846	0.108057	0.0728799	0.147158	0.0723797
O60427	FADS1	-2.26306	1.35221	2.20306		0.00519306	0.00613364			2.28458	1.50967	2.21228	0.980544
O60437	PPL	2.23626	1.08981	1.35077	0.835168	0.503958	0.85861	0.078226	0.0291982	0.297606	0.209418	0.066204	0.030562
O60443;O60443-3	DFNA5	-0.645447	-1.6717	-0.766623	0.0637185	0.022683	0.0430201	1.19573	0.47857	1.6443	1.13533	1.36633	0.645912
O60476	MAN1A2	-0.903326	-0.734584	0.181941		0.439897	0.24601			0.356649	0.253902	0.609046	0.296193
O60488-2;O60488	ACSL4	0.118862	1.66087	1.16493	0.528614	0.02369	0.198661	0.276861	0.121502	1.62543	1.12371	0.701887	0.341393
O60493;O60493-2;O60493-4	SNX3	0.280492	-1.05397	-0.630761	0.804234	0.0417922	0.0751305	0.0946174	0.0374772	1.3789	0.970976	1.12418	0.54647
O60499;O60499-2	STX10	0.620229	1.52429	0.938098	0.963099	0.362767	0.454818	0.0163292	0.00600083	0.440372	0.31682	0.342162	0.175613
O60502-4;O60502;O60502-2;O60502-3	MGEA5	0.325113	-2.30092	-0.85768	0.151772	0.084482	0.506468	0.818809	0.335503	1.07324	0.770208	0.295448	0.150023
O60506;O60506-2;O60506-3;O60506-4;O60506-5	SYNCRIP	0.117539	0.0188268	0.117808	0.090449	0.478873	0.397419	1.0436	0.415791	0.31978	0.226343	0.400751	0.201814
O60508	CDC40	-1.65026	-0.665496	-0.131457	0.0541183	0.164758	0.762881	1.26666	0.497324	0.783152	0.567242	0.117543	0.0568967
O60518	RANBP6	-0.145666	-0.719574	0.00841012	0.873647	0.349103	0.902201	0.0586638	0.021857	0.457047	0.327066	0.0446969	0.0199036
O60524-4;O60524-5;O60524-3;O60524	NEMF	0.414663	-0.320279	0.0251849	0.513755	0.341043	0.633761	0.289244	0.127405	0.467191	0.33476	0.198075	0.0989937
O60551	NMT2	1.56621	0.95258	0.801613	0.0251834	0.351313	0.401879	1.59889	0.601387	0.454305	0.326032	0.395905	0.199941
O60563	CCNT1	1.01962	0.198585	-0.854036	0.0373789	0.506185	0.239102	1.42737	0.548752	0.29569	0.208279	0.621417	0.300559
O60566-3;O60566	BUB1B	-0.826702	0.953557	-1.33	0.415006	0.0267279	0.0783825	0.381945	0.165028	1.57304	1.09072	1.10578	0.536738
O60568	PLOD3	0.0134959	0.377305	0.583042	0.869669	0.0981825	0.0101203	0.0606462	0.0223305	1.00797	0.724338	1.99481	0.909407
O60573;O60573-2	EIF4E2	-1.53695	-1.4289	1.06752	0.163661	0.917389	0.493237	0.786054	0.323812	0.0374466	0.0255071	0.306944	0.156818
O60610-2;O60610-3;O60610	DIAPH1	0.191507	-0.455901	0.320433	0.899508	0.00971771	0.125547	0.0459952	0.0175799	2.01244	1.35458	0.901195	0.430966
O60613	SELENOF	-0.125667	1.17875	0.67691	0.685355	0.00105426	0.0263593	0.164084	0.0691376	2.97705	1.83165	1.57907	0.737896
O60645	EXOC3	-1.00213	-0.936705	-0.523053	0.0437959	0.367644	0.162617	1.35857	0.528765	0.434573	0.313183	0.788834	0.380786
O60664-4;O60664;O60664-3;O60664-2	PLIN3	0.232518	-0.433903	-0.270361	0.263603	0.061311	0.0651808	0.579049	0.241118	1.21246	0.857484	1.18588	0.568102
O60684	KPNA6	0.779144	0.075995	1.28157	0.0415699	0.975111	0.0184289	1.38122	0.532911	0.0109459	0.00767235	1.7345	0.799385
O60701;O60701-2;O60701-3	UGDH	0.176773	-2.37851	-0.314802	0.444977	0.00786655	0.119766	0.351662	0.154254	2.10422	1.40307	0.921666	0.441965
O60704	TPST2	-0.325037	-0.617046	0.500146	0.231945	0.17999	0.363025	0.634615	0.259135	0.744751	0.538269	0.440064	0.220723
O60716;O60716-2;O60716-3;O60716-5;O60716-4;O60716-6;O60716-7;O60716-8;O60716-13;O60716-9;O60716-10;O60716-11;O60716-12;O60716-14;O60716-15;O60716-16;O60716-18;O60716-19;O60716-17;O60716-21;O60716-24;O60716-23;O60716-22;O60716-20;O60716-25;O60716-26;O60716-27;O60716-29;O60716-31;O60716-28;O60716-30;O60716-32	CTNND1	0.198421	0.534596	0.569097	0.0339969	0.000927004	0.00127051	1.46856	0.570544	3.03292	1.85601	2.89602	1.24461
O60721-3;O60721-2;O60721	SLC24A1	1.38628	0.41175	0.0117097	0.0511961	0.867655	0.438165	1.29076	0.502195	0.0616528	0.04011	0.358362	0.182399
O60725	ICMT	-0.145553	1.01094	0.121733	0.251498	0.000259958	0.325256	0.599465	0.250858	3.5851	2.08049	0.487775	0.240406
O60732;O60732-2	MAGEC1	0.233732	-1.216	1.34956	0.878195	0.0693546	0.0352665	0.0564092	0.0212937	1.15892	0.823797	1.45264	0.681125
O60739	EIF1B	-0.889045	-0.973148	-0.669227	0.323653			0.48992	0.203602
O60749;O60749-2	SNX2	0.79751	-0.621727	0.230759	0.00957915	0.00854544	0.153716	2.01867	0.755633	2.06827	1.38626	0.81328	0.395468
O60762	DPM1	-0.215453	0.0937868	0.425683	0.262146	0.801725	0.140298	0.581458	0.242584	0.0959747	0.0641244	0.852948	0.409955
O60763;O60763-2	USO1	0.12965	-0.123979	0.125151	0.559253	0.523366	0.564908	0.252392	0.11031	0.281195	0.197643	0.248022	0.126841
O60783	MRPS14	-0.0943066	0.0173985	0.302476		0.647605	0.640204			0.18869	0.129687	0.193682	0.096536
O60784;O60784-2;O60784-4;O60784-3	TOM1	0.0313507	-1.9368	-0.723486	0.644842	0.0448071	0.207405	0.190546	0.0802637	1.34865	0.952611	0.683181	0.329711
O60826	CCDC22	0.44506	-1.52537	-0.440271	0.213456	0.00651148	0.296602	0.670692	0.277825	2.18632	1.45207	0.527826	0.258699
O60828-2;O60828;O60828-4;O60828-5;O60828-6;O60828-3	PQBP1	0.119704	-0.895358	-0.139271	0.359786	0.0237775	0.693751	0.443956	0.185018	1.62383	1.12297	0.158797	0.0788944
O60830-2;O60830	TIMM17B	0.0192736	-0.138462	0.163339	0.853842	0.515958	0.490997	0.0686227	0.0255574	0.287386	0.202294	0.308922	0.157218
O60831	PRAF2	-1.19408	0.438498	0.0477467	0.764636	0.155291	0.562355	0.116545	0.0475032	0.808853	0.585582	0.24999	0.127446
O60832;O60832-2	DKC1	-0.142055	0.0464346	-0.199583	0.362647	0.551917	0.811139	0.440516	0.184083	0.258126	0.180573	0.0909046	0.0445177	DKC1
O60841	EIF5B	-0.0761127	-0.311951	0.195077	0.505115	0.0170009	0.394998	0.29661	0.129845	1.76953	1.21593	0.403405	0.203654
O60869-2;O60869-3;O60869	EDF1	-0.207629	-0.512755	-0.930379	0.768814	0.317089	0.177778	0.114179	0.0462507	0.498819	0.35594	0.750121	0.36515
O60884	DNAJA2	0.269761	-0.269237	0.110739	0.501171	0.282433	0.890064	0.300014	0.131851	0.549084	0.391221	0.0505789	0.023053
O60885;O60885-2;O60885-3	BRD4	0.534714	0.90898	0.467202	0.293485	0.134063	0.503341	0.532413	0.221321	0.87269	0.629584	0.298137	0.151391
O60888-3;O60888;O60888-2	CUTA	-0.829827	-2.34146	-0.356178	0.000709651		0.929712	3.14896	1.07141			0.0316513	0.0133469
O60906	SMPD2	1.28418	1.57006	0.936698	0.271471	0.0101269	0.0527974	0.566276	0.235814	1.99452	1.3428	1.27739	0.60672
O60925	PFDN1	0.113311	-0.0609352	-0.273079	0.410551	0.779576	0.0696748	0.386633	0.166855	0.108141	0.0728657	1.15692	0.556918
O60934	NBN	0.295154	1.4161	1.16034	0.516869	0.0135093	0.0235918	0.286619	0.126033	1.86937	1.27324	1.62724	0.759068
O75027-2;O75027;O75027-3	ABCB7	-0.0497928	0.944126	0.889824	0.657212	0.00508968	0.00288089	0.182294	0.0766696	2.29331	1.51298	2.54047	1.12601
O75044;P0DJJ0;P0DMP2;Q7Z6B7-2;Q7Z6B7	SRGAP2;SRGAP2C;SRGAP2B;SRGAP1	-0.599643	-1.74151	0.570029	0.322809	0.115513	0.111004	0.491054	0.204234	0.937367	0.67712	0.954661	0.457802
O75054;O75054-2	IGSF3	-1.49289	0.793719	-1.71104	0.0671752	0.305714	0.842026	1.17279	0.465437	0.514685	0.367505	0.0746744	0.0351985
O75063	FAM20B	-0.791317	-0.454961	1.31121	0.156282	0.0759038	0.0165559	0.806092	0.332159	1.11974	0.796401	1.78105	0.81295
O75083;O75083-3	WDR1	0.324172	-0.554446	-0.327409	0.0241218	0.00443018	0.0142976	1.61759	0.602541	2.35358	1.53917	1.84474	0.840082
O75116	ROCK2	0.193919	-0.587521	-0.103642	0.540022	0.299029	0.724452	0.267589	0.118004	0.524286	0.374428	0.139991	0.0691673	ROCK2
O75122-3	CLASP2	-1.14949	0.0427872	-0.549402	0.704079	0.334989	0.847631	0.152379	0.0628868	0.47497	0.339579	0.0717933	0.033724
O75127	PTCD1	2.41745	2.96975	3.66398	0.644026	0.301268	0.0338738	0.191096	0.0803673	0.521047	0.372211	1.47014	0.689404
O75131	CPNE3	0.288326	-1.51911	-0.240125	0.0404661	0.000744121	0.0756691	1.39291	0.535974	3.12836	1.8917	1.12108	0.545956
O75146;O75146-2	HIP1R	0.476593	0.149326	0.460976	0.0463437	0.630996	0.150786	1.33401	0.520273	0.199974	0.137847	0.82164	0.39818
O75152	ZC3H11A	0.207125	0.181765	-0.199792	0.402341	0.116276	0.515932	0.395405	0.169123	0.934508	0.67525	0.287408	0.145326
O75153	CLUH	0.171915	-0.552573	-0.0725318	0.0992453	0.00359818	0.807199	1.00329	0.40149	2.44392	1.58669	0.0930195	0.0452946
O75165	DNAJC13	-0.00884797	0.331352	0.946378	0.557963	0.0897012	0.0175934	0.253395	0.110593	1.0472	0.75014	1.75465	0.806793
O75175	CNOT3	0.676084	0.909914	-0.170291	0.258975	0.148057	0.613613	0.586742	0.246167	0.829572	0.600353	0.212106	0.107495
O75179-6;O75179-7;O75179-2;O75179;O75179-4	ANKRD17	-0.5601	-0.920636	-0.0211291	0.521125	0.130302	0.577131	0.283058	0.123972	0.885049	0.63892	0.238726	0.12228
O75190;O75190-3;O75190-2	DNAJB6	-0.427383	-1.23907	-0.73469	0.314242	0.0165759	0.0567221	0.502736	0.208656	1.78052	1.22171	1.24625	0.591359
O75204	TMEM127	-0.791929	0.0151594	0.74099	0.772238	0.76087	0.147325	0.112249	0.0456336	0.11869	0.0801593	0.831722	0.401156
O75208	COQ9	-1.08963	-0.207924	0.465116	0.191545	0.471451	0.256321	0.71773	0.300919	0.326563	0.231439	0.591215	0.286914
O75223	GGCT	-1.84929	-1.71054	-2.81655	0.506025		0.0461211	0.295828	0.129571			1.3361	0.630302
O75251;O75251-2	NDUFS7	0.315695	0.490467	0.527106	0.18881	0.450085	0.0329152	0.723975	0.303763	0.346705	0.246704	1.4826	0.69509
O75306;O75306-2	NDUFS2	-0.606347	-0.309631	-0.229961	0.0712618	0.415256	0.432469	1.14714	0.455379	0.381684	0.273857	0.364045	0.184596
O75312	ZPR1	0.21392	-0.814074	1.06141	0.143751	0.0352031	0.4724	0.842389	0.344087	1.45342	1.01601	0.32569	0.166133
O75319	DUSP11	-0.972955	-0.475575	0.210664	0.235104	0.367077	0.67078	0.628739	0.25694	0.435243	0.313613	0.17342	0.0865558
O75323;O75323-2	GBAS	0.347005	0.00449474	0.796861	0.951575	0.709749	0.112686	0.0215569	0.0072242	0.148895	0.100452	0.94813	0.455824
O75326;O75326-2	SEMA7A	-0.355063	-0.335685	-0.280311	0.758988	0.843551	0.844671	0.119765	0.0483846	0.0738888	0.0485213	0.0733126	0.0344937
O75330-2;O75330;O75330-3;O75330-4	HMMR	-0.564173	-0.320981	0.411344	0.679964	0.723129	0.275739	0.167514	0.0701931	0.140784	0.0947651	0.559501	0.271315
O75340;O75340-2	PDCD6	-0.488837	-1.59432	-0.420377	0.214518	0.0158845	0.418173	0.668537	0.276311	1.79903	1.23427	0.378644	0.192269
O75343	GUCY1B2			-0.381417			0.426343					0.370241	0.188061
O75347;O75347-2	TBCA	0.307094	-1.16841	-0.603569	0.53382	0.320341	0.264549	0.272605	0.119713	0.494388	0.353267	0.577493	0.28056
O75348	ATP6V1G1	-0.0651743	-0.382046	0.2317	0.754482	0.0288036	0.531454	0.122351	0.0490293	1.54055	1.06857	0.274534	0.138594
O75351	VPS4B	0.889861	-0.411127	0.180443	0.0502876	0.136406	0.939593	1.29854	0.504622	0.865167	0.62396	0.0270602	0.0117866
O75352-2;O75352	MPDU1	-0.230287	0.464163	0.13589	0.539421	0.0397409	0.493972	0.268072	0.118244	1.40076	0.984646	0.306298	0.156778
O75362	ZNF217	-0.613454	-2.12199	-1.10042	0.904702	0.00908481	0.408832	0.0434947	0.0162783	2.04168	1.37001	0.388455	0.196246
O75367;O75367-3;O75367-1	H2AFY	-0.0358068	0.250221	-0.274959	0.129708	0.00849636	0.0939566	0.887035	0.357678	2.07077	1.38746	1.02707	0.495182
O75368	SH3BGRL	-0.0140588	-1.94614	-0.842667	0.776242	0.00656401	0.0652891	0.110003	0.0443949	2.18283	1.45103	1.18516	0.568447
O75369-2;O75369-9;O75369;O75369-6;O75369-3;O75369-7;O75369-5;O75369-4	FLNB	0.313915	0.670396	0.679372	0.0613275	0.00382669	0.206292	1.21234	0.482366	2.41718	1.57344	0.685518	0.331272
O75369-8	FLNB	0.472212	0.599947	0.809422	0.00980013	0.002052	0.00111943	2.00877	0.752023	2.68782	1.71213	2.951	1.25511
O75376;O75376-2;O75376-3	NCOR1	-0.687061	-0.510926	-0.967216	0.340707	0.554061	0.230298	0.467619	0.195126	0.256443	0.179646	0.637709	0.308147
O75380	NDUFS6	0.135075	1.41554	0.735481	0.470292	0.0946121	0.771261	0.327632	0.143906	1.02405	0.734996	0.112798	0.0540216
O75381-2;O75381	PEX14	-0.799769	0.537924	-0.622065	0.196423	0.0491238	0.151739	0.706808	0.297609	1.30871	0.926426	0.818904	0.397258
O75390	CS	-0.453808	-0.189533	0.647681	0.00719677	0.196839	0.000159119	2.14286	0.786465	0.705889	0.508492	3.79828	1.43621
O75391	SPAG7	-0.796535	-3.13438	-2.61679	0.307455	0.101808	0.11578	0.512219	0.211794	0.99222	0.712232	0.936366	0.450408
O75396	SEC22B	-0.228795	0.169221	0.288763	0.00892381	0.00637969	0.0286805	2.04945	0.7653	2.1952	1.45601	1.54241	0.722149
O75400;O75400-2;O75400-3	PRPF40A	0.861254	1.39002	0.465418	0.0150984	0.000173963	0.0554702	1.82107	0.67173	3.75954	2.16163	1.25594	0.597551
O75410-9;O75410;O75410-2;O75410-7;O75410-10;O75410-6;O75410-5;O75410-4	TACC1	1.10301	1.98393	1.17988	0.179047	0.0309342	0.0205911	0.747034	0.311769	1.50956	1.04897	1.68632	0.779787
O75419-2;O75419;O75419-3	CDC45	0.538397	-0.702201	-2.26556	0.269371	0.00770964	0.000978668	0.569649	0.237703	2.11297	1.40678	3.00936	1.26866
O75427	LRCH4	-0.0605296	1.10222	1.00833	0.807176	0.00669149	0.0169254	0.0930316	0.0366799	2.17448	1.44609	1.77146	0.808905
O75431;O75431-2	MTX2	-0.29973	-0.293919	1.04867	0.0844095	0.206181	0.0126734	1.07361	0.424357	0.685751	0.493463	1.89711	0.869306
O75436;O75436-2	VPS26A	-0.276795	-0.840837	-0.422054	0.183948	0.0171925	0.0723595	0.735306	0.307053	1.76466	1.21333	1.1405	0.551954
O75438	NDUFB1	0.146514	0.279386	0.990458	0.776793	0.1202	0.000931751	0.109694	0.044388	0.920097	0.665422	3.0307	1.27069
O75439	PMPCB	-0.244299	0.252552	0.199085	0.33356	0.37488	0.345167	0.476826	0.2001	0.426108	0.307227	0.461971	0.230672
O75446	SAP30	-0.189683	-2.53279	0.226836	0.591567	0.16537	0.399571	0.227996	0.0982158	0.781543	0.566525	0.398406	0.200958
O75448-2;O75448	MED24	0.0560174	-0.585102	0.47133	0.518348	0.0983571	0.24824	0.285379	0.125418	1.00719	0.724089	0.605128	0.294385
O75475;O75475-3;O75475-2	PSIP1	-0.322152	-0.0103848	0.0129484	0.2521	0.869178	0.959972	0.598428	0.250592	0.0608914	0.0396341	0.0177414	0.0082037
O75477	ERLIN1	0.286628	0.701024	1.274	0.0899769	0.0677737	0.00710566	1.04587	0.416961	1.16894	0.829082	2.1484	0.96504
O75487;O75487-2	GPC4	1.14106	2.73577	0.734422		0.0686435	0.139496			1.1634	0.825323	0.85544	0.409823
O75489	NDUFS3	0.0775414	0.159684	0.51125	0.859123	0.579728	0.0760092	0.0659447	0.0246904	0.236776	0.165031	1.11913	0.545296
O75494-5;O75494-4;O75494-6;O75494-3;O75494-2;O75494	SRSF10	-0.239806	-0.694398	0.738275	0.249742	0.0164873	0.00290353	0.602508	0.251384	1.78285	1.22273	2.53707	1.12484
O75506	HSBP1	0.409541	0.0150367	-0.143099	0.119786	0.723171	0.780427	0.921595	0.370024	0.140759	0.0948407	0.107668	0.051729
O75521-2;O75521	ECI2	0.261049	1.32804	0.895757	0.344161	0.000997511	0.00970955	0.463239	0.19349	3.00108	1.83758	2.0128	0.912533
O75525-2;O75525	KHDRBS3	0.0832299	0.257918	-0.738963	0.971399	0.599045	0.462426	0.0126024	0.00509932	0.222541	0.154415	0.334957	0.171043
O75530-3;O75530;O75530-2	EED	0.47044	0.602067	0.727668	0.588986	0.143678	0.0572521	0.229895	0.0987131	0.842611	0.609846	1.24221	0.589639
O75531	BANF1	0.105649	-0.102088	0.0255929	0.772261	0.313752	0.808371	0.112236	0.0457213	0.503414	0.359905	0.0923894	0.0449515
O75533	SF3B1	-0.17457	0.100299	0.170694	0.925052	0.428643	0.0935067	0.0338339	0.0127441	0.367904	0.26274	1.02916	0.495219
O75534;O75534-2;O75534-4;O75534-3	CSDE1	0.378055	-0.145973	-0.00949029	0.00223945	0.2863	0.77219	2.64986	0.888587	0.543179	0.387007	0.112276	0.0536956
O75569-3;O75569-2;O75569	PRKRA	-0.057691	-0.413415	-0.192444	0.743804	0.227109	0.840273	0.128541	0.0522395	0.643765	0.463989	0.0755795	0.0357278
O75575	CRCP	-0.126522		-0.147999	0.71802			0.143863	0.0599686
O75607	NPM3	-0.607212	-0.315778	0.0687654	0.0435558	0.352979	0.895001	1.36095	0.528808	0.452251	0.324586	0.0481766	0.0220191
O75608;O75608-2	LYPLA1	-0.274157	-0.86918	-0.420738	0.328636	0.0915065	0.590867	0.483285	0.202615	1.03855	0.745062	0.22851	0.117413
O75616;O75616-2	ERAL1	0.568098	1.30805	0.765651	0.00851586	0.00220062	0.0287789	2.06977	0.770382	2.65746	1.69939	1.54093	0.722923
O75643	SNRNP200	-0.191815	-0.221406	0.677527	0.0419578	0.119284	0.000350059	1.37719	0.531916	0.923417	0.667274	3.45586	1.36415
O75663;O75663-2	TIPRL	-0.967047	-3.15982	-1.10856	0.0214082	0.0040925	0.00936314	1.66942	0.613069	2.38801	1.55918	2.02858	0.920682
O75665;O75665-3;O75665-2	OFD1	-0.335112	-1.07474	-0.576226	0.228677	0.254777	0.21018	0.640777	0.262206	0.59384	0.425559	0.677408	0.327407
O75683	SURF6	-0.107091	-0.0371557	-0.383533	0.966763	0.659053	0.210941	0.0146798	0.00620764	0.18108	0.124045	0.67584	0.326606
O75688;O75688-5;O75688-4;O75688-2	PPM1B	-1.05325	0.197984	-4.82615	0.355491		0.762684	0.449171	0.186449			0.117655	0.0569104
O75691	UTP20	0.430799	0.637287	0.805452	0.118414	0.025597	0.00552285	0.926595	0.372553	1.59181	1.10256	2.25784	1.00359
O75694	NUP155	0.0153386	0.520804	0.679699	0.910664	0.040176	0.00928263	0.040642	0.0151717	1.39603	0.981332	2.03233	0.923332
O75695	RP2	0.0736029	0.821746	0.879788	0.64392	0.0219869	0.0203554	0.191168	0.0803274	1.65784	1.14475	1.69132	0.782012
O75717;O75717-2	WDHD1	0.299077	0.132622	0.976448	0.112003	0.512118	0.00280381	0.950769	0.383518	0.29063	0.204435	2.55225	1.12879
O75718	CRTAP	-0.110485	0.386405	0.0129087	0.778986	0.173994	0.680525	0.10847	0.0442682	0.759467	0.549032	0.167156	0.0833188
O75746;O75746-2	SLC25A12	-0.262243	0.0664431	0.524391	0.819691	0.650832	0.0504074	0.0863496	0.0336265	0.186531	0.128151	1.29751	0.614615
O75781-2;O75781	PALM	0.320345	1.40167	0.0387641	0.352806	0.00494089	0.741957	0.452464	0.187836	2.30619	1.51926	0.129621	0.0643152
O75787-2;O75787	ATP6AP2	-0.0881156	0.641885	0.836934	0.880655	0.092175	0.0652256	0.0551941	0.0207346	1.03539	0.74279	1.18558	0.568514
O75792	RNASEH2A	-0.40254	-2.5047	-0.480596	0.739424	0.00305897	0.906317	0.131107	0.0537725	2.51442	1.62048	0.0427201	0.0189244
O75794	CDC123	-0.200158	-1.18171	-1.0288	0.579736	0.0304429	0.042931	0.23677	0.102417	1.51651	1.05435	1.36723	0.645459
O75817	POP7	0.365438	-0.359245	0.936734	0.956631	0.928503	0.523008	0.0192557	0.00706321	0.0322167	0.0221356	0.281492	0.141901
O75818-2;O75818	RPP40	-0.375567	-0.6711	0.981422	0.413516	0.165583	0.171651	0.383508	0.165449	0.780984	0.566115	0.765353	0.371977
O75821	EIF3G	-0.344162	-0.365314	-0.66483	0.313975	0.127444	0.0615879	0.503104	0.208173	0.89468	0.646951	1.2105	0.576787
O75822;O75822-3;O75822-2	EIF3J	0.63045	-0.0714709	0.0485902	0.14169	0.485602	0.806554	0.848662	0.345152	0.313719	0.221517	0.0933667	0.0452588
O75828	CBR3	0.111841	-0.661924	-0.850494	0.926068	0.0443637	0.0391962	0.033357	0.0125395	1.35297	0.955349	1.40676	0.664632
O75832	PSMD10	-0.69194		-1.73827	0.477516		0.0226551	0.321012	0.140574			1.64483	0.766415
O75844	ZMPSTE24	-0.571705	-0.0188635	0.838744	0.00235994	0.839307	0.0389208	2.6271	0.870792	0.0760789	0.0504232	1.40982	0.66532
O75874	IDH1	0.190137	-0.716722	-0.598719	0.494616	0.00564023	0.0149173	0.305732	0.134757	2.2487	1.48969	1.82631	0.829387
O75879	GATB	-0.207028	0.510621	0.565832	0.991346	0.0788197	0.089459	0.00377482	0.00212829	1.10337	0.787593	1.04838	0.506148
O75880	SCO1	-0.154408	0.766734	0.403746	0.644094	0.0513546	0.0976073	0.191051	0.0804331	1.28942	0.911487	1.01052	0.486437
O75882;O75882-3;O75882-2	ATRN	-0.290986	-0.232437	0.614758	0.724754	0.886118	0.58635	0.139809	0.0576947	0.0525084	0.0344738	0.231843	0.118748
O75884;O75884-2	RBBP9	-1.34234		-0.987994	0.513596			0.289378	0.127413
O75886;O75886-2	STAM2	0.498327	-0.456362	-1.15856	0.369224	0.352084	0.379319	0.43271	0.180472	0.453354	0.325203	0.420996	0.211213
O75907	DGAT1	0.449961	1.29195	-0.349532	0.642741	0.095921	0.33534	0.191964	0.0809002	1.01809	0.730964	0.474514	0.235403
O75909-1;O75909;O75909-4;O75909-2	CCNK	-0.802615	0.0913132	0.270083	0.322581	0.521522	0.746848	0.491361	0.204373	0.282727	0.198846	0.126768	0.0629541
O75915	ARL6IP5	0.146229	0.11187	0.537236	0.685071	0.909815	0.124707	0.164264	0.0689945	0.0410467	0.0274279	0.90411	0.432358
O75925-3;O75925;O75925-2	PIAS1	0.572704		0.731049			0.325862					0.486967	0.239901	PIAS1
O75934	BCAS2	0.361656	0.679502	0.359631	0.0344406	0.00213029	0.373994	1.46293	0.56696	2.67156	1.70519	0.427135	0.214703
O75935-3;O75935;O75935-2	DCTN3	0.351118	0.725521	0.0388397	0.936864	0.164926	0.646675	0.0283233	0.0105801	0.782711	0.566949	0.189314	0.0948414
O75937	DNAJC8	-0.291595	-1.04555	-0.544112	0.132607	0.00320625	0.0174524	0.877435	0.353315	2.494	1.61057	1.75815	0.805701
O75940	SMNDC1	0.57337	-0.574808	-0.0666133	0.0970137	0.820821	0.666407	1.01317	0.404395	0.0857513	0.0569126	0.176261	0.0872962
O75947;O75947-2	ATP5H	-0.331334	0.214966	0.0918319	0.0983812	0.426247	0.954429	1.00709	0.403555	0.370339	0.264597	0.0202563	0.00940159
O75953;O75953-4;O75953-5	DNAJB5	0.373614	1.10617	0.202523	0.102333	0.0443242	0.175168	0.989983	0.395044	1.35336	0.955283	0.756546	0.368442
O75955;O75955-2	FLOT1	-0.0990474	0.416771	0.217593	0.599529	0.0722192	0.112308	0.22219	0.0958941	1.14135	0.810121	0.94959	0.455949
O75962;O75962-4;O75962-2;O75962-5	TRIO	-0.018644	-0.768908	-0.0575167	0.493405	0.0728377	0.745446	0.306797	0.135308	1.13764	0.808742	0.127584	0.0631741
O75964	ATP5L	0.0347747	0.924911	0.627948	0.878242	0.0115352	0.0797955	0.0563859	0.0213642	1.93797	1.31608	1.09802	0.533721
O75976;O75976-2	CPD	0.720347	0.621722	0.525635	0.25161	0.0135123	0.133194	0.599272	0.250857	1.86927	1.27351	0.875516	0.419241
O76003	GLRX3	0.77514	-1.69528	-0.751145	0.07572	0.0199006	0.0597174	1.12079	0.444485	1.70113	1.17395	1.2239	0.581235
O76021	RSL1D1	0.412307	1.1671	0.970864	0.0109492	3.04362e-05	0.000378295	1.96062	0.728175	4.51661	2.47936	3.42217	1.36113
O76024	WFS1	0.689632	1.90601	1.01407	0.0629857	0.00115427	0.00257315	1.20076	0.478149	2.93769	1.82166	2.58954	1.13055
O76031	CLPX	0.506848	0.967047	0.229029	0.122563	0.0728061	0.635464	0.911641	0.36861	1.13783	0.808738	0.196909	0.0983664
O76071	CIAO1	0.161201	-2.70415	-0.293356	0.198159	0.000310003	0.0239161	0.702985	0.296882	3.50863	2.03476	1.62131	0.760048
O76094;O76094-2	SRP72	0.0979929	-0.348281	0.281382	0.197532	0.0329593	0.0720555	0.704362	0.296934	1.48202	1.03152	1.14233	0.551114
O94760;O94760-2	DDAH1	-0.771974	-1.39377	-2.68394	0.118279	0.0225767	0.00807047	0.927092	0.37274	1.64634	1.13678	2.0931	0.954456
O94761	RECQL4	-0.182737	-0.126525	-0.351339	0.730872	0.993509	0.761098	0.136159	0.0568563	0.00282808	0.00228419	0.118559	0.0575183
O94763;O94763-2;O94763-3	URI1	0.0238491	-0.30019	-0.237635	0.737383	0.379854	0.379012	0.132307	0.0543523	0.420384	0.303048	0.421347	0.211147
O94766-2;O94766	B3GAT3	1.70125	1.69896	0.833835	0.00532853	0.00684359	0.326347	2.27339	0.820575	2.16472	1.43922	0.48632	0.239708
O94776;O94776-2	MTA2	0.0812258	-0.0779711	-0.423039	0.357662	0.951182	0.00977965	0.446527	0.186016	0.0217362	0.0152561	2.00968	0.911564
O94804	STK10	0.913874	2.45966	0.0268812	0.0974172	0.00104515	0.72463	1.01136	0.402944	2.98082	1.8316	0.139884	0.0692622
O94822-3;O94822	LTN1	0.571235	0.172667	2.22338	0.963741	0.710895	0.123928	0.0160396	0.00641936	0.148195	0.100055	0.90683	0.433551
O94826	TOMM70A	0.437829	0.567415	0.11101	0.0610429	0.0324845	0.800508	1.21437	0.483922	1.48832	1.03603	0.0966344	0.0460282
O94829	IPO13	0.248908		-3.80855	0.939411			0.0271442	0.00994134
O94832	MYO1D	-1.51785	-1.81728	0.684867	0.281778	0.349855	0.676962	0.550093	0.227882	0.456112	0.326986	0.169436	0.0840355
O94842-3;O94842-2;O94842	TOX4	0.353603	5.16885	0.909458	0.672882	0.000915001	0.616725	0.172061	0.0719171	3.03858	1.85757	0.209909	0.105952
O94851-6;O94851-4;O94851-5;O94851-3;O94851-1;O94851;O94851-2	MICAL2	-0.0094691	-0.0313738	0.576742	0.515411	0.628568	0.164723	0.287846	0.126634	0.201648	0.138789	0.783245	0.378695
O94855;O94855-2	SEC24D	0.622019	1.47531	0.248	0.530907	0.0753923	0.377214	0.274981	0.120487	1.12267	0.798574	0.423412	0.212515
O94874;O94874-3	UFL1	0.178759	0.511972	0.388324	0.828869	0.104209	0.329063	0.0815143	0.0307401	0.982094	0.705545	0.48272	0.238674
O94880;O94880-2;O94880-1	PHF14	0.182509	-0.130532	-0.588513	0.935848	0.958867	0.335952	0.0287949	0.0108715	0.0182414	0.0125881	0.473723	0.235355
O94887-3;O94887-2;O94887	FARP2	0.425719	-0.324162	-0.68326	0.632535	0.236894		0.198915	0.0836985	0.625446	0.450033
O94888	UBXN7	0.0902224	-2.32851	0.00384104	0.828039	0.00750845	0.732618	0.0819492	0.0305912	2.12445	1.4127	0.135122	0.0665144
O94901-9;O94901;O94901-5;O94901-6	SUN1	-0.602271	-0.370937	-0.074783	0.0092686	0.175155	0.494084	2.03299	0.761948	0.756577	0.546877	0.3062	0.1568
O94903	PROSC	0.322131	-0.46934	-0.182555	0.763665	0.222745	0.332447	0.117097	0.0477505	0.652191	0.47063	0.478278	0.23708
O94905	ERLIN2	0.109113	0.421101	0.207818	0.677373	0.00837168	0.276814	0.169172	0.0705506	2.07719	1.38904	0.557812	0.271122
O94906;O94906-2	PRPF6	0.0438812	0.555816	0.257174	0.507017	0.0217151	0.261284	0.294977	0.129355	1.66324	1.14749	0.582888	0.282543
O94913	PCF11	0.0222863	-3.36669	-0.646024	0.847418	0.0992111	0.121612	0.0719021	0.0267305	1.00344	0.721203	0.915025	0.438161
O94915	FRYL	-0.677612	-1.43956	0.745869	0.376673	0.099369	0.0367285	0.424035	0.177938	1.00275	0.721032	1.435	0.67548
O94919	ENDOD1	-0.059474	-0.0834697	-0.409807	0.918978	0.942763	0.308285	0.0366948	0.0138763	0.0255973	0.0175512	0.511048	0.251535
O94923	GLCE	-1.99683	-0.375945	-1.81872	0.0701377	0.596761	0.312852	1.15405	0.456719	0.2242	0.155756	0.504661	0.248564
O94925-3;O94925	GLS	-0.217188	0.290082	0.431478	0.127299	0.0291778	0.0115378	0.895176	0.361112	1.53495	1.06537	1.93788	0.892348
O94952-1;O94952	FBXO21	-0.744614		-0.906265	0.158511			0.799941	0.33011
O94955	RHOBTB3	-0.926605	-1.3303	1.06764	0.502959			0.298467	0.130813
O94966-4;O94966-3;O94966;O94966-7;O94966-6;O94966-5	USP19	1.57613	0.595719	0.869059	0.0290633	0.254578	0.0955929	1.53666	0.577805	0.594179	0.425765	1.01957	0.492905
O94973;O94973-2;O94973-3	AP2A2	-0.0128582	-0.159656	0.140244	0.958382	0.844084	0.41742	0.0184612	0.00715747	0.0736142	0.0483427	0.379426	0.191864
O94979-9;O94979-6;O94979-3;O94979-10;O94979-4;O94979-2;O94979;O94979-8;O94979-7;O94979-5	SEC31A	-0.239855	-1.34869	-0.50951	0.409042	0.00313661	0.119131	0.388232	0.166585	2.50354	1.61593	0.923974	0.442976
O94992	HEXIM1	0.510983	-0.687037	-0.372189	0.304726	0.293569	0.486134	0.51609	0.213761	0.532289	0.379607	0.313244	0.159345
O95059	RPP14	1.1555	0.285602	-0.579335	0.387729		0.646414	0.411472	0.174574			0.189489	0.09491
O95067	CCNB2	0.291795	-1.55617	-0.0194904	0.913063	0.0569107	0.45119	0.039499	0.014945	1.24481	0.879238	0.345641	0.176694
O95070	YIF1A	-0.620745	-0.990132	0.278311	0.859752	0.372204	0.397974	0.065627	0.0244678	0.429219	0.309264	0.400146	0.20148
O95071-2;O95071	UBR5	0.326214	0.163351	0.710783	0.0182984	0.430505	0.0347808	1.73759	0.634491	0.366022	0.261089	1.45866	0.683586
O95104-2;O95104;O95104-3	SCAF4	-0.37372	0.229306	-0.200465	0.729441	0.0436804	0.999303	0.13701	0.05698	1.35971	0.959366	0.000302642	0.000131086
O95139	NDUFB6	-0.51175	-0.524732	-0.00448487	0.839409	0.920643	0.514124	0.0760261	0.0280622	0.0359086	0.0245275	0.288932	0.146255
O95140;O95140-2	MFN2	0.0205916	0.486501	-0.180334	0.877913	0.0417154	0.281083	0.0565483	0.0212452	1.3797	0.970847	0.551165	0.268604
O95155-2;O95155;O95155-4;O95155-3	UBE4B	0.0815582	-1.06807	-0.255189	0.385443	0.00159799	0.651826	0.41404	0.174598	2.79643	1.75819	0.185868	0.0928856
O95159	ZFPL1	-0.400073	0.60955	0.129207	0.556574	0.0300406	0.528741	0.254477	0.110953	1.52229	1.0575	0.276757	0.139995
O95163	IKBKAP	1.85503	-0.10612	0.609721	0.00650584	0.584681	0.770963	2.1867	0.780373	0.233081	0.161978	0.112966	0.0538949
O95166	GABARAP	-0.166187	-0.513934	-0.819079	0.397886	0.39135		0.400241	0.17089	0.407435	0.293174
O95167	NDUFA3	0.287977	0.106223	0.769167	0.346867	0.401889	0.0508544	0.459837	0.191214	0.395894	0.284569	1.29367	0.613253
O95168;O95168-2	NDUFB4	0.0438329	0.824198	0.164045	0.835999	0.0229527	0.932016	0.0777942	0.0290569	1.63917	1.13253	0.0305769	0.013166
O95169-3;O95169;O95169-2	NDUFB8	0.0406536	0.722812	0.4412	0.663581	0.00117092	0.0637851	0.178106	0.0744625	2.93147	1.82248	1.19528	0.572494
O95178	NDUFB2	0.307841		0.853121	0.297747		0.136203	0.526152	0.218235			0.865812	0.413686
O95182	NDUFA7	-0.832324	0.0295881	-0.50319	0.384556	0.525638	0.24692	0.41504	0.174396	0.279313	0.196639	0.607444	0.295647
O95197-3;O95197-5;O95197-4;O95197-7;O95197-2;O95197;O95197-6	RTN3	-0.25669	0.00265771	-0.241245	0.423772	0.437985	0.160662	0.372867	0.162036	0.35854	0.255334	0.794086	0.384058
O95202	LETM1	0.362618	0.740124	0.0684363	0.231509	0.0195825	0.758011	0.635431	0.258923	1.70813	1.1788	0.120324	0.0585917
O95214;O95214-2	LEPROTL1	0.950731	1.01016	0.480642	0.010622	0.00310881	0.282941	1.97379	0.733901	2.50741	1.6177	0.548304	0.268038
O95218-2;O95218	ZRANB2	0.786979	-0.400953	-0.0719988	0.0701387	0.222699	0.334294	1.15404	0.457143	0.652281	0.470583	0.475871	0.236314
O95229;O95229-2	ZWINT	1.38031	-0.478077	-0.00948562	0.0230481	0.0360078	0.993691	1.63737	0.607748	1.4436	1.0099	0.00274881	0.000771809
O95232	LUC7L3	0.149248	-0.309961	0.56492	0.100433	0.154098	0.194712	0.998126	0.399083	0.812204	0.58772	0.710608	0.344172
O95235-2;O95235	KIF20A	0.345521	2.27468	1.53282	0.0893361	0.00210978	0.0106114	1.04897	0.417851	2.67576	1.70433	1.97423	0.894017
O95239;O95239-2	KIF4A	0.794845	0.489049	1.09844	0.0181442	0.310398	0.0226923	1.74126	0.634865	0.508081	0.363689	1.64412	0.76635
O95243-6	MBD4	-0.236875	0.747405	0.0935684	0.538826	0.0971894	0.676174	0.268552	0.118479	1.01238	0.727708	0.169941	0.0844365
O95248;O95248-5;O95248-4	SBF1	1.15853	-1.16455	2.77599	0.749878		0.0910868	0.12501	0.0508676			1.04054	0.503073
O95249	GOSR1	-0.0399435	0.425707	0.114216	0.545918	0.0220838	0.352641	0.262872	0.114872	1.65593	1.14343	0.452667	0.225728
O95251-4;O95251;O95251-2;O95251-3;O95251-5	KAT7	-0.243684	0.177044	0.375039	0.194045	0.333512	0.104403	0.712098	0.298886	0.476889	0.340383	0.981287	0.47103
O95292	VAPB	-0.0151083	0.928776	-0.288079	0.606636	0.00163388	0.0257631	0.217072	0.0930835	2.78678	1.75542	1.589	0.738815
O95295	SNAPIN	-1.0259	-0.376369	0.580477	0.00452608	0.309755	0.264612	2.34428	0.822464	0.508981	0.364083	0.57739	0.280627
O95297-2;O95297;O95297-4;O95297-3	MPZL1	-0.302455	0.240405	-0.0282406	0.987486	0.202934	0.372702	0.00546921	0.00251835	0.692646	0.498803	0.428639	0.215366
O95298-2;O95298	NDUFC2	0.662259	0.844248	-1.64313	0.0644496	0.473084	0.0406649	1.19078	0.475416	0.325062	0.230276	1.39078	0.657098
O95299;O95299-2	NDUFA10	-0.533415	-0.391637	0.23673	0.265817	0.407979	0.21226	0.575417	0.239927	0.389362	0.279441	0.673131	0.324472
O95302;O95302-3	FKBP9	0.290448	0.616828	0.380777	0.0943324	0.00595982	0.057594	1.02534	0.408768	2.22477	1.47502	1.23962	0.589359
O95336	PGLS	0.154287	-2.41934	-1.26014	0.869264	0.000859582	0.00136475	0.0608481	0.0223434	3.06571	1.86931	2.86495	1.24681
O95340;O95340-2	PAPSS2	-1.72849	-0.583594	0.105636	0.137976		0.718064	0.860196	0.348053			0.143837	0.0716994
O95347;O95347-2	SMC2	0.0150929	0.353517	-0.0889615	0.541855	0.0367675	0.779185	0.266117	0.117021	1.43454	1.00475	0.108359	0.0520304
O95352-3;O95352-2;O95352	ATG7	-0.807845	-0.764855	-1.73895	0.651889		0.12776	0.185826	0.0782113			0.893605	0.427408
O95359-3;O95359	TACC2	0.964543	0.685857	0.613278	0.0378569	0.0130319	0.0882586	1.42186	0.549725	1.88499	1.28203	1.05424	0.509016
O95365	ZBTB7A	0.576128	0.217031	-1.53565	0.840841	0.521284	0.464275	0.0752861	0.0280942	0.282926	0.198935	0.333225	0.17031
O95372	LYPLA2	-0.45834	-1.97935	-0.185296	0.123344	0.00620514	0.48932	0.908883	0.367359	2.20725	1.46407	0.310407	0.158095
O95373	IPO7	-0.297767	-1.28595	-0.0143516	0.39608	0.00467768	0.751099	0.402217	0.170955	2.32997	1.52894	0.124303	0.0612833
O95394;O95394-4;O95394-3	PGM3	-1.26728	-3.49185	-0.889756	0.50858	0.0965095	0.428777	0.29364	0.12903	1.01543	0.729534	0.367768	0.186891
O95396	MOCS3	0.657651			0.459433			0.337778	0.148069
O95399;O95399-2	UTS2			0.465096			0.300608					0.521999	0.255731
O95400	CD2BP2	0.0935537	-0.853714	-0.0975368	0.896892	0.0158491	0.776857	0.0472601	0.0178278	1.8	1.23424	0.109659	0.0525483
O95406	CNIH1	-0.389593	-0.716086	0.129329	0.246846	0.161126	0.698572	0.607575	0.25255	0.792834	0.574534	0.155789	0.0768134
O95425-2;O95425-4;O95425-3;O95425	SVIL	0.606151	0.546677	-0.480203	0.181829	0.383253	0.255448	0.740337	0.30906	0.416515	0.299654	0.592697	0.287011
O95433;O95433-2	AHSA1	-0.112952	-1.16611	-0.457784	0.487257	0.00142285	0.938446	0.312242	0.137144	2.84684	1.77998	0.0275907	0.0120505	AHSA1
O95453-2;O95453-3;O95453;O95453-4	PARN	0.121531	0.642508	1.06076	0.376224	0.0738346	0.0233782	0.424553	0.177845	1.13174	0.804381	1.63119	0.761752
O95456-2;O95456	PSMG1	0.989071	-0.968733	-0.447435	0.137037	0.220057	0.615043	0.863161	0.349892	0.657466	0.47425	0.211094	0.106702
O95466;O95466-2;O95466-3	FMNL1	0.905302	-0.318277	0.551841	0.714982		0.733705	0.145705	0.0604437			0.134478	0.0660712
O95470	SGPL1	-0.406566	0.0576146	-0.118688	0.196071	0.305571	0.256871	0.707586	0.297943	0.514889	0.367454	0.590286	0.286157
O95478	NSA2	0.1119	0.512583	-0.557611	0.444257	0.883354	0.0146879	0.352366	0.154276	0.0538654	0.0355474	1.83304	0.830976
O95479;O95479-2	H6PD	-0.478592	0.180258	-1.12019	0.334826	0.908556	0.0565685	0.475181	0.199762	0.0416484	0.027749	1.24743	0.59215
O95484;P56747;O15551	CLDN9;CLDN6;CLDN3	0.329072	0.864457	0.0148899	0.873747	0.409501	0.880605	0.0586141	0.0219015	0.387745	0.27829	0.0552188	0.0257699
O95486	SEC24A	-0.262921	-3.01591	0.0922514	0.728517	0.0267264	0.360118	0.13756	0.0572182	1.57306	1.09047	0.443555	0.221363
O95487-2;O95487;O95487-3	SEC24B	0.628401	-0.692036	0.794771	0.0845859	0.350905	0.073186	1.0727	0.42499	0.45481	0.326294	1.13557	0.550994
O95490-2;O95490-5;O95490;O95490-7;O95490-6;O95490-3;O95490-4	LPHN2	-1.18273	-1.21654	1.80283	0.419947	0.358141	0.00369626	0.376806	0.162729	0.445946	0.319858	2.43224	1.08947
O95563	MPC2	-0.257714	0.420078	0.568155	0.973204	0.0537176	0.191712	0.011796	0.00464482	1.26988	0.897109	0.717351	0.347914
O95571	ETHE1	-0.487661	0.173651	-0.0568567	0.00862766	0.47209	0.625395	2.06411	0.771557	0.325975	0.230963	0.203845	0.102604
O95573	ACSL3	-0.16835	0.730427	0.418924	0.534872	0.000301987	0.0325303	0.27175	0.11984	3.52001	2.04071	1.48771	0.698618
O95602	POLR1A	-0.36476	0.401857	0.0983324	0.0838175	0.00993537	0.493584	1.07667	0.425093	2.00282	1.34824	0.306639	0.156755
O95619	YEATS4	-1.93349	-0.656223	0.945023	0.149694	0.333533	0.294474	0.824796	0.338849	0.476862	0.34048	0.530953	0.26023
O95630;O95630-2	STAMBP	0.0255251	-0.345452	-0.324489	0.981973	0.266953	0.592477	0.00790036	0.00381592	0.573566	0.410723	0.227328	0.116896
O95639;O95639-3;O95639-2	CPSF4	0.41562	0.861699	-0.169897	0.563318	0.0543583	0.337617	0.249246	0.108841	1.26473	0.893453	0.471576	0.234542	CPSF4
O95671-3;O95671-2;O95671	ASMTL	-2.44501	-0.0629753	0.332338	0.131728		0.963684	0.880322	0.355044			0.0160653	0.00757836
O95672-2;O95672	ECEL1	-0.0994816	-0.0232113		0.286222	0.410907		0.543296	0.224703	0.386257	0.277151
O95674	CDS2	-0.517196	0.0175711	0.0696742	0.248114	0.972836	0.707836	0.60535	0.251694	0.0119603	0.00850409	0.150067	0.0740647
O95684-2;O95684	FGFR1OP	0.490533	-0.0104604	0.487464	0.0931381	0.736012	0.22009	1.03087	0.409625	0.133115	0.0897067	0.6574	0.317457
O95696;O95696-2	BRD1	0.0872905	0.0583181	0.705964	0.327188	0.438331	0.0114938	0.485202	0.203045	0.358198	0.255106	1.93954	0.89114
O95707	POP4	-1.33133	0.879633	0.584824	0.0136112	0.0692851	0.314834	1.8661	0.690357	1.15936	0.82384	0.501918	0.246749
O95714	HERC2	0.224416	0.826998	-0.194872	0.53562	0.112606	0.26859	0.271143	0.119601	0.94844	0.68355	0.57091	0.277362
O95716	RAB3D	-0.0527645		0.805177	0.803615		0.135626	0.0949521	0.0375158			0.867657	0.414801
O95721	SNAP29	0.267666	-0.791507	-0.517837	0.769292	0.295548	0.233801	0.113909	0.0462841	0.529372	0.377976	0.631154	0.305422
O95747	OXSR1	-0.237396	-1.75336	-0.555073	0.282651	0.00147019	0.0639515	0.54875	0.227084	2.83263	1.77102	1.19415	0.572441
O95758-1;O95758-6;O95758;O95758-5;O95758-4;O95758-7;O95758-2	PTBP3	-0.33309	-0.660259	-0.133296	0.574603	0.107528	0.824196	0.240632	0.104626	0.968477	0.697712	0.0839697	0.0404363
O95777	LSM8	-0.601258	-0.653593	0.0379321	0.140121	0.126263	0.85272	0.853495	0.34583	0.898725	0.64923	0.0691934	0.032246
O95782-2;O95782	AP2A1	-0.00562937	0.507417	0.130843	0.652828	0.0490063	0.0726736	0.185201	0.0780294	1.30975	0.927247	1.13862	0.552063
O95785-3;O95785-4;O95785;O95785-2	WIZ	0.786325	1.09299	-0.484902	0.336717	0.19584	0.608007	0.472735	0.198456	0.7081	0.509703	0.216092	0.109512
O95793-2;O95793-3;O95793	STAU1	0.330692	-0.311019	-0.696203	0.128158	0.403308	0.15379	0.892253	0.359666	0.394363	0.283507	0.813073	0.395485
O95801	TTC4	0.456528	-0.583431	-0.970162	0.160753	0.0959509	0.0694132	0.79384	0.326046	1.01795	0.731003	1.15856	0.557868
O95807	TMEM50A	0.68701	2.55828	0.247058	0.75884	0.0832679	0.485053	0.11985	0.048367	1.07952	0.773573	0.314211	0.159823
O95816;O95816-2	BAG2	-0.925212	-0.535871	0.333216	0.0915187	0.152079	0.358553	1.03849	0.41434	0.81793	0.591924	0.445447	0.222109
O95817	BAG3	0.470863	-0.819114	-0.373735	0.0933499	0.00510071	0.0321718	1.02989	0.409361	2.29237	1.51313	1.49252	0.700784
O95819-6;O95819-4;O95819;O95819-5;O95819-2;O95819-3;Q8N4C8-4;Q9UKE5-4;Q8N4C8;Q9UKE5-2;Q9UKE5-6;Q9UKE5-7;Q9UKE5-3;Q8N4C8-3;Q8N4C8-2;Q9UKE5-5;Q8N4C8-5;Q9UKE5-8;Q9UKE5	MAP4K4;MINK1;TNIK	-0.383302	-0.870734	-0.152038	0.120446	0.0259366	0.446786	0.919207	0.370093	1.58609	1.09851	0.3499	0.179432
O95831-3;O95831;O95831-4;O95831-2	AIFM1	0.026474	0.564978	0.353375	0.717725	0.020973	0.104184	0.144042	0.060042	1.67834	1.15751	0.9822	0.471388	AIFM1
O95861-3;O95861;O95861-2;O95861-4	BPNT1	0.484756	-0.914906	-1.44283	0.0907954	0.002827	0.00207634	1.04194	0.414864	2.54867	1.6403	2.6827	1.14847
O95864;O95864-3;O95864-4;O95864-2	FADS2	0.27305	1.82197	1.72937	0.862844	0.000350152	0.00189135	0.0640677	0.0239532	3.45574	2.01057	2.72323	1.1771
O95865	DDAH2	-0.768077	-1.58221	-0.714136	0.0595796	0.00211733	0.0659551	1.2249	0.486955	2.67421	1.70616	1.18075	0.566869
O95870;O95870-2	ABHD16A	-0.214463	2.54281	2.03979	0.465886	6.21396e-05	0.00362644	0.33172	0.145743	4.20663	2.35201	2.44052	1.08821
O95881	TXNDC12	-0.0756399	-0.449919	-0.739307	0.339579	0.288632	0.00800093	0.469059	0.195918	0.539656	0.38465	2.09686	0.952272
O95900-2;O95900	TRUB2	0.156397	0.298715	0.0613128	0.16107	0.119476	0.846279	0.792985	0.326459	0.922718	0.666901	0.0724863	0.0340424
O95905-2;O95905;O95905-3	ECD	1.68658	-1.04443	0.216823	0.00958476		0.424578	2.01842	0.756961			0.372042	0.188686
O95926;O95926-2	SYF2	1.56662	0.692946	0.285178	0.0249517	0.250155	0.601417	1.6029	0.601079	0.60179	0.432441	0.220824	0.112928
O95983-2;O95983	MBD3	-0.859476	-0.9015	-0.295134	0.147466	0.11583	0.665031	0.831307	0.341638	0.936178	0.67626	0.177158	0.0875615
O95989	NUDT3	0.0188693		-0.494618	0.581646		0.156968	0.235341	0.101695			0.804189	0.391064
O95999	BCL10	0.875822	-0.276818	-0.0117043	0.113812	0.783996	0.894644	0.943814	0.380694	0.105686	0.0711959	0.0483498	0.0220101	BCL10
O96000;O96000-2	NDUFB10	-0.75771	-0.324186	0.539499	0.0105474	0.908168	0.0231177	1.97686	0.735459	0.0418339	0.0276539	1.63606	0.764071
O96005;O96005-4;O96005-3	CLPTM1	0.56019	1.01134	0.601389	0.0590645	0.0017842	0.0302267	1.22867	0.487401	2.74856	1.73717	1.51961	0.713292
O96007	MOCS2	-0.942669	-1.55965	-0.817736	0.0469496	0.0209312	0.0873427	1.32837	0.517999	1.67921	1.15807	1.05877	0.510829
O96008;O96008-2	TOMM40	-0.326931	-0.204189	0.107451	0.0819166	0.299143	0.505341	1.08663	0.4292	0.524122	0.374519	0.296416	0.150271
O96011-2;O96011	PEX11B	0.387228	0.681509	-0.654427	0.510338	0.309059	0.955088	0.292142	0.128415	0.509959	0.364808	0.0199566	0.00945351
O96013;O96013-4;O96013-2;O96013-3	PAK4	0.801823	0.860502	1.0377	0.254548	0.0295705	0.0509597	0.594231	0.248509	1.52914	1.06116	1.29277	0.613176	PAK4
O96019;O96019-2	ACTL6A	-0.291285	0.036892	0.13502	0.356759	0.666658	0.87783	0.447626	0.186326	0.176097	0.120196	0.0565898	0.0261301
O96028;O96028-5;O96028-3;O96028-6	WHSC1	-1.19688	-0.664764	-0.00747588	0.00678127	0.0146424	0.450238	2.16869	0.785962	1.83439	1.25406	0.346558	0.177232
P00156	MT-CYB	0.0280181	-0.555853	-0.341407	0.900462	0.0891207	0.311303	0.0455348	0.0173042	1.05002	0.752061	0.506817	0.249636
P00167-2;P00167;P00167-3	CYB5A	-0.704851	0.979555	0.225128	0.678474	0.035598	0.387592	0.168467	0.0702789	1.44857	1.01215	0.411626	0.207506
P00338;P00338-3;P00338-4;P00338-5;P00338-2	LDHA	0.242686	-0.595941	-0.168692	0.305333	0.0168342	0.276353	0.515227	0.213244	1.77381	1.21827	0.558535	0.271347
P00367;P00367-3;P00367-2	GLUD1	0.158841	0.283234	-0.203553	0.237618	0.0435889	0.149328	0.624121	0.255972	1.36062	0.959593	0.825859	0.398515
P00374;P00374-2	DHFR	-0.560162	-2.2241	-1.64043	0.260021	0.0384888	0.0701485	0.584992	0.244984	1.41467	0.994277	1.15398	0.556359
P00387-2;P00387;P00387-3	CYB5R3	-0.433549	-0.218535	0.157073	0.173779	0.636808	0.265018	0.760003	0.31785	0.195992	0.135117	0.576725	0.280641
P00390-2;P00390;P00390-3;P00390-4;P00390-5	GSR	0.643298	-0.210784	-0.172323	0.0160478	0.065124	0.0975932	1.79459	0.654897	1.18626	0.84162	1.01058	0.486213
P00395	MT-CO1	-1.07471	-4.20015	1.32246	0.141851	0.0348318	0.120407	0.848167	0.344933	1.45802	1.01862	0.91935	0.44094
P00403	MT-CO2	0.143929	0.267034	0.320982	0.263701	0.114232	0.159411	0.578889	0.241523	0.942213	0.679651	0.797482	0.385908
P00414	MT-CO3	0.249225	0.836431	-0.0063114		0.0493414	0.877541			1.30679	0.92538	0.0567324	0.0260887
P00441	SOD1	-0.668504	-2.96741	-0.673663	0.00458684	3.11673e-05	0.0042126	2.33849	0.822388	4.5063	2.47881	2.37545	1.06365
P00491	PNP	-0.288444	-1.71958	-0.802271	0.0626166	0.000307436	0.00363975	1.20331	0.477952	3.51224	2.03567	2.43893	1.09046
P00492	HPRT1	0.215995	-2.7851	0.275114	0.231058	0.000850288	0.863288	0.636278	0.259358	3.07043	1.87118	0.0638442	0.0292251	HPRT1
P00505;P00505-2	GOT2	0.0570837	0.516582	0.367493	0.762427	0.0010616	0.0113418	0.117802	0.047643	2.97404	1.83116	1.94532	0.890159
P00533;P00533-2;P00533-4;P00533-3	EGFR	-0.449974	0.00745759	-0.791875	0.176098	0.90794	0.03843	0.754246	0.314957	0.0419428	0.0275755	1.41533	0.665561	EGFR
P00558;P00558-2	PGK1	0.204249	-0.80904	-0.684581	0.0610209	0.000364848	0.000617977	1.21452	0.483613	3.43789	1.99774	3.20903	1.30387
P00568	AK1	-0.565938	-1.87245	-0.751884	0.10408	0.00976153	0.0564004	0.982632	0.392095	2.01048	1.35345	1.24872	0.593054
P00813	ADA	0.206351	-2.90464	0.226967	0.941087	0.0403217	0.33071	0.0263702	0.00952708	1.39446	0.980465	0.480552	0.237857	ADA
P00846	MT-ATP6	-0.165057	0.660077	0.445267	0.981155	0.00298969	0.0629046	0.00826222	0.00347872	2.52437	1.62829	1.20132	0.574555
P00918	CA2	0.492307	-3.54165	-0.603208	0.141005	0.035991	0.935622	0.850765	0.34449	1.44381	1.00985	0.0288994	0.0126475
P00966	ASS1	-1.62225	-2.36175	0.186597	0.119501	0.0583894	0.992638	0.92263	0.370751	1.23367	0.87249	0.00320916	0.000887411
P01033	TIMP1	-0.871157	-1.24527	-0.596388	0.00690964	0.00471647	0.0173469	2.16054	0.794208	2.32638	1.5265	1.76078	0.80602	TIMP1
P01034	CST3	0.0391589	0.229883	-0.446438	0.65494	0.857094	0.297776	0.183798	0.0772901	0.0669716	0.0436163	0.526111	0.258098
P01111	NRAS	-0.515693	-0.0747657	0.67815	0.107776	0.866165	0.136805	0.967478	0.387919	0.0623994	0.0404757	0.8639	0.413228	NRAS
P01112;P01112-2	HRAS	0.0202109	-0.285486	1.12596	0.663685	0.120158		0.178038	0.074504	0.920249	0.665411			HRAS
P01116-2;P01116	KRAS	-0.80737	0.510484	-0.0245331	0.11312	0.185177	0.715733	0.94646	0.380485	0.732412	0.528401	0.145249	0.0720977	KRAS
P01130-2;P01130-3;P01130-6;P01130-4;P01130;P01130-5	LDLR	-0.209171	-0.158071	-0.379003	0.895755	0.883631	0.933412	0.0478106	0.018008	0.053729	0.0355054	0.0299268	0.0130513
P01137	TGFB1	-0.0629895	0.828166	0.0353794	0.859938	0.0132963	0.785243	0.0655329	0.0244688	1.87627	1.27656	0.104996	0.0507127	TGFB1
P01889	HLA-B	1.12415	3.02661	2.80957	0.000316611	3.18389e-06	8.40913e-06	3.49947	1.07744	5.49704	2.71943	5.07525	2.06973	HLA-B
P02452	COL1A1	-0.0931111	2.79408	0.814304	0.218074	1.63646e-05	0.00638777	0.661397	0.272149	4.78609	2.56779	2.19465	0.977295
P02462	COL4A1	0.615127	0.713511	-0.301799	0.13666	0.018056	0.351673	0.864358	0.34911	1.74338	1.2013	0.453861	0.226054
P02511	CRYAB	0.0111747	-1.08955	-0.521649	0.947703	0.00887176	0.0318228	0.0233275	0.00818949	2.05199	1.37604	1.49726	0.702858
P02545;P02545-3;P02545-6;P02545-5;P02545-4	LMNA	0.414577	1.00052	0.31162	0.217072	0.00128317	0.30913	0.663396	0.273299	2.89172	1.8043	0.509859	0.251281
P02545-2	LMNA	-0.693415	-1.56031	-0.504359	0.0124127	0.00211204	0.07424	1.90614	0.710495	2.6753	1.70472	1.12936	0.548067
P02751-5;P02751-17;P02751-3;P02751-1;P02751-10;P02751-6;P02751-9;P02751-14;P02751-8;P02751-4	FN1	0.8913	0.898795	-0.164944	0.00492297	0.0157832	0.788263	2.30777	0.829699	1.80181	1.23572	0.103329	0.0498223
P02786	TFRC	0.389411	1.01886	0.635126	0.00885627	1.49153e-05	0.000914822	2.05275	0.765259	4.82637	2.56064	3.03866	1.26867	TFRC
P02794	FTH1	-0.817458	-0.0522338	-0.302273	0.0566982	0.740013	0.180876	1.24643	0.491109	0.130761	0.0880526	0.742619	0.36179	FTH1
P03886	MT-ND1	0.445059	0.0068238	0.685415	0.32695	0.747173	0.0464742	0.485518	0.203029	0.126579	0.0855662	1.33279	0.628294	MT-ND1
P03897	MT-ND3	0.247683	0.749155	0.174621	0.226768	0.0465248	0.571748	0.644418	0.263775	1.33232	0.941429	0.242795	0.124213
P03905	MT-ND4	-2.17752	-1.52808	0.632316	0.0286509	0.0417272	0.0253497	1.54286	0.580059	1.37958	0.970957	1.59603	0.742179
P03915	MT-ND5	-0.296924	0.191441	0.384948	0.686985	0.389793	0.0189981	0.163053	0.0688588	0.409166	0.294433	1.72129	0.794947
P03928	MT-ATP8	1.52997	0.592145	0.610862	0.0540622			1.26711	0.497265
P04040	CAT	0.292868	0.529397	-0.253337	0.0469192	1.93697e-05	0.354549	1.32865	0.517721	4.71288	2.60038	0.450324	0.224397	CAT
P04049;P04049-2	RAF1	-0.0773684		0.846295	0.706642		0.607418	0.150801	0.0621584			0.216513	0.109824	RAF1
P04062-4;P04062-2;P04062;P04062-5;P04062-3	GBA	-0.157726	-0.382971	0.0325694	0.189409	0.0350239	0.628602	0.722599	0.302615	1.45564	1.01723	0.201624	0.101465
P04066	FUCA1	-0.594338	0.281656	0.395091	0.0337947	0.0324385	0.00688532	1.47115	0.566241	1.48894	1.03638	2.16208	0.966785
P04075;P04075-2	ALDOA	0.19849	-0.796149	-0.546695	0.396026	0.000648416	0.00393637	0.402276	0.170866	3.18815	1.91569	2.4049	1.07332
P04080	CSTB	-0.0796653	-1.33484	-1.71348	0.656994	0.0402595	0.0303151	0.182438	0.076593	1.39513	0.980901	1.51834	0.712572
P04083	ANXA1	-0.0333531	-1.01082	-0.435712	0.492347	0.000716724	0.113879	0.307729	0.135727	3.14465	1.89692	0.943556	0.453641
P04150-13;P04150-12;P04150-11;P04150-8;P04150-10;P04150;P04150-3;P04150-16;P04150-15;P04150-14;P04150-9;P04150-2;P04150-6;P04150-5	NR3C1	1.01074	-0.0581623	0.0503768	0.0977081	0.941587	0.744129	1.01007	0.40235	0.0261394	0.018001	0.128352	0.0636432
P04156	PRNP	-0.769235	-0.108177	-0.190319	0.234235	0.347209	0.357553	0.630348	0.257733	0.459408	0.329183	0.446659	0.222316
P04179;P04179-4;P04179-2;P04179-3	SOD2	-0.284577	0.00194431	0.0961263	0.803597	0.392921	0.175332	0.0949616	0.0374266	0.405694	0.29214	0.756138	0.368453
P04181;P04181-2	OAT	-0.495722	0.079955	0.385516	0.0324441	0.189456	0.0127653	1.48886	0.571978	0.722492	0.519783	1.89397	0.867992
P04183	TK1	0.667838	-0.419011	0.171278	0.120473	0.0647716	0.891546	0.91911	0.370302	1.18862	0.842974	0.049856	0.022878
P04216	THY1	-0.59404	0.00591656	0.443576	0.0996139	0.834455	0.137002	1.00168	0.40057	0.0785973	0.0517868	0.863272	0.413085	THY1
P04350	TUBB4A	-0.402748		0.372957	0.136823		0.116444	0.863841	0.349159			0.933881	0.448448
P04406	GAPDH	-0.277851	-1.08982	-0.515755	0.339957	0.063031	0.347894	0.468576	0.195597	1.20045	0.850162	0.458553	0.228567	GAPDH
P04424;P04424-2;P04424-3	ASL	-0.130306	-1.47196	-1.56804	0.197399	0.0321613		0.704655	0.297007	1.49267	1.03883
P04439;P04439-2	HLA-A	0.102783	1.61509	1.51602	0.90267	0.000119683	0.00273267	0.0444711	0.0168862	3.92197	2.20031	2.56341	1.13308	HLA-A
P04632	CAPNS1	-0.895603	-2.22703	-0.562388	0.00464465	0.000287474	0.0222133	2.33305	0.819777	3.5414	2.04822	1.65339	0.768437
P04792	HSPB1	0.245171	-0.293081	-0.201828	0.0363832	0.0321036	0.0486589	1.4391	0.552556	1.49345	1.03909	1.31284	0.622024
P04818;P04818-2	TYMS	-0.269588	-1.40116	-0.17669	0.767093	0.0535992	0.554118	0.115152	0.0468189	1.27084	0.897853	0.256398	0.130429
P04843	RPN1	-0.311115	0.151009	0.204941	0.00170846	0.0908051	0.0063722	2.7674	0.88615	1.04189	0.74644	2.19571	0.976939	RPN1
P04844;P04844-2	RPN2	-0.346287	-0.296276	0.131482	0.0583549	0.10427	0.148385	1.23392	0.488339	0.981841	0.705635	0.82861	0.399658	RPN2
P04899;P04899-6;P04899-3;P04899-5;P04899-2;P04899-4	GNAI2	-0.0916076	0.744223	0.245521	0.291678	8.80116e-05	0.0694624	0.535096	0.221873	4.05546	2.24399	1.15825	0.557902
P05023-4;P05023;P05023-3;P05023-2	ATP1A1	-0.00937409	0.774349	0.0735482	0.702897	0.000414206	0.105898	0.153108	0.0631909	3.38278	1.99655	0.975112	0.469825
P05026-2;P05026	ATP1B1	0.36918	1.35237	0.148157	0.205006	0.00158554	0.553768	0.688234	0.288474	2.79982	1.7606	0.256672	0.130359
P05067-7;P05067-11;P05067-8;P05067-9;P05067;P05067-10;P05067-3;P05067-4;P05067-5;P05067-6	APP	1.24768	2.06019	1.34196	0.367323	0.00250513	0.0197691	0.434952	0.181475	2.60117	1.66788	1.70401	0.78627	APP
P05091;P05091-2	ALDH2	0.164125	1.07501	0.385714	0.73979	0.00111331	0.0070632	0.130891	0.053764	2.95338	1.82535	2.151	0.963701
P05114	HMGN1	-0.651751	1.06533	0.125882	0.794466	0.0521016	0.730796	0.0999248	0.0397154	1.28315	0.906942	0.136204	0.0672943
P05121;P05121-2	SERPINE1	1.69998	0.416653	-0.017704	0.00144578	0.335084	0.941195	2.8399	0.902536	0.474847	0.33958	0.0263204	0.0116681	SERPINE1
P05141	SLC25A5	0.244294	0.683842	0.327058	0.0867603	0.00246718	0.0395477	1.06168	0.421209	2.6078	1.66588	1.40288	0.663116
P05161	ISG15	-0.317803	-0.624502	1.24744	0.893583	0.263278	0.00555958	0.0488651	0.0186918	0.579585	0.415554	2.25496	1.00378
P05165-3;P05165-2;P05165	PCCA		-0.0912656	-0.766848			0.959534					0.0179397	0.00831435
P05166;P05166-2	PCCB	-0.747164	-0.118302	-0.686541	0.38193	0.868291	0.510748	0.418016	0.176015	0.0613345	0.039887	0.291794	0.147804
P05198	EIF2S1	-0.216967	-0.668844	-0.39841	0.299113	0.0767738	0.218534	0.524165	0.217476	1.11479	0.793735	0.660481	0.318658	EIF2S1
P05230	FGF1	1.19905	0.420656	-1.12556	0.423881		0.171333	0.372756	0.162065			0.766159	0.371934	FGF1
P05386	RPLP1	0.0124603	-0.543906	0.417526	0.88791	0.0816493	0.0725276	0.051631	0.0195993	1.08805	0.778602	1.1395	0.552274
P05387	RPLP2	0.223991	0.177747	0.191713	0.0377488	0.117845	0.0913851	1.4231	0.550322	0.928689	0.670581	1.03912	0.502243
P05388;P05388-2;Q8NHW5	RPLP0;RPLP0P6	0.521438	0.0668439	-0.0267942	0.0114527	0.331152	0.7188	1.94109	0.721743	0.479973	0.342722	0.143392	0.071457
P05412	JUN	1.19841	-0.89701	-1.5723	0.00209636	0.130523	0.0130511	2.67853	0.87537	0.884314	0.638504	1.88435	0.862906	JUN
P05423	POLR3D	-0.694737	-1.24446	-1.96466	0.131258	0.0146959	0.115466	0.881875	0.355436	1.8328	1.25351	0.937544	0.450798
P05455	SSB	0.13724	-0.9287	0.172834	0.796486	0.00840344	0.809855	0.0988218	0.0393073	2.07554	1.38916	0.0915929	0.0446331
P05556;P05556-2;P05556-5;P05556-4;P05556-3	ITGB1	0.0178561	0.704765	0.339244	0.473152	0.00338729	0.0485606	0.325	0.142855	2.47015	1.60169	1.31372	0.621215	ITGB1
P05783	KRT18	-0.00523945	0.646697	0.922175	0.375143	0.0138128	0.0166662	0.425803	0.177719	1.85972	1.26963	1.77816	0.81245
P05976-2;P05976;P08590	MYL1;MYL3	0.43345	0.226296	-0.307928	0.991308	0.663428	0.21761	0.00379128	0.00197106	0.178206	0.121893	0.662322	0.319556
P06132	UROD	-0.570931	-2.26729	-0.73073	0.195275	0.00398332	0.0940574	0.709354	0.298376	2.39975	1.56353	1.02661	0.4953
P06280	GLA	0.909953	1.88132	0.147918	0.0247135	0.000657396	0.590721	1.60707	0.597357	3.18217	1.91477	0.228618	0.11741
P06400	RB1	0.367517	-0.371952	0.318495	0.031816	0.126526	0.0818117	1.49735	0.568886	0.897821	0.648647	1.08718	0.528198	RB1
P06454-2;P06454	PTMA	0.490263	0.0970359	-0.0901831	0.0229839	0.985638	0.137186	1.63858	0.608033	0.00628261	0.00501248	0.862692	0.412988
P06493;P06493-2	CDK1	0.296246	-0.376931	0.285907	0.186682	0.141875	0.269963	0.728897	0.305487	0.848096	0.613779	0.568695	0.275821
P06576	ATP5B	-0.328539	0.192098	0.205621	0.0374327	0.139829	0.00153394	1.42675	0.549432	0.854401	0.617279	2.81419	1.22364
P06703	S100A6	1.16035	1.03892	0.91425	0.072974	0.593315	0.327701	1.13683	0.453909	0.226715	0.157528	0.484523	0.23912
P06730-2;P06730;P06730-3	EIF4E	0.0602345	-0.244894	-0.151431	0.39627	0.0590757	0.227985	0.402008	0.170893	1.22859	0.869284	0.642094	0.311064	EIF4E
P06733;P06733-2	ENO1	0.191314	-0.652513	-0.46119	0.0436343	0.000716482	0.00135986	1.36017	0.5292	3.14479	1.89546	2.86651	1.2448
P06737-2;P06737	PYGL	0.0558164	-2.44496	0.0352809	0.92097	0.0430066	0.799397	0.0357547	0.0137559	1.36646	0.962688	0.0972376	0.0462459
P06744;P06744-2	GPI	0.32542	-1.63773	-0.648122	0.384799	0.000155851	0.00120142	0.414767	0.174574	3.80729	2.16002	2.92031	1.24924
P06748;P06748-2;P06748-3	NPM1	-0.0153792	0.417772	0.199868	0.979882	0.0530849	0.180493	0.00882634	0.0035178	1.27503	0.901185	0.743539	0.361884
P06753-2;P06753-3;P06753-5;P06753-4	TPM3	0.247932	0.241677	-0.073792	0.027346	0.0149035	0.413676	1.56311	0.592291	1.82671	1.24948	0.383339	0.194322
P06756;P06756-3;P06756-2	ITGAV	0.194671	0.362889	0.163321	0.927581	0.213946	0.528492	0.0326483	0.0123749	0.669695	0.482734	0.276961	0.140082	ITGAV
P06865	HEXA	-0.145063	-0.0598414	-0.0322768	0.16548	0.599348	0.611984	0.781255	0.322509	0.222321	0.154513	0.21326	0.107885
P07099	EPHX1	-0.239785	-0.569869	-0.094826	0.182922	0.0242199	0.502096	0.737735	0.307856	1.61583	1.11726	0.299213	0.152106
P07108;P07108-3;P07108-2;P07108-4;P07108-5	DBI	-0.659681	-1.88073	-1.66651	0.0634965	0.00162243	0.00204013	1.19725	0.478278	2.78983	1.75652	2.69034	1.1502
P07195	LDHB	0.19044	-0.578459	-0.135131	0.213991	0.0368951	0.30376	0.669605	0.276952	1.43303	1.00446	0.517469	0.254356
P07196	NEFL	-2.08262	-0.789613	-0.78362	0.0735688	0.394039	0.169139	1.13331	0.452463	0.40446	0.291259	0.771756	0.37433
P07199	CENPB	-0.238086	1.09832	-0.0391094	0.882298	0.0223924	0.418146	0.0543846	0.0205801	1.6499	1.13946	0.378672	0.192166
P07203	GPX1	0.208257	-0.242442	-0.40942	0.103319	0.327273	0.119692	0.985821	0.392919	0.48509	0.346719	0.921934	0.441973
P07237	P4HB	-0.188483	0.289598	0.0364724	0.103668	0.00713561	0.392946	0.984355	0.392805	2.14657	1.42871	0.405667	0.204964
P07305;P07305-2	H1F0	0.44534	1.18349	0.38105	0.0427026	0.000749001	0.151863	1.36955	0.532673	3.12552	1.89507	0.818547	0.397354
P07339	CTSD	-0.114178	0.153859	-0.421466	0.613734	0.24099	0.036198	0.21202	0.0906703	0.618	0.444618	1.44132	0.678334	CTSD
P07355;P07355-2;A6NMY6	ANXA2;ANXA2P2	-0.201923	-0.122284	0.548704	0.167438	0.507857	0.0704195	0.776147	0.321855	0.294259	0.207068	1.15231	0.555701
P07384	CAPN1	-0.30122	-2.01065	-0.502803	0.187294	0.00205109	0.123254	0.727477	0.305212	2.68802	1.71147	0.909199	0.435155	CAPN1
P07437	TUBB	-0.395707	-1.36535	0.628876	0.00798764	4.61917e-05	0.0125134	2.09758	0.775189	4.33544	2.3951	1.90263	0.87023
P07602;P07602-2	PSAP	-0.718722	-0.204026	-0.374018	0.0161991	0.12654	0.0440424	1.79051	0.654384	0.897771	0.648758	1.35613	0.640194
P07602-3	PSAP			1.44697			0.108285					0.96543	0.464241
P07711-3;P07711	CTSL	0.869588	1.34381	1.06633	0.194726	0.00815811	0.127242	0.710575	0.298258	2.08841	1.39314	0.89537	0.427161	CTSL
P07737	PFN1	0.410667	-0.598977	-0.658537	0.0325435	0.00345405	0.00290955	1.48754	0.573497	2.46167	1.59788	2.53617	1.12615	PFN1
P07741;P07741-2	APRT	-0.258056	-1.436	-0.0341199	0.156185	0.00783324	0.960814	0.806362	0.331398	2.10606	1.40445	0.0173608	0.00808606
P07814	EPRS	0.16687	0.19414	0.357976	0.0513008	0.0218134	0.0140845	1.28988	0.501839	1.66128	1.14642	1.85126	0.842247	EPRS1
P07858	CTSB	-0.351021	-0.211102	-0.614435	0.0938062	0.0673391	0.0303615	1.02777	0.409045	1.17173	0.830884	1.51768	0.713004	CTSB
P07900;P07900-2	HSP90AA1	0.181765	-0.922746	-0.0337624	0.156895	7.26794e-05	0.366778	0.80439	0.33123	4.13859	2.29674	0.435597	0.218525	HSP90AA1
P07910;P07910-3	HNRNPC	-0.790306	-1.36832	0.602759	0.145674	0.00587295	0.0256042	0.836619	0.343194	2.23114	1.47833	1.59169	0.740285
P07910-2;P07910-4	HNRNPC	-0.0107325	0.743852	0.273777	0.986395	0.000210533	0.202817	0.0059492	0.00282414	3.67668	2.11325	0.692896	0.335537
P07919	UQCRH	-0.359187	-0.52127	-0.0205661	0.318102	0.143903	0.951357	0.497433	0.206238	0.841932	0.609321	0.0216564	0.00992153
P07942	LAMB1	0.0549467	0.992737	-0.127444	0.618712	0.293822	0.436448	0.208511	0.0883038	0.531916	0.379363	0.360068	0.182817	LAMB1
P07947	YES1	-0.250126	0.766574	0.203734	0.338158	0.11819	0.818867	0.47088	0.197413	0.927418	0.669965	0.0867868	0.0422093
P07948-2;P07948	LYN	-0.238405	1.81599	0.328542	0.816113	0.0024977	0.806745	0.0882496	0.0344509	2.60246	1.66762	0.0932635	0.0452513
P07951	TPM2	0.666352	0.737435	0.326811	0.063588	0.0189896	0.293955	1.19662	0.478106	1.72148	1.18784	0.53172	0.260356
P07951-2;P07951-3	TPM2	0.28018	0.372503	0.14133	0.00688458	0.099399	0.195462	2.16212	0.791746	1.00262	0.721074	0.708939	0.343499
P07954-2;P07954	FH	0.0933059	0.244302	0.395104	0.309621	0.0267615	0.0108723	0.509169	0.209952	1.57249	1.091	1.96368	0.892651	FH
P07992-4;P07992;P07992-2;P07992-3	ERCC1	0.346146	-2.10668	-0.680022	0.510837	0.0581002	0.86709	0.291717	0.128368	1.23582	0.873605	0.0619357	0.0284296
P08047-3;P08047;P08047-2	SP1	0.52717	0.945255	-0.0698834	0.0410347	0.000208189	0.576416	1.38685	0.535478	3.68154	2.11479	0.239264	0.122594	SP1
P08069	IGF1R	0.47691	1.56073	0.812055	0.565485	0.00372744	0.405265	0.247579	0.107771	2.42859	1.57912	0.392261	0.198447	IGF1R
P08133;P08133-2	ANXA6	-0.0282386	0.335921	0.210091	0.548656	0.508788	0.679638	0.2607	0.114156	0.293463	0.206494	0.167723	0.0835732
P08134	RHOC	0.124542	-0.212731	-1.2287	0.623946	0.694689	0.22764	0.204853	0.0871481	0.15821	0.106717	0.642752	0.31117
P08174-4;P08174;P08174-3;P08174-5;P08174-2;P08174-6;P08174-7	CD55	0.922904	1.67397	1.61315	0.861783	0.432428	0.36823	0.0646023	0.0242981	0.364086	0.25973	0.433881	0.217797
P08183-2;P08183	ABCB1	-0.920867	-1.78713	0.411653	0.266742		0.799382	0.573909	0.239729			0.0972454	0.0461572
P08195-2	SLC3A2	-0.0938535	0.705629	0.516158	0.487745	0.00462984	0.0156169	0.311807	0.136839	2.33443	1.53111	1.80641	0.825367
P08195-3;P08195;P08195-4	SLC3A2	0.472359	1.1312	0.582724	0.723	0.175293	0.19422	0.140862	0.0580151	0.756236	0.546683	0.711706	0.345071
P08236;P08236-2;P08236-3	GUSB	-0.0465687	-1.42421	0.41522	0.790724	0.00481981	0.103204	0.101975	0.0403726	2.31697	1.52276	0.986302	0.47214
P08237-2;P08237;P08237-3	PFKM	0.159006	-0.606614	-0.434833	0.532149	0.140349	0.246866	0.273967	0.120459	0.852791	0.616606	0.607539	0.295391
P08238	HSP90AB1	0.323145	-0.251021	-0.169127	0.00278898	0.00427959	0.0416704	2.55455	0.858086	2.3686	1.54884	1.38017	0.65157
P08240;P08240-2	SRPR	0.151763	0.812023	0.589043	0.292101	0.00302334	0.0117187	0.534467	0.221955	2.51951	1.62414	1.93112	0.887493
P08243;P08243-2;P08243-3	ASNS	-0.192556	-1.68356	-0.806539	0.815782	0.0219591	0.120321	0.088426	0.0344315	1.65839	1.145	0.919657	0.440989
P08397-2;P08397;P08397-4;P08397-3	HMBS	1.62092	-0.00720918	0.134717	0.0152269	0.549642	0.980352	1.81739	0.669268	0.25992	0.181825	0.00861811	0.003702
P08559;P08559-4;P08559-3;P08559-2	PDHA1	-0.0578174	0.731194	0.271972	0.954544	0.011348	0.0443605	0.0202041	0.00703198	1.94508	1.32014	1.353	0.639292
P08572	COL4A2	0.246572	-0.0436491	-0.943346	0.572446	0.9898	0.277602	0.242265	0.105193	0.00445242	0.00354556	0.556578	0.270551
P08574	CYC1	-0.885736	-0.465731	-0.316244	0.0139504	0.0126158	0.0280987	1.85541	0.689918	1.89909	1.2899	1.55131	0.72649
P08579	SNRPB2	1.04101	0.496698	1.56693	0.00584386	0.263192	0.00168603	2.2333	0.799682	0.579727	0.415565	2.77313	1.19897
P08581-2;P08581	MET	-0.465179	0.642931	0.810081	0.0352068	0.0436532	0.011521	1.45337	0.561469	1.35998	0.959408	1.93851	0.891073	MET
P08582	MFI2	-0.0268524	-1.39932	-0.0303299	0.468048	0.216493	0.991149	0.32971	0.144926	0.664556	0.479402	0.00386107	0.000935362
P08621;P08621-2;P08621-3	SNRNP70	0.309735	0.0938372	-0.0785393	0.144651	0.457947	0.716845	0.839678	0.343821	0.339184	0.240891	0.144575	0.0719306
P08648	ITGA5	0.166425	0.597129	0.780106	0.727122	0.106306	0.0497481	0.138393	0.05753	0.973443	0.700136	1.30322	0.61743	ITGA5
P08651-4;P08651-3;P08651-2	NFIC	-1.98046		0.0560837	0.00321156		0.248819	2.49328	0.841712			0.604116	0.293899
P08651-5;P08651-6;P08651	NFIC	-0.128285	0.0134537	-0.205066	0.343909	0.405206	0.991387	0.463557	0.193325	0.392325	0.281819	0.00375695	0.00091757
P08670	VIM	0.0659114	0.721247	0.145386	0.942865	0.0020714	0.26409	0.0255504	0.00915663	2.68374	1.71061	0.578248	0.280635
P0DPI2;A0A0B4J2D5;P0DPI2-2;A0A0B4J2D5-2		-0.0943552	-0.196243	0.0208126	0.749755	0.0310421	0.667996	0.12508	0.0507333	1.50805	1.0485	0.175226	0.0871031
P62308;A8MWD9	SNRPG;SNRPGP15	1.11304	0.780908	0.705258	0.0246722	0.000717003	0.00269785	1.60779	0.597198	3.14448	1.89835	2.56898	1.13166
Q13765;E9PAV3-2;E9PAV3	NACA	-0.192099	-1.24329	-0.458244	0.616154	5.67577e-05	0.06844	0.210311	0.0896467	4.24597	2.35767	1.16469	0.558494
Q309B1;O95361-2;O95361	TRIM16L;TRIM16	0.141371	0.32709	-1.16321	0.410317		0.0874243	0.386881	0.166959			1.05837	0.510726
Q8N7Z2;A8MZA4;H0YM25	GOLGA6L1;GOLGA6L6;GOLGA6L22	1.26766	1.23032	0.114971	0.179226	0.00198731	0.564278	0.7466	0.31157	2.70174	1.71739	0.248507	0.127212
Q99418-2;O43739-2;Q99418;O43739;Q15438-3;Q15438-2;Q15438	CYTH2;CYTH3;CYTH1	1.21756	0.243356	0.323283	0.0854569	0.0980414	0.953343	1.06825	0.423605	1.00859	0.724789	0.0207509	0.00972033
Q9GZQ8;A6NCE7;Q9H492;Q9H492-2	MAP1LC3B;MAP1LC3B2;MAP1LC3A	0.236897	-0.565496	-1.10381	0.635939	0.137867	0.0752073	0.196584	0.082719	0.860541	0.621695	1.12374	0.546675
Q9NQA3;C4AMC7;Q6VEQ5;A8K0Z3;A8MWX3	WASH6P;WASH3P;WASH2P;WASH1;WASH4P	0.406632	-1.11408	-1.17685	0.0700266	0.0444655	0.152739	1.15474	0.456976	1.35198	0.95458	0.816049	0.396438
P08708	RPS17	-0.12441	-0.261416	-0.31008	0.611469	0.137948	0.163691	0.213626	0.0915891	0.860284	0.621595	0.785974	0.379022
P08754	GNAI3	0.133446	0.57454	0.171153	0.89229	0.0548571	0.488068	0.0494938	0.0189495	1.26077	0.890762	0.31152	0.15872
P08758	ANXA5	-0.25664	-1.94627	-1.00813	0.110374	0.00186521	0.00630482	0.957135	0.384097	2.72927	1.72618	2.20033	0.975841	ANXA5
P08865	RPSA	-0.0945622	-0.435895	-0.0102654	0.84521	0.323459	0.539278	0.0730353	0.0272874	0.490181	0.350063	0.268187	0.135635
P08962-3;P08962-2;P08962	CD63	0.323164	0.247271	-0.668882	0.626084	0.685537	0.0602457	0.203367	0.086116	0.163969	0.111047	1.22007	0.58116
P09001	MRPL3	-0.861796	0.211101	0.158464	0.0645862	0.196344	0.227298	1.18986	0.474945	0.706982	0.509015	0.643404	0.310901
P09012	SNRPA	0.0903822	0.156176	0.0502176	0.708821	0.376207	0.888111	0.149463	0.0617746	0.424573	0.306287	0.051533	0.0236415
P09038-2;P09038-3;P09038-1;P09038	FGF2	1.11519	0.718576	1.77972	0.0636088	0.09045	0.0598484	1.19648	0.478416	1.04359	0.747784	1.22295	0.581036	FGF2
P09104;P09104-2	ENO2	-0.393131	-1.82028	-0.931242	0.0242166	0.00050788	0.0399777	1.61589	0.601732	3.29424	1.96185	1.39818	0.660768
P09110;P09110-2	ACAA1	0.106424	0.349695	0.215652	0.38902	0.0465856	0.201793	0.410028	0.174323	1.33175	0.941308	0.695093	0.337148
P09132	SRP19	0.724767	0.196504	0.64037	0.119927	0.742238	0.286987	0.921084	0.370436	0.129457	0.0872479	0.542138	0.26513
P09211	GSTP1	-0.2039	-0.95116	-0.659095	0.558403	0.000624868	0.000358314	0.253053	0.110611	3.20421	1.92491	3.44574	1.36449
P09234	SNRPC	-0.00429962	-0.618518	-0.00124567	0.61124	0.0594444	0.565438	0.213788	0.0915226	1.22589	0.867617	0.247615	0.126547
P09382	LGALS1	0.558642	0.588721	0.456203	0.00360218	0.000530235	0.00227778	2.44343	0.849854	3.27553	1.96032	2.64249	1.15018
P09417;P09417-2	QDPR	-1.49202	-2.41867	-2.39801	0.0309518		0.00563833	1.50931	0.570452			2.24885	1.00072
P09429	HMGB1	0.0815395	-0.878839	-0.45246	0.88321	0.0202413	0.0706618	0.0539361	0.0202251	1.69376	1.16901	1.15082	0.554887	HMGB1
P09455;P09455-2;P09455-3	RBP1	0.426511	-1.82307	-2.02114	0.881845	0.02508	0.0247775	0.0546075	0.0207095	1.60067	1.10862	1.60594	0.748404
P09486	SPARC	0.0756663	1.17297	1.20896	0.52683	0.0147965	0.000408251	0.278329	0.121979	1.82984	1.25192	3.38907	1.35668
P09493-10;P09493-4;P09493	TPM1		-0.208856	0.257687			0.66249					0.178821	0.0883801
P09493-2	TPM1	-0.319916	0.413702	-0.0760136	0.283777	0.0967141	0.778141	0.547023	0.225719	1.01451	0.728964	0.108942	0.0524173
P09493-3;P09493-9;P09493-8;P09493-7	TPM1	0.0296062	0.434282	0.00820782	0.410264	0.00394294	0.356947	0.386937	0.166872	2.40418	1.56484	0.447396	0.222622
P09493-5	TPM1	0.475345	0.498963	0.192198	0.716468	0.0502304	0.149757	0.144803	0.0599628	1.29903	0.918931	0.824612	0.397728
P09496-2;P09496-4;P09496-3;P09496;P09496-5	CLTA	0.929363	0.665168	0.00259098	0.000442812	0.0439296	0.392759	3.35378	1.11539	1.35724	0.957578	0.405874	0.204899
P09497-2;P09497	CLTB	1.3569	1.45717	0.578067	0.168384	0.00255755	0.0555208	0.773699	0.321862	2.59218	1.66506	1.25554	0.597546
P09525-3;P09525;P09525-2	ANXA4	-0.161076	-2.17255	-1.2317	0.98155	0.0591983	0.0557463	0.00808772	0.00382861	1.22769	0.868798	1.25378	0.596955
P09543-2;P09543	CNP	0.226694	0.513354	0.511927	0.973336	0.339041	0.815673	0.0117374	0.00467409	0.469747	0.335962	0.0884841	0.0429552
P09601	HMOX1	-0.613435	-0.670397	-0.990494	0.0406919	0.0959979	0.0872685	1.39049	0.53542	1.01774	0.730966	1.05914	0.510895	HMOX1
P09619	PDGFRB	-2.63912	-4.13031	-0.545809	0.116113		0.511251	0.935118	0.376404			0.291366	0.147496	PDGFRB
P09622;P09622-2;P09622-3	DLD	-0.736401	0.237144	0.0922571	0.00813843	0.113768	0.172118	2.08946	0.777835	0.943979	0.680753	0.764175	0.371647
P09651;P09651-3;Q32P51	HNRNPA1;HNRNPA1L2	-0.0859123	0.273385	0.232396	0.348377	0.0748709	0.0207296	0.457951	0.19029	1.12569	0.800632	1.68341	0.778255
P09651-2;A0A2R8Y4L2	HNRNPA1	0.202624	1.23197	0.710517	0.233866	0.0111083	0.00252827	0.631032	0.257601	1.95435	1.32287	2.59718	1.13073
P09661	SNRPA1	0.100651	-0.344508	-0.396795	0.0609976	0.100248	0.0212587	1.21469	0.483313	0.998926	0.718075	1.67246	0.773471
P09669	COX6C	-0.184039	-0.0484932	1.25992	0.737183	0.70166	0.0276415	0.132425	0.0543664	0.153873	0.104416	1.55844	0.731315
P09874	PARP1	0.208147	-0.124902	0.117829	0.0293804	0.14618	0.144109	1.53194	0.577007	0.835112	0.604663	0.84131	0.404926	PARP1
P09884	POLA1	0.126902	0.241904	0.742865	0.844779	0.495616	0.0238752	0.0732571	0.0274131	0.304854	0.214775	1.62205	0.759544
P09936	UCHL1	-1.81576	0.128767	-1.75807	0.19712	0.70476		0.705269	0.297399	0.151959	0.102806
P09960;P09960-4;P09960-2;P09960-3	LTA4H	-0.280674	-1.80031	-0.652506	0.184157	0.000587776	0.0175138	0.734813	0.307255	3.23079	1.93391	1.75662	0.805708
P09972	ALDOC	0.657535	-0.416631	-0.455152	0.0137382	0.747486	0.0377072	1.86207	0.692757	0.126397	0.0855838	1.42358	0.669933
P0C0L4;P0C0L5;P0C0L4-2	C4A;C4B	0.0353494	2.94171	3.28705	0.607837	0.00217597	0.000125963	0.216213	0.0925697	2.66235	1.70181	3.89976	1.45054
Q71UI9;P0C0S5;Q71UI9-4;Q71UI9-2;Q71UI9-3	H2AFV;H2AFZ	-0.112395	0.880867	-0.0018228	0.388849	0.000155591	0.41028	0.410219	0.174216	3.80802	2.1567	0.38692	0.19591
Q99878;Q96KK5;Q9BTM1;P0C0S8;P20671;Q9BTM1-2	HIST1H2AJ;HIST1H2AH;H2AFJ;HIST1H2AG;HIST1H2AD	-1.34432	-3.32885	1.67685	0.0281898	0.0360291	0.0372924	1.54991	0.583118	1.44335	1.01013	1.42838	0.672299
P0C7I6-6;P0C7I6-8;P0C7I6-7;P0C7I6	CCDC159	0.251551	2.0726	1.44026		0.00644064	0.0157518			2.19107	1.45436	1.80267	0.824087
P0C7U0	ELFN1	0.582577	0.258771	-0.0624924	0.0264427	0.131381	0.571094	1.57769	0.594575	0.881466	0.636134	0.243292	0.124259
P0CG13	CHTF8	9.94724e-05		-0.634896	0.960875		0.541572	0.0173331	0.00647295			0.266344	0.134721
P0CG35;P0CG34	TMSB15B;TMSB15A	0.359562	-1.14221	-2.86478	0.0656555	0.398207	0.0969046	1.18273	0.469605	0.399891	0.287395	1.01366	0.488426
P0CG39	POTEJ	-0.655361	1.76077	2.54641		0.444219	0.280864			0.352403	0.25126	0.551504	0.268615
Q7L2R6-2;Q7L2R6-3;Q8N782;Q5VIY5;Q7L2R6;Q6ZN06;P17035;P0CJ79	ZNF765;ZNF525;ZNF468;ZNF813;ZNF28;ZNF888	0.310465	0.216005	-0.0759854	0.19025	0.38515		0.720675	0.302281	0.41437	0.297983
P0DI83	RAB34	0.0173273	-0.483592	-0.682903	0.482463	0.57919	0.226717	0.316536	0.138712	0.237179	0.165327	0.644517	0.310906
Q8NHU0;Q5HYN5;Q5DJT8;P0DMV2;P0DMV1	CT45A3;CT45A1;CT45A2;CT45A9;CT45A8	0.0533683	-0.120528	-0.647634	0.903161	0.264565	0.00777207	0.0442347	0.016834	0.577468	0.413701	2.10946	0.952745
P0DMV8;P0DMV9;P0DMV8-2	HSPA1A;HSPA1B	0.117441	-0.512756	-0.217243	0.173834	0.00409398	0.0379403	0.759864	0.31795	2.38785	1.55964	1.4209	0.669681	HSPA1A
P0DP25;P0DP24;P0DP23		0.429123	0.573561	0.288242	0.019841	0.0166519	0.0485163	1.70244	0.626958	1.77854	1.22071	1.31411	0.620766
P0DPB6		-3.35808	0.120279	0.217041	0.0157228	0.937792	0.962994	1.80347	0.658981	0.0278936	0.0191086	0.0163763	0.00762686
P0DPH8;P0DPH7;P0DPH7-2;Q6PEY2	TUBA3E	0.358125	-0.986774	-0.277297	0.0722141	0.0176684	0.519038	1.14138	0.455108	1.7528	1.2066	0.284801	0.144025
P0DTL6-2;P0DTL6-1;P0DTL6		-0.809634	-1.48102	-0.553814	0.195437	0.392562	0.456631	0.708993	0.298238	0.406092	0.292303	0.340434	0.174766
P10109	FDX1	0.748084	1.62401	0.575274	0.650314	0.00835812	0.299705	0.186877	0.0787076	2.07789	1.38886	0.523306	0.256404
P10114	RAP2A			1.37491			0.265739					0.575545	0.280139
P10155-2;P10155-3;P10155-5;P10155-4;P10155	TROVE2	0.325863	-0.893369	0.227818	0.957683	0.278992	0.655883	0.018778	0.00676347	0.554408	0.395632	0.183173	0.0913575
P10253	GAA	-0.224551	-0.511193	-0.177396	0.615867	0.0385102	0.474764	0.210513	0.0896206	1.41442	0.994274	0.323522	0.164583
P10301	RRAS	1.33795	1.85761	0.902534	0.00158042	0.000509294	0.00224886	2.80123	0.885768	3.29303	1.96258	2.64804	1.13667
P10321;P10321-2	HLA-C	0.592054	0.934049	1.77154	0.0205488	0.000760861	0.00139932	1.68721	0.620901	3.11869	1.89132	2.85408	1.23949	HLA-C
P10412;P16402	HIST1H1E;HIST1H1D	-0.0129486	0.482183	-0.513679	0.498536	0.0245926	0.103436	0.302303	0.133119	1.6092	1.11234	0.985327	0.471725
P10515	DLAT	-0.0498313	0.634547	0.328112	0.769915	0.0591087	0.154702	0.113557	0.0461344	1.22835	0.869249	0.810504	0.394259
P10586-2;P10586	PTPRF	-0.0576222	1.1019	0.866535	0.831297	0.00757972	0.00117294	0.0802437	0.0302465	2.12035	1.41185	2.93073	1.25562
P10599;P10599-2	TXN	-0.239633	-0.848575	-0.792542	0.623177	0.0788864	0.102621	0.205388	0.0871159	1.103	0.787413	0.988762	0.473477
P10606	COX5B	0.187335	0.727603	0.0870128	0.305198	0.00384278	0.896083	0.515418	0.213262	2.41535	1.57288	0.0476517	0.0216764
P10619-2;P10619	CTSA	0.12646	-0.0734981	0.186388	0.759087	0.802087	0.993093	0.119708	0.0484297	0.0957787	0.0640259	0.00301001	0.000774471
P10620;P10620-2	MGST1	0.754302	0.693316	1.03915	0.104972	0.00209974	0.00254377	0.978927	0.390072	2.67784	1.70556	2.59452	1.13058
P10644;P10644-2	PRKAR1A	0.0116107	-0.130386	0.164754	0.66236	0.0333817	0.801326	0.178906	0.0748229	1.47649	1.02854	0.0961908	0.0458736
P10768	ESD	0.115634	-0.726244	0.15914	0.378018	0.0663458	0.513848	0.422487	0.177607	1.17819	0.835746	0.289165	0.146131
P10809	HSPD1	-0.0688308	0.598397	0.446579	0.17217	0.000152996	0.0113854	0.764042	0.319007	3.81532	2.15581	1.94365	0.893333	HSPD1
P10909-4;P10909-6;P10909;P10909-5;P10909-2;P10909-3	CLU	-0.40634	0.111373	0.127142	0.0456939	0.360475	0.795648	1.34014	0.521306	0.443124	0.318125	0.0992789	0.0471282
P10915	HAPLN1	-0.183414	2.55407	2.09006	0.670286	0.0436099	0.230548	0.17374	0.0726141	1.36042	0.959612	0.63724	0.308044
P11021	HSPA5	0.223393	1.13605	0.527406	0.00513938	1.25463e-05	0.00132882	2.28909	0.826346	4.90149	2.601	2.87653	1.24392	HSPA5
P11047	LAMC1	0.000358893	1.40213	0.37519	0.42086	0.00524768	0.319173	0.375863	0.162635	2.28003	1.50782	0.495974	0.243113	LAMC1
P11117;P11117-2	ACP2	-1.64494	-1.21792	-0.963615	0.0450867	0.0431443	0.149007	1.34595	0.521956	1.36508	0.961988	0.826794	0.398992
P11137;P11137-3;P11137-2	MAP2	0.237924	-2.35861	-0.739845	0.532769	0.0909969	0.190099	0.273461	0.120077	1.04097	0.746239	0.72102	0.349974
P11142;P11142-2	HSPA8	0.350119	0.0248939	-0.162173	0.0172951	0.914755	0.128231	1.76208	0.64107	0.0386954	0.0261968	0.892006	0.42606
[truncated: 4,377 more rows]
