# Supplementary material for: Enhanced feature matching in single-cell proteomics characterizes IFN-γ response and co-existence of cell states
Source: Nat Commun. 2024 Sep 26;15:8262. doi: 10.1038/s41467-024-52605-x (PMC11427561; doi:10.1038/s41467-024-52605-x)
Supplement: Supplementary file 10 — Supplementary Data 6 [file 41467_2024_52605_MOESM10_ESM.xlsx]

## Sheet: Intro
	Temporal IFN-y treatment of U-2 OS cells (200-pg injections)
	The following tables contain the protein quantifcation values of time-point replicates
	Different types of data analysis are indicated by the respective sheet name (MEs were taken from start and end point of the treatment)
	The sheet "10x DIA-ME Vdata" contains fold changes and Student's t test results of proteins after 10x DIA-ME analysis
	Values shown here are directLFQ-normalized results of DIA-NN

## Sheet: MBR
Protein.Group	Genes	20220729_KK_U2OS_IFNy_0h_R1_1_A5_1_8644	20220729_KK_U2OS_IFNy_0h_R1_2_A8_1_8665	20220729_KK_U2OS_IFNy_0h_R1_3_A2_1_8686	20220729_KK_U2OS_IFNy_0h_R2_1_A6_1_8651	20220729_KK_U2OS_IFNy_0h_R2_2_A9_1_8672	20220729_KK_U2OS_IFNy_0h_R2_3_A3_1_8693	20220729_KK_U2OS_IFNy_0h_R3_1_A7_1_8658	20220729_KK_U2OS_IFNy_0h_R3_2_A10_1_8679	20220729_KK_U2OS_IFNy_0h_R3_3_A4_1_8700	20220729_KK_U2OS_IFNy_18h_R1_1_D5_1_8647	20220729_KK_U2OS_IFNy_18h_R1_2_D8_1_8668	20220729_KK_U2OS_IFNy_18h_R1_3_D2_1_8689	20220729_KK_U2OS_IFNy_18h_R2_1_D6_1_8654	20220729_KK_U2OS_IFNy_18h_R2_2_D9_1_8675	20220729_KK_U2OS_IFNy_18h_R2_3_D3_1_8696	20220729_KK_U2OS_IFNy_18h_R3_1_D7_1_8661	20220729_KK_U2OS_IFNy_18h_R3_2_D10_1_8682	20220729_KK_U2OS_IFNy_18h_R3_3_D4_1_8703	20220729_KK_U2OS_IFNy_24h_R1_1_E5_1_8648	20220729_KK_U2OS_IFNy_24h_R1_2_E8_1_8669	20220729_KK_U2OS_IFNy_24h_R1_3_E2_1_8690	20220729_KK_U2OS_IFNy_24h_R2_1_E6_1_8655	20220729_KK_U2OS_IFNy_24h_R2_2_E9_1_8676	20220729_KK_U2OS_IFNy_24h_R2_3_E3_1_8697	20220729_KK_U2OS_IFNy_24h_R3_1_E7_1_8662	20220729_KK_U2OS_IFNy_24h_R3_2_E10_1_8683	20220729_KK_U2OS_IFNy_24h_R3_3_E4_1_8704	20220729_KK_U2OS_IFNy_2h_R2_1_B6_1_8652	20220729_KK_U2OS_IFNy_2h_R2_2_B9_1_8673	20220729_KK_U2OS_IFNy_2h_R2_3_B3_1_8694	20220729_KK_U2OS_IFNy_2h_R3_1_B7_1_8659	20220729_KK_U2OS_IFNy_2h_R3_2_B10_1_8680	20220729_KK_U2OS_IFNy_2h_R3_3_B4_1_8701	20220729_KK_U2OS_IFNy_6h_R1_1_C5_1_8646	20220729_KK_U2OS_IFNy_6h_R1_2_C8_1_8667	20220729_KK_U2OS_IFNy_6h_R1_3_C2_1_8688	20220729_KK_U2OS_IFNy_6h_R2_1_C6_1_8653	20220729_KK_U2OS_IFNy_6h_R2_2_C9_1_8674	20220729_KK_U2OS_IFNy_6h_R2_3_C3_1_8695	20220729_KK_U2OS_IFNy_6h_R3_1_C7_1_8660	20220729_KK_U2OS_IFNy_6h_R3_2_C10_1_8681	20220729_KK_U2OS_IFNy_6h_R3_3_C4_1_8702	20220729_KK_U2OS_IFNy_c_24h_R1_1_F5_1_8649	20220729_KK_U2OS_IFNy_c_24h_R1_2_F8_1_8670	20220729_KK_U2OS_IFNy_c_24h_R1_3_F2_1_8691	20220729_KK_U2OS_IFNy_c_24h_R2_1_F6_1_8656	20220729_KK_U2OS_IFNy_c_24h_R2_2_F9_1_8677	20220729_KK_U2OS_IFNy_c_24h_R2_3_F3_1_8698
A0A0B4J271	TRAV12-3	0	0	572.692	502.884	769.707	0	0	0	0	789.004	0	0	0	0	0	0	0	0	783.298	0	0	0	0	0	0	0	0	0	0	0	0	292.076	0	0	0	0	0	0	0	0	0	0	0	0	0	1047.43	1013.59	1621.05
A0A0B4J2D5;P0DPI2	GATD3A;GATD3B	324.553	588.35	0	398.354	475.981	991.066	333.497	1148.28	1032.06	461.012	525.762	0	939.553	262.059	300.097	511.63	433.781	442.965	870.552	519.202	716.348	682.696	608.14	426.281	0	619.895	418.043	431.469	0	548.563	396.984	510.094	433.932	363.551	932.08	770.552	757.366	316.512	409.264	0	364.471	452.231	220.021	377.961	536.227	907.947	657.375	690.379
A4FU69	EFCAB5	0	946.225	864.199	804.148	0	0	0	0	0	1017.01	0	0	0	0	0	353.748	0	0	0	0	0	734.982	0	0	941.966	672.533	823.673	0	0	0	0	0	408.85	0	0	0	765.854	0	0	991.883	0	734.178	0	1289.97	820.229	0	1180.36	795.943
A5A3E0	POTEF	7191.76	5801.18	6235.14	5328.94	5870.73	5067.81	7802.81	6205.86	5909.3	6227.05	5153.33	4882.36	5687.97	5300.24	4436.26	5221.32	7490.44	7090.29	4591.6	6195.08	5426.17	4886.12	4576.33	5285.82	4963.12	6323.16	5805.82	5270.17	5440.73	5700.53	5762.1	6479.91	6843.98	5593.77	4852.16	5826.86	6031.68	5603.15	6541.06	3998.07	4786.12	5249.12	4776.54	5215.8	4967.25	4082.31	4704.89	4219.11
A5A3E0;P0CG39;P60709	ACTB;POTEF;POTEJ	43964.9	52738.1	48832.7	47474.8	60516.6	41053.1	51203.5	45033	59194.7	73052.6	60031.8	61298.2	53517.4	54455.7	61086.6	61420.9	71903.8	63421	58746.9	61799.7	53032.7	65346.1	56430.7	53676.8	57229.4	49389.1	50067.5	71540.7	68864.4	64458.8	64284.1	52267.1	66217.9	66568	62347	57538.1	64092.2	72873	61620.8	47477.6	35680.4	47824.7	54190.7	62503.6	52538.1	59536.3	57216.5	55070.7
A5A3E0;P60709	ACTB;POTEF	114132	96975.4	100364	122022	118297	149916	94183.1	153579	141005	187996	134056	147009	130981	159353	159855	52193.5	89514.1	70301.4	123289	131812	143746	114674	142885	134419	109343	143158	144492	107112	67209.1	116326	129717	107064	136620	69775.6	62005	68117.5	70702.3	92964.3	79410.2	153173	160571	97657.4	191174	197381	156581	195079	132258	207118
A5A3E0;P60709;Q562R1	ACTB;ACTBL2;POTEF	3364.02	4790.76	3741.87	2808.66	3669.05	2794.27	5693.02	3851.59	1460.49	2986.03	4161.4	5364.5	3817.16	3427.35	3023.34	4273.29	4205.13	4345.25	3488.07	2399.95	4617.22	3398.19	3983.46	4501.79	4648.59	3181.09	3754.68	2560.37	3958.91	4375.19	2805.03	4823.71	3982.04	3173.66	2279.76	3510.29	2856.88	4228.94	5136.36	2884.03	3441.53	3774.74	2254.81	4015.57	2538.24	3604.85	2441.15	3824.19
A6NCC3;F8WBI6;H3BQL2;H3BV12	GOLGA8N;GOLGA8O;GOLGA8Q;GOLGA8T	0	0	0	87.9169	0	0	0	269.34	0	0	272.815	0	220.761	489.467	603.757	382.048	204.87	0	0	248.748	0	697.245	0	0	0	0	0	0	196.989	0	368.676	177.016	333.915	654.529	233.854	0	326.068	256.191	0	302.509	202.887	0	364.588	0	0	0	215.256	346.326
A6NCW0;A8MUK1;C9J2P7;C9JJH3;C9JLJ4;C9JPN9;C9JVI0;D6R901;D6R9N7;D6RA61;D6RBQ6;D6RCP7;D6RJB6;Q0WX57;Q7RTZ2	USP17L1;USP17L10;USP17L11;USP17L12;USP17L13;USP17L15;USP17L17;USP17L18;USP17L19;USP17L20;USP17L21;USP17L22;USP17L24;USP17L3;USP17L5	514.48	0	0	479.44	0	982.578	0	0	0	2995.01	2455.34	0	0	0	0	0	1707.6	3582.67	2314.19	0	0	0	0	1927.47	0	0	0	0	3156.23	2631.12	0	0	0	1553.27	2205.28	1660.92	2280.15	2102.65	2109.68	0	0	0	0	973.98	794.015	0	0	915.032
A6NDG6	PGP	0	0	206.376	0	531.725	0	559.966	0	0	0	0	0	0	0	0	0	0	0	0	0	0	0	0	143.743	0	0	0	1246.34	0	587.373	0	576.41	988.604	0	0	0	0	0	0	0	0	399.693	0	153.444	0	0	0	0
A6NHG4;P30046	DDT;DDTL	253.81	505.978	316.013	280.163	0	527.867	358.011	416.253	467.516	0	0	249.11	195.981	0	0	0	0	0	340.8	259.865	0	0	0	0	362.548	0	231.323	267.879	320.474	652.134	144.398	453.604	0	0	502.983	0	381.766	0	444.913	0	0	638.782	0	330.295	0	364.066	398.578	278.277
A6NHQ2	FBLL1	2695.89	3532.68	4941.42	3863.66	4226.59	3545.9	3515.86	3274.94	4516.19	4973.04	4002.98	4800.75	4187.69	4759.13	3883.56	3820.48	4811.29	6305.71	3241.38	3686.76	3913.27	3229.25	3672.08	4393.97	3678.48	4019.06	4269.45	2973.45	4058.86	3897.75	3823.49	3522.64	3690.17	3684.07	3354.96	3561.46	4661.26	3649.25	3930.07	2961.11	4027.5	4163.55	4136.35	3543.52	4233.31	3094.55	4275.55	4180.22
A6NHQ2;P22087	FBL;FBLL1	167.131	902.795	179.349	472.585	321.872	0	145.706	365.213	438.41	388.599	644.434	394.497	524.463	681.529	441.858	0	0	0	356.701	269.4	320.28	417.781	427.769	638.257	307.27	834.871	484.825	0	0	0	0	0	0	0	0	131.18	0	0	291.076	344.23	0	501.975	439.748	484.437	660.795	0	262.787	356.472
A6NHR9	SMCHD1	0	0	346.177	337.682	283.178	0	155.572	347.364	0	386.222	309.77	149.797	262.432	153.806	512.021	0	384.493	241.267	164.998	0	0	0	203.195	0	0	414.725	0	43.9337	385.757	0	0	124.963	0	0	0	167.254	157.304	0	253.504	0	196.188	405.982	111.471	421.91	151.666	154.166	247.444	404.572
A8MWD9;P62308	SNRPG;SNRPGP15	1528.11	1471.81	1627	1387.03	1717.68	823.256	1183.22	1300.84	770.272	1185.54	1491.86	786.964	1059.5	999.083	1182.86	189.438	0	318.225	1125.25	1228.68	1837.53	1281.59	1381.74	1431.87	1428.64	939.409	1506.69	437.391	736.213	0	687.611	1028.45	812.767	1146.91	327.136	450.108	462.841	562.472	1477.69	802.913	751.171	843.924	1170.98	1341.11	1815.15	1372.13	1653.83	1620.36
A9QM74	KPNA7	0	0	0	0	0	0	936.339	0	0	0	619.809	0	724.233	0	0	0	0	0	0	1234.02	0	0	0	0	1309.48	0	0	0	0	0	0	591.9	0	0	0	0	0	0	0	635.562	0	0	0	478.538	0	393.907	0	0
B5ME19;Q99613	EIF3C;EIF3CL	3965.72	4688.3	3666.03	4720.07	6382.78	4607.91	4841.58	4150.94	3547.67	4041.5	3796.81	3808.4	3705.98	4185.35	4170.68	2864.67	3510.63	3423.71	3232.34	4836.52	4665.75	4683.02	5122.79	4538.13	3763.05	4742.86	3585.26	5015.05	3262.93	5807.56	5577.7	4273.63	5370.09	3465.56	6370.22	3700.27	3588.11	3647.5	4685.23	4178.37	6122.78	3329.37	4393.16	2987.66	3387.98	4548.76	5806.2	5423.04
E9PAV3;Q13765	NACA	4010.71	3417.75	4064.75	4762.81	3675.09	5356.72	4781.71	4133.25	4910.5	3344.17	2974.27	2940.4	2391.88	3429.55	1955.98	1966.39	1734.42	2183.37	3982.25	2201.08	3536.43	3513.97	4076.64	6985.87	4435.78	3127.97	3171.33	2665.88	4999.75	5390.88	5316.13	2881.01	4203.09	3257.9	2636.89	2886.11	4103.03	2390.57	3884.58	4597.53	4518.51	3942.58	3530.38	4534.48	2804.67	2978.95	2166.08	3303.42
E9PRG8	C11orf98	573.435	630.336	598.537	356.93	922.888	175.674	763.15	807.457	331.522	577.522	416.332	761.935	620.104	551.211	788.028	893.818	466.307	444.143	566.47	633.923	482.962	805.62	0	308.977	898.405	442.971	259.909	720.011	634.265	336.748	755.981	784.378	683.523	347.313	425.091	302.216	370.915	512.028	416.571	437.938	543.703	1311.98	844.887	442.703	608.666	735.965	429.954	478.818
L0R6Q1	SLC35A4	0	311.841	405.012	0	469.168	0	455.929	0	0	542.003	592.149	0	245.54	448.589	0	0	0	0	464.137	611.448	841.575	582.236	399.445	0	0	0	0	0	0	0	0	0	0	238.711	0	0	0	0	0	0	0	446.786	0	0	0	249.176	497.928	0
O00116	AGPS	3165.71	2683.91	1563.62	2932.36	1926.39	2624.24	2017.85	1991.41	1865.21	2770.93	3634.82	3135.95	2535.91	3628.26	2865.44	3364.06	3058.62	2534.03	2543.69	3518.34	2960.89	2163.43	2726.95	2268.96	2563.27	2500.53	2387.68	2578.13	2333.83	2791.47	2573.29	2666.34	1573.46	2500.8	2095.87	2103.59	2175.04	2749.48	1918.75	2719.82	1928.96	2099.17	2204.33	1811.19	2349.5	2314.28	2860.74	3385.22
O00139	KIF2A	368.424	763.001	407.813	830.238	521.477	545.195	0	690.299	556.152	347.402	0	367.054	1327.42	227.557	683.331	0	254.545	1098.44	804.032	1028.8	510.045	908.422	370.609	415.583	409.305	569.308	524.324	684.483	0	0	0	899.232	658.718	437.406	468.943	364.001	0	337.252	809.158	441.762	626.494	915.634	535.543	0	384.335	586.724	379.402	466.572
O00148	DDX39A	49.4327	0	841.043	663.524	0	327.454	762.879	673.064	667.482	0	264.487	491.595	381.655	770.964	0	0	0	0	327.821	413.489	662.195	240.198	594.199	0	517.392	198.547	573.478	0	124.732	0	0	212.175	657.617	920.658	368.654	0	0	130.36	297.405	383.724	330.898	196.36	346.827	698.275	364.154	607.627	645.869	726.61
O00148;Q13838	DDX39A;DDX39B	10945.8	12042.3	11545.9	14194.5	11824.2	11960.2	11946.4	10817	10293.2	11587.6	12102.2	12221.6	13395.9	15430.5	13191.5	7517.94	8170.04	7274.17	12421.8	13140.2	14136.9	12733.9	15817.4	12147.6	11819.3	11439.9	11834.6	12473.3	8299.37	12001.9	12310.1	10318.2	11646.6	8546.7	7782.98	6502.77	7735.34	11308.2	9025.1	10931.7	11575	10232.9	11382.8	10105.2	14170.1	11438.3	13449.4	11678.7
O00154	ACOT7	1105.99	719.42	962.827	408.291	577.984	676.486	443.634	869.967	660.099	508.103	621.16	533.231	0	0	0	490.483	0	595.371	929.56	399.548	360.934	676.797	864.364	258.597	395.099	734.402	793.266	446.409	664.773	459.083	1023.97	1021.66	0	471.114	404.795	505.507	0	128.526	552.839	1122.92	1065.04	581.556	712.614	479.282	523.614	0	1030.05	735.689
O00159	MYO1C	5573.01	7587.94	6039.44	5456.16	4977.26	6661.46	4751.55	6333.47	5892.4	8200.87	8412.53	8006.58	5961.43	8324.73	7832.69	6121.46	7887.28	8213.2	7747.31	8172.55	7280.1	7536.52	7064.17	6559.67	7398.08	7876.73	6977.59	6489.82	5675.15	6963.11	5044.73	4530.69	5785.39	6737.38	3631.99	5482.49	3958.5	5555.92	7154.39	4929.51	5542.44	5722.92	7344.66	7512.26	7045.93	6643.02	6646.47	6596.07
O00161	SNAP23	0	128.876	653.834	0	731.072	742.427	477.256	346.227	93.4577	441.923	247.475	165.014	475.67	374.541	503.005	202.912	230.944	241.629	0	0	454.686	0	0	0	0	301.439	0	0	0	0	0	0	0	0	235.123	217.929	243.023	445.692	0	0	0	0	86.8478	0	0	179.134	211.414	110.229
O00186	STXBP3	0	182.095	0	0	99.7597	407.388	0	0	142.553	94.2213	0	226.91	103.092	321.451	70.2681	650.738	265.809	269.404	0	385.321	0	0	97.3717	131.918	0	0	0	0	152.363	161.007	576.883	0	566.243	316.866	560.96	63.7703	588.832	93.7573	0	0	0	0	297.949	0	0	0	184.668	0
O00217	NDUFS8	0	0	459.187	0	251.583	0	0	0	0	416.004	0	0	0	487.317	379.052	853.712	861.724	518.387	436.008	155.642	0	0	308.234	0	0	450.598	418.522	0	0	323.809	0	0	269.499	302.514	0	387.731	0	381.336	0	0	370.489	545.804	0	0	0	546.099	302.778	438.681
O00231	PSMD11	2973.63	3433	2974.53	2895.99	3416.41	2765.32	4511.39	3072.8	2218.03	2840.51	2941.52	2982.08	2947.13	3083.95	2449.85	2242.34	2869.52	2001.99	2621.83	3559.44	1882.21	3375.75	3394.74	1293.03	3016.32	2935.33	2827.27	1476.75	2064.76	4277.9	3717.03	3234.41	2949.54	2280.65	3636.82	2618.06	2628.74	2483.24	2299.63	2850.47	4191.11	2819.01	2185.47	3680.5	3706.85	2297.19	2978.43	2044.04
O00232	PSMD12	2291.49	3126.74	2469.8	2147.11	2692.39	1803.95	1456.49	1979.42	2466.94	2703.56	2688.82	1491.7	2407.85	2089.58	2504.95	1973.95	1114.41	1305.77	1711.73	1734.38	2817.49	2263.57	3593.51	2567.18	2027.89	1840.49	1636.97	2306.07	2057.14	2453.34	1047.96	1649.3	3243.52	1843.39	1583.48	1884.53	1656.27	1718.52	1286.85	2479.03	3043.61	2719.83	1969.8	2037.74	2820.54	1374.88	2731.09	2570.92
O00233	PSMD9	0	463.154	900.988	685.739	408.918	292.726	0	390.391	551.3	0	270.739	421.478	670.588	0	1423.24	475.851	0	313.631	707.137	646.76	0	0	0	0	320.553	176.459	0	206.982	314.442	299.509	361.385	289.12	0	0	269.33	399.063	285.584	290.097	366.03	337.682	412.764	777.157	322.032	228.447	272.752	0	0	0
O00244	ATOX1	0	794.89	170.26	173.49	285.58	361.474	370.25	0	219.611	0	0	0	0	0	0	0	0	0	0	325.18	0	0	0	0	0	0	0	205.844	0	0	486.96	305.354	0	0	330.532	0	0	347.098	236.034	509.031	0	0	0	0	0	523.717	288.584	126.379
O00264	PGRMC1	3186.07	4801.08	4310.32	2635.01	3864.85	5254.17	3666.08	4644.52	3718.02	4807.62	6695.89	7630.62	4894.39	6029.94	6824.96	4552.17	4650.98	6220.73	6265.07	6728.73	6050.24	3806.78	4109.88	4362.64	6066.05	5487.69	4533.46	2461.71	3223.93	3924.17	3669.64	3239.7	4303.98	4031.32	3878.84	3100.02	5257.94	3407.32	3517.42	5543.26	3598.28	4249.68	4109.64	3892.72	5738.76	3505.91	5224.6	6503.74
O00264;O15173	PGRMC1;PGRMC2	1241.61	1540.87	2261.1	1949.41	1407.51	1671.11	1442.75	1269.58	1350.01	2205.01	1359.05	1972.48	2110.74	2159.03	1250.64	1148.5	1713.94	1335	1643.41	1314.61	981.637	1126.73	784.738	1326.36	827.739	1685.37	1424.05	1346.44	1480.36	2143.16	847.955	1238.01	1726.11	1808.48	1354.79	862.591	1355.33	1388.39	965.022	1253.67	1334.52	676.215	2520.64	2023.38	1886.2	1074.29	1006.5	1899.33
O00267	SUPT5H	592.928	1009.71	616.749	680.871	669.005	459.449	528.291	560.824	548.449	655.384	271.672	139.875	476.42	0	356.549	271.068	559.974	708.567	733.419	484.875	156.209	435.925	0	652.304	538.724	625.756	752.063	0	304.149	756.6	647.414	590.902	459.425	783.936	784.066	1525.6	748.684	696.595	643.438	742.223	383.068	700.034	465.625	491.964	402.264	578.53	150.445	488.098
O00273	DFFA	0	0	0	185.212	0	0	0	429.721	0	164.001	0	0	126.149	154.908	0	0	0	248.186	0	261.256	181.115	0	154.118	189.48	0	0	0	0	214.63	810.275	373.286	465.776	358.896	0	201.193	327.83	315.624	128.686	387.473	0	296.14	198.036	152.997	85.8253	0	0	285.037	0
O00299	CLIC1	3511.79	8100.16	8164.46	7362.23	6198.52	6705.55	6870.96	6062.9	6497.78	3224.87	3310.26	3231.78	4438.8	3528.94	3466.77	3142.43	3365.4	2910.79	4262.77	4011.81	4877.24	5579.5	4373.4	6052.63	4429.28	5403.51	5169.17	9475.58	8759.75	10633.4	8177.16	7835.89	10204.4	6107.29	5931.83	6598.91	4914.02	5943.93	6374.95	5907.58	8460.63	6480.85	4882.25	3170.55	4499.62	4695.02	3798.01	3510.6
O00303	EIF3F	3973.34	1749.44	3606.73	3067.02	2758.46	1979.54	2005.28	3125.4	2121.81	1980.03	2823.52	2005.36	3110.33	3248.62	1974.23	2481.79	2908.16	2711.4	3287.83	2606.96	3724.95	3518.01	2121.23	3794.31	3243.07	2942.83	2948.77	2786.75	2832.43	2155.97	3837.52	3130.61	2508.54	3175.01	2835.11	2942.21	3501.13	3199.15	3066.94	3803.94	3843.75	4005.11	3144.79	2754.25	2227.73	3441.29	2342.58	3922.72
O00410	IPO5	1142.33	1666.7	1839.57	2931.04	2040.27	1957.71	2410.41	2039.68	1437.7	2371.42	1605.97	1474.99	1548.95	572.388	1326.79	1839.87	1564.56	1772.64	1808.78	2273.67	2541.07	2076.07	2226.03	1484	2240.66	2206.31	1280.02	2251.95	2058.85	2069.22	1898.5	2025.13	2478.77	2107.99	1885.39	1492.4	1361.03	1108.75	1497.73	2506.86	2048.18	1768.35	1783.57	1599.75	1817.08	2304.36	2517.26	1795.21
O00425	IGF2BP3	0	0	866.779	0	0	177.869	0	0	0	0	0	284.545	0	0	0	0	128.836	227.17	0	0	473.312	0	0	0	0	338.957	0	0	0	0	0	0	0	0	0	125.25	0	0	626.639	0	0	0	0	0	0	0	312.24	0
O00425;Q9Y6M1	IGF2BP2;IGF2BP3	1367.84	561.01	552.057	458.341	436.532	677.049	921.04	636.624	608.985	708.005	377.166	420.912	382.953	145.227	497.08	417.423	333.707	411.308	648.062	351.585	315.139	479.806	487.515	432.863	428.769	484.225	546.888	307.357	482.184	682.257	688.198	262.206	791.408	269.513	506.903	393.177	642.854	386.059	429.249	571.57	533.053	1209.95	494.801	807.534	211.884	916.134	663.511	292.859
O00429	DNM1L	605.442	1227.45	371.982	1164.02	1190.44	547.835	971.593	673.277	835.933	762.509	0	0	863.904	591.499	710.199	521.669	548.298	844.038	429.472	1000.61	268.537	461.644	1229.6	877.09	735.457	943.022	1086.19	1127.95	444.53	921.018	852.784	1560.77	693.742	634.858	934.536	420.368	503.144	706.884	890.3	898.681	851.549	1224.45	653.471	527.599	432.613	0	986.957	661.747
O00461	GOLIM4	476.168	0	0	538.618	229.599	0	347.531	251.178	303.774	217.799	198.827	142.039	246.73	318.727	321.509	343.058	78.966	430.548	105.324	322.232	0	418.612	0	183.271	0	250.498	0	338.976	581.219	305.777	288.252	0	151.715	351.468	248.84	282.887	0	287.634	333.013	433.591	446.263	329.033	159.6	0	410.808	559.962	65.7185	382.326
O00468	AGRN	1082.47	0	0	0	0	0	0	0	1102.1	0	546.889	743.038	0	0	0	0	0	871.65	0	924.12	0	1504.11	0	0	0	0	0	676.748	0	0	0	0	0	0	0	639.321	0	0	0	0	0	0	0	388.812	1067.06	0	0	0
O00469	PLOD2	1302.63	1314.56	1510.68	1724.24	1138.67	1356.92	1233.76	1036.86	1021.95	1170.36	1785.49	2457.26	1815.78	1861.92	2009.16	1989.98	3287.37	2743.29	1130.67	879.623	1524.58	1557.34	830.55	1830.93	1713.73	1720.54	886.587	1617.53	940.169	1784.75	706.426	892.746	2401.06	1831.45	1231.48	1482.93	1606.72	2270.06	727.176	2051.98	456.135	1237.4	1429.72	1619.57	1461.51	1417.95	1267.23	1554.32
O00483	NDUFA4	1214.91	1232.41	1788.11	951.125	956.318	0	1095.9	851.941	1001.9	1239.93	1461.12	1398.19	694.647	1368.94	635.21	732.057	0	475.187	1340.31	957.927	1379.67	379.75	0	0	922.191	785.503	1296.75	584.815	631.843	548.682	484.18	907.507	308.526	442.787	0	607.804	1043.39	655.63	797.294	399.402	741.081	673.555	1145.95	1479.17	1121.9	1166.27	1545.63	2013.28
O00487	PSMD14	1472.6	1218.13	1170.63	1147.2	1160.82	2301.94	1188.93	1417.43	638.254	815.142	795.126	1395.9	1060.6	1439.57	1013.72	1534.83	746.769	1066.06	1110.22	949.367	1193.89	1414.33	1846.45	888.538	652.744	1635.37	1386.48	904.365	1017.4	1021.63	1323.33	1299.67	634.884	742.644	815.723	1341.58	911.043	1377.63	831.416	942.427	1642.32	578.416	979.07	1443.22	1469.32	753.663	1189.07	855.433
O00505	KPNA3	669.436	192.019	491.569	360.684	867.68	258.81	402.879	617.901	164.251	290.148	137.525	633.792	359.774	359.337	296.077	569.679	200.835	0	403.821	0	307.643	499.492	464.883	567.429	417.766	464.879	813.419	760.353	0	494.109	0	716.188	467.978	0	316.946	360.537	375.476	595.86	492.991	381.214	693.543	552.038	515.902	513.633	360.625	445.288	813.211	516.016
O00541	PES1	1762.77	2712.08	2223.69	2937.19	2470.65	2576.01	3384.58	2192.82	2068.9	2744.72	3701.55	3546.37	2717.47	2541.44	4469.32	2859.17	2545.44	3549.52	3558.58	2837.54	2107.61	3456.88	1988.2	4383.76	3024.17	3220.25	2650.76	3226.42	2982.9	3334.68	2361.99	2087.42	3755.38	2864.92	3308.98	2482.88	4002.64	1848.78	2862.34	2982.5	3236.24	2752.56	2281.22	3230.25	2472.29	3899.73	2666.96	3030.07
O00567	NOP56	3750.2	3988.57	4216.13	5379.29	3858.39	4188.01	4068.28	3528	6562.85	5230.65	5124.64	5641.65	5684.23	5645.49	5116.74	6693.82	5467.02	5996.71	4914.97	4581.45	5066.33	4984.67	4179.52	4865.26	5330.6	5441.61	4129.97	4082.61	4654.32	5374.36	3022.41	3150.11	3860.18	4676.47	6155.56	4160.8	4823.35	4243.36	5466.18	4392.44	4389.07	3350.94	4950.89	5667.86	3868.01	5274.29	4974.02	6206.11
O00571	DDX3X	6446.39	8265.98	6952.43	6193.55	5517.89	6640.87	5859.14	4615.14	5042.59	5182.17	4613.12	4999.08	5494.83	4719.3	5080.89	4791.24	3993.08	4767.59	5336.24	3967.61	6132.29	7225.18	5870.26	6148.04	6079.4	6386.44	6082.4	4235.43	6002.03	7254.65	7484.76	4807.57	4372.31	3499.58	5090.3	4977.18	6295.38	5282.54	7011.24	6516.29	5365.48	6228.53	4782.68	7142.8	5993.62	6396.46	6200.91	7471.7
O00571;P17844;Q92841	DDX17;DDX3X;DDX5	2614.93	3332.43	2664.84	3529.57	2349.92	2914.74	1409.1	2268.58	1614.08	3202.03	4205.4	3678.68	3484.88	1196.24	3263.92	2622.46	1840.66	2188.64	3356.07	3215.67	3512.4	3038.77	2437.56	2319.49	2908.67	2130.58	3467.18	1015.12	1448.02	1575.37	2021.58	2595.51	2683.17	2579.63	1947.91	2898.18	3632.01	2479.28	3308.65	3635.94	3572.58	3183.05	1814.26	3339.36	3310.41	3067.71	2052.03	3517.95
O00592	PODXL	0	709.288	0	784.22	0	520.695	436.04	0	0	825.006	1009.55	0	379.573	1181.18	1078.14	0	1269.35	993.743	283.459	618.398	509.534	483.4	0	287.486	1129.04	704.814	695.307	496.282	0	0	672.835	450.286	667.833	0	0	1222.01	679.985	0	711.236	461.037	346.546	990.173	968.981	0	769.99	0	890.592	0
O00622	CCN1	0	761.196	0	0	0	227.173	0	0	0	0	422.876	216.18	0	583.187	254.933	382.167	313.549	0	0	0	0	0	385.565	0	95.5316	0	0	341.542	201.478	507.944	457.923	411.027	0	437.219	0	0	293.33	0	483.486	535.266	489.647	557.456	0	0	206.635	320.372	156.219	0
O00764	PDXK	769.664	527.379	1000.92	1024.53	356.296	225.204	208.075	1123.89	0	0	291.675	0	0	0	155.479	0	0	0	379.749	201.5	594.055	451.054	0	0	529.752	703.471	0	703.536	199.929	0	0	378.372	516.651	536.825	620.563	506.446	738.005	589.121	156.66	280.693	482.645	626.706	270.186	0	513.326	0	696.625	307.441
O00767	SCD	0	1417.05	1417.55	706.854	0	842.007	0	0	1366.18	679.005	1712.33	1375.48	598.083	1002.6	1296.04	1134.36	1198.6	961.719	1242.03	1264.59	1733.86	1460.98	1574.2	1239.79	0	932.132	2011.04	1215.33	1243.68	644.604	0	0	0	0	717.241	613.181	0	1473.4	855.362	0	1018.22	0	1510.44	1442.12	2113.38	2251.54	1248.96	1631.99
O14497	ARID1A	0	0	0	0	161.829	238.114	0	0	0	0	264.015	0	154.307	0	268.968	43.629	0	150.112	259.657	0	92.9721	0	360.131	171.512	0	0	0	118.431	0	0	0	0	0	0	0	361.592	63.821	92.0873	0	0	0	0	332.037	317.292	0	0	0	117.873
O14531	DPYSL4	938.416	955.399	1089.93	807.667	0	740.165	732.857	861.893	846.114	207.002	700.272	0	0	464.726	806.905	814.802	0	0	788.71	815.731	1042.01	343.233	361.704	480.234	461.88	340.304	794.258	1436.68	961.43	747.02	1152.12	1085.34	863.715	1214.46	798.243	530.409	0	517.107	504.446	0	567.078	563.918	797.54	0	787.467	790.801	0	1353.72
O14548	COX7A2L	301.829	0	0	0	0	0	335.063	410.133	0	301.002	326.877	369.372	0	0	0	0	0	0	0	0	0	0	223.313	0	0	0	0	0	319.006	0	0	163.74	0	265.113	130.645	0	0	315.222	0	0	0	388.825	172.528	357.603	0	0	0	0
O14556;P04406	GAPDH;GAPDHS	7242.5	5981.54	5999.07	7898.45	9179.36	12221.3	9863.66	10132.1	9295.06	7165.03	6773.86	7213.46	6131.74	5110.88	6481.31	6472.39	5907.44	5279.92	9036.05	9145.3	7603.15	9035.42	10325.8	10426.3	8476.03	5436.75	9991.01	10725	11857.5	11872.4	9084.79	11506.1	11637.1	13692.4	12029.8	12687.3	10889	11357.4	11620.9	12365.1	14306.6	12249.1	8791.33	8604.55	7532.77	9209.05	10082.7	8601.03
O14561	NDUFAB1	237.347	0	0	429.034	0	375.819	0	0	0	305.002	626.093	440.239	0	0	515.237	417.422	0	0	452.236	0	0	0	0	213.981	595.972	0	361.025	252.37	0	0	353.314	237.865	166.958	0	0	39.2088	0	0	0	146.892	0	0	429.694	317.292	0	326.763	384.386	298.934
O14579	COPE	838.259	0	432.099	797.114	0	0	0	575.409	0	0	626.095	625.997	0	0	717.246	372.614	468.877	487.363	341.882	0	306.687	0	0	426.329	0	0	484.04	0	0	579.841	655.937	808.743	661.259	269.512	437.66	622.982	735.683	0	650.66	0	0	333.278	0	0	0	0	346.539	0
O14735	CDIPT	487.043	0	394.694	407.935	237.984	796.105	0	0	195.36	338.002	227.556	437.018	284.962	0	234.92	262.952	0	349.26	213.135	243.189	0	0	0	0	417.18	0	179.176	0	261.672	474.416	506.93	390.542	312.883	0	513.435	484.663	281.974	0	114.884	644.287	0	525.275	266.931	133.939	354.959	350.638	0	174.986
O14737	PDCD5	1112.28	1205.27	1045.72	1628.22	1189.46	541.126	840.263	1408	586.429	1028.67	803.72	1505.66	1081	663.554	540.091	477.686	0	421.896	908.934	388.972	1156.89	927.15	1434.92	615.212	802.391	1000.59	452.719	1188.96	644.58	1150.25	545.803	1228.08	664.701	859.88	930.133	610.261	994.733	1368.83	804.996	921.332	1322.51	908.831	896.418	442.463	1023.99	912.766	824.473	928.684
O14744	PRMT5	0	721.149	851.152	534.878	0	0	285.13	476.306	511.343	464.998	0	570.369	588.478	667.54	293.067	0	401.271	397.13	155.821	0	0	616.754	783.103	798.371	545.345	405.995	293.168	502.491	912.355	555.213	0	681.764	443.055	787.117	0	454.881	432.507	412.346	683.287	0	668.904	615.985	0	534.107	433.417	459.511	844.461	363.066
O14745	SLC9A3R1	0	586.998	0	0	405.254	0	0	247.304	0	0	0	184.687	525.999	177.5	258.754	0	0	0	0	0	460.031	0	0	0	0	316.091	316.9	349.655	743.857	986.485	0	380.586	308.939	170.508	0	203.668	264.568	0	394.784	381.047	418.377	0	275.613	166.448	222.807	0	204.611	0
O14773	TPP1	0	0	565.015	274.627	0	0	563.615	420.15	681.254	0	353.584	526.746	608.03	567.84	249.429	0	0	0	338.227	0	0	341.406	0	0	0	400.176	599.475	0	0	0	1003.66	0	0	0	0	0	0	1140.63	0	0	235.789	976.54	388.402	648.672	645.443	0	376.1	560.093
O14776	TCERG1	1088.57	1022.53	623.288	782.746	1349.19	730.337	852.329	890.788	1404.69	595.314	1199.75	1515.93	1012.41	951.251	813.889	0	835.451	247.813	993.354	1394.27	1178.03	644.376	788.371	538.442	726.175	1291.67	1012.87	0	0	278.501	1101.66	1107.65	642.624	643.862	365.528	822.989	1171.06	776.439	490.848	780.199	1302.37	1227.52	268.206	782.808	954.371	1199.69	805.902	1149.02
O14777	NDC80	0	0	0	222.723	0	0	0	0	0	0	0	0	0	0	214.493	33.0164	0	0	0	0	0	298.306	0	0	0	200.415	426.544	0	749.734	0	0	0	290.533	0	475.547	0	272.691	370.71	0	0	354.107	0	0	0	0	0	0	373.061
O14818	PSMA7	1944.05	2595	1432.66	2764.72	2013.26	1718.35	1700.14	1678.31	1941.36	1308.3	2043.43	1806.65	1928.56	2496	1690.73	2162.07	2426.76	2382.45	3067	1363.55	2200.75	3176.44	1398.33	2736.42	959.849	2939.78	2218.21	2055.68	1940.83	3119.17	2504.15	2660.9	2890.9	2178.43	2575.85	1400.56	2672.27	1997.92	2039.79	1494.81	2111.9	2105.86	1220.49	2380.88	1662.79	1937.61	2131.59	2181.14
O14818;Q8TAA3	PSMA7;PSMA8	2219.49	1537.68	2704.69	2142.06	2174.93	1770.31	2522.39	1925.93	265.374	1902.49	1525.32	1342.9	1826.15	1204.79	1580.37	1903.56	1966.22	1678.22	2361.36	1546.12	2243.35	3205.03	1301.67	2997.44	2220.29	1308.96	915.719	1606.11	1032.96	1354.29	1910.51	2039.71	1535.38	1559.1	1395.45	1634.08	1659.24	1277.04	1497.3	2213.69	2965.04	2466.5	1365.16	1265.24	1750.54	1717.3	1418.63	1477.83
O14828	SCAMP3	691.696	989.728	1129.27	546.728	900.781	1307.54	376.289	799.948	1333.67	887.303	1267.42	845.334	1109.61	835.396	979.777	626.495	1220.82	995.162	715.763	768.992	791.638	2888.82	1043.6	545.175	485.256	1180.04	726.366	949.268	928.938	1243.07	1390.82	466.602	505.993	717.368	780.801	1359.56	834.514	1005.84	1300.53	535.652	529.465	1124.18	1375.26	1353.68	1253.71	1373.71	868.324	1155.14
O14880	MGST3	295.071	296.747	442.651	251.98	237.562	156.119	186.108	195.951	438.189	443.037	754.992	437.212	389.395	486.235	704.778	13.5887	90.9777	212.713	178.705	403.919	321.941	338.415	0	0	576.664	466.541	399.341	234.686	0	337.48	371.755	372.572	868.588	114.093	0	0	303.104	512.465	330.312	437.626	282.376	149.978	637.729	526.914	401.363	523.481	745.091	391.98
O14907	TAX1BP3	0	0	0	0	0	0	0	0	0	0	206.183	0	0	0	0	0	0	289.217	0	0	0	0	0	0	0	0	0	366.572	360.167	0	0	485.69	151.183	216.711	239.081	0	0	0	0	0	0	0	0	0	0	0	0	0
O14929	HAT1	1313.6	1187.82	1322.07	1175.51	1464.2	1247.5	1502.43	1336.83	1365.54	847.402	510.063	694.809	839.618	749.093	477.215	600.442	1141.14	804.651	1012.14	978.355	1205.96	654.303	981.4	1416.98	1579.64	1039.38	888.583	1551.01	2016.67	2578.97	1602.57	1837.87	1266.48	1249.99	1702.23	1229.2	917.588	1415.72	781.186	1394.67	1187.98	1562.01	713.094	1001.31	1277.6	1532.08	904.857	525.556
O14950;P19105	MYL12A;MYL12B	8706.54	10429.5	6920.4	10147.9	10437.6	9208.37	9490.61	7815.34	8961.75	5283.24	6349.56	5641.25	7363.49	5064.57	5708.81	7123.47	7120.67	6816.18	7561.6	9976.38	6779.83	11213.9	6408.72	8041.31	7785.25	8198.61	6468.13	10899.6	9540.65	9673.86	9672.24	11030.6	10948.2	11163.5	9561.61	7175.87	7414.96	8633.85	7482.86	11688.2	9959.43	9530.18	7738.6	6831.88	7783.62	8062.45	7715.18	6987.23
O14964	HGS	230.807	430.267	598.17	938.838	255.149	0	633.73	608.194	902.926	312.793	439.44	285.981	0	344.565	502.071	334.269	404.225	184.537	563.729	0	373.852	0	467.449	417.34	166.625	858.849	807.781	886.661	101.149	615.546	980.845	441.518	537.415	672.829	515.863	458.118	15.9683	354.499	335.078	614.427	341.625	0	296.195	538.629	240.475	784.306	339.178	354.773
O14974	PPP1R12A	0	171.208	0	195.762	103.354	0	0	0	0	0	0	0	0	0	0	0	85.5387	157.118	113.6	0	206.471	0	0	0	0	0	0	0	204.34	0	0	0	0	0	0	0	169.417	59.0303	0	203.612	0	0	0	0	0	0	164.399	0
O14979	HNRNPDL	8816.07	9599.9	9724.76	7924.22	6596.28	6971.81	9868.74	8442.02	6315.24	9618.95	8717.39	6574.23	10908.1	10630.1	8071.43	8211.3	9979.26	4437.15	11097.8	11440	12258	6249.68	7773.6	7686.81	6069.52	8204.31	7627.74	3907.61	6890.88	4391.96	6938.6	7364.94	8651.63	4771.49	8299.53	6399.9	6125.92	6949.49	5018.96	6447.77	9393.11	11478.2	8340.49	8797.17	7439.66	9438.59	9886.13	7752.97
O14979;Q14103	HNRNPD;HNRNPDL	928.809	1631.06	1799.34	1709.11	1747.48	935.243	0	978.194	0	308.001	286.645	0	577.807	988.615	1201.84	0	0	176.131	1765.67	1456.36	2902.65	1133.92	1578.92	1734.72	2107.42	3712.37	2060.52	0	0	0	397.862	0	0	0	0	0	146.208	0	413.582	1583.82	2099.44	2831.65	1579.88	2195.03	1926.61	1560.71	1673.56	2373.25
O14979;Q99729	HNRNPAB;HNRNPDL	0	0	5400.6	5314.88	5589.23	5153.88	5414.54	7158.34	0	7751.06	0	7122.21	6902.15	7070.91	7170.19	7553.7	7344.71	9599.16	6001.33	7001.08	5412.89	6785.56	0	5052.24	4898.55	6506.08	0	5571.89	6213.98	5653.84	5362.7	0	5188.85	0	6098.5	6807.07	6298.57	6077.76	6209.98	6351.25	6400.4	6017.11	5874.64	7946.58	5586.51	5434.14	6057.93	6396.71
O14980	XPO1	3065.01	2040.91	1937.7	1965.95	2333.8	3300.91	2962.68	2082.2	2653.47	1651.04	2475.99	2147.92	2478.87	1792.02	1326.83	2199.72	1745.69	1691.62	1834.84	2410.52	1816.21	2346.85	2340.09	2025.02	3984.88	2248.19	2551.89	3229.2	4065.16	2831.65	3591.5	2440.46	2568.8	2640.74	3241.89	1933.51	2173.03	2058.68	1689.73	2371.17	2834.31	2558.49	2661.01	1991.59	2480.53	2669.65	2048.77	3644.67
O15020;Q01082	SPTBN1;SPTBN2	292.225	172.736	0	331.74	0	0	354.952	0	0	344.003	116.921	0	0	0	231.517	0	0	0	0	341.856	179.907	562.469	0	210.714	233.422	0	302.192	0	0	0	0	0	0	0	0	0	0	0	0	0	241.953	130.413	313.589	408.317	238.095	195.462	259.016	368.2
O15031	PLXNB2	0	0	1111.56	671.383	1010.01	571.141	283.456	869.466	740.33	893.484	832.411	468.173	839.159	1167.16	806.195	636.014	1433.02	997.637	795.488	778.883	720.493	627.904	743.455	957.623	695.552	769.701	1040.77	543.445	0	598.751	0	0	0	0	1558.16	876.654	0	330.682	452.954	898.825	512.372	947.974	768.061	660.444	750.341	0	621.155	296.594
O15042	U2SURP	0	1175.25	1178.35	533.696	304.35	1444.07	545	724.468	612.344	697.042	749.806	492.297	838.484	572.593	876.876	969.628	459.41	575.377	730.221	0	813.893	991.476	440.871	390.624	687.261	495.184	607.733	1964.05	299.422	780.355	0	838.145	507.879	1099.95	620.709	365.973	913.039	1328.06	578.193	834.482	635.756	620.146	708.291	659.726	723.162	1383.44	838.083	628.283
O15127	SCAMP2	109.108	0	0	0	472.659	0	456.378	181.621	323.506	278.35	0	412.187	400.513	334.746	313.275	0	0	261.207	281.289	514.378	228.98	0	349.261	803.352	0	204.213	476.481	0	0	264.888	432.282	341.492	0	0	0	0	202.313	300.63	0	0	249.826	236.142	0	559.648	212.57	0	0	0
O15143	ARPC1B	337.5	930.941	651.375	788.909	240.704	325.615	408.501	0	0	192.001	741.759	547.615	559.786	363.604	531.126	290.074	482.607	984.735	302.933	918.563	403.28	499.573	0	563.539	306.263	361.823	78.8908	671.107	823.238	677.739	1102.96	857.423	358.895	864.641	646.692	388.819	1053.63	407.308	486.69	734.459	820.372	830.78	686.859	785.426	397.555	204.414	345.356	507.946
O15144	ARPC2	1636.39	2117.67	1934.14	2164.67	1935.39	1669.52	2966.48	1238.95	1694.8	1017.74	1272.28	1596.76	2024.57	2317.29	1430.64	1721.35	1350.37	1522.41	1882.78	2462.39	1455.88	1462.06	1327.84	1915.96	2123.95	1122.47	1132.16	1352.86	3007.98	1956.79	2395.23	1862.9	1917.54	2872.22	3016	1325.52	1118.76	2163.62	1808.55	1327.75	1473.27	2486.26	1837.71	1696.86	1636.9	1527.55	1443.53	1837.08
O15145	ARPC3	1259.53	795.765	407.046	1393.44	768.296	815.859	680.051	342.454	519.677	437.849	960.467	581.915	861.324	1216.92	706.63	570.377	304.058	0	831.68	762.78	778.411	1082.36	627.588	583.361	424.217	1400.01	1025.22	377.076	1102.38	917.387	1391.69	706.467	1024.52	536.334	541.67	633.82	675.753	910.167	1295.21	1213.83	833.996	784.125	845.105	495.898	795.541	478.228	898.352	935.243
O15160	POLR1C	445.113	659.475	547.584	369.269	838.636	0	0	0	0	335.774	725.854	0	392.115	709.813	472.321	528.171	320.259	280.637	436.56	655.962	0	0	780.241	316.654	0	423.276	0	427.574	255.707	565.677	228.06	632.992	0	0	334.866	509.71	243.692	271.15	381.668	0	0	538.798	725.999	320.358	274.282	294.34	475.741	0
O15162	PLSCR1	0	0	0	0	0	0	0	0	0	239.002	0	0	0	0	0	124.991	108.772	138.104	284.542	0	83.3128	0	0	0	0	0	58.834	0	0	0	0	0	0	0	0	0	0	0	42.8204	0	0	0	0	0	0	0	0	201.721
O15173	PGRMC2	1217.57	2371.35	2567.19	1730.38	1028.25	1983.83	1769.37	1078.08	662.867	1677.03	2114.49	2701.82	1488.93	1130	2156.44	1233.08	1909.91	1108.44	1225.65	1744.25	2237.41	1523.72	1679.93	2931.73	3029.55	3538.54	2522.19	1191.09	362.062	953.092	1517.56	1422.24	1454.29	933.65	1291.69	911.102	824.805	1018.51	1438.45	2595.81	1942.74	2584.69	1439.24	1643.77	1477.82	2264.43	1739.26	2832.35
O15212	PFDN6	877.431	878.998	201.048	0	0	15.1679	936.805	276.505	0	0	0	381.853	0	0	406.683	270.542	219.461	0	826.906	0	274.701	0	277.376	611.342	0	341.396	0	519.586	436.363	83.7641	462.587	0	0	0	567.641	506.875	126.461	237.28	648.099	181.873	0	432.889	271.499	272.028	800.726	785.228	441.223	630.799
O15213	WDR46	0	0	0	0	330.458	0	309.054	0	0	0	341.963	471.379	564.293	137.696	246.27	0	171.078	199.149	0	0	0	0	0	0	0	195.035	78.8907	248.14	366.047	0	0	212.419	0	449.921	0	0	0	0	93.9958	0	277.238	388.825	0	0	66.6231	0	0	181.062
O15258	RER1	79.573	140.635	0	362.218	0	0	408.502	0	0	435.003	0	388.699	172.329	253.878	0	0	0	280.209	408.96	0	397.244	0	136.818	0	549.619	0	437.243	0	0	0	0	292.077	0	226.611	0	0	169.416	279.804	181.725	222.52	239.432	0	486.119	572.166	488.207	0	76.8771	545.618
O15260	SURF4	3057.04	2651.3	2861.27	1452.69	2322.08	1682.63	1264.48	2797.33	1251.99	2763.44	2329.27	3519.4	1327.62	1884.98	2004.82	3685.73	1890.35	2125.88	2487.56	2565.9	4669.28	1542.04	2600.65	5317.09	2954.84	1413.47	2575.1	911.206	760.08	2224.02	1197.39	1437.28	1781.68	1739.7	2570.58	2353.45	1319.21	2338.39	1558.76	2307.24	2387.38	1882.47	2171.84	2327.73	2211.54	3582.09	4462.23	3290.6
O15269	SPTLC1	0	295.45	412.012	218.259	185.159	0	0	367.228	0	273.807	0	149.125	127.748	369.059	337.558	0	370.818	224.598	318.043	126.832	0	0	0	317.716	0	257.599	292.481	146.856	0	264.945	310.284	0	57.8165	0	263.421	235.715	0	0	142.63	0	0	0	278.792	0	224.128	0	0	91.415
O15270	SPTLC2	0	0	0	0	0	0	0	75.905	0	459.003	0	0	0	154.908	86.2514	0	499.503	144.108	0	0	439.504	0	0	0	0	174.859	0	0	85.264	0	0	0	244.521	0	0	0	0	64.9333	0	0	0	262.034	227.868	0	186.764	0	191.603	0
O15294	OGT	0	0	0	0	218.945	410.247	0	0	715.421	463.004	511.687	638.883	0	281.847	0	330.166	413.965	750.562	219.627	387.715	0	0	762.723	0	0	656.394	0	0	255.792	0	0	0	0	0	518.661	0	498.966	0	0	0	0	580.823	370.013	310.79	326.563	0	0	346.328
O15305	PMM2	195.441	657.217	0	0	390.198	0	625.857	0	171.988	0	0	116.077	0	479.301	0	0	271	212.325	321.361	0	0	0	0	0	0	0	0	342.849	594.094	573.652	201.76	289.502	0	622.184	524.011	470.808	691.689	0	570.848	0	391.177	428.969	0	308.374	0	0	0	287.287
O15347	HMGB3	538.55	755.846	426.599	579.326	499.685	0	506.742	502.609	519.504	412.807	0	291.035	282.294	369.655	180.186	857.182	526.954	474.397	644.155	0	442.284	780.54	722.306	455.703	645.838	384.403	583.195	1413.45	613.518	1207.56	585.349	848.169	757.373	0	579.31	558.29	513.225	866.265	522.331	955.352	556.295	730.893	0	526.476	336.904	438.26	820.489	331.475
O15355	PPM1G	1880.03	839.42	1791.27	1677.49	1645.87	463.312	1777.76	626.805	896.217	362.567	675.256	1692.96	607.15	637.575	636.53	408.482	895.051	704.82	1166.69	1083.12	609.17	626.411	991.722	1097.97	1009.89	1599.83	2002.26	1827.7	1366.65	1347.62	1424.32	1664.11	1658.29	1435.77	959.875	1126.61	1326.64	1315.4	1515.87	1160.63	1484.29	1369.43	961.589	809.322	790.036	1291.33	1609.56	778.508
O15371	EIF3D	1799.98	1246.11	1610.43	1737.49	2323.85	2122.64	2027.17	1401.89	1305.75	1163.32	1034.62	1106.55	1460.6	619.7	641.259	1199.07	854.189	723.949	1829.13	1574.5	1949.2	2018.21	912.768	1391.69	1323.65	1318.94	1158.19	1435.05	1063.46	1257.72	1003.66	2172.28	1419.51	1358.61	1303.9	1284.22	970.811	1592.71	1819.95	1457.37	2143.89	1259.56	1406.36	1184.78	956.585	1508.5	696.482	950.015
O15372	EIF3H	473.804	499.184	407.667	897.349	1006.81	734.225	592.623	0	643.01	655.247	0	582.627	402.872	504.139	209.926	499.663	0	178.019	350.489	413.52	519.373	459.913	482.493	113.277	713.925	0	0	244.683	642.068	601.173	414.463	681.523	430.788	768.416	414.93	326.631	0	286.28	742.692	652.988	0	0	275.828	389.295	327.278	0	552.51	0
O15400	STX7	1773.13	525.214	592.356	718.514	1334.69	1275.77	1675.9	768.919	1172.48	1025.06	1190.02	1293.06	1314.23	1135.9	1812.83	1921.41	1952.63	1849.84	1385.03	1025.83	843.965	732.813	866.796	525.106	1702.3	837.238	539.301	737.603	750.138	1165.58	1676.93	0	1096.81	1023.37	818.318	1144.81	1521.89	943.805	806.495	0	1303.47	843.108	1875.16	1366.9	1473.83	2247.86	1350.99	640.923
O15446	POLR1G	514.481	0	241.203	0	0	0	283.043	137.119	0	349.003	458.885	0	165.571	0	346.14	0	0	414.309	0	198.721	391.207	0	0	0	0	92.8098	0	367.983	295.485	0	0	170.379	306.31	203.51	141.097	0	355.078	229.038	246.478	215.247	134.838	286.185	313.59	185.954	219.529	0	0	404.656
O15460	P4HA2	2997.03	1662.51	2644.84	2635.21	3627.59	3354.44	2322.62	2535.82	3552	3200.8	2357.24	3711.63	3766.25	3113.14	4052.71	2942.84	4254.98	2884.05	2354.86	4124.66	3088.12	2774.65	3587.56	2025.92	1867.8	3386.09	2782.43	2079.43	3062.73	3256.89	2695.16	2278.06	2707.95	2205.01	2226.22	2427.52	1623.46	2409.12	1912.07	2012.31	2882.44	2254.04	2500.59	3245.39	3653.54	4364.67	3497.94	3038.13
O15479	MAGEB2	545.174	602.719	632.267	428.086	758.771	592.077	682.892	372.526	1100.57	768.164	617.443	650.536	381.382	484.67	468.537	321.727	378.265	764.532	845.575	602.766	1044.89	606.873	350.917	706.224	1330.56	982.411	695.487	1355.25	972.922	668.018	456.289	539.441	1202.99	1280.61	314.412	725.38	925.456	520.347	821.26	620.857	671.473	779.825	572.593	770.906	386.993	741.461	590.192	620.602
O15498	YKT6	1106.13	598.438	866.039	702.909	758.03	0	624.275	509.067	874.545	0	0	1880.68	1020.09	0	998.673	786.779	0	0	0	437.043	141.647	0	0	0	0	0	449.216	0	972.37	552.606	0	795.705	1010.65	551.4	0	0	1338.11	0	436.964	0	403.056	587.735	0	1090.86	581.583	0	1941.45	418.569
O15511	ARPC5	964.479	865.208	632.026	1212.09	855.383	494.876	563.028	916.982	486.378	734.004	675.126	686.129	1311.05	414.164	786.474	1221.61	423.469	762.569	689.173	437.741	958.696	0	350.694	347.923	591.004	655.047	546.885	898.101	1152.53	219.888	1362.57	804.318	1319.89	755.736	693.723	615.359	1310.08	551.343	572.33	600.655	873.296	720.893	1400.85	482.439	802.754	678.894	929.622	469.059
O15533	TAPBP	1278.27	1546.31	379.931	0	1489.35	1632.16	0	0	935.521	1982.37	2930.15	2601.87	2032.27	1507.18	1878.04	3078.65	2444.53	2125.49	2438.33	2280.32	2088.72	1967.55	2748.86	2135.2	1857.2	2974.05	2300.96	1006.03	0	842.993	0	1414.26	1273.82	1566.58	935.703	1153.57	2121.95	887.207	1127.09	1127.35	0	594.364	1211.8	664.557	1146.67	817.047	850.316	704.312
O43143	DHX15	6831.9	7341.25	6710.58	6863.43	7548.91	6596.18	4945.48	6318.87	6479.92	6861.14	6500.47	5503.8	6559.16	6081.06	7089.07	6498.12	6563.13	6326.09	5559.1	8112.74	6597.33	7651.74	5325.97	7845.74	7354.25	6194.98	5848.03	6590.04	6549.41	6854.12	5753	5081.37	6598.36	5994.6	8109.68	7725.7	7916.76	7216.18	6970.15	6941.13	7947.72	5408.52	6754.68	6020.85	7419.81	8607.25	5132.28	6858.5
O43143;O60231	DHX15;DHX16	654.419	1091.45	662.983	1017.49	242.063	873.565	387.081	821.488	524.104	1248.01	587.12	761.293	545.144	0	998.697	448.08	269.287	482.36	966.14	569.758	711.174	0	327.105	0	1286.31	0	550.897	565.366	213.16	706.353	852.565	521.092	648.113	839.339	440.273	520.605	396.852	265.635	372.849	929.344	814.068	766.78	1031.91	0	332.024	1001.18	803.071	748.552
O43148	RNMT	1439.47	1563.52	1048.66	1451.84	1920.24	1903.25	628.627	849.081	1181.47	878.951	1128.38	1061.05	637.844	982.149	920.769	1433.9	1349.38	972.086	1016.54	1783.99	1361.99	1570.14	1128.36	1211.31	1064.18	2398.39	2059.72	957.27	1168.35	950.815	645.369	1164.79	1180.91	1564.32	1138.96	782.791	1017.8	769.185	1102.65	752.616	1307.51	1301.78	700.303	1091.45	1495.9	1080.18	485.065	1022
O43169	CYB5B	1174.73	1764.8	1150.33	907.705	1222	890.902	994.667	282.427	1584.48	1689.05	606.418	1425.6	479.258	952.743	1369.45	1110.91	633.608	1377.1	786.876	1950.6	891.727	729.078	1021.3	1306.89	947.664	718.191	899.968	463.989	939.127	1061.75	1120.12	874.546	1344.57	745.34	1310.91	894.313	883.557	550.421	606.542	867.314	665.269	714.826	1128.45	1104.2	1630.19	940.638	1086.42	1394.26
O43172	PRPF4	0	0	705.092	514.868	587.448	0	771.166	250.006	626.451	628.335	435.34	536.364	341.404	326.061	697.037	318.587	429.639	842.368	0	742.188	276.911	533.513	489.121	1580.57	548.698	409.106	513.036	0	1055.31	0	0	250.89	396.593	665.256	677.257	410.6	0	387.595	269.052	356.413	397.046	0	437.321	0	538.867	243.754	417.066	701.135
O43175	PHGDH	9911.21	6654.22	8848.2	8468.15	8468.56	9794.34	7606.01	7657.71	8311.65	5056.96	4153.43	4105.66	5269.8	3732.17	4997.56	4744.69	3449.52	4769.03	5612.47	3553.26	4613.4	6859.13	5230.61	4125.27	5640.6	6103.28	4651.24	11592.7	10922.4	11056.1	10224.6	7011.77	8497.79	6966.22	7525.58	6918.99	8117.52	5858.41	4717.82	8200.9	7683.73	8095.06	4417.36	5332.84	6617.78	4060.63	6616.12	5370.7
O43242	PSMD3	4436.62	3746.61	3918.28	4508.31	3631.58	4481.66	5851.7	3577.18	4443.89	3783.49	3406.63	4173.41	4473.7	4765.27	3490.2	2916.59	3569.8	3548.18	3224.74	3885.04	5941.17	4407.85	3720.42	3263.56	3919.72	4304.6	4486.68	4753.04	3334.58	2601.58	4729.77	3856.56	3954.83	4726.86	3613.84	3585.13	4619.3	5310.29	3805.67	4198.66	3784.2	4792.07	5113.23	4431.51	3850.29	4374.02	3510.5	3214.02
O43251;Q9NWB1	RBFOX1;RBFOX2	0	116.177	0	220.379	379.416	0	0	0	268.114	0	0	268.44	85.6014	260.332	241.731	0	0	0	483.612	161.2	368.266	0	0	0	31.4542	0	200.571	0	0	0	0	0	0	0	0	0	0	0	216.191	157.073	0	230.639	0	391.414	202.055	0	279.124	0
O43290	SART1	1550.38	663.154	971.443	1191.72	1018.69	1564.96	1394.73	1445.97	1419.97	956.614	1208.31	1757.8	1080.31	1057.96	851.929	1299.6	1347.68	1554.04	1674.02	1887.71	1559.01	1739.2	1070.33	825.021	1658.36	1345.47	1692.97	595.489	1436.66	934.629	1339.49	1366.92	2006.57	1765.71	1839.11	1239.11	1375.71	1860.37	716.394	1543.05	832.428	1722.08	1169.74	999.788	803.56	1715.05	1003.35	1057.42
O43324	EEF1E1	96.9225	355.582	328.835	384.695	0	611.632	537.089	489.406	111.432	0	277.48	265.774	0	533.28	121.961	0	250.16	0	519.749	266.218	761.454	0	0	377.147	429.202	209.577	624.374	153.144	0	469.893	0	482.299	514.98	0	0	448.04	299.015	0	316.193	0	388.673	366.89	469.768	0	634.819	671.015	221.404	0
O43390	HNRNPR	7906.84	10194.7	10476.3	7111.78	8905.04	8272.16	8780.32	6720.33	7090.8	8216.01	12808.4	9929.79	8860.73	9664.78	10843.7	9325.03	12598.1	8605.85	10836.3	9074.27	15050.1	10130.1	9463.08	11553.8	7423.02	8694.14	8944.31	6967.16	6471.6	6164.18	5977.01	9439.69	7932.29	8361.49	8516.27	10545.7	6926.02	7967.27	8879.77	9539.58	8168.08	11418.3	10175	11584.1	11764.4	7056.38	9717.29	11233.6
O43390;O60506	HNRNPR;SYNCRIP	9543.7	11263.7	8895.88	9194.42	13600	9189.57	8752.46	8307.3	8383.16	11613.7	10111.2	12116.3	13692.9	10877.9	10389	6248.34	7521.2	12787.5	10483.5	10384.7	10041.5	9764.79	8441.2	10817.6	12808	8204.01	11352.1	9661.71	8093.92	8000.53	8821.45	6737.5	8243.59	9732.07	7848.35	9208.84	8136.35	8477.14	8728.6	12953.1	9474.08	11441.7	10564.7	12599.2	11700.8	10362.5	12041.9	12585.8
O43395	PRPF3	0	684.719	0	0	736.373	476.025	0	444.395	0	283.411	889.214	767.085	721.696	323.584	1434.13	1058.28	590.42	898.161	848.96	639.804	464.71	0	0	807.208	0	875.96	533.361	984.168	591.391	0	544.942	290.857	729.065	0	0	854.631	274.528	0	287.113	351.88	0	0	775.263	867.333	1082	0	0	644.952
O43396	TXNL1	623.767	354.482	342.515	395.686	0	542.605	511.968	311.709	509.652	0	0	387.788	620.658	0	0	626.18	251.589	0	482.367	729.342	482.042	0	0	1271.03	0	623.776	603.564	563.505	578.461	0	0	511.058	894.169	1144.07	513.203	645.573	563.452	912.329	626.793	482.336	545.442	0	316.494	647.592	555.17	810.831	469.68	238.676
O43399	TPD52L2	1330.24	886.91	1284.38	1536.77	725.569	1357.07	1190.32	1539.18	909.362	793.804	1012.57	1008.12	846.341	1079.81	452.578	880.732	477.462	866.498	610.124	195.557	901.436	1442.54	1057.02	0	1174.43	601.176	579.088	1440.04	1124.61	1251.68	1719.26	1627.81	1092.34	1031.18	648.398	1056.57	597.914	679.243	1237.47	1198.94	1371.48	1456.11	906.486	390.069	1111.76	1201.73	1066.4	777.237
O43447	PPIH	410.583	433.882	846.712	963.236	0	266.89	0	380.131	0	358.534	496.347	351.872	340.888	259.79	424.518	262.573	0	0	277.771	0	585.615	707.131	0	0	0	631.67	420.93	311.741	0	0	0	0	210.278	0	0	247.65	338.343	190.692	227.718	249.559	561.771	0	439.581	0	0	252.178	218.206	451.523
O43464	HTRA2	588.171	678.82	0	886.722	0	0	0	359.921	0	1097.95	867.148	799.513	1162.24	297.728	614.623	648.636	817.247	727.851	460.149	189.929	644.987	1172.76	0	1695.56	705.162	941.128	616.237	443.195	813.774	349.799	535.374	895.4	838.76	525.286	750.785	298.304	1213.24	641.912	746.598	1162.31	411.859	689.025	901.577	547.709	359.47	234.515	851.235	498.247
O43491	EPB41L2	2447.93	1209.53	0	1721.31	1808.9	1054.34	1183.49	1859.14	2243.93	2225.35	3445.22	1689.58	1695.23	2632.19	1928.43	2916.86	2961.2	2983.9	2394.89	1838.72	1962.48	2329.75	1744.62	2050.68	2859.49	1538.91	2105.56	1702.8	2326.32	1464.16	1961.9	1963.71	2407.55	1362.48	2621.18	2066.88	1756.93	2497.04	1984.08	1702.5	962.255	1527.99	1504.15	2409.93	2304.04	2817.02	1845.85	2251.25
O43592	XPOT	0	372.988	673.303	0	0	0	0	161.604	0	166.001	514.202	0	0	0	570.847	0	0	142.106	497.677	436.353	0	352.218	0	292.386	0	0	391.78	0	0	0	0	455.819	0	217.811	0	188.42	0	0	0	0	0	0	0	0	0	789.307	216.44	0
O43615	TIMM44	1064.33	1425.61	1497.27	1488.55	1600.58	1019.4	1239.3	915.509	1102.58	968.075	1164.67	1249.45	987.943	1531.63	1188.48	913.525	720.156	1766.95	1903.51	596.423	2517.04	1206.54	1221.45	1588.22	1081.75	1001.74	1914.1	0	2113.63	690.476	0	680.907	357.02	1241.78	831.609	725.478	2557.78	0	1195.06	1250.88	947.056	1177.51	2011.47	666.129	1213.37	539.988	1028.45	724.5
O43660	PLRG1	418.536	553.532	216.739	450.138	759.356	547.97	288.411	460.236	1046.81	547.947	458.415	529.165	648.186	405.938	1061.51	494.695	781.274	684.022	381.149	0	430.19	0	561.153	429.274	0	0	470.491	725.181	432.445	554.851	213.766	0	454.252	1042.49	387.139	516.935	860.521	360.38	231.234	891.521	667.01	628.253	439.612	401.672	774.457	173.465	0	504.248
O43670	ZNF207	3575.01	2052.32	1789.42	2083.31	1952.47	2151.87	2375.2	2120.27	1764.68	1832	1838.27	1507.93	1818.94	1108	2636.49	1668.47	1670.83	2233.95	2027.75	1529	2053.51	2357.53	1752.31	1342.06	1940.91	1168.1	2314.9	2698.6	1895.1	2655.35	2561.69	1794.53	2272.07	2302.12	2582.11	1642	2038.15	1387.32	2395.38	1944.12	1652.3	1875.06	2052.95	1930.14	1828.99	1803.7	1458.23	2106.03
O43676	NDUFB3	0	426.49	358.578	457.169	0	407.376	621.166	0	0	334.003	0	394.067	902.192	461.498	276.912	541.234	317.866	958.716	682.681	0	323.591	0	0	0	430.424	925.406	0	0	0	426.222	0	380.586	525.853	138.607	672.82	626.251	525.654	463.978	479.378	0	0	298.26	540.373	869.949	701.182	356.606	449.435	620.957
O43681	GET3	875.734	1857.8	665.725	1245.27	1257.68	578.303	1018.32	1290.07	0	668.046	0	634.954	0	0	206.575	831.728	768.892	637.004	616.12	500.792	892.594	723.589	0	1043.31	1226.65	1100.19	659.03	783.6	448.681	992.263	905.429	789.744	657.183	1136.92	1301.92	838.065	983.977	469.401	0	615.031	694.458	1005.74	914.594	442.632	925.741	1080.2	740.958	542.546
O43684	BUB3	4710.71	6586.79	3574.31	4103.8	5894.33	4457.77	3951.4	4843.6	7223.32	5788.13	5335.34	3559.93	4308.51	3063.01	4565.93	5727.4	4309.24	4774.54	6961.63	3371.71	3910.83	3949.71	4532.9	3546.14	6973.94	5774.42	5990.04	4915.11	4119.97	6360.91	5816.39	5204.1	5102.79	4476.56	6162.13	4240.44	4855.56	3772.77	4802.45	4543.7	4375.58	5131.23	4827.04	3953.99	4235.49	5267.33	6115.52	5466.1
O43707	ACTN4	10488.5	12914.6	12832.4	12274.6	11593.5	10669.3	13788.1	12873.3	8996.45	11164.2	12542.1	9906.52	10735.9	9633.42	8447.13	8475.7	8283	7474.82	12685.7	13072.6	13722.6	10977	13254.4	12924.5	12261.6	12227.9	11431.2	9663.95	13384.2	9126.66	10004.6	12134.8	11745.5	11273.3	9186.25	13256.2	11662	9904.67	10711.2	12482.2	10887.6	12457.6	10941.8	10269	8935.15	12725.1	9744.12	13370.4
O43707;P12814	ACTN1;ACTN4	20006.7	20349.9	19099.4	21556.4	19199.8	19879.9	26023.1	21895.1	18105.6	13007.8	13239.9	18082.6	13520.2	16533.1	16984.8	12715.9	15601.7	12625.6	18961.7	18672.1	23889.9	27807.2	20109.2	25176.3	23000.4	20126.7	26881.6	19269.1	22428.3	20132.2	15834.4	13346.1	17213.4	17281.8	18402.3	18626.9	15696	17994.9	20927	23649.2	17800.9	23868	12720.9	16866.9	14001.4	20989.3	19758.8	18525
O43719	HTATSF1	0	155.659	0	0	605.991	0	0	326.582	0	0	0	569.618	351.187	209.061	490.39	251.131	407.645	0	0	352.378	0	571.984	0	0	632.318	368.19	0	0	0	0	0	220.162	0	239.408	418.611	234.132	0	348.085	0	570.933	0	161.536	361.494	441.496	174.161	376.362	336.3	729.737
O43747	AP1G1	968.886	0	278.1	374.16	545.839	0	0	492.685	450.153	629.828	844.489	748.1	1001.14	0	329.973	614.232	527.668	459.591	653.895	869.003	944.712	873.725	521.849	237.26	0	777.365	465.049	828.923	366.071	838.984	0	749.558	1000.3	730.689	691.883	269.055	476.728	0	835.763	775.395	902.541	744.932	498.593	764.535	613.946	0	406.971	381.118
O43760	SYNGR2	938.414	0	0	270.785	0	481.966	0	216.696	0	441.003	759.36	624.925	511.354	575.528	492.539	415.064	432.973	0	408.959	0	503.497	0	407.31	308.72	0	340.302	867.797	580.873	448.371	448.813	591.418	619.557	227.431	0	152.855	270.105	0	675.306	565.019	0	0	0	609.818	429.123	0	1151.88	525.13	838.476
O43765	SGTA	641.182	642.965	693.234	231.97	407.151	653.061	509.05	639.076	0	420.619	611.025	0	698.975	0	0	533.403	410.253	0	398.182	345.023	257.06	0	0	0	0	604.744	361.975	549.073	304.872	1262.68	745.116	725.886	523.701	651.32	659.771	509.577	630.094	653.669	556.067	0	535.748	378.506	346.995	252.357	282.844	0	393.2	265.479
O43768;P56211	ARPP19;ENSA	186.585	0	0	330.568	263.823	140.574	394.731	224.042	117.216	268.002	0	0	0	0	0	0	0	0	258.576	302.946	0	0	0	0	0	145.268	0	0	151.417	515.08	199.7	138.294	469.324	246.411	276.967	65.3479	254.123	367.168	281.987	0	240.692	88.1495	0	0	193.316	0	0	0
O43776	NARS1	2395.22	1124.69	2424.45	2870.42	2290.74	1608.93	2011.52	1935.96	2377.28	1871.84	1694.44	1196.07	1137.45	1320.61	1248.3	1190.17	915.868	1304.86	1558.42	1690.79	1226.35	1788.65	1100.26	1775.22	1845.85	1339.03	1570.32	1189.87	3422.1	946.222	1255.94	1571.97	1659.43	1641.13	1278.19	3199.34	2109.02	1514.24	2197.35	1754.52	1412.92	1946.72	1282.69	1395.29	1291.33	1915.06	1930.47	1348.09
O43795	MYO1B	2061.34	1910.93	2345.14	2620.23	2557.11	2159.25	1066.31	2334.08	1523.52	2844.37	3599.77	2024.35	2849.3	2209.97	3109.15	1702.1	2821.26	2721.84	2519.78	2474.59	2410.9	2392.1	4202.94	2162.95	2082.77	2678.65	2528.35	1441.91	4766.28	1287.26	3048.98	1369.87	2233.26	1651	2640.44	3046.74	2110.67	2432.39	3908.54	2348.17	2900.78	2985.72	2009.03	2364.89	1837.27	2549.03	2391.25	2298.08
O43809	NUDT21	2911.48	2531.77	2535.76	1744.46	3621.78	2122.06	2805.72	2096.62	1845.86	1929	2344.89	2442.06	1719.63	2314.79	2113.8	1845.8	735.984	1098.67	2894.75	977.398	2451.89	1552.55	2260.73	2613.88	1970.53	3968.74	2307.36	1146.65	2396.75	2088.46	1126.55	2178.1	817.509	905.356	2131.69	1515.63	2065.23	1700.06	2196.13	2519.68	1549.4	1945.95	2287.95	1469.88	1740.53	2368.93	2258.95	2608.46
O43813	LANCL1	812.195	0	699.1	376.286	191.747	0	136.167	0	160.33	354.003	0	300.651	390.838	0	280.316	170.978	367.5	266.199	0	0	304.272	727.798	301.943	0	0	0	0	200.204	0	203.321	404.008	373.948	0	0	0	292.977	518.691	389.599	229.767	157.073	404.514	0	0	218.463	377.895	0	704.905	148.252
O43815	STRN	0	397.447	0	218.034	341.337	0	813.943	523.991	0	396.003	523.002	0	0	342.09	0	0	680.085	0	540.953	0	399.658	0	201.296	0	579.418	0	0	279.159	435.14	0	465.456	418.203	231.375	308.016	263.903	264.659	475.759	0	247.523	299.602	258.335	310.335	603.306	306.889	366.974	0	470.725	0
O43818	RRP9	1631.41	1499.26	1450.83	1896.21	2530.92	2066.72	1533.91	1561.05	2068.13	2512.39	1942.18	2527.72	2161.12	2793.45	1618.07	3322.65	3276.87	1621.43	2031.28	1862.34	2171.3	2427.05	2488.55	2927.6	1801.2	2273.74	2031.93	1413.53	1952.17	2248.88	1663.36	1839.73	2001.51	1771.48	1833.31	1636.1	1427.43	1733.61	1635.85	2516.84	2174.38	1879.88	1283.4	1415.49	1731.04	1342.62	2239.68	1528.57
O43837	IDH3B	945.694	586.292	559.698	822.498	793.578	509.22	0	596.213	327.593	994.704	997.816	1159.44	729.247	496.233	935.58	803.078	756.816	1027.74	473.39	1171.17	798.775	1238.77	521.66	610.817	1038.9	770.433	934.587	617.044	1113.86	547.914	0	393.622	847.666	603.626	1080.04	906.901	832.778	611.463	335.207	764.507	1374.45	758.685	546.128	1046.86	1612.35	1126.39	743.133	411.175
O43847	NRDC	0	0	535.288	507.574	0	0	0	617.035	0	0	0	0	0	1225.28	0	1813.55	528.017	0	0	0	0	0	0	565.173	836.016	1302.03	0	1144.83	0	465.381	1371.79	1432.73	0	635.83	906.677	0	442.107	427.379	0	1858.69	1005.61	678.631	0	543.558	0	893.753	0	0
O43852	CALU	2369.25	2898.08	1864.8	2645.63	2498.61	2133.6	2659.96	2317	2629.57	3500.6	4109.63	5115.77	3816.75	3988.67	3500.22	2909.01	3108.93	3156.63	2312.11	2685.22	3208.15	4280.85	4061.75	2435.7	4275.82	2296.09	4149.76	1574.7	2548.37	1839.51	2807.37	2294.49	3068.41	1706.99	2241.08	2076.25	2969.52	2550.91	2272.13	2616.23	2044.4	2684.79	3584.59	4347.69	2676.54	1713.87	2237.38	3021.75
O43865	AHCYL1	931.387	414.569	0	503.77	539.209	337.538	368.495	314.017	236.195	0	0	0	0	253.138	226.441	267.297	63.367	0	0	265.791	271.338	564.358	285.933	215.994	299.958	254.792	14.159	279.285	0	327.178	487.994	402.224	269.134	0	221.346	156.335	0	243.812	275.527	297.744	235.074	426.864	280.869	0	271.14	334.497	0	284.071
O60216	RAD21	0	0	0	196.935	225.746	103.279	0	0	243.863	0	0	264.144	0	90.3636	0	0	0	0	0	0	0	301.9	0	0	185.414	469.429	0	0	0	222.9	116.748	172.592	0	0	0	0	0	0	0	0	200.367	0	189.89	0	323.287	0	0	0
O60220	TIMM8A	466.151	627.766	738.637	529.964	267.183	729.571	755.011	699.109	710.986	816.776	673.998	1097.29	878.543	429.485	648.234	0	348.572	457.875	526.464	454.154	408.014	570.554	379.785	965.121	638.906	630.084	908.083	522.97	290.662	733.382	475.54	634.549	373.781	615.474	0	605.097	570.733	472.646	632.341	684.437	0	301.968	617.604	873.196	923.502	675.359	545.002	505.398
O60229	KALRN	0	0	0	0	0	0	0	0	358.384	392.003	0	0	0	0	392.669	446.901	333.707	0	0	0	0	0	0	0	190.38	0	0	0	0	334.351	0	175.91	0	259.613	0	359.413	0	0	0	0	233.131	0	0	234.067	0	177.557	0	0
O60264	SMARCA5	1660.1	1755.44	1639.07	1495.83	1516.13	1211.32	1252.09	1701.72	1869.03	1755.93	561.421	1377.82	1489.06	2055.85	1303.64	1890.67	1547.67	2095.68	1719.54	1589.24	1462.14	0	650.732	2565.44	1475.25	1724.45	1473.61	882.988	1136.11	1630.75	936.413	1378.77	1377.55	1093.76	1228.97	951.789	1253.92	1306.16	1524.56	1261.32	1549.97	1978.77	953.475	1311.25	810.924	1767.81	1507.78	1365.28
O60264;P28370	SMARCA1;SMARCA5	1482.32	2283.84	2068.33	2469.67	2087.69	2003.91	3350.62	1620.74	2613.09	3004.18	3044.97	3090.74	3442.27	2705.82	3099.22	1662.72	1843.11	1840.19	2408.62	3095.9	1998.24	2640.32	2313.91	1464.26	2317.4	2232.48	2415.5	3245.04	1649.29	1433.52	1879.3	2473.12	1237.08	1451.65	1529.14	2100.95	2449.07	2076.61	1410.99	2054.32	2605.49	1905.41	2165.65	1431.83	2610.82	2223.06	2782.53	2939.37
O60303	KATNIP	0	0	0	681.063	685.393	0	0	0	974.104	381.002	0	246.963	278.203	0	0	0	0	495.368	0	553.082	446.747	0	0	0	0	0	0	1380.28	0	0	511.538	0	0	0	646.692	0	317.945	0	750.921	0	0	0	410.161	0	417.213	0	0	217.517
O60306	AQR	671.994	0	394.163	423.003	296.205	0	308.378	0	211.701	289.336	456.398	970.418	795.796	294.931	98.385	459.479	260.916	530.206	187.444	504.429	0	0	0	0	308.559	687.976	533.224	320.842	705.365	882.945	575.967	480.758	726.545	749.81	402.45	483.896	0	160.289	1032.17	0	0	0	725.499	286.056	310.252	0	578.027	264.683
O60313	OPA1	0	908.262	554.97	195.109	596.195	885.237	344.562	566.659	0	681.247	306.681	389.847	565.481	457.702	281.668	280.457	0	0	598.14	0	358.361	0	0	0	158.285	440.914	124.504	0	0	186.982	0	249.482	622.766	329.88	394.613	0	213.843	164.19	0	834.341	1156.27	451.324	360.76	690.579	612.297	0	458.137	260.236
O60341	KDM1A	327.896	0	0	495.853	0	380.122	209.605	279.135	216.918	317.003	179.782	458.494	280.457	0	301.88	0	295.689	0	174.186	0	457.615	0	0	241.75	481.744	0	0	0	0	0	0	277.695	429.886	0	0	0	380.607	0	284.077	306.873	364.19	304.299	201.826	223.665	202.054	334.225	256.652	236.96
O60361;P22392	NME2;NME2P1	8740.83	5226.84	3226.46	5824.66	4221.16	4787.85	7036.06	7246.92	7482.45	4771.37	4151.38	4473.71	4812.83	3684.18	5288.05	3701.36	3661.6	1612.76	4894.09	4970.04	7245.6	6799.33	3850.56	4377.84	5862.9	4698.97	5136.14	9153.28	5725.3	3904.54	9486.92	7293.94	7514.22	6745.39	7950.77	6888.55	7026.46	6760.34	4747.41	9033.55	5236.67	7236.33	4490.99	4128.28	5718.32	5055.35	4209.84	4664.95
O60506	SYNCRIP	6677.02	4654.3	6092.55	5634.08	4221.02	4399.37	4447.13	3457.76	4500.29	5431.11	3819.19	5325.18	3642.84	3323.34	4121.99	4472.71	3288.24	3537.68	4635.67	3934.66	5694.81	6034.24	3308.36	4850.31	4521.85	4859.97	5407.05	3232.88	4134.51	2999.75	3689.33	3768.85	2995.72	3213.43	2646.4	3411.81	4368.89	3511.66	3810.14	5788.95	5046.35	5129.51	4993	4855.12	5389.87	4147.34	4674.88	4184.64
O60524	NEMF	0	0	0	0	0	559.424	0	0	0	0	0	0	0	0	0	0	0	0	0	0	0	799.676	0	0	0	0	0	0	0	46.6884	0	0	0	0	0	0	0	0	330.029	0	0	0	0	0	0	0	0	0
O60568	PLOD3	1130.36	472.44	760.401	1020.77	770.059	1526.25	1105.63	941.562	1106.83	1590.92	1737	2147.03	853.608	1168.64	1513.31	888.456	971.016	1054.26	1417.44	1189.34	1261.51	1238.91	1511.7	907.024	959.27	1041.08	0	1431.43	755.236	1044.42	604.761	1175.68	1042.63	1197.5	752.045	1444.97	1056.27	1423.79	1010.02	394.08	937.248	1481.5	826.888	2004.01	752.973	1042.81	1511.17	810.192
O60664	PLIN3	3189.74	2887.61	3329.01	3781.58	2266.53	2596.53	1634.44	2676.67	2745.63	1486.71	1526.82	2416.09	2801.33	1273.78	2562.66	1682.25	1375.56	1818.16	2518.43	2895.93	2036.07	2425.62	1981.81	1434.07	2676.9	2872.09	2229.65	3523.43	5044.39	3561.84	3814.49	3416.71	3476.06	3322.36	2785.57	2493.09	2447.59	2588.18	2156.32	2184.49	2852.14	2180.39	3168.48	1918.51	2416.66	3784.38	1650.98	2445.51
O60684;P52294	KPNA1;KPNA6	782.011	0	499.172	239.134	477.329	460.451	226.435	192.211	0	597.005	554.434	240.521	536.134	598.118	238.325	422.14	181.637	0	537.707	365.48	729.287	614.582	864.943	455.731	577.762	402.175	905.238	465.265	0	0	374.822	184.761	581.068	180.408	0	64.2587	0	205.425	369.717	274.876	163.822	718.48	172.528	399.215	574.489	698.29	378.473	619.743
O60701	UGDH	0	743.563	1269.45	401.66	1034.29	911.354	333.132	485.731	737.005	287.448	772.026	0	530.252	0	565.334	0	495.679	615.494	316.912	0	428.25	705.442	640.694	518.546	990.294	0	1052.78	1000.21	825.584	675.862	875.009	529.592	948.288	1374.32	1375.82	347.809	935.751	1001.36	370.648	1121.79	419.446	629.925	421.826	676.131	696.451	323.845	451.867	340.942
O60716	CTNND1	806.417	929.768	1311.4	1155.29	1530.47	1141.88	1604.31	1476.99	1826.39	1417.34	1770.97	1526.13	1710.69	990.662	1862.05	1240.38	662.489	768.02	1633.29	1604.46	1193.72	986.132	1121.1	2212.52	1470.92	2175.04	1078.02	1595.94	2400.16	1736.81	1392.41	819.784	1013.12	856.37	1366.83	1703.76	1430.94	981.118	794.669	1239.64	1890.15	1055.64	985.132	1939.49	1097.34	1422.05	1365.54	2423.83
O60732	MAGEC1	417.072	0	0	0	0	0	0	0	0	0	0	197.571	0	0	0	0	0	0	0	319.621	229.412	0	39.3156	0	0	182.929	0	0	0	0	0	0	0	0	0	0	0	0	0	0	191.546	194.412	132.38	0	309.088	0	272.027	0
O60732;P43358	MAGEA4;MAGEC1	1617.53	2754.6	2991.17	1466.46	2292.8	2046.92	2519.85	1444.65	1895.66	1334.01	1320.08	1286.36	1672.6	677.723	1730.7	0	142.564	47.0351	1582.83	1734.29	3193.65	1903.06	1736.18	1806.59	2420.31	1528	2369.39	421.557	0	453.331	1622.18	1235.8	1506.57	572.027	590.515	442.188	972.401	1447.42	1115.42	0	2536.71	2480.26	1835.96	2375.78	2647.44	1696.49	2868.1	1873.81
O60739;P41567	EIF1;EIF1B	1038.57	664.958	580.433	637.692	369.895	965.369	572.209	656.214	692.519	360.003	213.728	183.613	307.489	74.227	290.53	707.497	491.056	0	65.9961	301.556	414.148	0	268.92	0	337.718	412.937	533.517	711.995	529.225	1036.19	918.622	209.101	865.03	453.223	870.097	673.086	561.628	355.363	511.755	469.764	218.01	507.163	212.677	0	269.77	235.747	143.11	207.796
O60749	SNX2	482.927	366.873	214.115	606.042	429.732	751.638	0	214.249	338.175	239.002	209.956	0	172.329	0	135.051	620.239	0	226.169	245.593	428.015	0	203.064	267.346	241.75	385.727	0	263.416	524.48	488.064	872.022	748.107	0	280.017	0	539.564	162.281	139.246	390.781	97.1293	696.647	355.368	149.734	197.485	0	412.846	471.496	121.821	424.099
O60749;Q13596	SNX1;SNX2	341.616	625.213	834.533	0	0	646.926	0	0	0	0	0	0	0	503.453	0	248.802	0	416.311	472.792	600.333	383.963	0	0	0	0	451.943	0	630.221	643.891	310.254	631.359	595.218	553.46	306.914	259.984	572.884	0	0	324.808	0	666.63	0	367.844	239.27	342.945	483.431	610.287	0
O60762	DPM1	1352.81	1848.64	1809.46	1130.89	2155.47	1618.93	810.954	1578.85	1205.93	2064.76	2940.87	2556.38	1463.7	1679.78	1494.84	1164.65	1976.92	1851.79	1654.58	1499.4	1090.3	2601.58	1619.92	1132.54	917.734	1821.96	2031.32	515.087	1466.64	1008.9	1004.38	0	1017.2	1627.04	846.294	736.457	1806.47	1789	1614.33	1504.85	1420.44	1078.89	1487.48	1733.47	1754.25	1664.1	1524.18	1800.63
O60763	USO1	997.836	985.416	544.207	1159.79	1446.12	1502.67	731.035	820.158	1217.8	441.754	566.711	1175.18	1213	899.217	540.613	557.513	944.431	953.429	736.536	1395.9	477.423	506.453	937.598	0	507.656	992.441	795.606	946.559	926.738	0	611.975	771.289	621.035	1096.45	706.043	0	324.546	943.432	887.661	1496.25	764.525	900.338	606.784	1303.63	853.095	664.505	729.104	1226.15
O60784	TOM1	0	484.577	0	0	199.907	0	203.485	282.808	0	0	103.092	194.349	0	434.604	163.423	0	32.737	66.0492	0	0	196.81	300.103	213.877	0	0	0	0	616.122	643.89	152.115	0	190.293	0	302.514	288.726	192.776	550.022	0	415.67	0	439.8	329.655	0	240.569	465.27	0	305.144	86.2779
O60814;P57053;P58876;P62807;Q5QNW6;Q8N257;Q93079;Q99877;Q99879;Q99880	H2BC12;H2BC13;H2BC14;H2BC15;H2BC18;H2BC4;H2BC5;H2BC9;H2BS1;H2BU1	130017	160710	116740	144772	162585	170717	172649	145512	156670	197314	190251	223140	199780	176993	186035	154921	213752	242726	200339	138636	188888	149836	153343	211834	164442	140132	165261	177968	189834	150030	159711	162223	156902	137482	143197	157535	182302	163529	172475	145655	158881	182126	176929	175744	202016	140444	211093	168119
O60814;P57053;P58876;P62807;Q5QNW6;Q93079;Q99877;Q99879;Q99880	H2BC12;H2BC13;H2BC14;H2BC15;H2BC18;H2BC4;H2BC5;H2BC9;H2BS1	35850	43590.2	41223.2	36278.8	41584.8	33580.8	33667.7	42242.2	41476.8	40396.3	47451.3	46342.9	40251.2	47652.4	45819	25794.6	31897.4	29744	36573.8	38909.7	36014.7	34080.2	41973.8	37685	30767.9	35235.8	38539.4	17271	22378.9	23247.1	29048.3	32325.7	37157.2	21780.8	26618.4	28920.9	30087.2	33559.8	32835.2	27212.5	30159.6	38007.2	38952.8	39455	37211.2	34461.4	41293.1	42179.4
O60826	CCDC22	0	0	0	332.914	0	203.688	0	233.837	0	0	0	0	0	0	175.907	0	0	0	0	0	0	0	0	0	0	0	0	241.091	0	78.3165	0	264.419	0	0	0	420.406	0	0	0	226.884	0	0	0	0	306.904	0	0	0
O60828	PQBP1	1041.56	827.177	1533.2	1368.18	1293.64	539.992	954.591	1254.64	324.776	808.715	834.064	1437.09	964.254	1083.85	674.757	847.583	540.981	625.813	695.288	750.368	1315.41	418.819	1542.29	1622.66	1505.55	2014.38	826.911	1036.2	1307.78	1019.83	870.21	1220.32	1646.13	863.618	1174.22	864.628	1293.57	1220.91	1631.7	548.284	1808.72	870.76	1005.16	1249.78	1304.24	571.544	975.689	1183.33
O60831	PRAF2	1192.22	830.05	717.156	1152.3	1214.4	1437.3	573.737	555.821	1131.74	1053.01	389.737	1287.43	1090.29	684.178	793.283	810.083	761.399	913.681	948.83	1227.07	650.802	711.623	316.097	1200.58	715.166	703.469	593.687	569.596	605.667	543.695	1187.45	727.981	619.191	507.124	631.014	799.422	769.334	1571.39	859.538	613.745	693.093	441.955	851.792	1041.6	890.131	0	512.12	1113.11
O60832	DKC1	2452.1	1189.65	1661.68	1365.25	1131.03	2099.69	1320.89	2311.57	1030.88	1535.32	1544.61	1920.26	2079.66	2090.07	1975.94	2050.41	1424.09	1533.66	1376.05	1393.87	1330.86	1490.85	757.097	1059.95	1421.99	1152.06	1566.7	1812.18	1698.6	1504.09	1113.72	1318.91	770.169	1283.35	1277.95	912.572	1940.42	1949.9	1462.59	1538.37	1494.8	1339.45	1359.79	1698.06	1414.7	1710.09	1734.26	1590.55
O60841	EIF5B	1866.17	1683.11	1191.2	2078.78	2180.08	2781.2	2408.71	2234.93	3078.4	1694.67	1613.72	1425.57	2510.64	1708.13	1364.23	1614.43	1471.67	1037.64	1185.62	1237.55	2120.6	1816.7	2101.26	1210.92	2455.59	1678.37	1195.79	2118.11	3278.24	2708.9	2694.62	1834.83	1665.52	1807.38	1983.26	2381.82	2095.15	1592.28	2354.55	2520.41	1251.97	2878.46	2108.63	1722.1	1641.29	1084.43	1599.34	1157.4
O60869	EDF1	0	664.955	690.068	375.112	738.429	288.319	593.625	561.942	202.096	195.001	295.445	0	152.055	126.939	291.665	0	515.343	177.132	0	0	276.5	280.336	154.117	458.998	329.439	669.843	0	184.696	482.182	149.102	571.449	358.458	677.035	387.218	732.917	224.361	363.2	162.923	427.158	1013.7	399.473	457.652	0	172.95	0	223.811	0	453.262
O60884	DNAJA2	0	468.385	375.141	704.458	310.258	383.208	638.268	0	696.823	0	0	545.45	511.384	0	398.813	295.981	376.625	0	183.671	191.701	314.62	0	0	514.823	219.587	685.107	716.194	380.659	0	0	0	314.24	678.959	547.227	185.686	376.962	0	430.671	221.639	534.002	131.492	392.516	170.795	666.559	490.976	453.592	0	632.229
O60888	CUTA	1179.88	415.791	0	405.591	0	0	0	464.001	117.216	376.004	0	0	0	0	519.777	0	0	0	509.578	0	876.594	1058.45	0	369.159	425.458	0	0	0	702.694	0	0	657.176	0	161.709	0	1061.91	530.297	528.911	0	0	0	717.273	450.311	577.367	361.513	0	625.662	454.48
O60934	NBN	0	278.211	340.52	574.392	303.26	0	712.965	593.773	443.264	577.005	382.195	479.969	617.23	380.817	551.554	323.091	346.379	463.346	0	0	329.628	743.969	474.934	0	0	801.661	595.024	900.919	398.389	0	0	0	0	503.825	0	0	0	0	372.85	0	181.464	0	0	470.736	254.479	0	0	0
O75083	WDR1	2922.63	2038.15	2127.51	2105.04	2869.56	2829.9	1963.33	3183.09	3083.52	1772.73	2448.91	2506.31	1715.89	2350.22	2429.66	2926.65	1841.81	1108.29	1906.63	2865.65	1872.88	1473.12	3540.85	2438.67	1496.39	2091.8	1806.69	2602.26	1960.23	5621.31	1830.43	3644.69	3277.86	2492.13	2179.36	2103.44	2545.4	2356.13	2544.6	3700.42	3330.78	2786.02	2105.69	1356.89	2269.03	1990.92	1839.21	1626.63
O75131	CPNE3	917.815	864.483	885.045	944.613	1153.82	1368.45	955.469	1568	1996.36	492.992	764.168	654.343	577.305	731.417	1375.07	777.259	567.534	1270.08	1422.11	1326.95	792.649	840.808	901.392	1150.51	1230.58	837.681	1005.67	1449.17	1232.05	1265.63	1913.37	1767.56	1011.94	936.69	753.247	914.274	1076.72	1372.53	1277.59	1060.09	1454.65	1377.74	694.48	1278.26	467.704	1178.98	1554.63	1076.22
O75152	ZC3H11A	0	221.652	180.579	0	470.529	0	348.833	0	0	345.003	0	263.07	0	314.12	0	227.579	593.491	534.4	0	0	298.235	364.797	0	0	0	702.128	342.307	0	0	0	0	357.353	0	0	0	303.869	0	0	139.949	0	0	0	390.632	0	0	0	484.919	0
O75153	CLUH	716.585	0	633.886	422.653	337.517	0	678.212	0	0	0	0	275.777	606.377	0	742.706	0	285.462	0	0	0	177.52	159.982	227.196	417.508	715.453	175.784	371.489	646.813	653.274	0	326.532	158.142	374.037	265.063	0	240.632	342.787	517.515	182.639	0	580.695	93.6988	282.138	358.066	246.794	0	227.823	0
O75190	DNAJB6	0	1031.52	0	0	0	0	0	106.385	0	0	0	0	384.222	0	175.718	532.996	242.073	591.463	295.716	0	503.623	0	0	0	193.551	0	492.233	250.502	0	492.205	179.6	0	1046.83	425.335	0	390.933	0	174.984	327.861	206.189	0	0	0	601.974	0	0	0	0
O75251	NDUFS7	588.418	1002.81	811.563	646.075	550.852	276.058	536.302	720.306	730.651	746.079	1059.25	1071.99	1161.86	0	736.345	189.529	361.874	572.282	452.371	449.133	389.408	536.234	825.103	0	552.357	583.064	327.226	0	331.541	0	1024.87	295.97	472.083	372.58	375.944	879.969	427.495	1106.05	635.331	654.803	313.315	1021.18	723.192	539.981	824.484	989.878	1122.91	753.747
O75306	NDUFS2	2825.87	2759.15	2770.47	2089.3	2216.3	1757.74	3494.27	2244.22	1552.19	2544.4	2668.66	2186.43	2688.71	2349.89	1843.43	2436.26	2105.12	1004.73	2111.3	2708.64	2956.52	2575.98	2486.84	3623.23	2292	1873.02	2900.94	1194.77	0	851.567	1297.39	1962.77	2117.09	1463.76	2575.81	1693.91	2067.9	1535.51	1860.78	3209.27	2423.02	2755.53	1611.34	2184.6	2567.8	2572.59	2205.86	2064.05
O75323	NIPSNAP2	436.28	599.226	319.883	416.141	689.473	595.285	631.875	521.54	280.24	828.005	686.439	308.167	741.125	279.696	764.91	619.058	312.585	751.56	398.14	0	595.261	422.302	618.04	292.386	341.027	386.034	513.458	637.27	0	250.01	490.032	916.06	394.389	96.8045	420.676	616.448	469.956	0	375.982	0	390.652	379.164	735.687	0	195.501	0	503.841	625.818
O75326	SEMA7A	0	0	104.12	0	0	297.992	0	262.144	0	0	305.51	47.9394	0	530.847	461.727	266.451	208.8	0	0	206.389	136.806	246.474	288.376	0	0	209.036	215.292	0	245.462	0	0	221.489	0	195.159	198.666	0	145.315	314.108	495.134	0	250.31	134.23	0	0	0	0	0	213.773
O75340	PDCD6	259.599	0	0	435.793	900.916	0	0	310.62	0	0	223.345	215.311	128.339	434.044	274.877	56.5104	252.175	0	665.275	148.124	0	430.607	491.184	220.889	449.194	281.185	0	157.271	0	225.245	0	0	0	337.221	234.25	0	0	248.756	377.232	435.624	0	345.224	430.162	226.824	0	657.228	358.666	291.59
O75348	ATP6V1G1	911.512	629.928	521.05	774.678	650.596	422.289	588.953	343.677	749.245	437.34	364.652	394.579	626.359	393.81	407.84	719.992	776.133	543.935	447.002	770.854	688.326	713.093	635.032	456.466	328.461	644.632	502.428	730.858	959.24	683.92	1017.39	613.702	742.094	965.264	952.876	136.961	402.129	353.014	497.614	686.176	478.261	935.201	598.872	0	214.482	792.222	552.631	433.936
O75367	MACROH2A1	5440.47	4873.23	6962.33	6327.43	5796.71	3426.54	6186.05	5641.09	5596.97	6225.52	6849.3	6475.47	6791.36	7433.77	6785.98	6987.68	6037.69	6343.68	7961.58	6586.27	8025.13	6702.47	6094.51	5944.09	4955.46	7258.66	6195.52	4685.88	5391.62	4957.52	7703.86	5817.49	4830.45	7840.55	7737	6139.51	5236.06	6820.88	5651.32	6482.49	7002.7	6950.82	5930.86	5258.47	6340.2	6158.87	6281	6705.51
O75367;Q9P0M6	MACROH2A1;MACROH2A2	4633.07	6848.27	5229.04	4329.03	5024.85	6233.99	3875.4	5817.74	5875.6	6386.03	7200.07	5542.71	7307.62	6084.44	6328.1	7111.5	7200.02	6647.94	4181.55	5031.94	5474.46	5148.46	4960.05	3982.33	4804.19	4696.97	5221.48	3731.97	3242.96	3637.18	4963.29	6146.89	5272.98	5175.73	4202.84	6004.37	4670.54	5356.39	4179.67	5164.47	5878.67	4330.19	6410.67	7226.17	6195.94	4700.03	5155.49	4820.62
O75368	SH3BGRL	960.731	658.761	639.183	506.701	1247.98	1121.87	583.016	1034.4	497.959	206.947	739.844	191.559	0	388.095	374.227	660.012	192.864	372.78	429.261	590.868	0	0	0	517.882	881.29	410.815	0	640.756	803.686	1492.44	305.205	543.369	851.449	830.549	861.604	787.493	262.964	551.018	1162.65	855.43	428.375	432.359	552.865	0	409.473	466.779	187.368	0
O75369	FLNB	12485.9	9700	12981.6	9787.51	11812.4	8128.93	9806.51	10556.4	8138.15	11801.4	11329	9100.45	11803.6	10983.1	9751.56	9868.56	10542.5	9767.81	11945.3	11694.5	11772.3	13080.6	9876.28	12590.9	14619.1	14385.9	13016.3	7188.6	10547.3	12881.3	10048.3	9893.18	10561	8338	8306.56	9491.96	9853.62	9906.36	9707.62	12597.8	11284	7990.03	11285.1	12527.9	11450.2	14493.7	11985.6	10727.4
O75369;P21333;Q14315	FLNA;FLNB;FLNC	6122.56	3761.41	5278.05	5815.26	6675.69	4463.53	4036.9	4732.89	5872.71	3999.71	3389	5372.79	5836.45	4448.89	4500.24	5536.97	4078.7	4525.89	5910.74	4885.32	5759.83	5871.06	5165.83	4501.27	4900.28	5387.39	6089.25	3914.11	5229.92	5209.9	3283.02	4309.42	4119.67	6876.47	5921.01	4631.48	5016.77	5191.34	4799.29	6914.01	4202.08	5968.55	4871.78	6014.46	5211.32	4232.04	6685.41	4493.87
O75369;Q14315	FLNB;FLNC	1611.85	1202.46	1714.73	1475.14	1209.69	1126.21	1273.7	1121.47	1297.05	1876.6	2324.02	1978.85	1797.7	1614.06	2546.08	2016.59	2096.73	2348.01	1077.5	1870.53	1523.52	2433.93	1968.3	2266.45	3121.46	2526.43	1239.23	1931.73	2379.97	1603.27	1829.36	1704.2	1612.06	2502.52	1948.75	1231.09	1790.21	2282.8	1239.75	2579.28	1393.19	1877.69	2676.51	1270.53	1470.39	1495.62	1474.06	2235.72
O75390	CS	8490.61	11594.1	10348	13298.9	12325.4	8906.45	10576.3	10309.6	9063.35	15633.3	14335.7	16775.4	12780.6	17877	12196.2	12693.7	10243.8	15461.4	11312.8	11793.5	14433.8	12411.5	11563.8	11749.6	11888.8	14313.6	11876.3	9478.98	8179.46	5117.88	10761.9	9920.53	8518.53	9203.18	11886.6	10180.2	11443.6	7908.85	9517.44	9084.1	6200.19	12169.5	11194.4	11955	13876.5	11970.3	11026.3	13178
O75396	SEC22B	2595.83	2802.9	2896.76	3450.01	4572.53	2305	2725.55	2613.54	2763.93	2979.53	3524.39	2833.51	3054.16	2587.73	3285.26	3103.76	2649.49	3088.26	3620.73	2905.08	2940.7	3052.79	3352.4	4598.36	5036.21	2599.51	3091.63	4573.76	1847.47	3580.63	1809.64	1814.96	1811.78	4482.94	2112.27	1936.3	3037.8	2555.23	2814.63	2446.94	3090.99	2474.56	2026.47	4015.42	2789.25	3074.57	3335.36	3368.22
O75400	PRPF40A	810.478	1273.59	678.638	0	926.063	815.772	0	982.64	902.369	655.093	510.684	980.934	934.013	1173.42	675.723	1077.7	1275.24	710.494	916.935	1223.34	967.473	661.523	889.762	164.248	1089.52	890.182	714.007	798.105	486.711	321.814	1072.98	744.115	335.19	0	548.878	691.61	566.733	241.513	498.602	282.898	726.336	825.753	704.442	901.804	871.543	0	596.222	1039.7
O75436	VPS26A	0	535.976	620.867	451.399	550.399	0	848.073	357.304	444.445	646.237	0	641.351	655.154	520.664	0	325.018	348.868	589.204	870.015	0	0	1161.3	562.555	895.503	760.964	0	1572.73	0	969.854	509.762	708.29	491.001	478.26	378.235	871.133	238.396	635.516	345.754	595.853	1014.43	630.62	614.481	53.8796	0	599.397	411.511	385.928	732.412
O75439	PMPCB	721.5	779.113	1490.38	1082.71	842.051	1437.2	1134.87	864.484	1403.32	1281.92	667.273	1222.25	1148.59	930.76	1481.67	1386.5	1153.36	1341.92	1066.65	799.523	1078.47	1913.76	1690.93	1370.54	1108.6	757.904	1161.46	1019.89	1085.42	1686.11	1235.69	1081.75	1044.44	1128.15	1187.04	632.238	775.705	1302.14	893.47	1278.45	658.461	1269.57	1473.92	1392.38	1261.98	704.768	810.046	930.829
O75475	PSIP1	988.54	914.834	809.416	1224.2	848.466	1058.21	508.372	1054.72	908.454	508.049	1537.06	1261.13	876.959	1354.64	1009.54	1578.26	1523.26	785.983	762.435	679.895	1115.41	0	1339.25	823.606	0	850.722	717.994	231.874	635.217	498.098	724.984	944.221	768.056	1249.07	1190.19	707.222	760.434	962.537	463.796	912.108	1223.37	1007.61	818.239	1140.51	1040.23	552.744	772.891	625.723
O75477	ERLIN1	565.719	2109.84	926.132	1117.71	0	0	1609.99	1503.79	509.824	1204.83	833.375	1605.74	2032.84	863.056	870.634	1212.16	1143.92	1229.23	668.006	753.468	1159.94	1162.49	1506.72	1377.51	1516.96	1373.09	948.113	2459.21	1494.55	1236.83	1508.7	1735.63	416.605	821.648	1495.1	763.645	1373.44	1284.42	850.669	891.306	943.839	1296.63	1229.02	1001.27	1054.2	2008.58	1016	1422.6
O75477;O94905	ERLIN1;ERLIN2	1091.68	1039.35	1385.69	1084.45	863.978	1057.16	563.657	541.833	527.806	1173.42	1162.6	551.501	1233.41	1085.71	1026.73	1229.43	1438.74	978.064	958.453	1143.07	965.608	321.424	1680.5	1120.47	751.376	751.903	926.169	636.913	1326.25	2141.26	1933.9	939.789	993.495	696.225	1327.25	919.086	1569.93	774.282	1271.38	0	810.19	843.519	1085.2	892.074	616.11	904.359	960.626	1525.93
O75489	NDUFS3	1304.32	1929.7	1189.98	1367.55	915.339	1488.35	1198.09	1990.41	670.438	1808.77	1995.36	1587.7	1595.89	2208.81	2030.07	870.888	1069.65	1268.67	1005.11	2062.19	1830.96	1713.15	1762.96	669.177	1204.82	1659.57	845.399	723.291	1441.86	1393.9	796.152	890.57	674.27	1088.78	1001.4	1607.32	892.219	1140.4	1102.5	477.823	1679.91	1328.27	990.126	818.14	1071.03	720.132	1719.16	1559.47
O75494	SRSF10	1285.06	986.203	1127.74	1556.73	1939.9	1278.55	1336.08	875.47	1442.97	1002.93	1117.06	1004.92	818.438	1389.52	1569.25	875.244	1350.44	486.218	1138.78	649.058	725.374	1100.42	1128.38	1339.73	1510.45	1366.47	1145.19	0	502.715	1076.18	1201.61	447.5	895.926	2466.21	1792.71	1323.97	371.601	751.95	687.862	1255.51	661.643	1280	1255.27	1142.77	911.005	919.139	895.284	1037.73
O75506	HSBP1	0	0	0	254.374	0	0	0	0	297.756	0	349.506	141.736	127.276	215.151	0	314.836	275.625	110.082	352.702	172.318	346.531	222.831	336.542	612.542	0	0	0	0	0	200.309	0	283.227	0	496.123	640.161	233.075	234.398	0	304.964	522.121	0	403.314	0	0	172.565	541.623	0	221.163
O75525;Q07666	KHDRBS1;KHDRBS3	1170.27	958.456	977.705	1427.77	1804.6	1192.01	1069.45	797.003	817.815	2149.01	1146.58	1449.57	1817.9	1018.74	1336.89	2189.7	1547.09	1251.94	1157.64	1543.91	1323.34	763.736	1023.78	0	1180.35	305.329	1732.92	1329.53	685.052	1530.18	1708.21	1730.34	2050.82	1492.77	1396.6	1149.04	1529.39	1354.16	1287.74	807.176	422.156	959.984	2196.21	1403.11	1471.17	550.574	1677.11	952.701
O75531	BANF1	840.81	2284.84	1613.55	1237.48	1377.95	1609.25	3499.89	1307.5	2306.69	1522.23	2419.77	1363.97	1557.2	746.824	2273.29	1433.9	1196.32	668.569	1892.11	2272.17	2557.89	1877.21	2410.67	1634.18	1076.73	1470.34	1349.54	935.438	1175.02	1826.25	1745.48	1744.57	1646.21	1243.89	1556.62	1095.63	1155.93	508.435	1767.27	1362.3	1547.4	1161.4	1874.84	1157.36	2428.97	1720.12	1983.85	2104.94
O75533	SF3B1	6430.42	8000.43	7381.17	4496.94	8139.98	6520.79	8971.28	5849.71	7683.85	8968.19	8845.85	9475.92	10270.6	8351.18	9210.88	7598.09	7922.84	9453.21	8620.29	7547.87	6730.25	9094.76	7271.13	6097.17	10093.3	6667.98	6252.08	5070.33	9565.64	6551.75	9224.25	5766.27	6667.02	8044.9	8116.51	7244.1	8116.6	6092.97	6579.07	5593.92	9542.11	6594.59	7788.13	6782.69	7838.98	9029.41	8003.6	6031.13
O75534	CSDE1	2370.07	1525.8	1612.79	1942.49	2423.36	3173.85	2280.22	2785.25	2125.91	2668.68	1453.18	1759.99	1938.41	1515.56	1555.99	1921.04	1319.41	1918.18	1878.92	2844.88	2538.79	2119.96	2450.07	2520.05	2217.19	2422.8	2333.78	2730.66	2501.68	2767.31	1608.71	2301.13	2490.52	1908.43	3154.83	2162.58	2367.58	2549.4	1854.58	1916.43	1310.37	2137.81	1779.17	2005.09	2356.82	3002.7	2883.78	2349.94
O75569	PRKRA	299.084	148.277	251.52	216.862	210.786	0	0	243.63	181.887	0	173.496	256.628	0	0	388.13	0	0	0	0	205.669	0	0	0	0	0	0	0	90.233	199.929	343.386	0	0	0	204.609	0	218.915	0	0	0	0	68.049	0	0	400.515	0	0	113.541	245.466
O75607	NPM3	263.129	0	652.19	0	313.903	351.927	0	785.229	832.258	638.453	448.71	394.385	722.409	484.824	419.775	395.717	228.842	339.613	630.585	425.747	599.989	0	0	567.569	0	620.025	489.587	665.854	0	381.199	577.782	755.595	0	435.662	0	612.448	351.17	392.577	306.28	0	0	368.445	614.871	587.231	750.836	0	411.827	855.065
O75608	LYPLA1	0	0	243.781	0	0	460.45	243.264	452.981	0	184.001	0	0	546.27	491.62	362.029	0	0	829.62	0	0	0	533.717	0	0	0	0	0	403.229	595.378	765.091	393.255	795.468	0	635.83	0	462.881	844.759	0	673.636	0	730.898	137.658	0	0	0	255.144	0	0
O75643	SNRNP200	11616.5	14915.8	14963.5	15531.3	11086	11777.9	10687.9	11015.4	10668.8	11930.7	13150.9	11695.9	10260.2	12940.5	14206.5	10790.7	14157.5	12703.4	12571.9	12076.2	12790.3	14029.9	14605.1	11953	17571.8	14999.9	11594.4	11579	14708.6	12280.5	9146.34	11648	10831.3	11259.7	12067.6	10251.1	11317.8	12605.2	11379.4	12424.8	13462.7	12600.8	13632.2	14540.3	10809.8	13819.7	11880.6	10566.2
O75691	UTP20	351.291	0	533.511	503.33	365.144	510.434	165.339	0	0	463.523	407.756	399.435	464.335	248.609	259.628	157.129	414.613	297.738	0	0	318.676	328.46	298.401	0	0	406.224	52.6729	0	635.463	524.068	435.694	727.821	491.973	836.556	557	447.548	289.501	229.966	211.924	465.971	234.969	0	308.414	0	483.302	336.421	521.759	0
O75694	NUP155	1398.06	1034.06	950.028	1101.97	759.798	987.93	366.28	1128.98	1045.94	716.811	865.206	940.212	1051.04	1023.1	1255.13	1426.52	1033.33	898.747	1207.4	836.895	1094.44	1188.32	699.549	850.163	1482.48	944.044	679.726	984.327	692.204	703.751	1233.53	1124.07	1168.79	556.63	1338.27	1110.83	472.339	1129.93	593.365	2172.36	931.678	1121.3	1297.78	1031.27	871.17	1929.55	1200.35	634.232
O75718	CRTAP	2994.29	1413.94	1680.33	1519.23	921.688	972.448	1342.63	1486.06	677.375	1677.93	1245.19	1574.05	1591.99	1508.99	1554.72	986.052	1615.89	1847.67	1215.92	1695.15	1485.89	2370.34	1288.28	444.646	1556.19	1880.02	1443.07	522.605	684.408	1097.45	1660.68	1978.23	1241.56	1398.9	341.238	1246.65	1495.56	1323.94	909.346	1266.2	1199.46	1536.7	2027.13	1312.01	1481.06	1740.69	1656.47	1517.26
O75746	SLC25A12	0	366.355	190.748	0	0	0	0	0	0	204.962	252.788	197.29	527.459	321.945	0	269.455	345.302	224.723	203.01	313.149	0	860.19	0	218.252	755.929	0	0	223.131	0	0	0	0	0	0	0	161.065	227.297	91.8902	201.793	0	319.573	0	383.024	829.943	281.945	0	294.44	0
O75746;Q9UJS0	SLC25A12;SLC25A13	1179.47	1347.32	2053.93	2124.21	1321.3	1748.65	1608.1	2604.6	1620.74	1221.09	1920.71	1744.73	1708.94	1787.39	2379.1	1748.83	1340.92	1389.05	1334.5	1398.94	1632.47	0	1739.8	2035.71	2770.52	1870.37	1635.99	1123.43	1633.76	929.276	1204.3	673.972	952.912	1079.96	1146.52	1137.48	1893.98	2266.84	1885.84	1576.81	3196.93	1507.94	1744.74	3113.59	1330.34	1307.81	1434.91	1714.04
O75821	EIF3G	1538.79	1693.21	951.976	1771.25	994.202	1125.37	986.553	1536.71	1680.28	1325.12	1646.09	733.267	707.794	1483.06	692.506	1310.15	1120.26	974.725	1726.58	566.06	812.16	1023.44	570.287	1145.62	1025.57	270.461	872.429	1687.07	2082.84	1477.34	1747.21	1920.99	1776.78	571.524	1644.8	1476.02	1649.46	880.953	948.048	1240	674.107	658.239	1398.8	1350.41	488.749	766.525	384.908	427.955
O75822	EIF3J	1209.66	1133.12	0	647.044	537.773	819.889	1809.03	737.371	1061.26	579.912	0	749.546	564.02	741.421	740.882	417.096	653.96	734.529	838.552	1053.15	701.787	631.019	1589.79	723.269	843.951	495.585	960.587	1096.16	1214.98	1262.71	2236.68	1229.41	1012.09	1130.14	1698.97	874.921	1379.25	961.111	596.453	1008.21	747.656	714.543	702.047	782.902	574.67	617.036	1386.84	1099.88
O75844	ZMPSTE24	306.515	1010.84	728.581	461.441	586.016	590.662	0	0	1090.72	848.636	1060.75	732.438	708.615	702.113	634.527	901.474	486.037	828.376	564.902	590.004	786.156	0	558.569	1029.27	738.657	715.079	870.493	0	1065.89	502.746	524.232	548.408	1178.29	667.915	1056.74	1090.55	892.311	448.319	640.215	792.173	697.711	375.431	0	358.884	966.071	825.048	1492.18	376.894
O75874	IDH1	847.395	450.463	317.496	1360.84	1018.21	586.58	495.27	833.509	795.811	605.878	0	298.862	0	596.401	415.154	252.802	456.782	724.786	249.228	416.384	359.313	0	334.15	0	0	750.715	0	956.556	215.589	643.4	680.132	459.291	543.884	539.744	639.118	673.513	352.748	442.099	520.016	610.203	665.763	264.688	0	470.03	431.902	461.854	235.214	0
O75874;P48735	IDH1;IDH2	0	1302.4	803.576	880.342	1376.23	905.121	925.627	1142.25	757.188	0	520.487	1293.88	785.052	0	1375.48	685.091	646.291	0	778.97	0	1142.22	722.403	984.46	0	0	0	1726.24	0	0	290.674	0	1097.5	609.989	408.12	561.772	0	0	1047.19	1154.06	1098.05	1340.82	854.929	1335.74	1179.44	1473.36	1147.4	961.555	1580.95
O75915	ARL6IP5	679.114	568.653	1186.66	722.093	484.128	441.802	446.75	732.117	304.492	860.007	824.735	1446.35	1102.68	718.602	1487.83	358.466	286.185	932.697	969.386	537.797	1156.72	1714.36	581.871	973.533	802.907	757.273	893.204	0	0	0	479.281	544.326	331.288	495.024	248.226	572.884	379.445	0	954.579	455.22	767.444	885.119	617.413	881.654	1099.83	846.005	1753.98	1234.63
O75934	BCAS2	254.346	150.557	533.908	444.005	387.936	0	691.985	285.279	617.422	382.923	293.355	790.173	455.423	240.942	339.173	361.559	263.782	273.016	572.328	481.943	297.175	255.608	563.591	643.523	332.665	111.783	0	280.344	0	0	170.919	0	448.46	68.3145	298.579	248.911	312.691	406.106	198.628	162.162	0	309.879	0	499.287	0	0	931.88	190.973
O75935	DCTN3	1484.34	1414.26	906.14	0	939.81	1007.91	0	847.324	278.372	788.192	1141.39	189.065	1358.46	852.981	1052.28	721.469	793.849	676.321	349.067	687.391	0	863.651	0	892.769	1148.55	0	0	332.693	619.67	1321.02	0	1307.62	1069.07	937.199	940.096	0	1306.23	0	814.398	1606.08	428.386	1260.97	1190.32	935.725	0	1963.1	1037.46	0
O75937	DNAJC8	590.227	354.919	877.429	284.649	396.379	0	0	948.308	334.834	326.525	391.297	416.786	263.571	628.904	170.872	583.952	662.77	424.194	389.528	0	438.058	192.33	0	406.759	408.417	656.626	759.222	577.477	585.012	995.251	783.037	1465.07	333.867	598.12	402.886	654.594	1003.47	708.339	260.573	0	404.868	0	398.101	131.607	632.008	0	0	770.951
O75940	SMNDC1	0	411.203	401.143	515.78	685.393	344.262	856.78	432.169	633.235	357.002	103.092	178.243	148.676	237.742	99.8697	358.465	483.663	409.306	0	0	601.299	0	534.693	416.529	0	0	600.371	432.836	0	533.154	0	459.138	483.784	624.829	329.225	0	0	883.092	324.808	130.894	252.034	376.749	347.227	361.504	310.18	185.017	386.751	529.819
O75947	ATP5PD	1359.55	3716.39	942.13	1430.93	1662.71	2118.88	2652.65	851.692	3060.88	3624.3	2053.1	3703.47	2887.85	2603.19	3849.58	3466.67	3475.15	2687.49	2505.65	2898.78	3320.21	2916.13	927.99	2853.09	2486.16	1127.07	2315.71	1534.73	2504.36	1830.07	1971.57	1560.7	1721.36	2461.94	2293.51	2733.8	2264.75	1475.86	1841.93	2155.85	1699.16	1930.16	1981.07	3687.06	2978.91	3148.03	2308.96	2093.84
O75955	FLOT1	331.66	567.651	379.714	395.587	101.549	568.524	0	346.343	545.605	204.4	388.923	461.369	383.078	388.409	225.709	445.339	309.896	235.491	0	486.922	0	438.697	1043.35	228.365	563.422	0	491.56	0	0	0	0	363.825	0	270.148	440.883	0	0	276.346	0	0	158.735	310.894	291.385	309.008	480.61	0	377.051	471.249
O75964	ATP5MG	3349.65	1521.25	4101.42	3322.95	2380.95	3166.09	2711.47	3202.27	1928.87	3485.61	3662.38	4375.43	4109.42	2659.67	3276.37	2751.9	2713.52	2121.02	4094.31	3586.82	3221.16	4059.09	2733.17	2344	2751.41	4106.73	3695	4533.16	3360.77	4261.44	3292.33	2927.07	1025.55	2141.28	2659.21	3038.02	2723.81	2616.64	2633.06	3490.66	2335.8	2791.11	3524.05	3789.1	4229.89	3507.9	3508.86	3772.61
O76003	GLRX3	0	0	0	405.591	0	0	934.808	0	413.624	0	0	0	0	0	0	0	0	0	0	0	0	0	0	506.368	0	0	250.043	0	0	251.516	373.286	586.367	521.909	392.718	566.999	0	0	0	0	0	0	0	0	0	0	299.906	0	0
O76021	RSL1D1	8931.7	10377.8	9198.7	8608.14	8301.64	8161.64	8632.16	8477.92	8603.64	11058.9	11305.6	11746.8	11454.2	10937.2	11570.6	9527.79	9431.71	11888.8	8839.82	7842.93	7888.59	9979.91	10914.4	7015.49	10648.7	10330.7	9673.9	8862.54	4640.16	8389	6957.63	9133.04	6188.25	9621.23	8301.49	9872.72	9074.25	6901.63	7620.86	9110.78	7955.93	7331.32	8737.05	8972.64	9099.38	10983.8	7547.11	9832.43
O76031	CLPX	1289.42	1010.68	878.756	1408.4	648.487	943.785	680.284	1487.14	1386.68	1277.69	1517.87	1230.81	1613.54	1644.76	1476.55	1200.47	1365.14	1263.19	1244.62	1100.91	1308.87	1269.22	1138.19	800.128	801.596	1223.11	1920.37	1110.11	970.667	326.797	1626.12	721.57	831.227	1033.9	887.016	837.531	1127.19	968.184	834.625	767.501	919.667	1206.12	1129.87	1037.63	827.541	1945.19	1081.14	925.21
O76094	SRP72	1768.28	2115.18	2290.51	2115.51	1772.03	1342.92	2507.02	1783.18	1228.92	1626.91	2281.03	1236.45	2129.18	1778.6	1459.41	1783.56	2219.43	1833.44	2838.63	1866.1	2404.98	2697.91	2412.87	2532.77	2293.61	1949.36	2154.86	1444.53	1693.25	2064.15	1917.29	854.83	1971.4	1675.98	1094.87	1902.47	1799.14	2051.88	1565.51	2050.04	2560.76	2219.46	1803.28	1677.27	1703.35	1316.27	2233.3	1125.17
O94776	MTA2	2235.3	2480.52	2159.4	1905.35	1616.18	2257.87	2388.24	1280.09	1772.54	2627.4	2139.91	2276.99	1971.82	2148.37	2081.27	2540.18	2704.02	2523.5	1780.43	1471.88	2369.33	2905.96	2191.15	2204.97	2322.23	1778.23	2300.71	4216.14	1956.49	1855.74	1890.65	1895.8	2900.63	2367.71	1894.7	1454.67	2483.25	2161.11	2185.54	2708.41	2318.26	998.816	2672.46	2173.56	2269.69	1441.02	1869.23	2136.12
O94826	TOMM70	1919.49	3533.37	2279.97	2384.54	3807.31	1789.61	3765.5	0	2817.28	2865.69	2668.82	3396.74	3587.02	2687.16	2801.17	3372.11	2592.78	3892.17	2828.65	2971.38	3055.37	3784.82	3306.35	2108.29	4308.57	3499.21	3177.43	3367.96	1625.66	1419.77	2509.16	2944.27	1795.3	2798.97	2848.97	1793.35	2109.45	2758.69	1996.47	1732.19	2328.96	2766.62	3890.75	2873.81	4363.56	4774.97	2558.72	4134.4
O94874	UFL1	1452.66	1130.36	814.239	1112.8	1894.13	1685.15	997.904	949.205	876.782	1425.84	1384.21	1225.9	769.043	2394.13	781.55	1072.81	1580.37	1142.27	2318.49	1213.19	1637.43	1454.61	1263.45	1344.19	1516.29	1422.54	1088.06	1231.14	0	0	566.806	1095.86	0	592.542	1223.43	1322.87	682.882	933.326	1028.19	772.118	1382.67	930.609	1112.37	1415.67	857.327	1613.3	1007.56	850.832
O94901	SUN1	0	0	0	208.954	0	0	0	0	0	37.8289	313.062	137.341	179.316	0	234.726	0	231.388	273.709	91.2741	0	0	0	0	0	0	87.8869	342.059	207.194	474.082	0	336.535	80.4422	0	168.074	173.936	0	337.896	428.927	333.965	152.383	0	443.638	0	160.99	0	343.118	62.7534	0
O94903	PLPBP	207.164	0	0	402.073	293.74	0	0	242.406	332.784	0	163.438	0	245.54	333.483	0	66.0328	308.361	0	168.777	0	230.618	427.691	393.155	441.03	0	0	181.85	664.056	0	337.363	72.1991	0	481.154	0	0	254.856	353.917	0	283.031	0	245.732	474.558	217.016	231.466	0	435.685	409.223	85.0626
O94905	ERLIN2	569.303	1102.39	908.862	472.334	616.923	1388.31	1261.42	781.702	406.466	671.57	981.455	357.219	518.357	612.188	1097.56	844.488	433.293	585.587	692.641	443.182	374.245	787.218	623.923	232.894	684.157	486.391	864.197	399.079	704.006	653.822	462.295	571.392	597.9	0	532.52	545.587	1027.29	845.465	722.638	525.917	668.654	514.877	513.454	811.195	1157.71	584.315	757.047	864.811
O94906	PRPF6	1371.18	2664.81	1336.79	1245.19	2367.21	2454.84	3033.05	3335.94	1273.66	2186.31	1364.17	1728.02	1986	2143.96	2472.54	2231.06	1839.36	1406.95	2333.33	1567.38	1743.26	2692.17	4101.12	2940.59	1446.11	2214.98	2498.33	1504.92	1791.04	2801.6	1522.84	1822.84	1347.24	1405.51	1715.06	1285.47	1280.87	1340.27	1231.42	927.041	1935.13	2200.51	1936.49	2098.55	1763.8	2698.56	1967.51	1934.63
O94919	ENDOD1	0	0	0	169.973	0	0	0	0	0	0	252.7	0	0	0	0	0	0	305.23	0	0	0	0	0	0	0	230.008	0	0	0	0	0	226.803	0	0	111.048	0	0	0	68.9306	0	0	0	0	0	0	0	0	252.759
O94925	GLS	2147.59	1287.89	1621.4	2684.68	1982.98	3374.22	1911.97	2409.59	2103.91	2451.74	2304.04	2393.04	3282.53	3779.4	1484.53	2185.97	4785.8	3819.04	2549.91	2252.55	3178.27	1199.3	1250.01	2626.58	2892.55	2446.34	3063.05	2146.67	1646.09	2162.66	2262.39	2048.03	2958.32	2626.44	2385.26	2443.13	2094.8	3779.23	2485.67	1782.86	2597.27	2068.57	3960.45	2007.89	2357.95	3632.95	2693.42	2704.03
O94979	SEC31A	770.296	1486.3	816.12	1383.09	1054.29	960.03	1390.84	1148.44	1383.3	1695.25	0	1547.99	0	0	436.322	611.379	756.873	482.484	595.814	744.194	1038.43	880.731	1404.43	1475.36	1060	1140.64	883.491	839.25	1178.2	607.568	1033.92	1331.18	1456.7	760.486	999.29	968.219	1671.27	1214.24	573.422	1472.6	1127.96	837.234	731.576	855.405	735.051	1174.66	591.875	1399.27
O95159	ZFPL1	203.048	536.551	397.273	861.586	0	360.041	462.049	0	207.485	702.004	553.175	342.527	549.649	655.132	1074.73	681.555	581.873	561.418	328.899	0	257.181	814.051	534.691	560.271	874.09	281.118	406.487	800.816	0	245.491	0	262.206	444.345	379.517	0	608.824	312.143	315.222	380.16	340.322	0	583.236	549.052	267.877	988.423	601.304	628.027	407.086
O95169	NDUFB8	0	447.783	0	0	0	748.701	0	0	378.035	436.854	292.082	579.978	0	338.237	406.643	340.119	498.979	0	0	419.549	355.046	0	0	0	561.116	452.885	334.659	175.643	0	0	0	0	187.383	402.489	0	119.793	0	0	0	0	0	0	300.805	233.513	392.139	641.236	148.671	240.036
O95197	RTN3	753.45	595.323	449.497	644.333	560.226	954.194	498.572	359.659	488.594	646.99	1049.07	899.634	1066.19	850.154	1114.51	371.585	575.3	750.481	0	933.286	771.936	0	0	1006.07	1224.52	0	685.02	0	349.134	0	288.751	961.429	1069.83	654.356	754.86	378.744	590.353	607.285	597.175	611.137	594.868	1567.41	777.523	0	936.746	524.98	895.262	902.728
O95202	LETM1	641.988	0	490.052	438.461	527.433	802.8	679.896	240.243	0	512.513	1107.01	481.734	390.038	457.262	516.778	712.81	690.689	551.366	632.268	502.353	315.381	0	0	0	1091.19	688.642	254.007	297.046	0	779.263	159.322	375.402	971.504	772.136	437.138	611.303	622.623	687.019	650.612	528.258	554.809	315.453	429.321	585.596	804.713	277.778	570.776	336.666
O95218	ZRANB2	208.536	0	322.463	286.023	224.385	256.761	53.549	472.572	0	0	0	0	0	0	0	0	0	0	398.141	0	389.999	0	338.115	0	498.298	196.38	160.456	0	0	0	0	234.547	59.1584	0	0	0	0	560.788	0	0	0	178.714	494.798	312.09	0	99.9689	91.0701	122.734
O95232	LUC7L3	797.781	844.158	648.43	416.573	590.234	0	361.468	388.12	341.011	770.826	433.919	385.982	305.237	458.968	900.904	366.281	444.134	347.96	219.602	355.282	227.728	275.658	406.08	366.063	0	653.286	314.505	357.053	700.38	0	584.813	342.251	806.244	219.75	477.565	169.369	697.093	261.088	213.611	105.971	736.207	687.662	209.447	0	468.876	450.643	369.15	59.31
O95239	KIF4A	0	0	319.884	0	81.5945	0	0	0	0	0	258.987	0	0	0	136.186	181.591	84.4828	101.076	0	0	0	0	0	280.954	0	0	0	0	0	0	0	133.869	0	0	131.952	82.7743	0	0	0	0	233.132	0	221.358	0	110.311	0	0	0
O95251	KAT7	0	0	0	0	0	266.804	0	0	0	0	0	119.187	0	67.7724	137.321	79.0041	0	287.214	0	0	0	0	0	0	0	0	0	0	0	173.2	0	0	0	0	327.92	0	102.114	0	0	0	0	0	0	0	0	0	0	416.808
O95292	VAPB	546.037	0	424.361	806.495	469.169	133.402	137.697	357.49	312.576	420.004	299.219	294.21	455.039	541.105	636.671	241.729	564.979	632.474	0	925.513	112.291	0	0	378.96	167.204	489.606	0	391.951	1007	765.092	497.715	504.499	0	275.013	402.387	319.117	699.713	755.589	240.212	347.597	463.743	522.861	336.377	150.844	423.767	414.798	340.626	0
O95292;Q9P0L0	VAPA;VAPB	1212.8	955.399	990.605	1126.51	1276.95	1567.83	1103.11	724.772	975.452	884.007	1106.35	1238.04	1593.76	1127.39	1356.19	1093.08	1408.75	1294.97	1526.57	993.605	451.578	1040.48	1023.78	545.572	597.628	1080.09	841.056	823.376	1324.53	192.779	583.739	1231.37	1042.5	816.239	591.822	1027.05	1055.95	577.316	1248.06	1367.11	1190.86	825.95	1515.86	1071.51	1206.86	1060.87	1222.94	1014.68
O95299	NDUFA10	528.704	1113.15	1092.92	523.089	1090.66	700.927	0	783.432	609.361	427.552	848.915	618.334	725.761	1025.45	895.439	914.592	1309.75	1042.06	1179.02	0	507.739	871.143	585.487	349.074	0	784.72	897.069	780.92	1331.48	0	768.509	554.259	588.918	523.851	610.205	561.652	733.389	334.135	0	623.838	490.127	571.103	587.033	597.078	797.783	507.781	731.081	420.766
O95302	FKBP9	1366.33	0	992.365	1083.86	1272.44	1208.29	971.389	0	1388.16	1248.07	624.153	947.21	906.097	1312	508.381	984.223	640.567	589.015	537.76	0	1377.82	958.615	852.439	0	505.48	598.896	1237.73	475.804	614.1	807.533	449.679	658.554	594.182	765.885	1056.87	950.005	1682.28	558.684	894.102	2070.96	929.375	447.111	773.795	1156.57	1025.1	797.189	524.647	1079.52
O95336	PGLS	332.012	476.936	0	557.981	0	0	197.366	0	452.697	179.002	350.764	0	0	0	146.4	346.674	0	0	0	512.785	0	0	352.268	0	0	0	0	514.61	636.541	0	589.883	604.07	0	465.323	190.743	0	671.863	413.213	597.396	69.81	677.972	233.054	0	0	148.537	0	0	0
O95347	SMC2	1018.03	1651.73	1366.06	1714.71	1611.15	1058.94	1466.45	1433.88	1172.12	1598.64	1181.53	733.444	1671.35	1097.15	1924.47	895.383	1242.66	962.176	1746.44	2030.72	1295.32	1410.42	1406.29	2282.29	2032.55	2219.28	1673.09	1318.5	1787	2300.75	1861.8	2056.32	1861.87	1318.93	1206.94	886.833	1924.04	1247.18	704.053	2794.79	1349.42	1224.43	1153.3	1715.33	973.465	1665.3	1627.14	918.654
O95373	IPO7	1782.23	3269.32	3023.86	2081.03	2005.58	1705.37	2177.12	2042.82	1784.82	1270.4	888.731	1889.62	1396.27	1429.48	1522.46	1624.13	1224.62	1071.47	1395.52	1671.51	1790.21	1900.37	1474.33	2265.67	2290.83	2143.85	2381.88	1752.48	1811.16	2386.65	1826.74	2693.35	1954.48	2174.03	2026.39	1700.75	3153.34	1978.05	2111.86	2037.33	2372.04	1985.81	1015.77	1354.16	1842.69	2604.77	2285.64	1143.49
O95433	AHSA1	3028.68	4345.48	3500.83	3316.13	3854.51	2744.35	3921.11	3826.93	4528.36	2842.16	1589.44	1809.81	1654.75	2281.59	3110.66	2170.3	2048.67	1368.51	3581.65	3429.72	2776.67	2788.68	3857.6	3352.06	3979.23	2890.26	2567.31	3401.97	5183.1	2784.56	3937.16	4240.43	3021.02	2842.81	2655.83	3162.54	3013.85	2827.73	2968.33	3070.51	3682.53	3987.99	2505.14	2147.3	2756.37	2948.8	3032.14	2644.78
O95453	PARN	0	321.014	0	0	0	438.935	0	0	0	0	0	253.406	426.881	318.424	242.866	205.175	387.565	0	0	241.801	423.809	0	0	0	0	322.817	0	203.024	0	0	0	88.5083	182.735	182.608	0	0	0	0	0	0	0	0	0	0	0	0	0	0
O95470	SGPL1	591.188	2180.62	1685.14	1103.24	1449.68	1348.19	1034.38	1641.2	853.632	1370.74	1395	1226.64	807.44	1129.49	1004.85	744.146	1531.98	764.454	830.666	1418.85	705.246	1640.22	0	1147.32	1039.82	1293.67	325.649	1294.91	1282.72	1005.58	841.769	956.58	361.261	623.23	564.898	762.125	913.672	866.265	770.611	0	0	901.771	692.016	942.395	777.693	865.346	695.701	123.768
O95478	NSA2	431.169	0	633.491	681.659	380.176	583.131	654.672	247.314	787.779	777.028	645.359	854.996	994.673	776.289	378.611	767.709	958.704	605.995	1175.68	0	566.365	561.951	0	774.176	0	672.99	839.924	0	889.534	0	631.369	333.861	0	0	509.247	497.254	831.932	671.733	479.956	430.728	678.142	460.683	574.546	880.572	825.919	0	244.408	796.78
O95571	ETHE1	1382.57	1809.43	1306.57	1498.49	1991.58	2195.93	1919.89	1330.31	1878.96	1271.82	860.751	1752.33	1996.98	1802.24	1650.79	2287.89	2113.18	1661.32	1426.8	1245.19	1917.08	1083.06	1501.19	1989.53	1388.49	1235.21	1487.28	1259.72	1953.96	1583.81	2072.01	1261.07	1777.03	815.92	1382.67	2107.73	1898.19	1727.78	1446.32	1252.43	1416.39	1894.65	1742.98	2288.93	1496.36	1864.27	1622.52	1240.7
O95573	ACSL3	2458.09	3396.46	3748.87	3325.82	3707.09	3282.15	2038.08	1769.04	1989.52	4470.24	3732.69	5415.92	3565.53	4404.14	4989.05	3737.11	4411.61	4165.24	3063.18	4130.93	3451.95	2362.34	2806.6	3381.28	2714.36	2328.85	3902.68	3829.96	2659.82	4272.14	3731.33	3596.99	3327.86	2568.43	2912.08	2125.13	2999.64	3784.67	3100.96	2675.77	3187.06	2922.97	3608.61	4023.3	3745.03	3828.39	2868.86	2995.93
O95678;P05787	KRT75;KRT8	511.736	0	0	906.131	0	0	0	0	299.102	1121.01	517.972	785.987	0	512.058	665.041	505.86	666.356	583.434	511.74	594.773	592.846	0	897.966	1249.58	533.063	0	445.264	207.254	524.814	483.452	443.948	277.695	0	358.617	627.095	481.396	299.379	167.646	973.377	517.756	396.953	457.652	0	0	624.728	383.462	224.718	0
O95678;P05787;P08670;P08729;P14136	GFAP;KRT7;KRT75;KRT8;VIM	0	0	598.49	0	932.896	1065.78	1470.29	1194.89	1821.56	3099.01	2344.71	2578.08	1828.03	2013.8	2176.7	2430.24	0	3995.97	0	1229.84	1419.94	1407.07	1276.97	0	710.198	661.771	1222.13	3507.8	0	0	1761.97	1562.17	2347.93	0	2520.14	1779.64	0	2335.23	2108.63	936.615	1458.02	1533.56	1282.57	1477.23	964.395	1512.97	1574.21	0
O95782	AP2A1	2823.95	2918.82	2290.98	4318.47	3351.92	3110.66	4112.25	3174.43	2535.95	3309.97	3205.22	3644.46	2926.68	3305.92	3647.83	1694.91	3483.87	3239.93	2756.71	4056.28	3252.05	2304.67	2756.56	2856.1	3167.87	3049.09	2740.35	3599.96	1600.47	2710.51	3315.05	2350.32	2666.95	2433.22	2250.78	2664.16	3162.86	2655.21	2526.08	2734.26	3699.31	3101.73	2781.33	1958.09	3315.28	3332.22	3155.12	2879.23
O95793	STAU1	1480.94	956.357	1145.62	805.741	1391.16	1015.05	1531.25	1477.77	1217.94	940.877	307.381	987	1297.15	563.667	1318.02	1547.37	737.87	611.115	1213.21	848.652	1432.88	0	0	1027.11	1252.86	2327.05	1625.71	1533.48	1090	1146.54	1494.25	1799.28	1445.1	1081.62	1016.99	1100.15	1076.68	1003.53	704.462	1517.61	1254.51	1339.22	1345	950.274	1804.69	1650.11	1457.25	1149.1
O95816	BAG2	1938.67	962.83	1596.28	2078.12	1026.91	1551.19	1989.71	1778.24	1482.7	1800.93	1832.17	1845.46	1082.04	1891.94	1500.5	1930.1	2102.79	1879.87	1715.76	1831.83	1350.57	2063.72	1472.99	674.509	2723.66	2454.96	2245.47	1328.99	1987.58	1793.41	2229.71	2496.77	1884.56	2310.43	996.679	1985	2099.78	1388.19	1740.97	3053.84	1700.37	2320.1	1411.84	1388.9	2256.51	1132.76	2187.67	2236.23
O95831	AIFM1	1272.76	1493.82	928.32	0	838.03	641.076	1287.99	918.456	0	1003.45	1198.97	1110.85	986.146	863.019	870.371	560.583	1190.96	151.979	1078.58	1298.24	1253.56	944.889	1807.27	2048.19	645.181	1464.79	1369.98	2108.55	862.543	668.879	675.994	910.915	352.65	1052.38	538.161	436.059	1408.38	1148.24	389.676	2143.18	105.953	658.844	1103.77	576.423	1151.45	1073.86	640.438	950.806
O95864	FADS2	785.248	989.17	956.394	644.668	719.793	483.178	535.328	0	0	587.924	1832.23	1151.88	1166.21	1214.84	1161.56	456.508	509.669	1032.2	804.413	858.298	1016.98	975.239	696.188	1689	963.43	1377.73	747.35	0	0	0	0	558.28	0	397.016	0	0	0	0	463.084	799.668	712.995	806.612	839.4	1436.01	1641.17	1541.35	1388.55	1209.93
O95881	TXNDC12	1683.97	0	1475.18	1771.45	1563.91	953.884	2904.78	1453.75	1728.93	965.223	2007.1	1601.15	2605.06	1477.26	1400.63	795.161	1114.48	1190.64	1517.77	2397.18	1930.6	1132.01	738.85	2263.27	991.09	2049.88	1919.41	631.088	424.365	376.676	712.739	1589.01	875.759	1004.01	618.377	1377.2	730.966	1375.64	1185.91	1948.68	1527.27	1282.6	1478.29	925.532	1472.74	981.759	1197.41	1438.66
O95983	MBD3	0	834.636	184.448	220.378	474.608	0	0	0	0	451.003	0	267.365	433.638	0	0	410.347	317.866	0	0	361.311	0	0	0	0	342.683	0	0	0	0	0	201.236	211.313	177.475	0	0	0	0	0	0	242.88	606.141	0	276.696	966.178	219.528	0	0	0
O96000	NDUFB10	0	608.399	406.302	0	613.32	0	0	503.177	431.14	395.003	192.354	580.901	511.355	472.255	517.506	636.747	419.245	585.437	543.117	560.032	260.804	386.362	556.708	0	0	328.197	195.221	544.218	514.523	0	388.647	277.695	913.669	311.315	0	291.887	281.974	161.743	578.597	484.307	453.661	202.865	748.709	598.173	254.479	622.195	505.025	422.884
O96005	CLPTM1	0	102.419	159.941	0	0	0	113.218	451.758	0	341.003	365.851	154.621	417.87	0	148.67	233.475	0	0	0	0	136.439	373.782	166.698	0	0	290.535	110.982	0	0	338.871	0	372.842	256.354	0	147.629	0	553.505	250.289	0	0	250.774	0	365.674	89.7258	109.219	0	60.3192	0
O96008	TOMM40	2424.19	1565.46	3195.51	2505.72	2533.43	3443.74	2170.85	2832.03	1723.53	3606.33	3248.83	4165.45	2803	2535.67	3499.37	3517.23	1721.29	2218.82	2607.84	3402.95	3394.63	3526.24	2648.07	1849.94	2709.01	2696.39	2866.61	2014.32	1130.24	2475.33	1857.31	2345.24	2111.66	2251.97	2116.15	2302.73	1934.42	2627.05	1951.92	2817.37	2275.84	2173.78	2145.89	3086.1	2895.61	2874.37	2043.24	2750.09
O96013	PAK4	0	0	0	0	0	0	0	415.03	109.132	0	0	0	0	0	0	0	318.923	0	0	0	0	0	0	40.8362	0	0	0	0	0	60.2435	505.394	256.674	0	0	0	0	0	0	319.585	0	0	130.413	319.015	0	345.131	0	0	0
O96019	ACTL6A	2288.74	3657.79	1765.52	3130.63	3023.15	1989.15	2337.74	3220.79	2132.89	2455.49	1644.92	2732.14	2664.13	1913.18	3318.84	2074.75	3257.09	2023.4	2629.51	2292.64	1874.86	2552.72	1331.46	3864.07	2977.16	1374.28	2165.33	2793.65	2061.14	2469.18	3218.83	2486.91	2687.08	2776.2	2439.28	2252.39	2333.84	2525.5	1753.98	1481.63	3662.55	2552.26	2226.92	2368.82	3056.89	2159.03	1729.57	1705.97
P00167	CYB5A	288.183	1115.38	495.633	679.138	0	517.099	813.145	1150.47	287.264	1080.64	687.947	794.497	1158.95	851.725	928.323	239.57	691.859	1249.4	828.85	1232.86	490.038	851.44	1074.14	966.001	575.205	1136.67	749.817	0	740.19	518.855	662.332	306.218	766.14	450.368	0	73.7595	0	436.062	677.93	0	479.648	301.39	629.42	776.315	615.079	1069.85	790.336	351.213
P00338	LDHA	32677.5	24459.8	28370.4	28895.7	24222.7	24601.8	25575.3	21341.3	27970.1	19363.3	16154.7	17492.7	20549.5	15225.7	17299.9	14712.2	12944.1	20063.5	23159.7	22383.8	20543.1	21392.3	21377	20212.8	19212.6	24510.3	19516.6	32777.1	27104.6	24879.4	27894.1	28461.4	22649.7	27889.3	20817	21071.5	17898.5	20234.1	22678.8	25502.2	20960.8	27330.5	22245.6	16362	21983.4	22014.9	20480.5	19429
P00338;P07195	LDHA;LDHB	2878.36	2672.05	2931.83	3727.68	3799.59	4412.28	5136.1	4587.37	3913.95	3353.02	2670.33	2172.2	2816.96	2565.67	2099.53	2775.75	3500.74	3323.49	2909.24	4111.99	2697.4	3604.83	4090.4	3196.64	3239.78	3362.67	3990	6942.31	7922.2	6405.37	5820.49	5141.22	6226.09	4835.83	3806.99	4470.89	4013.77	5313.91	3625.1	3688.29	4370.27	4685.21	4088.6	3664.45	2864.8	4059.93	4449.41	3920.17
P00367	GLUD1	3623.37	5178.91	4188.33	3568.05	5129	3370.62	3353.33	4552.09	3518.16	4833.09	4604.02	5399.55	3969.17	3610.48	5424.23	3170.52	6027.54	3789.71	2637.2	4077.71	3514.1	4781.14	4761.63	4200.01	4224.96	3534.55	2953.76	3906.16	2456.73	3485.31	4263.87	3738.53	4238.11	3895.4	4969.69	4293.42	3502.04	2671.88	4229.09	4399.3	3339.87	2874.16	3803.3	4162.72	4814.1	3452.6	4597.93	4903.79
P00387	CYB5R3	1988.71	2835.89	2696.98	3151.57	2622.34	3316.1	1999.47	2799.74	2955	2161.86	3432.82	3839.85	2884.97	3287.24	3023.11	3852.25	3736.8	3685.55	2892.63	1804.91	2510.08	3104.71	2610.4	2728.99	2534.61	2956.82	1951.99	1593.82	4275.45	3227.58	2843.62	2911.66	2747.6	2702.6	3134.09	2658.81	3533.81	1664.01	3117.06	2317.33	4201.61	2895.71	3271.13	3729.28	2673.68	4316.13	2887.07	2779.22
P00390	GSR	451.425	335.321	530.896	528.637	430.885	463.307	0	556.079	768.007	315.835	381.703	0	387.877	425.474	698.531	1099.31	905.545	593.61	260.699	0	355.671	0	917.306	0	566.95	672.811	859.685	1043.94	1585.71	1470.79	637.15	721.424	1325.56	612.377	223.622	591.848	605.332	510.831	1099	815.412	810.394	505.441	658.171	1066.34	598.819	645.124	715.433	377.639
P00403	MT-CO2	2165.84	2935.73	3578.06	3333.39	3321.16	3215.7	2805.42	3562.4	3175.64	1727.92	3505.15	2848.13	4196.05	3659.06	3938.78	4182.7	4576.93	4516.41	2155.79	2803.27	2577.03	3240.46	3316.91	2706.65	2033.15	3607.26	2673.08	2184.83	3264.98	3188.06	2429.13	2361.01	3067.08	2978.18	2600.54	3937.37	2723.67	2803.33	3254.06	2845.82	3192.89	2962.63	3573.69	3050.17	2560.56	3992.34	3666.1	3038.48
P00441	SOD1	1925.34	1962.25	1553.66	1681.84	881.918	1345.97	1518.96	686.298	1269.77	440.908	0	484.46	1412.26	784.982	604.185	797.421	573.06	564.658	811.975	0	0	616.864	806.793	310.574	348.792	530.84	959.219	796.96	1208.7	741.435	1872.44	925.019	944.43	1005.09	1203.07	818.251	1061.87	536.309	1142.08	1067.24	848.318	806.53	637.894	727.517	518.592	348.1	514.178	1109.03
P00491	PNP	501.437	423.018	358.83	580.019	276.775	333.21	0	384.219	0	84.1812	0	0	0	0	0	0	140.661	0	332.848	0	313.107	0	0	0	522.816	0	748.028	403.237	593.174	1046.36	137.742	414.873	0	0	398.647	333.547	649.152	294.379	0	786.949	233.783	662.715	150.977	0	0	0	0	0
P00492	HPRT1	0	596.62	0	829.923	0	233.431	347.317	0	370.846	541.991	0	0	0	0	0	0	0	0	146.57	0	558.477	660.359	0	0	0	328.245	0	454.085	679.661	487.418	0	521.02	500.373	368.342	362.409	369.321	665.134	386.938	344.739	517.026	327.176	352.932	0	0	601.887	0	453.53	0
P00505	GOT2	14504.8	11436.5	14703.9	17833.8	16408.1	15638.2	16462.9	14353	12308.4	21035	26706.1	23836.4	20405.6	17102.4	23151	18826.1	20859.8	23105.9	17573.4	18913.9	17742.2	20417.9	15160.1	21418.9	18908.7	16651.1	16921.5	16859.9	14036.4	14023.1	15442.2	16293.9	13106.8	16622	13163.9	15124.1	14752.5	13303	14533	17248	14239	17029	21132.6	19270.9	16262	16606.1	18739.7	19345
P00558	PGK1	15954.2	11009.4	12747.2	16744.5	14149.2	9995.27	15604.8	13326.1	11670.4	11486.1	7056.26	8784.44	8413.69	7353.09	5821.88	7632.07	6789.46	6455.6	8612.71	7630.97	10879.4	10291.3	11949.7	8080.38	9787.5	9020.16	9369.34	14464.5	16663.6	14875.5	16690.6	15440.1	15654.5	13820.5	12164.8	13614.7	16593.2	12010.8	11958.3	12411.1	11373.6	11235.4	8033.81	9721.53	8542.33	7298.6	8622.48	9179.15
P00738	HP	7527.04	3946.45	2912.51	4309.66	3103.14	2512.26	2744.35	2124.01	2317.34	5247.07	3883.64	2047.6	3347.83	2561.36	1778.87	2943	3937	2258.9	6205.63	2025.61	2494.91	6195.46	3809.56	3583.38	4608.11	2705.06	1537.44	7009.39	4868.04	2561.23	4634.19	3542.11	2448.24	6097.84	3228.75	1561.87	4395.79	3212.11	1887.19	3929.17	2261.45	2464.18	3921.84	3031.18	2598.12	2995.62	3497.64	1644.25
P00846	MT-ATP6	0	0	0	304.779	422.931	354.303	521.719	0	0	354.003	231.328	794.579	415.617	291.529	611.702	142.679	295.689	192.143	617.767	282.101	474.519	0	209.159	0	437.046	445.218	443.927	0	0	0	231.959	479.051	0	398.219	0	88.2198	406.135	0	166.059	0	0	234.26	386.291	331.594	409.569	564.004	283.855	166.48
P00966	ASS1	997.059	737.446	727.535	747.649	718.53	472.871	998.82	916.507	0	891.769	862.427	433.356	1026.67	773.148	682.982	536.159	0	446.726	977.877	926.786	683.398	521.293	562.267	0	547.75	0	0	751.728	390.193	0	441.245	604.26	248.842	865.273	0	762.775	658.172	0	395.792	627.511	458.191	456.62	410.52	865.24	0	816.553	467.302	843.901
P01009	SERPINA1	2038.2	828.7	1371.65	1483.18	552.052	1020.29	1902.74	1474.2	195.448	1138.73	545.663	417.046	1864.04	482.255	329.264	678.043	1087.71	1175.37	1927.82	972.516	214.707	2296.11	800.304	643.571	2107.14	872.11	1065.27	2133.06	643.158	38.7625	1003.87	843.884	678.241	1759.38	819.725	449.101	968.67	850.797	524.16	1167.19	0	459.115	1695.18	1493.9	628.434	1030.85	536.854	190.497
P01023	A2M	936.124	377.4	318.734	723.953	0	397.591	1338.25	496.086	0	955.107	377.867	1754.93	437.079	561.315	254.514	405.411	917.489	662.438	722.695	760.199	0	1314.57	261.774	448.885	834.671	891.591	752.793	1273.7	1032.92	0	736.107	167.073	0	1089.61	707.539	713.604	573.689	0	0	675.949	479.001	517.307	915.816	496.941	446.284	776.724	449.563	0
P01024	C3	2860.15	4260.07	2486.76	1934.24	2376.34	1904.33	1977.91	2100.63	1965	3145.83	1933.63	1722.48	2764.46	1332.51	2447.07	2255.12	2480.43	1936.48	4075.85	2892.03	2024.66	3648.04	1809.48	2201.94	2371.22	3792.78	1917.74	2808.47	3075.47	3171.94	1935.14	2484.52	2251.13	2888.67	2596.28	1829.61	2584.73	2476.16	1118.27	2368.04	1190.61	1942.56	3289.69	2273.05	2379.83	1680.73	1683.14	2335.29
P01033	TIMP1	864.095	580.355	680.911	0	627.789	459.007	528.102	278.881	729.989	484.455	704.653	469.205	877.415	0	804.921	0	780.012	633.231	0	594.508	311.178	0	415.094	613.896	1792.75	607.93	0	1003.09	578.045	0	479.46	0	438.386	422.992	465.294	554.951	571.467	589.899	485.539	951.819	0	0	0	0	723.67	233.732	480.302	561.885
P01111	NRAS	0	1733.63	1290.44	2332.16	1147.87	1746.55	2433.36	1742.97	1571.67	2156.03	1417.25	2756.65	1737.11	2118.23	2437.74	2285.18	1425.47	1888.81	1473.04	1635.18	2608	0	2172.72	3382.54	1223.88	2085.56	2115.82	1831.02	1594.3	0	1207.17	633.783	1938.99	1090.03	1519.58	1360.06	1009.9	1217.09	960.51	2292.54	1717.87	1862.01	1180.2	1667.99	1627.58	2462.31	2389.68	2488.25
P01137	TGFB1	0	911.626	0	561.514	0	924.888	806.363	541.526	0	826.316	442.737	380.431	797.743	806.365	723.908	787.698	553.093	657.72	807.11	311.925	0	0	0	593.107	806.904	312.278	944.775	580.191	808.764	558.46	0	348.156	687.086	573.727	0	0	601.364	688.485	0	427.269	560.176	192.655	678.15	446.449	515.79	598.262	0	492.042
P01579	IFNG	0	0	0	0	0	0	0	0	0	264.002	0	0	0	236.666	0	0	0	149.112	0	0	0	0	273.638	0	0	0	0	60.6254	77.9137	596.409	651.33	333.013	612.619	257.412	0	0	186.822	391.961	316.453	338.869	0	205.281	0	0	0	0	0	0
P01834;P0DOX7	IGKC	2455.8	1650.93	672.013	1210.91	1627.81	1169.06	1086.28	1521.78	1061.68	2156.02	1141.56	289.914	1500.27	1157.51	725.191	841.922	1221.83	581.435	1932.29	1185.38	901.949	2028.85	1714.16	975.168	764.831	1271.09	1311.73	1054.6	986.418	1254.57	1463.96	965.849	1126.64	1694.08	1853.85	1393	1247.42	543.079	569.198	1258.04	1620.58	1046.93	1178.4	1029.9	756.884	1242.9	1128.32	1183.59
P01857;P0DOX5	IGHG1	1961.9	1052.24	750.494	1804.23	359.269	1243.44	1717.33	698.772	498.878	1248.67	674.783	658.894	1525.62	684.421	608.534	1502.06	714.696	601.946	1788.39	1065.6	604.775	1391.11	1011.47	1243.46	1048.01	766.958	508.945	1305.36	701.23	805.65	1905.35	1258.44	731.542	955.479	535.238	884.112	1595.98	262.405	333.688	913.379	458.645	126.502	1002.48	446.18	883.008	1499.21	1165.02	0
P01859	IGHG2	382.773	307.255	0	0	0	123.36	0	0	0	0	124.464	486.409	226.392	0	142.995	0	311.529	0	455.481	0	0	787.097	353.839	0	630.735	305.329	0	198.795	305.774	0	0	331.906	222.173	0	621.869	0	0	218.411	0	216.702	0	0	0	971.378	226.081	0	0	0
P01861	IGHG4	1074.24	441.776	697.807	1362.13	1493.18	467.622	1176.54	1178.98	261.377	1080.01	1103.83	600.227	1140.98	0	251.945	744.05	567.089	331.247	1139.25	925.51	875.383	982.974	1322.57	0	834.359	722.3	290.157	2042.93	842.349	1304.27	1030.76	1059.89	574.494	389.419	445.499	491.198	400.332	1071.99	462.668	1044.24	1050.98	0	921.237	780.224	0	986.259	296.863	368.2
P01871;P0DOX6	IGHM	2104.58	0	494.013	0	0	0	0	0	0	0	416.14	796.729	0	0	0	249.984	661.08	558.419	0	0	484.178	1004.54	416.745	0	607.562	0	254.056	592.155	0	0	241.177	1294.44	0	0	0	310.402	146.208	0	0	0	594.8	0	219.188	590.371	409.57	0	0	0
P01876	IGHA1	5220.09	2076.76	2219.46	1728.75	1730.24	1309.36	2603.51	1912.57	938.289	2039.27	1479.05	742.694	2505.22	611.36	1038.11	1828.52	1129.77	854.167	2175.73	1660.72	2292.86	3561.78	1862.43	424.948	2175.8	1697.99	1989.29	3991.3	2710.93	1275.24	3136.63	1749.04	1370.67	2166.58	2684.11	1336.89	2719.2	2097.43	1709.04	2290.25	2546.24	1554.61	2497.79	2300.97	1087.5	1438.49	1585.71	772.873
P01889	HLA-B	431.807	129.939	413.375	201.978	0	0	0	447.207	294.05	335.419	1086	1351.23	1297.02	649.979	535.753	968.458	523.39	476.727	433.452	925.009	1272	842.201	641.289	0	1004.78	814.247	861.976	0	0	0	0	0	113.258	0	682.819	425.363	0	442.104	0	0	0	153.965	0	770.436	484.266	426.767	0	0
P01889;P04439;P17693	HLA-A;HLA-B;HLA-G	602.287	730.688	882.258	451.308	1211.68	603.892	852.19	765.173	743.716	1746.01	1884.57	1553.72	2261.68	1862.12	2396.88	1286.47	901.854	1965.47	2391.01	2679.27	2370.19	3101.68	2690.76	2433.83	3392.08	2158.83	2857.45	847.345	196.989	444.296	440.876	619.558	566.606	627.031	1084.35	465.06	1148.78	1286.86	677.815	920.619	1221.1	847.685	1257.62	945.373	862.827	671.433	1069.19	934.477
P01889;P10321	HLA-B;HLA-C	0	0	225.972	126.493	0	0	486.681	0	0	100.926	309.871	0	60.0554	49.1645	320.361	209.16	0	602.942	0	418.627	156.35	396.896	0	0	65.2281	145.144	546.463	0	0	0	0	0	0	479.698	0	0	0	0	0	0	0	527.841	0	0	0	127.858	0	125.728
P02042;P68871	HBB;HBD	4824.01	1931.4	1797.33	3095.51	2274.62	1952.69	2383.06	1248.32	1888.84	2609.26	1959.23	2062.33	2931.75	1651.22	958.486	2099.16	1291.68	892.176	4589.49	2249.65	2117.48	4703.19	2287.38	2157.97	3236.4	1359.81	2143.84	2701.69	1409.65	1184.1	3209.9	1435.88	1460.97	4366.98	1815.3	1457.42	2368.74	1589.03	1643.51	3324.16	1528.34	1914.01	3291.96	2600.24	1675.74	3581.77	1833.18	1574.69
P02452	COL1A1	1433.19	876.285	978.658	1797.59	950.352	648.775	1237.34	1518.99	768.395	2055.24	1615.46	2961.42	2286.08	2764.46	2366.49	2613.59	2721.05	2490.79	985.141	862.096	1526.93	1959.39	1403.11	1498.43	1201.45	1541.19	1596.96	1471.01	1430.23	0	197.684	942.751	276.001	1852.62	1110.23	747.781	1086.11	381.211	823.385	639.17	937.431	826.414	1582.47	2011.9	1770.01	1913.66	1928.62	2331.58
P02511	CRYAB	294.97	398.974	438.55	0	104.713	0	455.929	239.958	435.182	0	192.354	0	237.656	0	208.818	0	0	0	126.583	398.831	323.591	156.341	0	0	0	289.19	267.426	415.917	123.486	0	906.331	194.719	507.448	275.013	394.549	0	0	0	407.315	215.247	236.911	115.923	203.997	0	273.046	653.528	471.909	147.037
P02545	LMNA	40623.8	42161.4	36945.6	40859.9	42827.1	41981.5	37659.6	48333.9	47548	57877.6	53716.2	57291.9	50318.5	56394.8	55557	48571.1	57038	56865.9	44211.1	47749.4	49549.2	39940.5	47070.8	45176.8	49922	44436.9	47527.3	50147.6	48386.8	49125.4	45804.4	42813.6	48163.5	38549.4	41786.1	43568.4	43503	43885.5	44955.6	38686.1	39146.7	40076.5	52675.1	54187.8	55055.5	47060.5	48466.2	48437.1
P02545;P20700;Q03252	LMNA;LMNB1;LMNB2	1248.82	1656.84	526.517	1389.21	1383.94	948.268	1326.91	2588.53	1585	1904.51	3924.35	2210.37	2039.4	3337.82	2366.86	3004	2369.17	2511	1307	2875.86	2228.16	1239.22	1075.01	2596.91	1439.51	1522.36	2406.8	2147.43	2397.01	3004.09	1714.42	1378.94	3027.39	1485.1	2173.62	2128.09	2118.26	1877.59	2334.74	869.956	1835.12	1913.9	1444.62	1933.57	1685.64	1895.79	1217.83	1945.68
P02647	APOA1	4072.72	2309.36	1992.12	3494.87	2020.18	1961.63	1704.74	1547.66	1357.75	3828.23	1588.59	785.406	2482.91	1514.34	1594.56	1163.09	2521.2	671.631	3020.01	2619.27	1356.64	1590.77	2365.65	1802.46	2155.33	1477.48	1061.39	3030.03	1566.75	1973.65	2169.59	1827.78	1666.14	4065.14	2021.76	1623.42	2867.34	2942.72	1546.37	1966.27	2067.84	1494.43	2481.99	2000.6	983.093	2487.59	1633.07	1029.36
P02671	FGA	411.585	0	0	0	0	0	253.974	0	0	238.001	0	0	0	0	0	0	0	0	0	0	0	0	0	0	0	0	0	513.199	0	0	0	0	0	294.814	0	0	168.256	0	0	244.334	0	0	0	0	0	328.257	0	0
P02675	FGB	723.916	456.778	925.86	705.736	595.439	282.135	220.706	889.112	381.612	701.652	699.042	319.416	184.985	595.467	347.704	598.436	361.495	0	832.777	644.356	258.038	1549.76	902.427	228.902	672.084	348.505	579.101	1143.9	764.568	631.055	701.272	476.104	507.201	997.531	484.277	690.933	667.767	567.13	499.511	803.164	622.225	671.414	1006	270.524	429.64	691.358	526.468	527.236
P02679	FGG	990.549	353.116	296.666	904.96	119.672	294.058	605.868	0	545.662	690.006	0	0	1076.78	197.939	225.842	505.86	253.448	253.189	622.097	0	0	278.539	275.21	375.693	1037.99	394.105	161.793	492.052	514.525	747.018	924.765	132.763	0	787.638	437.661	734.077	505.927	0	0	701.01	352.849	0	832.261	724.309	157.274	1230.96	221.171	308.656
P02751	FN1	198.933	0	0	0	0	0	0	0	0	0	0	0	125.023	183.954	337.061	266.491	153.126	0	240.183	0	0	0	0	0	0	240.768	0	0	0	0	0	0	303.68	165.008	0	0	452.551	171.188	0	0	520.451	353.806	0	222.365	0	168.605	391.483	0
P02763;P19652	ORM1;ORM2	858.84	1015.02	584.302	970.603	956.016	565.163	1372.38	466.449	716.769	1276.01	700.27	620.63	823.348	581.982	111.218	299.507	475.214	395.295	1318.84	832.404	458.823	709.826	798.892	780.788	792.974	1324.89	304.866	1449.37	1296.6	841.901	1096.81	1002.36	671.777	954.845	968.078	383.375	1771.91	495.854	490.866	558.478	574.637	910.476	399.312	694.399	1015.73	920.608	514.486	514.022
P02765	AHSG	450	0	0	161.767	0	0	0	0	242.515	252.002	0	0	204.992	0	0	0	0	0	388.404	0	0	0	0	0	0	0	0	432.836	417.499	329.831	0	0	0	189.21	0	0	0	0	0	0	258.334	0	0	0	120.14	253.652	0	0
P02768	ALB	196866	121912	80387.5	148516	106774	85100	122313	86490.5	68827.1	150691	94429.2	62922.4	124357	75789.7	58937.6	98823.2	79587.1	59966.7	158843	104097	79390.9	181532	122296	95491.3	126085	103142	63286.5	171885	112254	95771.6	124926	94505.4	80453.3	161758	89606.3	75496.4	125421	79943.9	54554.9	123166	96770.7	58682.5	153835	106257	82588.6	144425	94109.5	65527.8
P02786	TFRC	21020.6	18257.2	19453.7	20703.2	18219.3	16793	21592.1	19057.1	17148.1	29244.4	30429.5	31573.2	28804.9	35967.7	30715.3	28015.9	29477	28982.8	27081.9	26075.5	25044.8	28609.6	26285	28144.7	24955.6	28838.3	27149.1	24215.2	14690.7	17185	14966	16428.8	18346.1	17240.9	17898.7	17239.8	18055.1	20694.7	21735.3	20755.3	21882.1	24506.8	24334.4	26157.2	22058.9	27434.9	30979	32152.3
P02787	TF	10072.3	5183.91	4638.58	7337.48	4758.46	4711.43	7113.71	2757.9	3154.61	9042.84	3500.58	3380.04	5434.19	4393.24	2812.25	4555.36	3760.63	2196.51	6977.63	6301.58	3663.84	9881.31	5406.31	4194.38	4602.06	4556.3	3155.83	8821.07	4310.08	4747.53	6954.12	5841.93	3093.54	8204.66	4000.06	2960.08	7266.92	4001.78	2201.46	5708.19	5285.32	3037.18	8328.59	4533.19	3458.45	6009.86	4399.43	3214.42
P02788	LTF	1251.48	183.14	1411.29	761.783	948.188	1275.9	790.781	1295.38	1509.76	966.024	1742.67	1059.86	1519.66	782.089	1631.19	1096.45	1205.19	1065.23	909.368	1117.95	555.208	2882.85	1493.38	540.555	970.88	1631.22	906.191	1249.43	863.736	548.078	908.077	804.095	0	820.024	783.79	741.286	0	0	0	649.994	0	911.301	1483.94	1480.1	1316.6	2186.33	722.647	936.745
P02790	HPX	1609.3	265.982	0	1284.76	694.913	0	0	822.712	0	1140.01	0	0	420.121	0	343.869	395.018	0	599.447	1067.84	0	730.493	531.92	363.277	0	0	840.668	0	1388.74	0	1028.65	712.774	429.265	0	984.547	0	382.285	0	0	596.352	945.343	621.263	0	964.639	410.919	0	613.242	0	0
P02795;P04732;P13640;P80297;Q8N339	MT1E;MT1G;MT1M;MT1X;MT2A	142.683	0	0	118.395	95.1939	384.426	396.261	539.907	296.407	161.001	194.869	81.6055	176.834	0	0	77.8249	0	0	280.213	95.8861	257.183	584.035	0	360.992	177.136	239.422	192.547	590.744	871.752	468.392	700.485	316.417	95.968	180.408	568.305	108.913	136.925	0	217.235	0	236.911	0	0	0	0	410.32	0	277.062
P03897	MT-ND3	0	0	0	0	0	0	0	0	0	517.005	148.352	0	224.141	0	382.456	0	0	349.261	0	459.977	0	0	0	0	0	0	0	0	0	0	0	0	297.109	272.814	0	0	0	337.654	0	719.917	0	0	0	261.376	229.36	622.196	0	0
P04004	VTN	1151.07	0	199.928	543.914	0	325.615	564.559	285.258	278.894	382.004	0	280.251	0	0	0	224.041	588.212	0	217.463	0	0	0	0	0	582.729	416.972	300.855	294.668	0	912.688	0	519.988	0	249.712	0	321.295	0	0	0	466.855	0	361.052	371.1	0	699	0	0	0
P04040	CAT	554.657	702.562	0	423.571	878.825	0	571.609	0	586.822	441.59	711.579	750.877	486.246	655.037	997.697	716.359	476.905	778.934	329.702	248.997	825.423	271.303	0	494.035	586.257	0	555.19	631.799	536.641	785.5	0	631.08	0	316.506	242.522	404.508	479.593	549.258	570.704	314.785	445.333	501.741	259.224	850.497	320.354	460.494	0	412.379
P04062	GBA	1726.35	625.609	654.39	989.289	646.019	881.203	1078.34	889.11	595.509	1080.86	1008.54	731.823	1252.42	1248.88	1223.25	1316.81	643.285	810.448	1311.76	1077.15	1297.32	0	1585.21	1140.6	1322.76	0	1413.34	529.499	1557.58	1774.97	829.171	1051.59	1191.37	994.057	810.219	1209.94	1182.57	1036.96	972.327	639.688	1451.74	1374.22	1046.69	1926.06	834.926	1097.16	1185.7	834.544
P04075	ALDOA	18664.5	14605.5	14212.3	17735.6	19515	18518.6	21905.7	18785.3	18292.3	10934.3	13706.1	12638.6	12062.1	13722.7	15784.3	16222.4	13231.3	11669.8	14174.4	19925.5	14509.5	15322.8	12605.9	16652.3	15988.1	10546.7	13855.4	28871.6	27836	23733.5	26469.4	18581.3	26575.2	21139.8	23574.1	20099.4	21917.7	21726.9	19257.4	18004.6	17092.4	15686.5	13014.9	15300.3	14928.7	16634	13738.6	14943.3
P04080	CSTB	1395.27	916.491	932.059	1599.08	1072.1	1547.65	1450.76	852.016	1306.47	302.01	770.891	771.454	816.202	0	854.503	590.11	901.31	264.048	804.668	0	575.837	293.905	907.797	866.085	0	379.889	0	2810.08	1615.25	2309.66	2275.85	930.355	1019.28	933.429	1221.85	855.356	648.271	1061.74	1232.92	1761.09	1782.68	1025.94	591.418	1187.17	453.484	0	682.37	430.511
P04083	ANXA1	10048.6	8676.01	9777.22	9681.18	10597.2	6605.64	9441.03	10145.1	12843.8	4491.48	5136.17	6832.18	5330.4	5869.97	5653.77	7666.59	5199.9	5859.4	9043.33	8579.97	6830.3	5263.29	9263.29	7274.13	6492.39	3625.26	6209.74	12047.2	15147.5	17682.8	10371.6	12589.6	13864.2	9231.44	11395.4	9868.2	9036.98	9728.84	10423.5	11427.7	10498.1	12277.4	4221.02	5941.18	4857.78	4508.87	6565.17	7872.27
P04156	PRNP	139.939	273.626	619.128	202.796	0	258.197	463.579	237.51	0	566.005	0	0	0	0	298.474	183.949	0	129.097	0	129.238	0	0	171.416	488.401	0	0	413.174	0	0	587.373	0	0	374.67	104.505	118.887	0	399.173	0	0	0	409.556	154.564	136.721	0	178.027	0	334.711	0
P04179	SOD2	1912.38	1205.53	1044.7	1149.8	800.345	2027.34	1586.81	1401	1865.75	1743.78	1825.01	1494.94	2423	2006.52	1869.02	2544.47	1956.09	2868.63	1168.98	1756.4	1246.55	2107.37	468.952	1498.36	2239.74	1400.34	1333.82	2144.55	1154.89	1630.01	1929.38	1426.28	1079.75	1645.15	1525.6	1999.25	1115.35	1563.82	1753.68	944.871	1140.35	1879.32	1566.34	2074.66	1354	858.244	865.429	652.99
P04181	OAT	1576.68	2773.97	2048.79	1236.21	2301.62	1713.24	2092.74	1958.09	1280.7	2379.46	2821.47	1828.17	3246.82	2197.23	2822.44	3402.77	2457.5	3392.51	2120.72	1784.23	3027.07	1862.19	1629.13	2720.03	1830.26	1826.04	2342.8	2388.76	2064.23	2378.08	1780.09	1658.14	1850.05	2691.59	1798.69	1768	2366.78	1328.84	2215.91	1875.68	1349.3	2711.97	1945.97	2097.72	2465.31	2599.65	1940.8	2265.63
P04183	TK1	986.438	573.013	452.875	0	357.963	0	586.694	459.561	681.041	0	0	360.281	0	248.498	0	0	0	0	421.249	316.907	475.256	0	403.402	0	774.912	793.127	571.016	0	0	0	597.645	586.712	0	397.868	444.051	235.015	74.066	0	0	654.841	490.539	428.141	699.192	434.433	350.222	682.694	221.084	346.182
P04216	THY1	1364.17	2238	1530.13	2027.01	1380.79	1001.32	1484.91	1281	1033.97	1874.89	1548.66	1673.58	2895.59	2324.02	1290.67	2376.66	1744.9	1365.28	1552.43	1825.55	1503.54	2199.92	1450.06	1574.02	1902.97	1737.92	2121.59	907.246	1078.88	1025.22	1573.74	1073.44	956.715	1331.97	656.568	607.186	1095.62	576.388	978.197	1232.55	1374.31	1448.06	1258.01	1984.61	2335.08	2386.99	1840.3	2458.48
P04264	KRT1	6019.91	2119.36	0	2798.4	1702.3	1766.61	2512.38	0	1051.77	3359.72	4667.33	3963.63	0	2404.66	2395.39	2559.62	1809.16	1873.95	2189.14	2209.84	3237.49	5351.58	2677.5	6261	3277.57	1689.76	5623.38	3520.24	4983.85	4734.42	4449.94	2518.45	2468.44	6455.47	4069.81	4125.51	504.846	620.925	2330.87	1680	1278.03	965.99	2868.83	2140.01	2306.17	3937.19	4274.36	3645.61
P04264;P35908	KRT1;KRT2	584.774	320.557	302.379	437.328	768.214	1043.6	0	289.57	0	1372.84	1345.32	1061.24	229.54	0	0	192.598	410.115	994.22	0	590.468	442.967	0	0	0	121.279	0	590.387	1833.3	1821.85	1698.5	1097.68	1010.87	1826.06	1725.76	2187.59	2275.39	0	349.366	580.099	1514.28	393.315	594.776	696.245	1464.91	913.464	200.728	450.589	592.756
P04406	GAPDH	128439	121987	115077	120103	125008	114499	130387	138128	133606	74326.7	78767.7	66445.2	81470.4	76748.9	84544.2	65514.5	42831.9	82304.8	102143	104995	102762	108417	93548.1	106580	108518	91232.9	120133	100010	149596	130829	120289	136074	138344	109677	111308	97535.3	116255	103070	105522	129381	112533	173458	88745.6	93051.7	81309.3	96018.2	111671	118276
P04439	HLA-A	1736.29	1962.68	1829.35	1357.94	1406.97	972.27	1390.88	1448.83	1067.94	1717.55	1349.54	1929.87	1989.56	2770.19	1955.27	932.423	937.501	962.54	3752.65	3723.43	4299.14	2806.7	3804.37	3591.15	2102.55	1624.51	3042.46	0	0	0	1104.91	1077.01	789.98	1058.96	726.469	788.104	1434.63	422.706	908.867	1358.42	1089.78	1329.89	950.356	1474.09	972.41	704.391	1368.89	2056.8
P04439;P10321	HLA-A;HLA-C	0	785.721	644.928	255.547	337.259	186.475	0	0	188.623	115.001	994.462	782.77	353.669	297.984	473.249	1654.37	1038.08	801.601	321.327	304.335	846.406	0	737.563	403.463	423.804	1037.05	421.197	91.6433	0	0	420.908	236.76	373.355	210.111	156.774	498.824	341.154	788.645	501.311	367.957	204.148	260.827	194.231	0	342.946	507.306	320.52	0
P04632	CAPNS1	946.498	1810.67	1341.49	1705.14	878.629	1033.17	1812.85	2460.32	1496.46	1003.44	896.879	546.002	1030.25	643.413	1246.27	1096.3	885.467	620.14	1201.29	653.279	686.762	1315.68	661.066	0	803.881	628.984	486.398	1653.97	2206.84	2130.84	1264.46	2166.42	1160.12	1929.43	2008.32	1707.08	1463.25	1095.83	668.528	1759.23	1992.49	979.298	983.504	610.673	587.277	656.304	1056.73	654.714
P04792	HSPB1	17228.8	18320.4	22669.7	20631.9	18813.8	18514.2	24764.8	20237.4	23237.8	15523.4	16857.6	16432.4	14787.1	19861.7	19547.8	16528.4	13972.3	9500.33	17956.1	17517.5	19917.6	21748.9	21138.3	20929.5	20966.5	21845.9	21099.4	20427	18334.6	24048.3	25841.8	23917.1	30352.5	24569.2	26572.5	19635.6	20688.9	25204.4	22671.4	26060.5	16331.1	26623.7	18655.4	22423	26450.3	17535	24974	23573.7
P04818	TYMS	1007.96	956.601	986.424	1383.41	877.613	908.504	1647.72	728.879	876.426	637.479	1180.25	1068.03	791.261	764.856	505.547	647.252	868.179	952.045	461.319	1256.77	1683.98	1084.53	1719.77	2335.01	1302.04	697.075	1112.24	823.205	1430.76	1679.78	1741.55	1520.44	1441.52	559.138	1542.7	1388.82	1749.48	1283.63	1782.48	1393.21	1394.08	1910.25	584.996	0	797.392	1573.96	1134.37	992.843
P04843	RPN1	13005.2	15150.7	11144.7	13618.4	13957.6	13149.3	13561.1	14161.3	12533.9	15000.2	18604	15417.9	15120.8	15921.4	17805.5	15622.5	16769.7	16369.5	14181.9	16904.1	14636.6	14468.8	16516	14661.5	14658.8	15742.6	15578.8	13084.4	14457.7	10382.7	12085	11595.7	12654.3	12228.6	11651.2	11593.3	13159.4	11084.8	11816.7	13798.7	11541.9	11420.9	13612.5	15806	15404.2	12944.7	14877.2	15689.7
P04844	RPN2	5243.52	7867.83	6740.64	5644.57	4672.95	5265.33	5504.27	5960.01	4478.07	7964.81	7157.57	8238.16	6873.28	8414.66	5962.78	8317.51	7087.75	9273.72	6500.22	5557.96	8598.87	6143.3	6313.82	7345.69	6697.7	6580.32	7350.28	5531.56	6455.13	5876.59	5089.6	5903.76	6152.4	5024.16	5068.26	4563.43	4688.53	6780.21	5958.15	6452.8	4855.61	5912.5	5102.63	6835.92	7108.44	5256.68	6322.08	8169.46
P04899	GNAI2	1101	1626.8	986.857	2299.41	1551.03	1083.84	1336.7	1874.79	653.238	2294.19	1338.29	2042.63	2227.48	2495.16	1782.86	1913.96	3361.18	2858.52	1839.49	2546.09	2890.12	2548.89	1425.75	2666.04	1987.52	1895.23	2422.81	1259.32	2571.1	1775.1	1681.18	2452.9	1543.76	2008.21	1112.84	1847.19	1836.8	1148.13	1113.45	1333.2	1222.7	1187.84	1810.61	2224.31	1328.22	2368.25	1750.27	1772.84
P04899;P08754	GNAI2;GNAI3	145.426	0	366.316	254.373	0	741.596	232.554	105.288	459.432	73.0005	622.32	511.105	104.749	232.362	453.952	145.036	59.1376	371.276	86.5521	0	616.994	495.978	199.723	182.946	581.071	520.54	365.035	0	0	0	0	268.843	220.858	248.611	83.6128	108.912	0	482.866	0	0	340.244	248.75	0	236.668	307.995	98.4769	424.598	414.377
P04899;P08754;P09471;P63096	GNAI1;GNAI2;GNAI3;GNAO1	1676.13	2001.56	1861.26	2040.08	2270.28	1328.37	1184.15	1893.45	1669.14	3263.3	3021.54	2245.77	2587.42	2951.37	2215.08	1144.43	0	1223.07	2255.24	2332.35	2037.3	1771.71	1976.48	3395.8	1806.3	2016.04	606.497	0	458.422	0	2017.73	1652.77	770.209	502.428	1364.85	1176.71	1304.86	1024.44	1746.84	2026.6	1812.05	315.696	2529.23	1880.07	1599.71	3534.28	1721.16	1890.87
P04899;P08754;P63096	GNAI1;GNAI2;GNAI3	1552.61	1254.41	1510.63	880.618	1904.87	1909.71	1117.43	1290.79	1584.53	2598.99	2165.96	1790.11	2144.32	2702.15	2660.92	1918.7	2749.91	2617.32	1821.72	2473.55	2570.07	1551.12	2149.54	1661.99	2079.98	1448.25	1887.64	2268.93	1488.25	1408.92	2046.62	1175.82	1987.88	1656.11	1643.56	2015.01	2070.22	1531.42	1093.65	1859.24	1720.71	1259.2	2381.28	1909.27	1955.68	1435.81	1641.41	1499.74
P05023	ATP1A1	19628.1	16567.9	15103.1	14527	18744.4	16157.4	16828	15085.4	14252.5	23366.4	21331.6	21022.1	19266.2	18661	20585.5	20479.3	17109.5	20731.3	16352.3	17116.8	15788.7	17364.3	18334.4	19898.7	18072.7	14804.8	14946.3	10942	17060.4	15556.1	14337.6	13267	13950.8	17338.8	17149.9	13841.2	15249.1	13427.1	12943.6	12388.2	16034.1	12480.9	22067.2	18690.7	20345.2	16339.5	16227.1	19568.8
P05026	ATP1B1	3300.65	2973.75	3528.8	2174.41	2699.49	2488.56	2539.6	2208.99	4089.32	3678.67	3100.66	3483.19	4156.14	3519.66	2846.48	5278.6	4253.79	3871.03	2560.19	2500.16	2947.08	4375.45	2654.61	2739.68	3390.8	3097.9	2583.41	3053.53	2929.87	1754.26	3218.75	2013.75	2889.21	3310.15	4040	2359.66	1906.71	2519.22	2372.58	2148.28	1964.83	3292.44	3075.24	4037.55	2837.23	3560.28	3049.26	3304.48
P05091	ALDH2	3250.36	2675.3	2878.57	2436.81	3176.33	4191.23	3176.51	2480.78	3196.21	3343.85	5245.85	4085.48	3535.24	3800.22	4042.69	2407.46	2454.03	2771.04	2963.77	3823.89	3159.62	5582.82	3376.88	3226.38	3168.95	4276.81	3636.07	2094.1	3553.86	3214.15	3393.71	1956.96	2103	3203.03	2261.11	2471.85	4157	3030.44	2187.66	3030.3	1500.61	3162.09	2304.02	4420.08	2841.79	3163.05	4804.39	3437.15
P05141	SLC25A5	11332.2	14668.7	14124.4	15934.2	12783.1	12459.7	10880.5	10821.1	8615.38	18312.3	17830.3	20728.8	17249.5	15715.2	17226.8	10749.1	7559.99	11609.6	15220	15270.1	15316.2	18782.9	11565.1	15773.3	23641.7	13292.7	16805.9	7770.17	8251.67	7862.87	7335.87	11550.9	10663.8	9539.06	8983.42	6160	11827.3	11467.7	14114	13124.1	11097.5	10495.9	14109.3	16010.2	15567.6	19162.9	17559.5	18185.8
P05141;P12235;P12236	SLC25A4;SLC25A5;SLC25A6	10624.5	7725.82	7307.03	8363.48	10765.2	9851.01	8956.04	10909.4	9372.81	13584.3	14193.2	14172.6	11843.4	15417.7	16614	11958.5	11291.3	10753.5	12324.9	12624.4	13688.2	8100.44	11907	14785.4	10484.6	12111.5	12438.2	4386.94	6854.11	7251.96	6459.19	8862.55	7845.78	8410.95	8514.13	8601.06	10972	9775.7	10037.3	12298.9	8076.21	9772.75	10315.4	10724.1	9819.37	10669.7	14672.5	12394.4
P05141;P12236	SLC25A5;SLC25A6	10200.2	7315.18	13685.1	12211.2	15858.4	12401.3	8141.25	12078.7	13528.7	13660.2	17193.2	14223.8	16034.6	15608.7	14864.4	9986.8	8377.06	6671.23	14331.7	12677.4	15065.8	13847.1	14874.1	11639.3	10231.3	11739.5	18233.7	6510	10406.2	7699.69	7687.94	6283.75	15282.9	8967.79	11359.2	11591	10950.4	10847.1	10321	11663.7	9429.64	14845.7	15616.4	13852.5	17368.1	10885.1	15382.4	15840.6
P05198	EIF2S1	4574.48	3758.96	5260.47	3603.35	4494.99	5774.79	5544.71	5301.6	6594.04	2674.45	4482.49	3363.43	3445.79	4438.14	3306.55	3684.39	3882.95	3717.98	4616.03	5205.66	3316.89	5162.89	4609.6	5001.09	3681.51	3818.08	5839.35	7892.86	6957.05	5177.01	7634.66	5486.96	6228.84	4205.24	6279.39	3701.97	5542.14	5921.57	4792.87	4436.55	5304.38	5551.78	4107.22	3406.35	4540.54	4258.96	4577.51	4225.09
P05386	RPLP1	1114.03	0	688.782	811.184	348.138	459.017	1534.56	415.03	165.719	593.006	543.12	2443.87	0	739.044	773.992	409.171	701.208	1184.89	481.448	472.485	2874.9	1103.38	0	1867.03	688.68	336.267	1088.43	256.601	589.499	266.576	0	722.45	0	371.818	219.483	701.403	0	0	1479.91	609.384	386.874	2483.89	240.889	237.969	491.484	0	1295.09	1968.61
P05387	RPLP2	6388.94	7259.48	6572.84	5827.16	5701.69	7612.69	8014.29	8022.15	7374.85	5622.94	5446.17	5113.05	5877.8	6750.84	6454.95	6586.14	6216.25	5489.79	5667.22	5100.04	5966.3	4172.21	7938.24	8709.98	7458.95	5173.99	7196.66	6935.15	7711.11	8264.36	8143.02	8096.15	9250	6753.57	6975.82	7936.7	5724.73	6064.08	6670.34	7815.96	6416.53	6228.55	5755.34	7274.47	4913.93	3978.72	7879.97	5188.88
P05388	RPLP0	12874.4	16174.7	16388	19710.1	19036.4	8735.38	19709.6	15621.4	17342.2	14711.4	15343.9	17199.4	13365	16417.8	14198.3	13610.1	13632.7	15795.9	12514.5	17500.6	20547.1	19033.6	17886.5	17458.2	16719.8	15724.7	18212.6	13851.3	16934.9	12359.3	13819.8	17094.6	13899.7	14955	17676.1	12021.1	11908.3	14554.2	18089.8	18157.4	13676.4	21056.9	15097.1	14012.8	15985.4	18015.4	19754.5	17324.6
P05412	JUN	0	350.058	0	259.063	0	104.713	0	0	0	0	193.611	0	0	0	0	0	0	0	0	0	187.152	0	0	0	0	0	0	0	0	0	207.382	294.291	60.4732	105.605	0	519.516	0	0	130.55	0	0	175.093	98.7432	234.068	0	94.0008	0	0
P05455	SSB	2404.99	1389.46	913.22	1414.44	1694.65	1605.19	1937.16	2669.93	1905.41	1053.94	988.894	1085.52	1889.25	933.167	1569.9	1693.45	1165.48	1401.53	1847.92	1764.2	1815.9	2428.2	1597.61	2262.67	2105.85	1754.76	1522.14	2840.38	3463.8	2294.52	2274.92	2672.46	3260.73	2351.8	3358.33	2148.46	1969.87	2229.34	2386.18	1294.37	1802.42	1731.12	1223.63	1122.85	1273.23	1207.78	1521.97	2535.52
P05556	ITGB1	12272	11535.3	11841	11894.8	12410.1	14818	16501.1	12889.2	11466.1	17461.3	21029.7	19190.7	19239.4	19630	18018	19588.4	18355.2	21106.7	13224.1	18681.8	14048.3	16306.5	15082	15011	15786.3	13956.6	14822.2	11075.7	11232	12186.8	8982.02	11353.1	10116.5	12514.1	11409.3	14666.6	11460.4	14777.6	12185.2	13824.5	13613.3	12444.2	17179.1	16763.8	16050.8	15488.4	17331.4	17936.6
P05783	KRT18	8140.32	4814.21	5493.9	7414.71	6292.44	4454.81	6616.56	3900.6	5926.17	8638.66	6544.19	5827.44	7284.69	4622.36	5206.92	5674.05	6272	5182.47	7772.39	5678.65	5808.85	6337.02	5586.46	5441.34	6630.86	5753.07	4176.42	6702.85	5949.59	6618.64	6083.73	4816.62	5299.3	7581.25	3543.8	3384.58	5230.02	5602.61	4993.92	4714.47	4804.32	5159.9	6257.47	3591.62	4669.62	4043.09	3878.82	5079.14
P05783;P08727	KRT18;KRT19	2314.48	2424.42	1729.69	1564.92	931.536	1246.51	1724.27	740.686	827.247	2089.01	1254.7	2068.05	2336.01	1234.97	1760.2	1073.03	1199.65	960.716	2011.26	951.913	1159.13	1425.04	1470.4	1790.26	2488.18	1497.06	1319.75	1951.29	965.834	1146.13	984.675	995.717	815.071	1153.96	0	706.847	1413.35	1165.26	1175.99	2110.3	1267.73	1188.21	1564.69	1328.99	1175.19	966.862	1476.04	1116.75
P05783;P13645;Q04695	KRT10;KRT17;KRT18	0	0	0	0	0	0	0	273.013	0	264.001	0	678.611	405.479	0	0	660.329	451.981	1043.78	401.386	0	0	0	495.376	0	0	0	0	867.081	0	987.988	385.573	0	0	0	0	422.582	0	855.936	0	0	0	282.561	0	0	0	0	512.119	230.884
P05787	KRT8	17445.5	10328.4	6299.93	12099.2	6768.58	7274.15	10506.5	7362.95	6851.11	17459.1	12176.2	9714.75	12901.1	11124.7	11048.6	10125.8	9859.09	7937.36	13438	9961.73	9720.35	12819.8	11328.8	9444.14	11037.2	8321.7	8177.51	15264.5	11048.4	6641.11	12892	7944.79	6459.02	9308.37	7384.93	7278.93	10845.3	10175.2	7602.37	10406.2	6635.22	7861.45	12784.6	8868.57	9146.82	11622.4	9508.56	8680.22
P05787;P08670;P08729	KRT7;KRT8;VIM	1049.54	694.002	855.171	1710.28	979.136	928.073	1352.49	1547.49	1795.96	3059.02	3236.08	3036.58	2874.4	2051.46	3229.88	2781.64	2842.84	2825.11	1917.13	2487.48	1691.61	1425.04	2083.73	2032.01	2051.14	1542.79	1913.43	1759.54	1296.6	849.431	1513.11	1370.77	1615.68	2565.31	2363.36	2381.94	2773.31	1919.66	2473.14	1406.38	186.505	1063.83	1104.62	1347.19	1048.5	1339.88	1563.56	1810.62
P05787;P08670;P08729;P17661	DES;KRT7;KRT8;VIM	3827.73	3095.48	2086.97	3027.86	4359.86	3544.45	5214.11	6355.21	6294.62	10198.1	10103	7746.05	7167.96	5630.48	7795.49	6938.17	9145.23	10303.7	6355.09	6100.59	7360.46	4280.5	6925.83	4483.79	2926.88	4333.8	4233.35	7686.71	7245.95	6854.18	5084.66	5108.03	6636.25	5912.77	6448.63	5609.02	5700.95	7012.78	6305.01	4034.42	4075.38	3364.16	6003.76	6168.97	5649.86	5410.25	5312.79	4964.01
P05787;P08729	KRT7;KRT8	0	0	297.954	0	0	0	0	0	0	466.002	607.234	440.238	470.805	220.529	271.236	306.581	367.498	0	0	0	371.886	354.013	673.081	0	0	379.309	0	697.893	0	0	0	0	0	0	0	292.975	0	0	225.589	0	0	0	0	0	0	0	0	0
P05976;P08590	MYL1;MYL3	1212.8	622.155	0	1148.78	1580.22	1154.71	0	1303.86	971.411	0	442.541	0	881.918	447.513	1417.47	893.804	0	1132.85	732.448	799.052	0	792.49	1319.43	0	941.966	885.055	1208.77	0	0	0	1488.53	0	1361.96	1697.38	0	1184.98	1527.07	0	1035	826.085	0	767.989	1013.47	0	1132.6	0	968.654	1122.83
P06132	UROD	0	0	285.057	302.434	397.093	836.269	786.402	444.411	433.833	0	0	0	0	0	400.613	0	0	234.174	192.579	0	0	0	0	0	0	216.556	389.105	838.883	0	563.276	529.972	0	481.154	370.718	0	162.281	427.022	0	142.038	574.478	284.799	502.332	0	434.325	0	0	0	275.847
P06396	GSN	795.579	726.28	721.665	823.216	2206.46	1126.54	863.565	570.193	503.027	544.039	493.977	741.743	648.942	211.839	620.48	899.326	0	218.966	598.952	0	284.954	0	629.2	494.095	0	314.792	636.617	751.865	576.036	939.005	1032.36	819.59	780.316	998.289	1008.43	655.921	955.962	881.426	750.844	701.401	624.501	0	899.198	0	904.046	0	260.516	0
P06454	PTMA	935.668	958.454	700.387	1336.34	1509.5	2098.56	1995.07	1830.29	1743.42	1053.01	1296.19	1172.54	1103.8	1236.04	1220	1771.1	1063.43	1007.75	2171.38	1029.73	1587.77	1487.94	1780.21	1159.75	941.966	1202.49	1643.34	3194.8	3334.11	4268.24	2252	2060.03	2004.81	2257.3	2108.61	2204.4	2065.48	1681.18	2551.47	1541.64	1397.53	1211.15	1416.04	1837.43	1322.64	1350.32	1130.68	2105.91
P06493	CDK1	2180.05	3096.33	1445.28	3220.76	2406.93	1710.69	2173.98	3812.98	3592	2212.82	2265.47	1281.71	3022.01	2455.19	1996.69	1706.06	2411.92	2626.47	2305.97	1820.71	2430.28	2208.74	2123.75	1853.27	2133.75	3301.74	2361.57	3853.34	3789.27	3436.56	3397.22	2547.13	2909.86	3027.46	2320.15	2855.5	2728.6	2465.64	3061.36	2444.43	3277.95	3158.32	1933.96	2253.77	2653.33	1692.45	2368.18	2884.76
P06576	ATP5F1B	41436.7	32380.1	34479.2	35166.5	34370.8	30916.8	30512.2	33781.4	30177.1	44569.5	43346.3	47872.9	42817.9	35909.5	44478.5	41929.3	33599.4	36848	35005.2	37314.6	40412.6	38021.4	39524.1	34303.5	36793.8	41195.8	32439.5	27312.2	22590.2	21321.1	28062.9	31045.3	29861	29380.2	26015.1	25578.7	31475.7	32581.6	25803.5	32732.9	34168.4	30137.8	35330.6	37091.3	39687.6	36778.5	37014.1	33293.5
P06703	S100A6	3084.46	1686.15	1062.68	2052.53	1140.68	1720.31	1890.76	1181.27	1228.09	1964.77	0	1138.43	0	1655.19	686.349	1273.94	1506.32	1035.31	2695.39	1885.17	1944.36	1084.58	1750.64	0	1509.46	0	1031.19	2465.53	2422.7	1857.41	2178.81	1365.81	1889.27	2177.51	740.716	1635.35	2212.25	2740.8	1685.02	1679.01	1435.16	1168.94	2146.21	585.506	1399.92	2011.51	1248.49	1089.69
P06730	EIF4E	827.523	604.747	1062.3	1282.17	1144.23	1472.46	762.888	980.462	1411.07	332.669	850.81	1194.08	1391.72	948.593	621.461	0	616.295	743.399	1067.49	1888.8	1038.42	1644.97	1109.1	1258.67	827.657	1095.13	953.161	1204.49	0	913.624	616.154	885.418	890.464	736.085	450.767	1169.99	903.096	974.83	969.074	1150.65	1600.21	743.058	720.256	1445.24	1028.16	834.532	1576.96	1623.76
P06733	ENO1	42111.2	26576.8	38468.2	38685.7	35912.5	34865.3	36605.2	31611.4	39948.7	24914.8	23173.6	21783.5	24115.2	23616.4	25892.9	19560.1	22364.5	21839.8	29193.5	30978.9	29777.5	33447.9	26883.6	33505.5	35544.5	23125.4	28452.5	40595	38786.3	43187.1	36978.3	44472.1	47969.7	38835.5	42884.8	40956.8	39178.4	34984.6	36230.2	42294.7	39235.9	45100.9	31536.6	25449.4	25449.9	34525.9	28781.6	28870.3
P06733;P09104;P13929	ENO1;ENO2;ENO3	18184.4	6739.09	9452.5	6153.2	4993.24	4027.39	11695.9	10858.4	0	3958.11	6762.5	8979.64	3336.07	3199.47	7078.34	7034.79	8712.41	7356.88	10351.8	6522.6	14665.3	9448.99	4685.64	16428	5751	6072.39	8944.12	7197.28	14126.2	5818.32	3937.07	9126.55	9276.94	6366.16	2775.55	7171.91	6144.41	6903.66	10145.3	10029.3	6302.51	20013.7	5376.07	6783.52	3168.86	7921.48	9373.58	12550.2
P06737	PYGL	0	233.883	0	0	471.889	0	0	0	0	164.002	0	190.055	0	0	0	0	0	0	0	0	0	0	0	0	0	0	0	0	288.134	0	0	0	0	403.722	0	392.089	0	0	0	506.124	0	0	0	0	0	0	0	0
P06737;P11216	PYGB;PYGL	386.89	681.772	306.983	616.592	1072.97	222.336	358.012	692.939	889.223	353.003	842.334	0	0	0	0	0	0	0	0	382.155	0	0	0	648.478	0	0	0	0	392.507	572.311	158.224	0	0	0	0	0	0	376.613	476.245	0	882.117	1141.11	278.866	401.815	0	587.876	0	236.96
P06744	GPI	7344.42	5271.8	4464.6	6004.95	6463.31	6347.29	5486.02	6143.86	6227.24	4120.5	3506.77	2534.94	4458.49	2128.22	4425.29	2304.44	4000.53	2567.2	3643.3	4642.12	4462.69	5639.15	3625.99	4658.08	2988.87	3969.17	3826	4679.04	7080.22	7364.89	6336.35	7148.47	5705.4	4460.43	6545.81	5206.78	4918.28	4837.16	5735.98	5929.05	4654.45	4741.62	3624.7	3848.09	5157.11	4821.37	4679.71	4194.02
P06748	NPM1	9298.13	6417.52	6661.6	8664.94	7950.72	8710.1	9050.69	7667.29	9292.24	12066.6	16338.3	13503.9	10559.8	11213.9	11387.3	13925.2	13677.6	11309.6	8229.62	9369.36	12980.1	10435.2	10501	11828.3	10611	8575.89	7913.93	11027.5	9298.41	7557.55	8499.45	10288.1	9432.72	11669.2	11647.2	9767.01	10416.6	11494.2	11481.7	8151.22	6557.16	11711.9	9676.2	8390.68	9535.72	11661.5	10954.9	13804
P06753	TPM3	7883.78	9538.73	7793.75	7641.95	9705.75	7426.32	7319.57	7918.06	9148.72	6473.4	5740.77	4933.15	5411.63	6421.49	5989.18	4952.92	6244.25	6251.5	8124.29	8964.06	10805.6	11816.6	8503.88	14737.3	8796.88	7902.11	8580.74	9378.5	4829.36	4896.4	6559.03	5651.2	7022.64	7194.05	7024.24	5356.53	5803.72	5767.31	4419.16	7553.7	9399.32	6713.95	7935.52	8258.28	5742.52	7355.81	7137.52	8758.64
P06753;P07951;P09493;P67936	TPM1;TPM2;TPM3;TPM4	8734.71	9523.98	8084.52	11598.1	7044.71	3014.61	6672.53	7557.53	8249.22	9889.87	5926.37	6986.41	8630.02	10322.5	8311.42	8053.68	5372.82	4377.66	11961.1	8661.11	9737.04	18978.2	20668.9	11421.4	9566.55	12039.3	12769.6	9086.06	10235.9	9247.81	3751.59	9291.5	7844.12	7759.82	9389.37	4404.11	8648.01	5713.55	9135.92	10783.3	7992.49	12821.8	7323.44	12166.2	8711.89	11995	8495.14	10690.2
P06753;P07951;P67936	TPM2;TPM3;TPM4	207.164	0	432.099	0	448.769	167.828	246.324	652.539	439.222	330.003	447.57	0	0	321.65	590.141	245.265	338.986	374.28	572.327	1215.95	533.682	914.687	846.072	215.615	299.641	0	361.025	542.808	367.517	442.788	178.194	0	499.561	407.02	62.7095	449.811	0	502.938	353.007	0	79.3904	0	462.246	392.714	492.574	544.607	212.89	207.796
P06753;P09493	TPM1;TPM3	0	305.727	310.853	0	123.752	0	205.015	0	273.503	187.001	118.178	302.799	468.554	310.892	347.274	234.652	488.943	315.235	496.594	316.841	0	0	273.636	209.081	319.506	348.371	0	0	0	748.524	0	131.656	90.7095	656.73	214.257	0	0	534.814	474.156	0	0	299.467	250.654	400.515	432.504	279.017	0	0
P06756	ITGAV	238.892	79.8526	324.139	266.711	407.331	0	0	0	247.113	392.499	314.342	0	206.765	416.425	0	0	274.762	387.392	98.866	287.488	0	0	178.905	0	0	0	408.994	0	0	0	0	0	0	0	0	0	0	0	0	0	0	0	0	165.042	189.565	309.871	186.136	0
P06865	HEXA	0	0	1074.56	546.14	702.758	305.92	1047.91	743.963	637.802	1541.78	365.881	622.985	207.684	510.752	0	246.24	666.352	735.888	701.731	655.437	638.007	653.941	639.053	643.207	1315.6	1012.98	296.886	1089.99	1205.02	521.58	535.787	668.843	523.201	586.807	543.661	743.104	173.616	304.244	551.193	603.348	459.303	542.651	540.942	1019.77	953.224	0	0	356.376
P07099	EPHX1	1933.23	1222	2203.61	1120.75	1913.68	1341.89	966.946	1340.11	2042.71	1647.84	1537.76	1356.58	1958.34	1700.36	2023.39	1168.3	1468.39	1801.77	1732.05	1703.46	1674.93	779.608	1306.8	1424.04	732.382	1561.04	2054.55	1403.49	1544.6	1128.29	873.794	1195.58	0	1566.26	1106.87	1241.49	1668.8	1373.41	1629.73	1436.23	968.341	1164.28	1616.59	1587.48	1399.43	1698.57	1130.33	2214.78
P07108	DBI	974.083	863.68	656.533	354.012	467.808	236.68	540.077	0	556.439	0	0	0	0	0	0	0	0	306.228	0	0	191.981	0	0	176.412	506.576	0	0	420.147	0	188.261	0	329.693	0	476.322	885.77	106.735	431.662	194.8	0	796.995	176.424	959.984	0	0	0	399.874	0	330.53
P07195	LDHB	28422.3	27077.7	23814.1	27172.1	27365.7	28695.2	28511.2	29752.8	28618.8	20866.7	18067.5	19785.9	21636.6	13654.5	18191.4	14074	14734.5	15799.6	24939.7	21439.6	23599	22935.9	22262.4	17848.4	19226	23888	25091.7	27133.9	35212.4	37326.3	35612.5	35040.2	33009.5	28292.9	27548.5	25840.3	29116.5	25321.9	21385	32965.6	25620.6	33646.9	24324.2	22527.4	17663.6	20976.9	22013.1	19997.9
P07199	CENPB	135.823	0	0	117.223	0	334.221	0	0	0	0	154.638	0	0	0	83.9814	0	0	410.306	0	0	0	0	0	160.078	0	0	183.187	0	0	0	0	0	0	211.211	0	0	0	0	198.436	0	0	0	0	0	143.076	0	0	0
P07203	GPX1	473.323	0	0	203.968	0	0	0	395.442	0	128.001	0	0	421.248	260.332	453.953	282.999	280.905	293.22	0	0	0	0	0	0	0	328.197	0	194.565	282.254	0	0	310.886	140.666	9.90049	0	365.949	374.805	212.509	417.759	479.944	0	615.84	79.2114	196.356	0	0	0	279.492
P07237	P4HB	29647.4	26739.8	24104.5	26139.3	26523.7	26474.4	25920.7	25361.6	22800.4	32997.2	34498.7	31135	33994.3	34226.1	34716.3	36362.9	35496.4	33592	31194	33556.5	32682.8	31274.4	31170.5	27055.9	27996.2	28825.5	30034.1	20911.8	20438.6	22557.2	20952.4	21481.8	22658.2	23003.5	29841.9	24531.7	23980.8	27782.5	29339.8	30855.6	19504.1	25495	27771.2	32414.7	33174	31914.2	30370.6	34982.5
P07305	H1-0	5819.96	8303.95	8503.38	6250.24	7657.71	9284.66	7730.93	8845.85	10787.4	13824.7	12905.2	13345.7	12230.3	11939.1	12322.1	11460.4	11009.2	11068	10952	12714.5	12528	8063.84	11160.7	12063.6	7421.4	8960.37	8095.96	5768.66	11284.7	4728.68	6893.68	9213.97	8595.02	6135.61	9218.48	9447.5	10404.1	9933.65	9385.99	8896.9	9185.53	9854.86	10317.6	7954.25	11323.9	9732.97	12313.6	11195.8
P07339	CTSD	4201.9	3314.2	4143.97	3980.92	4423.77	4277.76	3910.55	3366.62	3038.86	3301.82	3562.25	3700.25	3987.74	3535.2	2844.82	2941.1	3892.45	4617.43	3967.27	3947.89	3002.85	1730.33	2635.6	2698.02	3028.67	3652.71	3698.66	2799.57	2782.13	3735.36	2338.19	3528.58	4277.89	2737.7	3155.87	4750.55	2476.79	2582.21	3220.88	5686.48	4749.21	3508.57	3026.14	3196.2	3611.45	4427.49	2313.32	2741.21
P07355	ANXA2	90598.2	99118.5	94110.6	89071.5	89361.4	79111.2	96910.7	96032.4	84876.1	72902.4	83021.7	83802.1	71386.2	71187.9	83643.1	87711.4	82419.8	70654.2	97830.3	101813	97558.4	104956	90752.1	97917.3	95850.8	93956.3	92417.4	78886.1	77870.9	69516.1	81210.9	91224.7	77927.7	74835.1	81966.9	73945.1	81195.6	78868.8	91668.4	87559.2	80019.5	89669.2	85905.7	106699	84015.1	89318.3	106563	101375
P07384	CAPN1	0	0	0	798.287	0	0	492.648	0	286.978	213.002	148.352	214.751	0	267.863	0	0	268.232	0	0	177.876	326.005	183.297	0	0	228.456	310.711	0	0	391.038	0	510.002	0	240.579	339.916	252.144	105.646	0	284.526	363.451	167.253	0	0	223.528	409.618	0	0	0	0
P07437	TUBB	11123.7	15444.1	12714.6	11725.5	10618.3	8069.74	14513.8	12365.8	6951.09	7598.86	7514.96	10435.5	6765.76	9825.25	10440.2	11295.1	11061.3	9694.84	10596.3	10450.6	11762.9	10375.5	10765.1	11864	9141.93	9684.92	13136.1	10966.7	15815.3	7699.64	9003.28	17033.1	14268.7	11341.5	8759.29	16497	9342.52	11535.3	18139.6	12956.5	14634.5	19787.3	7824.3	9466.24	7339.67	7618.74	12907.9	13281.3
P07437;P68371	TUBB;TUBB4B	17782.3	17422.8	15918.9	17131.3	13679.3	16451.4	13410.9	10994.6	12478.1	6923.78	8462.14	8268.24	10009.9	9118.29	8867.33	4704.81	4792.44	5009.81	13843.8	12241.7	16677.5	14210	15490.5	14203.5	15073.8	11041.8	13565.3	6882.32	8733.95	8442.21	10025.5	9906.62	11299.3	5912.01	5377.42	6464.94	8684.7	6227.62	8785.03	19698.7	24240.7	20602.7	11201.5	13702.1	16065.2	14105.6	15603.7	14524
P07437;P68371;Q13885;Q9BUF5;Q9BVA1	TUBB;TUBB2A;TUBB2B;TUBB4B;TUBB6	9365.01	6549.49	7080.28	6490.57	4491.16	3876.26	6373.66	9420.63	3162.97	6217.5	4766.8	4750.01	5082.85	5904.15	4607.28	3132.5	2016.41	2608.06	8574.28	9570.91	14245.6	13687.1	5496.28	12935.3	9953.03	5381.1	7956.87	5039.07	4434.03	3601.41	3321.38	5346.04	5875.06	6275.89	3034.3	3814	4704.42	4655.7	6001.07	12292.8	4319.43	18129.5	5821.33	8172.9	4729.16	6693.97	13046.4	11482.7
P07437;P68371;Q13885;Q9BUF5;Q9BVA1;Q9H4B7	TUBB;TUBB1;TUBB2A;TUBB2B;TUBB4B;TUBB6	19090.4	17832.1	16837.2	23056.4	24626.4	20341.6	17545.5	19140.3	19291.6	17645.7	13357.3	14095	18852.9	15077.7	14294.2	11729.4	13047.1	12503.1	17286.6	15670.5	20000	17897.8	18353.8	17848.1	21731.9	20753.3	22302.6	19104.7	22057.4	19218.5	23968.7	26128.3	23804.6	18243.6	18371.3	20916.7	20168.6	24444.7	22838.3	19567.6	30029.4	21494.5	16782	16954.7	17630.6	24608.4	24302.2	19114
P07437;P68371;Q13885;Q9BVA1	TUBB;TUBB2A;TUBB2B;TUBB4B	11738.7	12814.8	11489	12611.2	12740.6	8054.46	13347.1	11624	10420.9	9085.55	7631.34	7315.31	8899.64	5776.35	8981.34	6387.88	5975.58	6320.32	11915.4	10718.6	11733	10355.2	8517.01	9153.38	9997.1	7163.73	9787.71	10298.6	10833.3	10386.4	12412.8	11169.3	13948.2	10979.8	9934.42	10065.1	11015.8	10020.6	11926.3	11778.4	11932.9	14341.3	10679.5	12030	9847.13	11386.3	9325.15	11778.6
P07437;P68371;Q13885;Q9BVA1;Q9H4B7	TUBB;TUBB1;TUBB2A;TUBB2B;TUBB4B	886.278	180.379	132.855	244.995	184.948	421.72	1057.2	1095.73	414.971	625.003	588.377	392.993	415.616	423.847	476.651	544.772	648.404	356.265	350.537	608.668	319.968	310.885	394.729	174.779	789.662	334.922	467.996	744.422	667.411	602.432	745.033	333.012	659.944	1093.45	941.948	760.214	1256.7	687.111	731.077	0	74.3499	667.762	202.91	355.002	369.158	765.433	402.126	292.859
P07437;Q13885;Q9BVA1	TUBB;TUBB2A;TUBB2B	6509.51	18145	15760.7	4699.94	9106.24	12472.3	12302.4	10925.5	4514.19	2142.34	9201.12	8818.03	8823.42	4582.47	8637.38	6620.46	7628.58	2817.32	4587.54	10453.2	13742.1	10020	6017.43	7598.67	12842.9	11333.3	3030.26	3009.27	7063.68	8541.82	13012.5	17589.3	4039.94	4739.69	8251.19	14400.1	8954.56	11091.1	11674.3	16264.3	13074.9	3469.69	3074.52	9289.92	12663.8	11174.1	8120.27	6915.98
P07602	PSAP	9776.61	14212.9	10984.8	13246.3	13222.8	12690.2	11359.2	10083.1	13610.4	8378.44	8741.79	7598.43	9304.93	8444.26	7143.85	9759.76	9156.16	9771.34	7381.65	7993.99	7470.98	7322.67	6474.06	7187.18	8830.21	6986.64	8624.27	9330.1	12428.2	11849.2	9248.72	10705.9	10542	7567.01	10156.5	7890.14	2892.17	3969.93	3762.18	6846.38	6113.24	7006.75	10049.1	8865.47	7706.68	6475.83	11189.8	9176.46
P07737	PFN1	23583.2	17408.9	22646.9	18093	18057.3	20378.8	20729.6	19391	15704.6	13318.5	11992.4	10435.8	10717.9	10402.4	13290.2	12428.3	13007.5	10310.9	15764.4	17767	16175.8	17535.3	11986.3	16306.4	17196.1	13548.1	16225.5	24015	27664.9	13062.4	31702.4	23639.9	23183.8	18036.4	18238.7	19726.6	18921.3	18295.9	18773.8	25458.8	18097.7	20957.6	15609.6	11844.8	13939.4	11295.1	12731.7	13227.5
P07741	APRT	1534.69	662.375	882.481	1026.44	773.794	921.77	1310.2	645.852	1562.89	704.704	1014.98	624.52	840.718	773.852	719.517	688.427	0	338.919	475.577	811.32	0	549.167	0	393.01	424.737	1012.29	588.54	1181.18	1295.78	793.425	1993.39	918.42	688.492	944.546	799.984	710.488	735.958	941.016	1320.73	1160.89	1428.34	902.3	1146.99	802.197	686.22	0	838.86	0
P07814	EPRS1	6194.35	7687.05	5273.52	6808.84	6059.63	7216.86	9836.07	5720.22	5260.43	7603.86	6622.05	7517.27	7413.57	5966.58	6544.59	5296.48	8323.25	6558.05	8552.98	6942.71	9097.12	6843.17	6770.64	8998.4	8431.72	7290.94	7797.19	7792.1	10161.1	7283.1	7483.1	5924.88	7343.7	7661.11	6928.86	8078.66	5296.34	7031.5	9035.05	7669.17	7238.06	7835.38	7899.51	9855.19	7841.83	8726.97	7926.26	9119.52
P07858	CTSB	7586.87	6573.25	6541.95	5449.49	6837.2	5992.92	6585.85	4581.94	6104.07	5210.97	5277.24	6116.98	4985.77	5385.69	6200.48	6320.53	4366.51	4164.19	4545.46	5363.46	3782.55	4380.68	3346.98	4056.17	5931.23	3690.93	4421.29	9193.09	4495.59	5417.31	5516.64	4902.22	4269.18	6329.49	5890.51	5863.43	4277.61	6312.42	6475.1	6181.91	4837.98	4068.05	4281.36	7129.94	4427.28	5360.8	4397.63	5217.71
P07900	HSP90AA1	24603.5	22884.7	19073.5	21386.5	23984.3	19124.4	27021.4	26497.2	22537.1	20532.7	17042.4	15671.2	16528.2	15756.7	17116.3	18756.4	14986	17990.3	21568.8	20269.2	18379.5	26131.6	24281.1	21328.5	25644.8	19184.9	20958.8	19306.7	24765	27553.7	23276.7	22139.6	22771.9	21856.5	17559.3	21654.4	23108.1	22499	24258.9	25326.9	21467.8	24462.8	20687.8	21259.5	17613.3	19762.9	20393.1	21049.2
P07900;P08238	HSP90AA1;HSP90AB1	17959	23069.5	21716.8	22756.2	19207.1	10538.3	31060.3	20352.7	21419.8	20179.1	19129.1	17718.1	18463.9	14802.7	17215.7	18449.5	14157	14579.1	23160	30386.6	20680.2	19915.2	25114.8	25099.2	25157.3	19178.8	25552.6	12813.6	16197.7	9587.01	25179	25622.6	27434.1	21058.6	21081.1	25120.6	26383.2	19128.7	24090.2	26285.3	20095	23651.9	19724	21795.1	21720.6	21314.1	16746.5	19201.3
P07900;P08238;Q58FF6	HSP90AA1;HSP90AB1;HSP90AB4P	1015.2	2572.51	1174.09	1861.1	1103.85	907.489	792.166	986.996	1176.21	488.323	1287.49	719.034	1758.48	1362.82	726.997	1024.28	1144.91	1359.19	698.19	774.595	561.406	1146.33	837.22	1548.17	2204.13	849.916	716.71	1126.4	1123.22	1810.95	1922.63	1558.34	1594.53	1475.18	1565.63	725.637	1486.72	1514.73	1042.27	1084.26	626.034	675.083	1030.82	1165.56	851.948	1469.99	987.018	1247.16
P07900;P08238;Q58FF6;Q58FF7	HSP90AA1;HSP90AB1;HSP90AB3P;HSP90AB4P	10541.9	8506.92	8109.84	9390.77	12207.3	9886.65	8257.86	11662.9	14895.7	8649.42	8722.79	8918.06	7077.62	5972.65	6055.23	9308.44	7308.69	8533.24	7745.94	5032.72	6162.18	8531.47	9227.87	9332.19	7757.57	6157.37	8622.12	22994	22200.6	19616.1	20275.8	15697.2	16153.7	13573.5	11714.5	11693.2	11171.3	14158.7	13470.3	8277.21	8279.99	9004.89	7610.32	8390.39	7935.04	7476.46	7141.76	7023.39
P07900;P08238;Q58FF6;Q58FF7;Q58FF8	HSP90AA1;HSP90AB1;HSP90AB2P;HSP90AB3P;HSP90AB4P	1498.17	1594.37	1187.95	1725.52	1759.72	2184.63	1861.97	3483.06	2920.96	2555.02	1750.05	2137.84	1391.02	1876.11	1964.48	1610.73	1777.3	1501.12	2601.97	2477.75	2516.27	1195.02	3821.48	1471.73	1807.78	1801.05	2029.76	2178.28	4855.63	4340.53	3642.21	2986.05	3525.84	3137.35	2963.03	2968.97	3104.03	2860.61	2710.21	2132.11	2861.84	2038.31	2927.56	1667.08	2590.65	2106.81	2795.96	2640.58
P07900;P08238;Q58FF7	HSP90AA1;HSP90AB1;HSP90AB3P	3023.78	3330.91	3441.32	3903.51	2991.81	387.295	2916.12	2261.25	1352.7	636.006	1166.7	874.038	1174.77	984.315	1344.84	0	266.12	532.398	2157.32	2469.43	1750.77	2388.25	2634.14	2388.1	1940.22	2302.75	1465.5	915.019	0	192.779	614.461	442.541	792.724	0	526.499	521.695	579.032	864.204	609.929	4347.13	1631.92	2590.15	1565.78	1732.1	1671.04	2214.24	2884.67	3335.68
P07900;P08238;Q58FF7;Q58FF8	HSP90AA1;HSP90AB1;HSP90AB2P;HSP90AB3P	332.012	600.756	506.912	566.186	478.689	285.451	711.435	666.009	312.576	339.003	456.37	265.218	353.669	289.379	602.624	739.336	334.763	616.462	289.951	890.773	550.588	589.424	696.672	527.604	0	777.45	795.594	738.784	280.784	233.443	531.51	315.312	792.724	245.312	580.066	502.09	574.391	637.529	602.618	645.743	617.485	497.503	94.4028	474.637	407.385	507.307	942.634	668.351
P07900;P08238;Q58FF8	HSP90AA1;HSP90AB1;HSP90AB2P	20610.7	20818.3	19300.8	24339.6	20314.7	23385.8	24218.8	25797.5	23043.1	18638.2	16053.9	15710.2	17521.4	15587.5	17949.5	18341.4	20047.4	17939.3	18347.3	21712.7	16073.1	22961.8	19404.6	22445.5	20227.5	23540.3	18135.3	33777.8	31905.2	29917.1	28445.7	29425.6	29045.7	22835.4	21370	24671.6	26164.7	24470.7	24368.8	24673	25439.1	24362.8	17650.5	19483.8	21566.5	18173.6	19935.4	20391.2
P07910	HNRNPC	29244.2	28782.3	31446.5	32449.1	32577.3	27825.5	29624.3	28043.2	30363.2	39590.6	37288.1	38103.9	41542.5	35270.6	37177.7	30629.5	28157.4	28757.8	35194.6	37601.9	35592.4	31063.7	30244.1	28834.5	27670.7	31830.4	24044.1	21047.9	19736.5	16021.6	21394.9	21666	21025.6	30081.7	22741.3	22143.5	26915.5	27245.2	24570	27683.8	22220.6	28611.6	27213.1	36048	31097.4	28895.6	34656	31647.3
P07947	YES1	1302.62	1598.6	800.284	715.586	535.292	246.425	985.003	0	880.568	938.299	1551.96	533.207	1167.94	902.603	1042.97	1054.16	482.455	1410.42	920.297	1190.6	756.021	761.302	1090.54	931.748	818.792	767.252	1052.51	0	841.563	1095.23	684.22	0	449.141	577.941	687.687	655.503	470.201	0	536.702	766.38	485.604	0	886.12	548.944	805.344	888.436	777.477	824.19
P07947;P07948;P09769;P11362;P22455;P22607	FGFR1;FGFR3;FGFR4;FGR;LYN;YES1	1459.76	0	1692.28	770.151	0	1057.17	1246.92	1373.64	1263.78	782.004	1602.95	1420.58	1010.32	1821.25	0	919.743	888.122	0	1678.03	1361.86	0	1112.36	1116.56	774.251	1365.77	0	1045.63	456.804	1436.25	1643.14	2075.34	1905.14	1958.8	579.726	1715.37	882.196	1834.57	1105.04	1307.59	1340.93	1762.98	1138.7	1702.5	882.952	0	1714.39	0	1286.88
P07951	TPM2	597.652	1301.05	534.073	431.439	414.488	0	340.942	0	573.256	559.897	551.74	172.899	820.998	575.338	676.029	705.911	933.852	646.619	871.018	1079.09	720.405	0	981.258	258.325	285.609	1071.33	542.114	776.198	1297.7	459.043	0	536.034	483.851	645.512	1148.41	531.204	596.563	988.476	717.517	440.521	428.204	437.488	867.353	917.948	590.407	516.547	423.401	325.229
P07951;P09493	TPM1;TPM2	1870.35	2090.45	1965.38	2430.92	2415.5	2964.92	2350.6	1892.88	2172.36	1550.38	2572.08	2564.19	3557.48	2747.25	3889.53	3523.22	2591.61	2822.43	2236.56	1580.06	2980.44	2130.28	1629.74	2989.14	1518.94	3055.33	2870.93	4163.17	3290.47	3649.78	3215.16	3175.56	3496.67	2369.42	2136.93	2745.33	1889.47	3457.33	2773.59	1603.65	1792.25	1871.61	3652.15	3650	2756.48	2197.85	1193.26	3640.02
P07951;P67936	TPM2;TPM4	2972.86	2761.6	4459.27	3161.49	4674.2	3585.8	2701.14	2907.21	2772.01	2201.48	2429.69	1697.3	2915.39	3013.07	2796.63	840.367	1934.75	1261.76	3068.93	3602.76	4911.37	4917.11	4024.28	4161.12	3856.21	4330.45	3332.49	1946.96	1753.69	443.434	2308.54	1562.95	2328.36	1172.12	2251.65	2356.23	1386.88	1057.93	1890.78	3708.15	2992.44	4314.78	4127.54	3096.75	2601.2	3952.81	4188.24	3038.77
P07954	FH	3841.94	3837.05	3263.4	3692.53	2987.71	3980.43	3004.93	2171.33	1966.53	4305.97	4160.89	3705.16	4099	4075.13	2242.97	3991.87	3951.89	3369.77	2930.61	2371.57	2489.9	2192.68	2421.72	4274.43	4686.55	2373.31	2942.85	2823.04	3109.8	3184.82	3586.05	3808.91	2842.7	4323.35	1521.85	2782.2	1958.54	2789.19	2644.65	3167.05	2094.92	2937.27	3721.36	2648.41	2673.02	2392.34	3797.01	2771.41
P08133	ANXA6	952.644	2241.32	2095.94	1628.99	2264.15	1890.33	1003.5	2027.21	2452.3	1086.01	1019.58	852	866.004	700.668	779.401	1021.22	622.315	917.135	1276.29	851.788	1523.89	1216.95	1403.32	1134.53	2496.19	1882.86	1292.01	454.087	536.619	1556.38	1837.48	1446.27	1993.28	1062.93	1116.37	1212.87	1626.24	1367.6	901.103	1495.38	1530.32	1270.64	922.794	1141.17	1425.34	905.208	1616.55	1282.1
P08134	RHOC	360.823	797.95	920.955	491.164	768.35	899.385	1282.11	897.395	875.753	288.003	593.407	530.435	788.433	324.877	434.661	622.597	458.319	593.444	500.923	675.375	420.185	702.64	363.277	465.532	986.665	205.795	707.342	215.713	389.57	251.516	485.425	745.683	444.346	891.042	377.564	680.708	837.798	599.748	321.675	810.086	531.792	875.459	530.608	572.165	665.14	711.72	574.804	416.808
P08134;P61586	RHOA;RHOC	7174.94	6655.66	5356.96	3956.95	6475.14	4739.66	3892.91	5236.15	4332.79	5147.28	5725.65	4510.16	5765.93	4577.72	5132.32	4717.38	4512.53	6670.66	5178.74	2308.66	5255.88	6007.98	4732.37	4570.58	6167.28	4973.25	6161.47	6550.63	5115.09	3298.38	5367.46	5403.84	6086.2	5740.65	5417.05	4649.13	5446.75	5244.18	4729.13	6152.69	5145.71	4931.6	5436.84	5688.26	6361.11	5552.18	3641.58	6504.83
P08195	SLC3A2	7751.54	9452	9810.77	9114.52	9856.18	8386.11	7775.93	8964.05	8692.55	14331.9	14450.2	14502.4	14285.9	13234.6	12533.9	10571.9	12048.3	11813.6	12078.1	10971.3	12214.6	11829.8	9540.52	12852.9	10216.6	7851.48	10828.1	11004.2	7366.63	9301.08	8372.78	10418.6	8694.01	9614.44	6238.26	7906.71	8761.09	9332.86	10030.7	7307.29	9292.03	9217.77	11853.1	11565.5	11315.2	11404.9	14497.6	11903.8
P08237	PFKM	268.903	455.534	0	0	0	0	367.192	0	0	0	0	0	0	0	0	159.187	0	243.182	0	0	685.82	0	0	0	0	392.76	0	0	0	0	0	0	397.019	271.713	198.581	425.852	673.022	0	331.075	559.936	0	0	0	247.071	279.599	0	361.915	0
P08237;P17858;Q01813	PFKL;PFKM;PFKP	519.968	363.816	695.228	0	484.128	879.3	544.667	377.077	375.899	0	393.509	134.219	0	334.559	0	0	0	0	474.956	459.976	935.756	409.721	1037.93	628.875	0	543.406	227.312	0	0	0	0	0	0	0	0	0	327.228	193.619	0	542.48	753.581	350.183	0	0	643.296	428.225	631.575	0
P08238	HSP90AB1	17795.1	22509.8	23228.6	25164.6	25485.7	24652.4	27892.4	27110.7	24566.1	15226	14648.8	15714.7	18877.7	14868.8	20530.8	9994.73	15669.1	20224.8	22752.5	17839.7	21708.5	23793.2	24762.5	19051.4	19878.4	23204.5	21981.9	24424.5	19830.2	21934.5	18306.7	25352.2	22943.1	22717.7	19209	20660.8	19420.4	24207.1	21487.6	20853.5	26792.7	27070	18804.1	18247.6	21961.9	20669.3	20730	22728.9
P08238;P14625	HSP90AB1;HSP90B1	9798.76	13166.6	10657.5	12161.7	11657.8	12785	12059.7	4631.67	11902.8	10919.6	8606.36	9725.94	8832.19	7771	9475.3	9313.28	10728	8953.31	6188.23	9269.33	8159.66	11968.5	14372.6	8243.46	9266.97	8470.03	10695.8	15748.6	16001.1	13328.5	13481.9	10459.8	15168.3	10874.6	11375.3	10948.7	12321.6	12343.7	10874.9	12659.6	9816.17	7424.89	10414.7	8669.7	9105.54	9085.44	11565.7	7755.97
P08238;Q58FF7	HSP90AB1;HSP90AB3P	41191.9	35657.2	41020	41370.6	44101.1	34473.7	50980.6	47895.8	48930.7	21381.9	26673.1	29003.4	33498	31276.7	27193.7	31002.2	26957	35603.9	35780.1	39397.2	42165.6	33910.5	34810.5	33892.1	39076.7	36896.6	38048.4	55203.7	58001.8	42737.8	49996.6	45418.4	48504.1	42139.5	38499.8	42999	40879.4	38781.9	47340.2	47795.6	49886.9	43582.7	28406.1	35292.5	42651.7	36537.5	37671.7	34828.8
P08238;Q58FF8	HSP90AB1;HSP90AB2P	9454.53	9771.31	7876.64	8553.93	11515.3	7567.49	7985.68	9632.6	12486	7267.33	7217.57	5880.99	7475.48	7732.45	5607.82	3439.65	8465.24	7043.05	6893.76	8885.41	10514.4	10459	11410.4	11192.7	12217.6	11098.7	6514.19	9880.49	11865.3	7545.36	5762.27	8986.55	8107.26	10420.2	12927.2	11051.2	11676.6	10471.6	9982.4	12352.8	10358.9	11680.2	8544.45	10231.9	9473.13	9554.93	9244.33	12010.5
P08240	SRPRA	0	0	358.042	375.792	526.429	432.926	0	0	0	742.564	524.254	476.319	741.441	464.017	639.036	438.148	471.601	532.878	575.749	171.009	65.3438	302.122	0	0	278.324	662.063	0	0	425.818	0	0	341.742	641.759	572.333	100.517	558.646	412.672	264.935	321.42	115.704	0	525.878	739.522	0	698.142	369.908	402.16	442.508
P08243	ASNS	513.11	0	403.723	686.926	584.762	216.598	0	0	464.822	1071.01	0	0	404.353	0	223.572	235.833	488.943	154.115	439.253	811.56	0	0	0	514.535	0	854.118	0	590.744	414.559	0	0	0	439.088	0	0	0	0	428.56	324.807	0	751.06	0	786.686	719.108	878.116	1128.01	439.975	0
P08559	PDHA1	3316.69	3661.85	3107.3	2832.7	3247.36	2842.31	3971.12	4103.03	3467.52	3663.66	3789.41	3958.19	4623.91	3990.24	2877.9	3700.29	3163.57	2193.31	3811.31	4156.53	4109.85	3710.05	3501.08	3067.6	3527.71	4154.83	2638.18	3546.69	2369.81	1912.33	2914.37	2209.18	3481.34	2202.81	2392.01	3568.59	1720.81	2324.89	2777.75	2557.57	2999.82	2773.01	4249.82	2970.62	4212.32	2730.99	3491.23	5397.23
P08574	CYC1	0	1903.11	0	964.108	665.123	0	0	816.526	353.841	379.904	540.598	1350.97	959.645	799.082	1459.24	0	1117.51	1131.79	1638.17	392.415	715.938	0	929.797	780.512	0	815.487	0	0	1658.83	656.982	240.485	1091.53	435.264	708.722	1166.49	969.832	1082.08	346.172	748.143	841.771	754.146	1324.47	0	350.219	303.64	0	869.799	422.66
P08579	SNRPB2	933.799	122.52	789.394	1020.32	883.079	682.078	1041.81	756.763	541.164	765.394	704.718	1181.92	511.694	947.021	1307.86	713.285	289.732	754.661	587.263	436.586	590.984	837.75	737.236	645.13	833.633	1039.92	690.898	121.463	0	432.306	592.033	887.509	433.904	667.082	457.514	0	392.081	613.281	1146.15	653.815	353.892	941.668	688.464	750.549	823.244	744.901	745.818	303.476
P08579;P09012	SNRPA;SNRPB2	0	322.542	448.867	330.568	686.752	338.523	307.522	336.675	378.594	459.002	0	559.425	126.149	452.891	233.785	0	0	0	323.489	0	417.769	0	363.275	625.608	0	671.188	742.106	317.224	330.765	0	270.363	0	0	192.509	0	0	0	165.285	512.798	0	551.953	330.862	297.313	189.855	465.269	261.112	280.305	484.857
P08621	SNRNP70	2265.8	4349.18	5291.76	4121.98	4258.02	4574.63	3386.83	4750.78	4337.61	4331.28	5497.67	4721.27	5778.68	5780.85	5992.84	2894.08	4170.12	3876.38	6012.22	5430.68	4888.96	9104.03	4174.97	3979.51	4990.14	5047.38	5528.65	4424.1	4447.58	4375.95	4069.31	3621.56	5815.58	4134.57	4418.61	3346.39	4841.64	5350.08	3766.21	2903.57	4131.26	3049.76	3926.06	5161.61	4889.64	6249.61	4641.51	2243.21
P08648	ITGA5	337.982	0	861.838	0	875.463	1110.12	584.92	0	569.887	0	0	465.073	611.974	751.287	464.14	0	727.754	711.916	322.273	0	0	0	0	0	0	795.573	807.071	0	901.965	1144.58	0	0	728.687	0	918.473	632.804	0	0	294.911	128.796	0	0	490.492	1009.38	526.699	0	0	0
P08670	VIM	271479	254590	249123	262793	274934	240918	271861	268507	250983	333594	362779	365973	356023	354471	352341	369105	325424	366974	293919	308835	307161	300262	307885	311388	276234	281154	298460	255841	249963	286658	238741	248100	275903	280421	293411	291701	285315	295171	275658	247116	230445	252195	283178	287683	289283	298971	309332	314015
P08670;P17661	DES;VIM	35037.5	34638	36890.7	36816	39519.6	35634	37276.5	37568.5	40561.1	49913.6	43723.2	42154.5	44683.2	46927	46156.8	51626	52953	55131.1	34183.2	36155.9	37324	36295.7	35363.4	36340.2	34001.6	33715.5	32801.1	44789.1	40886.4	44723.7	35894.8	38928.2	40829.8	39282.2	42664.8	38599.2	38917.8	38608.4	37387	29197.2	34185.2	31539.5	39493.8	38377.3	39417.7	33124.6	35512.1	33943
P08708	RPS17	3157.2	3791.44	3549.3	3301.71	2882.88	4017.59	3895.64	2156.07	2821.52	2230.03	2363.36	2553.28	1770.56	2220.23	2059.87	3131.09	1812.35	2013.06	2706.28	2547.94	1438.65	3985.92	2414.97	2206.36	2179.2	1648.35	3164.99	1622.57	4070.1	2327.17	2384.96	2397.74	2024.67	2818.74	2370.95	2534.62	2740.6	2237.71	2583.99	3731.29	2567.37	2657.02	3201.8	1465.64	2141.94	2778.6	2106.29	3611.38
P08727;Q04695	KRT17;KRT19	1118.14	888.136	568.822	1792.33	500.446	489.138	907.269	667.23	479.641	1488.01	1357.8	702.235	1345.97	810.041	628.725	1017.61	635.731	0	1566.6	974.147	435.88	2264.26	1596.22	346.289	0	1199.8	0	1666.49	714.453	853.948	732.744	1177.16	1012.26	1093.45	530.418	798.333	1113.97	734.334	553.53	917.709	869.515	867.004	1661.26	994.784	919.617	1111.59	542.871	733.97
P08729	KRT7	2161.72	991.013	1319.7	1406.22	608.795	553.347	741.875	390.894	801.518	1504.91	777.851	1600.2	824.163	0	566.572	579.53	587.243	0	1486.92	963.33	1205.54	677.735	828.947	736.104	1174.64	546.091	1121.82	1649.78	691.139	975.925	143.275	754.966	592.248	1870.96	446.82	788.655	961.254	1124.26	623.948	1517.79	1242.18	0	2027.69	586.111	603.424	940.294	1010.69	319.499
P08754	GNAI3	1961.84	2125.98	2214.87	1807.65	1953.69	2029.09	1615.03	2144.42	2688.06	2471.65	3013.04	3497.51	2461.33	3037.87	2032.33	3521.55	2497.16	3062.58	2092.06	2873.51	2498.75	1862.59	2927.75	3010.36	1332.46	2138.86	1983.91	2769.91	2443.26	2352.67	2149.26	718.262	2176.24	2139.67	2740.87	2108.75	1362.87	2128.14	1852.94	1832.33	2208.09	2109.19	1730.9	1557.86	1894.89	1847.22	1947.15	2016.7
P08758	ANXA5	20289	21565.6	23217.5	24160.6	26428.8	24958.6	18635.9	23143.6	22490.9	10409.3	9637.65	9280.83	10765.5	12893	10487	9408.33	10065.3	7833.44	12224.2	12063.7	14625.3	9670.85	14331.4	14420.3	13128.6	12471.9	11093.5	24275.2	16617.9	31554.5	23498.5	21606.1	21148.4	16589.4	16957.3	18295.1	22933.4	19640.7	19547.1	21840.5	25841.6	27170.6	12530.6	12675.8	11885	11321.6	12933.9	12915.2
P08865	RPSA	13900.7	15850.6	16465.5	16184.9	18102.9	12134.6	13777.5	19483	15812.4	11846.9	10926.2	14762.3	14705.5	11886.2	11539.6	14809.4	10576.9	11693	15660	16247.1	19518	16163.8	13224.9	17966.6	14223.1	17662.4	17388.4	12106.6	9794.64	12371.7	12608.8	16570.7	15321.4	10961.6	10742.4	13874.2	14402.9	18626	17668.9	17601.8	17295.1	15638.2	11786.2	16625.6	14991.4	17946.7	15840.1	14387.9
P08962	CD63	1565.4	1348.26	1755.49	1521.55	1403.43	2143.03	1721.21	1616.04	1581.74	1321.01	1327.62	948.126	1170.26	826.177	1482.16	1365.47	878.619	1198.9	0	1498.05	910.398	1150.1	1083.54	968.632	980.042	637.561	1132.55	1865.29	1345.11	1397.65	2058.45	1763.53	1778.7	1725.98	1883.9	1071.71	1628.02	1491.1	1540.49	1506.73	1256.39	911.683	1209.87	1009.09	1553.08	860.926	629.211	1323.34
P09012	SNRPA	293.596	227.767	219.274	0	123.752	0	322.822	323.209	330.091	449.003	308.018	434.869	833.485	459.346	741.078	412.706	1128.9	281.21	683.762	437.741	800.524	999.145	828.771	352.825	382.414	342.992	386.431	320.046	664.471	500.019	0	0	0	642.429	597.047	653.479	308.662	0	479.378	682.099	591.019	421.427	164.933	388.812	261.031	364.065	728.559	532.25
P09104	ENO2	354.127	725.071	716.328	861.175	1032.51	1253.16	614.674	1139.8	636.087	249.241	0	537.732	212.652	206.475	613.412	392.814	417.255	750.652	0	623.068	199.783	0	364.292	0	785.23	130.567	648.981	908.247	612.965	753.066	655.06	376.602	553.954	310.64	700.162	510.715	405.076	895.856	447.752	329.897	708.66	519.479	892.909	694.255	462.764	0	432.492	842.175
P09132	SRP19	561.852	436.111	614.601	347.576	450.992	0	637.029	1089.97	1227.94	377.507	822.591	0	271.995	523.638	395.06	0	183.003	347.554	954.495	646.734	391.529	311.778	468.258	0	0	422.38	424.785	643.843	0	442.141	828.244	237.755	834.931	442.176	0	346.89	923.99	360.179	534.792	387.016	507.383	206.208	381.2	0	459.8	972.455	419.97	400.289
P09211	GSTP1	4403.06	3973.27	4477.99	4616.74	6860.06	5978.95	4987.75	6378.81	4758.74	2701.27	3242.12	3731.39	3335.33	2659.4	2957.86	2746.81	3554.66	2747.88	4570.92	4062.73	4389.98	2126.34	3015.95	2017.48	3623.83	3175.65	3346.87	5234.36	7542.08	8244.43	6686.12	6769.23	6677.02	4822.58	4551.11	5517.76	4382.91	4432.48	4303.92	5342.52	3535.63	7497.99	4593.81	2233.06	3257.75	5462.24	4734.02	5085.03
P09234	SNRPC	659.896	257.254	523.832	737.657	363.379	749.302	0	517.915	321.063	739.135	272.512	581.792	409.238	514.334	1268.77	504.217	599.982	423.355	1029.86	498.188	1322.63	800.085	809.48	685.161	801.765	631.076	723.683	325.094	514.587	354.843	1178.85	671.786	238.94	358.407	494.814	166.69	546.787	421.211	925.577	413.149	1270.75	539.739	890.954	885.863	664.634	478.515	702.856	136.332
P09382	LGALS1	14533.7	16582	19666.5	18811.8	17503.2	14301.9	17126.2	19243.4	25142.9	17457.9	21225.7	26647.5	20894.7	22899.9	26219.8	9824.98	15126.4	8048.81	24741.8	27335.1	25126.4	22027.1	22389.2	25660.4	16274.6	20346.3	22079.9	14616	12099.3	22335.3	21196.3	23111.3	20736.1	15018.8	18530	16435.8	13874.3	19070.6	18983	20937.1	17271.6	20918.2	19880.8	18436.7	19360.6	20855.2	21567.5	18993.3
P09429	HMGB1	3474.32	4293.46	3817.85	3495.55	5249.32	2768.09	4168.76	3384.43	5028.46	1715.13	1444.04	2495.46	2509.62	1985.69	2944.64	1346.36	994.805	1097.32	2191.82	4043.78	3165.68	1954.64	3779.16	2067.1	4324.64	3348.03	2748.65	3434.77	3812.71	2368.41	5342.51	4065.31	6138.8	2518.84	4597.91	4167.12	2952.97	5139.29	4321.65	2244.59	3515.13	3132.43	2662.43	2728.53	2042.4	3088.42	2611.06	2741.5
P09429;P26583	HMGB1;HMGB2	1959.14	2389.26	4006.28	3040.76	2287.36	1395.7	1230.09	1297.74	1222.01	1227.01	139.551	462.789	778.295	734.739	926.066	183.95	211.207	0	1831.67	1909.39	1988.64	1597.56	1733.03	2123.48	1614.09	1440.57	1131.21	311.586	568.918	0	697.416	885.083	943.907	443.321	357.968	706.847	240.2	658.779	499.223	3372.7	2680.39	3978.81	1475.72	929.769	1108.57	1678.59	1393.25	2246.88
P09455	RBP1	1191.87	552.685	1099.8	447.046	891.206	630.712	976.794	694.153	552.332	253.327	0	110.873	0	513.929	0	0	0	583.56	0	0	0	0	0	0	0	627.776	0	1108.52	979.876	872.955	1271.07	537.89	948.413	702.317	698.589	326.324	581.519	445.366	767.461	327.829	588.879	592.814	0	0	315.773	260.889	659.691	473.725
P09493	TPM1	4153.12	3377.73	3173.01	3950.43	5700.33	2940.41	2789.07	3008.06	2260.96	3486.3	1943.05	2156.67	3715.28	2840.54	4380.58	3868.54	4665.74	3044.68	3591.06	3559.11	3440.61	5814.97	4438.31	3112.22	3292.66	5146.11	3853.13	3596.16	3158.02	2561.64	3587.41	2766.74	2346.2	1678.62	3112.68	2857.37	3015.11	1678.28	2001.18	3594.01	2806.97	2863.29	5078.02	3462.05	4618.66	4299.82	3267.51	3080.99
P09496	CLTA	2010.41	1861.21	1363.05	1602.25	1457.26	1227.6	2315.96	2650.07	2086.88	2928.4	1964.48	2624.96	3153.45	1863.53	2216.66	1789.67	2482.62	1485.32	3285.96	2390.2	1846.15	2108.24	2779.53	2154.55	2106.7	2489.19	2159.69	3760.66	3207.83	1879.92	1975.57	2866.62	2868.65	1646.29	3067.43	3019.18	2461.1	5363.82	2059.26	1975.25	2695.21	2587.94	1699.81	3432.98	1772.57	2049.14	1772.29	3121.17
P09497	CLTB	0	0	0	323.535	172.709	842.007	191.246	0	0	0	0	317.831	246.667	0	651.422	800.65	254.504	334.25	433.844	662.865	269.255	0	0	0	0	267.668	0	427.198	542.456	430.74	0	247.824	457.491	0	0	260.303	523.333	794.547	464.758	0	308.742	701.574	580.519	0	0	592.353	480.187	420.452
P09525	ANXA4	205.329	369.746	0	48.7948	0	450.239	0	388.224	0	0	0	117.281	0	0	289.826	0	0	0	0	0	429.678	0	0	212.945	0	0	0	69.7909	318.904	251.365	0	126.039	742.658	0	120.522	282.692	342.07	298.115	122.723	0	278.244	107.321	0	0	184.309	0	0	0
P09543	CNP	0	560.843	328.106	386.449	0	0	0	545.499	0	369.89	494.686	620.391	717.759	671.196	775.428	577.36	503.963	600.412	280.985	511.118	0	315.031	456.932	312.676	0	279.896	234.408	0	398.5	0	575.999	335.318	600.104	654.636	553.487	0	729.609	517.42	86.4589	606.714	526	0	612.938	855.66	778.277	0	375.758	402.223
P09601	HMOX1	0	463.194	601.876	226.314	387.005	0	577.052	482.985	0	696.192	350.104	514.185	257.251	528.239	263.647	0	331.483	528.03	294.676	0	0	0	178.696	0	733.974	274.239	0	208.364	522.494	386.296	390.256	606.723	467.248	471.598	0	268.71	0	0	0	151.488	315.525	504.4	813.735	559.641	455.719	437.374	448.076	540.249
P09622	DLD	1667.89	1124.98	1141.99	881.061	942.048	1036.13	1116.11	1605.1	1090.87	2548.87	2208.38	1536.01	1292.73	1336.53	2598.61	1303.65	2277.12	2031.24	1876.56	1598.13	1899.2	1580.82	2076.06	956.782	1474.11	864.828	1638.01	1260.43	1687.68	1064.15	1384.29	1384.3	894.147	1535.15	2410.66	785.011	812.256	1752.37	1006.67	1376.13	1546.57	864.033	1534.24	1419.3	1264.75	1501.44	1136.86	1363.6
P09651	HNRNPA1	33116	27102.4	48344.6	30736.6	31501.7	25588.3	26101.6	29955.5	33588.4	34051.5	41343.4	41844.9	36210.1	39814.5	42254.6	28498.9	32937.9	31166.9	47687.1	43793	59806.9	36062.1	35536.8	54791.5	40862.8	35483.9	38974.6	29190.1	20954.3	22146.3	26837.9	19798.4	27843.8	30305.3	17545	18131.9	24655.9	30053.8	29080.9	32643.6	26174	40109.4	41113.7	37847.8	40151.1	38139.9	49140	52238.4
P09651;P51991	HNRNPA1;HNRNPA3	871.187	288.912	755.85	406.762	413.411	0	657.883	186.09	657.485	300.002	394.766	707.603	0	414.164	416.501	208.711	0	0	352.701	623.955	578.357	125.792	680.944	534.136	486.71	227.316	0	0	0	0	0	194.718	583.695	0	442.886	237.43	546.539	331.75	0	449.401	274.716	553.046	460.076	175.551	218.436	270.065	462.445	445.971
P09661	SNRPA1	1890.4	2632.97	4996.25	4468.98	4894.86	3666.07	3524.77	4818.26	3366.79	3311.39	3309.73	3602.58	4178.99	3795.68	3452.68	3075.89	3092.7	3575.19	2564.24	5111.9	4475.31	4144.36	2903.76	2487.58	2746.23	3749.97	3104.7	3605.96	4738.98	3773.89	3476.39	3519.78	3677.63	3055.96	5754.54	2169.36	2886.89	2217.1	3733.97	1928.94	3613.92	2357.5	2878.31	3192.83	3783.88	4004.05	2649.26	4293.73
P09669	COX6C	0	0	292.795	0	0	0	0	0	0	476.003	607.234	416.616	0	0	0	0	0	0	0	521.12	0	0	0	0	0	0	0	338.373	326.354	0	0	0	0	578.625	0	425.85	493.162	0	0	0	0	0	435.119	811.432	836.611	637.114	852.744	913.815
P09874	PARP1	13622.6	14985.2	12229.3	13362.8	14202.4	11798	14205.8	12652.7	12339.9	15045.2	14535.4	13554.5	13392	11288.8	14159.2	11956.8	15318.1	12021.7	16340.3	14585.9	14627.4	18456.8	15974.2	14883.7	14713.8	16010.8	13285.7	12700.8	12294.1	11593.3	10829.7	12544.8	14721.2	13344.9	10580.8	10890.6	16088.1	14422.9	14003.2	12133.1	14846.9	14214.6	14851.6	17431.3	13438.6	14919.1	15202.8	15162.4
P09960	LTA4H	1650.39	1046.73	1072.49	1015.81	796.883	465.41	799.982	966.049	1299.7	847.773	835.536	136.425	705.485	618.233	324.28	490.244	0	774.159	762.888	632.846	424.823	0	704.957	748.674	0	925.984	2450.33	1341.94	1046.82	906.389	641.825	627.612	579.409	766.145	700.196	755.758	226.818	754.053	913.132	909.077	1171.49	277.339	1093.7	0	244.017	422.282	566.404	1335.32
P0C0L4;P0C0L5	C4A;C4B	495.276	0	0	0	0	55.9427	325.883	0	0	0	0	0	0	0	0	0	0	0	0	0	0	0	0	0	0	501.711	0	0	0	0	0	0	185.363	0	0	0	0	0	143.084	331.598	0	0	217.016	0	0	0	0	0
P0C0S5;P0C0S8;P20671;Q16777;Q6FI13;Q71UI9;Q96KK5;Q99878;Q9BTM1	H2AC11;H2AC12;H2AC14;H2AC18;H2AC20;H2AC7;H2AJ;H2AZ1;H2AZ2	81307	86977.7	77170.2	72847.9	77011.5	76649.8	67555.4	59447	68947	85594.4	97117.3	86404.8	99348.9	91366.6	100352	20998.5	18390.8	16597.4	70868.9	90189.8	76180.1	87858.3	87918.9	86391.1	88069.6	79929.1	75722.9	16377.3	12100.1	10584.7	50583.9	39676	43296	41755.7	43682.4	35403.3	53194.2	52249.9	47392.5	86799.7	52823.6	75856.8	75543.5	78838.9	78151.1	92912.8	81998.3	89391.1
P0C0S5;Q71UI9	H2AZ1;H2AZ2	15760.6	14256.4	16543.4	12994.3	14703.8	7791.95	10373.5	14668	18197	15339.5	12543.1	16139.4	17706.9	15959.8	15172.3	9213.56	12003	8090.66	12978	13308.9	12247.1	11334.4	15122.6	12050.3	8976.99	11672.8	14392.3	5577.97	12318.3	6374.71	10551.3	13732.9	12617.6	7031.78	11025.5	10975.6	9877.06	11106.5	9343.42	10081.2	10470.7	11650.9	13656.3	10292.6	14037.9	13633.5	11122.9	16459.3
P0C0S8;P20671;Q16777;Q6FI13;Q96KK5;Q99878;Q9BTM1	H2AC11;H2AC12;H2AC14;H2AC18;H2AC20;H2AC7;H2AJ	549.238	281.024	829.939	622.403	585.537	402.496	136.933	910.646	172.753	932.6	1076.27	3270.06	528.615	677.665	583.864	1379.43	1064.17	1682.29	1034.23	72.2721	1195.4	807.085	1819.47	1143.05	36.0406	874.809	1142.8	621.835	423.166	0	659.608	877.795	437.757	92.0145	0	591.455	294.725	0	2566.75	599.198	326.166	1146.3	460.81	295.679	879.323	1930.94	1387.82	1558.9
P0DMU7;P0DMU8;P0DMU9;P0DMV0;P0DMV1;P0DMV2;Q5DJT8;Q5HYN5;Q8NHU0	CT45A1;CT45A10;CT45A2;CT45A3;CT45A5;CT45A6;CT45A7;CT45A8;CT45A9	2206.48	2555.04	1875.97	1901.08	1792.86	2434.74	2663.33	2163.3	1370.37	1994.34	1882.65	1659.35	1924.69	2496.05	1973.62	1559.27	1330.67	1317.05	1545.87	1471.96	1613.92	2568.36	2320.36	2558.29	1900.47	325.045	1864.25	1918.79	2095.23	1678.22	2417.7	2727.23	3074.37	1515.2	2295.34	2206.73	1234.01	1733.91	1950.36	2214.19	2295.66	2078.62	1478.51	2156.93	1800.76	1541	2720.96	1565.53
P0DMV8;P0DMV9	HSPA1A;HSPA1B	22715.1	20051.3	20973	23925.6	21161.7	14497.7	21356.9	17806.7	14595	11886.7	14027.7	13756.3	15270.5	12020.8	11342.3	7318.87	12755.3	12047.1	17876.7	15487.8	18091.5	19960.3	18566.1	19224.6	15325.6	14594.1	21022.7	10925.2	15186.2	12363.3	16884.3	18345.3	13490.7	19463.2	15291.4	18104	14300.3	12902.5	14898.6	20610.2	17743.9	16371.1	15996.9	17614.9	16424.5	14700.2	13610.6	18028.4
P0DMV8;P0DMV9;P34931	HSPA1A;HSPA1B;HSPA1L	8969.91	10852.8	10530.4	7734.32	9704.76	10939.1	10690.9	8862.68	7252.52	7036.4	6438.55	8134.29	8090.49	5795.88	6609.16	6186.77	5883.69	8000.69	9884.13	12146.5	11124	8899.61	10642.6	9534.8	10065.6	6715.97	10526	9092.63	9525.63	8825.15	11449.8	10511.8	9373.92	9166.51	8270.71	10748.9	8625.11	9811.76	11751.5	12690.4	6991.8	10892	8128.31	7924.8	7402.67	8012.01	10266.4	10834.8
P0DN76;Q01081	U2AF1;U2AF1L5	1298.81	445.902	1019.87	1824.93	2037.19	2127.36	1170.49	2085.17	1089.77	1732.25	1787.98	1204.25	1657.2	1450.6	1964.45	1263.72	2796.09	1231.83	2310.87	0	1601.06	0	1561.04	1398.01	1342.57	1470.26	1948.78	2327.49	1369.71	946.236	1107.93	1816.94	1215.05	1426.94	1800.76	1981.53	1680.02	745.126	1532.18	1359.74	1435.36	1358.63	1858.55	1872.98	872.912	1516.16	1400.23	1314.01
P0DOY2;P0DOY3	IGLC2;IGLC3	3336.6	2254.74	1522.02	2469.89	1669.97	1780.12	1978.25	1651.55	1393.12	2603.03	1607.98	930.949	2420.49	1338.24	671.853	2269.89	996.898	465.349	2695.03	1339.63	1813.55	3036.99	2272.46	1515.84	2837.5	1521.27	1157.96	2362.99	1559.75	1480.49	2073.81	1537.83	1260.74	3042.75	1588.64	1233.99	2556.33	1075.53	1634.49	2700.78	1377.37	1180.97	2070.35	1334.19	1558.55	1990.43	1628.63	1082.73
P0DP23;P0DP24;P0DP25	CALM1;CALM2;CALM3	5672.88	5213.19	6554.2	6828.64	8089.29	4138.43	9129.94	8064.99	8437.31	13450.6	9744.78	11364.5	11327	11703.6	14432.6	6530.83	5848	5748.17	10746.7	14475.4	10805.9	9910.32	9770.15	14893.2	14052.3	9651.03	10975.8	5390.93	7107.43	5190.99	7110.1	8500.35	8827.32	8522.12	6914.77	7811.11	10004	9242.77	10185	8442.95	8464.11	8815.56	9322.54	13647.8	10370.3	9894.72	8700.93	9412.22
P0DPB6	POLR1D	474.694	299.612	559.793	429.036	288.3	387.295	241.734	473.794	0	579.004	0	0	0	0	0	511.756	338.986	346.258	0	0	0	416.911	284.644	725.249	0	0	593.686	0	930.554	439.776	347.17	335.226	278.701	0	625.789	564.171	0	0	521.155	0	676.711	0	438.373	258.774	214.067	0	170.313	0
P10253	GAA	602.707	788.03	1318.35	0	392.083	436.363	706.715	392.082	638.444	300.944	776.614	439.122	558.015	691.402	582.513	582.323	67.4255	426.541	628.803	749.745	665.146	0	579.963	757.554	0	414.681	412.985	0	386.072	555.424	499.903	333.121	560.727	938.405	1068.24	583.171	0	0	345.836	929.972	460.039	498.406	636.862	383.128	665.205	122.762	684.305	542.374
P10321	HLA-C	1369.91	1265.49	880.12	1270.3	741.972	922.833	1369.67	810.107	1259.99	1737.99	1977.31	1735.2	2382.42	1793.16	2953.5	1262.45	846.265	488.981	2306.52	3124.18	2833.53	1960.39	1026.23	2555.87	3509.24	2471.19	2378.85	1013.9	770.361	0	1198.82	965.081	767.336	675.297	543.482	388.102	366.891	1045.08	715.478	995.354	887.924	1043.64	907.279	659.862	969.453	1252.55	868.801	922.481
P10412;P16402;P16403	H1-2;H1-3;H1-4	59228.9	68970.8	52944.9	55132.9	58577.7	54346.9	52894.6	57371.7	55823.5	68311.5	79087.5	66906.5	78761.4	59098.7	62345.2	83028.4	74878.4	79716.8	46139	52041.5	54626.8	52953.6	45771.4	74560.6	62239.7	53903.8	48715.2	59795	64807.9	51058.2	61780.9	57592.7	70247.2	48913	72369.7	60356.8	59589.1	59972.1	54692.7	48869.1	44586.1	51070.8	63710.3	70268.2	70326.2	70536.5	56717.7	50672.8
P10515	DLAT	1072.86	1598.23	2653.73	1943.62	1262.59	1323.24	1123.97	939.039	1163.33	1401.36	1618.72	1930.68	1585.14	990.244	1895.74	1369.95	2283.47	1751.23	1382.31	1320.42	1668.79	1447.8	1303.75	2543.15	914.096	1963.9	2185.29	1402.35	1611.24	1149.93	1323.49	869.843	1271.37	742.307	938.596	687.222	1093.44	0	2115.05	1251.51	1325.38	929.625	1094.05	1258.78	1567.31	1732.12	2347.81	1576.1
P10599	TXN	3728.9	2113.32	1900.42	3106.91	3007.66	3283.94	1962.02	2829.04	2979.47	2601.26	1593.51	1830.92	1677.73	2549.56	2249.19	1240.95	1532.32	1099.27	2086.27	2159.97	1159.27	2097.77	1568.56	1562.04	1777.32	1853.64	1933.28	3384.19	3611.95	3351.82	3133.98	2954.08	2276.88	2979.73	1747.18	1811.65	1833.66	2267.24	3272.97	1996.83	2904.19	2509.81	2139.83	1690.65	1593.27	1527.43	1912.39	1006.84
P10606	COX5B	4328.62	4851.69	3275.79	3927.09	4163.11	4515.17	2692.08	2900.87	2968.61	4545.55	5913.62	5413.86	4065.27	6787.34	4909.23	2579.56	2831.47	3343.94	2727.96	3920.66	4280.38	2365.63	4237.02	1998.69	3144.9	4274.9	3040.44	4490.8	3823.5	5543.79	4533.8	4715.45	4686.67	4425.05	4125.21	4730.22	3956.15	3760.22	4004.71	2574.37	3796.89	2260.79	3984.72	6008.65	4705.58	3269.89	3892.21	4160.53
P10619	CTSA	979.711	718.222	447.498	415.678	614.51	969.839	299.915	411.497	267.624	236.405	387.717	851.255	612.531	267.606	450.413	306.354	565.904	559.042	353.471	291.201	664.261	687.759	0	0	446.822	753.342	1119.19	618.561	1038.66	619.625	376.498	467.408	419.321	314.87	201.221	451.032	395.36	400.411	571.969	488.614	198.095	297.121	770.326	242.551	280.935	596.582	487.615	324.208
P10620	MGST1	1120.28	265.98	241.942	221.766	477.163	0	259.757	501.584	370.352	353.736	533.595	881.992	548.188	841.887	439.996	943.788	1050.14	760.536	452.567	396.448	348.866	0	0	367.668	352.59	0	257.73	551.693	0	0	834.585	654.745	599.447	210.084	418.268	0	0	0	792.02	636.059	294.027	689.237	478.985	582.85	285.336	602.424	636.194	1113.28
P10768	ESD	0	574.768	0	431.38	467.809	246.721	442.16	461.552	645.361	329.002	0	0	309.741	371.134	466.437	107.304	312.585	427.319	0	0	0	0	0	321.79	0	340.302	272.775	499.102	618.899	826.84	328.737	387.223	0	515.925	377.564	922.494	342.314	0	239.167	0	262.114	0	0	599.472	431.413	0	409.224	0
P10809	HSPD1	51175.1	48300.8	58664.6	50675.5	53743	42524.1	49738.8	57625.8	49041.6	75784.9	81335.1	80401.8	69164.9	77864	79236.8	72189.4	81349.8	80783	59382.5	60124.9	64692.4	65234.4	59388.9	64630	56009.3	55545.3	60570.5	46681.3	46651.4	45010.1	44216.6	48823.9	38533.7	44059.6	54719.5	55255.8	51080	51806.6	55080.4	59380.1	49169.7	58985.9	59690.5	57799.4	64906.4	60659.3	66374.5	65994.5
P10909	CLU	0	140.635	103.188	452.48	201.266	352.869	0	512.973	0	0	0	21.4751	694.947	339.937	320.038	314.836	323.146	146.109	427.352	0	439.504	249.787	306.661	439.397	0	166.788	566.943	152.268	0	0	0	0	477.211	0	252.144	165.548	87.029	152.298	0	0	0	155.771	167.103	734.713	190.04	86.5401	329.981	286.783
P10915	HAPLN1	0	0	0	0	0	470.492	0	0	0	366.003	174.753	358.633	346.91	0	0	232.295	446.702	339.254	0	279.32	275.294	0	0	392.027	157.27	289.19	0	0	0	0	0	0	0	0	0	0	0	0	0	0	0	0	215.932	204.159	0	0	0	0
P11021	HSPA5	53880	56505.2	56946.2	51958.9	50397.1	47883.4	52036	41651	44059.8	82650.4	83676.9	84502.2	81983.4	72180.4	78409.8	79791.8	87411.6	77103.3	65142.2	67209.4	72357.5	72052.3	64592.1	60238.2	64915	65680.6	61471.5	62896.2	44371	50094.7	52510.2	46740.5	41288.2	59207.2	49030.4	46117.3	47437.9	45802.6	47930.2	46624.8	47269	49780.1	58563.3	73320.8	67759.8	66492.8	69451	67216.2
P11021;P11142	HSPA5;HSPA8	21457.4	23645.2	30802.9	33734.5	23294.2	18386.6	27516.3	22011.2	18597.4	20791.5	21684.4	19641.7	25591	21526.5	23685.3	24610.7	28042.2	23985.3	23393	20299.1	19311.8	27911.8	24068.6	20031.6	18893.8	25479.5	20297.4	30092.4	27585.9	22622.5	25920.9	41034.8	27563.1	29834.2	23405.6	26541.5	21010.4	25520.7	29713.9	23844.1	23476.4	21728.9	22755.2	23722.4	20773.5	24042.4	23112.7	18854.3
P11047	LAMC1	0	0	20.7041	0	266.309	0	0	0	0	0	0	94.7944	193.062	190.861	275.444	487.625	279.691	555.797	59.5866	0	0	0	274.521	0	0	205.109	0	0	274.459	0	0	0	223.35	305.476	0	0	0	0	155.476	0	0	0	257.292	0	259.463	199.175	0	218.931
P11142	HSPA8	84661.1	87148	75311.5	90161.6	83150.2	83514	87409.7	80456.7	73699	61499.6	68897	64904.1	70596.7	67190.8	66742.9	55750.9	63375.4	66107.1	79017.7	75365.8	83282.6	88664.4	79348.2	89953.6	81506.3	72399.1	85906.5	66418.4	88577.2	84576.2	92974.8	86519.1	84500.2	77646.9	71747.1	89124.3	78780.4	84664.5	86180.1	92948.7	91327.8	88664.5	69029	80382.7	77972.9	69645.9	71874.8	79034
P11166	SLC2A1	1901.99	2929.89	4033.22	1893.98	2237.21	2511.75	1279.19	2062.46	1384.8	3220.48	2676.7	1106.8	3883.76	3780.33	3590.31	2439.83	2766.92	4062.58	2959.71	3270.85	2046.09	2114.84	4304.46	2485.86	2027.6	3663.27	3355.37	2156.72	953.647	1027.65	783.901	1205.05	1083.82	1840.3	2111.69	2009.48	1815.54	944.627	2345.52	1748.78	2895.67	2567.21	2944.91	4159.92	3935.04	4003.45	3327.69	4114.08
P11172	UMPS	0	0	477.243	0	0	0	261.624	418.702	320.659	0	0	437.018	0	0	0	0	0	158.118	0	0	173.869	0	0	0	0	399.485	472.006	0	221.98	0	0	0	293.163	238.711	0	0	0	0	0	282.148	0	0	530.606	0	456.533	446.13	0	0
P11177	PDHB	2758.17	1979.27	2032.69	1716.87	1256.25	2534.08	2104.7	1702.31	2705.68	2184.38	2767.58	3030.22	2274.06	2108.43	3346.73	3447.59	3817.58	2697.78	2206.18	2158.91	2769.41	2685.95	1236.1	2168.74	3356.86	1920.35	3074.02	3252.22	2678.34	3284.62	1849.61	1588.81	2078.33	2115.07	2588.13	2493.35	1709.12	2538.05	2626.36	3103.76	2108.1	2095.48	2709.2	2420.53	2390.58	3271.69	3071.22	2937.87
P11216	PYGB	633.252	309.905	521.463	334.945	666.888	0	292.676	738.965	490.382	333.149	481.441	0	450.013	635.142	0	0	199.069	0	790.13	0	475.896	0	0	0	825.045	405.881	603.617	575.006	0	760.655	517.228	540.589	621.88	410.821	230.785	379.451	543.411	512.289	367.662	511.056	0	0	229.053	525.718	389.754	569.608	703.413	476.582
P11233	RALA	1385.04	1297.67	913.005	1358.04	1010.12	1041.98	713.8	615.028	1309.72	1310.76	1028.12	1498.78	1356.65	1101	883.883	1124.61	1299.72	1435.88	1453.04	1765.06	1234.25	1270.29	1631.42	1208.56	1880.34	785.683	1050.31	1136.27	1614.7	0	589.657	888.193	1238.63	1060	832.363	827.044	1016.38	1249.39	1688.62	1394.46	845.205	1390.54	850.38	1110.67	2261.35	857.026	1664.65	916.841
P11279	LAMP1	5264.82	4582.59	4710.48	5951.99	4382.32	4316.91	4415.01	6572.53	5246.25	4755.62	4799.27	5016.9	4709.66	4786.66	4239.23	4564.75	2777.44	4832.43	3881.14	3718.01	3880.47	2658.47	3622.61	4179.42	2104.17	3221.96	3014.68	4860.59	4761.63	5888.8	4003.89	4207.6	5938.53	4022.27	4159.29	5177.87	4276.36	3865.35	3577.57	3828.06	4597.55	3675.55	4547.95	4951.05	3156.2	3150.83	5927.18	5205.95
P11310	ACADM	2999.24	3607.85	3634.29	4414.24	3674.12	3168.25	3135.2	2727.87	4058.35	4634.41	2858.86	3132.6	3244.59	3503.04	3209.21	4670.01	3282.55	3777.66	2791.14	3251.94	2621.69	2180.58	2428.6	2352.47	3835.85	3431.12	3310.01	2348.99	1973.25	3250.34	3913.83	3312.38	3246.03	2680.92	2804.55	2849.44	3034.88	3701.03	3544.66	2759.87	4437.02	3887.49	3133.52	1860.84	2344.44	3358.9	3723.6	3450.03
P11387	TOP1	4832.8	3883.46	5569.5	5136.11	4835.28	3928.17	4207.15	5379.12	4475.76	6932.05	7316.32	5725.28	5523.17	4886.12	6105.56	4635.31	4024.68	6437.47	5366.89	4180.38	5145.37	6612.01	3807.1	4963.98	5546.58	6426.29	3540.16	3551.45	4734.23	2446.78	3974.62	4199.75	4601.37	5472.76	5584.01	3688.86	2972.41	5014.85	4886.96	3353.3	4644.65	4203.84	4227.46	4371.14	4185	5780.29	4440.92	5165.55
P11388	TOP2A	8610.71	8290.26	8941.18	6152.6	5831.2	6057.49	6515.11	8019.19	5825.04	9636.99	10722.2	9258.31	9342.1	9518.82	10393.6	10315.2	10257.7	9596.16	8601.47	8471.24	8647.72	8096.05	8884.68	8980.28	8701.6	7834.54	8545.24	7685.71	7386.06	7025.97	6476.94	6282.48	5559.19	5382.72	6909.03	7159.05	7303.15	7117.26	7842.47	5156.83	6961.95	7310.75	8193.43	8015.05	7440.9	9537.16	9597.44	7566.96
P11388;Q02880	TOP2A;TOP2B	5336.58	4337.59	6506.34	6276.77	5653.06	6770.65	4765.8	4530.99	4446.47	7711.78	6864.08	7089.6	7066.3	5916.52	5976.65	4469.07	3096.64	4024.05	6954.41	4352.79	7173.13	5640.41	5023.85	6346.03	5855.95	7400.42	5253.23	3679.5	4362.13	4802.22	5159.95	4476.98	5695.94	5400.91	3619.33	6974.74	6086.54	4889.49	3757.67	5985.4	5714.21	4564.65	6702.58	5532.06	4893.28	7312.64	5318.61	5123.3
P11413	G6PD	9164.41	11351.5	9922.99	10174.3	13572.1	8566.52	11722.5	10360.6	8355.51	5930.49	7508.24	12656	7883.82	8289.78	9835.47	7165.97	5715.28	8619.57	10275.8	9422.17	10397.5	9457.85	10809.3	9238.92	11849.3	8571.46	10273.7	16216.7	11090.6	13277.3	10166.8	11190.5	9492.34	8860.16	10882.6	9080.82	9092.18	10965.4	11635.2	12265.2	10456.9	9493.41	11635	8981.16	10234.3	11766.1	9604.82	10581.9
P11586	MTHFD1	26395.3	25532.1	22837.5	20144.9	26754.4	27390.6	24205	22075.3	25548.2	18229.7	21000.4	20846.4	17503.2	20597.7	17041	15195.6	18946	20535.6	23737.7	21395.6	20621.8	25292.4	25646.6	21600.8	21708.7	21177.5	25020.1	25001.6	33490.6	28561.2	27717	28412	27724.3	23645.2	23370	24644.3	23281.9	24706	25197.8	28593.2	26910.4	24522.4	17790	22922.8	20528.1	24796.1	23291	20978.6
P11717	IGF2R	1889.34	1541.15	1977.03	1796.27	1749.91	1216.7	1907.28	1406.02	1743.81	1213.37	2015.73	1327.91	1400.27	1493.05	1500.61	1154.79	2235.16	1382.31	1289.35	1028.32	1844.1	769.008	1102.95	1671.68	1225.02	1893.42	1433.45	1702.89	1483.9	1194.86	579.666	1162.57	1608.46	1853.76	2643.97	1314.57	1542.56	853.995	1060.33	2058.8	786.465	1478.17	824.939	1538.72	1594.12	1497.43	1288.96	806.366
P11908	PRPS2	863.521	920.135	0	526.174	698.5	560.274	498.512	604.173	414.438	0	408.984	628.504	533.407	333.287	198.406	471.008	415.983	363.302	353.151	917.973	386.642	868.927	0	759.106	722.76	0	0	648.69	0	0	1003.41	774.9	427.668	801.262	384.969	451.875	358.223	389.534	264.636	517.135	662.323	408.852	413.019	225.899	642.307	366.515	562.731	376.486
P11940	PABPC1	9272.16	9532.49	7905.3	9987.43	10778	8851.8	8661.9	9600.03	11934.2	8548.04	9688.1	5695.7	6647.07	7976.31	7979.6	6301.75	7846.44	7150.06	10891.7	8640.94	8246.53	6889.27	10009.5	11957	8739.62	9986.12	8693.08	7166.41	8282.21	11790.7	7027.8	11225.4	7645.2	12327.8	8178.57	13061.3	9626.57	8411.14	10475.3	11099.4	8515.5	11865.6	7574.82	8661.87	8461.95	8364.17	8310.79	7860.8
P11940;Q13310	PABPC1;PABPC4	3912.11	5611.76	4668.59	5105.33	4922.17	4962.63	4852.44	4536.76	4817.57	3372.75	3261.11	4415.09	5292.46	3193.24	5094.19	4382.57	2765.21	3323.76	5196.82	4598.76	5102.38	4497.66	4812.05	5028.58	5268.92	3151.06	4663.43	3737.49	2513.34	4039.8	4623.87	4322.11	4137.44	3725.47	4211.13	2805.09	4067	4125.35	4392.82	5920.58	6045.97	5657.49	5492.65	4078.47	4904.04	5726.93	4769.28	4893.3
P12004	PCNA	6798.64	6415.97	7017.29	8310.37	6509.92	5476.35	7217.9	7209.7	9962.88	7128.23	5209.08	4338.33	7807.81	5734.59	6586.97	4906.05	4009.18	5775.58	7969.27	8583.1	7776.4	8348.11	7469.42	8385.4	6858.16	8857.83	9557.55	8220.23	7495.53	12258.5	6300.36	7175.83	8804.31	9332.59	6055.28	9036.33	9440.72	8694.18	6637	7572.69	6787.25	6222.89	5665.19	5827.25	7239.03	6005.58	6690.9	6879.58
P12081	HARS1	2683.33	1986.63	2735.09	2320.24	1685.07	1874.62	1902.42	1604.08	2614.15	1016.91	694.132	1872.41	1455.11	1982	1839.6	1143.38	1423.92	1324.5	979.986	1417.38	1463.04	1452.74	2610.39	2481.89	1235.74	1445.55	1505.82	1561.84	1680.55	1860.98	1768.13	1675.04	1934.91	1379.72	1855.52	1219.59	1396.33	1863.78	1672.52	2075.99	1757.11	1506.97	830.314	1371.49	2078.67	944.016	1244.95	1035.04
P12109	COL6A1	462.346	0	175.42	301.261	0	382.991	310.582	328.106	78.1438	210.001	388.48	694.718	712.967	0	0	468.127	418.189	537.4	267.23	0	0	0	471.785	1127.08	672.122	0	195.221	0	460.13	311.759	529.972	248.93	636.281	0	0	205.846	0	0	0	507.576	0	0	0	309.489	0	0	0	0
P12110	COL6A2	449.05	476.881	0	746.092	861.114	648.886	0	273.365	0	497.267	363.398	432.245	464.582	290.963	389.197	151.643	441.055	155.664	280.603	129.355	0	918.896	0	482.15	298.058	228.571	324.265	174.409	0	0	0	657.196	479.822	0	375.396	428.198	545.749	0	0	0	543.147	244.029	814.674	426.06	494.365	241.6	423.578	318.505
P12235	SLC25A4	0	0	0	413.797	0	0	677.774	0	0	0	320.591	142.809	415.617	0	0	485.814	0	0	227.199	0	357.398	0	0	0	0	447.907	449.277	0	996.708	317.784	0	449.18	0	0	0	13469.3	443.267	0	0	0	0	241.506	0	315.991	168.196	0	0	0
P12235;P12236	SLC25A4;SLC25A6	1133	1646.46	1659.61	1642.6	1125.85	859.733	1200.96	985.628	976.116	2036.25	1191.41	990.128	1150.05	1731.15	1468.65	695.547	1285.56	1490.54	1374.31	1561.71	1905.09	1138.25	713.885	1392.74	756.929	1013.64	1300.07	1226.85	2328.23	1450.14	866.506	879.117	1510.95	800.987	1595.65	1096.97	1280.49	914.446	1107.38	1531.5	1570.51	1349.18	1556.21	1562.31	1731.84	1488.3	1868.4	804.365
P12236	SLC25A6	810.822	811.705	1807.08	1263.66	926.098	1136.07	1595.76	694.164	980.841	1824.01	1403.06	1231.6	1434.95	1283.37	995.293	610.806	1925.14	908.679	1310.19	1260.42	1233.99	1302.84	1611.94	1002.94	1066.13	1066.64	1139.24	1339.4	626.249	865.998	803.408	855.212	545.572	994.447	1192.79	538.03	1177.79	901.983	614.105	386.863	1289.16	1490.09	884.343	651.487	1228.71	1023.56	1149.61	1277.16
P12268	IMPDH2	8201.2	8512.91	7354.97	9102.12	9576.68	8281.6	10488.5	10977.6	10476.3	8768.32	9446.31	10444.6	8820.19	11054.2	11110.1	9673.92	8980.64	10382.3	8354.2	9201.27	8495.98	10510.3	10203.1	11505.4	7729.85	12124.5	10633.1	11413.4	9831.52	10313.6	10656.2	10950.3	9113.19	7367.13	9734.18	11985.2	9324.58	9770.82	10222.2	10680.1	10912.4	8843.75	11838.2	9675.7	10198.6	9846.01	11796.4	9539
P12270	TPR	4496.98	4852.32	3525.85	3260.78	4578.42	2823.7	3708.35	4135.81	4013.57	4764.83	4540.94	6451.45	5132.98	4491.23	4216.77	7062.18	4612.19	4261.45	4251.3	4205.22	4044.46	4568.76	4637.39	4889.92	5682.79	3812.5	4785.63	5457.84	4148.79	2670.2	5867.92	3212.1	3973.47	3157.2	3704.02	3394.23	3590.18	4888.03	4483.74	3996.7	3900.02	3708.22	3176.55	5539.87	5010.09	4648.21	3823.71	4258.96
P12277	CKB	0	0	0	284.852	191.747	0	0	299.948	122.605	126.001	0	0	0	0	107.814	0	0	0	302.934	0	0	0	0	0	0	0	0	0	0	0	0	75.2323	0	259.613	0	0	0	0	0	0	0	0	0	0	61.1623	325.273	0	236.961
P12814	ACTN1	16476.5	17439	15033	14615.3	17451.8	13161.8	15881.1	16017.8	16544	11017.8	9973.47	13015.1	13436.1	7440.64	13261.8	11287.9	10536.1	12957.1	14164.9	14857.7	18126.2	13658.8	14351.7	15441.5	14231.4	10394.1	16994.3	16006.6	19329.4	16074.9	17047	16339	20330.1	17492	16429.6	15376.6	16041.2	16136.9	17450.8	18429.3	12538.4	17242	13670.5	10644	12760	12551.9	12976.1	14903.1
P12955	PEPD	363.599	312.838	0	344.416	513.273	796.705	581.166	883.98	809.546	474.634	354.302	0	244.547	0	291.992	199.455	209.288	0	0	406.969	316.07	0	0	171.139	520.344	0	364.583	0	506.603	385.097	655.419	758.837	779.893	204.829	280.526	0	654.751	499.069	498.491	492.812	599.235	467.417	0	558.104	0	435.506	1080.91	196.345
P12956	XRCC6	19766.7	27708.2	28954.7	24083.2	23118.9	19854.8	22741.8	24129.9	21713.4	17787.3	18687	18682.6	15063.9	20095.4	18308.4	18087.5	18648.1	17346	24617.9	23409.8	22020.5	21247.1	22709.7	21366.5	21731.1	23865	24047.2	19629.9	17588.6	23144.2	20693.2	22031.9	23430.5	20410.4	21196.5	23549.4	21466.9	21961	25584.1	21787	20474.8	21289.1	21749.5	24729.2	20901.8	19731.6	22745.4	22890.7
P13010	XRCC5	19084.3	20604.7	18835.9	18562.5	18657.8	15140.4	16711.6	19413.4	16282.7	15555.2	14231.1	13959.8	14673.3	12015.9	15609.1	12235.3	10788.5	10334.1	22650.4	19439.5	20413.9	22814.5	17846.6	20945.7	20862.8	19824.8	17668.9	13490.9	10101.9	14846.3	13419.8	13100.5	14341.4	11362.7	14786.2	15322	13317.4	11858.9	13514.2	19666.5	17867.1	19220.9	16843.5	15185.6	16534.5	18286.3	18080.8	18031.6
P13073	COX4I1	5127.59	5957.26	5593.14	6802.19	4967	5671.06	5509.27	4937.01	7945.41	8863.01	5910	7129.94	6043.9	7677.8	7278.44	9309.13	7056.04	7266.3	5496.12	7115.46	6098.87	4809.24	4685.78	5023.72	5140.51	5647.23	7232.27	5760.43	4895.01	6037.9	4251.46	5464.28	5944.21	6542.77	5012.91	6204.27	5110.03	6592.94	5430.28	5945.65	5279.72	5778.57	6400.92	6907.45	4162.02	7386.19	4703.66	5683.39
P13164;Q01628;Q01629	IFITM1;IFITM2;IFITM3	0	0	0	455.998	323.659	288.32	339.654	380.751	661.529	327.003	341.963	634.589	286.088	281.847	713.842	390.304	510.065	428.321	649.144	0	235.448	258.772	474.934	338.124	586.039	216.556	0	476.544	97.0247	551.227	115.212	95.1466	0	174.908	0	0	324.907	148.756	319.586	111.987	0	0	523.013	0	155.09	279.019	0	377.923
P13473	LAMP2	2601.21	1805.32	1976.05	2325.69	1105.6	2395.49	1851.26	1268.35	1926.65	1682.01	1819.19	1683.65	1424.81	1540.48	1787.44	655.612	1308.43	597.445	1659.64	1382.71	1407.86	1372.93	1148.01	1920.93	1393.91	2074.09	1547.06	559.725	279.313	1200.35	1027.69	1140.65	971.511	1131.96	1524.63	995.466	1322.84	1102.68	1221.95	1524.19	1247.57	2615.5	1920.6	1462.92	1810.84	1486.1	1651.09	1223.69
P13489	RNH1	1453.38	983.002	1452.39	2149.29	2581.58	2172.43	3217.83	2133.28	2353.24	909.064	0	1722.37	1667.41	1560.85	1561.86	1590.78	880.492	1617.48	1321.7	922.186	2143.24	1062.26	1018	2520.39	2041.12	1279.24	782.518	3144.99	2090.18	2017.07	2021.43	2348.55	2408.62	2351.76	2341.1	1245.32	2242.18	2274.7	2025.28	1392.75	1534.72	1792.31	1399.94	675.278	1540.17	2721.64	1827.36	1781.3
P13639	EEF2	36934.1	32163.6	29733	37699	36018.2	38642.9	40845	37824.1	40691.8	24742.5	23839.2	22589.8	23450.4	23307.9	25254.2	17910.5	24341.7	20145.2	30661	31918.8	30685.8	27609.8	31734.1	29895.2	26520.7	27234.1	30700.2	47624.3	45672.9	49260	43891.1	42334.8	41243.3	40276.8	40185.4	35915.5	38100	38801.5	39787.9	42652.7	37839.3	37138.4	31120.4	28750.2	26896.5	24947.8	26228.1	28485.6
P13639;Q15029	EEF2;EFTUD2	1725.91	1319.21	1399.49	1756	1878.03	2541.8	1225.5	2103.3	3073.2	2588.01	2157.38	1348.64	1698.51	1784.67	1860.07	1423.25	1926.2	2662.99	2261.18	2106.72	1582.94	2425.99	2520.91	1264.28	2600.75	2036.43	2536.53	4458.07	4361.68	3552.84	3308.87	2476.01	2886.92	3145.04	3716.85	3153.04	3355.83	5433.13	3313.87	3608.29	2491.35	2637.24	1905.41	2531.82	2851.68	1580.11	2384.37	2314.92
P13645	KRT10	0	612.022	191.508	0	0	465.406	0	0	0	1152.6	1948.52	1058.33	525.771	0	631.872	1238.18	1035.87	1101.84	988.597	976.395	868.395	0	0	0	0	0	0	1366.82	1826.8	1940.77	1484.28	1116.2	1220.17	1360.51	2503.95	1464.67	0	0	0	243.596	0	1090.14	840.497	1279.09	723.125	0	1180.93	0
P13667	PDIA4	12762	12819.3	11264.7	12625.3	13426.3	11167.9	11399.6	11636.7	10522.2	15511.7	16056.8	14468.1	16839.4	13498.5	16604.6	18756.2	16684.9	19126.4	13273.5	13151.7	16934.7	16273.7	12764.9	11185.4	12871.3	12971.9	11318	10679.1	12196.3	12798	10207.6	9734.82	12067.1	12352.3	10772.1	12890.2	13410.3	12696.2	12611.7	10285.1	10028.1	11719.4	15827.4	15529.6	12915.9	13107	14132.4	13877.1
P13674	P4HA1	0	0	1038.58	1399.11	1490.77	2073.08	1770.29	1245.17	1309.04	1546.23	1081.28	794.79	1275.75	1647.06	1119.69	1262.1	1009.4	1161.77	1541.59	1705.75	696.546	1346.58	2058.34	1024.97	1363.35	1006.28	785.972	1240.92	1375.23	721.473	329.651	933.677	1836.12	1258.51	392.413	1061.23	996.05	1380.87	1242.56	901.103	517.495	971.814	1003.18	989.336	1119.06	1456.15	1114.94	1518.36
P13693	TPT1	1229.93	1829.83	1804.23	754.215	1331.64	1195.99	1857.96	815.047	1618.77	872.907	886.78	1316.37	879.864	711.248	896.585	1429.68	998.928	825.254	772.825	988.552	1219.57	1070.8	729.462	0	1247.71	570.642	528.828	2369.82	2240.79	2162.81	2023.5	1639.86	1150.99	1480.52	1170.9	941.748	751.546	951.253	1250.18	751.073	1316.89	1636.31	873.619	703.594	705.27	468.804	572.047	480.51
P13797	PLS3	1151.48	1274.21	1006.1	863.623	755.735	1246.93	2141.64	685.496	320.117	436.307	0	288.742	381.712	0	336.47	821.857	513.492	1123.15	1049.65	1053.82	947.376	1582.1	1007.99	965.742	506.154	876.362	553.351	794.851	724.671	768.389	1952.91	1199.04	997.908	1272.4	923.914	604.943	935.818	621.163	700.129	800.938	654.531	906.326	631.542	145.337	1024.52	807.956	0	305.585
P13798	APEH	574.928	691.789	446.331	426.29	315.38	0	401.941	662.471	200.939	382.814	0	122.057	581.6	496.597	141.878	0	0	0	479.634	218.365	621.67	0	415.365	0	0	1310.88	403.595	504.718	0	0	0	630.522	602.639	499.075	367.36	0	0	0	0	0	692.938	328.957	419.834	419.376	138.518	366.051	572.202	138.134
P13804	ETFA	2154.18	2929.22	1513.03	2315.35	2235.5	2707.72	2125.23	2343.65	2888.74	2927.99	2884.5	2972.44	2105.7	2414.32	2528.38	2906.95	2173.55	2178.21	2579.53	2319.63	2145.32	2922.49	2423.67	4051.32	2146.25	3345.47	2359.6	3443.78	2390.99	1164.93	2188.25	2140.24	2105.97	2079.76	2624.25	2318.37	2730.64	2555.69	1870.76	2749.19	1751.83	2212.12	2484	2852.04	1984.78	1694.37	2146	2978.28
P13861	PRKAR2A	282.622	291.969	531.418	255.545	0	0	145.347	170.174	0	0	0	0	0	0	0	0	0	0	282.377	0	191.981	0	0	0	446.979	0	415.849	0	0	0	0	0	0	0	0	0	0	0	0	0	0	143.696	0	0	0	0	0	250.327
P13929	ENO3	7040.27	8840.1	15209.9	8630.51	8537.59	10015.9	11076.2	10607.8	7771.14	4760.28	5131.37	3123.2	6485.43	5591.98	8215.43	7380	5046.05	5515.97	4822	11967.8	5237.78	7094.12	5443.45	5483.16	7320.09	5368.14	5126.06	15345	14807.3	15480.9	20845.2	9687.22	5959.18	10379	4385.68	4365.55	8867.67	8759.26	5014.84	13452.4	6856.16	11997.6	9564.03	7185.38	6445.1	12519.4	6986.87	5110.57
P13987	CD59	1212.25	1949.24	3307.56	2222.76	2046.94	1976.82	2727.76	1821.32	1378.45	3220.77	3017.85	2403.77	1940.81	3419.94	2429.96	1575.87	1530	2687.71	1062.42	1816.34	2134.78	1986.31	1601.85	1211.81	1448.55	1587.44	1385.07	1444.57	2470.42	2115.62	1849.01	1721.34	2257.76	1956.96	1497.03	2718.64	1561.3	1140.79	1154.4	2187.12	1594.8	977.711	1396.45	3330.6	2380.65	1693.4	1810.48	1985.65
P13995	MTHFD2	1671	1989.16	2153.84	1999.68	1696.83	2172.39	2597.27	1509.32	3074.13	2795.82	3660.34	3373.63	2926.81	3801.61	3203.52	3869.12	4446.27	3216.74	2572.28	2239.3	3022.96	2423.21	2399.08	3828.92	1443.58	4210.55	4580.71	1831.47	2268.78	1116.99	1039.17	2411.86	1732.8	2576.13	2660.15	1449.07	1614.28	1688.61	2865.53	1926.93	2039.47	922.703	2046.03	3373.76	3189.65	2826.86	2514.55	1739.67
P14174	MIF	5671.84	3128.96	5161.13	5499.26	3025.64	3814.68	5152.3	3961.89	4763.7	4806.79	3234.31	3031.71	3399.98	2796.5	2253.89	1526.51	976.659	1428.64	5611.61	6620.37	6221.6	4694.49	3718.16	2133.36	4867.25	4032.4	5851.61	2097.46	2009.79	2122.54	5172.28	4334.1	3271.59	3233.08	2853.13	2046.99	3640.13	4036.34	3132.02	5172.14	3898.54	5304.74	9536.05	6072.54	8294.21	7521.41	6579.73	8838.81
P14314	PRKCSH	12035.1	8594.06	9042.54	10699.8	11818	11286.8	8792.11	9243.63	8848.14	13708.8	13514.1	13332	15853.9	11304.6	12590.5	14809.4	11518.4	14366	11362.9	10354.4	12268.1	11714.7	9881.26	10892.2	11386.9	10097.6	9300.73	8604.94	10886	10062.8	10166.8	7737.02	6203.63	11190.2	11285.1	9600.42	8421.38	9317.69	9763.52	10739.2	7665.05	9378.29	10228.7	12844.5	12939.9	12573.3	8995.58	10064.9
P14324	FDPS	0	808.694	541.839	590.212	614.009	360.643	318.949	465.559	364.146	0	587.605	455.562	674.917	0	385.198	396.281	557.566	616.438	0	0	571.725	673.946	0	0	0	218.405	896.482	560.973	819.29	1082.33	0	715.621	796.012	861.993	0	621.82	518.135	0	0	455.55	402.641	419.928	337.604	494.023	343.246	806.542	343.204	80.199
P14406	COX7A2	2297.12	1322.95	1198.19	1790.32	1617.17	843.021	2494.24	1981.08	1213.78	1492.28	3141.01	2209.22	2594.83	2486.14	2403.34	1230.46	1652.99	1298.89	1866.49	929.986	1882.34	1165.85	2105.04	1897.74	2559.18	2009.99	2102.98	1170.45	1801.4	2120.18	1432.04	1508.76	1332.61	1650.18	1282.75	1909.54	1590.96	1716.34	2462.41	1925.33	938.456	2210.16	2538.72	1341.52	1772.96	1743.19	2305.22	2730.08
P14550	AKR1A1	957.048	544.424	503.524	1085.36	581.465	647.625	973.462	700.412	639.566	640.682	613.045	0	578.077	0	614.634	372.768	305.651	745.379	769.578	511.286	945.586	0	381.108	858.467	491.628	448.692	310.919	368.048	774.556	447.263	1769.59	448.057	1593.11	469.347	463.072	648.186	0	540.982	620.256	834.091	763.1	931.206	0	701.709	648.695	743.668	961.976	927.571
P14618	PKM	170228	137748	155358	159696	167180	153446	176570	163883	157452	96471.4	91280.2	87822.7	101375	93914.2	104141	93541.7	94810.2	94202.5	140205	115089	114176	111641	112218	116800	126464	122237	117147	166897	192635	165276	198469	188353	187042	155641	157973	152025	136456	149798	162129	166506	156047	183117	105476	107096	105319	114805	110068	121236
P14625	HSP90B1	41555.8	36083.2	40563	39376	38849.4	38227.6	37238.4	34214.4	37655.6	56367.4	55402.4	55213.9	56358.7	57278.2	54866.3	49225.1	50368.1	55936.6	49654.3	41730.9	45715.6	48378.7	50947.5	46140.4	47021.8	41833.9	45199.5	33459.2	36220.7	40157.2	36383.7	35470.5	35325.9	36312.8	37091.2	34932.1	37099.5	36683.4	38722.1	39872.8	37085.5	36630	49960.6	49469	46486.2	49112.6	47619.6	48310.2
P14678;P63162	SNRPB;SNRPN	4433.19	5562.4	7310.66	4845.19	4018.68	4263.99	3619.98	3793.38	3105.35	6233.98	5507.71	4288.66	5086.37	3965.19	3759.35	3669.15	6343.16	4120.04	4802.74	6402.45	4953.41	4661.6	8219.03	5939.86	4518.96	5823.53	4176.69	5923.81	1992.93	3738.26	2979.24	3452.02	3164.98	3734.28	2824.76	2578.56	2396.51	3695.03	3641.56	4949.33	4196.33	5788.8	4963.54	5818.68	5349.41	5271.52	5460.64	4239.12
P14854	COX6B1	360.823	166.622	407.592	508.748	512.686	298.361	367.192	413.806	621.111	375.003	491.572	558.353	400.975	807.891	469.843	0	0	0	213.136	280.711	815.013	294.712	286.219	339.757	0	283.81	304.866	0	0	0	328.737	397.181	0	372.918	0	60.9914	399.173	282.165	151.438	609.384	65.5288	0	555.565	215.863	948.015	319.303	458.898	865.211
P14866	HNRNPL	11753.3	13830.2	10348.4	8943.71	10413.9	10876.4	11240.8	11213.4	10764.4	13570.9	15307.4	14379	14922	13445.3	15492.4	15893.1	13839.2	13149.4	11894.3	14064.8	11293.3	13497.6	10161.4	12887.9	11492.8	9671.03	13458	9423.7	7770.91	10437.4	9335.18	9333.14	8501.69	9698.79	11442.9	9384.79	10241.3	8462.72	9148.67	8861.34	7971.11	9641.45	11382.7	14462.9	11066.4	14046	12445.7	12032.1
P14868	DARS1	9575.36	8401.1	7302.65	9502.99	8088.71	8600.02	10045.2	9100.68	10168	7138.55	7371.96	6565.14	9622.87	8343.73	10010.4	9305.28	7792.63	5729.35	8116.74	11566.9	8945.5	9437.4	10166	10815.8	9306.68	10547.1	9192.01	8111.69	9037.49	8238.21	9063.31	8922.72	8555.24	8014.9	8104.99	9923.63	7580.64	9658.86	8913.63	8347.91	9992.34	10441.6	9815.96	9046.29	9623.68	9240.51	11187.9	10511.7
P14927	UQCRB	675.016	752.784	1220.43	939.975	675.678	1713.92	509.007	934.118	1377.44	960.552	1570.35	418.387	579.848	802.928	947.726	932.127	1178.15	448.874	1522.71	880.344	1204.81	1442.34	979.12	1057.42	1428.2	959.474	1833.24	1028.96	1066.83	298.08	769.24	1191.62	1063.52	1194.47	733.385	621.975	922.042	679.08	1054.65	841.118	691.389	855.905	708.979	1190.32	1439.45	950.519	1282.57	1315.77
P15056	BRAF	1316.25	1503.63	1716.86	1563.85	1078.1	1935.37	0	1444.11	1955.25	2176.35	0	1632	2570.71	1922.93	1353.57	1835.08	1259.52	1883.86	2604.79	1444.1	1874.19	998.149	1464.31	1580.33	0	1597.46	1478.66	1878.06	1858.75	1166.6	1172.83	1537.42	2027.32	1821.95	1756.1	1679.49	0	1811.09	1403.45	566.947	1202.65	0	1630.59	1251.52	2462.99	1967.94	1887.21	1279.99
P15121	AKR1B1	1634.5	2241.13	1949.51	2125.08	1938.39	2441.47	1545.95	1417.1	1016.1	1137.36	860.33	764.721	1142.14	1003.51	1070	1181.07	830.214	1226.75	1831.84	2202.56	1152.37	0	1249.85	1116.12	1157.58	1374.6	2110.51	1387.5	1269.06	1160.38	2230.76	1845.68	1497.21	1469.77	1540.27	1614.07	1045.22	751.639	2116.76	1594.48	1669.68	2431.44	1433.82	1894.4	1096.91	1837.2	1726.71	1725.64
P15170	GSPT1	404.24	361.423	0	340.34	346.122	570.656	180.671	280.202	0	531.973	0	238.823	237.604	0	0	784.379	0	0	176.135	0	0	392.093	0	0	518.148	0	0	677.278	428.163	0	377.273	608.84	458.191	530.961	0	309.671	496.224	499.458	676.523	0	0	707.435	493.881	0	596.034	622.672	284.754	365.015
P15311	EZR	4889.81	4253.57	3804.64	3401.46	6176.9	5697.49	3905.29	4628	5284.03	3284.18	3133.75	3637.97	2991.58	4012.23	4154.64	3390.99	3391.77	3337.94	4777.97	4528.76	5137.89	5829.63	3870.17	5608.97	5127.07	4534.31	4288.39	5609.93	5634.88	5228.54	3238.76	5830.72	5779.4	4758.87	6518.88	4182.14	5679.06	5779.66	4853.42	5606.03	5155.2	4436.4	4057.94	3227.61	2546.39	4851.9	3713.88	3964.83
P15311;P26038;P35241	EZR;MSN;RDX	10052.9	8200.72	10947.4	10294.7	9240.82	9532.19	7321.03	9912.85	7407.25	7794.1	7974.98	5913	5385.89	6093.09	6562.77	4705.44	3429.65	3214.19	8713.17	6286.03	11228.7	6147.43	8402.66	8381.42	9371.1	8928.85	8056.2	4940.38	4518.59	5557.46	7354.57	9603.15	9540.39	6040.18	11942.3	9136.73	8623.36	8370.35	7461.07	11110	11126.7	9826.29	8035.49	10281.7	8117.36	8386.5	7872.74	8440.34
P15531	NME1	32392.3	36106.7	38839.2	37789.3	40116.6	45336.5	37008.2	40697.8	42861.7	21842.5	20036.6	21870.9	26222.8	24957.5	26129.3	16022.7	15818.4	19637.7	28975.7	26290.9	26852	32394.5	32818.5	24008.8	25587.6	28754.1	31314.9	38975.1	37387.7	33385.7	48647.2	43099.7	46869.1	31026	31103	30173.4	35826.1	36555.7	30747.1	33594	30898.1	38962.9	28306.2	30056.8	27116.6	28290.9	28893.1	26866.2
P15559	NQO1	408.841	658.842	530.128	283.679	837.705	565.163	494.18	855.769	408.234	0	264.016	0	0	367.908	0	0	0	0	622.095	963.032	557.831	533.717	514.247	0	547.964	0	423.87	0	0	0	179.73	0	0	0	0	0	128.803	0	0	194.886	419.637	562.708	742.198	396.614	99.3888	290.955	0	844.552
P15586	GNS	1474.21	1429.39	1608.08	1786.77	2058.18	1784.05	1142.5	1654.85	1963.44	1535.75	1618.37	2197.65	1749.32	1724.54	1303.17	1810.87	1867.86	1708.29	1268.91	980.628	1519.22	1842	741.26	988.779	1335.7	1381.87	1306.41	565.826	1626.15	1765.43	1805.81	1071.37	1627.68	984.698	1043.13	1136.36	1873.66	1141.69	1019.68	1968.11	2183.51	1206.55	1915.29	1683.69	1861.99	2248	1536.27	1471.31
P15880	RPS2	11832.4	9935.24	11732.6	12417.8	11310.3	9484.02	13632	14511	9920.45	11575.1	9231.04	10730.9	11290.8	10828.3	8904.11	8613.38	7750.12	12786.6	9875.82	10727.2	13991.8	10204.2	11431.9	13816	13619.6	12121.6	14257.1	8172.75	11751.3	10268.5	13261.6	12722.1	9391.05	14616.8	12113.9	12036.5	11409.1	12960.5	12331.1	14770.5	15036.3	13239.6	12196.2	9664.17	10966.5	10799.2	11579.5	12633
P15927	RPA2	502.134	846.865	0	461.858	584.762	622.54	543.138	261.996	797.607	0	699.013	0	416.743	322.726	547.014	0	298.857	262.196	649.144	240.41	636.314	585.83	454.488	715.449	337.718	637.563	374.397	566.776	830.589	563.276	556.088	556.496	627.08	509.324	100.597	898.535	532.616	365.987	375.984	0	453.661	259.618	397.141	741.215	0	341.685	567.709	595.44
P16070	CD44	4860.21	2947.19	4947.74	3516.11	3807.6	1982.6	3952.4	3023.94	4875.72	4038.66	2823.63	3431.67	5535.86	4543.97	4251.17	2322.15	4159.34	3626.31	4706.08	4151.74	2838.42	4887.42	4246.62	4472.9	5105.94	5044.2	3710.93	1219.63	2653.67	5277.62	3508.23	2317.1	3932.52	3849.93	2943.59	2466.42	2219.08	3330.43	2298.87	3070.4	2949.9	4123.93	3889.21	3642.86	4594.61	3780.87	2448.3	2785.97
P16152	CBR1	2428.78	1638.58	1813.89	1819.06	1730.29	1466.88	1219.04	1203.83	1538.78	714.355	0	686.017	1092.09	1339.82	728.305	905.132	579.298	473.541	1048.08	2181.05	788.397	2814.15	858.885	759.974	1721.74	1524.5	979.1	807.119	1089.46	1544.33	2295.42	1310.1	1613.95	1233.9	1564.4	1201.59	1278.89	1560.32	858.817	1241.76	1704.73	878.339	931.441	838.466	724.98	1115.76	1071.81	536.139
P16278	GLB1	310.436	428.98	103.695	492.173	986.111	0	532.521	546.7	0	440.994	564.181	210.387	453.852	244.788	183.65	257.9	90.7749	256.803	239.364	302.181	367.476	0	441.324	0	0	484.918	0	0	0	0	204.532	0	0	0	0	285.639	434.977	153.717	242.921	564.334	0	323.641	0	0	0	299.893	382.786	452.133
P16435	POR	2655.3	2519.55	2517.36	2087.17	2415	3245.54	2769.78	2137.38	2045.3	2774.71	3756.79	2716.71	2666.94	3312.83	3619.17	2465.54	1907.53	2462.63	3161.42	2873.95	2269.6	2896.77	2982.88	2540.64	2030.87	2036.92	3286.24	1950.05	1523.98	1842.25	2373.99	1712.56	1856.14	2042.02	456.706	1996.17	2348.72	2083.98	2445.76	2010.76	3390.3	2228.82	2742.47	3168.57	2594.19	2620.92	2407.62	2580.32
P16615	ATP2A2	4743.29	4601.6	4017.55	3867.88	6055.6	3527.22	4011.37	4539.08	3127.32	5450.44	5026.74	5565.54	5057.22	4982.91	5431.8	6048.61	6162.07	6491.15	5172.38	4914.21	4769.29	5050.2	4627.89	3705.7	4724.18	4286.81	3892.88	4656.8	6468.41	4082.97	7441.31	6516.71	2635.47	4336.97	3527.87	3807.28	3034.51	4431.28	4588.82	4944.96	5530.31	3100.58	3929.1	4755.71	3835.88	6030.43	4139.82	3274.23
P16949	STMN1	3982.02	1850.92	2477.51	3366.11	3499.37	2820.26	2869.77	4055.94	3022.06	2111.03	2724.49	2166.68	2175.26	2821.76	2395.02	1414.43	2293.69	2594.78	2398.96	2390.41	3593.79	3355.16	1978.47	2531.71	3577.8	2304.23	3005.4	3160.65	4091.51	4043.66	2919.16	4729.46	1983.77	2540.04	3181.75	1963.2	2810.52	2463.94	4252.6	1097.87	2002.79	3774.02	2888.37	2543.18	2463.22	1368.4	3142.94	3607.55
P16949;Q93045	STMN1;STMN2	2603.96	2078.95	1042.2	2310.46	2725.25	2576.22	1861.97	1661.34	2002.1	1316.01	935.37	925.576	1503.65	1347.92	1399.31	827.77	1411.92	1545.15	1100.3	1085.32	1487.55	1117.75	1185.76	1646.52	1369.08	1351.8	981.452	3146.87	3215.03	3558.88	2964.77	2281.3	3322.08	1190.26	1307.76	1657.66	1694.16	1626.87	1538.4	2056.48	2149.85	2221.85	1613.52	1654.08	1312.81	1754.68	1422.82	1107.03
P16989	YBX3	5605.94	4267.6	4397.23	3707.2	6877.6	3817.77	4961.11	4652.03	5063.82	3199.27	4304.31	3310.24	3860.33	3444.71	3643.76	3487.71	3982.7	5472.69	3749.35	3441.57	4532.91	4692.63	5207.7	4257.4	3914.39	5055.4	3424.21	5308.33	5777.99	4375.29	5822.08	4850.46	5293.46	5078.46	6067.06	7007.11	5091.08	4995.39	5621.49	3779.11	3023.22	5399.42	4156.54	3671.72	3152.82	3235.05	4288.85	3985.25
P17050	NAGA	0	190.448	1965.22	608.134	349.436	0	0	541.756	621.921	873.933	692.49	508.389	599.202	210.231	248.538	556.168	814.072	372.184	477.682	503.166	203.877	515.985	0	879.206	0	389.426	545.317	959.231	1259.16	0	0	693.491	0	0	0	0	222.57	528.595	986.918	0	415.078	421.942	0	550.611	0	426.971	0	0
P17096	HMGA1	1702.66	984.915	1410.61	1255.69	1685.35	1085.67	1156.27	2737.1	2004.75	575.452	2046.41	1659.07	2087.94	1943.13	1696.83	2372.09	2182.44	2159.79	2038.7	978.007	2008.02	1924.34	1907.45	1124.08	1397.1	1910.86	2140.83	2464	2186.75	2615.81	1909.8	1843.08	1485.9	2246.3	1378.37	1838.43	1689.52	1689.49	1369.28	1135.88	1550.9	742.195	1806.19	2070.32	1364.24	1743.35	1575.61	953.713
P17174	GOT1	620.353	0	719.388	1104.47	799.101	817.578	1308.53	1112.09	740.515	952.897	0	904.469	815.007	698.168	1048.84	772.911	1318.71	641.287	336.009	461.249	613.622	0	1202.95	0	0	0	1132.83	1122.09	1203.84	1727.47	1438.58	1245.11	1611.43	1067.05	721.58	673.195	737.143	1048.6	751.144	500.446	836.684	1538.45	628.039	0	821.197	1367.92	903.691	792.835
P17301	ITGA2	0	480.593	674.561	749.845	0	565.992	538.597	0	406.91	285.882	599.213	0	560.751	398.134	393.631	1164.09	311.637	640.552	0	219.437	0	1516.08	292.758	766.699	491.779	789.176	0	841.506	908.342	649.393	566.916	774.868	660.702	320.25	717.31	649.81	672.415	0	552.249	0	0	356.865	440.529	385.435	495.239	514.159	498.908	0
P17480	UBTF	322.409	0	620.42	536.88	0	0	878.201	570.513	642.667	579.006	609.752	0	0	346.393	989.618	945.687	886.013	916.686	688.093	0	619.412	474.415	1137.01	0	0	638.908	569.619	0	0	564.782	299.551	0	308.939	701.836	813.92	585.954	485.042	881.912	412.538	879.898	621.265	0	590.287	641.085	712.106	226.796	484.918	289.214
P17655	CAPN2	1221.78	1257.85	985.68	1400.52	979.596	1214.29	1064.64	914.081	1373.14	489.03	928.895	365.138	1004.91	501.095	450.313	1254.69	998.044	974.074	417.897	1031.51	712.162	524.615	849.763	907.857	648.303	0	1486.8	791.03	1294.63	1259	1481.05	1672.62	1225.47	838.281	783.439	1460.7	1319.57	1109.45	1061.65	1372.87	1313.68	1145.67	494.053	677.362	1118.21	859	314.682	863.775
P17693	HLA-G	0	0	736.505	425.518	803.706	110.451	0	0	261.379	691.005	1420.66	625.998	1037.35	1708.29	1016.85	668.584	1318.99	504.376	1091.64	514.173	568.698	540.905	784.738	284.219	408.903	601.245	1010.87	0	786.487	0	0	0	567.921	218.91	526.499	429.117	765.853	0	482.511	0	351.587	0	460.076	436.927	0	434.193	546.419	517.668
P17812	CTPS1	1338.75	2749.44	912.804	1624.04	1756.01	1414.79	880.406	1924.77	2375.38	938.399	1711.28	706.967	2254.72	1742.99	949.033	898.25	1231.42	924.092	1873.62	1731.26	1330.44	1044.28	1131.21	1565.07	1370.29	711.529	1358.57	1462.76	1083.17	2374.22	1324.09	1287.92	1340.91	988.365	1273.79	1886.58	1762.05	1483.74	1237.43	1829.57	1249.85	1856.1	1032.89	760.762	1223.15	1226.85	764.161	1249.49
P17844	DDX5	18681.4	20885	19631.4	19494.5	22756.9	21065.8	19067	19667.3	18881.7	21166.4	18896.9	18875.7	19038.5	22159.7	22873.6	13170.1	18876.5	16559.1	19954.6	17084.1	22764.3	19751.8	20694.1	19303.5	15962	19391.8	21407.9	13853	14813.8	14697.4	15361.6	17881.4	19005.9	17529.7	14670.7	18688.7	17998.2	20284.9	18945.1	23570.8	21882.3	20379.7	19423.4	20099.3	21451.6	17189.2	19064.5	21008.2
P17844;Q92841	DDX17;DDX5	15500.6	15214.5	14079.7	13684.4	14307.6	14915.9	15580.6	15869.2	12185.6	12668	14714.5	14510.3	13466.8	13422.6	16197.7	13577.4	14190.8	12405	12378	12636.2	15306.3	12316.6	13300.9	14401.3	15557.4	17284.3	13868.9	11992.4	13775.6	12922.5	14762.1	15375.2	16260.6	12417.6	13988.8	12841.6	15167.4	15571.4	14522.1	16220.8	16512.5	15350.4	12335.5	15443.7	14596.4	14908.8	15204.3	13376.8
P17858	PFKL	584.715	841.785	1152.38	572.025	769.019	792	1467.14	983.368	894.977	322.26	0	468.221	0	596.377	841.961	1229.05	900.147	0	0	1058.39	998.008	0	739.796	1191.94	0	841.309	0	1245.12	1099.95	948.677	919.896	761.698	723.095	0	846.497	669.812	1250.77	554.413	798.213	0	1279.59	735.349	586.628	0	1224.46	347.395	0	1045.77
P17858;Q01813	PFKL;PFKP	0	0	0	269.614	0	0	0	149.362	0	91.0011	252.703	0	0	0	0	298.328	0	102.076	0	0	386.377	0	0	0	0	0	0	328.506	91.1443	281.639	357.924	250.036	0	226.611	297.871	322.384	395.693	86.1846	313.32	0	297.401	0	188.806	0	0	122.35	0	0
P17980	PSMC3	7122.8	3873.65	4257.9	3211.34	4150.79	4404.41	3588.29	3917.73	3514.69	2497.34	3405.37	3774.35	3910.74	2564.98	2619.59	2591.49	3015.72	2591.73	3997.2	3581	4153.6	3874.36	3055.67	3946.54	4914.34	3313.23	2831.79	4822.99	4337.96	4101.37	5188.35	2968.01	2359.95	3324.71	5164.4	4236.71	4561.55	3381.18	4525.94	3769.27	5028.63	3789.5	4194.43	3516.29	2968.63	3769.58	3560.38	4001.75
P17987	TCP1	19312.8	19145	17343.1	21216.4	18948.9	17112.6	17290.4	16915.4	18745.6	17808.6	14849.7	17820.1	18834.4	18197.5	17901.2	16319.4	19550.8	14950.8	15295.4	18938.8	20875	20902.7	18834.8	18858	21069.9	22725.3	20138.8	14028.2	18871.4	18125.1	20319.1	19580.1	21755.4	17577.6	17568.2	19113	19088	21040.8	17605.2	19615.6	19828.9	19242.2	20515.2	19881.6	19918.5	18739	21154.8	18799.7
P18031	PTPN1	1180.58	1556.42	1311.62	1105.29	1542.3	1036.18	669.777	302.253	1085.17	1288.42	564.034	957.65	1223.01	971.638	1455.15	640.347	1282.97	1205.72	656.366	1017.27	830.614	1957.97	829.285	1081.07	404.315	944.149	1003.16	628.323	922.067	692.439	1742.17	781.08	885.081	679.415	0	1128.99	832.508	510.858	966.155	1240.49	1174.21	623.072	786.049	731.925	1128.77	1199.51	754.228	818.552
P18077	RPL35A	2189.84	4157.28	3519.33	4519.57	2781.01	4332.83	3260.29	4724.15	4280.75	4857.14	3951.11	4625.54	3366.78	3638.95	3421.94	3789.12	3767.25	4954.46	3837.16	4309.75	2731.56	4111.31	3241.01	4391.76	4398.33	3082.7	4882.66	4312.47	5755.13	4994.09	4182.19	3470.06	5005.4	3986.68	6004.99	5343.27	3671.35	5128.62	4915.42	5612.8	5911.86	5228.97	3879.66	4710.47	3635.04	4361.97	4870.78	5522.51
P18085	ARF4	2964.96	3070.45	1711.51	2557.15	2708.67	3124.89	2917.78	2552.71	3319.62	1975.73	2049.04	1818.13	1426.51	1811.61	2551.9	1489.08	1652.31	1174.35	1985.37	1691.21	2221.82	2163.78	2198.5	2131.31	2721.61	1595.81	1958.39	2134.9	5449.8	3940.26	2637.75	2768.92	2950.1	3028.97	2388.49	1548.84	2640.4	3865.32	1617.96	2997.08	1617.53	2445.17	1505.36	2260.89	1588.09	2680.77	2166.74	1841.3
P18085;P84085	ARF4;ARF5	3948.47	2240.98	4413.86	3161.5	3156.35	3210.25	2965.07	2855	3578.45	2129.01	1569.01	2364.4	2144.53	1106.95	1755.66	2432.6	1446.76	1148.86	4224.84	3522.78	2704.63	1856.33	2586.96	2002.61	2498.11	2208.6	3100.8	2334.78	2003.7	2893.18	2863.38	3138.72	3115.68	2360.72	1830.34	2051.92	2652.63	3123.88	2562.95	2597.51	4302.21	3750.58	2746.35	1685.29	2301.24	2984.14	2624.46	2028.14
P18124	RPL7	18460.3	16402.9	14933.9	15798.7	15186.7	15133.1	16362.1	19170.3	17014.8	14073.3	16724.9	14835.6	15394.3	16844.2	15985.5	19802.5	15546.2	17260.2	16294.1	18250.1	16994.7	19695.2	15309.1	16185.1	19826.5	13454.1	17819.4	14211.9	16510.1	17024.8	17698.5	17632.5	15388.2	14528.1	20008.4	15859	14850.1	16998.1	15415.9	14768.6	13424.8	17136.4	16396	17798.3	16921.7	15787.3	16441.1	17294.8
P18206	VCL	5883.51	6784.51	5997.37	6420.43	6979.95	6674.34	7371.34	6953.63	8332.12	4719.69	4127.42	3787.06	5199.24	5381.35	4633.67	5393.71	4869.42	3987.16	5185.74	4470.25	6272.92	6777.93	4544.01	5163.84	6848.17	6063.31	4527.47	9151.02	8134.09	9454.19	8673.21	7339.94	7302.03	6542.85	8029.74	6440.75	6949.22	7049.38	5378.64	9379.36	7023.43	7172.01	5795.06	4736.02	4080.76	6199.96	4689.41	4033.32
P18564	ITGB6	2599.84	2268.5	0	2873.12	2287.36	2751.22	0	2310.2	2569.31	3849.02	3608.21	0	0	0	3457.99	0	0	4213.13	1843.56	0	0	2977.67	2597.97	3848.38	3259.63	0	3170.33	0	0	2018.15	0	2696.17	1570.99	0	0	2441.83	3654.05	2743.72	2968.18	1961.95	1906.63	3174.58	0	3253.53	3407.61	4104.69	0	3982.15
P18583	SON	0	581.091	215.006	318.437	1327.78	550.558	790.905	200.056	639.911	858.77	771.86	1033.09	727.387	642.843	893.558	344.001	677.058	1014.34	551.915	469.02	805.094	529.69	0	927.79	559.556	0	705.375	779.398	0	0	1479.42	569.681	667.81	638.15	468.647	617.227	840.343	599.283	905.406	808.01	1498.41	668.182	295.561	857.929	869.331	331.116	639.484	567.878
P18621	RPL17	6752.09	5473.55	5155.68	6505.17	6619.24	5566.98	5831.69	5307.07	7370.64	4548.49	5543.42	4633.12	4649.61	4990.65	4502.26	6200.92	6590.87	7625.39	4294.15	7209.59	5053.04	6633.17	6248.7	6726.95	6348	5811.3	6923.48	7883.28	7382.86	5935.33	8281.77	6165.69	6717.89	7469.2	8867.4	6900.12	6574.78	7255.32	6816.35	9459.91	3731.44	6579.28	7349.55	5918.09	5367.79	6109.85	5228.95	5601.95
P18669	PGAM1	3295.19	2050.1	2113.92	3411.43	2382.37	1586.28	2259.01	3018.77	2914.63	1659.69	1424.32	1810.42	2621.12	1956.66	1394.42	1548.13	1985.76	1412.33	3093.92	3185.69	4361.7	2902.95	2270.69	3421.74	3169.8	2882.23	2876.45	3324.83	1267.33	645.317	2614.2	3640.09	2552.65	2204	2340.69	1945.18	1678.17	3300.69	2418.64	2731.11	2134.91	2961.06	1864.59	1994.33	1985.95	3483.09	3316.15	1695.77
P18754	RCC1	5053.15	5174.7	5128.37	3419.11	4506.79	4811.91	4085.66	4982.52	4732.98	4812.82	3211.02	3455.82	5614.69	5297.01	4132.2	6587	6457.3	6214.03	4112.58	4330.57	4169.48	4515.89	3959.3	3828.09	4519.98	3483.56	3564.35	4126.56	4807.2	4533.6	3576.56	4032.16	5527.33	4219.5	4204.82	4619.58	4577.77	4306.02	4075.72	3395.82	3366.65	4337.88	4423.42	3889.77	5085.1	3835.4	5510.63	4682.9
P18827	SDC1	458.233	823.938	1097.67	0	582.044	793.239	870.553	1101.85	211.529	753.008	704.044	1043.7	960.765	811.121	1153.04	1354.86	1712.89	1117.84	910.966	550.305	1454.95	1766.48	1149.59	490.035	710.203	1267.06	1160.63	255.191	657.122	1036.19	769.615	701.431	456.179	678.735	380.178	786.355	973.567	1139.29	512.801	0	316.304	874.253	897.368	1027.3	879.211	902.707	1596.69	899.239
P18859	ATP5PF	264.952	493.101	900.581	1129.89	239.538	867.581	373.394	0	327.387	569.911	859.119	771.349	455.353	819.585	526.368	442.93	0	224.06	686.51	361.27	467.748	0	0	0	604.281	231.215	715.673	661.249	628.636	949.277	0	518.887	442.202	477.412	708.387	689.523	550.384	427.556	525.009	0	0	671.407	670.106	731.31	1091.7	153.531	562.238	342.99
P19022	CDH2	552.862	758.499	379.672	0	399.017	620.669	0	612.004	0	740.152	526.819	510.456	514.701	360.627	563.524	471.718	525.222	442.334	0	1212.85	335.498	1490.56	1062.7	506.241	642.81	831.102	289.14	609.747	211.491	0	650.09	0	440.707	0	416.193	258.112	235.618	0	453.898	39.3115	0	0	258.991	610.086	485.28	345.186	837.597	393.926
P19338	NCL	40482	38043.1	35705.5	34968.6	39223.4	39316	37201.4	42925.1	41586.6	42414.3	41286.7	37658	40818	40472.7	46273.7	39325	43442.6	39847.1	44930.7	42368.3	41391.4	45536.4	43386.2	45797.9	37244.1	38514.2	42081	42968.3	45493.4	40560.8	40442.7	38285.6	40182.1	40714.4	47318.2	38294.8	36797.3	43661.4	40534.3	40240.2	40616.1	43929.9	35497.9	43877	43703.5	35839.7	42610.2	41725.2
P19367	HK1	9550.68	9257.91	8758.37	10094	10582.5	11004.2	9804.27	9409.01	10458.2	14110.3	16472.8	14595.1	12664	15128.7	14113.5	12086.3	13473.3	14957.5	11474.3	13652.2	12381.1	14078.7	14079.1	12517.8	14264.1	11832.5	12649.3	10794.7	10385.7	8847.7	8753.83	9793.6	12237.4	9339.08	11012.3	9537.01	11165.3	9760.35	10419.7	10369.8	8821.08	12376.8	11111.9	11991.6	12316.8	11869.1	13620.3	10798.2
P19367;P52789	HK1;HK2	0	855.389	1427.91	882.719	1002.44	1977.71	1004.45	526.524	1413.62	1241.46	855.713	1048.04	1466.59	1301.68	1462.46	742.312	658.272	1403.77	1506.1	917.96	1431.24	1039.42	1071.04	1369.01	1135.69	684.819	1350.6	1199.84	709.29	688.985	1354.52	1348.37	523.396	875.866	1307.33	737.388	0	978.044	1017.12	741.514	1841.68	1800.59	1374.05	0	1109.89	829.787	1193.35	934.985
P19388	POLR2E	1284.01	104.582	127.949	0	588.395	817.044	538.977	725.408	0	498.545	962.773	527.218	703.693	769.705	717.066	642.568	1033.89	725.109	545.655	812.115	637.632	0	429.597	606.772	985.823	284.256	348.898	456.053	630.095	446.382	807.289	176.549	967.671	461.66	794.632	464.823	337.394	422.135	403.37	1241.97	481.075	0	613.064	653.97	808.561	350.717	363.769	756.965
P19404	NDUFV2	1073.13	1990.63	1025.15	910.067	0	663.159	1318.74	1500.75	0	1078.35	645.997	1157.68	831.019	1081.15	784.72	925.86	1486.03	690.848	584.654	626.934	1303.5	834.886	439.168	90.5815	852.113	1044.25	822.769	0	0	580.729	757.706	1216.54	744.172	906.7	597.382	737.055	1736.66	673.735	831.257	1355.3	574.679	904.996	1000.64	682.208	2136.5	837.063	662.509	1103.01
P19525	EIF2AK2	285.919	666.609	152.557	186.589	0	276.485	454.534	0	0	170.23	305.918	244.524	78.4361	398.526	136.738	0	158.798	0	215.932	589.861	220.73	248.171	140.805	375.559	294.199	172.841	215.792	69.3847	277.327	0	245.695	0	506.79	0	0	327.551	0	70.4706	414.037	151.1	0	185.533	0	147.647	67.6072	0	214.996	213.262
P19623	SRM	1906.79	1712.46	1276.14	1441.42	733.909	2000.86	1531.17	921.47	1026.35	869.695	622.664	674.837	1333.21	1113.62	982.075	643.031	474.328	487.068	955.305	719.79	952.683	619.941	389.438	1107.49	677.585	960.618	1020.23	447.861	430.077	349.737	1544.34	1371.51	939.006	993.826	1276.25	659.207	955.199	1138.14	974.554	1187.27	1302.06	1793.38	866.682	1745.45	175.585	524.931	952.669	919.371
P19784	CSNK2A2	248.436	0	0	320.304	277.826	559.459	0	0	882.058	279.75	0	284.178	319.012	262.415	557.654	195.776	286.696	248.722	226.996	345.201	0	415.033	281.357	0	0	558.957	343.018	0	194.534	468.526	219.327	278.91	0	0	0	628.33	261.983	578.277	543.571	0	0	286.961	0	351.702	0	297.208	0	271.97
P19823	ITIH2	5416.32	1449.22	1663.4	3077.17	1904.73	990.071	2026.25	1646.8	1219.7	2552.59	1115.78	1499.35	2316.74	1817.57	901.391	743.54	1340.53	1144.07	3026.07	1875.91	661.683	3550.15	1835.55	578.938	2149.38	2104.12	0	2737.33	2011.7	1561.3	2185.9	1092.9	668.038	4091.54	1990.34	1158.06	2959.83	1391.43	564.908	1819.21	1280.72	885.629	3080.97	882.908	877.312	2299.15	525.251	1113.92
P20020	ATP2B1	0	188.022	0	162.94	0	0	189.716	0	348.953	187.001	0	140.662	0	0	0	226.398	242.888	370.276	293.196	77.8206	0	0	427.754	0	0	0	0	0	0	0	305.695	303.141	235.319	0	0	133.963	430.503	171.188	0	0	0	0	0	348.5	0	262.604	126.552	301.365
P20042	EIF2S2	2654.8	1696.72	1890.57	1981.57	1718.54	2059.59	1599.47	2324.86	1805.81	1716.52	1558.86	1927.99	1543.31	1523.03	1369.31	1636.91	1573.2	1519.41	1216.72	1606.66	2481.91	1584.13	1188.49	2141.91	1399.26	1779.65	1505.11	1361.35	1465.73	1618.32	1815.67	2678.67	1725.39	2017.03	862.958	1647.16	1702.46	1704	2000.96	2533.82	1755.71	1529.28	1518.78	910.577	1268.06	1288.79	2698.88	1305.72
P20073	ANXA7	1181.73	1575.39	1326.5	1315.83	1411.2	1747.61	1095.43	1384.64	1393.53	513.762	1857.19	645.885	753.14	1336.84	699.466	1011.63	1693.21	540.648	838.89	750.857	1179.51	0	1385.95	1469.05	1404.4	1257.95	740.651	1885.5	1298.5	1784.15	2195.8	882.168	1331.84	1228	1304.89	1010.81	1388.79	1039.97	677.382	1263.33	1216.63	1488.6	1646.31	425.005	972.06	770.474	727.614	600.908
P20290	BTF3	440.397	475.406	254.101	702.164	363.096	213.729	0	320.76	76.7965	0	0	310.315	235.404	221.604	0	66.0329	86.5948	213.16	254.248	102.835	412.941	0	201.296	135.576	269.842	235.386	0	0	505.704	236.455	0	418.202	490.358	112.206	178.984	128.518	292.417	175.91	544.131	365.048	245.734	363.466	9.76578	310.79	300.35	0	337.077	179.847
P20339	RAB5A	0	225.944	667.614	712.879	0	243.506	0	292.412	0	0	0	496.554	0	0	381.877	376.187	0	483.296	446.131	321.32	599.01	273.211	0	0	0	0	0	596.291	744.458	895.706	0	265.528	0	0	0	664.78	455.022	563.702	0	0	617.032	0	457.332	329.989	263.727	141.931	309.389	0
P20339;P51148;P61020	RAB5A;RAB5B;RAB5C	3891.34	3675.53	2475.45	3435.74	3411.94	2542.69	3398.77	3259.58	3045.39	4115.42	4163.67	4157.38	3387.44	3684.5	2907.83	2307.25	2478.09	3664.85	3184.57	3166.8	4316.87	3018.78	2709.43	3257.75	3323.47	2252.98	2272.33	2861.87	1775.3	2590.72	2205.39	2080.82	2327.3	2396.9	3471.23	2350.36	3288.29	2472.61	3200.53	2994.52	1858.66	3100.7	2693.27	2888.46	3519.4	3058.48	2671.98	2298.56
P20340	RAB6A	0	935.527	190.898	427.863	425.653	0	0	0	0	293.002	159.667	0	408.859	0	678.662	0	0	0	361.357	0	312.724	0	401.019	623.976	0	0	163.13	0	0	0	0	0	0	0	0	0	0	217.232	90.8628	0	0	71.2443	645.626	425.222	0	0	0	174.986
P20340;Q9NRW1	RAB6A;RAB6B	561.127	660.371	911.924	1263.66	601.081	1167.62	566.087	635.399	516.02	718.005	996.974	1355.08	614.977	1005.83	561.767	675.659	702.262	765.572	461.973	436.353	526.438	1460.98	652.639	723.616	1041.3	632.182	859.774	0	0	569.3	600.636	831.976	778.262	818.439	389.322	619.716	768.174	663.5	614.105	590.474	1014.43	978.097	1525.63	755.517	681.522	0	378.472	1324.55
P20618	PSMB1	1781.21	1900.27	1637.4	2427.99	2896.63	2028.22	1863	3459.42	2268.68	1410.23	2049.77	2496.53	2392.89	3865.48	3423.7	1281.8	1942.3	2403.21	2077.07	1927.99	3452.8	2859.88	1691.42	2893.41	1134.35	2561.25	2749.5	1972.63	1868.17	2459.3	2617.65	2016.74	3784.46	2069.95	2151.91	2813.76	1993.91	2250.94	2465.78	1687.65	3764.64	1770.44	1753.37	2759.23	1671.2	1733.66	2220.48	2713.32
P20645	M6PR	1424.82	1368.82	2030.23	1021.02	1460.6	1597.77	2269.88	1432.53	1522.84	1064.62	1308.12	1761.23	1718.89	1871.56	1425.17	1362.8	1684.96	827.227	707.554	1515.42	1501.12	1384.82	1313.02	1529.12	1471.05	1986.78	1569.63	0	1107.75	828.172	1457.6	2524.33	1239.43	1406.36	2113.2	1277.66	1472.59	1726.27	1640.41	1373.6	1311.03	1329.13	1144.39	1123.11	1715.17	2455.92	1579.54	2854.71
P20674	COX5A	2958.55	2677.03	2426.75	3365.09	3422.09	3889.68	2482.13	3593.8	3476.6	5430.52	3072.06	5495.31	3568.13	3745.4	5376	4934.41	3793.06	4493.51	2988.1	2658.09	5070.5	4193.14	2157.62	4084.08	4841.87	2690.51	2937.62	2339.11	3161.85	3564.52	2496.04	2261.28	2966.6	3800.65	2121.22	2761.66	2495.9	3884.61	3413.16	2481.32	3991.97	3854.08	3886.86	4154.21	4742.51	3190.6	4549.03	3946.96
P20700	LMNB1	15894.5	14960.2	14020.3	16046.3	15558.4	14200.6	13846.1	14433.7	15551.8	20557.4	18695.9	18813.4	20596.1	17940.1	18045.4	18877.9	16580	18354.1	16549.4	16968.8	15236.6	16431.8	19143	18204	15701.7	10885.3	13667.9	17154.4	18484.2	15886.8	15018	12764.9	13989.2	17796.6	14207.5	13060.9	16907.4	12864.1	13287.8	12449.1	11802	14157.8	18655.4	18287.9	16023.7	17988.6	14322.9	18450.9
P20700;Q03252	LMNB1;LMNB2	0	0	0	0	0	0	319.762	0	375.899	363.002	0	346.822	452.785	0	438.065	428.035	599.826	485.362	0	459.976	258.389	0	0	0	0	0	0	0	213.16	0	0	0	0	0	479.467	0	0	0	0	0	0	0	417.758	312.089	0	562.511	733.29	456.908
P20962	PTMS	1668.29	1585.2	2814.46	2121.73	2057.54	2249.17	2536.68	2593.01	2446.71	822.005	726.671	995.37	1193.91	920.845	1922.49	1405.56	2010.68	1695.26	1811.11	1463.31	1258.14	968.598	1457.82	1728.19	1413.78	1159.45	1077.73	2207.89	3238.55	2468.47	3325.76	2568.96	4101.65	2300.2	3125.02	2430.94	2208.21	1770.91	2404.21	2652.77	2408.18	2598.59	1437.74	1192.44	1285.5	1202.61	1484.32	1069.36
P21281	ATP6V1B2	3691.19	1372.95	835.254	1298.02	1332.08	892.217	740.26	1034.61	1537.45	1348.01	1168.38	842.564	551.396	911.725	792.919	1164.27	851.091	1338.01	1143.59	884.725	486.671	1060.04	965.36	543.072	1127.41	1276.14	803.693	681.566	1008.72	1982.75	1300.99	1329.83	1838.29	1068.78	1445.12	1690.29	1932.09	1118.84	1474.52	787.757	2341.83	1230.46	858.849	656.636	1357.27	1085.73	1101.07	1326.53
P21283;Q8NEY4	ATP6V1C1;ATP6V1C2	0	356.173	945.458	0	183.588	0	517.127	0	330.09	0	0	0	0	337.786	301.879	0	114.052	0	629.667	0	0	0	0	0	0	0	0	0	0	0	0	290.971	0	0	0	287.531	519.852	0	0	798.45	0	0	0	0	0	0	0	0
P21291	CSRP1	0	59.617	0	349.325	496.367	351.434	0	541.131	0	0	0	0	0	0	0	0	0	0	0	0	346.533	0	0	0	0	0	0	399	0	727.439	298.015	348.502	492.989	0	508.209	303.868	126.482	263.275	359.273	472.672	0	0	0	0	0	0	0	0
P21333	FLNA	99780.8	89793.6	100469	91217.5	92989.1	93000.2	96338.5	102592	97515.1	86440.6	86792.8	82407.6	87364.6	81722.2	84200.2	96783.2	95813.7	91413.1	108759	98493.2	98201.1	107553	99000.1	104545	111282	96441.7	101085	100875	101961	99274.5	98306.2	105116	105829	102023	106201	100290	101532	97580.1	99047.5	94383.6	74538.7	92546.2	93091.4	95379.3	93263.2	96881.4	100323	93554.7
P21397	MAOA	357.412	1022.61	0	0	409.449	380.453	0	0	149.603	572.429	0	206.357	725.822	0	425.867	0	0	562.315	0	387.691	245.523	0	0	412.38	0	0	0	0	443.338	0	0	160.848	0	344.717	0	0	0	0	0	117.152	971.757	1308.38	284.997	0	669.381	316.595	712.203	0
P21399	ACO1	0	479.335	0	343.827	244.37	392.948	0	521.287	265.827	0	0	392.645	168.429	393.376	0	0	0	0	88.573	0	342.903	0	0	0	0	0	282.183	277.018	271.555	0	725.812	329.716	0	120.078	186.981	0	399.185	51.9249	0	769.96	622.033	453.701	0	335.937	264.883	0	321.994	0
P21796	VDAC1	15904.7	16131.8	14088.3	14089.8	15086.3	13070.4	14325.1	13594	10170.7	14694.3	17431.9	20321.2	15004.4	14903.1	16193.4	13476.1	18047.4	15562.4	14514.1	13296.5	14744.6	18322	12400.2	12246.6	14473.8	13199.1	14596.7	8701.13	10916.1	8671.79	9632.32	12850.1	8123.61	13399.8	6911.98	10722.9	10986.5	13255.6	12469	11541	11855.5	10378.3	12842.6	13391.2	15353.1	13942.6	13488.3	12863.9
P21912	SDHB	2103.59	0	1620.19	2414.81	2025.56	1651.77	1181.03	2293.58	1340.15	2465.94	1694.05	2334.57	2166.36	1587.12	2206.99	1540.4	1748.84	1154.97	2438.51	2445.9	2601.7	2009.49	1635.54	1240.51	2797.32	1486.8	1509.6	3293.4	1973.88	609.419	2467.66	1242.97	738.884	1699.86	729.186	1340.39	1379.79	1239.46	1463.81	2098.21	2514.97	1980.92	2069.88	2521.03	2240.17	2221.79	1234.99	2614.33
P21926	CD9	325.152	457.062	613.968	965.915	485.488	279.712	489.588	466.449	807.038	578.004	898.91	737.669	1263.75	1143.53	532.261	752.304	277.737	348.259	784.381	1567.53	1147.06	923.672	467.069	695.847	589.35	500.365	453.287	590.744	0	263.564	625.214	500.071	461.435	678.732	397.16	135.052	478.078	0	368.672	703.916	449.881	742.631	970.066	587.769	1377.24	1316.01	882.313	968.499
P21964	COMT	0	0	0	0	0	0	0	132.222	0	0	0	306.021	0	0	0	0	92.9309	0	0	0	113.499	0	0	0	0	0	0	0	0	0	0	53.1051	0	0	0	168.815	0	0	263.188	0	0	0	0	0	0	0	0	0
P21980	TGM2	2627.45	1742.36	3133.92	2223.03	3596.41	2329.17	3802.27	1912.53	2360.91	1147.92	2045.47	1239.43	1842.9	750.299	1787.45	1934.88	1394.9	2004.81	1875.79	2861.4	2350.87	3051.36	2683.21	1836.23	1982.79	1806.15	1347.44	3765.46	3383.48	3143.39	3348.11	3231.99	3788.58	3272.7	3172.97	3179.34	2010.41	1864.63	3342.77	1846.56	2894.84	2759	795.756	1669.61	969.51	2465.6	1445.61	1648.34
P22061	PCMT1	476.066	377.572	638.475	420.829	781.946	804.71	0	257.097	528.145	0	0	408.026	770.41	446.436	461.896	0	0	393.293	0	351.583	309.101	0	188.715	0	0	0	459.972	370.8	343.995	549.72	459.308	709.171	504.818	586.327	275.66	508.624	0	0	0	158.527	526.751	0	381.949	405.715	0	0	436.425	323.237
P22087	FBL	1939.52	2305.66	3052.64	3887.54	3227.83	2585.15	3614.67	3614.02	4748.69	3176.75	4869.42	4237.83	4160.38	2816.79	3574.42	2012.33	3115.55	4155.18	2693.37	2774.42	3017.35	2760.46	4071.6	3893.1	2537.12	4396.12	3981.19	3050.7	3697.31	3027.42	2345.82	2714.09	3609.25	3356.29	3078.63	3264.46	2530.17	2982.56	2333.53	3599.23	956.679	3408.27	2274.4	3355.7	3241.5	2210.26	2817.17	3286.37
P22102	GART	1596.13	911.105	836.256	822.958	1098.9	0	1117.72	996.265	1446.34	361.531	847.936	1134.33	961.621	1206.6	938.01	623.229	1007.68	489.849	895.115	1648.5	913.407	708.323	768.906	876.593	1069.42	1199.83	1055.56	1809.93	1051.71	1489.54	1068.23	833.358	915.403	794.577	820.485	822.85	1635.47	827.429	1239.21	1166.96	1826.44	860.877	650.715	488.741	472.067	740.513	648.06	735.067
P22234	PAICS	4454.6	4146.48	4844	4591.78	5286.07	4192.47	6164.46	4945.44	5602.86	4742.53	4607.98	3522.21	4018.67	4501.7	4484.92	4374.56	4613.23	3855.45	4717.14	3774.64	5106.05	2793.98	4491.84	7215.76	4902.49	3361.6	5318.57	4805.82	6259.63	6436.42	5661.41	8790.26	4521.64	5434.63	3991.67	3629.17	4670.07	4445.82	3474.63	5792.22	4160.06	6364.77	3345.48	5219.19	5250.1	4635.58	4764.16	4403.28
P22307	SCP2	1267.14	747.582	687.025	2575.84	1607.61	2309.11	865.7	1370.76	1801.43	2499.61	2160.96	1632.91	2038.5	1791.57	3159.56	1369.62	2442.3	2314.35	2330.08	1394.75	1888.9	3156.13	1835.24	2070.46	1065.51	2791.18	1922.81	1742.46	1963.81	2535.43	2258.22	1645.03	1575.93	2579.47	1801.24	2740.81	2240.56	1993.31	1346.92	2088.16	2296.42	1052.33	1837.99	3145.68	2141.63	1922	1738.66	2297.9
P22314	UBA1	12137.1	10455.9	12298.4	11290.8	12405.2	13055.6	11730.9	13488.2	12182	7535.03	8128.48	6790.48	7321.86	6493.55	8430.94	7387.92	5400.29	4624.66	10468.5	8224.78	7355.11	9364.92	8788.56	8865.35	7357.25	9038.57	7946.73	15226.1	15616.4	15407.4	13801.1	13722.5	14313.4	10970.4	11997.6	11325	12431.2	10650.1	10884.9	12556.2	9970.35	11029.7	7672.9	6858.52	7810.8	9457.95	8559.03	7261.79
P22492;Q02539	H1-1;H1-6	27136.5	30923.5	21501.9	20824	37210.7	21837.8	33260	22635	35645.3	53321.7	42047.5	36355.4	39090	34956.2	46182.9	44462.7	50094.8	47451.5	37525.3	42515.1	41899.1	41935.2	41523.6	29504	43879.2	25590	40393.9	32517.4	17933.9	40698.9	31178.4	33570.4	31626.1	30477.5	35130.8	32512.1	28880.9	50345.9	29765.7	30072.8	13438.1	33340.4	37089.4	40453.6	28925.2	50340.2	51760.3	42766.9
P22570	FDXR	5365.01	6201.69	7022.5	5799.91	7092.12	8738.71	6089.56	6948.33	4435	7269.4	9184.76	8955.76	7742.36	8307.1	8449.88	8319.59	7240.78	8041.47	6215.3	7302.42	7357.14	7560	7196.06	7609.62	9045.06	7937.45	7635.55	6848.33	8500.76	3463.84	5320.03	4446.24	6948.54	6304.8	5644.66	6061.38	6555.25	5122.62	6645.78	5511.67	5566.66	5903.74	7300.42	8714.27	8741.65	8793.32	8999.25	7564.08
P22626	HNRNPA2B1	59355.1	53142.1	48783.7	46736.9	56572.7	50255	48164.6	51022.8	58471.4	66602.6	74089.2	72039.8	65464	65071.9	72735.8	68428.7	59373.4	72719.9	66798.4	74839.6	64855.7	73313.2	52414	64580.7	57449.8	52961.6	60106.5	50295.6	35728.3	58239.6	51311.8	45694.8	46662	62207.5	56541.8	50869.8	49247.6	55718.5	56038	48522.5	40229.7	51268.3	66361.6	63438.3	60344.9	65821.9	61267.4	71246
P22676	CALB2	346.893	0	335.575	213.481	321.499	0	156.605	569.172	343.37	0	0	352.229	0	191.044	321.885	0	519.461	0	392.84	306.56	248.573	380.117	0	234.655	0	0	0	287.841	429.022	330.179	428.034	260.304	181.931	0	0	229.147	334.166	316.501	317.688	210.576	231.765	330.547	288.439	0	214.102	0	184.623	235.049
P22695	UQCRC2	2733.38	3578.44	3326.59	3066.99	3596.74	3483.66	1859.64	1625.94	2706.4	4189.47	4516.99	2889.47	3730.56	3788.44	4445.47	4732.19	3598.84	4062.52	3119.76	3127.19	3564.76	4272.16	2980.99	1991.52	3455.34	3330.34	2840.94	3233.63	1972.8	2661.48	2396.47	2354.03	2472.22	2610.04	1956.74	3113.11	2064.75	2458.93	2468.5	2555.45	3384.84	4048.6	2884.98	4858.79	4191.58	4965.65	5046.62	2030.93
P23193	TCEA1	441.645	0	445.491	712.776	0	579.029	370.064	465.623	439.882	318.506	376.495	0	640.7	790.811	0	0	301.043	0	416.459	0	230.985	779.614	0	148.161	654.162	280.801	0	593.139	812.467	459.025	415.868	462.855	74.795	455.098	919.211	790.249	482.243	349.185	713.32	658.918	328.393	366.53	0	0	0	802.461	153.099	738.642
P23229	ITGA6	0	0	90.5658	275.97	0	426.564	510.943	0	0	819.711	537.302	363.66	574.524	0	594.911	411.534	647.708	356.33	0	0	500.721	323.61	324.766	0	0	399.991	0	367.059	0	0	0	319.913	0	375.074	631.177	0	617.239	0	138.639	468.538	0	0	0	0	0	0	0	0
P23246	SFPQ	16302.1	14745.3	15819.8	16432.8	19167.3	15125.4	17597.2	16448.2	12724.4	20558.6	21884.1	23136.5	22057.2	19939.4	23413.3	19755.5	17910.1	23527.9	17705.4	21910.4	20714.4	17257.8	16937.3	19779.7	20051.2	19025.4	14616.4	14494.5	10966.7	16650.2	13847.9	12829.8	15127.9	16808.1	21443.6	16187.5	18476.8	19974	17857	14012.9	12209	16933	18742.2	20145.4	16951.2	20423.1	22529.8	20448
P23246;Q15233	NONO;SFPQ	4139.17	6412.62	6324.13	5776.73	5250.6	6975.58	6188.69	7263.61	6301.35	8215.04	6463.34	7545.26	7760.4	7174.18	9405.89	3453.76	3191.33	3044.27	4852.33	6653.65	7900.17	5743.29	8463.83	9478.86	5890.18	6539.71	7120.21	1477.55	1986.06	1429.27	4027.78	5192.11	5128.37	3598.27	3499.97	3404.62	5443.35	6808.53	4863.74	4933.23	5207.01	6316.56	7123.56	6651.41	5219.54	6441.26	6987.53	7325.11
P23284	PPIB	50837.3	57097.7	49274.3	46267.8	49788.8	49668.6	44939	49386	52801.4	55635.8	65131.6	70816.7	63340.9	67188.2	60308.8	51059.2	54198.9	61719.2	54633	55125.4	61788.5	56971.6	57914.8	62754.2	50685.8	49518.2	59102.4	53025.4	41389.9	51623.1	48756.5	43619.8	47665.7	43360.2	45583.5	47768.9	45549.4	42762.4	50137.7	45955.2	51346.9	45395.7	56494.2	58924.7	60654.7	52554	56435.2	49841
P23368	ME2	1198.9	870.268	970.55	846.759	1421.62	0	1135.84	959.544	1050.1	979.696	1544.5	768.598	1133	1455.1	951.25	1458.15	804.619	1584.97	772.334	768.464	1075.03	945.64	1095.98	938.451	1262.58	689.149	1067.9	496.506	956.379	534.464	910.157	1377.76	938.47	971.398	1432.83	1034.32	1141.79	808.576	773.084	1128.71	992.526	1379.74	720.519	1259.83	1091.07	905.209	1219.55	908.851
P23381	WARS1	0	555.658	939.84	962.412	1186.38	1528.91	0	928.743	1579.18	1784.93	2731.7	2752.52	1624.08	1752.29	2052.97	2549.37	2790.39	2284.17	3091.41	3029.81	3236.59	2844.46	3273.61	2367.99	3807.87	3384.18	3305.1	684.608	441.046	952.1	805.375	1427.78	902.023	755.703	1271.89	1195.68	646.252	1196.6	852.574	1448.24	1822.42	1227.2	422.663	1179.65	607.592	1046.5	397.813	823.471
P23396	RPS3	35440.8	30759.4	34348.3	34826.7	37184	29778.9	34964.4	32672.1	38808.5	31187.1	35579.2	28084.6	28877.7	28403.1	31732.8	27965.7	19578.7	25950.5	30281.8	31973.4	32826.9	36905.5	35610.1	34879	27980.6	32608.2	29708.9	31564.8	26305.5	23351.1	31218.1	33160.7	36999.4	28360.7	26025.9	31749.7	34581.3	36484.6	35455.1	36441.4	34008.6	34235.8	29744.4	33426.5	33323	30911.3	39431.9	31373.9
P23434	GCSH	477.438	580.882	390.824	332.913	560.283	421.72	0	285.257	0	317.002	344.478	453.125	0	0	587.87	0	608.275	325.243	851.459	580.876	327.213	442.069	750.142	0	1186.98	0	243.357	0	0	0	497.715	391.648	197.195	0	0	444.366	0	242.025	264.233	607.929	192.806	503.541	0	0	0	319.304	575.987	302.581
P23497	SP100	0	0	164.893	0	0	0	370.689	0	0	346.994	249.501	260.154	393.572	400.836	0	180.891	248.146	477.622	607.246	446.622	468.646	816.09	280.182	222.74	272.102	1188.93	330.48	0	275.634	0	0	0	241.688	0	0	0	0	0	0	289.597	306.856	0	0	134.574	505.305	0	0	0
P23526	AHCY	13573.2	11113.3	12837	12622.8	12013.3	13833.7	10989.6	10166.8	12914.1	7932.39	5616.52	7835.26	7251.71	9002.52	9206.66	6134.42	6720.68	4114.1	10529.1	11706.1	12070.8	13918.4	8578.72	8508.35	15013.4	13400.1	9685.28	9382.68	16058.3	11054.4	14075	14565.3	14621.5	10098.1	9979.63	9483.46	12816.5	10849.7	10105.9	14660	14037.8	10619.3	9576.91	10812.3	9555.02	10406.8	9210.18	9250.49
P23528	CFL1	21304.9	16088.8	18839.2	22229.8	24052.9	19728.6	19743.7	17205.4	22250.6	8523.25	10835.5	8797.51	13407.9	10412.8	10953.3	10789.8	5163.29	3523.11	11167.2	12653.3	15168.9	12215.8	11276.6	14786.5	12030.1	12281.9	11368.8	22017.5	14993.2	9853.31	24783.8	21642.4	25339.8	16741.4	13832.5	13951.9	18709.8	19063.1	17075.8	19686.4	16975.2	20146.7	10803.3	11052.3	10425.1	11068.8	13355.5	12483.9
P23588	EIF4B	558.229	0	540.08	726.358	717.363	0	1530.07	1235.05	1078.42	630.195	800.031	447.057	1013.69	1164.25	0	429.576	874.862	620.256	629.606	0	1266.78	0	727.306	1084.05	0	609.338	0	1545.9	732.04	933.458	1564.42	906.758	640.505	830.135	655.199	658.312	1619.55	1427.16	1174.9	607.248	0	728.862	751.513	959.771	488.185	0	1267.44	1242.05
P23919	DTYMK	1437.4	802.641	1272.3	1430.41	1381.45	909.079	1279.28	1063.75	1216.23	1288.97	1030.13	601.976	584.337	251.841	275.372	471.645	357.556	1620.8	892.931	493.568	931.754	1211.05	1797.22	659.602	0	946.784	911.395	516.7	280.421	1327.87	259.295	801.211	718.118	578.683	684.9	982.879	613.714	1464.82	415.367	1157.88	818.05	714.896	917.693	868.843	1020.51	687.354	960.76	602.658
P23921	RRM1	0	0	0	0	0	1507.58	1744.16	1521.78	1301.5	1256.01	1112.64	1273.47	1155.62	0	0	837.204	2731.96	1846.38	0	0	0	0	1668.56	1159.75	0	0	1072.38	0	1752.32	0	0	1195.97	908.412	867.94	1286.85	927.941	585.993	1066.09	881.472	0	1163.14	1554.09	636.943	1191.14	989.518	1530.87	1620.34	1582.17
P24534	EEF1B2	9025.53	5376.78	7552.62	6657.61	6916.36	3778.15	5477.96	7647.92	8063.36	4603.7	6125.81	5509.71	5162.55	5238.11	4255.96	4336.69	4768.86	5321.68	5371.57	6150.03	6812.01	7672.11	8188.44	6349.49	6105.37	6333.61	7586.82	5115.52	6665.18	6244.32	6875.81	7203.11	7600.5	6174.58	6521.54	6604.23	6449.44	5025.84	7947.85	8794.94	6400.17	11456.9	4868.9	6194.08	6013.73	7563.46	6711.53	6147.62
P24534;P29692	EEF1B2;EEF1D	500.762	0	0	488.819	156.39	266.802	335.063	344.021	97.0065	0	0	0	368.31	0	0	0	0	157.118	0	0	0	0	0	0	279.775	0	0	0	0	156.633	291.869	0	184.048	231.011	202.499	107.824	442.107	593.845	269.455	183.251	0	0	0	0	108.126	0	299.23	0
P24539	ATP5PB	4453.14	3239.7	2678.12	2063.47	2638.43	2544.86	3027.99	3036.37	2720.4	2791.36	2133.42	2931.49	3414.01	3258.13	2898.31	1677.99	2429.96	1857.38	1680.83	3013.24	3402.47	2114.46	1537.31	1692.48	2069.77	2019.97	3916.19	947.182	1582.47	1329.1	2153.92	1557.45	2388.89	1746.28	1655.82	1544.35	1956.49	3274.85	1361.12	1952.96	1865.3	1173.31	2922.33	2400.63	3006	1958.62	2198.23	3037.94
P24666	ACP1	804.255	835.487	1116.53	1004	825.374	1038.7	805.082	593.374	1056.33	463.377	0	706.642	0	364.661	0	0	1355.92	0	635.174	505.417	0	394.565	1038.96	0	0	0	974.998	1635.3	708.705	567.293	1307.36	675.627	950.06	728.342	1969.44	362.3	985.886	497.982	570.77	1593.84	372.643	890.541	580.387	504.58	604.883	647.836	316.124	685.072
P24752	ACAT1	3514.78	2839.33	2896.29	3051.66	2797.64	2686.26	2275.39	3033.2	3775.94	3389.18	4978.9	4438.94	4698.01	3835.37	3150.78	4606.7	5239.02	4096.73	4006.97	3641.23	3490.75	3043.01	3298.29	3969.03	2736.17	3416.97	3040.2	2504.66	3506.07	3515.05	3068.37	2510.78	4027.39	2490.16	2549.98	3022.52	3027.4	2223.66	2265.56	3042.78	2018.76	2971.18	3719.37	3569.5	3808.18	4051.79	3367.45	4014.71
P24928	POLR2A	0	781.134	0	0	0	0	298.344	202.005	443.266	383.003	0	226.562	0	0	0	0	0	279.208	0	0	0	0	0	416.529	0	352.406	403.813	0	0	149.103	0	340.757	0	0	0	167.726	0	250.288	0	0	0	0	0	0	0	404.352	416.319	0
P25205	MCM3	7673.51	7503.96	6340.26	6450.64	7398.12	8740.15	9943.97	4522.51	6574.88	5252.65	4612.44	6717.37	4949.29	5143.91	6605.66	5117.77	5802.34	5291.73	6584.32	8016.6	6411.15	6870.11	6494.84	6161.86	6690.11	7063.36	7438.94	5800.19	6772.83	6555.69	7075.65	6667.64	7078.27	5712.4	6374.92	7666.72	7604.32	8196.04	7503.37	6273.07	8273.05	7334.35	5787.29	5066.27	5126.22	6359.15	7681.18	7852.45
P25325	MPST	0	184.965	0	0	66.6357	0	0	0	0	0	0	0	0	0	0	0	0	0	214.218	0	187.151	0	245.329	0	0	0	0	0	0	0	0	0	0	0	0	0	0	0	269.455	389.772	12.6017	0	0	58.5169	0	0	0	0
P25398	RPS12	8656.54	8051.7	8741.65	10124.3	7471.79	6827.95	7766.74	7968.22	7647.05	7341.11	6614.91	6357.09	6489.09	7757.01	6430.22	3987.3	4834.78	4729.02	8590.17	5476.7	5548.11	5932.15	9094.64	6745.84	8488.28	7387.93	10369.1	6738.87	7427.46	7170.37	6270.95	7343.36	7573.13	10007.6	4124.66	9165.7	7316.78	7727.23	6642.7	8799.99	7493.74	10250.2	7258.55	8564.97	7506.57	6301.33	6966.21	7709.63
P25685	DNAJB1	686.677	751.062	1436.28	565.476	1256.13	626.679	666.353	1326.71	1057.31	947.078	488.324	900.638	501.094	666.857	646.7	443.282	639.178	371.018	1119.96	1854.67	0	636.394	1173.6	1489.41	707.448	1214.81	1876.52	1495.62	1059.8	1999.72	1026.65	988.099	854.179	734.078	488.921	784.256	746.006	1054.89	519.702	2404.07	920.448	759.302	718.563	857.259	729.755	368.629	675.688	619.351
P25685;Q9UDY4	DNAJB1;DNAJB4	576.22	423.432	828.084	934.268	617.4	299.795	293.754	345.246	373.206	512.005	349.506	514.329	23.653	144.151	0	259.416	157.349	326.244	662.126	262.645	336.873	530.124	603.889	597.841	624.115	269.014	470.671	279.159	0	331.339	265.756	881.765	428.571	755.737	37.8871	0	280.813	582.039	507.578	661.741	448.621	348.976	328.782	387.511	149.629	649.052	0	776.502
P25705	ATP5F1A	41899.1	42275.6	42706	36222.8	40118.4	30952.9	32981.6	40075.5	33489.1	53494.8	50667.7	48417	53109.5	48781.8	51973.9	48664.3	49569.7	50594.7	42533.4	43528.9	45662.3	38190.3	47107.5	41484.3	42474.9	40375.4	44747.6	35999.9	35769.7	32474.5	29504.2	29802.2	34288.1	32206.9	35059.5	36096.4	33264.5	32991	32226.7	37127.8	36001.2	37662.3	42471	42034	42340.9	45840.3	38618.5	45181.2
P25786	PSMA1	3907.31	4668.57	2670.12	3778.69	4414.45	2028.22	5134.6	3757.03	3779.83	4316.45	3815.98	4211.01	3580.63	4453.85	4684.91	3954.62	4926.73	3696.98	2874.67	4279.64	4364.3	4786	4839.55	5106.52	5053.39	4149.37	4458.16	4900.2	3983.52	2413.78	4204.28	3801.21	4885.34	4509.3	4245.08	4176.32	4285.86	4948.65	2971.18	3454.52	3355.73	5048.39	4779.96	3630.97	3851.42	4804.71	3935.35	2338.9
P25787	PSMA2	463.909	711.945	1107.65	965.564	366.136	0	315.934	304.624	478.55	722.219	591.769	346.005	620.5	651.11	610.4	245.251	314.604	94.4942	470.449	694.306	959.554	554.906	259.243	291.799	1282.22	839.503	650.052	530.519	856.731	149.897	281.967	734.085	882.776	388.694	803.34	578.128	0	296.771	341.689	376.723	731.627	779.647	278.298	524.331	260.608	443.174	458.815	979.96
P25788	PSMA3	1652.96	1717.74	1728.96	2708.72	2031.03	3217.91	1809.61	1269.8	1777.56	2070.88	1799.47	2021.98	2555.52	1651.86	1902.83	1420.68	2175.67	1642.65	1340.71	2086.41	1885.48	1477.94	1767.17	2529.86	2369.77	2713.37	2710.4	1392.57	2647.99	2455.51	2591.41	2394.13	1515.94	2331.58	1727.46	2021.09	2378.08	2410.37	1827.05	2224.62	2175.36	2372.89	1730.3	1813.11	1880.55	1908.04	1858.13	1695.44
P25789	PSMA4	2712.04	2215.83	2481.69	2418.23	3452.4	2480.06	3532.15	2660.22	3335.94	2729.14	2163.33	2025.62	2638.41	2742.21	3685.48	1891.98	2908.28	3770.86	2677.72	3751.09	4140.48	4358.71	3156.36	3357.02	3165.3	3640.69	3582.28	3227.29	2586.55	2518.07	2877.94	4766.1	4368.51	2249.44	2829.75	3151.95	2911.32	3016.51	3277.96	2199.37	2473.51	3529.67	3437.76	3109.76	2310.28	2962.03	3711.82	3400.22
P25942	CD40	480.182	0	0	0	0	335.654	0	250.976	0	650.005	812.161	750.554	563.165	404.483	477.786	640.283	336.874	826.616	520.396	0	630.277	814.053	0	316.888	0	568.962	509.447	0	283.723	433.752	423.978	0	0	0	504.29	0	326.068	271.539	272.588	0	422.156	0	0	0	505.681	0	298.046	0
P26006	ITGA3	10056.5	10610.4	9186.01	7741.65	9397.53	8375.05	6901.41	9157.28	7626.43	14961.7	12577.8	15231.4	13927.5	15225.8	15458.9	16251.5	12460.8	14587.3	11167.5	12139.1	11167	10051.8	11707	14007.3	11799.4	11266.1	11032.7	9323.85	7886.08	7337.99	7843.81	6673.94	7257.18	8851.47	9676.91	10184.7	8993.31	9182.29	8974.88	9072.64	10652.4	11339.2	10609.6	13888.3	11096	10623.8	11860.2	11807.8
P26038	MSN	3968.99	7633.53	5289.24	5956.83	6189.87	5661.91	4281.59	6280.07	6292.82	3946.97	5101.12	3100.42	5488.49	4482.09	4499.85	3387.13	2736.02	4259.02	4591.54	4542.21	4212.93	5895.81	5875.16	5932.38	4015.78	4329.94	4678.99	6413.9	8601.78	8452.18	7146.16	6822.56	6260.23	5686.59	5686.7	4753.6	6871.7	6125.76	5129.88	5187.26	6100.46	7183.32	4356.54	5633.59	5611.78	5671.32	5146.77	5090.31
P26196	DDX6	1786.24	2082.71	2034.67	1636.27	2226.33	2974.7	2386.96	1805.12	2423.86	1792.04	1362.02	1175.48	2075.61	1445.77	2002.94	857.073	1397.05	886.098	1763.87	2459.67	2428.03	1273.38	1626.9	2841.65	1238.53	2094.23	1637.02	2701.3	1555.84	2110.14	2233.74	1585.97	2862.13	720.503	1219.63	1374.12	2148.4	2063.27	1786.54	2123.06	2454.76	2674.38	1399.27	2262.16	1995.5	1437.24	1604.77	1291.78
P26358	DNMT1	0	939.194	515.604	761.511	0	0	45.9296	262.197	449.166	636.485	414.477	756.081	0	0	513.766	976.744	0	638.411	365.814	562.105	806.974	847.108	731.266	482.772	0	1578.41	791.643	0	0	321.75	448.622	527.736	0	0	0	798.074	658.934	552.332	467.982	465.16	570.229	715.985	626.426	965.66	1046.68	721.389	313.315	624.859
P26368	U2AF2	1409.71	3199.77	2421.24	2426.02	2243.91	2125.5	2251	2308.56	1709.83	1917.78	3114.5	3538.47	2547.35	3116.7	2420.91	2346.61	2019.28	2416.4	2327.83	2102.92	3276.61	3949.93	2743.52	5370.04	2904.64	3388.48	3010.04	1298.23	1853.4	2558.39	3136.2	2714.67	1439.38	1474.98	2139.28	1200.43	1259.67	2573.48	3524.37	2210.9	2383.96	4868.08	1811.84	2959.68	3060.06	2176.18	4360.84	2790.21
P26373	RPL13	18191	17889.8	19324.5	15626.4	17535.1	18884.5	17656.6	16242.4	17524.4	15893.2	17752.5	15417.7	18544.5	19169.1	18754	17709	14624.6	18909.3	14553.7	19849.9	19842.2	17561.9	14725.6	15770.2	17122.2	14023.4	19353.8	17581.8	12363.6	17578	16735.6	17441.9	17667.6	16934.9	18976.2	16317.3	20823.6	17824.4	18468.3	20037.5	23080.9	17371.2	16715.5	16845.6	20297.4	16727	17100.9	17076.2
P26440	IVD	386.89	660.371	0	160.595	471.889	0	270.803	473.795	211.527	593.005	504.144	0	0	0	186.121	555.385	0	680.509	589.638	0	478.141	548.093	463.924	0	243.355	234.041	310.215	424.377	0	0	139.79	263.312	0	0	0	423.672	0	246.747	364.494	381.046	337.725	210.11	383.035	243.17	344.037	0	114.724	198.074
P26583	HMGB2	1536.3	1148.75	0	2307.26	1550.73	1255.38	1655.24	1243.19	1197.17	1186.12	1391.32	1255.88	1152.32	1080.22	904.918	930.498	1644.72	1381.4	1645.65	815.064	1939.11	300.961	1386.14	629.769	941.468	1668.39	1753.7	1138.65	1664.38	731.958	2251.21	2047.58	1006.82	1927.84	2429.55	1756.95	2192.43	975.644	1399.3	1490.25	1215.49	1291.12	914.391	1407.41	1979.69	914.314	1289.23	1821.04
P26599	PTBP1	8452.31	6840.89	4863.42	6895.75	8208.1	5318.31	8105.02	7603.93	7410.97	9214.82	9628.28	9497.83	10865.6	8184.41	8976.63	8950.38	5540.63	8762.14	8820.87	8034.25	11994.2	8887.9	8257.37	9112.63	7213	10399.7	8515.04	6501.77	10545.7	5266.03	9046.35	5281.25	6388.8	8264.94	7587.38	7189.64	8084.36	6332.43	9488	6741.88	5646.15	10407.7	8389.56	8572.8	8805.09	8575.03	8000.77	9446.16
P26639	TARS1	9464.03	7199.15	7812.64	8188.26	8494.04	9703.74	7556.14	8104.47	8221.08	6664.77	4987.41	5873.81	6455.05	7056.49	6224.64	4553.03	4759.97	6396.78	6988.25	7301.36	8489.03	7614.28	7565.05	7712.85	6036.25	8088.8	7040.47	7245.26	7386.83	8117.1	10720.1	9771.3	7396.62	8150.01	6829.23	6231.93	6017.97	6353.13	7161.27	7785.3	7766.53	10127	8370.72	7031.32	5578.29	9435.4	7282.98	5537.16
P26640	VARS1	3753.5	5532.46	3727.42	5704.15	3163.03	3251.96	3565.58	3180.56	4388.6	2833.02	4134.84	3955.11	2108.28	2392.82	3421.67	4184.37	3366.15	4183.86	4259.6	4552.26	4402.73	4760.52	4308.45	4559.18	4688.61	4554.52	3348.3	3420.03	4685.6	6320.04	3058.44	4788.95	4149.42	3797.65	4143.73	3758.69	2953.64	4664.69	3367.9	4680.49	4459.84	4330.59	3952.7	3781.58	3197.01	4170.29	4652.05	4305.57
P26641	EEF1G	25372.9	19782.8	17580.6	18950.7	21179.9	20683.3	22756.6	20554.2	20737.2	17889.8	15252.5	15508.4	13412.3	14149.8	17431.4	13688.6	14799.8	12905.3	20654.2	22033.3	25577.6	23047.6	20543.9	21323.6	18290.9	22518.3	25580.1	20779.6	20679.3	22986	19247	20610	23880.6	18868.8	19890.2	18660.9	23248.6	23061.9	20622.2	23119.2	22188	27330	17214.9	16868.9	17821	15783.6	24924.4	21258
P26885	FKBP2	1240.91	1434.62	1454.91	1552.97	1424.48	1981.12	1928.36	1302.86	1244.59	1934.65	1427.69	1478.19	1952.19	1909.72	2305.71	844.679	1985.75	1565.23	1056.8	987.588	1644.79	1250.62	1984.89	1422.44	1373.56	2074.93	1323.09	405.901	1214.57	1382.72	1462.56	1856.21	2598.15	1683.69	1155.02	767.843	728.915	1542.89	1278.47	990.134	1199.8	1338.14	1602.54	2975.8	1895.27	1143.74	2704.36	1375.76
P27105	STOM	612.351	305.674	310.381	328.676	332.702	554.658	311.221	504.809	0	514.502	654.499	641.979	254.294	177.428	501.135	845.998	382.7	419.518	0	0	225.697	737.683	700.719	315.592	418.665	850.752	0	0	266.709	0	1064.12	363.109	0	0	422.291	163.168	667.724	311.553	448.245	519.728	588.891	375.321	596.555	0	348.266	400.567	950.969	622.984
P27144	AK4	617.17	0	0	1245.97	638.154	648.917	370.884	489.191	1596.52	506.21	908.685	624.401	1124.19	615.176	963.362	518.436	0	0	393.401	861.467	0	0	0	1008.1	483.209	771.103	751.882	0	503.637	512.263	813.231	194.221	0	0	921.016	280.183	828.926	534.332	598.062	751.886	0	0	763.437	898.86	817.659	459.504	1113.19	559.094
P27348	YWHAQ	5248.52	4756.81	3936.05	3485.5	6633.89	5816.22	6250.03	4367.21	4433.38	3196.47	3694.85	2545.73	3600.56	3199.21	3679.86	2524.61	3492.76	3355.81	4309.83	4403.37	4047.5	3746.71	3510.54	4578.63	3447.21	4007.5	3409.47	6890.65	7444.3	9238.77	6957.92	5018.96	6530.01	4711.98	3959.49	5239.37	4448.24	5413.7	4340.66	5569.3	3840.6	4809.71	4278.57	3237.71	4467.59	5792.65	4471.91	3917.65
P27348;P31946;P31947;P61981;P62258;P63104;Q04917	SFN;YWHAB;YWHAE;YWHAG;YWHAH;YWHAQ;YWHAZ	9558.73	10116	16222.8	15440.4	11443.7	16744.6	8862.32	11535	9170.96	7654.11	6396.1	10952.8	7289.69	8122.09	5921.2	3679.59	5501.02	3953.34	10507.1	8751.87	14168.8	7127.01	10909	9814.18	8905.58	11334.3	10477	9598.52	7269.12	11044.2	7489.99	16933.5	9133.13	8031.68	5387.4	10658.1	11402.2	9266.95	14633.1	12356.5	20981	14655.2	10725.3	9814.91	12504.6	7112.7	9920.52	10105.7
P27348;P31946;P61981;Q04917	YWHAB;YWHAG;YWHAH;YWHAQ	374.541	1066.99	286.346	648.241	0	0	0	0	0	620.003	627.351	197.57	0	678.798	564.036	680.374	1028.57	470.35	0	653.138	0	585.83	0	432.861	379.103	0	0	896.688	855.578	900.637	623.677	646.109	667.832	762.335	619.255	567.437	718.276	821.699	673.635	0	846.831	433.502	427.522	317.29	277.414	995.212	0	459.338
P27348;P31946;P63104	YWHAB;YWHAQ;YWHAZ	831.401	299.612	536.576	0	497.726	1381.35	1219.38	893.72	916.17	993.005	771.931	653.915	674.671	576.603	511.832	705.137	0	536.399	972.631	814.34	354.983	966.8	855.506	1210.38	875.746	259.597	562.931	2174.05	1643.54	978.953	1597.6	808.744	1839.17	1733.68	1069.98	0	805.306	1374.23	1760.85	1182.4	995.533	0	0	749.014	672.785	1019.09	1426.37	827.538
P27361;P28482	MAPK1;MAPK3	487.041	597.696	0	506.401	526.285	550.818	0	630.501	898.654	469.003	452.599	894.436	390.836	479.785	401.748	343.136	601.937	625.466	626.423	644.8	661.669	738.576	860.224	784.051	817.805	839.32	529.503	380.669	948.193	695.81	0	614.025	744.08	727.132	586.595	838.63	514.05	919.689	624.549	379.592	405.774	777.646	929.916	643.685	783.093	443.146	1267.89	306.225
P27635	RPL10	6638.71	6515.63	8653.6	5283.89	7177.25	7924.66	5593.83	4930.65	4746.96	4973.36	5743.17	3379.93	5057.74	4899.74	3704.27	3511.15	3935.23	3591.45	7241.16	6426.31	5606.25	6063.34	6352.95	5288.22	6014.08	5605.98	7637.84	6249.42	8238.55	5476.69	5373.69	7772	7211.77	4803.19	4962.84	7005.65	5639.5	7468.78	5520.46	6193.29	5060.69	6051.28	5527.77	5582.76	4692.24	8074.27	6712.56	4791.1
P27694	RPA1	523.215	525.005	410.424	890.286	847.548	876.509	833.775	504.545	1042.23	422.539	0	478.13	727.297	170.164	693.473	1197.26	700.21	851.125	377.477	599.224	927.484	1008.52	456.624	588.396	853.746	891.858	988.003	643.083	563.82	817.497	464.342	707.204	1021.23	759.193	0	698.214	1223.65	795.312	590.658	288.353	887.447	553.397	620.721	0	590.468	0	388.308	839.966
P27695	APEX1	4017.39	4595.81	4533.54	5153.03	3171.65	3978.27	6203.87	3221.27	4425.71	3600.51	3980.59	3645.31	2982.57	2887.52	2525.58	3315.68	4078.27	3334.87	5612.41	4246.18	4338.97	2813.98	3213.41	3284.66	4189.22	4441.98	3291.23	5305.2	5804.01	5835.77	5977.19	6047.54	5851.17	3726.07	5127.77	5038.6	4918.17	4078.54	3943.31	4731.94	3868.33	4808.46	4145.23	2991.66	3271.26	3529.33	3271.01	4287.86
P27708	CAD	2646.44	2696.28	2458.14	2198.91	3360.28	1598.13	2561.67	2344.39	2690.48	1802.56	1658.46	1627.15	2450.98	2939.16	2256.9	2986.51	2434.91	1673.44	3497.67	2497.81	2466.15	3812.92	3383.08	2517.07	2435.8	3181.89	3188.12	2888.41	2111.3	2758.23	2926.31	2208.23	3191.91	2058.03	1776.44	1906.76	1746.82	2237.85	2376.02	2798.47	2856.28	3168.29	2361.46	3252.78	3151.3	2695.02	2738.59	3155.39
P27797	CALR	11966.6	11936.3	9546.61	10535.7	12203.7	9175.84	12197.2	10790.5	10945.3	12627.2	19368.6	15529.9	17694.7	16004.5	16444.9	12740.4	13852.5	16435.8	14020.8	16494	15856.7	12656.2	14741.5	13094.3	14288.6	15814.2	12495.1	7417.19	7527	9944.81	8020.98	9773.82	10932.3	10189.8	8193.08	13313.9	11014	11505.5	12734.7	15721.2	8403.12	9945.62	14267.4	15971.4	16416.1	11124.4	12269.2	16357.4
P27816	MAP4	5768.43	6509.79	6892.93	6981.94	8309.86	8382.54	6752.02	7067.15	6778.3	5533.56	4943.88	6872.49	6065.79	6270.31	6524.33	5114.5	5373.62	7242.09	8216.59	5053.73	5418.22	5504.4	8417.41	7929.93	7040.84	6085.02	7966.86	6876.65	11821.4	8649.53	7781.66	7608.68	7217.61	7750.44	7457	7354.05	8950.99	7398.54	8759.76	5391.16	7470.12	6347.41	4630.5	7555.95	7048.68	8311.93	6109.84	8022.27
P27824	CANX	6827.28	5300.87	5005.05	6503.51	4701.2	4179.79	5599.26	5971.65	5385.06	6595.93	7646.27	7451.95	6798.3	7254.65	6787.14	5654.53	6831.87	4580.16	5365.49	6704.86	6905.97	6253.38	5775.1	4882.31	6921.83	4753.37	6546.75	3418.49	5768.05	4183.35	3808.55	4716.07	3699.56	4671.28	4804.08	4454.54	5341.31	5198.5	3660.2	6246.25	4889.04	4440.3	6677.09	5030.71	6981.01	4376.63	6318.82	5724.72
P28062	PSMB8	0	0	508.302	135.62	508.059	0	0	565.093	281.465	328.796	483.33	0	937.966	466.722	731.468	457.584	647.795	169.866	253.322	572.874	541.748	290.094	420.002	199.703	680.33	772.097	588.151	0	360.78	0	466.527	371.642	546.595	0	200.045	0	173.547	1028.69	168.892	715.12	373.599	0	186.757	0	194.461	0	0	467.337
P28065	PSMB9	0	0	0	893.762	1022.87	436.795	678.041	0	0	793.813	1129.84	738.592	968.645	1509.3	1114.07	742.682	0	525.016	409.495	1457.36	1068.34	1126.68	1303.48	1796.15	2121.68	1387.02	1238.03	1011.37	0	0	583.959	768.316	435.177	492.445	0	618.345	710.762	336.707	0	568.485	1586.4	263.992	602.357	0	991.605	0	442.933	928.289
P28066	PSMA5	2209.85	1439.06	3654.79	1932.75	2570.71	2712.16	2556.5	2386.18	2584.43	2631.26	2408.24	2418.52	2347.76	2518.85	2405.22	2369.21	2894.51	2783.73	3307.76	3449.32	2742	2424.84	3157.38	2018.96	1938.49	2674.04	2719.72	2630.21	3687.26	3041.37	2840.98	3238.34	2848.89	2720.84	2248.75	2086.99	2593.03	2576.76	2938.66	4091.89	3350.2	2780.53	1462.34	2300.18	2200.28	3951.72	1955.54	2783.75
P28070	PSMB4	634.956	733.465	1311.96	833.949	918.186	1190.44	1611.68	1107.89	1411.41	1473.38	1797.12	1653.11	1503.45	1076.04	961.838	1255.04	1508.58	1468.68	1376.98	1125.05	866.706	1283.56	1471.04	410.354	871.533	1252.93	1228.82	1556.06	863.117	1562.38	1801.03	1404.16	1314.15	981.393	1853.58	1230.39	1347.26	1212.84	912.413	2118.5	1703.38	1181.4	1377.17	2320.19	813.721	1472.31	1926.11	1237.25
P28072	PSMB6	1328.67	1928.07	969.332	1063.28	1371.58	1571.14	1395.08	1768.53	2072.83	1744.01	1523.58	840.035	1013.21	935.966	1436.37	1595.13	1110.15	1262	816.651	1331.43	1339.74	0	1453.79	862.78	773.699	1664.87	0	2633.69	829.857	1503.15	1338.39	1395.7	2503.78	1502.1	1440.37	1370.65	1516.79	1628.58	1169.27	1666.26	1379.29	1437.13	1683.56	1739.2	2246.97	0	1625.94	1723.03
P28074	PSMB5	1205.04	753.597	1565.5	2012.87	1996.79	1491.84	1276.97	2050.29	1781.55	1026.69	2399.28	857.622	1919.54	1256.14	937.976	1440.03	1480.94	1415.75	1018.4	665.352	1435.69	1936.95	738.655	1036.52	648.928	1583.21	1235.11	2197.06	1976.74	1738.46	1169.23	740.008	1892.19	1270.78	1386.87	1307.1	1284.07	1875.85	1389.19	1111.03	1811.97	1419.12	1443.93	2885.18	883.098	1740.32	1997.88	2271.95
P28331	NDUFS1	1388.29	3891.82	1548.28	1092.8	1966.05	1348.9	2398.68	1353.6	1376.09	1926.2	1786.75	2568.51	2027.78	2580.07	1501.5	1828.14	1391.46	1774.12	2850.58	1895.51	1660.87	1807.84	1313.37	1797.18	1934.41	1956.83	1656.06	1908.96	2125.31	833.833	2467.33	1445.74	1233.86	2652.69	1670.6	1199.29	1226.66	1083.43	1496.33	1605.23	1582.05	1481.98	2337.19	1456.68	1808.07	2206.22	1884.86	2339.88
P28340	POLD1	899.428	262.832	397.576	483.722	408.808	848.096	0	0	573.904	0	742.415	0	455.504	471.357	691.845	634.388	625.547	666.065	0	228.145	560.66	306.985	0	1130.66	932.885	436.813	1024.61	0	1084.43	0	777.034	692.215	670.815	599.151	963.73	480.664	0	674.815	504.577	558.204	873.168	630.834	1079.68	651.217	488.884	0	358.168	461.309
P28370	SMARCA1	258.256	338.61	0	533.592	388.611	235.785	266.967	0	0	295.88	0	487.917	587.796	366.261	0	0	295.87	422.16	807.117	184.938	0	389.04	308.423	480.527	426.576	265.317	0	620.383	0	0	525.879	0	618.361	512.504	433.713	0	0	107.481	0	277.591	0	284.722	295.841	335.277	0	0	0	0
P28482	MAPK1	745.694	950.152	1204.79	640.349	0	489	458.726	734.153	823.336	770.391	0	522.683	0	306.649	551.584	0	0	0	538.621	735.817	611.603	0	650.226	0	474.169	945.122	318.842	940.524	611.849	1164.41	984.355	800.803	606.55	1207.87	735.699	492.334	1056.47	742.631	782.484	714.019	1221.52	608.384	507.012	0	327.338	0	0	0
P28838	LAP3	1248.24	938.905	1599.18	813.482	1387.83	2144.16	856.851	1350.3	1826.67	1164.97	2463.26	764.511	911.509	1266.32	1416.08	1396.19	2200.82	1970.23	2431.17	2051.92	1580.4	1816.02	1605.07	1813.73	1472.19	1975.4	786.532	1548.26	1846.29	1394.79	779.228	585.679	1623.84	1339.11	960.625	1263.83	865.196	973.451	995.544	2256.39	1421.35	923.759	1107.32	1072.05	891.106	2305.04	924.569	1284.38
P29034	S100A2	957.621	1011.96	1665.2	1624.71	541.243	844.875	849.13	1132.45	1267.82	1320.01	1071.15	1173.62	969.771	958.495	1276.75	871.398	1376.01	1890.41	1387	1006.11	1435.63	548.093	2242.56	1654.68	1069.44	1981.28	1711.53	1036.27	1303.95	2284.73	1298.05	1617.49	1139.78	1492.77	1370.47	1168.64	1683.72	1877.16	1080.94	1208.58	1449.2	1184.58	568.584	847.843	767.805	768.417	607.92	580.857
P29144	TPP2	373.526	196.411	0	0	0	0	0	0	396.299	197.014	0	153.876	462.294	217.099	410.449	0	112.138	228.651	239.792	0	0	0	0	522.94	0	110.415	250.054	0	0	0	344.674	253.837	0	0	137.342	0	0	0	0	0	577.571	609.614	0	317.175	682.877	338.867	496.768	132.439
P29218	IMPA1	282.621	65.7314	406.302	377.457	605.159	0	0	580.307	374.552	0	0	0	0	0	0	0	0	83.062	0	269.593	444.332	0	388.438	127.409	559.552	0	328.934	131.12	545.395	399.112	420.906	580.836	784.835	320.115	0	334.363	203.067	445.088	496.088	527.937	173.903	502.332	454.651	386.211	0	0	0	137.316
P29317	EPHA2	735.942	360.758	663.509	800.095	0	329.874	889.355	415.478	548.044	701.705	1067.29	976.942	531.989	735.923	500.736	366.683	788.682	808.442	552.048	923.227	767.365	634.927	845.741	699.912	581.755	1653.27	645.565	945.543	923.559	577.44	0	728.222	698.544	571.019	2322.48	1032.99	691.079	818.687	839.002	899.804	508.214	1007.79	0	618.54	671.179	876.177	616.7	951.102
P29317;P29323	EPHA2;EPHB2	437.653	409.675	0	396.213	259.743	337.09	211.135	0	348.953	374.003	377.165	525.066	611.599	694.936	473.246	251.162	234.44	337.252	411.124	494.718	211.299	697.247	534.691	202.547	0	453.288	533.515	0	149.947	289.167	216.598	503.392	377.299	480.724	267.823	487.932	326.068	685.931	451.181	801.36	570.857	234.26	419.928	453.83	472.916	475.972	298.047	270.985
P29323	EPHB2	656.324	0	0	0	0	0	0	463.764	197.927	244.494	221.631	335.39	0	509.096	0	441.472	471.27	90.3095	838.091	598.865	281.29	0	0	0	0	476.011	0	0	0	0	0	0	333.953	453.704	0	0	405.155	0	0	486.791	0	364.78	126.227	249.706	0	0	237.647	350.658
P29372	MPG	0	212.481	0	291.885	0	0	0	0	0	0	0	0	0	0	396.075	0	0	0	0	0	330.836	0	0	0	0	0	0	0	0	0	0	0	0	0	0	0	0	0	0	0	0	272.902	0	0	173.657	0	0	303.796
P29401	TKT	5013.5	3273.42	7605.05	7432.95	7696.4	5501.93	8940.22	7147.1	6437.46	3379.66	4064.43	3572.77	5584.4	4092.66	3826.45	3976.19	3743.1	5203.8	5372.35	6880.24	6281.93	6044.88	5978.2	6129.66	7115.33	6615.87	6933.38	8666.03	9335.28	7635.47	5906.9	6640.6	7660.84	5815.28	4609.58	8284.34	7052.71	5858.49	7771.57	6693.98	6938.11	8027.22	4544.55	4270.05	5959.54	4840.87	4984.94	6581.16
P29558;Q6XE24	RBMS1;RBMS3	0	13.7578	64.4925	0	193.107	0	0	0	0	0	0	442.387	291.721	314.121	130.512	373.795	0	344.257	0	0	0	0	0	0	0	115.676	383.758	0	0	334.351	0	0	88.0808	0	0	165.549	109.076	0	0	142.529	0	0	149.743	89.726	183.488	253.654	190.42	0
P29590	PML	1621.94	1190.43	0	494.473	0	728.799	1541.2	1412.85	740.204	1356.41	952.401	966.92	826.264	1322.34	564.982	1249.95	1627.64	1396	931.326	1094.55	1127.84	2949.79	1120.52	949.391	1416.78	1962.62	409.169	0	1049.42	0	0	251.349	598.371	714.594	1040.84	508.579	1145.04	1213.27	973.209	729.207	1053.22	1341.11	0	0	505.648	699.775	521.799	697.223
P29692	EEF1D	16978.9	16252.8	20623.9	17617.9	19827.8	16568.8	18546.2	17317.3	13874.7	11358.5	15070.9	12107	15018	13062.9	16030.7	14290.3	14304.9	15134.1	16628.8	18190.1	16201.8	20486.6	19637.2	21908.5	16886.3	15544.8	17580	16663.4	20287.8	19399.2	16939.8	20549.5	17978.1	19206.8	21477.9	20245.3	18371.5	16392.5	17506.5	19122.8	19634.7	19674.5	14211.3	15842.4	15953.8	16243.3	18502.5	15875.3
P29992	GNA11	431.487	492.552	493.675	0	0	394.744	774.16	436.05	524.401	458.633	837.04	773.525	392.804	813.394	406.523	572.931	610.994	547.161	751.972	565.704	676.786	335.003	516.068	655.886	786.682	281.394	456.146	370.111	0	0	0	450.817	170.052	0	294.91	0	0	739.62	351.241	719.313	414.976	0	683.908	298.278	379.651	550.631	395.28	496.719
P30040	ERP29	12085.7	16344.6	12090.8	13750.9	13935.2	13880.6	12136.2	13199.8	11471.9	16906.3	12369.2	14284.3	17723.2	17551.8	16442	21042.2	19899.5	15759.5	12575.1	12745	13452.4	13518.7	12508.2	14173.5	13320.3	11712.9	12586.4	10336.8	11851.1	13234.2	12022.5	12434	13910.4	7280.78	13356.4	13471	12245.1	15469.9	11877.1	12643.4	15553.6	12637.1	12846.5	14469.4	17152.7	13297.1	14200.7	12808.9
P30041	PRDX6	17239.6	13398	13655.6	14111.2	13635.1	16769.8	15231	16095.3	16050.5	12537.1	8472.06	9133.75	9608.11	8774.04	8292.72	7850.3	9265.4	7782.21	14102.2	11104	14279.6	14297.6	10198.2	8496.65	8947.15	13489.5	7941.47	21954.5	21704.1	24755.3	16674.7	18093.8	19213.6	17124	13256.5	13480	13594.2	13014.5	16631.3	13226.6	15489.2	15527.3	8930.31	7857.69	9914.1	12177	9476.4	8267.89
P30043	BLVRB	723.415	1055.53	638.55	763.973	796.79	1100.2	702.157	716.635	516.372	581	575.45	642.195	684.638	0	250.724	0	0	620.517	668.137	851.484	207.71	394.89	261.415	622.994	602.149	409.209	388.433	1151.27	1803.31	1200.4	1017.24	839.942	473.359	1181.57	308.126	150.409	1130.24	567.608	179.742	743.99	762.563	463.915	486.066	328.911	491.912	0	596.211	416.359
P30044	PRDX5	6577.65	8835.2	7373.83	8552.57	7749.13	10893.1	7368.51	4900.25	8012.89	6988.78	6942.46	8494.93	6836.18	4932.92	6800.94	7749.19	5554.16	6657.09	7022.75	6390.79	5790.2	5531.41	4940.61	6347.19	8970.12	7114.14	9600.86	7531.87	8800.54	6637.58	5882.36	6666.72	7122.75	6177.62	5337.02	6711.8	4729.51	6503.05	5893.31	5660.61	7409.48	6217.89	6334.92	4890.79	7955.85	7055.9	6408.53	5760.13
P30048	PRDX3	6566.22	6694.46	6845.13	6478.64	7181.08	6313.28	7372.03	6963.94	7439.93	9432.35	9673.67	10783	5836	10069.4	10730.3	6449.02	4125.27	6543.26	7287.35	7123.85	11878.2	8082.32	9248.04	9578.45	7078.85	8684.52	9094	3540.73	3386.81	3931.03	6025.38	7071.35	6299.59	4989.82	5055.51	5861.12	4041.81	5461.04	4578.21	6748.31	5565.9	7432.09	6309.07	8411.22	6887.6	8231.76	8948.45	10414.7
P30049	ATP5F1D	1543.89	2497.93	2086.33	2303.12	2773.44	2949.19	2374.92	1889.3	2860.8	3953.9	2853.55	3598.17	2948.74	2955.36	2855.13	3232.88	4806.15	4091.06	2298.5	2534.31	2442.32	2822.13	1928.55	3479.94	2570.55	1959.35	2442.46	1958.84	2654.45	2796.56	2177.31	1780.61	1904.84	2716.46	1712.92	2851.11	1526.58	2389.38	1458.93	2463.48	1598.57	1546.71	2872.98	2781.92	2759.57	2178.84	2538.6	2044.41
P30050	RPL12	9675.74	10425.5	9283.08	9231.8	9591.08	11133.7	8700.64	8775.81	8130.85	9902.06	9733.26	9463.21	8503.92	8928.26	8836.29	9734.6	9761.08	11083.4	9681.98	10357.5	10278.3	10606.2	8287.8	10067.9	10741.1	7950.6	9405.38	12831	14205.9	9364.69	11797	9060.94	10868.3	10030.6	10812	10741.6	11234.1	11414.9	9508.66	11454	10738.5	8100.21	11092.9	8076.81	7945.05	9427.27	8472.09	9940.01
P30084	ECHS1	313.652	404.325	728.059	874.05	0	198.229	748.823	339.764	499.985	691.889	427.35	773.194	899.325	313.222	359.421	353.065	708.406	436.502	676.257	602.174	179.22	973.141	595.388	389.267	842.399	602.173	525.986	453.8	0	394.152	481.398	547.862	725.118	250.191	336.639	324.541	474.733	333.832	386.384	967.958	0	524.321	532.242	741.108	768.344	1211.59	1019.55	927.003
P30086	PEBP1	2572.41	1770.16	2507.48	2106.5	2305.06	1308.2	1513.14	1696.85	851.501	1066.01	0	1352.93	1140.98	1297.36	1367.54	438.648	0	406.304	1647.74	0	944.211	1389.1	1321.01	761.186	1375.7	1206.53	0	1187.13	736.507	0	2233.57	2445.05	1478.96	1164.96	1034.71	871.308	1294.99	860.663	1026.65	1982.31	2051.57	1894.62	1322.72	1550.05	769.991	1474.17	1379.06	1408.4
P30101	PDIA3	27807.3	32282.4	33839	34413.2	33781.1	31247.3	32272.2	36533.3	29239.1	43564.3	48365.8	45636.5	43137.2	46254.6	45785.7	40023.3	45378.6	35545.2	41841.8	42194.4	40063.4	34452.6	38883.7	42352	39713.4	34794.8	43918.6	33068.7	28870.3	23866.9	32316	33432.2	30661.2	32264.7	34388.3	33353.7	33897.8	33195.3	35480.5	34814	25985.7	33076.1	40402.5	44476	39110.6	39267.4	42657.2	41923.9
P30153	PPP2R1A	1596.98	2173.87	1652.78	3005.25	2499.12	3306.59	3055.64	2336.58	2794.59	2834.2	1946.58	1463.28	3340.93	1621.96	2115.42	2299.53	1663.5	2439.89	2027.8	2648.17	2581.67	2823.83	4275.98	2939.61	3315.5	1408.63	2704.26	3490.35	3661.86	4342.88	3610.54	3553.09	2018.32	2423.58	2819.59	3143.73	2256.78	3382.58	3346.05	2655.72	2751.14	3381.72	2579.58	3208.95	2020	2231.59	2633.2	2117.31
P30153;P30154	PPP2R1A;PPP2R1B	1638.5	960.958	912.297	1418	1487.63	996.655	933.379	1130.08	0	667.275	807.936	1042.94	684.028	1190.74	606.818	583.926	1090.15	700.916	655.602	1083.04	627.363	722.069	956.569	1166.31	646.703	1311.83	1232.32	1316.89	0	0	481.795	1161.96	805.845	592.441	825.382	807.031	873.84	608.404	969.134	973.325	1439.99	1028.58	1053.05	645.268	1555.44	0	997.245	1031.86
P30260	CDC27	738.108	0	466.925	0	666.355	345.695	0	385.647	703.294	429.003	281.616	667.875	596.955	0	0	0	857.499	669.499	0	0	769.129	0	279.927	248.283	0	0	377.071	857.211	568.917	506.043	0	524.411	0	409.219	0	0	1095.4	0	287.209	247.243	0	0	1188.17	0	640.019	526.701	0	397.364
P30405	PPIF	278.505	0	401.144	0	0	0	267.745	0	370.51	681.005	0	0	0	475.482	523.181	344.315	0	593.443	255.33	0	0	0	0	637.044	407.248	0	0	0	0	0	0	0	0	0	0	430.207	0	0	960.845	0	0	537.35	441.63	459.033	127.786	0	544.055	357.263
P30419	NMT1	637.644	0	423.589	408.772	530.468	816.166	648.775	636.019	0	0	431.751	440.16	431.016	584.862	595.845	0	207.2	0	219.745	412.209	455.243	938.299	444.237	759.745	811.739	625.717	0	0	943.044	0	280.026	435.937	835.19	440.859	0	577.763	655.796	511.33	584.231	1077.97	996.024	576.348	590.382	0	188.222	754.513	443.843	610.73
P30519	HMOX2	0	0	0	0	246.143	0	0	0	0	481.002	211.212	410.174	421.247	130.166	0	0	0	0	159.04	0	0	170.717	0	0	0	0	0	332.735	0	0	0	155.996	0	84.7039	0	0	0	0	0	0	0	373.126	226.782	0	0	158.16	421.051	313.517
P30520	ADSS2	314.886	486.869	318.301	301.412	610.1	319.323	409.679	425.657	395.58	269.755	0	319.698	529.12	0	0	149.563	273.359	349.714	617.524	0	0	0	0	575.04	0	0	310.335	373.471	807.998	497.716	436.077	431.155	196.238	710.565	721.139	0	510.629	252.633	200.198	495.336	0	754.462	338.978	0	171.882	259.721	332.695	0
P30530	AXL	590.558	786.774	1011.04	710.934	1400.01	1278.55	0	947.702	838.275	1335.95	2039.05	1490.14	1282.56	1359.53	1179.17	1015.14	886.103	1799.74	785.083	814.427	1563.17	890.679	1427.83	578.447	991.669	403.671	892.421	939.079	728.626	467.264	855.678	772.22	2369.52	1208.01	1159.5	585.194	781.323	1880.37	774.932	0	0	777.241	923.627	693.482	1566.49	1570.04	898.133	1225.71
P30533	LRPAP1	368.936	534.843	456.091	309.82	725.336	687.504	709.052	312.855	252.951	798.024	651.94	480.183	485.288	628.115	623.289	704.007	475.396	317.103	0	323.035	340.274	0	0	1127.37	230.101	260.503	490.398	0	0	0	180.384	327.101	361.368	234.624	190.424	439.599	917.665	375.364	543.117	750.668	619.085	493.408	728	503.963	1000.79	368.296	650.165	576.6
P30566	ADSL	753.943	629.888	584.513	659.191	664.837	613.668	141.034	531.514	769.454	0	209.496	0	321.688	792.041	616.959	264.772	295.783	390.62	415.547	702.909	346.748	407.759	691.377	304.418	0	934.692	745.87	873.714	0	545.436	0	581.837	699.256	810.592	764.267	943.559	458.031	399.042	630.589	870.919	906.971	1181.6	574.499	461.687	516.3	655.964	718.446	216.853
P30626	SRI	359.331	562.463	503.5	653.066	909.531	1009.66	484.028	771.965	0	211.713	254.069	350.695	307.864	0	0	0	0	570.747	474.858	801.34	0	1105.17	1525.15	0	0	325.795	0	1097.28	564.232	1023.86	1290.26	371.45	672.499	1177.7	621.597	719.045	477.375	468.652	481.48	727.835	460.824	835.478	473.808	365.689	450.633	243.131	532.962	673.882
P30825	SLC7A1	198.933	0	474.665	0	0	0	0	0	0	266.002	0	149.252	225.266	0	0	0	0	0	174.186	0	0	0	0	393.661	0	0	195.221	0	0	0	0	0	0	0	0	0	0	0	225.59	0	0	0	0	0	407.385	456.574	302.778	228.454
P30837	ALDH1B1	929.792	1075.83	1870.93	1222.32	1532.3	1642.69	2101.82	1205.87	1042.04	1973.74	1925.83	1599.39	1992.34	1381.6	1654.24	2095.34	1791.15	1321.11	1663.4	790.472	1970.99	530.678	1082.42	1377.36	2645.22	659.115	1813.79	1356.25	1301.31	1570.21	1487.58	1278.4	822.413	885.32	1525.88	1713.9	1404.93	855.475	1058.55	1938.68	2168.63	1059.73	1841.84	1155.06	2344.47	2323.81	2033.68	1850.46
P30876	POLR2B	0	0	526.132	0	0	239.429	0	378.049	231.915	219.078	0	0	350.835	0	0	0	330.503	377.929	0	201.511	104.548	0	0	0	0	0	0	0	176.366	186.97	0	574.779	0	0	0	284.051	0	0	305.071	0	0	0	260.358	0	0	0	0	0
P31040	SDHA	878.538	1425.61	738.67	1048.85	289.71	900.139	1409.29	1040.81	1599.66	1842.77	1837.86	1504.02	1469.93	1902.14	1067.34	1816.6	1271.09	1640.28	1881.5	1519.92	1327.01	1291.52	1377.18	1321.98	873.195	1332.45	1011.53	638.024	1524.77	1288.67	729.747	654.047	1023.3	941.575	1071.53	462.082	1208.86	1191.88	800.982	830.543	483.38	638.93	2037.85	878.321	1080.33	1311.2	1540.99	1399.61
P31150	GDI1	802.134	246.758	777.447	976.426	0	1035.43	751.206	381.531	0	605.343	414.343	211.846	0	836.903	0	541.952	444.411	702.531	397.803	391.254	1180.27	0	758.808	1398.95	411.983	536.783	455.418	1272.04	777.827	674.574	1118.12	817.607	845.9	525.984	629.745	627.767	407.889	0	700.031	670.046	576.359	751.373	495.982	769.674	599.922	0	23.865	388.774
P31150;P50395	GDI1;GDI2	2657.09	2386.25	2793.6	3207.44	2003.63	3086.45	2154.58	2591.94	2757.75	1332.01	1331.72	1233.23	2284.31	1450.68	2488.05	681.481	931.05	1574.26	2740.07	1448.05	2408.23	2174.68	2518.62	2814.08	2410.97	1341.02	2578.58	2180.37	1807.24	1468.65	3272.4	1966.65	2612.5	1953.63	1600.07	1775.37	1573.83	1468.48	2000.08	3887.04	2935.22	3789.47	2588.77	1636.05	1483.42	2699.58	1616.07	1616.98
P31153	MAT2A	1754.46	1928.63	1039.6	2819.49	2074.76	1650.86	1752.12	2150.09	1570.52	1018.56	958.491	762.123	758.004	869.677	946.851	969.471	1522.1	1218.96	1013.4	976.252	1920.14	1034.09	1164.6	2040.45	1131.56	659.252	1083.67	1877.53	3156.94	2082.98	1901.25	1576.55	1687.2	2697.81	1625.96	2339.48	1293.35	1558.34	1622.04	2273.12	2346.73	1964.83	1290.17	920.612	1364.04	1234.25	571.531	1636.78
P31327	CPS1	0	0	0	431.063	0	0	0	0	216.454	265.533	0	267.242	0	172.828	0	0	0	0	449.024	0	365.062	314.77	261.425	0	0	0	0	332.893	0	0	375.332	328.332	0	0	0	153.106	0	71.1272	0	0	0	223.636	457.608	355.445	0	0	0	0
P31350	RRM2	1242.89	1297.74	573.585	599.382	1267.89	2017.81	804.652	930.05	942.159	842.167	0	674.114	851.988	163.816	376.488	674.281	799.547	1336.96	1366.31	931.604	577.869	1933.65	859.047	922.602	759.451	940.537	875.626	1144.87	817.784	2069.82	1499.29	1304.54	1385.01	1320.77	1283.01	1499.63	1126.11	852.312	1475.29	1902.86	940.016	930.397	935.92	1293.2	0	908.853	817.516	922.205
P31350;Q7LG56	RRM2;RRM2B	964.48	559.482	797.126	287.196	243.423	563.729	561.498	702.733	0	472.003	0	133.146	479.817	285.074	183.851	0	0	0	457.646	401.611	504.703	251.584	289.362	341.391	736.687	357.788	485.379	0	360.167	271.095	359.46	517.773	381.243	0	273.049	0	402.654	410.851	760.321	718.46	575.897	240.298	240.889	568.263	363.698	280.509	0	362.124
P31431	SDC4	0	452.478	0	198.107	443.331	321.312	0	0	0	0	199.899	367.226	244.414	0	672.988	0	409.742	250.187	0	0	0	0	0	0	0	100.88	181.85	351.064	0	0	0	403.819	0	295.915	0	285.353	555.825	570.234	471.024	0	0	165.431	0	0	249.018	311.844	0	0
P31483;Q01085	TIA1;TIAL1	481.554	0	532.708	887.376	1087.93	568.031	1384.62	572.961	565.87	1175.01	0	1025.44	1202.92	897.176	621.915	634.387	416.077	782.583	1210.65	1121.45	778.79	814.053	825.626	1393.33	862.502	920.025	687.284	0	771.786	0	628.285	718.024	691.495	749.135	662.369	556.546	833.155	252.65	765.542	837.719	1171.95	959.983	695.539	0	1173.01	1125.02	1194.56	1015.89
P31689	DNAJA1	4160.17	3971.73	3024.76	2533.04	3259.92	3606.21	3849.3	4703.53	2991.72	3018.67	3195.14	2665.72	2053.83	1295.88	2952.34	3273.81	4160.59	2515.58	2131.26	2767.16	2414.87	2444.89	4227.16	3464.88	4400.66	2490.19	3035.68	2519.1	3159.81	3030.22	3343.9	3133.96	2824.62	1926.12	3712.42	3658.25	3780.22	4344.64	3201.66	3723.98	2832.49	2951.29	3146.02	2118.42	2657.14	2011.9	1903.54	2548.51
P31930	UQCRC1	3601.21	2774.79	4613.18	4021.85	3519.71	2180.77	4814.46	3320.79	3367.23	4742.41	3474.61	3706.05	5078.22	4859	3822.72	4457.91	2589.47	3745.65	3040.61	2816.46	2865.88	4232.37	4271.49	4298.72	3545.64	2792.92	3933.88	2710.54	2351.18	2719.62	3321.79	3091.54	3826.81	3112.56	3530.33	3010.99	2265.08	3626.45	2805.89	4050.6	2844.89	3464.82	3349.82	3450.04	4707.34	4581.67	4442.67	5199.76
P31937	HIBADH	0	183.437	162.521	0	0	0	0	0	0	0	433.742	295.283	0	0	0	54.2416	0	90.0677	0	0	0	0	0	429.598	0	0	0	0	0	337.363	0	0	0	0	0	0	0	184.175	150.393	650.106	0	224.601	304.91	0	218.437	0	0	0
P31939	ATIC	3535.39	4370.23	5254.2	5230.49	4634.82	4704.71	4897.6	4164.75	4083.22	3224.56	4253.45	3859.38	4028	2489.81	3444.57	2822.81	3121.73	2198.3	4032.22	4876.96	3394.14	6231.3	4320.13	3797.22	3226.82	3753.65	4654.53	4783.48	5974.92	6004.76	6353.37	6290.47	6338.28	5152.94	5632.19	4660.14	4065.04	4044.41	4333.82	6656.56	5065.06	5125.3	3524.07	4763.93	3275.14	3980.41	3366.12	4019.75
P31942	HNRNPH3	8299.03	7669.39	6508.47	6414.61	3838.87	6963.02	5197.18	6425.46	7478.81	7817.96	6568.89	6911.76	8419.23	7872.92	6745.24	6043.03	7266.98	7247.81	5730.56	9168.37	5664.31	7447.33	9308.06	6350.2	5604.6	7530.88	6629.79	6297.4	6282.42	7437.59	6636.74	5359.86	7114.17	7631.45	9215.97	8631.93	6179.51	8144.11	5489.7	5817.1	4310	4506.14	7537.13	8177.05	7891.27	8953.23	6487.45	7100.61
P31942;P31943;P55795	HNRNPH1;HNRNPH2;HNRNPH3	849.235	874.379	1095.08	1155.81	1603.33	1382.78	1782.41	1942.92	960.63	2083.01	1591.64	1584.86	1769.47	1698.61	1495.78	1576.54	2810.09	1540.15	2095.64	1942.74	1581.73	1319.01	2533.49	2265.59	1653.82	1962.45	1744.96	1717.25	2036.05	1234.99	705.092	1543.36	2315.06	1709.48	2039.37	2296.97	2118.86	1809.87	2126.39	1548.9	1604.2	1564.96	1652.58	1490.23	1695.07	1692.01	1697.21	1780.24
P31943	HNRNPH1	9056.65	4739.19	5587.44	5269.94	7733.31	4166.74	5077.89	3231.28	5529.06	6841.31	4360.24	6230.68	3259.57	5247.42	5526.67	5935.69	3759.27	6184.44	6156.02	6433.89	7688.63	5743.89	5347.42	7910	10305	4726.16	6717.07	3485.14	5161.97	3537.26	4915.85	4733.28	7245.32	4332.52	4911.12	7928.58	4282.75	5749.32	5071.87	7637.28	5399.79	5932.04	7206.94	6137.51	7591.6	6174.92	6807.31	7717.25
P31943;P52597;P55795	HNRNPF;HNRNPH1;HNRNPH2	6208.07	7763.94	5267.75	4175.47	6398.37	5270.06	5013.69	5018.3	4894.77	5794.04	5995.66	5865.91	5508.88	3653.25	6080.69	1938.54	2761.53	2283.7	5202.87	7741.76	6547.88	5604.92	4834.24	5922.86	5426.65	5185.24	4559.61	1364.77	2671.11	888.589	6080.1	4125.58	6184.02	5171.34	5379.96	3628.98	6462.18	4690.53	4267.4	6323.61	3306.68	4153.89	4101.61	4928.41	5326.57	5748.95	4260.17	5303.05
P31943;P55795	HNRNPH1;HNRNPH2	4765.79	3516.35	3085.86	3978	3767.44	1552.61	3434.37	4238.95	3863.08	4403.37	3134.16	3601.64	3191.32	4336.34	4185.35	2685.26	2690.47	2981.19	2613.03	4147.34	6271.31	3393.34	4182.12	3149.41	2786.13	3416.08	5863.19	2259.47	3070.27	3142.61	3312.47	2968.41	2931.06	4821.39	4206.49	4144.86	3138.89	3678.08	3965.42	4098.17	1911.52	5138.26	3871.4	4093.73	3920.69	3880.06	4181.99	4883.59
P31946	YWHAB	4556.77	2974.24	2348.11	3618.09	4339.26	3605.04	3732.25	3033.56	4997.51	3605.53	2625.65	1653.93	3067.7	2219.12	1585.77	2820.4	2547.25	2651.75	2230.56	3014.68	2876.12	1685.64	3415.49	2377.77	2653.74	3224.92	3229.6	5511.14	5197.55	5239.79	4777.34	4536.54	4583.04	3743.71	4490.01	4402.48	4330.46	3979.39	3661.23	4993.7	3963.09	3633.21	1842.55	3136.63	2866.42	3018.05	3421.02	2160
P31946;P61981	YWHAB;YWHAG	561.126	0	154.782	429.034	337.256	0	585.977	190.987	0	317.002	0	0	358.173	0	0	311.299	197.478	178.133	565.835	507.224	461.236	0	651.065	0	233.422	0	180.513	413.098	599.787	307.24	675.907	647.215	585.01	218.91	0	316.937	631.248	426.198	525.331	340.322	564.555	119.545	419.927	195.056	275.23	0	412.771	531.034
P31947	SFN	3681.58	2991.62	2770.64	1518.84	3133.58	3116.97	2713.94	2178.12	2743.24	2356.35	2716.92	2086.36	1792.74	1568.51	2541.19	2630.01	1904.08	2359.66	3140.88	2019.92	2219.62	3640.92	2756.25	1850.04	2743.85	1614.51	2482.13	4270.23	5492.6	3275.59	3096.71	3794.77	3730.94	2464.63	3166.4	3282.38	3449.66	3054.42	2783.21	1286.57	2856.26	2018.59	3241.21	2989.18	2289.18	2399.41	2748.4	1768.05
P31948	STIP1	10811	12855.3	12388.5	17716.7	18118.3	13933.8	13397.7	15328.7	17572.2	9284.9	11437.1	10925.8	11935.7	13730.4	13922.3	11087.1	11845	10518.2	15081.8	14757.1	16115	16615	19626.7	14805.6	12286.5	13896.5	11525.6	15968.3	18434.3	17552.8	15911.3	17154.5	16937	15935	12127.6	15657.1	15002.6	16146.7	14639.4	17764.1	17126.2	15236.4	13047.4	13892.6	10084.3	12955	12023.4	12724.2
P31949	S100A11	1823.33	1804.25	721.833	2793	1842.05	596.393	1126.82	879.857	746.457	1300.78	786.807	624.253	538.641	822.759	854.66	745.873	436.397	0	981.578	1109.74	810.847	2526.34	683.435	1473.97	950.737	1001.93	784.573	2204.45	1504.81	776.415	1380.24	1227.26	997.164	1727.46	609.378	1398.33	782.105	440.02	657.402	1328.44	678.532	1417.84	785.131	1268.76	977.97	1649.76	1061.3	629.5
P32119	PRDX2	2761.92	1465.7	2065.48	1568.4	1520.46	2449.1	1448.82	1965.98	1210.29	1282.16	0	789.465	1558.91	874.561	943.261	1018.79	1148.15	1376.03	1134.6	746.191	2001.1	2318.98	1809.25	1731.76	1145.81	1044.55	1489.89	2750.92	3191.33	2882.95	1561.05	2464.29	1460.46	1018.6	1751.01	2476.34	1700.4	1974.32	1547.26	1095.32	1581.6	1448.96	861.755	1218.77	990.635	738.334	1348.27	1555.55
P32119;Q06830	PRDX1;PRDX2	9002.74	7916.81	8694.88	10642.7	9583.28	8341.17	9456.7	10889.9	8793.89	6196.05	5150.82	4479.7	5620.39	6146.85	5175.06	5964.2	5421.67	6601.93	5645.38	6662.01	6293.11	7430.71	8657.29	6832.7	6767.59	8810.18	6836.74	14630.5	10921.1	12959.8	11238.5	9985.95	9788.74	9000.63	9817.96	8896.03	9961.89	7797.89	9269.03	10808.9	9865.87	7591.73	7129.01	5852.98	5407.4	6187.63	6716.7	6485.42
P32322	PYCR1	1658.85	1480.79	2153.83	2004.22	643.683	1854.55	1602.91	1811.76	2392.01	3274.21	2983.04	2456.99	2560.7	2678.35	2047.62	3322.94	2512.35	3583.23	2258.52	2475.36	934.532	2907.22	2010.88	1945.97	3271.54	1568.07	2321.66	2514.89	2180.65	1885.68	2520.78	2778.15	2837.95	2700.4	1884.91	1736.58	2650.13	2379.95	2151.28	1721.24	2279.7	1572.9	1661.86	3669.26	2821.88	2370.89	2462.32	2922.61
P32322;Q96C36	PYCR1;PYCR2	810.823	1417.05	1475.59	644.726	722.113	1062.91	1051.09	1280.6	485.032	1764.02	1375.4	1411.99	1660.21	918.694	1066.79	731.081	444.591	843.631	969.387	1210.39	1795.44	1559.82	1343.02	1038.87	1354.18	1486.3	1394.63	191.745	361.637	492.49	494.642	857.424	365.468	204.61	471.629	374.662	611.524	583.219	1264.77	1092.24	835.494	726.934	778.008	801.033	1518.13	746.039	934.354	899.236
P32969	RPL9	3179.44	2607.79	4932.4	3235.39	4220.23	2313.22	2310.26	3332.03	3685.32	3476.13	3063.65	2290.06	3762.32	2461.27	2845.91	1237.76	1740.52	1804.72	2768.48	3091.63	3226.25	2852.63	2547.74	3457.19	3897.94	4549.49	3353.31	0	1943.55	1374.82	2639.72	2775.16	2295.43	2371.24	2555.84	2088.54	1932.65	2596.06	3561.77	3150.99	3425.06	2592.92	3663.52	3229.78	3250.85	4208.08	4941.39	3316.61
P32970	CD70	0	325.6	0	324.707	454.21	0	0	370.955	526.798	318.003	671.354	752.703	876.288	435.68	539.07	327.807	532.24	275.205	0	0	1214.67	0	644.776	672.979	1124.07	0	545.549	236.861	0	183.742	0	0	746.711	0	0	0	401.492	0	0	0	0	0	592.456	1784.11	772.174	595.337	735.656	492.149
P33176	KIF5B	1954.14	2318.46	3264	2523.28	2251.77	3314.55	2943.25	2361.23	2748.24	2321.87	1396.49	1316.04	1796.81	2118.37	2600.69	2988.83	1300.43	1927.15	2509.16	1220.42	2007.53	2504.47	2347.94	4300.54	2125.33	2414.38	1306.74	3503.58	2114.42	4261.78	3080.68	2465.35	2466.97	2039.44	2306.95	2510.03	2797.26	1874.99	3526.62	2568.14	2547.04	2485.65	1659.42	2120.66	1684.28	3236.47	2199.09	2716.83
P33240	CSTF2	966.688	883.824	664.971	1327.59	761.265	1014.94	881.993	813.335	549.539	1053.6	1093.74	1167.16	1490.16	835.235	1348.12	1468.32	1221.1	1230.77	733.068	605.084	921.725	557.387	938.131	942	0	258.301	0	970.667	0	1285.08	659.036	1212.82	957.179	1293.03	1046.24	1172.04	966.507	984.486	680.631	311.976	1192.06	624.126	0	1026.96	576.636	878.776	812.404	945.296
P33316	DUT	2160.96	1784.58	2738.82	1786.08	2198.13	1434.69	689.471	1429.2	1222.26	1271.02	1310.08	2024.56	986.184	1275.94	1640.35	1125.98	1039.02	1655.66	2138.45	2028.01	3176.45	1557.74	1602.8	926.659	2216.42	2040.98	1241.09	1369.29	2326.2	2861.53	1911.11	1599.1	2277.43	1865.64	2764.83	1931.6	1767.12	1590.66	1635.11	2102.14	2393.55	1566.42	966.273	1445.05	1366.12	2659.69	1927.62	1018.94
P33991	MCM4	4297.08	2968.16	4381.08	2839.41	1936.39	3333.69	2982.54	2470	2674.42	1828.98	2980.78	2719.32	2890.79	2373.4	2244.63	2324.87	1433.69	1535.08	4536.97	4553	2232.53	3527.23	2895.24	4929.36	2125.83	3837.72	4203.16	3722.91	2736.67	2530.12	2322.52	3355.12	3345.55	3079.3	4091.91	3236.26	3040.08	3392.19	4447.05	4048.71	2010.8	4486.07	2749.65	3047.25	2789.24	4274.1	2893.25	3469.91
P33992	MCM5	7737.12	8273.69	9031.72	9917.47	6610.34	6865.78	8003.86	9272.01	7691.45	6609.28	6694.28	5003.57	6989.29	6591.97	7991.65	5710.09	4936.19	4810.28	8631.54	9485.65	10861.8	7775.74	9369.69	12504.1	8794.05	10255.8	10343.5	6601.59	6729.51	9648.03	10640.6	9023.23	5153.5	7610.27	7372.09	8081.67	5350.19	6616.64	7160.91	8073.48	8542.59	8963.21	6848.87	7724.52	6827.2	7022.84	7270.78	8583.23
P33993	MCM7	7671.07	7634.88	8473.73	7417.73	8743.51	6998.81	6582.72	8382.96	8612.78	6333.58	5506.39	6280.26	7084.93	5789.98	7561.89	6258.18	4902.28	7002.77	8216.56	7561.48	9967.41	8930.21	6913.78	12490.8	8201.22	7819.54	8892.18	10521.1	7710.34	7200.74	8320.35	6928.9	8390.26	5687.8	7104.23	6886.43	7518.49	7855.49	7648.09	11346.9	8000.88	6441.77	9373.84	8453.11	6999.64	8081.6	8876.6	6482.15
P34897	SHMT2	10020.6	10648.4	12823.9	13625.4	12051.6	11961.7	10464.7	12614.4	10016.1	18702.3	18515	16559.2	16979.2	14160.8	16391.6	16086.3	13877.5	13125.3	14774.4	12193.8	17350.8	13591.7	14950.5	16873	14766.1	9495.21	14858.4	10910.2	7273.02	8933.78	6992.68	11873.4	10024.4	11541.1	10895.3	9441.89	9096.17	9217.72	10962.4	12637.6	13646.9	13469.9	16329.6	14432.5	13658.7	12394.1	15157.4	13534.4
P34932	HSPA4	10658.4	9451.46	11169.1	11223.2	10615.9	9563.34	11666.7	12316.5	10297.7	10654.7	8858.39	9696.45	9755	8272.24	8787.74	8494.97	10126.4	7574.68	12988.6	13079.1	12155	12559.9	8514.18	10981.4	10311.7	10884.9	12830.6	10933.3	14088.5	13111.9	12041.1	15672.8	11861	12574.2	10301.6	11063.7	13611	11336	13000.8	11726.8	16599	14058.2	10073	10031.1	10258.8	11001.8	11968.3	13561.6
P34932;Q92598	HSPA4;HSPH1	864.33	634.386	1120.88	1119.48	807.788	791.803	1072.51	678.249	1180.25	1312.01	544.376	886.922	698.327	1049.94	544.745	814.8	991.617	1061.79	1183.61	743.466	847.614	1008.13	644.777	529.237	1047.92	1397.53	663.217	510.381	983.478	969.92	640.576	1662.85	1060.91	1354.17	1450.16	701.402	880.732	1060.18	1085.13	1541.64	836.754	1648.28	1025.41	862.149	1250.55	692.321	797.158	883.438
P35052	GPC1	3304.79	2812.9	5371.73	3150.3	4091.24	5348	4489.66	3106.85	2345.89	4585.9	5094.84	5059.91	5324.41	4816.38	5798.64	4704.17	4950.22	5724.03	4805.31	5242.59	3701.78	5214.26	5676.2	5357.95	6437.93	4120.49	5161.9	2786.91	2469.21	2225.14	4195.11	2659.86	2860.77	2647.97	3809.73	3863.37	2857.28	2645.32	3342.53	4138.54	2814.41	3964.93	5343.29	4683.65	6982.64	6037.97	5895.66	4320.14
P35080	PFN2	344.457	984.143	1754.77	694.002	903.326	837.485	1140.22	1393.81	1052.06	645.073	862.816	563.188	1160.2	1060.33	391.533	1509.2	795.583	0	499.21	477.456	812.548	829.178	0	972.128	0	544.044	649.498	2162.69	1469.33	848.887	518.145	787.023	926.628	940.2	1439.34	874.038	892.545	1523.63	658.125	1077.85	848.043	1511.27	1096.87	142.157	779.045	934.467	507.306	923.008
P35221	CTNNA1	4395.63	3378.43	3982.5	4763.29	5201.4	4213.62	4815.38	4387.16	4422.88	6515.4	7250.73	5968.65	6249.93	4606.09	6875.96	6484.26	6206.18	7442.83	5834.73	4775.91	6034.28	6029.67	6392.17	5910.85	5656.84	4275.24	4411.05	5139.79	7693	5685.21	4600.6	4329.45	4657.61	3516.33	6820.31	6385.68	4523.16	5297.67	4803.96	3856.09	5367.84	3377.03	3872.3	5533.91	4241.3	4888.67	5844.95	6478.02
P35222	CTNNB1	1714.63	1479.67	1277.51	1263.97	1152.39	1348.7	1043.05	984.769	785.849	1224.69	1864.05	1155.01	1369.13	1036.44	1352.51	1836.96	1362.04	1582.84	625.93	593.954	1425.84	1985.5	2139.17	1122.42	1922.56	2138.27	1830.37	1752.48	2762.38	1416.13	1055.82	629.728	709.773	1550.15	1371.63	879.505	993.885	1388.39	1466.91	1085.05	1093.75	1554.57	1703.7	1714.98	1085.28	1043.6	1329.29	1521.01
P35232	PHB	21212.4	17823.9	24357.2	23639.9	21016.9	21389.7	23086.4	24925.8	23764.6	32589.5	29332.7	32032.1	31085.6	27839.8	31310.8	27058.7	29860.6	32173.8	24912.3	26676.6	23345.7	22779	25549.6	24285.3	23016.7	25005.3	24283.4	17020.2	24164.1	22518.8	22660.4	21040	20676.4	20906.2	17436.8	23867.7	22005.3	22538.7	21321.9	18495.5	25578	22070.3	22907.3	24713.3	25524.5	25238	26038.9	22274.4
P35241	RDX	587.756	575.936	412.222	543.575	1236.58	731.734	586.828	848.268	0	695.571	0	469.185	893.751	318.332	430.446	0	128.855	433.535	367.407	555.676	968.967	0	0	381.812	376.336	600.006	600.992	472.57	0	383.039	273.254	757.926	645.469	951.544	827.782	341.146	746.365	373.808	612.044	1285.05	826.766	704.39	764.134	395.717	542.698	605.405	559.154	1240.68
P35244	RPA3	572.931	884.614	449.513	1010.87	472.181	1201.43	889.228	620.55	642.155	0	0	261.839	439.999	539.426	368.512	182.981	239.133	425.532	747.853	860.401	512.694	462.113	644.958	703.41	470.65	297.815	759.972	0	747.153	0	351.31	856.408	789.139	394.888	406.015	0	480.721	322.873	773.144	492.523	814.087	562.914	0	853.287	91.9233	1103.72	633.846	455.561
P35249	RFC4	3259.85	4269.25	2616.97	3292.96	3005.35	2668.73	1939.61	2273.96	2929.21	2961.39	2244.49	2911.68	2183.94	2312.08	3124.89	3300.47	2358.14	2485.75	2383.64	2362.12	3381.41	3895.24	3111.56	2338.68	1777.79	2634.94	2861.65	2925.72	3193.08	3085.21	3053.02	2731.71	3847.53	2582.85	2756.66	1653.04	1979.99	2739.26	2289.43	2143.96	3900.43	2905.13	2926.08	2854.11	2991.79	2512.38	3632.24	3086.96
P35250	RFC2	1375.43	757.649	1195.05	1645.8	1163.87	1256.29	698.17	703.648	2498.11	1402.2	739.262	571.502	1396.04	1547.72	835.171	1545.15	1502.1	997.651	1871.87	1011.93	1083.66	836.788	862.701	1141.88	2137.75	1030.3	1415.09	1454.29	650.939	1235.77	2088.07	660.619	1427.41	1419.91	1655.34	1401.13	996.674	1299.47	997.013	1482.64	935.998	811.595	866.786	1485.42	991.494	1414.13	1005.18	1064.27
P35251	RFC1	0	257.935	0	262.805	295.256	0	181.449	0	0	394.112	250.707	397.837	289.728	218.541	140.608	183.421	145.209	148.787	271.919	200.049	105.43	0	0	154.193	0	0	0	0	0	268.346	215.189	241.503	49.6393	0	0	168.354	0	277.222	444.88	0	218.298	294.942	240.708	134.105	210.064	0	129.789	0
P35268	RPL22	9505.85	9812.52	8993.36	9239.26	7607.24	9671.21	10378.6	7974.32	8680.15	7062.8	8604.34	6921.16	6859.65	6493.74	7703.63	8076.92	8831.84	7529.62	7494.91	8428.4	8672.01	8364.46	8783.68	9427.77	8956.81	9175.35	8412.76	9307	9111.72	10966.4	10728.9	9618.7	8383.11	9462.09	9467.91	10027.6	8748.69	9774.23	10350.8	8368.85	8229.86	8759.72	7631.58	8010.45	6705.94	10370.3	8753.76	8391.87
P35269	GTF2F1	345.732	0	0	167.628	141.431	282.582	0	0	0	0	0	0	635.251	0	0	0	0	0	0	0	0	0	0	0	374.138	118.366	0	0	0	421.703	0	0	319.456	0	0	0	0	354.182	0	0	0	0	0	0	0	0	0	0
P35270	SPR	772.351	379.927	477.007	814.184	815.726	917.053	1056.02	119.063	0	357.37	325.645	0	413.698	573.22	493.702	933.938	583.435	160.323	341.055	641.165	811.701	569.512	634.105	342.392	1192.22	344.372	0	802.153	214.878	0	0	546.451	649.988	563.791	350.133	94.5794	132.04	272.217	0	420.265	339.637	138.404	514.439	438.668	574.852	327.996	551.367	578.572
P35527	KRT9	0	0	0	918.3	325.72	807.486	0	479.011	0	657.882	375.595	851.429	876.067	0	0	866.543	780.538	583.775	305.109	0	514.649	155.043	0	0	2013.4	1185.69	884.876	929.561	1211.55	678.796	376.552	1229.5	1835.07	1048.26	753.625	876.335	0	0	0	0	0	348.311	1269.31	847.917	1475.64	409.345	835.764	613.408
P35579	MYH9	27972.3	24660.9	25178.1	29665	26962.3	22066.7	29130.2	26817.2	30162.2	19911.3	22498.2	18761.1	22683	19457	20690.1	22122	21889.8	22586.8	25104	24348.5	24438.2	30163.6	21458.1	29035.7	24209.3	25357.4	26849.2	27397.1	25847.5	33600.7	32347.9	29461.7	29782.3	22453.1	31028.9	25060.6	25468.4	29149.4	29587.5	30154.6	24743.3	31071.2	22746	23495.5	20536.2	23889.2	28244.7	26090.1
P35579;P35580	MYH10;MYH9	5103.27	3578.62	3852.02	4937.31	4854.22	2650.56	6198.56	4032.87	4723.14	2418.89	1580.93	2190.33	2671.45	2679.38	3047.98	1397.56	608.536	0	3533.6	2750.79	2710.57	3562.22	2908.85	4046.73	3629.91	4498.93	5054.68	582.249	1138.69	0	3806.98	3591.99	2696.15	2954.75	2812.15	2105.84	3387.87	2527.59	3432.96	4596.15	2700.33	3216.14	2803.98	2695.93	2975.34	3982.56	2845.96	4056.81
P35579;P35580;P35749;Q7Z406	MYH10;MYH11;MYH14;MYH9	1107.16	822.407	424.361	495.852	577.961	694.26	725.203	555.821	835.331	0	793.305	410.174	770.411	12.909	285.991	221.682	209.094	437.326	688.092	152.862	305.479	828.429	150.972	40.8362	667.156	743.822	712.692	0	308.714	382.545	344.099	244.505	257.669	486.223	331.838	779.819	615.004	547.801	451.18	539.573	68.049	190.791	303.824	657.99	495.852	608.766	331.163	623.388
P35579;P35580;Q7Z406	MYH10;MYH14;MYH9	1782.55	1130.54	1603.73	994.278	1459.54	2261.97	1859.5	1335.7	1871.26	1328.73	1106.24	1520.76	1677.3	1388.83	1318.77	1193.83	2036.17	2315.2	794.722	1504.43	1803.63	2442.9	951.871	1905.88	1067.49	1780.91	1103.85	1364.36	2557.73	1737.74	1887.07	1077.4	2651.45	2340.57	2410.89	2170.73	1921.47	1654.26	1783.24	2329.89	1738.64	1749.78	2274.3	2549.87	2135.74	1951.64	1257.02	1632.92
P35579;P35749;Q7Z406	MYH11;MYH14;MYH9	1497.07	1171.93	1033.76	828.83	842.185	811.894	696.158	655.05	1741.36	348.109	831.709	1453.23	873.487	776.575	815.898	907.082	485.571	366.881	836.954	509.417	1231.52	773.022	524.181	570.502	888.332	677.593	616.167	322.76	439.793	650.84	445.189	736.077	621.151	755.025	2023.68	704.563	852.423	615.544	1189.14	388.644	460.551	1080.97	476.4	740.997	745.419	392.373	904.37	843.661
P35580	MYH10	536.276	212.348	251.709	289.854	461.691	305.707	396.979	567.828	332.785	0	0	256.353	305.087	173.982	406.531	406.677	0	209.175	354.022	0	351.36	218.577	136.63	0	196.265	327.208	239.785	101.302	503.488	1403.09	336.645	167.873	125.944	0	267.838	862.097	0	765.293	339.261	389.012	224.408	429.845	174.122	877.754	409.408	413.435	423.486	375.199
P35580;P35749	MYH10;MYH11	0	0	491.543	564.883	636.923	582.568	1281.62	654.975	550.08	361.354	882.048	470.869	0	463.168	625.791	536.764	391.511	298.221	148.803	614.942	373.768	0	0	529.091	252.491	454.481	0	634.146	647.826	300.207	0	485.859	302.663	446.221	0	648.594	0	0	311.229	0	931.209	0	654.044	0	304.126	0	500.403	525.445
P35606	COPB2	1989.36	3995.87	4026.3	3370.68	2967.02	4838.79	3197.76	2840.71	3000.34	3800.66	3311.35	1444.04	3196.35	3366.79	3577.01	3007.35	3287.11	2550.06	2627.73	3599.34	4463.61	4013.72	2949.1	3655.45	3093.46	3220.84	3499.8	4041.89	4900.8	4210.67	3571.26	2978.97	4528.89	2772.95	3646.52	4206.68	2089.66	4458.82	3240.42	3879.78	3893.84	2463.16	2937.04	3536.58	2792.08	2948.98	4564.72	2684.96
P35611	ADD1	0	637.444	91.7624	324.001	0	0	0	126.197	0	350.905	0	119.745	505.689	299.919	728.483	709.023	362.443	326.15	449.466	0	0	667.972	0	760.41	896.036	0	412.641	0	0	529.247	822.917	298.878	480.449	350.798	0	391.233	349.172	315.304	433.884	0	0	0	469.429	483.809	448.653	340.227	1012.26	0
P35613	BSG	3611.07	2221.28	2790.65	4021.49	2930.5	3536.38	3326.57	2963.57	3289.53	2406.93	4120.09	4950.92	3719.44	5867.12	5928.43	6389.58	4957.25	5295.66	3881.27	4307.93	5405.32	3537.65	2766.35	4645.55	5541.39	2793.92	4002.65	5197.58	3097.68	1549.67	2685.55	3861.85	4407.1	2498.42	3375.25	3233.53	2544.35	3954.21	4096.51	3969.37	4640.54	3883.88	2989.31	4828.85	2903.3	4001.84	3943.13	3945.63
P35637	FUS	4073.48	4300.07	4039.04	3863.52	4321.97	4487.03	5048.69	3508.23	3931.68	3202.86	2765.12	2789.91	4556.82	4878.65	2812.95	4621.96	3461.86	4197.67	2880.18	4153.49	5453.17	5285.59	4790.03	5735.41	4537.22	1669.38	4922.83	4373.53	3510.46	4003.85	4287.57	4434	3397.44	5065.8	4957.28	4594.17	4072.73	4339.52	3644.12	3761.06	3523.65	4275.03	3895.94	4298.32	3506.16	5753.29	4597.49	2693.94
P35637;Q92804	FUS;TAF15	5868.55	5038.51	6272.7	5360.41	6508.7	6294	6725.04	5992.77	6860.09	4885.33	4499.74	5994.97	5291.08	5987.43	7057.22	4403.83	5047.12	5750.59	5316.03	5924.82	5407.4	6474.15	6273.17	5608.64	6345.08	5528.49	6096.18	5690.8	5330.96	5530.02	6565.39	6111.71	5533.93	6603.06	6115.98	6260.34	6260.18	6129.24	5852.3	7172.09	5912.85	6300.15	6785.6	6765.57	6054.92	5409.33	5808.44	6398.03
P35658	NUP214	690.078	1223.23	507.884	748.311	281.177	692.845	340.606	356.818	569.779	525.885	699.545	133.797	658.922	614.915	687.54	555.347	826.372	472.569	601.689	755.551	550.884	1062.67	557.983	407.075	0	666.494	1250.87	393.948	995.425	1015.6	494.434	1054.79	610.145	500.511	239.491	911.466	763.091	787.836	852.639	992.308	908.932	0	708.124	348.787	941.431	989.12	550.731	859.78
P35659	DEK	4116.08	2243.34	3408.59	4571	4519.72	2679.77	3246.71	3216.73	3208.03	2167.91	3330.96	3395.22	2723.21	3775.24	3026.84	2578.29	3333.63	3629.19	3887.63	2449.99	2781.62	4123.97	3392.92	3751.68	3318.18	2581.91	3877.76	2768.46	2315.05	3150.61	2894.57	3177.02	2433.04	2799.37	2271.95	1622.59	3297.6	2474.85	2611.92	2759.82	4130.61	3393.29	2845.59	2743.49	4216.94	4467.55	3892.7	3076.61
P35908	KRT2	0	0	0	0	0	0	0	0	0	0	0	0	0	0	0	0	0	0	0	0	0	0	0	0	0	0	0	408.868	0	81.3284	0	0	0	0	0	0	0	0	0	0	0	0	0	0	0	0	0	0
P35998	PSMC2	2962.12	5289.11	2581.56	3173.42	2998.53	3660.91	2938.62	3177.64	2795.72	2867.19	4190.91	3333.7	2895.73	3640.09	3021.26	2798.83	2861.9	3117.57	2977.56	1958.99	3413.14	1714.89	3808.73	2444.12	3027.72	4319.65	4344.26	3718.98	5572.31	2607.14	3811.1	4467.49	4462.04	3842.71	3281.36	3279.51	3212.13	3687.29	2142.42	2664.56	3322.28	3666.42	2792.41	3116.78	3564.97	3350.35	2535.67	2447.58
P36542	ATP5F1C	5717.36	5442.39	5387.4	6718.14	5797.97	6260.86	3891.05	6031.04	4622.5	6329.17	5654.47	6466.53	7537.26	6904.54	7471.64	5399	5960.28	4607.23	6708.26	6943.16	5652.79	7027.12	6839.37	6184.75	6071.93	6843.85	7050.39	3640.93	2174.29	8094.65	5167.57	3294.96	4851.47	4179.44	3210.78	2380.58	6418.69	3064.49	4890.73	5608.66	3282.78	5729.82	6553.36	5893	5835.1	6184.85	6193.79	6281.74
P36543	ATP6V1E1	293.598	142.163	180.579	157.079	296.461	0	195.836	154.259	0	388.003	159.667	254.48	166.697	0	0	0	648.406	296.222	259.657	184.824	240.279	0	0	0	369.172	0	0	0	0	259.047	470.064	0	218.229	0	117.581	167.726	191.463	0	448.047	266.151	386.873	0	118.274	0	74.2685	0	180.958	601.516
P36551	CPOX	2260.4	2102.1	3325.93	2096.64	2199.36	1433.85	2318.24	2354.7	1143.43	3591.11	3492.76	4074.63	2263.34	2890.26	2921.19	1872.23	1396.73	2257.04	3479.91	2563.09	3974.2	3909.78	2826.71	2467.76	3581.43	3028.45	2975.39	1620.06	1906.97	0	1451.58	2229.71	2185.55	861.311	3369.32	1486.34	1926.17	1345.09	3042.49	2099.37	2038.83	2166.6	2255.77	1657.92	4524.77	2180.8	2601.6	2732.62
P36578	RPL4	23142	26470.9	25371.4	22929.2	24500.4	20455.9	24716.8	22258.7	23635.7	24487.6	21153.9	21934.6	21666.1	21824.5	26030.5	20780.2	21383.3	17549.5	26441.9	27338.5	21700.8	23610.2	22441.8	20046	25650.9	17886.4	23453.5	21973.2	17450.6	19329.8	25640.1	21619.1	21989	20823.6	22458.7	25072	23504.9	18724.1	22183	19761.9	20895.4	22323.6	23288.1	26031.1	22470.9	28745.2	27707.7	24437.7
P36639	NUDT1	0	0	178.717	303.881	333.513	404.662	0	219.107	0	0	0	0	0	0	0	0	0	0	0	0	257.917	153.025	0	0	0	0	0	213.664	539.612	0	0	235.758	0	258.811	0	507.737	0	0	327.101	0	0	411.306	0	0	0	0	0	296.403
P36776	LONP1	0	295.848	880.008	425.473	426.692	970.587	0	595.991	0	545.12	407.374	586.084	666.069	274.442	0	611.905	738.198	767.122	463.706	503.842	669.533	646.898	0	0	898.443	0	584.227	0	0	461.516	0	679.311	402.848	771.314	0	441.997	307.943	324.728	615.78	533.948	948.226	532.91	1183.35	516.687	788.52	492.891	556.228	627.153
P36871	PGM1	0	0	635.548	812.529	302.52	627.682	552.802	559.718	662.485	240.871	0	0	0	260.98	0	745.431	0	0	0	491.775	431.016	0	0	527.342	0	426.414	0	441.05	150.299	662.719	851.826	270.144	357.66	427.001	722.392	227.734	611.479	177.596	428.814	398.198	504.341	370.439	287.688	0	0	631.58	541.815	623.008
P36873	PPP1CC	0	0	717.524	301.55	678.023	438.707	448.504	211.195	444.769	560.345	521.357	623.338	325.535	259.483	546.107	385.026	793.43	502.585	515.956	342.883	489.125	431.39	796.783	731.455	710.751	0	348.037	922.613	805.901	1093.33	350.208	0	508.276	0	0	497.768	0	628.14	462.859	342.418	701.014	0	522.217	0	200.421	561.382	550.098	310.012
P36873;P62136	PPP1CA;PPP1CC	688.718	528.908	524.969	788.908	567.082	0	996.008	647.642	0	440.003	0	434.871	297.351	179.65	531.125	0	0	0	492.266	637.852	422.599	395.347	643.203	0	0	383.344	287.482	235.451	176.408	0	0	783.297	184.048	0	0	258.123	0	0	233.944	709.733	418.376	0	305.994	511.046	0	255.144	548.785	618.527
P36873;P62136;P62140	PPP1CA;PPP1CB;PPP1CC	3077.15	2899.57	3709.03	3408.45	4004.31	3189.6	4387.23	2466.06	4193.87	3058.68	4627.16	3010.39	2545.28	2761.79	4587.12	2519.28	3054.57	2902.29	3558.97	3015.7	5294.42	2888.14	5575.23	3006.1	3517.26	3642.26	4030.19	1456.84	379.257	1834.59	5883.23	2275.92	3755.88	2634.95	3497.37	1672.79	2522.93	2331.16	3067.78	3611.19	2992.87	2719.87	3230.81	3759.49	3039.02	4512.38	4170.95	3394.67
P36957	DLST	2612.8	1954.91	2778.44	2926.62	3471.59	5301.87	3535.16	2178.15	3717.9	3176.34	2367.04	3175.02	2349.44	3833.96	3023.65	3820.68	3761.01	3065.79	3112.9	2882.96	2855.51	4013.53	3032.98	2906.84	3152.15	2563	1347.95	2339.85	1376.96	2503.3	2510.22	3151.8	1933.52	1808.22	2365.9	3140.7	2179.55	1918.95	2831.54	2126.18	3136.54	3398.7	3414.87	2789.32	1985.85	2583.42	2723.68	2944.04
P37108	SRP14	1966.61	1094.95	1202.65	1351.08	930.111	1202.67	930.751	1134.02	1001.61	841.914	970.9	589.234	1127.28	1283.71	1130.32	1429.8	1054.38	657.236	1268.06	1051.43	2561.65	1512.93	889.397	1671.07	1165.82	796.067	1302.87	1664.39	1269.71	1311.68	1128.83	990.97	1152.95	1664.63	1348.13	922.614	778.893	1115.53	678.258	1728.63	1081.75	2132.92	1164.31	711.975	637.717	1724.17	1223.56	1165.57
P37198	NUP62	0	160.507	0	466.547	0	0	192.776	183.641	0	0	0	495	0	0	457.358	0	0	304.227	0	0	0	0	0	0	0	0	0	0	0	0	0	0	0	125.406	237.773	164.459	351.596	0	0	0	0	86.9421	0	0	104.85	0	0	0
P37268	FDFT1	0	0	643.615	692.63	559.94	0	1278.88	820.916	455.185	1063.28	1137.9	817.54	1071.3	549.243	836.346	0	935.599	415.368	1185.21	679.309	477.268	1391.05	97.0661	850.759	1240.58	699.337	486.497	458.009	752.152	1071.47	0	0	1118.39	392.675	0	313.122	0	485.904	905.336	0	1203.78	678.682	679.764	896.214	929.578	1222.75	860.551	1407.45
P37802	TAGLN2	13201.8	12155.7	13165.4	12438.8	14263.1	15841.8	17146	14574.3	12896.4	7157.61	8067.52	7600.84	10385.4	8553.97	7051.81	8357.58	6348.24	7029.79	13253.5	11752.4	15033.8	9502.54	11424.1	12652.8	11964	8140.47	12706.7	17077	15533.7	18505.6	15674.3	15197.9	13959.5	16713	12546.2	13415.9	14303.2	12262.9	14109	15349.6	12344.2	16041.9	6487.85	8431.06	10597.2	10242.4	11680.6	12094.1
P37837	TALDO1	3443.1	2803.49	3661.99	2304.4	2224.08	3028.6	2863.57	2680.78	2590.52	1822.03	1337.82	1797.33	1560.25	1646.03	1462.16	1317.24	1151.15	1690.92	2483.24	1894.94	2483.03	4105.13	2969.21	1763.23	1950.25	1438.54	2356.28	2656.96	2707.51	2916.14	2953.11	3227.82	2482.1	3225.29	2204.16	2542.12	3022.44	2393.16	2292.42	2382.53	3197.45	2457.84	2864.78	1395.62	1918.79	2254.39	2392.65	1531.97
P38117	ETFB	3023.08	3797.04	2259.08	3189.29	2832.28	3178.42	3650.06	2655.58	3217.92	3315.38	2886.46	2776.79	3089.61	2139.24	2505.56	4640.94	3164.6	3725.37	3102.82	2015.99	2998.64	3622.67	1876.42	2904.17	2795.37	2842.3	2747.04	2979.09	3309.82	3183.09	3417.22	2383.78	2842.66	1466.27	3885.76	3122.91	3026.96	2654.01	3083.53	1426.89	1673.7	2572.22	3373.88	3485.44	3147.28	3051.78	3389	2875.76
P38159	RBMX	4915.35	6935.15	7158.33	5629.71	5387.62	6836.03	5113.59	4512.64	5724.64	6107.68	7057.48	9155.48	6978.02	6854.26	7173.99	6749.42	4116.36	6784.44	5969.52	7498.21	7615.76	3999.83	8333.66	8575.98	5111.13	6167.3	5865.55	6054.5	4899.23	3722.67	5314.84	4820.77	5068.81	4692.57	4862.96	5934.18	5544.78	4811.22	6043.68	6265.63	6358.99	9316.07	6654.95	8486.15	5615.29	8286.52	5340.91	7248.84
P38432	COIL	0	0	392.012	800.82	178.355	0	0	0	234.696	589.207	265.289	351.011	187.59	544.762	493.464	0	262.289	231.045	378.621	748.737	368.365	0	0	151.398	204.155	577.592	439.383	196.098	267.62	0	0	0	0	0	0	0	0	0	111.414	702.588	636.428	396.233	353.131	0	296.442	340.506	480.434	0
P38606	ATP6V1A	991.067	931.965	1056.39	896.073	1361.94	541.366	729.936	586.832	0	1418.01	1033.12	1118.34	601.798	600.298	446.938	390.943	530.243	220.58	1116.7	683.691	944.184	927.065	928.992	963.64	1005.1	1131.15	603.382	595.41	0	961.389	387.507	748.461	675.097	756.812	262.761	236.484	500.141	299.946	785.717	393.616	484.235	954.449	515.754	0	342.304	487.659	0	815.121
P38646	HSPA9	31903.6	31466.2	31036.2	30091.4	30856.6	23948.3	30954.7	27612.9	23754.4	40034.1	42864.4	34996.5	39604.3	37446.9	38347.2	38095.8	47613.4	41154.5	38146.8	32531.9	38140.9	35784.8	33845.8	31767.4	35033.3	29380.5	35310	23638.7	27324.8	28600.2	28094.8	25412.5	25506.7	27724.2	25731.8	30372.8	27223.7	23358.5	28773.1	30388.6	31488.2	25188	31373.2	32280.7	28097.7	32046.8	33655.2	29825.5
P38919	EIF4A3	7959.72	6134.2	7595.66	6497.57	8852.91	8172.33	7584.31	7071.61	8411.69	6395.87	10168.2	9125.64	8244.2	7076.32	7709.18	8155.32	4331.53	6909.71	7244.84	7969.21	7651.98	7211.69	8325.64	8943.48	6748.47	6555.78	5867.65	6128.29	6861.42	5060.98	5520.96	5564.25	5347.27	6065.08	7982.53	6848.45	4935.91	4774.29	8280.15	7094.97	7860.37	9287.06	7107.24	6424.58	7978.68	6792.58	7289.03	7089.96
P38919;P60842;Q14240	EIF4A1;EIF4A2;EIF4A3	2424.79	1469.01	1317.55	1413.89	1698.24	930.871	1689.01	2396.66	2573.57	1391.17	1818.25	1542.76	1534.61	2214.13	1177.96	741.201	635.197	661.172	1340.28	2123.46	1702.86	1441.01	1308.78	1830.74	978.285	1374.37	1505.87	332.042	1555.86	1158.06	1666.46	1383.26	1960.36	1210.37	989.779	1313.07	1714.49	1254.08	1547.61	2880.69	1671.11	2610.05	1359.92	2147.51	1978.85	1405.85	2307.27	2159.12
P39019	RPS19	5793.5	4849.82	5247.94	6268.87	3749.75	7207.31	8940.14	8760.37	5880.12	6296.3	7299.23	6023.46	5874.08	7972.27	5421.66	5130.74	6658.32	6003.2	6199.16	6961.29	6969.39	6510.43	5662.02	8102.29	6316.49	6061.5	7935.85	8015.69	5932.39	5616.66	7763.25	7291.68	9489.4	6984.2	9485.26	7531.12	6531.89	7343.01	7478.32	6570.91	7054.39	7190.26	6377.36	6233.03	5701.37	6263.12	9559.98	6039.54
P39023	RPL3	4836.92	5350.51	5252.49	4705.77	4411.56	4639.18	5375.29	3645.14	6617.8	4679.35	4511.66	4757.35	4141.15	4368.46	5263.81	1850.18	5135.84	3886.4	4489.07	5677.35	5009.17	5748.65	7151.6	5878.13	3555.74	4304.32	5901.94	5494.79	3584.42	4748.29	6094.69	3632.78	8257.47	4607.89	4166.66	3817.15	5778.81	4288.08	3734.71	5959.28	3547.89	4178.29	4523.02	4638.82	5404.96	6652.06	4071.22	4360.7
P39656	DDOST	7738.01	9953.26	10766.6	11710.8	9643.7	11646.5	9889.04	7689.99	6408.76	10231.3	10343.5	10934.3	11924.1	9044.98	10706.5	5754.23	8423.32	10316.6	9074.31	8389.63	9103.72	12467.7	12225.2	9237.91	9852.33	10511.9	8231.98	8245.88	5310.92	5908.41	7892.62	6955.77	5715.3	5074.78	5751.58	6229.48	7322.06	5690.79	8557.74	6563.73	9220.67	9970.66	8753.9	10228.2	8286.9	8151.08	10611.7	7681.89
P39687	ANP32A	2883.67	2367.36	2781.21	2882.42	3771.25	3044.63	3518.29	2727.01	3721.19	2119	3216.88	1972.85	2284.29	2233.08	2176.15	2142.82	2040.31	3033.19	2413.24	2162.18	2164.53	2584.99	2279.47	2820.9	3495.77	2788.45	2653.87	5259.09	3414.76	4450.54	3769.11	3157.3	4213.91	4698.15	4223.64	4302.41	4417.81	5572.9	3213.45	2940.99	4085.58	3238.64	2472.16	3321.31	2588.5	2910.34	2273.44	3092.59
P39687;Q92688	ANP32A;ANP32B	670.885	0	1229.23	1433.64	1215.76	979.716	1913.99	1045.53	0	322.003	545.633	394.069	0	890.724	0	81.3624	0	256.192	650.225	851.86	0	346.827	0	236.849	0	301.297	112.32	0	1037.87	150.609	479.279	1502.44	819.016	651.232	1045.16	881.11	0	466.339	1056.93	0	436.019	623.086	465.502	0	252.295	0	392.666	0
P39748	FEN1	4097.43	3657.68	2798.28	1492.33	3176.43	2432.13	2763.74	3645.84	2407.63	2587.33	2931.31	2892.65	2631.99	2773.45	2004.08	1644.77	2682.73	2479.02	2262.13	2929.52	3845.73	3038.14	5046.4	2968.5	3484.82	4431.07	2401.53	4918.66	3574.78	5765.14	3235	5075.11	4240.65	3806.31	2418.85	3204.52	3445.1	3551.67	2729.09	3079.58	3225.42	3235.66	2303.52	3489.87	3072.48	2124.16	2535.59	2121.18
P40222	TXLNA	527.912	342.371	526.504	375.732	596.27	0	0	501.327	612.81	970.51	475.479	300.545	513.764	404.857	709.307	501.256	488.442	535.11	464.988	1204.14	110.436	320.358	720.171	478.975	655.151	0	436.644	632.457	994.566	1352.94	373.666	565.176	1184.2	1544.05	737.351	422.796	837.116	503.548	714.989	532.704	247.984	445.664	512.772	216.653	336.012	0	973.923	0
P40227	CCT6A	9254.21	7582.77	8247.37	7844	9277.04	7070.41	7971.19	9493.85	8769.04	8904.41	6465.32	8782.23	8682.33	8577.16	7432.92	7876.43	9792.91	8180.94	8350.75	8255.99	10655.8	7591.82	9131.21	10591.7	7590.82	9684.93	7613.89	6255.74	9982.6	7787.29	8046.89	9231.58	9648.67	9485.85	7397.37	8431.81	7579.49	8852.34	9835.77	8339.79	7888.19	10185.2	11171.7	9773.56	9613.76	7148.73	10738.6	9036.46
P40227;Q92526	CCT6A;CCT6B	4032.77	5521.11	4236.55	3720.04	7483.5	4480.3	5034.01	6363.86	5575.32	4576.12	6138.69	4088.92	4382.71	6308.26	5062.87	3967.47	5101.97	3689.3	6147.96	5365.77	6212.45	5719.11	4435.42	5244.47	6493.49	5499.5	5098.39	3580.58	3966.5	5369.58	4120.87	4880.29	5467.92	4964.23	6009.77	3846.22	4931.6	3979.38	5883.68	5472.82	4990.19	6063.89	5199.68	6927.08	4459.6	6357.63	5039.29	4654.16
P40261	NNMT	3097.54	4070.64	2016.98	3489.55	3353.35	3589.71	3734.92	3511.05	3835.48	2219.36	1710.18	1251.99	1499.37	1664.19	2216.94	521.717	1587.08	1732.59	2408.27	2686.43	3188.72	2486.07	2241.79	1666.93	1977.51	2588.31	2455.33	4123.32	4360.93	3939.29	4306.97	3952.79	5120.81	2776.97	4494.33	2360.49	2160.29	4385.7	2860.45	3813.71	5203.62	3310.82	3425.4	1554.46	1427.03	3230.48	1426.5	1943.16
P40429	RPL13A	11937.3	8285.86	7853.48	7741.35	8897.85	6540.33	6966.55	8276.32	9317.15	5588.37	8320.16	8804.21	9114.52	7174.82	7313.11	4708.19	9552.15	8963.52	7564.07	7020.62	8711.34	4903.62	7172.12	8999.6	8298.87	9173.51	9023.74	9380.48	11041.9	8196.02	8622.2	8670.27	7372.45	8658.24	9593.06	7347.88	6489.69	6776.89	8417.34	8815.35	9144.28	5774.62	10999.2	7575.19	6803.74	10320	9159.97	6580.55
P40692	MLH1	0	570.182	0	0	0	285.451	0	411.357	0	0	0	0	0	0	0	350.211	0	0	318.08	101.445	367.058	0	0	0	0	205.797	0	327.095	0	466.887	0	0	418.053	0	0	0	532.616	0	0	0	0	0	0	0	421.583	810.196	0	874.932
P40763	STAT3	0	0	0	235.617	0	0	0	133.446	0	0	0	0	0	0	0	0	0	366.274	0	0	0	0	0	0	0	451.943	0	305.945	0	0	0	247.824	0	0	423.289	185.152	0	0	0	264.695	0	0	183.379	0	0	0	0	0
P40925	MDH1	5935.63	3782.86	4314.93	5524.94	4913.65	5418.97	6111.94	4743.16	5105.8	2690.04	2495.27	2718.67	3010.83	3397.25	4118.48	3823.83	3248.08	2650.67	4356.54	3559.3	4262.77	4869.39	2035.61	5553.74	4259.89	3777.04	2518.42	6199.78	8035.03	7142.38	5692.16	7182.32	9032.28	5022.26	5436.05	5355.11	4061.95	5415.02	4597.97	5702.61	6806.74	5169.29	3926.52	3622.81	3932.4	5040.9	4030.8	4505.79
P40926	MDH2	27690.3	30916.1	36015.3	33311.8	31927.9	26980	29113	26429.6	28091.3	36143	42124.5	46980	41896.8	39017.4	43637.8	45843.8	50491.3	46694.9	36259	35903.2	35997.3	31922.2	30475.2	28646.2	36084.7	34567.1	32579.2	26099.2	19829.2	32986.1	24172.7	26453.4	24409.8	27663.1	21374.7	29028	22606.6	31029.4	29621.3	29878.4	27915.1	34907.1	36049.1	37904.5	36834.7	35549.7	41901.2	38634.2
P40937	RFC5	902.31	712.275	1101.76	1106.96	527.565	554.938	1187.92	690.76	909.558	627.54	585.871	930.031	611.358	414.051	1135.57	503.516	329.098	425.267	777.808	1055.69	1213.69	1440.5	1339.76	1255.25	727.792	575.366	1380.25	618.145	904.796	0	359.279	1149.81	878.867	429.901	856.91	384.409	0	1175.63	1087.09	862.686	809.742	396.823	841.487	1153.77	670.286	590.363	803.422	1047.96
P40938	RFC3	204.962	822.538	517.684	457.184	0	210.503	191.861	475.865	0	190.38	836.055	364.215	497.359	435.422	331.589	701.524	550.086	0	0	496.052	92.4698	0	459.488	416.792	242.942	302.307	252.794	210.63	242.533	1041.37	521.944	408.09	717.813	296.718	163.171	285.104	443.361	332.461	434.944	371.1	309.212	0	270.418	570.773	348.868	524.721	304.913	292.395
P40939	HADHA	9230.41	11213.5	8171.46	9649.92	12689.6	10226.2	10795.7	10529.3	11645.8	13482.3	14706.9	14561.2	14384	12989	13886.7	15372.9	12493.7	18999.5	11454	11159.1	11334.3	10272.5	14192.6	13303.9	10218.4	9803.8	12295.3	9384.16	10808.7	10438.5	8708.88	9486.42	11211.7	10935.2	10020.7	9404.51	10880.2	9607.46	11296.9	10337.7	10573	12842.3	12951.5	14607	14535.3	14244.7	12854	13548.6
P41091	EIF2S3	1768.45	1033.05	973.473	1042.62	632.088	1037.12	2218.51	913.828	796.177	1567.62	1015.46	1096.83	999.484	917.247	797.397	1444.32	977.637	1288.64	1746.49	870.546	1166.81	1236.61	1232.63	1847.3	584.049	1302.78	1313.8	1632.82	1308.87	1721.82	1012.06	960.077	2352.08	1579.37	1965.11	1091.47	1048.37	1550.14	1124.94	1351.65	942.47	1030.45	1178.54	1033.8	1204.89	1421.94	1067.64	1447.45
P41223	BUD31	916.291	472.729	477.975	481.164	526.175	643.724	418.124	307.929	722.301	691.781	244.125	189.201	0	343.665	230.613	483.063	267.94	860.784	0	0	0	469.86	359.871	807.755	459.726	241.837	703.919	300.651	425.675	280.973	0	15.7214	351.203	367.349	362.945	548.307	323.187	380.383	126.061	412.106	333.514	382.947	223.032	358.882	276.256	0	79.956	348.811
P41250	GARS1	2652.78	1381.44	3382.4	3038.44	3935.53	2690.02	2421.7	2865.34	2075.28	1983.53	3759.83	2657.65	1588.17	2899.8	3894.09	1829.17	1659.27	1662.39	2880.12	2417.21	2623.03	3077.19	2269.08	2348.68	2024.81	2244.76	1806.53	3556.7	3014.66	4498.73	2528.84	2984.44	3312.3	4077.14	2822.68	2891.48	3282.75	2767.78	3129.89	2952.24	3186.66	2364.5	3017.95	2780.46	2981.32	3708.55	2870.44	2669.57
P41252	IARS1	9618.06	6689.25	7022.93	7628.4	9848.69	8438.89	7860.79	5705.98	8343.15	6896.04	6795.96	8688.67	6764.87	7201.39	5935.64	4408.71	6345.7	6337.01	7782	6242.28	6875.05	9049.5	9403.64	6866.49	7403.1	8756.42	8758.15	6401.37	4416.53	6264.26	7551.59	7789.41	5799.51	5121.23	6107.97	5252.74	6300.14	6430.41	6589.3	8624.06	8171.31	9004.19	6705.18	6849.13	8242.92	9468.98	8141.35	9492.41
P42025;P61163	ACTR1A;ACTR1B	1100.6	1265.33	648.388	883.022	719.939	763.604	0	973.324	773.214	0	0	681.466	509.004	1167.67	1056.15	619.482	883.186	971.376	609.104	612.011	0	870.432	889.812	1000.34	714.351	534.533	885.322	1170.96	1797.33	605.742	947.597	579.115	1110.4	975.839	908.874	964.011	717.85	1288.48	691.988	1116.28	770.121	739.997	749.799	807.676	783.963	510.05	1129.15	1084.72
P42126	ECI1	2963.92	2690.77	2482.63	2825.38	2762.92	2270.62	3375.4	2611.72	2059.16	3056.54	2503.2	3323.21	2257.11	2191.67	2614.76	2554.16	2124.08	2812.6	2291.41	2480.41	3277.32	2684.87	2427.25	3696.51	1993.84	2394.71	3627.52	1574.12	2842.26	2416.01	2050.16	1882.96	1245.08	2081.97	2721.18	1918.01	1848.29	2927.46	2166.91	3236.05	2705.31	2554.25	3316.59	3299.21	3548.31	2442.94	3381.61	2238.57
P42166	TMPO	0	0	216.694	125.429	50.3167	0	0	0	171.108	134.001	0	0	144.171	0	414.233	0	0	164.122	260.739	340.466	0	278.539	0	241.75	0	0	0	236.861	295.485	0	0	0	0	0	275.661	0	0	0	0	0	0	293.43	0	321.193	0	0	214.074	0
P42166;P42167	TMPO	4027.69	4430.64	2973.9	2371.5	2923.88	3241.61	2175.67	2518.61	2856.75	3991.55	4299.54	3390.62	4601.35	3752.82	3457.77	5223	4622.68	4449.71	2595.46	3599.87	3099.2	3298.21	4192.35	3846.46	2785	3043.67	3825.83	4189.1	3479.36	2967.07	3429.85	3403.18	2577.89	4537.6	2663.81	4358.17	2303.73	1931.32	3710.07	2473.77	2153.82	2945.99	3245.97	4336.04	3275.6	4635.53	2691.75	3418.69
P42167	TMPO	509.237	451.339	1098.98	615.193	0	829.754	0	823.274	1040.77	872.515	899.969	734.872	760.125	933.419	582.902	414.942	1030.78	533.13	717.105	636.388	419.069	768.803	475.697	995.085	395.02	1064.98	736.413	326.225	0	482.793	388.469	0	323.195	1258.09	0	657.581	591.526	587.605	791.677	573.132	768.443	403.095	160.843	681.694	550.935	280.078	505.049	560.882
P42224	STAT1	3682.84	4084.6	2816.84	4698.37	3817	3974.22	4917.27	5261.65	5166.46	8888.02	7410.88	10155.1	10227.5	7993.59	9750.47	9395.33	7624.93	7643.1	10759.8	11627	12390.5	15137.3	12793.7	14516.7	14299.5	11721.9	14160	4238.92	3282.27	4312.63	4237.34	3511.85	5040.24	6041	4897.55	5107.21	5014.74	4704.95	4801.94	7174.45	4856.61	6917.71	5056.72	4045.42	2348.73	4986.5	2290.5	4944.39
P42285	MTREX	1896.85	1772.89	1725.95	954.849	1177.6	890.229	1345.25	1174.78	1180.4	1507.24	1456.75	2553.11	1471.2	659.016	1534.27	302.67	1132.7	1660.21	1518.37	1708.93	1357.56	1186.74	1528.78	2177.97	1399.92	1685.01	2033.13	1060.95	983.494	669.18	1406.12	1489.12	2372.93	2013.86	4495.69	1375.52	1296.28	1360.08	1581.06	1850.67	1661.93	1043.36	1509.95	1145.58	1995.64	1539.67	1215.37	1568.91
P42677	RPS27	927.438	1394.12	782.94	1171.06	1256.56	1171.92	1072.51	637.847	854.193	1079.01	807.133	928.798	1577.99	614.254	989.619	767.634	0	1074.8	887.162	1143.69	668.916	1051.26	583.444	398.561	913.823	519.196	510.784	1233.66	1805.25	1260.59	949.343	778.874	609.989	1736.98	1482.82	1169.73	1304.27	528.912	532.642	1066.06	754.842	375.541	1218.55	777.624	1036.48	1135.47	432.878	755.844
P42677;Q71UM5	RPS27;RPS27L	2413.07	1814.34	1920.94	3030.17	2268.45	2322.64	3150.53	2843.98	2799.26	3032.91	2405.38	2332.26	2680.7	2224.89	2061.01	2805.13	2582.48	3152.97	2857.91	3115.44	3141.19	2748.07	2220.66	3134.26	2800.15	2121.46	2736.65	1724.43	3799.95	2648.28	3448.76	3527.78	3019.55	3792.68	3382.76	2758.52	3317.28	3405.99	2348.5	2938.55	2936.24	2660.36	2941.74	2359.63	2385.41	3105.26	2841.9	3585.52
P42696	RBM34	434.929	512.693	651.144	1080.9	414.45	732.223	356.185	0	565.502	862.833	609.754	367.611	515.212	827.514	550.509	568.845	0	534.48	526.336	464.419	271.824	588.949	795.514	0	514.67	0	482.848	604.58	657.979	512.533	0	505.028	463.066	0	683.472	580.91	0	244.089	742.599	579.109	211.341	787.801	234.311	836.971	389.548	221.188	0	220.482
P42704	LRPPRC	19385.6	17995.4	18214.7	15006.9	16067.2	19730.7	15347.2	18779.8	14632.9	23989.2	22364.9	22576.2	22935.9	21824	22807	24345.1	26553.8	26630.7	20828.2	20419.1	17315.4	20038.3	19940.6	20837	22053.1	18578.5	19220.4	16716.1	15229.9	17102.9	17744.3	15571.5	16499.8	18016.5	16665	15396.7	14910	19160.2	19702.1	16775.6	18771.5	16276.4	18785.2	18413.1	20708.7	21957.5	20887.6	19525.4
P42765	ACAA2	1699.63	2048.31	3089.1	2213.51	2014.76	1655.24	2549.06	1612.33	1522.62	1527.06	2926.17	2234.19	3038.42	1609.13	2200.71	1807.81	2050.47	1864.69	2841.98	2030.72	2588.64	1340.26	1295.51	1534.21	1879.25	1868.7	1572.55	2906.04	1174.47	2505.48	969.909	1103.27	1265.35	1702.08	1678.39	1989.21	1990.42	1788.37	1486.58	1209.73	2165	2310.6	1978.88	412.333	2613.45	3002.74	1778.49	2003.1
P42766	RPL35	3468.09	4739.06	4474.52	6138.27	6489.36	4872.69	4925.17	4640.12	5327.4	6237.43	4991.85	5528.71	4333.03	4830.37	6025.39	4919.81	5302.1	4615.98	5306.71	5570.06	4488.04	5693.67	6540.16	8072.37	5476.05	5187.33	5120.97	6433.54	8251.99	7068.85	5052.91	5379.67	5825.44	6796.33	7130.88	6429.64	5953.79	4259.42	4320.03	4616.3	4614.08	6624.11	4969.26	6445.99	5451.22	3668.5	4932.64	5929.07
P42785	PRCP	474.968	49.799	0	395.064	363.802	289.724	0	0	0	0	321.771	279.432	0	342.8	0	426.781	411.298	0	835.654	818.232	589.016	0	0	193.933	653.448	0	240.224	0	0	0	322.312	531.003	0	0	0	272.795	0	0	635.486	183.092	639.533	277.114	0	390.507	240.442	293.497	0	462.127
P43034	PAFAH1B1	462.826	1320.42	553.148	328.362	430.34	553.798	944.311	679.701	381.138	669.493	481.175	0	700.645	478.446	576.369	617.196	576.71	526.305	568.645	758.228	721.49	0	0	580.525	1108.39	467.98	473.882	1092.02	1323.21	637.941	655.326	583.818	1171.34	455.97	0	459.681	293.367	450.42	1075.94	514.831	903.609	437.14	471.787	822.277	627.846	279.888	482.551	541.613
P43121	MCAM	894.587	1964.72	1409.11	1851.31	2632.89	1442.24	677.856	1073.38	821.438	2329.06	2393.33	2928.16	2452.52	1915.47	1630.53	2252.74	1741.77	2338.95	1781.54	2505.73	1474.54	1157.29	2141.39	2148.25	2938.75	1443.01	2073.31	1675.12	3711.76	1781.24	1200.86	2027.93	1225.73	1377.62	1298.53	1524.73	2002.23	1397.3	1486.1	1640.27	1112.07	1708.2	1500.37	2594.01	2227.24	1336.5	2085.28	2089.25
P43243	MATR3	8387.3	11489.9	12360.8	9575.64	9789.7	9994.73	8473.58	9654.77	9895.07	11625.9	13092.5	12194	12675.5	10295.7	10712.3	8684.71	10103.9	10695.3	10184.9	10141.1	10532.2	12674.6	9273.57	10087.4	10437.9	8541.61	7228.56	11794.1	7925.72	7249.12	6470.96	8019.89	8311.75	8649.01	8184.23	9449.84	7547.81	4994.81	7859.43	8421.48	9563.03	7997.34	11889.7	12815.8	11733.1	11048.7	10696.7	12722
P43246	MSH2	1482.95	1756.86	1198.69	1674.09	1831.11	2066.41	1758.38	1474.56	1477.84	1484.44	812.037	857.689	1432.63	1562.94	2455.7	1149.96	1244.91	808.332	1808.34	1759.25	1571.06	1199.33	1249.54	1948.16	1755.91	1818.85	2790.27	3211.06	2366.09	1778.98	1374	1326.49	1682.95	1763.05	2130.92	1512.08	1630.5	2949.9	2119.25	1523.71	1016.55	3032.44	1408.01	1868.99	1546.09	912.422	1505.45	1697.29
P43304	GPD2	2253.16	0	3188.21	2323.92	1403.67	3186.33	2203.3	2390.44	1418.2	2282.44	2786.02	2502.96	3275.86	2356.79	3133.19	2891.35	2464.51	1830.15	2877.03	1923.75	3119.36	3089.63	2862.71	3150.41	3162.51	1820.95	1984.55	2822.78	2675.49	4653.25	2058.42	2707.65	2559.68	1126.69	1606.2	2392.54	2252.72	1760.6	1912.81	2719.51	2348.05	2191.42	2473.5	1459.81	2634.92	2642.76	2181.19	3096.58
P43307	SSR1	921.286	3288.55	2026.61	3272.2	3075.82	2746.84	1738.01	1544.28	2930.85	2450.89	2461.45	3270.25	2493.47	2757.29	2368.66	2479.45	3139.3	1360.8	2213.3	2924.4	3366.01	2001.62	2114.04	2335.81	3081.49	2281.9	3045.13	914.472	3115.46	2660.28	1948.29	1309.59	1766.47	1568.44	1762.05	2123.58	1378.63	2861.81	2027.15	1900.93	1724.32	1638.95	2804.4	2853.35	3615.46	3669.74	3213.25	2206.75
P43358	MAGEA4	3353.33	4768.63	3875.6	4742.7	5744.38	5703.32	5790.63	3711.49	6779.17	2618.54	2636.73	3133.69	2661.5	4324.62	4574.11	1964.07	2694.13	3339.77	4843.09	4704.21	4148.04	2263.93	3307.28	4527.23	5484.38	3561.48	4788.12	3336.73	5817.11	4421.65	4165.01	5610.32	5525.63	5009.18	3259.86	3838.92	5168.48	4431.8	4445.67	4878.57	5563.13	6466.69	4199.29	3903.88	3769.94	4158.04	4715.45	4894.86
P43487	RANBP1	1353.67	771.013	1872.27	1975.69	1340.21	1006.89	1783.41	2043.16	1802.23	1610.77	1059.21	1407.61	1101.57	1020.59	835.421	1097.67	1384.95	1531.71	1257.36	1166.04	1577.23	384.272	1187.97	1437.68	1392.93	1561.63	1442.08	2289.6	2203.51	1839.59	2294.06	1589.21	2142	1623.62	1698.59	1873.99	1792.13	2116	1612.77	1483.23	730.241	2022.22	1176.56	1645.75	1714.82	1638.43	784.852	1248.4
P43686	PSMC4	1214.11	2104.82	1388.85	1380.4	951.405	887.826	1901.37	689.58	1169.98	1301.23	1594.84	1365.03	1815.61	1581.3	1436.52	1535.8	1622.71	1324.5	1109.98	1521.59	1338.78	819.402	1448.31	2427.84	1742.7	1153.36	1794.37	2160.81	3033.23	1061.87	1585.23	1191.6	1130.87	1465.78	2324.25	1785.57	2160.63	1564.74	1587.24	1935.99	1330.92	1611.47	1151.28	1968.19	1519.76	1994.45	1185.03	1211.16
P43897	TSFM	995.863	1038.72	980.268	515.603	451.656	1393.97	476.703	918.338	264.485	599.571	680.372	747.878	529.625	605.16	725.456	1073.94	979.879	414.658	788.409	820.442	727.033	0	754.793	1089.54	632.761	643.017	0	464.928	514.152	270.9	537.265	569.265	802.455	489.171	371.275	483.33	0	0	0	0	546.533	603.044	566.985	334.015	904.663	1364.26	610.136	449.363
P45877	PPIC	0	781.135	236.042	399.73	356.296	599.591	512.539	282.808	0	594.005	313.047	0	870.657	854.148	544.743	363.182	393.9	380.284	410.042	220.955	484.178	393.55	0	1104.21	536.374	368.55	383.758	614.713	476.303	0	436.267	263.312	456.178	557.727	265.21	703.579	0	586.761	408.36	0	241.952	513.201	543.628	465.535	394.279	141.747	465.996	551.694
P45880	VDAC2	11975.3	14481	15389.9	15010.3	17030.3	13296.5	12517.4	16415.6	13479.2	19914.8	18402.8	20374.2	15543.4	21087.2	16099	19601.5	22164.5	16881.3	16626.4	13725.4	17257.7	13433.7	15160.9	13434.6	12271.5	16145.1	13694.9	12198.3	8494.31	12983.8	10167.9	15288	13921.6	12391.1	14207.5	13846.6	14066	11709.1	12199	11194.3	12714.2	14126.3	14352	13935.6	14437	16809.7	16457	18625.2
P45973	CBX5	0	0	0	0	0	0	0	0	0	322.003	0	178.243	0	182.879	181.581	0	40.1294	0	0	0	0	37.7376	0	403.461	0	0	140.399	0	0	0	0	263.312	0	0	0	50.1001	0	0	191.125	0	0	313.958	69.4458	0	0	0	72.1463	0
P45973;Q13185	CBX3;CBX5	809.451	790.307	879.679	738.505	1064.81	124.796	634.937	413.806	194.014	0	377.166	355.413	545.146	318.424	419.907	0	0	37.0278	619.934	900.499	1055.29	900.313	679.375	1017.64	905.549	759.966	668.567	0	0	0	127.501	0	0	0	0	0	0	0	345.696	2028.85	1078.71	1004.67	607.649	123.536	794.019	916.134	890.595	1340.35
P45974	USP5	2385.47	3298.32	3670.07	5015.06	3233.37	3655.12	3140.15	3137.62	1974.67	1512.32	1758.44	1939.72	1400.76	1802.3	1829.99	2155.16	1811.98	1153.73	3047.98	1629.82	3162.61	2484.33	2183.15	2683.7	1114.56	2381.09	2191.61	2784.13	3238.28	2896.63	3037.37	2645.02	3289.86	4067.77	2111.73	2676.12	2496.63	2803.09	2944.46	2638.63	3275.07	2756.5	1453.77	2750.26	1630.54	2715.02	2275.81	2741.41
P46013	MKI67	483.414	479.447	213.116	513.455	564.532	587.28	1065.09	677.257	0	1115.55	639.995	430.572	981.978	951.198	486.492	908.352	1102.08	1122.1	757.802	503.818	404.775	387.094	2465.64	0	949.658	554.428	549.354	630.042	0	487.061	390.698	901.663	513.855	298.162	458.473	355.859	773.134	555.97	672.793	1300.86	596.834	699.372	557.994	654.568	924.583	818.974	502.174	573.794
P46060	RANGAP1	4229.76	4238.95	4219.01	4169.86	4249.2	5448.68	4876.99	4499.46	4849.33	4259.76	3966.18	5013.2	4926.94	4957.95	4920.13	4099.88	4958.14	4148.55	3382.52	4301.66	4452.89	5203.08	4188.62	3586.1	3410.02	4851.02	4701.96	4754.39	4235.75	4134.84	4283.58	4923.53	4600.81	4309.66	4314.21	4072.32	4537.15	4406.8	4580.52	4894.97	4333.58	5234.62	3743.1	4882.08	4765.77	5889.63	3998.23	3380.1
P46063	RECQL	3755.94	4816.82	4295.37	5065.56	4879.42	3766.47	4145.31	3045.85	5509.57	4856.1	3987.96	2356.19	4448.35	3034.23	3027.58	3029.65	2960.71	4708.25	4948.44	4875.21	6378.38	4188.91	4415.02	6265.77	6528.87	3023.13	5995.04	5347.39	4793.35	5951.92	5284.63	4840.44	2622.28	4155.53	3811.61	3681.36	4025.65	4251.66	3991.31	5582.27	5461.19	5136.08	3800.88	4413.72	2859.66	4926.98	3493.04	4921.84
P46087	NOP2	4932.42	3873.41	5050.16	5070.5	4145.4	5951.57	4859.66	3983.54	4630.69	7414.49	8012.08	7726.62	6360.98	5968.9	7032	5344.51	8370.26	7575.95	5741.37	6395.3	6455.58	5195.62	4914.52	6936.7	6024.33	5850.79	6200.65	6519.71	5305.69	6059.14	5375.05	5217.18	3943.41	4202.83	5565.96	5349.06	4335.67	5807.93	6419.46	5086.46	5021.05	3777.57	5993.77	5408.87	4969.77	5025.24	6993.82	5291.53
P46109	CRKL	0	276.683	326.332	298.918	407.974	222.336	0	110.185	218.265	0	0	266.291	390.836	25.8181	0	0	0	0	0	0	0	0	0	0	0	0	0	403.229	0	0	281.117	360.671	202.453	232.11	344.903	92.5763	239.04	260.914	430.292	245.789	546.913	240.299	0	0	239.189	0	0	0
P46379	BAG6	858.543	1002.41	1476.67	733.743	644.056	1043.14	743.798	785.864	709.826	568.173	433.714	747.489	405.234	582.559	344.532	0	555.473	969.155	991.434	659.926	1287.67	1066.52	654.453	900.833	584.194	1397.1	1244.91	551.172	315.157	736.633	818.718	545.674	1374.96	792.272	907.97	530.02	1038.46	1128.61	992.767	915.512	1446.69	935.321	908.577	1026.92	553.989	281.479	884.852	728.44
P46459	NSF	1318.04	1533.76	1667.29	1773.11	0	1824.67	2110.68	1483.36	1872	2269.43	1034.89	1776.48	2302.39	2335.32	1419.1	670.94	1743.88	1311.07	1757.4	1647.7	1558.78	1634.38	1801.03	2145.11	1579.17	942.445	1315.07	1984.17	1907.39	1970.99	2326.99	1532.45	1216.06	1095.63	1606.1	1621.1	1262.44	0	741.073	1936.89	1359.31	1939.7	1074.17	1485.39	1166.13	3580.95	2199.43	1004.55
P46776	RPL27A	16102	16793.7	13370.3	14283.4	13516.1	14997.7	15888.3	15765.3	14480.1	13416.5	13915.3	14335.1	14687.9	14254.5	11806.2	13775.5	7927.7	9329.72	12055.4	13905.8	14126.5	16302.3	16003.5	13775.5	15314.1	15849.3	15470.3	13741.9	10070	15951.4	15187.7	14853.4	16005.4	14751.2	16097.2	15345.6	16065	11348.9	15851.4	18042.9	12785	16099.4	17189.3	15437.4	13285.9	14456.8	12399.9	15094.2
P46777	RPL5	8354.13	6095.61	5016.03	9241.05	6116.73	5976.99	8093.03	8429.8	7232.15	7595	5032.78	7350.54	7516.49	6125.57	6851.42	5832.42	7736.25	6659.62	8420.54	6716.67	8710	9891.95	7243.78	8165.47	8281.65	6260.68	8091.63	6701.82	4294.51	6124.96	6675.98	6525.19	8103.76	7614.32	7766.96	8361.99	7028.39	8680.23	9069.73	7527.12	7132.07	8135.54	7397.18	7545.54	6042.39	8472.25	6203.12	8413.13
P46778	RPL21	3966.7	3886.83	3854.74	3018.92	2102.92	3119.68	2969.81	3113.06	2674.72	2487.9	3527.8	2229.81	2504.58	1434.66	2780.14	1142.04	1093.42	1624.9	2360.38	1859.54	2071.15	3525.13	3508.36	2448.95	2326.35	3230.24	3313.75	1144.49	1599.59	1648.65	2882.37	3263.89	1554.03	2886.2	2093.05	1571.72	2401.98	1357.33	1497.14	3710.84	1911.65	2481.83	2657.97	2481.49	3315.61	2487.85	1642.55	2370.02
P46779	RPL28	1333.9	1454.71	1190.25	1282.52	1095.96	1196.17	1729.83	982.763	2191.47	1835.82	1734.18	1126.76	1559.29	1410.24	1935.45	1003.67	1570.11	1568.65	870.995	1965.9	1247.37	1704	1786.67	2262.41	1829.71	1284.98	1163.58	1230.52	2042.54	2316.33	1095.31	1312.43	1624.02	1625.32	918.67	2207.06	1931.72	1945.47	919.878	1790.93	1773.7	2056.31	1871.5	2319.23	1674.68	2421.12	2136.57	1273.07
P46781	RPS9	28233.8	25398.5	21508.1	24940.9	28668.8	20698.3	25444.4	28076.8	26267.2	27574.2	23862.7	24959.2	24593.9	22643.6	24613.5	19627.5	19946	17990	27672.3	25076.7	27482.7	24512.7	29869	31245.2	28256.1	29401.6	28106.3	22832.3	21833.9	21387.8	22915.3	24995.1	25804.8	19769.6	19507.2	21496	28870.6	22311.4	25292.7	27723.1	28399.6	32660.8	25017.4	24146.7	27230.1	28310.4	29220.2	27832.1
P46782	RPS5	5308.37	6736.47	5865.14	6422.58	4222.66	4802.49	5214.14	5230.92	5182.43	4498.35	5695.25	5481.76	6326.17	4527.9	3574.84	4703.39	4582.37	5286.78	5165.64	4098.02	4857.14	6766.39	4417.63	6330.36	3068.82	5426.48	4480.9	4590.17	5103.14	8042.17	4885.52	6824.64	5810.34	3380.66	3111.38	4529.46	3819.43	6513.95	6693.79	6203.01	5359.43	7104.68	4591.01	3577.84	5217.02	5116.47	5292.15	6214.14
P46783	RPS10	3661.23	3556.12	3948.14	2420.76	2804.91	1643.13	2503.67	3024.86	4215.85	1310.2	1033.53	2177.67	1447.33	1513.76	1767.4	757.203	857.411	1772.12	2451.61	1386.42	1943.47	1962.07	1462.47	1914.93	1783.3	2161.41	1349.03	3153.86	2591.76	1961.34	2899.71	2160.69	2895.44	1854.61	2699.58	1893.52	2383.79	3061.74	2074.46	2568.76	3035.79	2768.32	2079.53	3062.88	3286.04	2059.5	1767.59	3820.65
P46926	GNPDA1	542.446	756.952	1193.81	480.119	339.592	1223.85	769.185	852.177	377.407	232.828	456.017	774.587	0	590.685	285.789	658.467	340.285	345.537	391.718	807.074	657.197	766.699	0	706.36	1095.57	464.857	537.925	764.116	358.242	736.926	785.17	523.306	936.288	838.851	0	551.026	545.034	598.881	731.219	1092.9	843.977	744.534	554.614	376.069	1278.44	710.219	361.121	271.805
P46939	UTRN	412.919	515.79	568.604	698.726	433.257	0	595.186	730.026	0	0	376.499	527.975	448.547	415.643	340.778	245.643	439.857	359.278	290.357	466.839	368.498	475.362	0	418.645	419.434	292.553	1739.87	0	808.855	820.617	1190.16	1243.48	779.797	613.164	612.749	856.63	914.443	314.28	707.286	0	0	765.198	658.582	0	879.205	0	579.42	632.76
P46940	IQGAP1	18465.5	15908.5	20101.1	17268.7	16861.7	19049.9	19540.6	14518.7	15273.3	14336	10331.5	13629.5	13772.4	13023	13221.9	14197.1	11340.8	12917.8	16815.6	15328.4	15991.5	14785.8	14019.4	16632.8	15205.1	16227.8	16448.3	16990.7	17895.3	17087.9	15146.6	18136.8	16441	15223.6	16118.5	15773.6	17421	15290.8	17712.2	18893.9	17610.1	15486.7	16117.3	13523.7	12618.2	14440	14650.7	11873
P46977	STT3A	4248.34	4900.23	4404.62	3466.54	5018.26	3550.08	4592.69	3853.6	5511.32	4378.17	3914.71	4228.91	5042.64	4391.41	5665.45	4171.09	3311.03	4074.89	3851.5	5377.77	3898.11	5233.3	5152.28	4933.16	3586.9	3530.1	4712.84	2764.03	3136.93	4725.71	4415.32	3512.12	2742.66	3453.28	1958.07	3542.18	4708.82	3376.41	2541.84	4561.93	4211.06	6117.94	3651.87	4483.09	5677.25	4543.15	4529.35	3047.84
P47755	CAPZA2	242.836	0	0	0	0	0	145.347	0	0	0	207.441	161.064	270.32	220.53	0	293.612	434.03	447.335	0	0	365.853	0	0	0	112.573	337.612	385.095	0	0	0	0	299.823	0	0	0	147.034	0	138.131	0	0	234.392	0	0	0	137.615	304.384	347.721	106.936
P47755;P52907	CAPZA1;CAPZA2	1579.12	1594.37	1129.91	1561.41	1913.39	1807.38	1516.2	2017.6	1445.67	1714.01	1577.81	2078.78	1545.33	2167.64	904.501	1110.77	1343.27	929.695	1656.39	1976.09	1637.27	1604.75	1511.29	1452.13	1415.43	2500.48	1117.84	1408.48	1083.44	337.363	1308.8	982.442	861.083	1824.98	1195.4	1418.05	1332.12	929.136	1125.86	1829.6	2112.04	1614.47	1667.77	1492.83	2265.18	2360.46	1822.58	2227.43
P47756	CAPZB	4548.06	6516.25	7347.67	6468.99	5480.49	5524.07	6683.91	6021.45	4645.88	5868.52	5670.38	5198.65	6159.56	4493.16	5378.33	5167.28	4852.65	4289.26	3646.82	4591.04	3731.89	6105.13	4411.37	5004.87	4801.14	5819.98	5222.99	4801.03	4193.63	6251.27	7584.26	4897.23	4419.09	6005.8	6952.07	6177.25	7950.45	5154.52	4083.68	4862.41	4904.69	5669.48	6172.16	5910.5	4439.63	5822.61	5516.61	5047.68
P47813	EIF1AX	549.797	547.712	1131.14	829.251	1005.75	807.175	639.552	849.328	652.782	724.492	1224.27	636.876	531.137	427.998	738.658	887.531	664.947	968.136	518.189	884.025	824.259	282.634	724.727	0	1866.92	820.837	376.738	738.012	723.193	777.057	1118.45	654.642	661.261	1010.64	847.16	547.834	1001.96	676.675	650.713	715.414	638.966	627.2	1117.05	1144.65	940.699	826.343	841.038	630.297
P47897	QARS1	6516.96	5703.8	6441.66	6865.1	4403.12	5916.11	6889.38	5302.11	5012.51	7470.35	5722.71	5725.42	5016.82	4669.86	5624.87	4377.86	5067.19	6128.26	5788.45	6913.86	4585.38	9212.05	6204.93	5654.01	8044.29	6553.13	8186.55	4738.47	3765.4	3962.6	7790.55	6164.87	5976.1	4196.16	2787.42	4485.9	5219.24	5804.26	4126.31	4142.59	6668.86	5969.56	6723.62	5667.05	6426.71	7215.14	5789.23	7219.53
P47914	RPL29	1400.76	889.668	1378.85	2203.78	2164.97	2200.4	1693.67	1793.56	1510.34	2020.02	2177.5	1453.86	1710.9	1991.21	2131.32	2337.1	2469.01	1936.45	1358.87	2094.21	2069.53	2686.55	2340.06	1961.77	1963.4	2004.15	2089.93	3344.26	2380.04	3108.56	1546.91	1993.65	3124.88	2345.32	2292.82	1557.46	2402	2119.19	1610.46	1880.51	1543.71	1596.35	2816.88	2044.19	1654.67	2664.84	2616.2	1966.16
P47985	UQCRFS1	1662.34	1596.19	1293.44	2472.39	2609.2	1550.55	1125.35	1457.18	804.628	1375.16	1967.17	2170.35	1878.21	2545.09	1842.56	2631.83	1906.9	1398.47	1861.65	1988.58	960.276	1644.08	1648.32	1505.64	1351.33	1501.78	2206.64	1148.46	1881.35	1271.51	1739.48	1552.71	1924.74	1518.01	1552.88	1417.71	1319.98	1977.19	2497.41	1364.69	1810.59	1152.1	2541.98	2045.49	2683.26	1453.31	1998.9	1363.87
P48047	ATP5PO	6157.23	6779.35	7063.75	7075.27	6622.5	5218.03	7439.87	7240.37	5419.05	9944.46	9944.5	7305.35	7966.6	8155.87	7587.17	8100.43	8291.14	5521.21	7800.9	6318.64	4641.54	5027.53	6280.85	6976.91	8442.86	5540.09	7071.12	7075.9	6137.8	3891.69	5258.73	5624.18	6354.85	5132.54	5542.46	5787.88	5373.64	4700.52	6237.85	5854.33	4786.62	7294.48	8988.02	5313.59	6703.21	8298.44	6904.08	6355.81
P48059	LIMS1	330.64	429.547	625.578	0	418.853	428.894	0	592.549	367.815	216.002	310.533	414.469	269.194	400.18	0	0	350.603	265.198	243.429	510.004	255.975	249.787	202.869	119.241	0	387.379	0	400.409	0	209.346	325.665	329.693	331.288	0	374.951	253.768	275.011	530.091	0	0	390.653	468.521	146.486	262.676	0	0	0	0
P48444	ARCN1	880.411	949.881	966.951	1352.09	1283.06	960.849	848.151	950.656	858.106	766.531	899.481	466.807	333.895	938.838	1096.47	560.808	927.284	758.779	978.075	1008.51	980.878	777.856	0	1080.64	1294.88	912.485	1056.39	1131.07	1135.83	618.188	529.822	637.021	0	727.24	1206.55	642.368	831.627	932.167	690.007	920.343	1355.8	846.689	454.313	2210.17	1097.72	1295.81	876.905	1035.67
P48449	LSS	0	1260.88	1222.91	1532.47	1094.6	1153.4	793.585	946.546	1351.22	1555.55	1624.62	1482.27	1095.26	1967.92	1217.22	1814.96	2136.97	2141.35	1705.89	1230.96	855.503	2028.03	2035.29	1274.04	775.744	2292.83	1603.15	1578.64	1040.07	1107.13	1260.69	1030.79	1060.21	954.322	1348.14	1215.01	1085.55	832.188	1407.92	1756.77	952.022	1061.87	1086.53	992.108	1738.58	1206.64	1467.92	1231.26
P48509	CD151	1190.5	2179.88	1510.07	2023.16	1821.6	1075.13	1343.59	1605.82	1081.81	2767.2	2396.01	2352.63	2818.64	3325.5	3036.15	2073.66	2894.92	2209.73	1754.44	2580.74	2063.83	1686.34	3470.22	1347.49	1969.4	3388.61	2056.62	1132.06	1113.3	626.903	1971.24	893.784	1716.36	2094.39	1709.35	2348.56	1920.58	1519.35	1026.37	2414.14	1505.34	1130.31	1993.93	1709.65	2523.95	2692.3	2084.3	2529.08
P48556	PSMD8	402.516	962.696	694.342	759.028	603.829	1181.67	713.975	1031.98	746.621	1043.29	651.854	1281.83	926.88	993.217	1084.24	945.404	0	501.158	919.42	798.219	1429.34	724.566	779.59	1227.41	0	1120.57	997.077	515.275	925.812	0	730.48	516.268	1258.51	993.269	0	764.414	560.666	559.875	854.655	0	1026.29	998.957	705.08	945.565	780.368	607.535	676.532	1240.38
P48643	CCT5	11387.2	8456.12	10483.4	9349.89	11169.5	7822.09	10661.4	7517	8466.57	9303.78	10578.8	6652.95	10019.5	9700.52	9872.01	8076.82	8293.01	9077.54	9280.69	13057.2	10589.8	10170.1	8280.19	9253.29	10072.5	8011.79	11916.5	9512.93	8357.42	10847	11346.6	8410.23	10152.7	9503.18	10458	10570.1	7533.41	9753.42	8227.53	11575.2	9062.12	9978.59	10593.5	9772.81	10599	12298.5	11472.6	9879.33
P48681	NES	13548.4	13736.6	12159.7	11781.7	11891.6	14390.7	12382	14892.3	14036	20304.7	22932.2	22349.5	22600.5	18608.1	20935.4	23694.7	21384.7	23505.5	16468.3	19554.8	18315.1	13300.4	16568	19839.9	20126.8	18517.5	17026.3	12926	13398.4	12339.7	14109.2	11147.4	8638.62	16018.2	16997.2	15620.3	12078.5	13381.1	12506.4	16991.2	13719.2	11977.1	17251.9	17049.3	18619.2	16801	14955.3	20001
P48729	CSNK1A1	294.661	213.696	191.225	661.537	166.2	291.992	329.97	300.309	217.133	289.636	359.268	577.015	145.484	305.411	285.107	0	506.248	276.394	0	370.33	384.887	515.336	0	187.758	550.434	0	277.288	390.951	0	0	0	0	0	0	383.941	256.836	181.508	434.274	459.157	0	597.922	377.233	516.799	216.358	38.8468	0	224.199	295.308
P48735	IDH2	702.853	346.067	450.984	125.367	500.287	39.1924	0	314.266	0	267.916	887.393	278.544	794.515	430.392	0	379.413	539.696	468.588	330.447	0	333.438	0	0	384.14	132.466	304.509	0	264.039	162.1	0	1125.04	540.877	0	408.663	0	376.209	136.826	457.385	338.103	746.499	270.531	87.5692	322.482	0	407.567	406.22	362.606	0
P48739	PITPNB	227.733	786.035	349.049	468.711	339.457	352.762	530.381	331.881	849.426	275.014	258.277	0	258.526	682.442	534.381	161.688	0	164.072	228.979	0	0	0	0	0	0	322.747	386.629	558.345	415.293	879.94	488.757	405.328	633.238	546.837	595.845	173.693	124.524	715.808	279.806	279.394	0	426.113	551.38	309.886	0	0	206.248	0
P49006	MARCKSL1	349.847	738.332	772.619	464.202	514.046	821.926	244.794	526.44	316.618	689.005	1380.43	643.179	964.141	1288.75	571.983	1366.65	1084.55	671.501	693.501	610.06	720.835	706.232	589.734	467.165	193.691	571.654	339.631	809.278	846.759	831.358	466.99	833.085	955.738	437.821	631.016	882.198	770.496	1317.56	891.916	529.392	477.604	792.139	989.598	533.154	581.042	757.974	746.301	287.999
P49189	ALDH9A1	1476.05	1364.25	698.817	771.095	737.779	698.843	1253.16	996.504	542.367	490.063	1075.56	427.812	758.479	568.518	681.852	1079.87	576.833	813.863	623.147	1314.56	309.091	0	799.761	498.036	102.526	635.38	0	767.947	548.234	986.812	1497.47	988.525	610.629	824.801	1160.46	838.65	1008.5	1432.26	574.08	743.227	755.753	773.565	1308.38	1234.12	841.817	705.131	852.118	514.014
P49207	RPL34	1618.32	2676.92	1573.18	3221.41	2571.32	3442.94	3861.63	2518.17	1994.27	2558.8	2570.58	2778.65	3014.76	2712.78	2438.25	1976.5	1977.95	3674.69	2977.93	3820.64	3321.19	2957.56	3730.12	3585.19	4005.13	2735.4	3873.77	2049.02	2066.68	1983.57	3376.38	2453.17	2738.17	2459.5	2347.83	2286.06	3327.12	3909.69	3071.15	3373.67	2573.59	3602.38	2735.85	3246.02	3028.36	3592.99	3254.82	3090.16
P49257	LMAN1	1076.23	883.928	849.557	846.873	1247.32	300.327	866.603	556.735	487.776	1169.4	1343.54	947.162	1141.8	679.991	1289.27	1304.4	615.596	952.866	849.921	1331.55	749.208	1537.48	789.367	0	1411.71	847.718	1101.21	1227.98	0	349.723	708.33	944.66	739.021	774.951	774.272	638.957	1245.65	357.094	485.758	634.384	798.271	608.353	1056.6	1035.16	734.594	1301.65	1274.19	724.367
P49321	NASP	4174.01	3282.92	3147.42	3669.03	2708.75	3748.41	3116.51	4475.65	4603.66	2355.12	2477.13	2807.44	2908.07	1887.13	2398.51	2515.53	3539.04	2857.82	5414.73	3994.46	3293.27	4900.79	3386.83	4230.1	3681.95	4273.35	3079.07	4701.54	3710.98	5730.91	3301.33	2755.31	3886.75	3835.59	3578.21	3965.83	4052.68	4356.51	3694.3	4134.54	6200.59	5193.38	3719.98	3367.31	3515.62	2549.77	2037.98	3465.76
P49327	FASN	16396.2	12376	15577.9	14716.7	15011.8	13994.9	13982	13311.2	13457.4	12813.1	10880.2	12525	12806.1	13931.3	10668.1	10378.1	10805.8	9765.73	13227.1	13376	10864.7	15126.6	15388.7	13817.6	18067.6	12347.1	14721.9	17409.9	16226.8	17984.5	17343.9	17692.8	15445.6	16886.6	12601.9	14117.3	13965	13252.1	14444.8	16339	17102.1	14652.1	15356.6	11099.2	13752	13300.9	14082.7	15365.2
P49368	CCT3	16332	18053.3	18554.5	17578.2	20199.1	21740	15647.7	19716.3	21474.4	18080.3	15880.4	21322.4	18433.8	16426.3	17257.5	16366.8	12439	16678	17369.6	17547.3	20912	21125.1	19797	19017.7	19945.5	16862.2	22410.2	18412.9	12093.4	17141.4	19326.4	19424.6	16554.2	18829.5	21351.9	17918.1	18351.8	17189.1	18509.3	20689.4	17730.5	18627.2	22250.9	21478.9	21533.5	19618.1	20347.4	21692.3
P49406	MRPL19	406.097	310.313	620.418	926.059	0	273.974	0	526.439	262.725	361.002	638.665	756.995	932.603	350.695	607.162	264.132	604.05	464.346	328.899	591.993	374.302	0	0	305.454	380.759	517.851	0	0	0	402.124	0	278.8	226.116	300.314	0	400.8	348.115	839.41	503.399	392.681	843.052	476.973	668.412	707.404	205.33	384.955	339.442	775.286
P49411	TUFM	19251.2	16907.5	14996.8	17745.3	14424.5	13183.5	12339	12058.7	15491.8	18682.2	23199	20831.9	16692.6	20094	20711.2	16098.5	21441	23989.8	16413.8	14062.6	17473.9	15442.8	12512.1	16199.3	14024.4	20359.9	14091.5	15206.2	17013.2	13480.7	15455.1	13223.3	15244.4	12949.9	13227.8	13008.5	15969.1	14671.5	15284.4	12697	13991.7	14597.5	15076	16514.8	19113.7	16814.5	18813.1	16236.3
P49419	ALDH7A1	4268.04	3564.59	4590.96	2819.19	2684.33	3685.68	3795.34	2173.84	2235.41	2872.72	4029.63	3288.13	3239.21	3157.73	3123.69	4384.05	3276.04	3465.05	3154.85	1914.19	3337.86	2849.97	2565.78	2182.91	2074.22	2701.09	3277.81	3326.02	3435.89	2613.84	2593.53	3899.47	3005.53	3070.97	3007.78	2399.54	3617.4	3208.46	3006.29	4261.02	2824.05	3481.21	2182.47	2951.06	5085.26	3093.81	2994.78	3067.46
P49458	SRP9	1598.66	1591.99	1863.79	2196.36	2010.22	1604.11	2384.23	1414.92	717.346	1471.22	1021.27	1341.24	1504.8	1436.43	784.757	1573	1331.91	1347.13	2206.43	1535.12	1891.52	2041.85	1770.49	1838.72	1709.84	2142.24	1670.22	1140.2	1713.95	1015.33	1568.42	1219.99	936.681	890.466	1082.91	1664.7	1300.89	843.64	991.712	1449.22	1570.54	2543.18	1456.66	1782.88	1630.25	1828.14	1850.28	1508.07
P49588	AARS1	2032.94	1706.17	1004.34	1380.13	2273.51	1716.58	1242.85	1450.82	1973.53	2198.34	1713.26	1542.62	1393.92	1222.6	2078.66	2649.37	677.544	1893.6	1180.31	1751.16	2451.15	0	1562.11	1855.11	1697.09	1058.21	2462.56	1071.35	1996.86	3994.32	1814.34	1295.73	2706.17	2102.73	1341.97	1560.71	1921.78	1895.28	1645.73	976.333	1409.07	1076.18	1806.86	1757.5	1074.08	1641.58	2267.46	1484.09
P49589	CARS1	0	0	233.464	0	77.5148	0	0	0	223.653	0	0	0	0	210.848	0	0	0	0	0	98.6656	0	89.8514	0	0	0	169.479	262.078	0	244.031	0	0	0	0	184.81	226.015	0	0	263.275	0	0	0	0	207.252	0	97.2046	0	0	0
P49591	SARS1	429.368	1226.54	813.651	1078.48	1041.95	419.904	1152.11	1268.66	862.245	768.555	837.583	567.234	848.597	970.106	548.355	0	1258.08	484.885	892.887	789.969	501.039	874.328	0	1124.04	533.233	909.688	916.338	1312.17	926.558	1164.53	591.924	737.075	1038	745.024	616.042	931.269	1182.24	454.99	846.662	2500.06	930.552	1013.87	1059.02	379.416	781.283	860.364	824.402	439.591
P49720	PSMB3	476.126	1157.17	866.602	837.933	967.673	1151.19	850.067	759.78	551.584	1139.33	805.99	995.484	966.626	454.252	553.73	669.267	1119.33	975.185	1241.63	1123.72	1404.49	983.751	1190.58	1092.12	1000.93	747.336	1277.31	621.86	759.41	684.886	548.871	1042.37	991.661	1072.28	1453.99	732.053	354.019	1449.16	953.444	622.02	792.802	678.764	790.144	909.244	516.113	1516.22	1023.11	1087.84
P49721	PSMB2	1316.94	1373.97	1548.84	1761.99	1586.64	1733.74	1890.05	2283.99	1049.89	1171.58	1383.91	1930	2290.21	1302.38	990.91	2445.36	1646.8	2183.88	1880.04	1674.33	1353.05	1183.63	1618.96	1346.72	2007.23	1785.51	1678.84	2294.05	2296.7	2302.73	1566.29	1375.25	1575.21	1512.6	2057.27	1727.96	2012.96	1763.1	1879.73	1702.4	1830.49	1341.65	1577.97	1664.3	1828.35	1332.32	2069.15	2943.1
P49736	MCM2	8203.42	6278.47	6457.79	6648.39	8056.29	7930.46	7512.69	7487.78	4748.19	4983.59	6081.29	4896.29	5786.08	4986.33	6103.59	6985.09	6825.29	6286.08	7515.93	8900.95	8210.83	8294.77	9318.61	6508.4	5428.16	8218.56	7673.07	8121.38	8116.6	9178.64	8697.17	7979.96	8773.8	7583.43	6752.27	8790.48	7511.69	7230.72	8077.94	5582.14	8467.01	8915.08	8171.54	7260.68	6552.64	6657.98	5749.06	7881.64
P49748	ACADVL	4417.36	4599.14	4247.16	4105.97	3970.98	5777	4170.5	3917.29	2845.01	7507.18	6126.36	6467.81	5717.57	7670.94	6259.67	5539.61	3925.07	4682.39	5664.41	5183.88	5662.53	5137.8	4088.42	6750.6	6746.34	4255.94	6676.16	3351	4090.97	3740.11	3454.89	5484	4927.61	4113.79	3408.38	5401.63	4080.94	5082.94	4067.91	4020.43	4178.8	6386.66	5493.29	4997.75	6398.63	5696.24	5441.63	5283.23
P49755	TMED10	2351.95	2088.61	847.89	2077.23	1874.93	979.292	1739.97	922.111	2688.07	2576.35	3239.01	2250.65	2209	1852.07	1550.94	1166.77	843.357	1039.82	1764.88	2845.66	3079.31	2660.65	2399.96	2246.52	2621.07	2143.87	798.692	0	0	0	1358.87	1159.75	1166.64	886.403	0	1005.69	1677.93	1873.01	1784.87	1259.18	777.018	1998.44	1965.11	2628.27	2124.69	2057.93	2061.3	3320.45
P49756	RBM25	699.36	1158.01	1067.96	1443.33	1308.34	1020.84	1040.6	686.488	1575.63	819.288	1200.57	1118.88	539.328	612.959	1046.15	485.03	1537.05	1659.23	730.298	826.228	888.692	1393.98	555.813	1267.09	965.115	821.769	1077.7	0	725.894	527.374	526.661	1164.54	1236.8	590.315	1102.8	1268.18	658.001	1265.34	645.496	870.427	0	973.246	721.001	777.772	1494.31	1375.74	655.154	1232.98
P49768;P49810	PSEN1;PSEN2	0	0	0	0	0	86.0654	0	0	0	0	248.928	0	591.323	0	609.431	0	0	0	0	0	222.166	0	0	0	0	0	0	0	0	257.54	0	0	0	270.612	303.097	0	205.388	0	0	0	0	0	455.736	0	301.443	0	0	0
P49773	HINT1	775.15	0	1106.69	945.985	0	0	608.925	0	665.57	0	0	545.466	390.836	657.283	734.268	0	0	0	690.255	892.158	781.204	720.606	0	406.726	369.17	0	505.434	962.954	1059.92	1349.45	1482.39	1199.29	1172.65	860.239	1144.45	877.838	783.258	427.378	1211.5	1303.11	809.026	894.777	767.154	0	407.384	738.574	0	0
P49790	NUP153	0	0	203.796	0	0	0	0	0	0	0	0	125.629	0	192.559	399.479	0	225.991	208.155	175.268	155.642	0	0	0	0	0	0	0	0	0	195.791	0	181.442	0	0	176.371	0	0	0	299.742	0	0	0	0	296.486	0	0	0	0
P49792	RANBP2	1069.88	1255.97	1758.95	1652.8	1920.17	1534.95	1478.23	2105.13	1644.41	2059.14	1313.36	1581.64	1693.19	1812.36	1460.81	2086.52	2012.44	1684.07	1962.22	1636	1388.77	1881.16	2352.69	2181.86	1944.57	1417.78	2318.92	1879.36	2888.25	1538.47	1744.82	1632.75	2075.99	1017.65	1547.53	2104.5	1609.39	908.953	1261.71	1918.25	825.828	1608.42	1534.3	2083.42	1011.07	1244.09	1321.81	2529.26
P49821	NDUFV1	1138.87	1543.73	1326.82	1334.96	1723.08	1439.2	1404.27	567.356	1121.45	1085.85	1469.59	1723.8	1290.98	1639.66	1734.62	1663.22	1430.45	1079.58	1042.34	1322.38	657.772	1122.39	1606.17	1650.53	1720.58	1640.46	1314.82	1097.42	1084.14	1137.17	718.282	709.045	1777.41	1057.96	1347.7	1335.29	1420.45	1131.28	1266.79	1688.4	1215.77	724.182	2336.06	1340.84	887.377	845.265	1013.72	1153.45
P49915	GMPS	3044.4	2244.46	1491.41	1452.73	1992.15	2721.82	2339.37	1626.04	1935.19	1539.16	963.455	1801.88	1100.76	1935.96	1555.05	1418.95	1938.93	1174.79	2145.98	1406.72	1243.35	1386.62	1701.2	1742.53	2745.93	1980.47	1843.6	2567.02	1687.44	3378.72	3268.94	2314.52	1972.31	1367.71	2347.59	1741.48	2600.25	2073.77	1594.25	1655.11	2816.57	2356.75	2197.14	1806.1	1171.77	1492.5	1222.55	1604.99
P49916	LIG3	0	163.217	0	0	0	341.213	0	0	0	223.009	40.1709	0	369.919	0	354.323	86.0601	151.574	68.0127	0	0	142.073	0	605.767	0	0	0	0	0	0	0	141.182	342.424	0	0	0	444.552	0	0	0	0	0	0	152.522	157.718	101.132	0	0	0
P49959	MRE11	632.091	498.586	454.858	0	595.896	642.885	0	1809.84	727.077	661.651	355.559	914.604	679.372	747.031	1086.15	641.923	828.177	690.094	760.97	295.138	430.99	1156.46	647.542	767.114	771.651	672.632	755.924	611.915	666.689	317.699	758.857	763.357	0	874.086	751.566	661.678	710.243	412.549	591.542	484.948	76.8818	932.609	627.927	1360.13	992.41	743.894	113.786	651.224
P50213	IDH3A	2623.11	2619.01	2553.83	3018.38	2411.97	2472.79	2769.55	2367.91	2211.54	3032.7	3151.9	3705.18	3198.28	2383.23	2135.59	2558.98	2205.41	3012.14	2203.8	2668.62	2443.45	3065.29	2294.15	3711.64	2381.11	2771.24	1714.57	1691.88	2423.68	2071.01	2014.53	2762.67	2927.38	3030.27	2694.33	1794.01	1681.58	2246.42	3396.01	2342.78	2063.9	3775.01	2777.73	2574.49	3281.95	2225.71	3239.3	3006.74
P50281	MMP14	421.106	501.948	0	346.779	0	0	352.737	319.325	0	246.857	691.832	341.329	478.684	313.539	0	0	655.611	463.46	316.205	336.57	411.94	0	640.912	0	319.595	321.073	0	0	400.552	0	0	267.364	0	412.452	0	247.299	0	0	0	762.067	0	0	496.875	283.149	448.927	135.516	641.764	57.383
P50395	GDI2	3658.09	3032.3	3993.69	3646.16	3718.43	3357.34	2619.74	3105.73	3876.62	3171.22	3230.06	1905.83	2601.82	3003.17	1860.71	2616.46	1539.34	1961.72	2453.39	3589.26	3188.01	1122.78	2459.04	1510.36	2799.56	3308.41	2335.82	2880.73	3574.67	5335.57	3962.72	4098.74	4453.74	3216.08	2362.09	2614.86	3176.82	2882.87	3175.16	3145.35	3370.9	3007.65	2350.92	2429.51	2865.7	3984.64	2670.32	2174.74
P50402	EMD	1334.4	1560.43	1340.89	1990.79	1175.15	2022.52	1619.64	1141.62	1345.12	2275.1	1526.82	1412.4	1952.31	1822.09	2253.88	1800.72	1622.33	2113.24	2017.37	1858.51	2519.04	1981.22	1859.16	1505.51	1502.5	1450.16	1515.11	1965.95	2391.18	785.036	1843.94	1982.92	564.284	1795.57	1740.83	1587.73	1530.01	1694.91	1594.91	2101.39	1814.51	1927.18	2369.39	2659.76	2013.07	2662.33	1537.75	2419.97
P50454	SERPINH1	23386.7	24597.4	25794.1	23146.5	22808.5	15845.4	17831	23364.5	20046.6	25052.7	26591.8	26060.3	23091.4	26285.3	25058.4	17149.7	19314.6	18655	18212.8	22180.6	24478.8	18773	20059.3	18506.6	21876.7	14448.3	24511.4	10303.5	12824	12296	17206.2	18088.1	16349.7	15386.4	13549.9	17461.6	18308.7	17404.6	21435.6	20147.5	13778.7	18928.9	22753.3	25957.4	23652.3	26030.9	24215.3	28265.8
P50479	PDLIM4	0	1019.17	1763.18	2362.58	784.281	1423.85	1665.3	1919.15	1370.88	1570.81	1460.17	1649.16	437.004	1598.73	1065.7	899.071	752.789	1025.06	1401.06	1020.44	1764.93	1473.34	0	1741.65	841.015	1777.89	1441.83	2836.53	1758.7	3466.81	1218.72	2474.57	2330.78	848.267	2258.88	2813.32	2581.27	2108.93	1787.49	832.531	2843.08	1738.35	1061.7	799.121	1393.31	1117.42	904.516	955.917
P50502	ST13	4607.02	3873.32	3690.42	3721.37	3652.25	3120.93	3087.11	3087.88	3866.62	3118.69	1986.63	1468.39	2742.29	2994.87	3452.2	2512.26	2373.03	3327.75	2739.99	2772.77	3198.85	3074.22	3170.42	2306.17	2677.42	2249.62	3122.57	2834.98	2976.54	4497.52	3673.13	5040.44	4082.47	3516.94	4443.16	3912.4	3414.78	2963.73	3044.24	2876.05	3078.91	3453.84	3243.03	3105.28	3699.64	4124.34	3492.66	3150.12
P50552	VASP	0	392.86	0	581.426	0	0	0	0	0	383.004	0	0	273.7	0	0	384.408	0	0	125.501	0	0	0	228.032	0	0	0	0	0	660.065	90.3654	0	570.881	0	365.218	491.227	0	0	0	252.745	0	0	0	0	234.068	0	458.068	581.903	246.683
P50570;Q05193	DNM1;DNM2	295.191	366.482	406.517	394.313	553.606	546.266	475.28	246.103	0	0	0	0	335.64	0	557.925	449.727	407.498	238.112	0	0	193.929	0	426.456	424.489	693.516	559.793	0	739.16	555.534	184.445	252.934	404.231	0	781.372	708.683	0	359.379	594.861	557.415	0	597.471	0	0	0	298.084	394.891	182.794	0
P50895	BCAM	1499.99	0	983.75	324.102	1516.46	673.064	164.253	507.594	832.196	1059.02	1048.29	815.147	507.306	868.739	670.118	1023.66	1334.87	1121.99	1124.65	1194.84	904.938	696.888	520.28	425.814	673.895	938.055	1088.3	0	473.824	947.036	585.123	458.134	1104.89	707.14	552.442	684.113	1158.69	919.132	481.783	950.893	0	969.331	1042.27	1226.29	647.133	1311.56	918.975	1266.8
P50897	PPT1	636.587	747.507	763.592	543.915	1464.63	638.32	1150.54	757.83	98.3541	581.005	922.801	584.123	796.32	1108.03	499.351	976.347	1391.86	1675.26	740.024	711.509	760.681	641.541	776.878	1166.28	0	703.473	937.333	669.7	1443.61	816.299	0	736.833	191.936	1182.56	614.032	311.493	0	630.444	915.941	991.886	369.232	691.915	349.399	609.876	482.747	1034.01	658.78	795.946
P50914	RPL14	10559	13179.8	9636.17	11358.8	8528.95	8216	8222.11	8041.78	7961.33	9315.89	8879.24	8767.9	8444.36	7902.6	7687.26	6514.95	3777.6	3556.92	8647.81	13453.1	10772.8	9140.7	9812.11	10866.1	9551.77	9477.26	10268.5	4496.39	5393.91	3931.8	8122.2	7321.79	7651.4	6980.39	4807.51	3599.85	6225.89	10254.5	8691.16	7591.59	11097.1	10934.7	10077.1	10541.2	12042.5	10124.5	9911.35	11347.9
P50990	CCT8	24756.2	24757.7	31263.4	33101.9	25340.4	30005.1	27109.2	26519.9	30117.8	27169.8	29738.5	29852.6	32082.7	29695.8	27950.6	30356.9	28519	33562.2	31741.6	27322.9	26529.2	30475.9	32122.7	33123.5	32659.8	30740.8	33292.4	35551.1	32138.9	31883.4	32294.4	28859.8	28804.3	28679.5	29845.8	28794.5	30955.7	28473.3	31504.8	27914.3	30692.6	32589.4	27748.2	30939.5	33883	30043.9	30061.6	32338.6
P50991	CCT4	11755.8	15338	13250.6	13289.1	11546	10904.5	11291.5	11551.2	12400.3	13793.1	12476.1	15390.7	15953.6	13181.9	12856.2	12649.4	10848.4	12858.4	13461.8	12128.5	16299.7	13932.6	15206.8	15516.5	16428.1	15915.7	14138.5	14179.2	15199.8	12855	12644.5	13444.4	11706.1	9678.3	12055.6	12156.8	12652.2	12161.2	13649.7	13493.2	12561	13627.6	14709	16255.9	13429.7	12865	14581.6	14558.9
P50995	ANXA11	1197.59	930.433	1028.69	932.321	870.727	780.594	596.666	817.697	711.756	350.347	737.148	899.517	1063.24	419.527	490.157	615.382	789.037	597.462	493.108	319.835	398.044	1585.21	592.796	330.924	223.379	546.619	0	1554.45	557.233	960.766	1140.64	782.631	692.097	721.085	1197.56	539.524	1049.76	1183.32	756.216	826.904	466.188	900.371	1151.86	542.675	603.313	0	697.235	436.984
P51114	FXR1	3245.16	2619.68	2113.39	2356.59	3073.38	1468.42	2983.23	2342.78	2651	2916.1	3062.58	2621.3	2489.86	1731.62	2960.59	2384.3	3169.71	3003.77	2412.04	1075.62	2178.16	2297.5	3574.01	2197.53	1936.4	1891.75	3250.93	3114.59	2406.62	3973.98	2935	2700.49	2636.3	2695.67	2586.45	3312.34	2855.05	3275.18	2021.01	2165.41	2497.85	3912.29	2266.75	2986.97	2122.38	2885.54	2982.61	3360.65
P51148	RAB5C	2325.69	1470.7	1560.9	2161.61	1342.44	1941.79	1509.36	1564.36	1432.29	2009.39	1626.36	1926.19	1243.65	1684.53	1121.69	1989.21	1417.61	1906.18	1612.85	1051.48	2477.13	1364.22	1980.67	1648.5	1595.85	1341.26	2442.27	1389.53	1077.46	1555.8	1441.86	1329.03	1056.91	1831.65	1094.05	1227.58	1476.32	1159.3	1731.76	1223.67	890.358	1257.84	1431.48	1355.25	2233.55	1659.13	1878.76	1834.19
P51149	RAB7A	9020.22	11109.6	9086.49	12929.8	9452.57	9146.11	10105.2	10073.7	9564.31	10023.6	9933.25	11759.3	9608.32	12177.1	10731.1	8294.36	8573.26	8932.7	8317.56	9630.49	10972.2	8092.45	7232.86	7499.07	8791.57	11424.1	9300.48	10336	9225.5	10033	7231.17	9597.01	9689.68	7606.99	6335.29	6928.97	8503.97	9200.05	9874.63	9402.68	7098.06	12509	8814.04	7885.79	10106.7	9566.99	7904.04	10846.4
P51153	RAB13	0	853.53	1079.35	1706.25	971.523	960.443	1059.86	681.532	1713.26	1476.72	1984.94	1536.65	1267.29	1214.5	1118.32	1269.27	1711.02	1150.78	996.419	1124.17	1336.85	2240.9	973.597	890.587	1362.16	708.495	1893.28	799.286	732.668	781.507	1190.94	777.447	1092.37	1092	960.073	1030.82	890.096	969.339	316.966	1312.48	2266.69	893.177	1495.53	1082.47	1272.86	1626.8	2134.06	1408.57
P51153;P59190;P61006;P61026;Q92930;Q9H0U4	RAB10;RAB13;RAB15;RAB1B;RAB8A;RAB8B	7925.75	7982.54	9779.63	7866.81	9663.51	7206.54	6996.52	6297.68	7340.13	9484.05	8702.46	10099.7	11566.3	10258.4	9400.23	6183.51	6600.2	6287.69	7795.11	7166.46	8071.65	7017.37	8481.15	8619.69	7436.4	10455.2	7959.94	4166.22	4986.47	4590.54	6482.55	7547.54	6951.76	3982.19	5253.23	5424.96	5764.78	6887.65	8062.74	6428.33	8406.59	7355.05	8359.49	7760.64	10196.6	8382.47	8046.09	8926.72
P51153;P61006;Q92930	RAB13;RAB8A;RAB8B	533.687	0	0	0	348.136	0	0	449.308	404.193	715.004	950.456	889.067	0	895.024	1000.97	593.117	803.64	1236.92	477.12	593.382	927.302	1078.22	0	0	577.761	979.207	739.432	0	852.638	500.019	0	623.982	570.55	0	778.643	640.408	633.569	1113.31	830.294	420.314	263.375	921.341	750.878	903.759	894.497	944.481	747.481	787.437
P51398	DAP3	901.91	941.281	1807.05	1324.73	1132.27	1312.15	1348.05	939.368	430.957	1730.13	1566.21	1168.37	1338.57	1147.29	1124.35	1900.99	1367.37	1744.75	1477.67	1316.63	1357.15	0	756.086	2394.64	748.816	1322.57	819.616	1510.18	1041.42	1360.64	1543.42	733.436	2262.21	818.278	891.941	1077.66	871.14	1231.09	1588.35	1384.75	1100.42	1762.19	1125.68	1808.16	1194.45	1411.29	1178.07	805.851
P51532	SMARCA4	646.497	1147.83	743.638	1155.36	707.976	632.025	1012.87	803.683	477.387	773.705	781.582	1042.69	973.515	1278.94	672.979	1166.45	672.621	837.791	1321.36	945.878	860.25	924.166	1437.81	826.837	934.441	693.286	1899.58	0	0	500.465	798.119	890.267	932.723	799.254	849.07	617.854	0	368.586	623.059	1293.81	644.258	78.1901	479.719	1034	1301.78	1133.84	977.211	1236.38
P51553	IDH3G	0	287.383	0	441.93	263.823	0	0	189.763	450.001	478.003	440.027	208.309	402.101	491.618	902.232	0	487.887	192.144	0	0	0	0	290.935	0	829.394	0	98.9479	0	0	0	0	288.758	322.085	0	275.661	126.339	0	0	291.387	0	0	411.768	373.27	361.504	215.161	486.417	264.931	640.401
P51571	SSR4	2427.02	3346.4	1307.43	2573.27	2424.15	1661.88	2279.74	2511.35	2538.21	3241.35	3919.95	4267.72	3252.8	2648.02	3480.79	2786.46	807.488	1547.8	2788.15	3090.4	2631.34	3378.58	2993.24	2890.34	3922.9	2585.75	2786.39	1482.34	688.652	0	2505.75	2863.27	1885.53	1446.67	2808.54	2022.36	2205.36	1193.45	2385.74	3310.57	3564.31	1521.86	3105.23	3136.92	3426.9	2867.93	2769.74	3816.81
P51572	BCAP31	2258.42	2216.47	1257.62	2694.94	2595.03	2493.67	2635.23	2384.57	2166.95	3217.99	2622.33	3185.89	2486.29	3050.03	3920.05	4126.51	2859.38	3357.96	2408.58	3226.85	2768.14	1856.25	2555.18	3594.46	1487.4	1407.81	2497.1	3866.12	2835.98	3397.69	2610.39	1552.28	3083.51	3039.96	2274.65	2704.09	2826.92	3688.47	2854.76	2917.6	2325.71	2317.24	3577.01	3138.8	2468.26	3737.8	2699.15	2816.22
P51610	HCFC1	1760.24	1811.33	2378.44	1942.48	2316.37	2336.62	2802.72	2088.7	1638.51	2012.87	2896.23	1898.84	2086.05	1152.49	2434.76	2025.64	1464.94	2180.99	1497.78	2409.94	2019.84	2833.84	2013.79	1983.23	985.027	1879.91	2240.03	1519.56	921.715	4111.85	1890.9	1677.92	1829.06	2184.49	2054.74	1150.05	1669.43	2008.47	2167.49	2502.13	2050.97	1941	2801	2186.01	2233.32	1703.93	1471.41	1754.52
P51648	ALDH3A2	0	721.643	0	0	369.802	0	851.557	168.1	458.625	517.64	742.576	554.946	397.41	318.515	222.773	402.033	375.888	569.435	375.092	386.732	433.53	0	0	531.692	342.772	436.319	461.82	419.294	0	404.164	420.235	679.005	574.193	522.071	225.808	175.287	591.069	0	360.715	0	291.85	334.091	496.095	480.209	435.699	467.138	347.741	555.561
P51659	HSD17B4	2849.61	3339.68	2907.03	4550.48	3876.33	2821.51	3465.36	3673.05	1548.41	3518.93	4627.17	4241.94	5049.31	3133.18	4441.7	4310.56	2781.15	2162.98	4176.82	3290.68	4201.05	2864.91	3903.12	3771.41	5504.16	3895.12	3758.18	3116.15	3646.83	3245	2327.19	3457.83	2593.32	2302.85	1669.37	2190.79	3738.17	4244.21	2964.11	3859.91	2220.96	4064.32	4061.01	3916.5	3563.19	3569.72	3647.49	3434.86
P51665	PSMD7	1216.71	1057.93	798.562	1248.7	1219.57	1175.73	769.614	1296.3	0	1119.77	800.081	739.345	1213.9	640.08	655.728	0	429.324	439.574	719.614	725.641	1027.86	1576.5	796.502	943.789	1319.41	1246.06	1154.23	1386.34	481.838	1556.35	765.734	1417.76	732.162	446.374	508.927	387.065	997.005	961.398	767.836	975.297	919.129	1678.9	292.362	504.872	1322.19	1274.74	1384.18	1634.15
P51809	VAMP7	0	0	0	0	187.667	77.4589	0	0	138.773	162.001	276.588	0	0	151.681	0	0	241.832	223.167	170.941	0	0	531.921	0	0	0	0	0	212.893	185.229	121.993	0	0	278.703	0	0	0	0	0	0	0	0	438.333	64.0201	0	62.2544	195.462	339.444	227.24
P51858	HDGF	2555.49	2570.46	2631.07	2518.75	2021.11	2905.03	2873.27	3827.73	3105.31	1652.71	1477.16	1496.33	1773.24	2024.59	2684.92	1673.24	1680.77	1707.63	2972.41	2312.97	2075.91	2119.25	3157.75	1025.82	2717.75	2285.85	2012.42	3113.43	2749.7	3978.28	2665.23	2961.06	2876.28	2179.57	3075.34	2990.64	3260.7	2625.14	2858.88	2430.66	2508.76	2500.77	2819.89	3189.47	2254.09	1756.86	1745.41	2360.11
P51965;Q969T4;Q96LR5	UBE2E1;UBE2E2;UBE2E3	0	0	727.476	0	572.522	0	654.825	0	401.498	0	0	344.675	0	0	427.851	341.957	0	0	0	372.428	0	517.544	391.584	0	0	0	0	1033.45	776.197	1411.2	0	0	0	372.917	0	0	0	618.637	0	0	384.353	563.914	0	425.222	293.797	517.75	0	0
P51991	HNRNPA3	13121.1	10426.3	13868.3	12905.8	12013.4	14424.7	14548.2	8284.41	9707.73	15659.7	17052.1	17114.2	18360.9	17884.6	16947	10371.6	13488.6	12488.8	15876.7	15063.9	18809.9	13825.9	13843.6	17581.6	16644.3	13848.2	14263.5	9824.15	7487.52	7542.61	9277.9	9532.33	10318.4	10471	9119.81	8372.66	10012.1	11919.6	12648.9	12806.7	12687.6	15075.9	11703.7	16134.4	14622.4	13312.7	16446.8	15280.6
P52209	PGD	3236.96	2387.47	2457.9	3658.85	2029.47	1973.74	4078.55	2807.07	2833.55	1409.32	1741.06	1837.93	2188.98	1621.85	2078.19	1468.31	1648.14	1232.92	1440.14	2468.25	2304.37	1329.46	1356.15	2258.86	2237.16	2389.55	2665.09	3201.41	3707.28	2579.18	2314.67	2621.2	2988.65	1977.41	1577.59	2820.65	3175.88	2696.81	1776.66	3134.22	2467.46	2804.73	2265.55	2512.37	1944.02	1464.84	2253.9	1385.66
P52272	HNRNPM	22713.2	23934.9	26890.4	25162.2	28106.7	27816.6	23033.2	21706.9	23421.6	34778.6	35250.2	37551.7	29204.6	24951.3	34632.1	25272.1	24735.4	26385.9	29859.5	35128.9	33477.1	28066.1	28698.6	28472.7	30972.6	18918.6	24529.1	24186.4	21618.4	29630.9	18377.3	21334.7	21166.9	25317.5	27416.8	24597.3	26599.7	22935.8	25209	30962	25729.9	28812	30263.6	32047	28426	30521.8	34801.4	37021.2
P52292	KPNA2	2877.13	2625.43	3813.3	4189.6	3165.05	2944.24	4362.09	3442.17	3500.03	3310.15	4686.02	3636.98	4780.14	4189.22	4492.57	2796.38	4772.6	4309.2	4323.18	3553.52	4550.4	5159.37	4004.43	3943.98	5300.66	5960.44	5056.68	2950.92	4682.53	3505.7	4775.84	3775.53	3843.05	2567.78	2657.56	3936.81	3321.6	3446.72	5238.2	3543.28	3794.36	4887.19	2875.4	4310.12	4258.63	3741.11	4088.11	3528.89
P52434	POLR2H	0	0	41.1944	316.03	506.327	0	0	0	368.573	0	451.142	258.903	0	0	382.452	397.373	332.881	242.231	194.116	0	302.766	480.281	0	0	795.853	0	836.106	325.522	396.405	473.15	483.004	502.757	355.853	566.975	0	325.371	407.305	498.497	398.603	53.7828	0	297.139	414.03	526.411	171.041	0	262.591	204.262
P52565	ARHGDIA	4997.67	4471.4	4653.68	3760.58	5024.9	3247.04	5271.75	4826.39	3212.98	1313.97	2990.89	1812.56	2113.64	4152.01	2498.68	2492.71	2418.98	2981.09	2472.39	2284.41	2725.28	3069.01	2490.08	1701.33	2510.99	2704.92	2969.36	5783.99	5197.24	5992.67	5724.21	5461.73	6054.26	3243.03	4535.4	3506.39	3385.59	4642.93	3938.18	4402.72	3519.64	4345.36	2084.11	3114.98	2927.53	2445.75	2611.38	2465.81
P52597	HNRNPF	5120.62	4095.83	4448.64	4834.96	5417.5	5044.78	6023.65	4011.11	4995.67	5291.7	5536.86	4478.21	4704.17	3416.15	5447.02	4773.04	6780.09	4375.69	6129.29	5738.44	6879.4	6529.25	6211.15	6647.89	5738.89	4773.44	6208.54	6284.72	3779.54	5565.47	7289.59	2987.7	4783.05	5562.44	5154.52	5871.15	4578.08	6489.49	4544.17	4623.9	4697.17	4371.02	4689.58	4480.65	4995.04	3832.37	4689.59	4316.85
P52701	MSH6	3453.96	3393.48	2912.42	3327.01	2864.52	2354.93	2961.45	2866.36	4014.17	2584.13	1742.55	3252.71	2419.74	2040.94	3211.18	2700.79	1559.96	2639.05	2930.36	2520.15	4331.37	3390.42	2787.08	2681.86	3952.05	2874.88	3397.5	2178.43	3461.87	3765.51	2650.16	3448.68	1969.47	3154.83	3689.55	2561.07	2094.51	2517.15	2362.03	3364.83	2342.15	3180.3	3527.17	3079.75	2317.53	2744.76	3247.43	3508.96
P52732	KIF11	0	391.663	0	193.847	387.983	261.404	0	0	126.528	412.72	0	0	588.09	0	378.183	0	0	249.478	0	378.213	770.898	0	0	0	329.526	333.282	181.534	0	278.931	0	0	131.773	409.659	390.773	0	799.451	402.729	0	969.116	347.757	804.572	496.172	192.357	266.806	0	169.449	0	0
P52789	HK2	167.378	0	0	0	0	159.221	0	0	0	0	297.96	0	0	0	0	249.983	206.982	0	0	0	0	0	0	0	0	0	0	0	277.842	478.934	216.598	359.564	234.004	281.613	0	53.3674	103.274	0	0	90.1709	332.685	340.523	0	0	133.247	228.287	140.745	0
P52815	MRPL12	1460.71	2316.7	2256.35	1933.96	2324.52	1159.83	1613.34	1350.28	1968.48	2334.87	1663.23	2227.39	2680.01	1904.34	2293.8	2098.67	2217.73	2068.52	1466.29	1343.2	1895.83	1023.22	1608.9	1383.18	1069.15	1794.59	815.687	1772.3	1290.36	1932.8	2434.59	1453.71	892.578	1605.29	2204.13	2338.87	1616.27	1754.51	1095.05	1277.7	1484.12	1464.63	2162.85	1690.09	1895.07	2091.26	1128.85	2449.68
P52907	CAPZA1	2371.07	3244.15	2161.41	2588.65	1694.88	2167.33	1881.16	2828.62	2054.31	1888.64	1708.34	1767.64	1721.29	1817.52	2327.61	3101.97	2952.54	2041.28	2354.07	1806.75	2185.52	2156.6	1732.08	1802.49	2691.59	2473.89	2400.81	4122.58	3230.14	1912.39	1543.5	2942.7	2427.73	1577.76	3038.43	1776.8	2358.04	2504.9	2525.65	1701.15	2047.04	2253.28	1875.03	2290.12	2086.89	1477.06	2806.06	1881.11
P52948	NUP98	486.332	773.071	525.688	0	493.488	1428.4	0	1097	231.361	516.11	650.328	943.866	0	778.131	597.046	347.456	560.973	902.39	994.744	551.106	821.348	986.316	426.164	644.168	557.795	1271	533.241	923.369	1128.42	929.773	0	573.904	551.562	0	0	897.469	367.722	727.254	1196.28	665.726	0	746.4	846.91	1172.84	543.093	0	863.291	476.205
P53004	BLVRA	628.151	195.969	238.386	267.638	282.188	0	325.032	506.725	241.812	0	317.742	0	0	0	432.314	0	0	0	329.444	868.703	570.512	362.153	0	566.392	626.583	615.57	0	389.188	384.444	284.978	0	659.394	495.23	460.285	0	411.231	318.628	0	0	264.068	347.721	314.022	177.526	0	0	0	372.876	408.008
P53007	SLC25A1	933.358	1415.63	1743.48	1324.84	987.254	845.334	1398.97	1204.63	1140.44	999.382	1223.08	1376.35	1667.6	1672.96	1910.36	1403.64	1744.05	835.742	1946.67	1388.85	1616.11	1968.63	519.906	1448.16	1700.44	1265.56	1463.42	0	566.012	978.738	1009.46	2120.71	836.225	1202.93	1721.6	819.527	862.883	1547.01	1196.34	1309.44	1241.32	1025.69	1458.93	1623.66	1181.6	1190.37	2170.01	1495.22
P53041	PPP5C	0	0	0	0	233.904	0	276.925	0	0	0	0	0	0	0	0	0	0	0	0	161.2	159.382	0	0	0	0	95.5002	0	142.399	0	0	0	351.821	0	0	0	0	96.3119	0	0	0	0	0	299.483	0	0	0	0	213.873
P53396	ACLY	4105.18	4020.13	3450.32	3243.5	2390.81	2909.82	3048.96	2266.31	4508.81	2862.78	2224.29	3259.49	2310.95	2069.58	2403.09	2331.8	2129.1	2345.84	3671.61	2986.01	3661.93	3167.24	3614.31	4010.72	3588.79	3409.72	2364.23	3778.13	3909.95	3120.52	3810.2	3217.95	2459.54	2955.95	3298.11	2536.84	2596.78	2789.13	2676.4	2778.56	5026.75	5275.28	2552.02	2808.01	3015.54	2754.1	3285.45	3636.57
P53597	SUCLG1	851.363	985.147	1031.43	1473.92	2375.14	1391.85	984.503	995.93	1176.14	1697.64	2035.17	1147.79	1546.1	662.668	1224.67	1040.79	831.752	1664.45	828.882	964.581	1710.29	490.426	1038.52	1035.8	432.178	1009.84	1078.05	821.254	1696.61	2944.25	1210.67	537.718	1243.31	941.092	828.289	1396.62	1686.74	735.978	932.514	933.874	943.763	1353.3	1172.69	1651.59	1413.5	799.751	984.56	1161.08
P53618	COPB1	2289.35	1309.8	2014.48	1480.8	1968.84	919.904	3467.3	1727.27	1639.22	1060.39	1444.33	851.553	2163.62	1922.62	2275.89	2085.74	1521.38	1668.84	1679.52	2109.82	1337.32	1492.44	1697.95	921.897	1540.59	2386.28	1675.21	1645.79	3036.24	1606.49	1606.67	1555.28	1470.46	1789.76	982.801	1493.22	1280.58	2138.38	1333.41	1721.85	1616.67	2434.4	1665.5	1294.33	2011.76	1852.74	1472.62	2016.12
P53621	COPA	3976.13	4029.13	4437.8	4821.94	5889.3	2784.52	5048.25	5122.84	5543.4	3450.63	4129.81	4640.62	5638.25	4135.62	4028.14	3966.18	4193.42	3043.78	5401.42	4318.84	4378.09	5023.72	4044.7	4430.91	4358.6	4579.55	4861.78	7607.59	4850.73	5119.95	5449.89	4846.74	4002.66	3563.78	4071.81	4380.35	4854.87	3608.5	4187.8	6295.65	5174.09	5060.77	3190.74	7170.54	4072.42	4827.91	5487.76	4912.44
P53634	CTSC	0	0	0	549.774	273.341	0	0	441.963	149.552	166.001	502.886	990	761.398	463.649	476.65	321.91	350.602	0	268.311	643.41	241.485	0	0	650.11	400.624	766.687	361.024	0	207.28	0	348.706	536.58	0	0	203.806	173.172	424.7	0	540.996	0	757.36	0	775.833	464.233	345.13	0	366.645	364.553
P53675	CLTCL1	0	715.403	0	0	0	0	0	314.639	474.254	0	0	0	0	506.68	0	0	0	0	0	0	485.386	0	481.224	0	0	0	0	960.137	0	0	0	843.042	0	0	0	243.966	0	0	0	0	0	0	0	0	388.818	0	42.5782	0
P53675;Q00610	CLTC;CLTCL1	9328.26	10075.8	12350.2	11600.3	9524.16	6955.57	6395.86	6750.79	7338.97	6098.4	7256.72	6308	9195.73	6916.95	6354.6	5733.71	5379.02	4895.91	9223.79	8643.36	10432.6	8328.3	10755.2	9684.6	8035.96	9569.83	9754.92	8330.58	7071.43	5737.17	7604.36	7568.56	8620.5	7919.68	6706.5	7102.94	7409.96	9106.26	7859.87	7668.47	7803.83	11455.2	8338.49	9131.96	6797.31	9620.77	10069.9	9786.43
P53680	AP2S1	581.705	901.895	246.361	670.514	333.177	867.825	0	577.858	685.78	452.002	232.585	629.22	0	640.071	389.264	0	0	0	0	0	643.558	1096.19	1563.19	868.991	504.92	535.336	861.11	0	0	0	453.163	0	277.387	0	297.87	0	0	0	0	660.285	0	811.458	627.179	0	662.954	965.369	0	0
P53985	SLC16A1	1280.33	690.813	682.13	774.248	1081.8	874.088	1311.79	1235.38	523.377	1224.09	1906.82	819.908	1464.27	886.41	777.45	778.424	1372.4	1544.46	778.327	979.992	230.023	681.58	0	1122.43	2057.37	455.759	859.516	1431.52	579.508	740.134	1128	674.627	1217.57	890.405	680.117	605.448	1239.48	567.724	1132.24	1467.56	945.898	725.551	1229.07	793.835	872.134	935.83	566.504	882.04
P53992	SEC24C	1237.04	351.116	1344.34	1397.14	1243.1	1746.23	893.343	1530	1413.59	1034.09	736.999	902.625	832.767	1228.4	0	1500.11	976.481	1126.02	1523.07	1709.44	750.255	2149.28	1063.71	1091.87	1857.05	1412.13	1627.78	1669.79	1543.14	1062.29	1299.64	1009.19	1839.78	1632.69	1920.53	1415.75	1344.61	1220.33	956.869	542.317	1037.55	1358.4	715.601	780.214	964.177	960.534	2216.15	1577.02
P53999	SUB1	3511.58	4144.03	3490.24	3948.89	2988.74	2500.08	5393.98	4519.13	3050.08	2109.94	2025.44	1646.27	1935.97	2211.65	3093.98	1770.86	2392.58	1701.85	1614.07	2840.93	2211.35	2324.7	1890.98	2316.35	1617.03	2626.38	2064.07	2316.56	4676.42	4667.34	2258.76	3791.53	4020.72	3735.96	3390.81	3203.15	3425.69	3968.68	3547.68	3884.51	3798.22	3279.4	1665.37	1814.65	2038.94	1588.43	1955	1215.6
P54105	CLNS1A	0	935.528	116.086	840.489	443.331	403.073	512.539	779.864	319.313	398.003	0	154.621	241.035	439.983	0	314.836	0	0	204.481	183.435	0	652.321	0	0	551.275	457.324	0	597.795	298.425	262.058	583.739	752.322	573.181	466.422	0	0	495.484	726.071	558.753	478.49	496.507	778.856	380.865	293.885	403.016	293.938	630.394	189.569
P54136	RARS1	3831.2	4355.49	4931.32	4898.33	5239.79	4077.25	4607.59	4072.82	5350.31	4391.08	4942.24	6707.11	4763.99	5700.25	4252	4569.85	3864.46	3507.35	5642.08	5686.85	5369.26	6803.05	8274.66	5103.38	5515.67	5455.7	6450.51	3775.51	4944.73	4901.13	5562.23	4289.36	5023.05	4352.91	3833.89	5109.83	5941.31	6196.54	3634.5	4698.78	4079.79	5969.08	4851.78	4162.59	5417.53	5499.45	6616.29	5319.76
P54577	YARS1	2965.98	3452.8	3527.63	3468.4	4855.3	4706.19	3564.08	4740.58	4036.83	2000.97	3959.14	2102.11	3512.04	3078.03	2793.1	3193.88	2464.01	2427.69	3543.74	3615.38	3517.64	4134.7	4295.79	5001.43	5494.08	3184.34	3942.95	4165.85	3948.73	5158.36	4178.76	2611.59	5261.1	4997	3233.61	4283.74	4848.73	3450.13	3231.26	4740.51	5227.7	3858.75	2439.76	3466.48	2810.36	4596.93	3293.65	3681.28
P54578	USP14	746.114	909.832	847.274	990.07	1206.81	950.811	479.815	1218.56	468.462	324.351	0	899.932	811.02	482.905	351.902	263.133	1098.81	320.696	716.245	562.996	660.814	345.055	248.919	349.671	931.596	487.556	435.7	384.13	0	107.469	853.003	523.141	956.842	533.145	472.9	267.064	256.042	804.624	422.249	678.297	1003.85	649.02	781.589	916.082	518.62	694.956	523.253	368.502
P54687	BCAT1	973.018	619.512	750.224	740.889	963.885	688.762	0	422.658	687.631	751.489	955.335	0	0	626.721	0	0	0	0	0	350.997	0	0	316.214	380.029	397.579	673.823	0	1203.62	807.193	1106.07	1207.65	935.523	789.306	0	1049.13	677.471	597.876	781.145	597.664	1236.13	553.97	425.939	700.347	0	487.712	394.73	0	0
P54709	ATP1B3	838.772	557.671	1953.7	776.495	679.45	1012.92	511.567	650.165	940.567	1349.57	800.705	1085.91	993.445	1202.42	1290.08	830.464	1043.38	934.608	756.914	881.937	694.178	595.437	1989.46	732.556	1327.7	633.562	1050.56	909.164	1868.63	0	0	566.393	695.268	595.746	166.412	606.715	405.975	924.1	816.436	915.824	597.389	1268.95	851.62	1116.87	1495.17	1075.93	1062.3	1089.95
P54727	RAD23B	2339.92	2005.02	2030.2	1649.89	2486.58	2507.68	2126.82	2582.47	2447.42	1254.21	1397.67	1508.95	1452.19	1367.51	2267.73	1497.88	2092.91	1337.91	1167.63	3342.94	1639.02	2462.72	1523.65	1815.19	2031.44	1269.18	1086.77	1653.34	2152.63	1769.81	2620.24	1925.56	1805.17	1734.14	1556.28	1902.09	1431.22	1223.78	1545.85	1718.3	1494.5	2300.28	1315.65	1362.69	1514.04	1963.49	1262.2	2183.33
P54819	AK2	3177.11	5018.25	4217.94	3718.61	3788.15	4513.74	4339.65	3077.13	3730.4	4006.13	3307.37	4072.19	4476.53	4632.58	3789.8	2593.1	5781.52	3676.37	4161.3	4218	2870.16	4421.58	4218.99	3858.2	3709.55	4641.07	3629.64	4324.8	3966.45	4695.94	2646.09	3868.23	2442.77	2964.99	4595.66	1749.52	4327.27	4587.35	3779.32	3137.36	2743.37	4851.22	2479.45	4682.07	2768.95	2509.99	4793.09	3815.19
P54886	ALDH18A1	9304.84	6565.34	7212.62	7596.53	7145.89	6554.33	9686.78	7337.09	7307.69	9870.58	10134.9	8351.23	9553.88	8185.16	9397.37	7494.36	8410.07	9436.68	7613.19	7463.02	7990.73	9374.13	7574.49	9754.15	5470.47	7084.88	7150.66	5767.16	6402.67	5523.17	6400.98	6269.43	6225.07	6654.58	7819.84	8411.31	7157.64	8669.5	8379.22	7498.43	6843.52	5818.24	8964.08	7797.46	10198.7	10035.2	8631.05	9061.16
P54920	NAPA	550.456	1602.09	690.891	884.901	673.992	511.053	824.987	726.406	248.341	374.016	443.173	644.777	1108.62	573.151	439.346	433.108	626.581	795.23	831.106	755.469	428.246	892.158	1316.61	753.3	483.33	335.477	720.352	578.556	823.975	496.451	678.09	584.988	860.041	324.13	799.408	963.626	1203.96	565.358	715.063	793.785	527.29	835.32	377.937	1201.85	389.766	1059.95	297.843	497.022
P55010	EIF5	557.012	402.032	530.128	390.352	775.148	796.105	657.885	563.167	569.912	412.003	599.693	488.558	524.87	0	531.126	442.186	0	691.515	551.771	553.083	461.237	0	536.265	563.539	576.105	568.963	414.51	401.819	477.772	1004.56	608.317	932.656	680.978	372.917	833.514	542.387	0	507.66	430.292	606.474	685.532	635.159	0	400.515	256.662	392.415	364.279	729.109
P55036	PSMD4	2419.45	1969.3	2383.36	2379.3	2742.96	1384.86	2923.27	2947.41	2120	1213.55	2106.4	1698.94	1377.16	1696.35	2240.37	2171.56	2473.56	2116.47	1849.47	2573.71	2715.26	1501.56	2008.54	2322	2159.67	1847.43	2363.01	1480.12	2284.28	2435.6	1140.44	1342.56	2323.25	1165.28	2316.75	2313.75	2411.52	2275.39	1922.07	1809.32	2149.6	2202.5	1847.81	2702.66	1752.1	2107.92	2660.34	2526.78
P55060	CSE1L	5311.76	4393.09	3781.09	4319.24	4376.67	4818.88	3800.86	2891.81	3018.05	3740.87	3776.45	3309.71	2249.04	2309.35	2790.67	2719.84	742.37	2444.72	3314.29	2247.37	2768.68	4516.75	3878.65	3946.35	3400.83	5746.73	3688.83	3498.84	5471.14	4476.44	3694.2	3423.4	4134.98	3562.61	2938.22	3501.5	3381.32	4570.17	3291.28	3692.05	4386.48	4635.04	3842.63	3802.12	3820.42	3126.82	2160.67	2736.8
P55072	VCP	34505.3	31333	35851.6	35948.1	39895.5	31663.5	36067.9	37092.4	36635.2	32393.3	29956.4	28893.2	36469.9	32145.6	29754.4	27463.5	24777.7	32447.2	36196	30798.8	35210.8	40746.1	35643.3	39125.6	37703.3	34405	38279.8	39042.4	34271.7	26545.3	38429.7	36376.7	33085.2	34437.3	34055.7	35361.1	33959.9	32007.9	38467	38032	34566.4	36122.6	33328.6	33655.1	36039.7	34337.1	32750.8	36196.9
P55084	HADHB	11577.1	17625	12271.3	11075.8	10918.6	14233.7	13010.7	12724.8	14084.4	19430.6	16369.8	18043.1	17199.7	14370.2	17734.4	13318.5	14763.3	12704.4	13879.5	18505.8	14212	14241.6	14852.2	14711.9	12133.1	15046.2	15770.3	9712.72	12827.2	13489.2	11078.5	12063.9	12306.8	11460.4	12568.6	9263.16	12813.1	14634.8	9781.58	10742.9	13613.6	12279.6	15482.6	16809.3	14644.5	14944.9	12740.3	16559.7
P55145	MANF	2361.98	2265.49	1840.96	2178.86	2122.48	1937.7	1682.85	1634.35	1855.92	2885.21	2161.21	2564.04	2000.8	2852.83	2524.85	2695.92	2151.15	2896.79	1564.64	2454.16	2558.64	1295.35	1756.77	1355.65	1721.25	2609.19	1755.69	1351.5	2314.54	1844.43	1399.55	1640.91	2074.31	1536.18	1722.32	2433.33	1238.65	1632.59	1042.21	2167.81	1220.81	1188.53	2722.31	1492.31	2629.75	1817.01	1732.39	1813.79
P55209	NAP1L1	1377.65	1327.91	1074.7	771.511	904.945	1841.84	1405.27	903.063	1214.06	1169.74	631.757	1420.43	867.142	696.766	1015.71	777.478	530.677	364.461	1531.47	960.092	1663.87	2153.46	1282.6	1122.42	1099.76	1129.19	1275.5	878.441	590.494	306.512	898.819	1538.62	819.999	851.752	348.099	1191.4	1143.5	855.129	1445.19	1569.97	1051.17	746.957	1675.13	813.94	1909.83	553.383	1113.46	905.139
P55209;Q99733	NAP1L1;NAP1L4	2403.67	2114.1	1830.3	1654.01	2196.25	1757.17	2828.91	1251.21	2077.55	1329.01	1272.31	1597.75	1019.33	1713.67	2000.8	241.729	834.267	963.72	2634.44	1206.22	1528.6	1230.96	2590.11	1336.16	1537.94	1224.01	1730.25	795.179	632.131	497.007	3030.84	1462.6	1915.42	2467.42	1229.37	1231.81	1806.72	2383.65	1538.4	1945.95	888.419	966.023	1896.74	1667.08	1288.78	2045.63	1872.25	1727.99
P55263	ADK	0	692.474	196.057	0	0	730.122	584.448	520.318	0	0	315.562	0	0	0	514.103	0	87.6509	374.281	598.294	461.367	443.126	524.733	0	517.803	0	0	0	366.572	533.636	280.133	0	661.601	427.256	470.823	0	0	421.22	482.869	292.432	632.654	369.229	1081.95	490.458	0	0	631.148	270.845	272.201
P55265	ADAR	1380.9	2117.82	1634.12	1088.95	1517.2	1463.36	1362.99	1662.62	1401.63	1661.02	2764.09	1754.18	2200.87	1397.86	2625.93	1758.8	2640.34	1989.74	1600.62	2300.31	1846.62	1432.72	2111.9	863.351	2289.94	804.069	1478.48	1299.41	1096.08	912.57	0	1319.83	1608.18	1984.72	1345.6	973.147	1315.07	1129.66	1254.57	1670.35	1575.93	1566.85	2168.92	2303.47	1814.18	1647.73	1608.87	2261.68
P55327	TPD52	1193.31	930.562	912.071	707.552	498.22	1418.78	902.655	738.239	668.534	537.931	651.748	540.335	422.215	1021.43	629.213	803.495	511.165	628.102	923.733	590.794	969.023	831.932	866.423	715.695	538.624	1344.6	894.488	809.814	1027.21	916.836	1609.36	899.905	553.192	896.772	685.788	553.45	716.537	674.327	713.196	1350.18	878.548	376.095	691.962	1285.88	0	1197.47	776.453	1203.26
P55735	SEC13	1492.89	844.706	662.312	883.289	424.02	808.37	466.6	1258.62	968.135	835.553	732.528	997.628	624.34	552.14	330.624	398.212	511.543	567.334	681.359	716.209	665.091	1330.08	683.511	1016.05	1637.17	728.204	770.892	945.367	591.701	1140.07	401.563	1200.47	741.445	1063.38	687.708	375.853	532.501	556.931	455.437	0	1001.8	459.185	598.382	683.955	738.78	811.617	367.869	690.812
P55769	SNU13	5348.52	3298.75	4381.54	4682.96	5269.01	5306.92	2689.56	4597.06	4634.96	5003.59	4859.59	5823.16	5161.5	4952.84	5671.4	4120.24	4005.08	3055.31	4881.69	3578.15	4227.09	3399.93	3431.74	5640.77	4378.74	5659.66	4713.79	4380.9	5273.52	4529.67	6129.92	2882.1	5154.89	5990.99	5606.5	4919.54	3240.18	3526.42	3350.68	4108.5	2994.52	4481.72	4482.38	3668.88	4466.43	3594.02	5035.86	5339.05
P55786	NPEPPS	2436.85	1152.15	2815.14	2220.34	2100.47	2689.72	3371.01	3200.18	3879.34	2298.97	2060.8	1731.48	2392.3	1572.54	1888.75	1809.02	1879.91	1383.85	2431.67	2748.94	1844.45	1870.91	2813.9	2302.71	1788.72	2683.02	2209.43	3686.91	2880.96	3397.02	3872.39	2660.85	2745.41	3529.55	2202.04	3569.14	1866.74	3110.05	2926.31	2198.56	3091.92	3295.35	1943.89	3240.84	1654.78	1627.48	1328.06	1532.36
P55795	HNRNPH2	1306.73	1618.85	1793.55	1720.95	2417.85	1669.02	2390.15	1145.16	1565.58	2353.31	1769.42	2134.59	1028.67	1591.6	1863.52	924.987	1818.35	1342.69	1718.2	1512.33	1777.19	1635.48	1839.46	1125.86	1913.18	994.081	2427.41	1488.06	792.864	2565.51	2148.87	1572.44	652.034	1293.31	1170.13	1852.27	1303.39	1370.04	1507.74	1410.3	1146.88	1374.8	1461.61	2262.06	1623.44	1993.14	1257.23	1903.41
P55809	OXCT1	1376.95	1218.59	2162.95	841.125	896.139	829.435	1349.18	960.019	1332.2	1230.98	2356.52	1217.5	1962.67	1031.94	1217.53	1885.34	1433.17	1082.5	1005.27	1168.52	1173.88	1878.91	1285.87	724.133	818.324	1112.13	1100.73	1145.73	893.203	0	927.932	1511.91	1835.12	885.264	1497.08	634.401	1455.45	990.364	1054.26	1222.93	1093.38	1286.45	988.452	1380.57	1578.89	1990.1	1125.81	860.859
P55854;P61956;Q6EEV6	SUMO2;SUMO3;SUMO4	1210.06	1365.07	1154.41	1053.83	1274.24	1460.25	2120.53	1867.02	726.199	1229.01	1252.19	1427.02	915.708	686.33	1288.09	1459.8	809.979	1179.88	1507.09	1996.94	1579.32	1732.34	2003.52	818.356	2032.93	2087.54	2450.96	2635.08	4324.94	1963.93	2152.15	2243.69	2292.71	1438.87	2034.14	1937.57	2273.19	1776.81	1720.12	1093.69	2042.73	1277.57	1760.01	2308.16	1559.64	1736.78	954.462	1839.78
P55884	EIF3B	8471.83	8395.87	6748.41	7314.56	8583.86	6860.21	7958.53	8756.6	7770.43	8027.35	5953.47	6906.7	9251.1	6133.85	8264.7	6860.84	6415.54	5228.82	9210.9	8215.83	8034.59	7933.23	8665.08	9001.06	7205.42	6775.89	7635.9	10767.3	10167.9	7986.81	10059.4	9055.99	8642.89	7548.93	8587.15	9465.73	7943.86	7640.32	10122.6	10090.8	9820.27	10987.5	6747.55	7211.86	6684.24	8319.92	10893.8	8579.99
P56134	ATP5MF	1234.23	380.752	1288.14	817.854	0	0	956.162	776.971	0	502.062	772.657	2033.33	0	1363.93	957.147	846.888	630.603	0	883.667	644.459	2668.98	1754.98	453.19	1351.41	1252.64	893.534	1100.61	0	337.863	0	0	1493.84	0	404.064	0	1028.07	0	0	1116.58	1302.16	816.097	1293.53	564.144	1838.34	727.202	0	1635	3022.24
P56182	RRP1	938.538	1160.33	1053.1	949.341	1105.19	891.097	1199.72	1045.69	850.81	1088.31	985.653	832.475	1244.45	1134.69	1054.31	1276.06	944.033	1260.87	1173.72	1792.4	781.527	0	1407.43	1605.51	1100.62	1040.01	815.485	775.874	957.028	1493.14	688.488	1002.69	1398.43	814.437	985.776	653.621	1887.73	1557.26	1502.03	580.199	1002.58	676.037	619.334	754.772	1045.62	779.781	437.929	1049.8
P56192	MARS1	510.404	1003.81	1083.34	270.358	634.447	280.656	407.826	464.721	0	698.898	455.076	405.681	759.77	513.443	283.003	426.159	754.358	753.331	408.383	536.401	396.997	0	591.913	405.509	784.571	509.968	376.651	1212.62	687.519	574.104	492.074	680.44	600.467	879.798	468.709	321.361	511.092	317.193	0	307.478	454.553	312.571	825.837	737.822	393.513	724.806	480.589	512.065
P56381;Q5VTU8	ATP5F1E;ATP5F1EP2	717.529	415.788	776.489	545.085	667.713	893.644	997.534	451.757	819.162	1519.01	758.1	1176.84	906.695	850.918	697.952	0	727.605	907.676	685.926	1263.19	735.321	0	161.979	576.605	614.181	675.223	735.421	620.35	780.605	795.211	488.496	591.897	0	1128.66	271.741	1029.23	870.286	873.647	843.871	916.254	443.579	1137.49	926.661	778.923	1304.07	1230.96	1402.72	1038.98
P56385	ATP5ME	2428.32	1877.33	2043.78	2134.92	2485.57	2335.51	2581.54	2550.35	1883.67	2278.22	2798.17	3098.11	2174.05	2502.62	2711.96	3049.38	1831.11	2603.89	2788.48	3174.92	3772.97	3319.49	2139.29	1887.93	2493.36	2721.44	3281.6	1831.32	2849.38	2766.53	2022.33	2548	3386.49	1927.9	1932.27	1685.44	2320.66	1558.42	1236.08	2493.61	2779.36	3124.26	1603.37	1823.06	2479.15	2779.97	2305.61	2584.84
P56537	EIF6	3437.17	2771.03	2084.1	2762.44	2707.51	2086.54	3493.92	2785.13	3088.66	1566.03	2776.51	1350.81	2171.23	1700.47	3134.73	2598.91	2934.27	2720.44	1511.19	1730.64	1722.03	2372.72	2103.31	2605.93	3235.18	1969.33	2558.28	3400.64	2859.79	4674.55	2346.58	2529.47	2890.99	1855.5	1501.27	2138.04	2294.57	3445.1	2647.01	2295.61	2613.18	2176.49	1596.26	2264.19	2112.64	2701.32	2622.46	1754.2
P56545	CTBP2	368.08	339.357	399.159	0	0	0	1097.01	0	491.503	180.034	547.982	786.189	0	0	0	0	704.196	501.385	26.8529	339.162	825.79	0	427.874	0	0	0	658.339	0	0	0	0	208.998	0	677.523	0	379.952	0	520.933	642.285	735.384	526.5	597.217	625.414	0	778.599	800.327	758.31	216.118
P56545;Q13363	CTBP1;CTBP2	206.456	725.164	541.64	287.284	402.045	703.084	274.092	721.148	434.463	428.484	167.57	0	0	352.649	283.011	783.109	379.117	0	634.563	573.653	871.617	766.835	303.953	0	0	827	495.229	0	661.369	1161.55	660.739	290.167	450.621	692.863	377.243	342.214	405.583	693.734	674.217	439.069	931.927	784.289	227.05	246.007	513.2	590.206	383.086	576.318
P57088	TMEM33	1010.92	1148.86	1013.9	774.504	1212.16	869.552	980.917	618.293	613.497	1213.26	1131.77	772.975	930.369	765.846	1005.24	404.476	668.078	386.805	1567.59	1123.67	1255.74	825.797	867.606	1030.39	1372.58	1267.99	1340.14	0	2214.69	741.276	1004.8	682.831	501.613	452.889	848.08	654.836	695.762	817.658	617.515	1064.87	955.196	1381.48	1013.75	1097.17	1422.87	1586.97	721.14	1577.35
P57105	SYNJ2BP	532.804	580.656	334.933	749.722	120.769	0	330.484	401.89	0	776.96	629.808	784.648	603.313	540.324	353.181	485.683	668.201	358.75	1086.45	626.695	387.024	721.484	762.515	698.167	483.134	0	632.969	0	637.462	0	0	409.319	0	631.78	361.106	286.415	0	689.277	873.593	409.411	0	843.553	538.802	475.603	394.035	0	646.848	0
P57721	PCBP3	176.982	568.653	473.377	0	318.219	206.557	448.279	202.005	410.93	630.006	408.596	229.784	825.603	405.56	174.772	0	0	0	626.424	0	218.544	754.753	207.586	788.955	658.88	0	434.568	425.787	402.799	0	551.48	0	425.942	356.418	526.5	266.838	194.945	349.46	196.346	0	952.69	423.843	0	517.549	215.161	271.558	656.413	204.152
P57721;Q15365;Q15366	PCBP1;PCBP2;PCBP3	2274.69	1580.61	1291.14	1185.13	2589.26	1318.23	2216.92	2228.18	1223.36	2031.02	2107.09	1423.8	2061.18	1179.03	1301.71	1407.92	2099.39	1490.11	1738.62	1586.99	1626.4	1520.29	1794.37	2357.06	1524.69	1557.59	1818.5	3583.94	2577.03	3500.14	2465.52	2314.49	2203.32	2567.52	3651.53	2079.15	2725.75	2249.05	2054.33	1807.79	1799.52	1828.2	2283.01	2079.3	2119.92	2045.63	2096.97	1361.01
P57721;Q15366	PCBP2;PCBP3	6186.13	3740.58	3913.41	4339.59	4697.13	5575.61	3346.04	5935.3	3721.27	5239.04	3488.78	3330.78	3944.42	2813.09	4244.48	6768.39	4515.6	3350.51	4800.42	4328.78	3119.99	4690.24	4777.64	3131.32	5466.39	4968.68	4150.46	7840.4	5452.49	6878.29	5880.4	5462.07	4225.24	4275.9	6355.88	5883.5	4621.82	4879.45	4682.04	5270.65	5660.69	3926.89	4354.45	5344.54	2894.3	5068.58	4915.42	4719.77
P57740	NUP107	1179.2	588.537	705.825	0	768.919	896.837	888.515	0	876.621	694.962	929.846	526.431	863.842	508.071	943.654	167.003	475.541	385.296	982.237	668.201	0	1245.71	0	543.283	1033.38	1085.46	946.432	993.191	701.923	893.836	1012.41	329.023	0	471.615	339.14	791.039	745.245	507.817	976.281	1115	0	461.548	923.915	340.085	871.824	0	490.804	312.704
P58546	MTPN	0	380.631	366.319	0	0	308.402	211.137	134.671	0	0	0	0	0	0	59.0141	0	0	130.097	0	0	0	0	0	0	448.634	273.049	0	0	376.339	233.443	390.183	597.432	306.311	176.008	109.742	261.392	268.049	0	0	234.154	225.571	0	115.019	0	0	0	165.582	0
P59190	RAB15	6637.5	5084.26	4555.75	4627.96	4705.29	3775.41	5033.59	4458.82	4184.75	5997.05	5678.85	5938.93	6301.82	4922.65	7327.94	4446.62	3749.97	4270.19	4652.2	5019.44	4440.92	5171.84	5293.46	5530.85	6709.65	4063.46	4714.73	4249.42	3531.11	3525.75	4759.01	4768.39	4618.3	3997.59	4358.31	3894.74	5062.75	4322.2	3994.82	4949.24	5154.09	4960.53	5796.52	5495.38	4351.26	6395.02	5913.64	5326.15
P59998	ARPC4	6489.66	4433.36	3315.47	3796.22	4520.92	5321.79	3024.26	3443.05	3874.75	4101.71	2741.04	4484.83	3371.04	3682.18	3123.32	3127.32	3559.73	2853.75	2799.51	3263.95	3863.83	3530.8	2531.14	4584.4	2481.09	5457.78	4176.32	2659.07	1656.89	4226.69	4783.86	2969.3	3076.98	3081.35	3630.39	3286.23	4379.79	3989.57	2810.17	3940.63	4480.29	4330.55	3940.37	3195.65	4698.66	3438.55	3556.21	3092.15
P60033	CD81	0	0	209.672	0	158.888	0	0	0	0	0	321.649	573.023	0	433.123	148.329	380.365	364.737	557.823	0	278.248	382.249	0	237.664	543.5	426.788	0	490.757	0	323.257	363.486	0	490.288	383.086	110.366	471.792	0	0	0	432.392	494.999	0	574.771	0	431.025	0	0	231.975	392.367
P60174	TPI1	25654	26828.4	29994.6	28218.2	31677.8	27320.4	33733	31760.7	35131.7	18370.9	14587.2	16896.1	16391.9	21047.9	17104.5	11268.6	17250	13644.2	22859	22844.8	20918.3	29371.2	22782.6	24054.3	20766.5	17121.4	19659.7	27907.7	29620.7	16900	31212.5	29877	27382.6	21324.3	27205	28310.1	21691	22109.2	24496.5	34924.5	28089.8	34816.4	20094.5	17582	17938.8	22702	26609	24838
P60228	EIF3E	4445.27	3230.51	4055.63	3730.63	4373.22	4679.86	3613.6	3897.18	4729.62	4048.71	3345.51	4120.62	5206.73	3831.38	3166.88	5504.51	3319.85	4034.13	5076.76	5049.4	4956.11	3947.5	6258.54	3421.05	3618.54	5842.15	5292	5649.42	5658.06	3903.91	4973.1	3093.67	4042.49	4818.23	6483.23	4189.27	5102.56	6261.41	4850.9	5283.22	5739.56	4821.14	3201.28	4970.26	3622.78	4344.71	4941.78	3834.31
P60468	SEC61B	1418.5	1691.27	1308.58	1311.65	880.737	1458.96	1322.52	882.166	1154.28	1921.64	1562.1	1863.83	1541.26	2108.96	1186.18	1242.94	1899.94	1044.47	2600.05	1407.7	1064.02	991.984	2301.6	2292.24	1312.33	662.846	1554.09	2557.84	1940.92	1019.64	1856.63	1639.24	1202.73	1475.57	1283.15	914.501	1727.22	1638.16	1642.51	1840.68	539.759	1478.19	2674.86	1747.1	2343.72	2145.32	1952.69	2368.29
P60510	PPP4C	1049.91	487.781	643.436	1088.84	672.331	594.338	877.369	725.338	573.023	756.743	776.13	649.125	466.222	1144.79	325.516	1049.98	841.201	317.441	424	682.343	901.638	1890.25	1010.68	759.069	714.825	575.647	991.929	188.515	763.234	683.397	805.03	624.767	976.132	0	507.33	0	722.953	416.476	646.662	1147.4	979.925	304.233	211.02	1121.04	458.303	644.272	595.603	508.185
P60604	UBE2G2	0	0	219.274	0	0	469.056	312.112	0	339.522	0	325.618	69.7941	518.112	0	0	0	290.409	225.167	0	0	0	731.388	0	0	0	0	357.013	0	482.182	0	274.971	0	0	210.11	0	0	0	303.414	165.015	370.864	0	78.4894	0	49.4143	391.001	0	0	397.364
P60660	MYL6	9168.48	10957.5	11135.9	10907.8	13296.2	7832.3	12129.7	11841.3	10974.6	9894.67	7410.7	8774.6	8085.01	9394.71	8367.08	8269.56	6585.37	7736.37	10197	9175.59	9716.89	10334.5	10793.7	11320.2	9030.87	11503.6	11240.4	15087	10592.5	11382.9	12891.3	9971.54	12072.2	10954.4	9318.03	11063.9	9209.1	10334.3	10032.7	10629.4	8777.77	12663.6	9125.88	9591.06	8852.78	7559.08	9250.38	10761.1
P60709	ACTB	218001	165734	212365	204171	209143	207523	213774	204399	206932	235445	238515	256859	239776	209296	222867	268119	274122	283173	211610	235979	275401	219628	216026	234459	203147	199324	214051	277003	255450	236600	254908	202875	222958	227610	238353	222251	240513	225026	258098	221185	174519	209868	222158	237014	195079	207560	233270	226066
P60709;Q562R1	ACTB;ACTBL2	48018.4	42455	33241.3	42994.9	42771.8	48576.2	52989	55930.6	52749.7	61411.3	73861.5	61157.2	64493.8	63002	69411.1	64904.5	69233	66229.3	70502.1	56915.9	65414.2	69611.9	62482.7	68837.2	63680.4	53093	67835.6	61239.2	54988.9	69160.3	58137.1	56244.3	58635.3	60608.3	66079.4	64158.2	58532.7	55130.7	54450	62693.7	55421.1	62181.7	54167.4	55842.7	58379.9	61011.6	55592.2	65639.3
P60842	EIF4A1	9538.07	12287.5	10034.5	8512.75	10412.5	8310.96	10484.8	11930.9	11257.5	5285.1	7064.4	6063.69	7061.38	5925.29	6533.72	3891.41	5240.4	4909.91	8072.17	9704.75	8291.7	12337.2	11189.6	8863.46	8256.79	7652.08	8711.03	10438.7	13411.7	5451.8	10651.9	9865.92	8161.02	7885.39	7587.95	7877.89	10917.4	7856.75	8726.25	9578.57	7967.03	9815.99	9287.34	6921.14	8081.98	7102	8005.37	6907.31
P60842;Q14240	EIF4A1;EIF4A2	18116.9	12170.5	15967.3	10766.8	13678.5	13826.2	13427.8	15449.8	14294.7	10179.2	8713.15	10512.7	12322.8	10934.8	10242.4	9962.79	6750.83	7376.52	13000	13211.3	12256.4	13015.8	9752.37	13608.9	13444.6	11958.4	14353.1	11491.2	7322.35	9810.92	11470	16550.5	13667.5	15914.6	11843.4	14580.1	10976	16339.6	15486.7	14453	17796.1	18514.3	9636.1	12579.4	10418.8	8880.55	11200.3	11527.8
P60866	RPS20	6837.53	6715.42	7345.97	4473.89	5304.54	4574.46	5614.39	6258.81	8782.74	5256.75	3832.04	5846.93	3615.81	6216.09	4731.62	6633.39	3726.34	4678.6	5374.89	5832.59	6957.58	4389.82	7446.4	9226.01	7701.46	7291.93	5946.65	6907.24	6505.98	5783.18	7238.4	7698.13	9535.88	8105.6	8821.25	5975.13	6884.98	8993.87	6852.14	5187.21	3888.63	5002.93	5577.71	4659.74	4767.21	6427.59	4129	5434.95
P60900	PSMA6	3941.55	3630.15	3604.55	3664.21	3342.48	2852	5085.74	2998.99	5254.94	2945.6	3764.04	4248.08	3441.34	3917.86	2812.7	2824.13	3057.66	2840.94	3959.11	3403.86	3562.43	4053.62	4274.17	3912.29	3041.89	3851.65	3125.49	3235.23	3014.34	3065.66	3801.03	3541.27	4584.53	3316.18	3068.45	4042.66	3311.62	3049.46	3405.6	3926.19	2783.26	3644.79	2973.65	3101.99	2060.69	3490.64	2185.45	3933.23
P60903	S100A10	2877.37	2353.21	2484.58	1226.41	1712.83	2689.14	1620.58	1631.75	2989.46	3244.38	2376.1	3739.9	2034.05	2396.94	1952.21	941.43	0	0	1754.57	1479.96	3228.39	1960.91	1548.82	1353.54	2513.86	2669.57	853.891	0	525.63	1972.56	3311.17	2046.43	2309.26	0	1478.48	1366.27	6220.21	1742.33	1205.78	2386.71	2278.32	986.134	1770.42	2371.24	2330.6	2050.59	1245.08	1430.43
P60953	CDC42	2829.15	1312.72	1664.78	2122.26	2811.99	1216.39	1489.29	2063.91	1414.92	1802.99	1299.65	1862.38	1516.55	1594.82	2030.74	1592.77	1207.03	1176.72	2062.51	2422.66	1315.32	2021.69	1587.51	2336.47	979.243	1044.21	1958.29	1062.15	2084.26	2392.73	947.381	1773.63	1388.12	1693.55	2040.43	639.179	1391.7	717.908	1802.33	2695.09	2165.98	1790.86	1821.46	2071.77	1893.59	1855.59	1790.79	2152.44
P60953;P63000;P84095	CDC42;RAC1;RHOG	825.913	804.062	463.055	1396.12	1030.81	582.376	988.356	876.58	971.41	831.005	637.408	1530.1	747.883	657.283	1700.05	1130.81	1129.96	957.714	508.495	890.769	618.202	1189.63	388.437	700.748	720.13	632.181	964.07	1216.74	1302.48	1040.7	953.95	446.966	1902.27	496.123	1177.11	1422.41	538.418	1094.42	645.437	1717.62	1373.59	671.385	1165.38	481.138	949.106	828.101	606.738	1347.64
P60981	DSTN	491.158	1120.49	625.578	662.31	723.473	877.868	653.295	214.248	736.977	333.003	667.582	420.913	226.393	371.134	477.787	716.929	235.496	228.171	390.568	414.117	394.829	269.554	0	262.984	731.72	610.662	621.765	1251.98	629.191	0	503.858	900.572	303.68	797.537	855.725	508.625	670.703	674.125	923.248	535.21	730.899	543.388	337.461	838.742	522.064	626.671	620.932	444.757
P61009	SPCS3	1088.11	1423.9	864.546	1171.04	1008.65	1212.78	1352.14	1334	591.121	2424.92	2104.55	1728.58	1727.28	2065.57	1162.19	2033.66	1281.37	2394.81	2044.76	1303.82	1405.87	2196.95	2100.84	1527.04	1811.26	1242.45	2120.98	1303.68	949.018	828.578	1826.5	1321.79	1039.38	991.019	1467.48	1154.8	1516.34	1496.68	1603.77	2292.23	515.635	1833.9	1363.26	1246.56	2047	979.671	1524.8	2620.91
P61011	SRP54	256.067	0	336.51	343.295	283.268	411.206	299.759	525.164	204.231	173.241	0	394.178	451.808	246.264	0	76.6039	0	442.711	261.062	474.321	524.899	0	494.609	0	0	421.653	460.529	392.543	0	369.627	0	274.947	248.08	241.619	520.016	0	433.16	0	239.088	0	957.7	124.519	244.474	335.233	320.343	435.426	0	0
P61019	RAB2A	3755.62	3551.91	3983.28	4056.35	3859.1	3243.6	2508.08	3752.54	3144.84	4655.66	4704.87	4195.3	3805.14	3514.38	2266.2	2751.14	3554.4	1954.85	3208.88	2440.11	2792.99	2577.52	3692.69	3358.26	3787.64	3638.56	3676.13	2263.34	3332.05	2433.39	2487.17	2206.1	2853.33	2136.52	2172.09	3867.39	2754.73	2894.01	3408.91	2358	4536.85	2970.19	4239.14	2647.31	4321.14	3910.36	2705.38	3532.25
P61026	RAB10	768.998	0	1147.96	782.975	1034.92	619.44	897.517	426.323	339.231	545.625	411.851	1296.21	738.493	539.573	888.055	887.251	335.824	529.179	708.226	1224.75	911.059	514.517	1435.36	1627.91	579.563	1573.98	738.155	0	546.041	1045.02	1175.93	743.11	483.153	1093.03	514.768	735.508	489.144	645.052	1110.19	841.487	400.74	582.457	487.01	858.682	915.132	549.127	1369.87	1234.99
P61077;P62837	UBE2D2;UBE2D3	760.061	660.371	822.925	1010.46	610.6	1272.33	823.121	831.283	1160.03	613.004	616.036	1017.92	358.173	1176.88	1055.44	429.214	618.834	310.231	652.388	434.962	455.2	567.862	946.719	584.774	0	893.124	1184.7	1412.71	1056.98	1293.73	1176.69	1344.22	542.943	993.347	902.758	824.472	605.721	932.678	643.348	1409.29	685.532	568.747	611.988	496.743	0	702.766	0	460.554
P61081	UBE2M	0	0	1196.98	0	896.18	0	0	244.855	0	0	0	601.303	0	0	340.466	0	0	0	0	0	0	0	0	0	0	0	69.5308	0	230.801	0	0	0	506.134	279.413	381.483	314.76	229.757	397.864	242.301	0	0	777.649	161.678	0	415.03	0	0	0
[truncated: 1,196 more rows]
[truncated: 3 more columns]

## Sheet: 5x DIA-ME
Protein.Group	Genes	20220729_KK_U2OS_IFNy_0h_R1_1_A5_1_8644	20220729_KK_U2OS_IFNy_0h_R1_2_A8_1_8665	20220729_KK_U2OS_IFNy_0h_R1_3_A2_1_8686	20220729_KK_U2OS_IFNy_0h_R2_1_A6_1_8651	20220729_KK_U2OS_IFNy_0h_R2_2_A9_1_8672	20220729_KK_U2OS_IFNy_0h_R2_3_A3_1_8693	20220729_KK_U2OS_IFNy_0h_R3_1_A7_1_8658	20220729_KK_U2OS_IFNy_0h_R3_2_A10_1_8679	20220729_KK_U2OS_IFNy_0h_R3_3_A4_1_8700	20220729_KK_U2OS_IFNy_18h_R1_1_D5_1_8647	20220729_KK_U2OS_IFNy_18h_R1_2_D8_1_8668	20220729_KK_U2OS_IFNy_18h_R1_3_D2_1_8689	20220729_KK_U2OS_IFNy_18h_R2_1_D6_1_8654	20220729_KK_U2OS_IFNy_18h_R2_2_D9_1_8675	20220729_KK_U2OS_IFNy_18h_R2_3_D3_1_8696	20220729_KK_U2OS_IFNy_18h_R3_1_D7_1_8661	20220729_KK_U2OS_IFNy_18h_R3_2_D10_1_8682	20220729_KK_U2OS_IFNy_18h_R3_3_D4_1_8703	20220729_KK_U2OS_IFNy_24h_R1_1_E5_1_8648	20220729_KK_U2OS_IFNy_24h_R1_2_E8_1_8669	20220729_KK_U2OS_IFNy_24h_R1_3_E2_1_8690	20220729_KK_U2OS_IFNy_24h_R2_1_E6_1_8655	20220729_KK_U2OS_IFNy_24h_R2_2_E9_1_8676	20220729_KK_U2OS_IFNy_24h_R2_3_E3_1_8697	20220729_KK_U2OS_IFNy_24h_R3_1_E7_1_8662	20220729_KK_U2OS_IFNy_24h_R3_2_E10_1_8683	20220729_KK_U2OS_IFNy_24h_R3_3_E4_1_8704	20220729_KK_U2OS_IFNy_2h_R2_1_B6_1_8652	20220729_KK_U2OS_IFNy_2h_R2_2_B9_1_8673	20220729_KK_U2OS_IFNy_2h_R2_3_B3_1_8694	20220729_KK_U2OS_IFNy_2h_R3_1_B7_1_8659	20220729_KK_U2OS_IFNy_2h_R3_2_B10_1_8680	20220729_KK_U2OS_IFNy_2h_R3_3_B4_1_8701	20220729_KK_U2OS_IFNy_6h_R1_1_C5_1_8646	20220729_KK_U2OS_IFNy_6h_R1_2_C8_1_8667	20220729_KK_U2OS_IFNy_6h_R1_3_C2_1_8688	20220729_KK_U2OS_IFNy_6h_R2_1_C6_1_8653	20220729_KK_U2OS_IFNy_6h_R2_2_C9_1_8674	20220729_KK_U2OS_IFNy_6h_R2_3_C3_1_8695	20220729_KK_U2OS_IFNy_6h_R3_1_C7_1_8660	20220729_KK_U2OS_IFNy_6h_R3_2_C10_1_8681	20220729_KK_U2OS_IFNy_6h_R3_3_C4_1_8702	20220729_KK_U2OS_IFNy_c_24h_R1_1_F5_1_8649	20220729_KK_U2OS_IFNy_c_24h_R1_2_F8_1_8670	20220729_KK_U2OS_IFNy_c_24h_R1_3_F2_1_8691	20220729_KK_U2OS_IFNy_c_24h_R2_1_F6_1_8656	20220729_KK_U2OS_IFNy_c_24h_R2_2_F9_1_8677	20220729_KK_U2OS_IFNy_c_24h_R2_3_F3_1_8698
[truncated: 3,424 more rows]
[truncated: 3 more columns]

[truncated: 3 more sheets: 10x DIA-ME, 10x DIA-ME Vdata, 100x DIA-ME]
