# Supplementary material for: Enhanced feature matching in single-cell proteomics characterizes IFN-γ response and co-existence of cell states
Source: Nat Commun. 2024 Sep 26;15:8262. doi: 10.1038/s41467-024-52605-x (PMC11427561; doi:10.1038/s41467-024-52605-x)
Supplement: Supplementary file 11 — Supplementary Data 7 [file 41467_2024_52605_MOESM11_ESM.xlsx]

## Sheet: Sheet1
IFNy_database	Entry
ND1	A0A023I7N5
ITGA4	A0A023IP86
ITGA4	A0A023IP88
ITGA4	A0A023IP90
ITGA4	A0A023IPA8
ITGA4	A0A023IPA9
ITGA4	A0A023IPH2
ITGA4	A0A023IPH8
ITGA4	A0A023IPI3
ITGA4	A0A023IQA6
ITGA4	A0A023IQJ3
ITGA4	A0A023IQJ5
ITGA4	A0A023IQK0
HLA-DRB1	A0A023NF12
RUNX1	A0A023PPR2
ND1	A0A023Q5S8
ND1	A0A023Q700
ND1	A0A023Q7R1
ND1	A0A023Q875
ND1	A0A023QC18
COX2	A0A023QCZ2
ND1	A0A023QFT1
ND1	A0A023QG73
ND1	A0A023QHN5
ND1	A0A023QKB4
ND1	A0A023QKQ2
ND1	A0A023QL98
ND1	A0A023QMR7
ND1	A0A023QR60
COX2	A0A023QRX9
ND1	A0A023QRY9
ND1	A0A023QST8
ND1	A0A023QUI7
ND1	A0A023QW57
ND1	A0A023QWQ3
ND1	A0A023QXG8
ND1	A0A023QXJ5
ND1	A0A023QXT5
ND1	A0A023QYN1
COX2	A0A023QZ25
ND1	A0A023QZ36
ND1	A0A023QZZ1
ND1	A0A023R170
ND1	A0A023R1S1
ND1	A0A023R2I7
ND1	A0A023R388
ND1	A0A023R4Q0
ND1	A0A023R5N9
HLA-B	A0A023T393
HLA-B	A0A023T398
HLA-B	A0A023T424
HLA-B	A0A023T428
HLA-B	A0A023T4T9
HLA-B	A0A023T4U2
HLA-B	A0A023T5E6
HLA-B	A0A023T5F1
HLA-B	A0A023T5F6
HLA-B	A0A023T5V9
HLA-B	A0A023T5W2
HLA-DRB1	A0A023VRX5
HLA-DRB1	A0A023VT86
HLA-B	A0A023VWE2
ALK	A0A024A2P5
ITGB2	A0A024D9P8
ITGB2	A0A024D9S0
ITGB2	A0A024DAE5
ITGB2	A0A024DAF4
ITGB2	A0A024DAS2
ITGB2	A0A024DAS5
ITGB2	A0A024DAT2
ITGB2	A0A024DBF0
ITGB2	A0A024DBF8
ITGB2	A0A024DBG3
HLA-B	A0A024F8H3
HLA-DRB1	A0A024F8R8
HLA-DRB1	A0A024F9R7
HLA-A	A0A024J3X2
HLA-DRB1	A0A024J4R7
HLA-B	A0A024K712
PTEN	A0A024QYR6
SERPINE1	A0A024QYT5
PIM2	A0A024QYW7
LGALS9	A0A024QZ02
TRAF4	A0A024QZ19
LGALS9	A0A024QZ55
TRAF4	A0A024QZ59
LAT	A0A024QZD6
BAX	A0A024QZD7
IRF3	A0A024QZE1
FLT3LG	A0A024QZH2
DBP	A0A024QZH7
NCOA4	A0A024QZI5
CCDC6	A0A024QZJ7
VCL	A0A024QZN4
VDAC2	A0A024QZN9
SIRT1	A0A024QZQ1
VDAC2	A0A024QZT0
SERPINB6	A0A024QZT8
RIPK1	A0A024QZU0
EIF2AK1	A0A024QZU1
FST	A0A024QZU6
SERPINB6	A0A024QZX3
SERPINB6	A0A024QZX5
JTV1	A0A024QZY1
IL9R	A0A024R039
TNFRSF14	A0A024R052
SKP2	A0A024R069
CSF1	A0A024R0A1
TNFRSF4	A0A024R0B2
PAK4	A0A024R0J1
PAK4	A0A024R0L8
FOSB	A0A024R0P6
TGFB1	A0A024R0P8
PPP5C	A0A024R0Q7
ARHGEF1	A0A024R0R1
ARAF	A0A024R178
ELK1	A0A024R1A7
BCR	A0A024R1B9
APOL1	A0A024R1G8
RAC2	A0A024R1P2
APOL1	A0A024R1Q4
PDGFB	A0A024R1R5
RAB5C	A0A024R1U4
JUP	A0A024R1X8
PSMD13	A0A024R201
PSME3	A0A024R203
GNAQ	A0A024R240
SYK	A0A024R244
SYK	A0A024R273
SMAD4	A0A024R274
CTSL	A0A024R276
SERPINB8	A0A024R2B1
BCL2	A0A024R2B3
SERPINB5	A0A024R2B6
PMAIP1	A0A024R2C2
BCL2	A0A024R2C4
IL5RA	A0A024R2E8
VHL	A0A024R2F2
RAB5A	A0A024R2K1
CTNNB1	A0A024R2Q3
MLH1	A0A024R2S9
RHOA	A0A024R324
PRKCD	A0A024R328
CTSB	A0A024R374
MBP	A0A024R384
ZBTB16	A0A024R3C6
IL18	A0A024R3E0
APOA1	A0A024R3E3
TIRAP	A0A024R3M4
PARP1	A0A024R3T8
HSPD1	A0A024R3X4
CFLAR	A0A024R3Y3
CFLAR	A0A024R3Y4
FN1	A0A024R462
CHMP2A	A0A024R4S0
BIK	A0A024R4X6
PAX8	A0A024R4X8
IL1F5	A0A024R518
PAX8	A0A024R523
PAX8	A0A024R524
FTH1	A0A024R525
IL1RN	A0A024R528
PAX8	A0A024R531
BAD	A0A024R562
CAPN1	A0A024R580
CAPN1	A0A024R5A3
MAP3K11	A0A024R5E6
IL18BP	A0A024R5G2
IL18BP	A0A024R5I1
IL18BP	A0A024R5M7
PAK1	A0A024R5P0
GNB5	A0A024R5R9
TRPM7	A0A024R5V1
GNB5	A0A024R5V3
GNB5	A0A024R5Y0
SMAD3	A0A024R5Z3
RAB11A	A0A024R5Z8
NEO1	A0A024R610
CORO1A	A0A024R611
SPN	A0A024R629
EDNRB	A0A024R638
EDNRB	A0A024R645
MAX	A0A024R682
ARG2	A0A024R6A0
TRAF3	A0A024R6N1
CYLD	A0A024R6Q9
MMP2	A0A024R6R4
CYLD	A0A024R6T1
CBFB	A0A024R6W3
CBFB	A0A024R6X2
MET	A0A024R728
IRF5	A0A024R756
MET	A0A024R759
CDC37	A0A024R7B7
KEAP1	A0A024R7C0
TYK2	A0A024R7E4
ACP5	A0A024R7F8
BST2	A0A024R7H5
IL27RA	A0A024R7I8
RFXANK	A0A024R7M1
JAK3	A0A024R7M7
EDG4	A0A024R7M9
PIK3R2	A0A024R7N6
IFI30	A0A024R7N7
RFXANK	A0A024R7P0
FGFR4	A0A024R7P8
FGFR4	A0A024R7S1
RET	A0A024R7S5
RET	A0A024R7T1
RET	A0A024R7T2
CXCL12	A0A024R7W4
TCEB1	A0A024R7Y5
PDGFA	A0A024R7Z9
CARD11	A0A024R854
ENG	A0A024R878
ABL1	A0A024R8E2
CARD9	A0A024R8F1
TRAF2	A0A024R8H5
CARD9	A0A024R8I4
AXIN2	A0A024R8J7
MAP2K6	A0A024R8K3
GNA13	A0A024R8M0
AXIN2	A0A024R8M3
FCGR2B	A0A024R8X8
SELP	A0A024R8Y9
NCF2	A0A024R936
FMOD	A0A024R971
LAMC1	A0A024R972
SDC2	A0A024R9D1
FZD6	A0A024R9E9
PTK2	A0A024R9H6
MYC	A0A024R9L7
THBS1	A0A024R9Q1
PAK6	A0A024R9Q4
RBPSUH	A0A024R9Q8
TLR10	A0A024R9W4
AHR	A0A024R9Z8
ICA1	A0A024RA29
PSMA2	A0A024RA52
CARD4	A0A024RA73
GLI3	A0A024RA92
CDC42	A0A024RAA5
HSPG2	A0A024RAB6
ID3	A0A024RAC4
CDC42	A0A024RAE6
RALB	A0A024RAG3
RUNX3	A0A024RAH4
CLEC7A	A0A024RAN9
POLK	A0A024RAP4
F2R	A0A024RAP7
RGMB	A0A024RAS1
KRAS	A0A024RAV5
ITGA5	A0A024RB01
RAB5B	A0A024RB09
CDK2	A0A024RB10
PTGES3	A0A024RB32
CDK2	A0A024RB77
CDK4	A0A024RBB6
KITLG	A0A024RBC0
SOCS2	A0A024RBD2
KITLG	A0A024RBF5
DCN	A0A024RBG6
NFYB	A0A024RBG7
CSF2RA	A0A024RBT5
PIAS2	A0A024RC49
IRF7	A0A024RCA2
CD81	A0A024RCB7
NUP98	A0A024RCC4
IGF2	A0A024RCE6
DAXX	A0A024RCS3
TAPBP	A0A024RCT1
SRPK1	A0A024RCU9
PPARD	A0A024RCW6
CDKN1A	A0A024RCX5
MRPS10	A0A024RD03
MAPK14	A0A024RD15
NFYA	A0A024RD22
NFKBIE	A0A024RD24
PIM1	A0A024RD25
CCND3	A0A024RD48
IL8	A0A024RDA5
CXCL2	A0A024RDD9
SPP1	A0A024RDE2
SPP1	A0A024RDE6
SPP1	A0A024RDJ0
HMGB1	A0A024RDR0
SMAD9	A0A024RDR3
LCP1	A0A024RDT4
RB1	A0A024RDV3
LAMP1	A0A024RDY3
TFDP1	A0A024RDY4
MAL	A0A024RE11
MAL	A0A024RE19
ND1	A0A059QB76
ND1	A0A059QCS4
ND1	A0A059QCY2
ND1	A0A059QD90
ND1	A0A059QDA5
ND1	A0A059QEI7
ND1	A0A059QF23
COX2	A0A059QFD5
ND1	A0A059QFE2
ND1	A0A059QHG0
ND1	A0A059QHI3
ND1	A0A059QHN0
ND1	A0A059QHY5
COX2	A0A059QI72
ND1	A0A059QIA1
ND1	A0A059QIL1
ND1	A0A059QJ42
ND1	A0A059QJ58
ND1	A0A059QJF0
ND1	A0A059QJL5
ND1	A0A059QKK1
ND1	A0A059QKS9
ND1	A0A059QL72
COX2	A0A059QLX8
ND1	A0A059QM28
COX2	A0A059QM31
ND1	A0A059QN62
COX2	A0A059QNV4
ND1	A0A059QP35
COX2	A0A059QPE7
COX2	A0A059QPE9
COX2	A0A059QPR4
COX2	A0A059QPT6
COX2	A0A059QPU3
ND1	A0A059QPU5
COX2	A0A059QPY9
ND1	A0A059QPZ9
ND1	A0A059QQ34
COX2	A0A059QQA7
ND1	A0A059QQB4
ND1	A0A059QQL5
ND1	A0A059QQT1
ND1	A0A059QQZ5
ND1	A0A059QR22
ND1	A0A059QR65
ND1	A0A059QRC9
ND1	A0A059QRV9
COX2	A0A059QS59
ND1	A0A059QSN6
COX2	A0A059QTV7
COX2	A0A059QTW9
ND1	A0A059QUY0
ND1	A0A059QV06
ND1	A0A059QV99
COX2	A0A059QVH0
ND1	A0A059QWC0
ND1	A0A059R071
ND1	A0A059R0Q7
COX2	A0A059R1T0
ND1	A0A059R4W0
ND1	A0A059R906
ND1	A0A059RDN0
ND1	A0A059RF58
COX2	A0A059RFY4
ND1	A0A059RH65
ND1	A0A059RHK8
COX2	A0A059RHR2
ND1	A0A059RHS4
ND1	A0A059RHU5
COX2	A0A059RHY7
COX2	A0A059RI53
COX2	A0A059RI85
ND1	A0A059RIF4
COX2	A0A059RIK5
ND1	A0A059RIN0
COX2	A0A059RIQ8
ND1	A0A059RIX0
ND1	A0A059RIX1
COX2	A0A059RIZ2
COX2	A0A059RJF0
ND1	A0A059RJI0
ND1	A0A059RJY0
ND1	A0A059RK86
ND1	A0A059RKC9
ND1	A0A059RKH3
COX2	A0A059RKP1
ND1	A0A059RKR5
COX2	A0A059RKX5
COX2	A0A059RLH3
ND1	A0A059RLI2
ND1	A0A059RLV7
ND1	A0A059RM85
COX2	A0A059RMK0
COX2	A0A059RMS5
ND1	A0A059RMY0
ND1	A0A059RN67
ND1	A0A059RNB9
ND1	A0A059RNF0
COX2	A0A059RNF8
ND1	A0A059RNI5
ND1	A0A059RNK2
ND1	A0A059RNR7
COX2	A0A059RNV8
COX2	A0A059RP05
ND1	A0A059RP14
ND1	A0A059RP72
ND1	A0A059RPU0
COX2	A0A059RPV8
COX2	A0A059RQ10
ND1	A0A059RQH8
COX2	A0A059RQI1
ND1	A0A059RQJ8
COX2	A0A059RQQ2
COX2	A0A059RQT0
COX2	A0A059RR09
ND1	A0A059RR41
ND1	A0A059RR83
COX2	A0A059RRG1
COX2	A0A059RRR2
ND1	A0A059RRR8
ND1	A0A059RS19
COX2	A0A059RS76
ND1	A0A059RS79
ND1	A0A059RSK8
COX2	A0A059RSL1
COX2	A0A059RTG7
ND1	A0A059RTL4
COX2	A0A059RTZ6
ND1	A0A059RU00
ND1	A0A059RU04
ND1	A0A059RU99
ND1	A0A059RUM7
COX2	A0A059RUP9
COX2	A0A059RUZ1
COX2	A0A059RVU8
ND1	A0A059RWN8
COX2	A0A059RX67
ND1	A0A059RXD5
COX2	A0A059RZV1
ND1	A0A059S0J3
COX2	A0A059S242
COX2	A0A059S2S6
ND1	A0A059S6Z7
COX2	A0A059S8A4
COX2	A0A059SAH5
DARC	A0A059T9N9
DARC	A0A059T9V8
DARC	A0A059T9W4
DARC	A0A059TA65
DARC	A0A059TA67
DARC	A0A059TA82
HLA-B	A0A059UE51
FAK	A0A059VC25
HLA-DQB1	A0A059WJG5
HLA-DQB1	A0A059WQE7
HLA-B	A0A059WRJ1
HLA-DQB1	A0A059XNA8
HLA-B	A0A060A472
HLA-A	A0A060AF62
HLA-B	A0A060AJM7
HLA-A	A0A060AQ09
HLA-A	A0A060CYB7
HLA-A	A0A060CZ20
HLA-B	A0A060D0Q1
HLA-B	A0A060D4A6
HLA-B	A0A060D4B3
HLA-B	A0A060D4S6
HLA-B	A0A060D9N2
HLA-B	A0A060D9N8
HLA-B	A0A060DAG7
HLA-B	A0A060DAH3
HLA-A	A0A060GQ71
HLA-DQB1	A0A060GQ75
HLA-A	A0A060GTH2
HLA-B	A0A060GU53
HLA-DQB1	A0A060GU55
HLA-A	A0A060GVB3
HLA-DQB1	A0A060GZE9
HLA-A	A0A060H0F8
HLA-B	A0A060IP86
HLA-B	A0A060N0U0
HLA-B	A0A060N2L5
HLA-A	A0A060N342
HLA-B	A0A060VCP4
HLA-A	A0A060VCP5
HLA-B	A0A060VCP7
HLA-A	A0A060VCP8
HLA-A	A0A060VCU0
HLA-A	A0A060VCU4
HLA-A	A0A060VCV9
HLA-A	A0A060VCW6
HLA-A	A0A060VCW9
HLA-A	A0A060VCX0
HLA-A	A0A060VCX2
HLA-B	A0A060VCX6
HLA-B	A0A060VCY0
HLA-A	A0A060VCY5
HLA-A	A0A060VCY6
HLA-A	A0A060VCY7
HLA-A	A0A060VCY8
HLA-A	A0A060VCY9
HLA-DQB1	A0A060VCZ0
HLA-A	A0A060VCZ1
HLA-B	A0A060VCZ2
HLA-A	A0A060VCZ3
HLA-B	A0A060VCZ5
HLA-B	A0A060VCZ6
HLA-B	A0A060VCZ9
HLA-B	A0A060VD02
HLA-A	A0A060VD05
HLA-A	A0A060VD08
HLA-DQB1	A0A060VD09
HLA-A	A0A060VD10
HLA-B	A0A060VD11
HLA-B	A0A060VD13
HLA-A	A0A060VD16
HLA-B	A0A060VD19
HLA-A	A0A060VG17
HLA-A	A0A060VG20
HLA-A	A0A060VG23
HLA-A	A0A060VG36
HLA-A	A0A060VG38
HLA-A	A0A060VG42
HLA-A	A0A060VG47
HLA-B	A0A060VG50
HLA-B	A0A060VG64
HLA-A	A0A060VHC2
HLA-B	A0A060VHC7
HLA-A	A0A060VHD0
HLA-A	A0A060VHD9
HLA-A	A0A060VHE9
HLA-A	A0A060VHF3
HLA-A	A0A060VHF9
HLA-B	A0A060VHG3
HLA-A	A0A060VHG8
HLA-A	A0A060VHJ3
HLA-A	A0A061A7U0
HLA-B	A0A061CKU3
HLA-DRB1	A0A061CLB2
HLA-B	A0A061CMV3
HLA-A	A0A061CVW2
HLA-A	A0A061DD14
HLA-A	A0A061DEB5
HLA-A	A0A068B103
HLA-B	A0A068B107
HLA-B	A0A068B112
HLA-B	A0A068B116
HLA-B	A0A068B2J5
HLA-B	A0A068B2K0
HLA-B	A0A068B2K5
HLA-B	A0A068B2K9
HLA-B	A0A068B2X8
HLA-B	A0A068B2Y5
HLA-B	A0A068B2Z1
HLA-A	A0A068B426
HLA-B	A0A068B433
HLA-B	A0A068B439
HLA-B	A0A068B445
HLA-A	A0A068B6T4
HLA-B	A0A068B6T8
HLA-B	A0A068B6U4
HLA-B	A0A068B6U8
BRCA2	A0A068BC92
BRCA2	A0A068BC94
BRCA2	A0A068BCA8
BRCA2	A0A068BCA9
BRCA2	A0A068BCC2
BRCA2	A0A068BDS2
BRCA2	A0A068BDS6
BRCA2	A0A068BDT0
BRCA2	A0A068BDU2
BRCA2	A0A068BDU4
BRCA2	A0A068BDV3
BRCA2	A0A068BEU0
BRCA2	A0A068BEU4
BRCA2	A0A068BEV8
BRCA2	A0A068BEW3
BRCA2	A0A068BEX2
BRCA2	A0A068BFU2
BRCA2	A0A068BFU7
BRCA2	A0A068BFW6
BRCA2	A0A068BFW8
BRCA2	A0A068BFX3
BRCA2	A0A068BFY4
BRCA2	A0A068BI27
BRCA2	A0A068BI30
BRCA2	A0A068BI47
BRCA2	A0A068BI50
COX2	A0A068BP29
COX2	A0A068BST3
COX2	A0A068BTX8
COX2	A0A068BY99
ND1	A0A068BZL9
ND1	A0A068C9Z7
HLA-B	A0A068EQF7
HLA-A	A0A068ESS8
COX2	A0A068IXK4
HLA-B	A0A068J6T1
EGFR	A0A068JCC9
EGFR	A0A068JD88
HLA-B	A0A068PCV8
HLA-B	A0A068PF82
HLA-DRB1	A0A068Q8C6
HLA-DRB1	A0A068Q8E6
PECAM1	A0A075B727
PECAM1	A0A075B728
PECAM1	A0A075B737
RASSF5	A0A075B763
PTPRC	A0A075B788
IKBKE	A0A075B7B4
CCL5	A0A075B7C5
IKBKE	A0A075B7C7
IKBKE	A0A075B7D5
DARC	A0A075DL39
BDKRB2	A0A075E6Y0
HLA-DRB1	A0A075M4J2
HLA-B	A0A075M4W8
HLA-B	A0A075MGT0
HLA-DRB1	A0A075QB04
ND1	A0A075X6R1
ND1	A0A075X6X5
ND1	A0A075X7D1
ND1	A0A075X7E4
ND1	A0A075X7J5
COX2	A0A075X8C1
ND1	A0A075XDG3
ND1	A0A075XDP0
HLA-A	A0A076JS26
HLA-A	A0A076JT77
HLA-DRB1	A0A076JWY8
HLA-A	A0A076JXB7
HLA-B	A0A076JYD5
HLA-A	A0A076L0P9
HLA-DQB1	A0A076L4M5
HLA-B	A0A076N180
HLA-B	A0A076N9H0
HLA-A	A0A076V2L0
HLA-B	A0A076V2Z0
HLA-A	A0A076V371
HLA-A	A0A076V5S4
HLA-A	A0A076V7U7
HLA-A	A0A076VF41
HLA-B	A0A076VJD6
HLA-B	A0A077B7N4
BMP7	A0A077CY02
HLA-DQB1	A0A077DBJ4
HLA-B	A0A077GYB2
HLA-B	A0A077GZU2
HLA-B	A0A077H3X4
HLA-B	A0A077HBK1
HLA-A	A0A077XLA2
HLA-DRB1	A0A077XNE3
HLA-B	A0A077YF27
HLA-A	A0A077YFH3
HLA-A	A0A077YIJ7
TGFB1	A0A078BBI5
HLA-A	A0A078BBY8
TGFB1	A0A078BC11
TGFB1	A0A078BCH8
TGFB1	A0A078BCJ0
TGFB1	A0A078BFK3
HLA-A	A0A078BNH2
HLA-B	A0A078BNN6
HLA-A	A0A078BPG3
HLA-A	A0A078BRA4
HLA-A	A0A078BSN2
HLA-B	A0A078K2P5
HLA-DRB1	A0A078K598
HLA-A	A0A078N1N5
HLA-A	A0A078N209
TP53	A0A087WT22
MCL1	A0A087WT64
IL6R	A0A087WTB5
NCAM1	A0A087WTE4
PTCRA	A0A087WTE9
NCAM1	A0A087WTF6
FAS	A0A087WTM9
FDPS	A0A087WTP2
DDB2	A0A087WTQ7
NCAM1	A0A087WTR3
TMPRSS4	A0A087WTU6
SERPINB8	A0A087WTX6
NBL1	A0A087WTY6
GYPA	A0A087WU29
SMAD4	A0A087WUF3
PSMB3	A0A087WUL2
MYC	A0A087WUS5
IKBKG	A0A087WUW6
AR	A0A087WUX9
PIAS2	A0A087WUY7
OSCAR	A0A087WV17
DDB2	A0A087WV56
NCAM1	A0A087WV75
NCAM1	A0A087WVD0
FDPS	A0A087WVN4
STK4	A0A087WVN8
NCAM1	A0A087WVU1
PSMB2	A0A087WVV1
GNA11	A0A087WVZ3
IL17D	A0A087WW17
PSMD1	A0A087WW66
DDB2	A0A087WW71
CHMP2B	A0A087WW88
IRF5	A0A087WWA0
RET	A0A087WWB1
NCAM1	A0A087WWD4
NCAM1	A0A087WWJ5
IKBKG	A0A087WWQ9
IFNA13	A0A087WWS6
ALB	A0A087WWT3
RUNX1T1	A0A087WWT6
TPM3	A0A087WWU8
BCL10	A0A087WWW9
IL17D	A0A087WWZ4
MLH1	A0A087WX20
CD83	A0A087WX61
CASP9	A0A087WX72
NCAM1	A0A087WX77
MAP3K14	A0A087WXF1
JAG1	A0A087WXH5
PSMB3	A0A087WXQ8
MITF	A0A087WXU1
TP53	A0A087WXZ1
PSMB3	A0A087WY10
FGFR2	A0A087WY21
AKT1	A0A087WY56
TAP2	A0A087WYD6
APC	A0A087WYF3
PTGES3	A0A087WYT3
STK4	A0A087WYT4
DDB2	A0A087WYT8
RXRG	A0A087WZ88
ALK	A0A087WZL3
CD22	A0A087WZQ4
NCAM1	A0A087WZS4
PTEN	A0A087X033
FDPS	A0A087X090
IKBKG	A0A087X0G7
GHR	A0A087X0H5
TJP1	A0A087X0K9
BMPR1A	A0A087X0P8
RELA	A0A087X0W8
DDB2	A0A087X0X5
ITGAX	A0A087X131
GHR	A0A087X162
SLC11A1	A0A087X181
IKBKG	A0A087X1B1
AR	A0A087X1B6
CD40	A0A087X1D0
FDPS	A0A087X1D8
JAG1	A0A087X1E8
HNRNPUL1	A0A087X1I2
IKBKG	A0A087X1K7
SERPINB6	A0A087X1N8
TP53	A0A087X1Q1
OSCAR	A0A087X1R2
THSD4	A0A087X1T0
NCAM1	A0A087X1V2
NCF1	A0A087X1W0
PSME2	A0A087X1Z3
PIK3R2	A0A087X257
SRSF3	A0A087X2D0
FGFR2	A0A087X2D1
SLC11A1	A0A087X2D6
APC	A0A087X2F3
RORA	A0A087X2G0
PSMC6	A0A087X2I1
PSMB6	A0A087X2I4
CIITA	A0A087X2I7
HLA-DQB1	A0A088DLH7
HLA-DQB1	A0A088DN13
HLA-B	A0A088MI97
HLA-B	A0A088SX10
CCR5	A0A089G3J8
CCR5	A0A089G3K0
CCR5	A0A089G3K4
CCR5	A0A089G3L9
CCR5	A0A089G3M1
CCR5	A0A089G3M5
CCR5	A0A089G3M8
CCR5	A0A089G3N1
CCR5	A0A089G3N4
CCR5	A0A089G3P0
CCR5	A0A089G3P4
CCR5	A0A089G5M8
CCR5	A0A089G5N2
CCR5	A0A089G5Q8
CCR5	A0A089G5R2
CCR5	A0A089G5R6
CCR5	A0A089G5R7
CCR5	A0A089G5S5
CCR5	A0A089G5S8
CCR5	A0A089G6P0
CCR5	A0A089G6P4
CCR5	A0A089G6Q9
CCR5	A0A089G6R5
CCR5	A0A089G6R7
CCR5	A0A089G6S0
CCR5	A0A089G6S3
CCR5	A0A089G6S6
CCR5	A0A089G6S9
CCR5	A0A089G7F7
CCR5	A0A089G7G0
CCR5	A0A089G7G7
CCR5	A0A089G7G9
CCR5	A0A089G7H7
CCR5	A0A089G7H9
CCR5	A0A089G7J0
CCR5	A0A089G7J3
CCR5	A0A089G7J6
HLA-DRB1	A0A089H0Q7
CCR5	A0A089H947
CCR5	A0A089H953
CCR5	A0A089H958
CCR5	A0A089H960
CCR5	A0A089H970
CCR5	A0A089H974
CCR5	A0A089H976
CCR5	A0A089H978
CCR5	A0A089H983
CCR5	A0A089H987
CCR5	A0A089H989
CCR5	A0A089H9A2
HLA-B	A0A089PAU6
IL18R1	A0A089VIW4
IL18R1	A0A089VKP9
HLA-A	A0A090CXP3
HLA-B	A0A090D867
HLA-A	A0A090D8A2
HLA-B	A0A090DD11
HLA-A	A0A090GS47
HLA-B	A0A090HQQ9
HLA-DRB1	A0A090JX86
HLA-A	A0A090JY51
HLA-B	A0A090K2C7
HLA-B	A0A090KEW9
HLA-A	A0A090KEX7
HLA-DQB1	A0A090KEY2
HLA-B	A0A090KF41
HLA-B	A0A090KFR2
HLA-A	A0A090KFS3
HLA-B	A0A090KFX9
HLA-DQB1	A0A090KFZ1
HLA-DRB1	A0A090KI61
HLA-DRB1	A0A090KI66
HLA-A	A0A090KI70
HLA-DRB1	A0A090KJ16
HLA-DRB1	A0A090KJ20
HLA-B	A0A090KJ24
HLA-A	A0A090KKC3
HLA-DQB1	A0A090KKD6
HLA-DQB1	A0A090KKE5
HLA-A	A0A090KKK5
HLA-DQB1	A0A090KKL2
HLA-B	A0A090KM51
HLA-B	A0A090KM56
HLA-B	A0A090KME8
HLA-DRB1	A0A090KNI6
HLA-DRB1	A0A090KNI9
HLA-DRB1	A0A090KQC0
HLA-DRB1	A0A090KQC4
HLA-DRB1	A0A090KQC9
HLA-B	A0A090LXA5
HLA-A	A0A090MEX8
HLA-A	A0A090MF36
HLA-DRB1	A0A090MHY8
HLA-DRB1	A0A090MHZ3
CUL1	A0A090N7U0
NOS3	A0A090N8H8
RHEB	A0A090N900
VCL	A0A096LPE1
ND1	A0A096VZ96
ND1	A0A096W2C4
ND1	A0A096WB51
ND1	A0A096WDG5
ND1	A0A096WG04
ND1	A0A096WL34
ND1	A0A096WM16
ND1	A0A096WT46
HLA-DRB1	A0A096XJR4
HLA-A	A0A096XJR7
HLA-DRB1	A0A096XJS0
HLA-A	A0A096XJU1
ND1	A0A096YCA7
ND1	A0A096ZZZ8
ALK	A0A097F6U9
HLA-DRB1	A0A097NUR6
FLT4	A0A097NUS3
HLA-DRB1	A0A097P796
HLA-B	A0A097PEB8
HLA-A	A0A097PED7
BMP4	A0A097PIE4
BMP4	A0A097PIG0
ND1	A0A097PVF1
ND1	A0A097PVP0
ND1	A0A097PVV2
ND1	A0A097PW36
ND1	A0A097PWD6
COX2	A0A097PWR7
COX2	A0A097PWY7
ND1	A0A097PX64
ND1	A0A097PX89
COX2	A0A097PX98
ND1	A0A097PXL7
COX2	A0A097PYA5
ND1	A0A097PZ19
ND1	A0A097PZK0
ND1	A0A097PZK9
ND1	A0A097PZW3
COX2	A0A097Q0T5
ND1	A0A097Q7J7
ND1	A0A097Q823
ND1	A0A097QBR8
COX2	A0A097QC07
ND1	A0A097QC34
ND1	A0A097QG33
HLA-B	A0A097ZQV5
HLA-DRB1	A0A098CM30
HLA-A	A0A098F6N4
HLA-DRB1	A0A098GK79
HLA-B	A0A098GY48
LAMA4	A0A0A0MQS9
FGF2	A0A0A0MQV6
KSR1	A0A0A0MQW1
NCR1	A0A0A0MQZ0
VDAC2	A0A0A0MR02
GNAS	A0A0A0MR13
OSCAR	A0A0A0MR14
FGFR2	A0A0A0MR25
VEGFA	A0A0A0MR43
NCR1	A0A0A0MR94
HNRNPUL1	A0A0A0MRA5
BCL2L11	A0A0A0MRE7
OSCAR	A0A0A0MRF2
MAP2K6	A0A0A0MRF7
APP	A0A0A0MRG2
CASP7	A0A0A0MRL7
VEGFA	A0A0A0MRQ4
IL15RA	A0A0A0MS77
PIAS2	A0A0A0MS92
ADCY3	A0A0A0MSC1
PDGFA	A0A0A0MSC4
AGTR1	A0A0A0MSE3
VEGFA	A0A0A0MSH5
VEGFA	A0A0A0MSH7
VEGFA	A0A0A0MSI7
MYD88	A0A0A0MSI9
RFX5	A0A0A0MSM9
ZMYM4	A0A0A0MSN3
ACE	A0A0A0MSN4
RFX5	A0A0A0MSQ2
CALCR	A0A0A0MSQ7
RUNX1T1	A0A0A0MSU1
C1QB	A0A0A0MSV6
TAPBP	A0A0A0MSV9
NFYC	A0A0A0MT00
RFX5	A0A0A0MT34
TAPBP	A0A0A0MT98
VEGFA	A0A0A0MTB2
LAMA4	A0A0A0MTC7
IL7	A0A0A0MTG5
SLC11A1	A0A0A0MTL3
SKP2	A0A0A0MTL5
TCF7L2	A0A0A0MTL7
CUL2	A0A0A0MTN0
IL12RB2	A0A0A0MTN7
RGMA	A0A0A0MTQ4
CTAG1A	A0A0A0MTT5
NCR1	A0A0A0MTU0
IL6ST	A0A0A0N0L2
IL6ST	A0A0A0N0L5
JAK1	A0A0A0N0M2
CNTFR	A0A0A0N0N2
ND1	A0A0A0PJK5
ND1	A0A0A0QRV8
HLA-B	A0A0A0R1L3
HLA-DRB1	A0A0A0RD54
HLA-DRB1	A0A0A0REP8
TP53	A0A0A0U7X4
HLA-DRB1	A0A0A0WAE1
HLA-DRB1	A0A0A0WAE5
HLA-DRB1	A0A0A0WB88
HLA-DRB1	A0A0A0WB92
HLA-DRB1	A0A0A0WC87
HLA-DRB1	A0A0A0WC94
HLA-DRB1	A0A0A0WDY3
HLA-DRB1	A0A0A0WDY8
HLA-DRB1	A0A0A0WDZ3
HLA-DRB1	A0A0A0WGI7
HLA-DRB1	A0A0A0WGJ3
HLA-B	A0A0A0YKE9
HLA-A	A0A0A0YLW6
HLA-B	A0A0A0YP92
HLA-DRB1	A0A0A0YRG7
HLA-A	A0A0A1E6D6
HLA-DQB1	A0A0A1E7F7
HLA-B	A0A0A1E850
HLA-DQB1	A0A0A1E8V7
HLA-DQB1	A0A0A1E929
CD36	A0A0A1EAI1
HLA-A	A0A0A1EAW8
CD36	A0A0A1ED81
HLA-B	A0A0A1EDG2
ND1	A0A0A1EKI0
GYPA	A0A0A1EPM9
HLA-B	A0A0A1GK28
HLA-B	A0A0A1GPV2
HLA-DRB1	A0A0A1I7H4
HLA-DRB1	A0A0A1I7H5
HLA-DRB1	A0A0A1I7H6
HLA-DRB1	A0A0A1I7P0
HLA-DRB1	A0A0A1I7P2
HLA-DRB1	A0A0A1I8N2
HLA-DRB1	A0A0A1I8N5
HLA-DRB1	A0A0A1I8N6
HLA-DRB1	A0A0A1I9Q7
HLA-DRB1	A0A0A1IBA8
HLA-DRB1	A0A0A1IBB2
HLA-DRB1	A0A0A1IBB5
HLA-DRB1	A0A0A1ITX8
HLA-A	A0A0A1IX34
HLA-DRB1	A0A0A1IX95
HLA-DRB1	A0A0A7C3A8
HLA-DRB1	A0A0A7C3B2
HLA-DRB1	A0A0A7C3B6
HLA-DRB1	A0A0A7C3C0
HLA-DRB1	A0A0A7C3C1
HLA-DRB1	A0A0A7C3C4
HLA-DRB1	A0A0A7C3C5
HLA-DRB1	A0A0A7C3C8
HLA-DRB1	A0A0A7C3D0
HLA-DRB1	A0A0A7C3D3
HLA-DRB1	A0A0A7C3D5
HLA-DRB1	A0A0A7C3D8
HLA-DRB1	A0A0A7C3E0
HLA-DRB1	A0A0A7C3E3
HLA-DRB1	A0A0A7C3E6
HLA-DRB1	A0A0A7C3E9
HLA-DRB1	A0A0A7C3F1
HLA-DRB1	A0A0A7C3F5
HLA-DRB1	A0A0A7C3F6
HLA-DRB1	A0A0A7C3G1
HLA-DRB1	A0A0A7C3G2
HLA-DRB1	A0A0A7C3G7
HLA-DRB1	A0A0A7C3G9
HLA-DRB1	A0A0A7C3H3
HLA-DRB1	A0A0A7C3H6
HLA-DRB1	A0A0A7C3H9
HLA-DRB1	A0A0A7C3I1
HLA-DRB1	A0A0A7C3I5
HLA-DRB1	A0A0A7C3I7
HLA-DRB1	A0A0A7C3J1
HLA-DRB1	A0A0A7C3J2
HLA-DRB1	A0A0A7C3J6
HLA-DRB1	A0A0A7C3J8
HLA-DRB1	A0A0A7C3K2
HLA-DRB1	A0A0A7C3K3
HLA-DRB1	A0A0A7C3K8
HLA-DRB1	A0A0A7C3L2
HLA-DRB1	A0A0A7C3L8
HLA-DRB1	A0A0A7C3M0
HLA-A	A0A0A7C3M7
HLA-A	A0A0A7C3M9
HLA-A	A0A0A7C3N2
HLA-A	A0A0A7C3N4
HLA-DRB1	A0A0A7C3N5
HLA-A	A0A0A7C3N7
HLA-A	A0A0A7C3N9
HLA-A	A0A0A7C3P2
HLA-A	A0A0A7C3P3
HLA-A	A0A0A7C3P5
HLA-A	A0A0A7C3P7
HLA-A	A0A0A7C3P8
HLA-A	A0A0A7C3Q0
HLA-A	A0A0A7C3Q1
HLA-A	A0A0A7C3Q3
HLA-A	A0A0A7C3Q5
HLA-A	A0A0A7C3Q6
HLA-A	A0A0A7C3Q8
HLA-A	A0A0A7C3R0
HLA-A	A0A0A7C3R2
HLA-A	A0A0A7C3R3
HLA-A	A0A0A7C3R4
HLA-A	A0A0A7C3R6
HLA-A	A0A0A7C3R8
HLA-A	A0A0A7C3R9
HLA-A	A0A0A7C3S1
HLA-A	A0A0A7C3S2
HLA-A	A0A0A7C3S3
HLA-A	A0A0A7C3S5
HLA-A	A0A0A7C3S8
HLA-A	A0A0A7C3S9
HLA-A	A0A0A7C3T1
HLA-A	A0A0A7C3T3
HLA-A	A0A0A7C3T5
HLA-A	A0A0A7C3T7
HLA-A	A0A0A7C3T9
HLA-A	A0A0A7C3U1
HLA-A	A0A0A7C3U3
HLA-A	A0A0A7C3U6
HLA-A	A0A0A7C3U7
HLA-A	A0A0A7C3U9
HLA-A	A0A0A7C3V2
HLA-A	A0A0A7C3V4
HLA-A	A0A0A7C3V6
HLA-A	A0A0A7C3V9
HLA-A	A0A0A7C3W0
HLA-DRB1	A0A0A7C3W1
HLA-A	A0A0A7C3W3
HLA-A	A0A0A7C3W4
HLA-A	A0A0A7C3W7
HLA-A	A0A0A7C3W8
HLA-DRB1	A0A0A7C3X0
HLA-A	A0A0A7C3X2
HLA-A	A0A0A7C3X3
HLA-A	A0A0A7C3X6
HLA-DRB1	A0A0A7C3X7
HLA-A	A0A0A7C3X8
HLA-A	A0A0A7C3Y0
HLA-A	A0A0A7C3Y2
HLA-DRB1	A0A0A7C3Y3
HLA-A	A0A0A7C3Y5
HLA-A	A0A0A7C3Y6
HLA-A	A0A0A7C3Y8
HLA-DRB1	A0A0A7C3Z0
HLA-A	A0A0A7C3Z1
HLA-A	A0A0A7C3Z2
HLA-A	A0A0A7C3Z5
HLA-A	A0A0A7C3Z6
HLA-DRB1	A0A0A7C3Z8
HLA-A	A0A0A7C400
HLA-A	A0A0A7C401
HLA-A	A0A0A7C403
HLA-DRB1	A0A0A7C404
HLA-A	A0A0A7C406
HLA-A	A0A0A7C408
HLA-B	A0A0A7C409
HLA-DRB1	A0A0A7C412
HLA-A	A0A0A7C413
HLA-B	A0A0A7C414
HLA-A	A0A0A7C417
HLA-DRB1	A0A0A7C418
HLA-B	A0A0A7C419
HLA-A	A0A0A7C421
HLA-B	A0A0A7C423
HLA-A	A0A0A7C425
HLA-DRB1	A0A0A7C426
HLA-B	A0A0A7C427
HLA-B	A0A0A7C428
HLA-DRB1	A0A0A7C431
HLA-B	A0A0A7C432
HLA-B	A0A0A7C433
HLA-B	A0A0A7C436
HLA-B	A0A0A7C437
HLA-DRB1	A0A0A7C439
HLA-B	A0A0A7C440
HLA-B	A0A0A7C441
HLA-B	A0A0A7C444
HLA-B	A0A0A7C445
HLA-DRB1	A0A0A7C446
HLA-B	A0A0A7C449
HLA-B	A0A0A7C450
HLA-DRB1	A0A0A7C452
HLA-B	A0A0A7C453
HLA-B	A0A0A7C454
HLA-B	A0A0A7C457
HLA-B	A0A0A7C458
HLA-DRB1	A0A0A7C460
HLA-B	A0A0A7C462
HLA-B	A0A0A7C463
HLA-B	A0A0A7C465
HLA-B	A0A0A7C466
HLA-DRB1	A0A0A7C468
HLA-B	A0A0A7C470
HLA-B	A0A0A7C471
HLA-DRB1	A0A0A7C474
HLA-B	A0A0A7C475
HLA-B	A0A0A7C476
HLA-B	A0A0A7C479
HLA-DRB1	A0A0A7C480
HLA-B	A0A0A7C481
HLA-B	A0A0A7C483
HLA-B	A0A0A7C485
HLA-DRB1	A0A0A7C487
HLA-B	A0A0A7C488
HLA-B	A0A0A7C489
HLA-B	A0A0A7C492
HLA-DRB1	A0A0A7C493
HLA-B	A0A0A7C494
HLA-B	A0A0A7C497
HLA-B	A0A0A7C498
HLA-B	A0A0A7C4A0
HLA-B	A0A0A7C4A1
HLA-B	A0A0A7C4A3
HLA-B	A0A0A7C4A4
HLA-B	A0A0A7C4A7
HLA-B	A0A0A7C4A9
HLA-DRB1	A0A0A7C4B0
HLA-B	A0A0A7C4B2
HLA-B	A0A0A7C4B4
HLA-B	A0A0A7C4B5
HLA-B	A0A0A7C4B8
HLA-A	A0A0A7C4B9
HLA-B	A0A0A7C4C0
HLA-B	A0A0A7C4C1
HLA-A	A0A0A7C4C4
HLA-A	A0A0A7C4C5
HLA-B	A0A0A7C4C6
HLA-B	A0A0A7C4C7
HLA-A	A0A0A7C4C9
HLA-B	A0A0A7C4D1
HLA-B	A0A0A7C4D2
HLA-A	A0A0A7C4D3
HLA-A	A0A0A7C4D6
HLA-B	A0A0A7C4D7
HLA-B	A0A0A7C4D8
HLA-A	A0A0A7C4E0
HLA-B	A0A0A7C4E1
HLA-A	A0A0A7C4E2
HLA-B	A0A0A7C4E4
HLA-A	A0A0A7C4E6
HLA-B	A0A0A7C4E7
HLA-B	A0A0A7C4E8
HLA-A	A0A0A7C4E9
HLA-A	A0A0A7C4F2
HLA-B	A0A0A7C4F3
HLA-B	A0A0A7C4F4
HLA-A	A0A0A7C4F5
HLA-A	A0A0A7C4F8
HLA-B	A0A0A7C4F9
HLA-B	A0A0A7C4G0
HLA-A	A0A0A7C4G2
HLA-A	A0A0A7C4G4
HLA-B	A0A0A7C4G5
HLA-B	A0A0A7C4G6
HLA-A	A0A0A7C4G8
HLA-B	A0A0A7C4H0
HLA-A	A0A0A7C4H1
HLA-B	A0A0A7C4H2
HLA-A	A0A0A7C4H4
HLA-B	A0A0A7C4H5
HLA-B	A0A0A7C4H7
HLA-A	A0A0A7C4H8
HLA-B	A0A0A7C4I0
HLA-A	A0A0A7C4I1
HLA-DRB1	A0A0A7C4I2
HLA-B	A0A0A7C4I3
HLA-A	A0A0A7C4I4
HLA-B	A0A0A7C4I6
HLA-DRB1	A0A0A7C4I7
HLA-A	A0A0A7C4I8
HLA-B	A0A0A7C4I9
HLA-A	A0A0A7C4J0
HLA-B	A0A0A7C4J1
HLA-B	A0A0A7C4J3
HLA-DRB1	A0A0A7C4J4
HLA-A	A0A0A7C4J5
HLA-B	A0A0A7C4J6
HLA-A	A0A0A7C4J7
HLA-DRB1	A0A0A7C4K0
HLA-B	A0A0A7C4K1
HLA-A	A0A0A7C4K2
HLA-A	A0A0A7C4K5
HLA-DRB1	A0A0A7C4K6
HLA-B	A0A0A7C4K7
HLA-A	A0A0A7C4K8
HLA-A	A0A0A7C4L1
HLA-B	A0A0A7C4L2
HLA-DRB1	A0A0A7C4L3
HLA-A	A0A0A7C4L4
HLA-A	A0A0A7C4L8
HLA-DRB1	A0A0A7C4L9
HLA-A	A0A0A7C4M1
HLA-A	A0A0A7C4M4
HLA-DRB1	A0A0A7C4M5
HLA-A	A0A0A7C4M9
HLA-A	A0A0A7C4N1
HLA-DRB1	A0A0A7C4N2
HLA-B	A0A0A7C4N5
HLA-DRB1	A0A0A7C4N7
HLA-B	A0A0A7C4N9
HLA-B	A0A0A7C4P1
HLA-DRB1	A0A0A7C4P3
HLA-B	A0A0A7C4P6
HLA-B	A0A0A7C4P8
HLA-DRB1	A0A0A7C4Q0
HLA-B	A0A0A7C4Q2
HLA-DRB1	A0A0A7C4Q6
HLA-B	A0A0A7C4Q7
HLA-B	A0A0A7C4R0
HLA-DRB1	A0A0A7C4R2
HLA-B	A0A0A7C4R3
HLA-B	A0A0A7C4R7
HLA-DRB1	A0A0A7C4R8
HLA-B	A0A0A7C4S1
HLA-DRB1	A0A0A7C4S3
HLA-B	A0A0A7C4S6
HLA-B	A0A0A7C4S8
HLA-DRB1	A0A0A7C4T1
HLA-B	A0A0A7C4T2
HLA-B	A0A0A7C4T6
HLA-DRB1	A0A0A7C4T7
HLA-B	A0A0A7C4T8
HLA-B	A0A0A7C4U2
HLA-DRB1	A0A0A7C4U3
HLA-B	A0A0A7C4U6
HLA-B	A0A0A7C4U9
HLA-B	A0A0A7C4V2
HLA-B	A0A0A7C4V6
HLA-B	A0A0A7C4V9
HLA-DRB1	A0A0A7C4W1
HLA-B	A0A0A7C4W3
HLA-B	A0A0A7C4W6
HLA-A	A0A0A7C4W8
HLA-DRB1	A0A0A7C4W9
HLA-A	A0A0A7C4X0
HLA-B	A0A0A7C4X1
HLA-A	A0A0A7C4X2
HLA-B	A0A0A7C4X4
HLA-DRB1	A0A0A7C4X5
HLA-A	A0A0A7C4X6
HLA-A	A0A0A7C4X7
HLA-B	A0A0A7C4X9
HLA-DRB1	A0A0A7C4Y0
HLA-A	A0A0A7C4Y2
HLA-A	A0A0A7C4Y3
HLA-B	A0A0A7C4Y4
HLA-A	A0A0A7C4Y6
HLA-DRB1	A0A0A7C4Y7
HLA-A	A0A0A7C4Y8
HLA-B	A0A0A7C4Y9
HLA-A	A0A0A7C4Z0
HLA-DRB1	A0A0A7C4Z1
HLA-B	A0A0A7C4Z2
HLA-A	A0A0A7C4Z4
HLA-A	A0A0A7C4Z6
HLA-B	A0A0A7C4Z7
HLA-DRB1	A0A0A7C4Z8
HLA-A	A0A0A7C4Z9
HLA-A	A0A0A7C502
HLA-B	A0A0A7C503
HLA-A	A0A0A7C505
HLA-DRB1	A0A0A7C506
HLA-B	A0A0A7C508
HLA-A	A0A0A7C510
HLA-A	A0A0A7C512
HLA-DRB1	A0A0A7C513
HLA-B	A0A0A7C515
HLA-A	A0A0A7C516
HLA-B	A0A0A7C518
HLA-A	A0A0A7C520
HLA-DRB1	A0A0A7C521
HLA-A	A0A0A7C524
HLA-B	A0A0A7C525
HLA-DRB1	A0A0A7C528
HLA-A	A0A0A7C529
HLA-B	A0A0A7C532
HLA-A	A0A0A7C533
HLA-DRB1	A0A0A7C538
HLA-A	A0A0A7C539
HLA-B	A0A0A7C540
HLA-A	A0A0A7C543
HLA-B	A0A0A7C546
HLA-DRB1	A0A0A7C547
HLA-A	A0A0A7C548
HLA-A	A0A0A7C551
HLA-B	A0A0A7C552
HLA-DRB1	A0A0A7C555
HLA-A	A0A0A7C557
HLA-A	A0A0A7C561
HLA-DRB1	A0A0A7C564
HLA-A	A0A0A7C565
HLA-A	A0A0A7C570
HLA-DRB1	A0A0A7C572
HLA-A	A0A0A7C576
HLA-A	A0A0A7C579
HLA-DRB1	A0A0A7C581
HLA-A	A0A0A7C584
HLA-DRB1	A0A0A7C589
HLA-A	A0A0A7C590
HLA-A	A0A0A7C594
HLA-DRB1	A0A0A7C597
HLA-B	A0A0A7C599
HLA-B	A0A0A7C5A4
HLA-DRB1	A0A0A7C5A5
HLA-B	A0A0A7C5A8
HLA-DRB1	A0A0A7C5B2
HLA-B	A0A0A7C5B3
HLA-B	A0A0A7C5B8
HLA-B	A0A0A7C5C2
HLA-B	A0A0A7C5C6
HLA-B	A0A0A7C5D0
HLA-DRB1	A0A0A7C5D1
HLA-B	A0A0A7C5D4
HLA-B	A0A0A7C5D8
HLA-B	A0A0A7C5E2
HLA-A	A0A0A7C5E4
HLA-B	A0A0A7C5E7
HLA-A	A0A0A7C5E9
HLA-B	A0A0A7C5F1
HLA-A	A0A0A7C5F4
HLA-A	A0A0A7C5F6
HLA-B	A0A0A7C5F7
HLA-A	A0A0A7C5G0
HLA-B	A0A0A7C5G3
HLA-A	A0A0A7C5G4
HLA-A	A0A0A7C5G6
HLA-B	A0A0A7C5G8
HLA-A	A0A0A7C5H1
HLA-B	A0A0A7C5H3
HLA-A	A0A0A7C5H4
HLA-A	A0A0A7C5H8
HLA-B	A0A0A7C5H9
HLA-A	A0A0A7C5I2
HLA-B	A0A0A7C5I4
HLA-A	A0A0A7C5I5
HLA-A	A0A0A7C5I8
HLA-B	A0A0A7C5J1
HLA-A	A0A0A7C5J3
HLA-A	A0A0A7C5J5
HLA-B	A0A0A7C5J6
HLA-A	A0A0A7C5K0
HLA-B	A0A0A7C5K2
HLA-A	A0A0A7C5K4
HLA-A	A0A0A7C5K7
HLA-B	A0A0A7C5K8
HLA-A	A0A0A7C5L1
HLA-B	A0A0A7C5L3
HLA-A	A0A0A7C5L4
HLA-A	A0A0A7C5L7
HLA-B	A0A0A7C5L8
HLA-A	A0A0A7C5M0
HLA-B	A0A0A7C5M2
HLA-A	A0A0A7C5M4
HLA-B	A0A0A7C5M6
HLA-A	A0A0A7C5M8
HLA-A	A0A0A7C5N1
HLA-B	A0A0A7C5N3
HLA-A	A0A0A7C5N4
HLA-B	A0A0A7C5N7
HLA-A	A0A0A7C5N8
HLA-A	A0A0A7C5P1
HLA-B	A0A0A7C5P2
HLA-A	A0A0A7C5P5
HLA-B	A0A0A7C5P8
HLA-A	A0A0A7C5Q0
HLA-A	A0A0A7C5Q4
HLA-B	A0A0A7C5Q5
HLA-A	A0A0A7C5Q9
HLA-B	A0A0A7C5R1
HLA-A	A0A0A7C5R3
HLA-B	A0A0A7C5R6
HLA-A	A0A0A7C5R7
HLA-A	A0A0A7C5S2
HLA-B	A0A0A7C5S3
HLA-B	A0A0A7C5S7
HLA-B	A0A0A7C5S9
HLA-DQB1	A0A0A7C5T1
HLA-B	A0A0A7C5T2
HLA-B	A0A0A7C5T5
HLA-B	A0A0A7C5T6
HLA-DQB1	A0A0A7C5T7
HLA-B	A0A0A7C5U1
HLA-B	A0A0A7C5U2
HLA-DQB1	A0A0A7C5U3
HLA-B	A0A0A7C5U6
HLA-B	A0A0A7C5U8
HLA-DQB1	A0A0A7C5U9
HLA-B	A0A0A7C5V1
HLA-B	A0A0A7C5V3
HLA-B	A0A0A7C5V5
HLA-DQB1	A0A0A7C5V6
HLA-DQB1	A0A0A7C5V7
HLA-B	A0A0A7C5V9
HLA-DQB1	A0A0A7C5W2
HLA-DQB1	A0A0A7C5W3
HLA-B	A0A0A7C5W4
HLA-DQB1	A0A0A7C5W7
HLA-DQB1	A0A0A7C5W8
HLA-B	A0A0A7C5W9
HLA-DQB1	A0A0A7C5X2
HLA-DQB1	A0A0A7C5X3
HLA-B	A0A0A7C5X5
HLA-B	A0A0A7C5X7
HLA-DQB1	A0A0A7C5X8
HLA-DQB1	A0A0A7C5X9
HLA-B	A0A0A7C5Y2
HLA-DQB1	A0A0A7C5Y4
HLA-DQB1	A0A0A7C5Y6
HLA-B	A0A0A7C5Y8
HLA-DQB1	A0A0A7C5Y9
HLA-DQB1	A0A0A7C5Z2
HLA-B	A0A0A7C5Z3
HLA-DQB1	A0A0A7C5Z5
HLA-DQB1	A0A0A7C5Z6
HLA-B	A0A0A7C5Z8
HLA-B	A0A0A7C600
HLA-DQB1	A0A0A7C601
HLA-DQB1	A0A0A7C604
HLA-B	A0A0A7C605
HLA-DQB1	A0A0A7C607
HLA-DQB1	A0A0A7C609
HLA-B	A0A0A7C611
HLA-DQB1	A0A0A7C612
HLA-DQB1	A0A0A7C615
HLA-B	A0A0A7C616
HLA-DQB1	A0A0A7C618
HLA-B	A0A0A7C619
HLA-DQB1	A0A0A7C621
HLA-DQB1	A0A0A7C623
HLA-B	A0A0A7C624
HLA-DQB1	A0A0A7C626
HLA-B	A0A0A7C628
HLA-DQB1	A0A0A7C629
HLA-DQB1	A0A0A7C631
HLA-B	A0A0A7C633
HLA-DQB1	A0A0A7C635
HLA-DQB1	A0A0A7C636
HLA-B	A0A0A7C639
HLA-DQB1	A0A0A7C640
HLA-DQB1	A0A0A7C642
HLA-B	A0A0A7C644
HLA-DQB1	A0A0A7C645
HLA-B	A0A0A7C647
HLA-DQB1	A0A0A7C649
HLA-DQB1	A0A0A7C651
HLA-B	A0A0A7C652
HLA-DQB1	A0A0A7C653
HLA-DQB1	A0A0A7C656
HLA-B	A0A0A7C657
HLA-DQB1	A0A0A7C659
HLA-B	A0A0A7C662
HLA-DQB1	A0A0A7C663
HLA-DQB1	A0A0A7C664
HLA-B	A0A0A7C667
HLA-DQB1	A0A0A7C668
HLA-DQB1	A0A0A7C670
HLA-B	A0A0A7C672
HLA-DQB1	A0A0A7C674
HLA-DQB1	A0A0A7C675
HLA-B	A0A0A7C676
HLA-DQB1	A0A0A7C679
HLA-DQB1	A0A0A7C680
HLA-B	A0A0A7C681
HLA-DQB1	A0A0A7C684
HLA-B	A0A0A7C685
HLA-DQB1	A0A0A7C686
HLA-DQB1	A0A0A7C689
HLA-B	A0A0A7C691
HLA-DQB1	A0A0A7C692
HLA-DQB1	A0A0A7C695
HLA-B	A0A0A7C696
HLA-DQB1	A0A0A7C697
HLA-B	A0A0A7C699
HLA-DQB1	A0A0A7C6A0
HLA-DQB1	A0A0A7C6A1
HLA-B	A0A0A7C6A3
HLA-DQB1	A0A0A7C6A4
HLA-DQB1	A0A0A7C6A5
HLA-B	A0A0A7C6A7
HLA-DQB1	A0A0A7C6A8
HLA-DQB1	A0A0A7C6B1
HLA-DQB1	A0A0A7C6B4
HLA-DQB1	A0A0A7C6B8
HLA-DQB1	A0A0A7C6C3
HLA-DQB1	A0A0A7C6C6
HLA-DQB1	A0A0A7C6D1
HLA-DQB1	A0A0A7C6D7
HLA-DQB1	A0A0A7C6D8
HLA-DQB1	A0A0A7C6E0
HLA-DQB1	A0A0A7C6E3
HLA-DQB1	A0A0A7C6E5
HLA-DQB1	A0A0A7C6E6
HLA-DQB1	A0A0A7C6E9
HLA-DQB1	A0A0A7C6F0
HLA-DQB1	A0A0A7C6F2
HLA-DQB1	A0A0A7C6F5
HLA-DQB1	A0A0A7C6F6
HLA-DQB1	A0A0A7C6F8
HLA-DQB1	A0A0A7C6G0
HLA-DQB1	A0A0A7C6G1
HLA-DQB1	A0A0A7C6G3
HLA-DQB1	A0A0A7C6G5
HLA-DQB1	A0A0A7C6G6
HLA-DQB1	A0A0A7C6G7
HLA-DQB1	A0A0A7C6H0
HLA-DQB1	A0A0A7C6H1
HLA-DQB1	A0A0A7C6H3
HLA-DQB1	A0A0A7C6H4
HLA-DQB1	A0A0A7C6H5
HLA-DQB1	A0A0A7C6H7
HLA-DQB1	A0A0A7C6H9
HLA-DQB1	A0A0A7C6I0
HLA-DQB1	A0A0A7C6I2
HLA-DQB1	A0A0A7C6I3
HLA-DQB1	A0A0A7C6I4
HLA-DQB1	A0A0A7C6I7
HLA-DQB1	A0A0A7C6I8
HLA-DQB1	A0A0A7C6I9
HLA-DQB1	A0A0A7C6J1
HLA-DQB1	A0A0A7C6J4
HLA-DQB1	A0A0A7C6J5
HLA-DQB1	A0A0A7C6J6
HLA-DQB1	A0A0A7C6J7
HLA-DQB1	A0A0A7C6J9
HLA-DQB1	A0A0A7C6K0
HLA-DQB1	A0A0A7C6K3
HLA-DQB1	A0A0A7C6K4
HLA-DQB1	A0A0A7C6K5
HLA-DQB1	A0A0A7C6K7
HLA-DQB1	A0A0A7C6K9
HLA-DQB1	A0A0A7C6L0
HLA-DQB1	A0A0A7C6L2
HLA-DQB1	A0A0A7C6L3
HLA-A	A0A0A7C6L4
HLA-DQB1	A0A0A7C6L6
HLA-DQB1	A0A0A7C6L8
HLA-A	A0A0A7C6L9
HLA-DQB1	A0A0A7C6M0
HLA-DQB1	A0A0A7C6M2
HLA-A	A0A0A7C6M3
HLA-DQB1	A0A0A7C6M6
HLA-DQB1	A0A0A7C6M7
HLA-A	A0A0A7C6M8
HLA-DQB1	A0A0A7C6N0
HLA-DQB1	A0A0A7C6N1
HLA-A	A0A0A7C6N4
HLA-DQB1	A0A0A7C6N5
HLA-DQB1	A0A0A7C6N7
HLA-A	A0A0A7C6N8
HLA-DQB1	A0A0A7C6N9
HLA-A	A0A0A7C6P2
HLA-DQB1	A0A0A7C6P3
HLA-DQB1	A0A0A7C6P4
HLA-DQB1	A0A0A7C6P6
HLA-A	A0A0A7C6P7
HLA-DQB1	A0A0A7C6P9
HLA-A	A0A0A7C6Q0
HLA-A	A0A0A7C6Q2
HLA-DQB1	A0A0A7C6Q4
HLA-A	A0A0A7C6Q5
HLA-A	A0A0A7C6Q6
HLA-A	A0A0A7C6Q9
HLA-A	A0A0A7C6R0
HLA-DQB1	A0A0A7C6R1
HLA-A	A0A0A7C6R3
HLA-A	A0A0A7C6R4
HLA-A	A0A0A7C6R7
HLA-A	A0A0A7C6R8
HLA-DQB1	A0A0A7C6R9
HLA-A	A0A0A7C6S1
HLA-A	A0A0A7C6S2
HLA-DQB1	A0A0A7C6S4
HLA-A	A0A0A7C6S5
HLA-A	A0A0A7C6S6
HLA-A	A0A0A7C6S8
HLA-DQB1	A0A0A7C6S9
HLA-A	A0A0A7C6T0
HLA-A	A0A0A7C6T2
HLA-DQB1	A0A0A7C6T3
HLA-A	A0A0A7C6T4
HLA-A	A0A0A7C6T6
HLA-A	A0A0A7C6T8
HLA-A	A0A0A7C6U0
HLA-DQB1	A0A0A7C6U1
HLA-A	A0A0A7C6U2
HLA-A	A0A0A7C6U3
HLA-DQB1	A0A0A7C6U5
HLA-A	A0A0A7C6U6
HLA-A	A0A0A7C6U7
HLA-A	A0A0A7C6V0
HLA-DQB1	A0A0A7C6V1
HLA-A	A0A0A7C6V2
HLA-A	A0A0A7C6V5
HLA-A	A0A0A7C6V6
HLA-DQB1	A0A0A7C6V8
HLA-A	A0A0A7C6W0
HLA-A	A0A0A7C6W1
HLA-A	A0A0A7C6W4
HLA-A	A0A0A7C6W5
HLA-DQB1	A0A0A7C6W6
HLA-A	A0A0A7C6W9
HLA-A	A0A0A7C6X0
HLA-DQB1	A0A0A7C6X3
HLA-A	A0A0A7C6X5
HLA-A	A0A0A7C6X6
HLA-DQB1	A0A0A7C6X8
HLA-A	A0A0A7C6Y0
HLA-A	A0A0A7C6Y2
HLA-DQB1	A0A0A7C6Y3
HLA-A	A0A0A7C6Y6
HLA-A	A0A0A7C6Y7
HLA-DQB1	A0A0A7C6Z0
HLA-A	A0A0A7C6Z1
HLA-A	A0A0A7C6Z3
HLA-A	A0A0A7C6Z6
HLA-A	A0A0A7C6Z7
HLA-DQB1	A0A0A7C6Z8
HLA-A	A0A0A7C701
HLA-A	A0A0A7C702
HLA-A	A0A0A7C706
HLA-A	A0A0A7C707
HLA-A	A0A0A7C710
HLA-A	A0A0A7C711
HLA-A	A0A0A7C714
HLA-A	A0A0A7C716
HLA-DQB1	A0A0A7C719
HLA-A	A0A0A7C720
HLA-A	A0A0A7C721
HLA-A	A0A0A7C725
HLA-A	A0A0A7C726
HLA-A	A0A0A7C729
HLA-A	A0A0A7C730
HLA-DQB1	A0A0A7C731
HLA-DQB1	A0A0A7C733
HLA-DQB1	A0A0A7C734
HLA-A	A0A0A7C735
HLA-A	A0A0A7C736
HLA-DQB1	A0A0A7C738
HLA-DQB1	A0A0A7C739
HLA-A	A0A0A7C741
HLA-A	A0A0A7C742
HLA-DQB1	A0A0A7C743
HLA-DQB1	A0A0A7C744
HLA-DQB1	A0A0A7C746
HLA-A	A0A0A7C747
HLA-A	A0A0A7C748
HLA-DQB1	A0A0A7C750
HLA-DQB1	A0A0A7C751
HLA-A	A0A0A7C752
HLA-DQB1	A0A0A7C753
HLA-A	A0A0A7C754
HLA-DQB1	A0A0A7C756
HLA-DQB1	A0A0A7C757
HLA-A	A0A0A7C759
HLA-A	A0A0A7C760
HLA-DQB1	A0A0A7C761
HLA-DQB1	A0A0A7C762
HLA-DQB1	A0A0A7C764
HLA-A	A0A0A7C765
HLA-A	A0A0A7C766
HLA-DQB1	A0A0A7C767
HLA-DQB1	A0A0A7C769
HLA-A	A0A0A7C770
HLA-DQB1	A0A0A7C771
HLA-A	A0A0A7C772
HLA-DQB1	A0A0A7C774
HLA-DQB1	A0A0A7C775
HLA-A	A0A0A7C776
HLA-A	A0A0A7C778
HLA-DQB1	A0A0A7C779
HLA-DQB1	A0A0A7C780
HLA-DQB1	A0A0A7C782
HLA-A	A0A0A7C783
HLA-B	A0A0A7C784
HLA-DQB1	A0A0A7C785
HLA-DQB1	A0A0A7C786
HLA-A	A0A0A7C788
HLA-DQB1	A0A0A7C789
HLA-B	A0A0A7C790
HLA-DQB1	A0A0A7C792
HLA-DQB1	A0A0A7C793
HLA-A	A0A0A7C794
HLA-B	A0A0A7C796
HLA-DQB1	A0A0A7C797
HLA-DQB1	A0A0A7C798
HLA-B	A0A0A7C7A0
HLA-A	A0A0A7C7A1
HLA-DQB1	A0A0A7C7A2
HLA-A	A0A0A7C7A3
HLA-DQB1	A0A0A7C7A5
HLA-B	A0A0A7C7A6
HLA-A	A0A0A7C7A7
HLA-A	A0A0A7C7A8
HLA-DQB1	A0A0A7C7B0
HLA-B	A0A0A7C7B1
HLA-A	A0A0A7C7B2
HLA-A	A0A0A7C7B3
HLA-A	A0A0A7C7B5
HLA-B	A0A0A7C7B6
HLA-DQB1	A0A0A7C7B7
HLA-B	A0A0A7C7B8
HLA-A	A0A0A7C7C0
HLA-B	A0A0A7C7C1
HLA-A	A0A0A7C7C2
HLA-DQB1	A0A0A7C7C4
HLA-B	A0A0A7C7C5
HLA-DQB1	A0A0A7C7C6
HLA-B	A0A0A7C7C7
HLA-A	A0A0A7C7C8
HLA-B	A0A0A7C7D0
HLA-A	A0A0A7C7D1
HLA-B	A0A0A7C7D3
HLA-DQB1	A0A0A7C7D4
HLA-B	A0A0A7C7D5
HLA-A	A0A0A7C7D6
HLA-A	A0A0A7C7D8
HLA-B	A0A0A7C7D9
HLA-DQB1	A0A0A7C7E0
HLA-B	A0A0A7C7E1
HLA-A	A0A0A7C7E3
HLA-B	A0A0A7C7E4
HLA-DQB1	A0A0A7C7E5
HLA-B	A0A0A7C7E6
HLA-A	A0A0A7C7E7
HLA-B	A0A0A7C7E9
HLA-B	A0A0A7C7F0
HLA-DQB1	A0A0A7C7F1
HLA-A	A0A0A7C7F2
HLA-A	A0A0A7C7F4
HLA-DQB1	A0A0A7C7F5
HLA-B	A0A0A7C7F6
HLA-B	A0A0A7C7F7
HLA-A	A0A0A7C7F9
HLA-DQB1	A0A0A7C7G0
HLA-A	A0A0A7C7G1
HLA-B	A0A0A7C7G2
HLA-B	A0A0A7C7G3
HLA-A	A0A0A7C7G5
HLA-DQB1	A0A0A7C7G6
HLA-B	A0A0A7C7G7
HLA-B	A0A0A7C7G9
HLA-A	A0A0A7C7H0
HLA-B	A0A0A7C7H1
HLA-DQB1	A0A0A7C7H3
HLA-B	A0A0A7C7H4
HLA-A	A0A0A7C7H5
HLA-B	A0A0A7C7H6
HLA-B	A0A0A7C7H8
HLA-DQB1	A0A0A7C7H9
HLA-A	A0A0A7C7I0
HLA-B	A0A0A7C7I2
HLA-A	A0A0A7C7I3
HLA-B	A0A0A7C7I4
HLA-DQB1	A0A0A7C7I5
HLA-A	A0A0A7C7I7
HLA-B	A0A0A7C7I8
HLA-B	A0A0A7C7I9
HLA-DQB1	A0A0A7C7J0
HLA-A	A0A0A7C7J2
HLA-B	A0A0A7C7J3
HLA-B	A0A0A7C7J4
HLA-DQB1	A0A0A7C7J6
HLA-A	A0A0A7C7J7
HLA-B	A0A0A7C7J8
HLA-B	A0A0A7C7J9
HLA-A	A0A0A7C7K0
HLA-DQB1	A0A0A7C7K2
HLA-B	A0A0A7C7K3
HLA-A	A0A0A7C7K4
HLA-B	A0A0A7C7K5
HLA-DQB1	A0A0A7C7K7
HLA-A	A0A0A7C7K8
HLA-B	A0A0A7C7K9
HLA-B	A0A0A7C7L0
HLA-DQB1	A0A0A7C7L2
HLA-A	A0A0A7C7L3
HLA-B	A0A0A7C7L4
HLA-B	A0A0A7C7L6
HLA-A	A0A0A7C7L7
HLA-B	A0A0A7C7L8
HLA-DQB1	A0A0A7C7L9
HLA-A	A0A0A7C7M1
HLA-B	A0A0A7C7M2
HLA-DQB1	A0A0A7C7M3
HLA-B	A0A0A7C7M4
HLA-A	A0A0A7C7M6
HLA-B	A0A0A7C7M8
HLA-B	A0A0A7C7M9
HLA-A	A0A0A7C7N0
HLA-DQB1	A0A0A7C7N1
HLA-B	A0A0A7C7N2
HLA-B	A0A0A7C7N3
HLA-A	A0A0A7C7N4
HLA-DQB1	A0A0A7C7N5
HLA-B	A0A0A7C7N6
HLA-A	A0A0A7C7N7
HLA-B	A0A0A7C7N8
HLA-DQB1	A0A0A7C7N9
HLA-DQB1	A0A0A7C7P0
HLA-A	A0A0A7C7P1
HLA-B	A0A0A7C7P3
HLA-DQB1	A0A0A7C7P4
HLA-A	A0A0A7C7P5
HLA-B	A0A0A7C7P7
HLA-DQB1	A0A0A7C7P8
HLA-A	A0A0A7C7P9
HLA-DQB1	A0A0A7C7Q0
HLA-B	A0A0A7C7Q2
HLA-A	A0A0A7C7Q3
HLA-DQB1	A0A0A7C7Q4
HLA-DQB1	A0A0A7C7Q5
HLA-DQB1	A0A0A7C7Q6
HLA-B	A0A0A7C7Q8
HLA-A	A0A0A7C7Q9
HLA-DQB1	A0A0A7C7R0
HLA-DQB1	A0A0A7C7R1
HLA-A	A0A0A7C7R2
HLA-DQB1	A0A0A7C7R3
HLA-B	A0A0A7C7R4
HLA-DQB1	A0A0A7C7R5
HLA-DQB1	A0A0A7C7R6
HLA-A	A0A0A7C7R7
HLA-B	A0A0A7C7R8
HLA-DQB1	A0A0A7C7R9
HLA-DQB1	A0A0A7C7S0
HLA-A	A0A0A7C7S1
HLA-DQB1	A0A0A7C7S2
HLA-DQB1	A0A0A7C7S4
HLA-DQB1	A0A0A7C7S6
HLA-A	A0A0A7C7S7
HLA-DQB1	A0A0A7C7S8
HLA-DQB1	A0A0A7C7S9
HLA-DQB1	A0A0A7C7T1
HLA-A	A0A0A7C7T2
HLA-DQB1	A0A0A7C7T3
HLA-A	A0A0A7C7T4
HLA-DQB1	A0A0A7C7T6
HLA-DQB1	A0A0A7C7T7
HLA-B	A0A0A7C7U0
HLA-DQB1	A0A0A7C7U1
HLA-DQB1	A0A0A7C7U3
HLA-DQB1	A0A0A7C7U4
HLA-B	A0A0A7C7U7
HLA-DQB1	A0A0A7C7U8
HLA-DQB1	A0A0A7C7V0
HLA-DQB1	A0A0A7C7V1
HLA-B	A0A0A7C7V2
HLA-DQB1	A0A0A7C7V4
HLA-DQB1	A0A0A7C7V5
HLA-DQB1	A0A0A7C7V7
HLA-B	A0A0A7C7V8
HLA-DQB1	A0A0A7C7V9
HLA-DQB1	A0A0A7C7W1
HLA-B	A0A0A7C7W2
HLA-DQB1	A0A0A7C7W4
HLA-A	A0A0A7C7W7
HLA-DQB1	A0A0A7C7W8
HLA-B	A0A0A7C7W9
HLA-A	A0A0A7C7X1
HLA-DQB1	A0A0A7C7X3
HLA-B	A0A0A7C7X4
HLA-A	A0A0A7C7X5
HLA-A	A0A0A7C7X7
HLA-B	A0A0A7C7Y0
HLA-DQB1	A0A0A7C7Y1
HLA-A	A0A0A7C7Y3
HLA-B	A0A0A7C7Y6
HLA-A	A0A0A7C7Y7
HLA-DQB1	A0A0A7C7Y9
HLA-A	A0A0A7C7Z2
HLA-B	A0A0A7C7Z3
HLA-A	A0A0A7C7Z6
HLA-DQB1	A0A0A7C7Z7
HLA-B	A0A0A7C800
HLA-A	A0A0A7C801
HLA-DQB1	A0A0A7C804
HLA-A	A0A0A7C805
HLA-B	A0A0A7C808
HLA-A	A0A0A7C811
HLA-DQB1	A0A0A7C812
HLA-B	A0A0A7C814
HLA-A	A0A0A7C816
HLA-DQB1	A0A0A7C818
HLA-A	A0A0A7C820
HLA-B	A0A0A7C822
HLA-A	A0A0A7C825
HLA-DQB1	A0A0A7C826
HLA-B	A0A0A7C829
HLA-A	A0A0A7C830
HLA-DQB1	A0A0A7C833
HLA-A	A0A0A7C834
HLA-B	A0A0A7C836
HLA-A	A0A0A7C838
HLA-DQB1	A0A0A7C839
HLA-A	A0A0A7C842
HLA-B	A0A0A7C843
HLA-DQB1	A0A0A7C845
HLA-A	A0A0A7C848
HLA-B	A0A0A7C849
HLA-A	A0A0A7C852
HLA-DQB1	A0A0A7C853
HLA-B	A0A0A7C856
HLA-A	A0A0A7C857
HLA-DQB1	A0A0A7C860
HLA-A	A0A0A7C861
HLA-B	A0A0A7C862
HLA-A	A0A0A7C865
HLA-DQB1	A0A0A7C867
HLA-B	A0A0A7C868
HLA-A	A0A0A7C871
HLA-B	A0A0A7C872
HLA-DQB1	A0A0A7C874
HLA-A	A0A0A7C876
HLA-B	A0A0A7C879
HLA-DQB1	A0A0A7C880
HLA-A	A0A0A7C881
HLA-B	A0A0A7C885
HLA-DQB1	A0A0A7C886
HLA-A	A0A0A7C887
HLA-A	A0A0A7C890
HLA-B	A0A0A7C891
HLA-A	A0A0A7C894
HLA-B	A0A0A7C896
HLA-A	A0A0A7C899
HLA-B	A0A0A7C8A1
[truncated: 37,401 more rows]
