# Supplementary material for: Enhanced feature matching in single-cell proteomics characterizes IFN-γ response and co-existence of cell states
Source: Nat Commun. 2024 Sep 26;15:8262. doi: 10.1038/s41467-024-52605-x (PMC11427561; doi:10.1038/s41467-024-52605-x)
Supplement: Supplementary file 12 — Supplementary Data 8 [file 41467_2024_52605_MOESM12_ESM.xlsx]

## Sheet: Intro
	IFN-y treatment of U-2 OS cells (single-cell injections)
	The following tables contain the protein quantifcation values of single-cell replicates (control and treatment)
	Different types of data analysis are indicated by the respective sheet name
	The sheet "10x DIA-ME Vdata" contains fold changes and Student's t test results of proteins after 10x DIA-ME analysis
	Values shown here are directLFQ-normalized results of DIA-NN

## Sheet: MBR
Protein.Group	Genes	20230626_KK_SC_IFNy_01_A7_1_14074	20230626_KK_SC_IFNy_02_B7_1_14075	20230626_KK_SC_IFNy_03_C7_1_14076	20230626_KK_SC_IFNy_04_D7_1_14077	20230626_KK_SC_IFNy_05_E7_1_14078	20230626_KK_SC_IFNy_06_F7_1_14079	20230626_KK_SC_IFNy_07_G7_1_14080	20230626_KK_SC_IFNy_09_A8_1_14083	20230626_KK_SC_IFNy_10_B8_1_14084	20230626_KK_SC_IFNy_11_A6_1_14089	20230626_KK_SC_IFNy_12_B6_1_14090	20230626_KK_SC_IFNy_13_C6_1_14091	20230626_KK_SC_IFNy_14_D6_1_14092	20230626_KK_SC_IFNy_15_E6_1_14093	20230626_KK_SC_IFNy_16_F6_1_14094	20230626_KK_SC_IFNy_17_G6_1_14095	20230626_KK_SC_IFNy_19_A7_1_14107	20230626_KK_SC_IFNy_20_B7_1_14108	20230626_KK_SC_IFNy_21_C7_1_14109	20230626_KK_SC_IFNy_22_D7_1_14110	20230626_KK_SC_IFNy_23_E7_1_14111	20230626_KK_SC_IFNy_24_F7_1_14112	20230626_KK_SC_IFNy_25_G7_1_14113	20230626_KK_SC_IFNy_27_A8_1_14125	20230626_KK_SC_IFNy_28_B8_1_14126	20230626_KK_SC_IFNy_29_C8_1_14127	20230626_KK_SC_IFNy_30_D8_1_14128	20230626_KK_SC_IFNy_31_E8_1_14129	20230626_KK_SC_IFNy_32_F8_1_14130	20230626_KK_SC_IFNy_33_G8_1_14131	20230626_KK_SC_IFNy_35_A9_1_14143	20230626_KK_SC_IFNy_36_B9_1_14144	20230626_KK_SC_IFNy_37_C9_1_14145	20230626_KK_SC_IFNy_38_D9_1_14146	20230626_KK_SC_IFNy_39_E9_1_14147	20230626_KK_SC_IFNy_40_F9_1_14148	20230626_KK_SC_IFNy_41_G9_1_14149	20230626_KK_SC_IFNy_42_H9_1_14150	20230626_KK_SC_IFNy_43_A10_1_14161	20230626_KK_SC_IFNy_44_B10_1_14162	20230626_KK_SC_IFNy_45_C10_1_14163	20230626_KK_SC_IFNy_46_D10_1_14164	20230626_KK_SC_IFNy_47_E10_1_14165	20230626_KK_SC_IFNy_49_G10_1_14167	20230626_KK_SC_control_01_A6_1_14065	20230626_KK_SC_control_02_B6_1_14066	20230626_KK_SC_control_03_C6_1_14067	20230626_KK_SC_control_04_D6_1_14068
A0A075B6H7;A0A0C4DH55;P01624	IGKV3-15;IGKV3-7;IGKV3D-7	0	0	0	0	239.132	0	0	0	0	0	0	0	0	0	0	0	0	0	0	0	0	211.222	0	0	0	0	0	0	0	0	0	0	0	0	0	241.296	0	0	0	293.77	0	488.603	0	0	0	0	0	0
A0A0A0MRZ8;P04433	IGKV3-11;IGKV3D-11	0	0	0	0	0	0	0	0	0	0	0	0	0	0	0	0	0	0	560.927	0	0	0	0	0	0	0	0	0	0	0	0	0	0	0	0	0	0	0	0	0	138.508	233.95	0	0	0	0	0	0
A2A2Z9;Q8IVF6	ANKRD18A;ANKRD18B	1106.73	568.393	1259.17	1107.65	817.075	802.144	0	410.828	1131.65	2467.08	2007.08	1824.4	1429.28	779.215	2827	1566.77	1548.05	1246.92	1509.72	1720.1	870.495	1939.34	335.311	1835.83	2106.18	733.856	1605.57	660.028	2582.41	1311.96	0	1273.97	1600.92	1560.54	0	1007.98	932.732	1081.65	1765.1	0	528.552	817.076	650.609	692.199	1554.39	1288.23	805.02	0
A5A3E0	POTEF	14593.7	8529.52	16556.9	21585.1	11300.6	23684.8	26536.7	8834.55	27715.3	16530.5	18441.3	34314	14100.4	20549.2	28110.4	6852.65	18555.7	19899.6	17993.2	21872.8	16514.4	41143.7	14012.1	24773.1	24366.5	14892.6	28864.6	11496.3	36999.7	13554	9744.37	18836.9	21646.2	27751.1	7342.63	16730.8	33721.7	24957.6	22311.4	20531.5	19940.4	28519.9	12873.9	29234.4	22917.5	24076.2	14124.1	7307.97
A5A3E0;Q562R1	ACTBL2;POTEF	8197.6	7042.27	11172	11658.9	5769.25	9663.99	14231.8	3739.86	9475.26	12012.4	8688.16	12466.3	7960.78	9740.44	19276.1	4217.27	6493.22	7523.03	9626.96	10631.2	6822.22	11632.9	4176.02	8685.18	10121.6	6621.71	11443.6	5969.95	17785.1	0	3795	8802.35	8250.45	9796.05	5068.39	8191.8	11554.7	10679.2	9298.59	7554.89	6020.89	12124	4052.07	7392.71	13075.1	15009	7202.33	3779.18
A6NCW0;A8MUK1;C9J2P7;C9JJH3;C9JLJ4;C9JPN9;C9JVI0;D6R901;D6R9N7;D6RA61;D6RBQ6;D6RCP7;D6RJB6;Q0WX57;Q7RTZ2	USP17L1;USP17L10;USP17L11;USP17L12;USP17L13;USP17L15;USP17L17;USP17L18;USP17L19;USP17L20;USP17L21;USP17L22;USP17L24;USP17L3;USP17L5	0	7967.75	0	0	0	0	0	10972	0	0	0	8087.94	0	5570.65	0	0	0	0	0	0	0	10177.1	0	0	0	6288.82	0	0	0	7876.16	0	5992.79	0	0	0	0	3693.15	7056.93	0	0	0	0	0	0	0	7438.8	5997.46	1124.38
A6NHQ2	FBLL1	0	474.918	0	394.066	591.223	0	0	0	0	0	524.843	503.484	0	1119.94	802.299	614.416	330.924	460.592	669.607	571.9	720.685	518.456	754.043	479.5	699.018	0	0	218.135	0	517.635	0	871.202	704.085	265.432	191.294	507.237	930.232	0	0	368.891	0	758.784	420.29	404.818	869.744	683.446	0	0
A6NHQ2;P22087	FBL;FBLL1	0	0	0	0	0	0	301.517	0	0	0	0	0	0	0	0	0	0	0	84.1391	0	446.14	0	0	0	0	0	0	0	0	0	86.0488	391.832	0	119.744	0	98.5723	359.443	437.896	0	0	0	483.429	82.5112	0	0	0	0	0
A8K2U0	A2ML1	0	0	0	2679.35	918.97	0	0	2031.77	0	0	0	0	0	0	0	1311.03	3057.83	298.27	989.233	1485.87	0	0	0	2255.72	0	979.805	766.753	0	0	0	2798.79	0	609.29	926.879	0	1430.34	0	0	991.076	586.356	704.535	1757.11	4969.23	0	0	991.133	0	0
B3EWG3;B3EWG5;B3EWG6	FAM25A;FAM25C;FAM25G	0	0	0	0	0	0	0	0	0	0	0	0	0	0	0	0	0	0	0	0	0	0	0	0	0	0	0	0	0	0	225.002	0	0	0	0	0	0	0	0	0	0	0	0	0	0	0	0	0
B9A064;P0CG04;P0DOX8;P0DOY2;P0DOY3	IGLC1;IGLC2;IGLC3;IGLL5	0	0	0	181.375	0	0	0	374.643	0	0	0	0	109.709	0	0	0	0	0	0	0	0	0	0	0	0	189.991	0	0	0	0	0	0	541.606	0	0	0	0	0	0	0	0	239.126	0	0	0	0	0	0
E9PAV3;Q13765	NACA	0	0	0	0	0	0	0	0	0	0	0	0	0	0	0	0	0	0	0	0	0	0	0	0	0	0	0	0	0	0	0	0	0	0	0	0	0	0	0	0	0	0	0	0	0	0	0	0
O00148;Q13838	DDX39A;DDX39B	0	231.737	0	0	0	0	0	326.442	345.252	0	0	0	0	0	0	0	249.114	0	0	0	0	0	0	0	0	0	0	0	250.262	0	0	0	0	0	0	0	0	0	0	0	0	122.151	0	0	495.014	0	0	0
O00159	MYO1C	0	498.423	0	711.233	586.001	735.786	897.673	432.073	593.545	873.946	0	0	899.948	0	404.557	0	346.273	606.634	634.442	0	0	815.891	0	227.814	0	0	1143.31	681.753	435.539	0	280.945	269.621	556.302	528.438	0	0	396.582	0	447.377	0	0	493.234	0	0	425.091	533.211	0	0
O00204	SULT2B1	0	0	0	0	0	0	0	0	0	0	0	0	0	0	0	0	0	0	0	0	0	0	0	0	0	0	0	0	0	0	0	0	0	0	0	0	0	0	0	0	0	0	0	0	0	0	0	0
O00231	PSMD11	0	0	0	0	0	0	0	0	72.8865	0	0	0	0	0	139.212	0	0	0	0	0	0	0	0	0	0	0	0	0	0	0	0	0	174.517	0	0	0	0	0	0	0	0	0	0	0	94.8392	166.638	0	0
O00264	PGRMC1	1298.35	1217.55	1238.52	1768.12	1122.4	913.211	1242.64	797.259	979.219	852.951	1095.88	1685.74	1680.35	1394.54	966.069	0	631.367	1132.84	1169.72	528.74	1927.57	1546.01	859.682	679.492	1434.76	0	1788.44	1309.07	1456.55	1003.3	501.719	656.132	1707.53	967.12	1420.93	1188.91	1858.17	2297.25	749.545	1332.2	802.702	924.384	1402.67	2110.72	2077.45	881.794	1431.66	0
O00299	CLIC1	0	0	0	0	0	0	0	0	0	0	0	0	0	0	0	0	0	0	0	0	0	0	0	0	0	0	0	0	0	0	0	0	0	0	256.88	0	0	0	0	0	0	0	0	0	0	0	0	0
O00422	SAP18	0	0	0	450.174	0	0	0	178.557	0	0	0	0	0	0	0	0	0	294.551	0	0	0	0	0	0	0	0	198.599	0	0	0	0	0	0	0	0	0	0	0	0	0	0	0	0	0	1795.01	0	0	0
O00469	PLOD2	0	0	0	0	226.368	0	762.687	0	0	0	0	0	0	0	0	0	370.875	403.198	288.336	0	967.997	695.923	0	661.219	0	0	365.94	0	0	0	0	928.039	0	596.039	303.731	0	0	132.871	754.203	0	173.485	417.633	0	0	450.409	201.334	256.582	0
O00483	NDUFA4	493.808	523.556	0	608.061	0	343.078	700.778	398.741	556.239	285.869	0	0	257.817	286.25	451.827	0	490.122	475.376	539.894	577.269	356.054	1472.56	0	183.135	0	179.681	566.42	0	0	0	244.474	623.874	0	343.265	626.713	754.694	0	216.21	0	464.132	306.696	520.694	0	564.661	765.652	787.885	230.612	0
O00567	NOP56	0	416.354	0	0	532.584	0	333.395	0	0	672.756	688.088	0	0	723.812	551.704	612.778	200.51	618.966	0	465.117	0	265.397	577.265	359.835	573.132	0	599.629	673.852	0	0	369.227	0	846.061	469.683	0	502.766	655.824	1521.67	0	755.493	355.32	313.396	812.608	1049.02	549.431	364.66	909.728	0
O00571	DDX3X	0	0	0	0	0	0	269.603	0	0	0	0	0	0	0	0	173.724	0	0	200.884	0	0	0	0	0	0	0	0	0	0	0	363.247	0	169.396	195.75	0	0	0	0	0	0	0	0	0	460.293	169.141	274.884	0	0
O14602;P47813	EIF1AX;EIF1AY	0	0	0	0	0	0	0	0	0	0	0	0	0	0	0	0	0	0	0	0	0	0	0	0	0	0	0	0	0	0	0	0	0	0	0	0	0	0	0	0	0	0	0	0	318.059	111.348	0	0
O14732	IMPA2	918.179	0	0	765.073	0	0	0	382.811	0	0	0	0	0	0	0	650.437	459.054	0	0	0	0	0	0	134.421	0	204.072	0	0	0	0	434.248	0	158.183	266.363	0	0	0	0	0	0	0	606.433	0	0	0	0	0	0
O14773	TPP1	0	42.0176	0	0	0	583.104	0	0	324.229	0	0	0	0	0	0	175.589	474.128	0	355.436	0	0	0	0	1051.79	0	0	0	0	0	0	263.902	0	0	223.447	0	0	0	0	0	0	444.643	136.355	0	0	0	0	0	0
O14818	PSMA7	0	837.523	0	576.691	0	951.698	105.659	509.359	0	180.346	1161.79	0	0	0	0	780.13	1726.91	0	0	2116.88	0	0	386.068	830.631	0	699.848	0	0	0	0	692.679	0	217.215	756.011	0	0	0	0	558.18	0	0	0	991.665	804.399	0	57.7312	0	0
O14950;P19105	MYL12A;MYL12B	0	0	0	0	266.493	689.19	385.769	0	698	283.732	0	411.437	341.383	0	939.23	270.642	249.63	320.992	531.274	0	0	1439.63	0	427.772	0	0	843.427	0	1356.53	0	0	431.399	158.934	518.029	102.843	0	0	346.234	0	0	135.347	706.446	521.137	0	425.542	532.573	0	0
O14979	HNRNPDL	0	0	0	365.357	0	0	410.857	191.702	313.283	0	0	0	785.79	973.511	373.673	0	0	541.337	546.904	483.295	340.323	0	433.769	0	0	0	0	0	0	0	261.362	769.77	504.294	583.748	198.581	710.541	319.332	634.945	218.905	0	240.269	368.522	395.794	488.213	530.867	341.723	0	0
O14979;Q14103	HNRNPD;HNRNPDL	0	0	753.052	104.513	0	413.942	482.901	0	1154.46	0	618.694	315.447	318.538	325.481	237.825	589.995	264	130.946	323.9	0	0	477.636	0	530.124	249.342	661.045	406.197	0	898.224	0	157.657	511.227	0	300.58	519.744	547.423	312.511	176.479	560.458	0	399.986	498.005	0	600.549	435.579	301.385	548.686	0
O15144	ARPC2	0	0	0	0	0	0	0	0	0	0	0	0	0	0	0	0	0	0	0	0	0	0	0	0	0	0	0	0	0	0	0	0	0	0	0	0	0	0	0	0	0	0	0	0	0	0	0	0
O15145	ARPC3	0	0	0	0	0	0	0	0	0	0	0	0	0	0	0	0	0	0	0	0	0	0	0	0	0	0	0	0	0	0	0	0	0	0	0	0	0	0	0	0	0	0	0	0	0	0	0	0
O15173	PGRMC2	0	515.888	0	707.854	494.99	256.652	707.324	0	323.12	841.594	598.81	0	0	790.01	1686.68	0	0	316.837	783.295	571.509	0	515.254	0	297.843	0	617.866	0	0	0	723.249	0	325.778	479.17	708.303	1077.17	539.079	551.767	585.066	0	463.752	166.338	686.249	0	0	413.67	848.695	788.992	0
O15460	P4HA2	0	927.284	0	0	0	0	555.796	0	0	626.028	0	479.577	0	0	0	652.261	177.195	0	0	0	0	550.258	0	521.905	251.099	835.73	0	293.715	740.722	691.388	0	773.81	187.09	381.638	1348.73	342.08	809.066	256.642	526.598	1141.78	353.448	0	678.871	0	438.281	213.635	0	0
O15533	TAPBP	0	0	455.731	260.969	0	0	0	0	585.648	0	629.246	753.21	0	693.858	0	0	825.463	597.062	649.74	0	128.694	799.284	0	514.944	0	863.056	748.566	0	615.914	0	348.215	0	605.392	974.909	0	968.266	629.409	700.63	0	303.16	0	263.969	0	0	0	0	0	0
O43143	DHX15	0	0	0	0	260.487	0	388.145	0	0	0	0	0	0	316.44	112.235	0	45.9688	289.185	191.323	493.704	0	403.054	0	293.788	432.226	0	648.374	0	0	0	0	222.945	448.478	239.374	0	223.325	241.778	447.207	389.273	151.788	0	0	0	0	0	253.577	568.054	0
O43175	PHGDH	0	0	0	0	0	0	0	0	0	0	0	0	0	0	0	0	0	0	0	0	0	426.045	0	0	0	0	0	0	0	0	0	0	0	0	0	0	0	0	0	0	0	0	0	0	0	0	0	0
O43240	KLK10	1008.79	0	0	0	0	902.317	0	410.027	0	0	0	0	762.49	0	0	0	605.936	0	1050.95	0	0	0	0	706.63	0	2281.18	0	0	0	0	0	0	1060.89	0	0	0	0	0	0	0	1417.71	1618.95	891.872	0	0	0	455.735	0
O43390	HNRNPR	925.408	1458.4	1487.05	1315.19	1411.22	831.801	1273.85	494.568	1186.17	525.325	1015.78	944.701	1860.1	1331.35	901.878	2045.25	623.373	2445.16	1909.59	1045.61	558.429	399.77	1118.99	864.943	1260.92	685.596	950.373	1353.62	897.461	266.939	626.58	1807.12	1584.57	461.839	0	1250.22	452.679	1775.03	790.256	1208.33	538.984	1415.72	705.367	1539.69	1072.24	800.281	649.78	0
O43390;O60506	HNRNPR;SYNCRIP	1502.56	2345.58	1388.08	1996.07	2071.94	1380.32	2754.65	572.538	1954.58	0	1495.77	1407.27	1868.61	2354.3	2627.7	1148.23	1102.98	1964.59	2084.63	1292.25	1945.79	1179.68	1330.39	1770.26	2428.71	1229.73	1401.51	2078.61	1907.01	2810.7	982.893	1854.54	971.738	1254.18	621.106	2454.95	1865.62	2562.44	1610.21	2401.93	1660.64	1317.97	1505.87	1418.67	1450.96	1602.78	2431.22	0
O43548	TGM5	0	0	0	0	0	0	0	0	0	0	0	0	0	0	0	104.296	603.623	0	0	0	0	0	0	0	0	0	0	0	0	0	238.844	0	0	0	0	0	0	0	0	0	0	0	0	0	0	0	0	0
O43615	TIMM44	0	1082.66	0	0	0	0	520.374	0	0	0	0	0	0	0	0	0	0	0	0	0	0	0	0	0	0	0	0	0	0	0	0	0	0	0	0	0	0	0	0	0	0	0	0	0	0	169.586	0	0
O43707	ACTN4	0	0	0	0	0	0	0	0	0	0	0	0	222.775	0	0	0	0	0	0	0	763.981	0	0	0	0	0	0	0	0	0	0	0	0	0	0	0	0	1085.51	0	0	0	0	0	0	922.78	0	0	0
O43707;P12814	ACTN1;ACTN4	159.275	195.883	89.043	496.964	0	609.606	0	0	0	542.188	324.184	0	506.999	0	244.076	73.132	0	270.639	664.946	0	0	530.32	0	123.045	0	0	316.254	0	419.807	0	0	0	0	289.204	0	545.09	0	0	0	206.871	458.033	0	0	0	80.0896	386.736	283.93	0
O43790;P78385;Q14533;Q9NSB2	KRT81;KRT83;KRT84;KRT86	0	4174.14	0	1355.74	0	2549.11	0	0	0	0	0	0	0	0	0	1784.38	2518.42	0	0	0	0	1580.57	0	2509.74	0	0	0	0	0	0	763.179	0	0	0	0	0	0	1475.16	0	0	0	1590.03	0	0	0	0	0	0
O43795	MYO1B	0	0	201.63	87.5123	0	0	0	0	195.929	0	143.696	0	0	0	0	0	90.8136	174.533	0	280.75	0	0	0	493.773	0	0	0	0	540.281	0	0	0	0	204.627	0	146.791	0	400.085	0	0	366.879	80.2406	0	564.408	231.662	244.579	0	0
O43837	IDH3B	0	0	0	0	0	0	0	0	0	0	0	0	0	0	0	0	0	0	0	102.029	0	0	0	0	0	0	0	0	0	0	0	0	0	0	0	186.876	0	327.053	0	0	0	0	0	0	0	0	0	0
O43852	CALU	411.798	0	0	0	0	324.633	747.993	0	351.645	0	379.524	0	0	0	531.203	0	396.52	0	0	0	714.967	430.846	329.602	540.544	0	0	659.256	752.13	0	223.294	673.109	447.411	725.749	398.147	0	402.504	907.091	774.526	0	655.955	546.966	0	0	653.266	0	281.826	310.619	0
O43854	EDIL3	0	0	0	0	300.739	0	0	0	0	0	0	0	0	0	0	0	0	0	0	0	0	0	0	0	209.989	0	0	0	0	0	0	0	0	139.393	0	0	0	0	0	0	0	0	0	0	0	0	0	0
O60264	SMARCA5	204.528	0	0	0	0	0	0	0	0	0	316.155	0	0	0	361.444	0	0	0	0	0	0	336.51	0	0	0	0	0	0	0	0	0	0	0	270.24	0	0	0	0	183.974	377.556	0	0	223.711	195.663	0	0	0	0
O60287	URB1	0	0	0	0	0	0	0	0	0	0	0	0	0	0	0	0	0	0	0	0	0	0	0	7875.8	0	0	0	0	0	0	0	0	0	0	0	0	273.053	0	0	0	0	0	0	0	0	0	0	0
O60437	PPL	0	0	0	0	0	0	0	0	0	0	0	0	0	0	0	0	991.285	0	0	1097.9	0	0	0	0	0	0	3858.77	0	0	0	0	0	0	0	0	0	0	0	0	0	0	0	0	0	0	0	0	0
O60506	SYNCRIP	453.735	0	0	0	183.81	0	160.93	0	359.893	0	261.411	0	501.375	684.019	183.381	218.508	0	268.848	768.63	121.156	277.48	464.441	0	0	0	331.163	379.277	0	0	0	0	0	311.864	525.063	0	280.957	333.144	267.924	0	0	248.076	0	0	0	266.259	246.641	0	0
O60831	PRAF2	0	411.978	0	257.056	43.2603	279.135	648.591	0	93.3459	442.73	348.485	408.157	320.899	746.624	450.607	568.98	170.253	392.355	508.341	0	0	178.819	0	323.934	0	0	204.475	0	0	0	476.082	0	564.473	274.411	530.156	236.163	785.221	390	316.921	524.496	279.842	277.427	250.111	0	57.8286	685.749	420.435	0
O60911	CTSV	468.109	0	0	63.2413	0	448.638	0	684.638	0	0	0	0	0	0	0	0	546.43	0	653.04	0	0	0	1180.51	454.664	0	759.412	0	0	0	0	112.598	0	776.143	0	0	503.178	0	0	0	0	713.538	455.288	583.189	0	0	0	0	133.565
O75131	CPNE3	0	275.567	0	256.83	254.976	0	0	357.827	0	0	0	0	0	0	0	454.071	463.252	0	0	0	0	0	0	0	0	0	0	0	0	0	128.225	0	0	0	0	0	0	0	0	0	0	0	0	0	537.634	0	0	0
O75146	HIP1R	0	0	0	0	0	0	0	0	0	0	0	0	0	0	0	0	0	0	0	0	0	0	0	0	0	0	0	0	0	0	0	0	0	0	0	0	0	0	0	0	0	0	0	0	0	0	0	0
O75223	GGCT	0	0	0	1016.8	0	1794.59	810.306	889.147	794.469	0	608.182	0	915.554	0	0	762.477	2045.27	0	1075.62	0	0	0	519.986	497.242	0	1168.15	513.463	0	0	0	1026.52	661.243	860.863	0	0	454.569	0	0	0	0	1073.28	735.722	1769.04	0	1130.56	0	0	0
O75342	ALOX12B	0	0	0	1679.36	0	627.464	0	776.457	0	0	0	0	0	0	502.521	915.368	407.569	0	0	0	0	0	712.787	0	0	0	0	0	0	0	843.12	759.824	0	901.176	0	295.053	0	0	0	0	0	458.845	2115.02	0	0	422.052	0	0
O75367	MACROH2A1	4018.89	1801.17	1376.7	2804.46	3088.03	1344.55	2330.74	2960.68	1545.71	2157.6	1933.31	1103.24	2750.95	2589.84	2350.35	1919.3	836.835	3433.01	2521.7	2381.89	2547.91	1814.15	2245.18	1716.23	3507.22	1823.46	2231.86	4762.9	3045.28	3201.91	1473.49	2613.54	1208.38	4331.79	2185.4	1065.02	768.772	2406.18	3051.95	3190.88	1611.55	2618.23	2408.14	3160.87	1836.69	2122.6	2374.3	0
O75367;Q9P0M6	MACROH2A1;MACROH2A2	2455.42	2085.39	0	1182.36	1477.42	517.557	1126.32	0	1102.02	750.017	932.374	985.734	1401.76	2755.19	0	2987.79	290.771	3515.69	921.64	3725.33	1701.47	2257.24	5945.11	1642.06	1865.82	1121.7	3286.12	1527.64	1604.52	2068.16	852.561	2900.64	1576.85	1415.76	1093.5	929.326	1176.55	2064.21	1259.69	1062.68	1607.19	1393.96	1359.59	2796.76	1673.3	2196.27	1083.93	0
O75369	FLNB	863.774	0	0	148.113	0	0	0	388.571	0	450.677	0	0	754.528	0	0	0	167.318	0	383.202	0	0	0	380.674	0	0	0	626.191	0	0	0	303.48	0	612.875	0	0	401.451	0	0	0	0	0	536.919	0	0	524.072	450.401	1187.14	170.448
O75390	CS	3334.02	1227.03	2246.48	2414.78	1535.35	3089.56	2825.11	1774.41	2470.97	2247.54	3959.93	2079.88	1713.23	2099.96	2721.82	1028.28	1080.36	4164.01	2431.78	2801.54	2379.9	2085.77	2513.25	2693.74	1961.02	1312.67	2724.91	1485.01	3153.48	1434.79	1397.36	2030.27	1879.25	2645.86	2791.22	2896.17	3113.35	1546.28	2624.78	3503.11	2007.01	2991.86	2490.75	2887.83	1764.89	2623.93	3287.94	0
O75396	SEC22B	0	191.686	0	309.25	100.941	0	593.094	0	0	219.899	217.274	0	0	287.569	415.194	0	0	150.119	295.657	287.293	0	356.44	0	444.055	0	0	0	0	0	0	321.678	0	259.971	85.8165	0	376.834	0	573.368	432.911	822.292	654.381	320.906	225.617	0	508.895	280.29	213.355	0
O75436	VPS26A	0	0	0	0	0	236.097	0	376.833	0	0	0	0	0	0	0	0	0	0	0	0	0	0	0	0	0	0	0	0	0	0	0	0	0	0	0	0	0	0	0	0	0	0	0	0	313.432	0	0	0
O75475	PSIP1	363.013	0	0	0	0	0	197.797	0	0	0	0	0	0	311.896	0	0	52.8731	0	0	0	587.643	0	0	0	432.147	0	0	0	0	0	0	0	597.754	0	498.512	0	0	0	0	0	0	0	0	0	0	218.487	0	0
O75489	NDUFS3	0	320.428	0	0	0	0	226.137	0	355.481	655.301	296.283	0	0	0	109.904	79.5126	199.734	159.217	529.376	475.241	233.08	0	0	0	397.621	0	0	55.8429	0	0	262.971	0	302.095	621.668	0	261.833	257.628	385.895	0	464.132	0	652.162	584.023	0	222.063	406.228	0	0
O75494;Q8WXF0	SRSF10;SRSF12	0	0	0	0	236.73	0	189.691	0	369.547	0	0	0	418.265	342.972	515.328	0	126.031	239.963	0	0	0	176.419	0	0	0	301.922	0	0	593.437	0	0	0	382.734	0	488.254	447.682	0	253.159	0	236.09	0	286.744	336.49	0	0	160.494	0	0
O75521	ECI2	0	0	0	0	0	0	0	0	0	0	0	0	0	0	0	431.641	181.309	211.532	0	0	0	188.421	0	33.4766	0	0	0	0	0	0	0	0	0	135.71	0	0	0	0	0	0	0	0	0	0	0	370.137	0	0
O75531	BANF1	0	0	0	0	231.364	0	0	0	0	0	0	0	0	0	0	0	103.46	0	0	316.216	0	118.64	0	65.5939	0	0	93.6646	0	0	0	0	217.981	0	0	0	61.0748	0	0	0	0	0	0	0	0	472.668	221.988	0	0
O75608	LYPLA1	0	431.835	0	0	369.299	219.839	0	0	0	0	0	0	0	0	0	0	703.766	0	0	0	0	0	0	178.134	0	269.612	0	0	0	0	0	0	0	184.806	0	283.599	0	0	0	0	343.461	0	0	0	0	93.9813	0	0
O75616	ERAL1	0	0	0	0	0	0	0	0	0	0	0	0	0	0	0	0	0	0	0	0	0	0	0	0	0	0	0	0	0	0	0	0	0	0	0	0	0	0	125.789	0	0	0	0	0	0	0	0	0
O75643	SNRNP200	0	0	0	0	0	0	416.767	0	0	0	296.534	0	768.616	136.459	0	0	0	224.028	279.902	482.957	0	0	0	340.663	0	0	0	307.501	661.43	0	210.768	0	317.383	0	0	425.08	0	0	197.687	687.398	86.4966	0	0	0	775.706	288.217	0	0
O75787	ATP6AP2	0	0	0	0	0	0	0	0	0	0	0	0	0	0	0	0	0	0	0	0	0	0	0	0	0	0	0	0	0	0	0	0	0	0	0	0	0	0	0	0	0	0	0	0	0	0	0	0
O75844	ZMPSTE24	0	0	0	249.718	0	414.82	0	0	503.258	248.197	388.995	0	185.344	511.559	308.394	151.845	61.2207	0	224.906	0	0	410.045	0	0	0	0	435.318	492.461	0	0	0	0	562.173	271.887	423.512	135.444	707.223	516.37	381.523	0	142.118	0	0	0	263.859	264.479	0	0
O75874	IDH1	0	0	0	190.613	0	0	0	234.427	0	0	0	0	0	0	0	105.593	118.431	0	0	0	0	0	0	0	0	0	0	124.912	0	0	0	0	0	0	0	0	0	0	0	0	0	0	402.32	0	0	0	0	0
O75947	ATP5PD	0	0	0	0	0	215.416	697.81	0	459.893	0	0	0	0	0	0	454.986	0	460.297	308.627	0	0	0	0	0	0	0	0	0	0	0	0	0	108.251	0	0	505.086	71.4783	295.824	476.969	0	217.582	0	0	0	629.32	0	469.163	0
O75964	ATP5MG	1389	796.108	1064.68	335.829	646.593	728.322	779.235	229.223	579.41	519.135	866.215	563.437	415.358	1403.54	1059.31	877.282	649.545	749.255	702.626	1756.93	1101.54	1459.42	1315.62	984.754	0	329.079	526.323	617.964	0	1777.65	819.077	1409.44	649.672	800.573	705.893	1013.2	949.752	661.404	1393.65	1983.9	0	1579.37	721.869	0	381.483	1361.77	905.634	0
O76014;O76015	KRT37;KRT38	174.491	543.581	0	1143.05	0	0	217.026	2675.07	1350.32	662.63	0	0	0	0	1644.9	1466.34	4000.58	212.668	444.067	65.7818	0	0	0	2418.18	0	301.922	0	455.466	0	0	2115.83	0	95.0817	854.169	5645.89	0	803.731	0	642.012	395.719	0	496.884	4177.11	0	0	0	0	0
O76021	RSL1D1	1118.41	757.464	792.4	130.511	765.329	437.79	898.031	1105.33	435.575	997.461	1015.19	0	535.233	635.573	1019.75	1561.41	439.017	665.408	652.292	997.667	1247.61	131.347	0	657.098	795.893	958.225	909.191	976.218	952.978	1058.27	927.858	666.699	744.315	372.366	501.958	673.189	0	732.797	189.56	563.516	794.687	490.286	1512.3	1186.71	706.18	475.571	895.058	0
O76027	ANXA9	0	0	0	0	0	0	0	0	0	0	0	0	0	0	0	0	0	0	0	0	0	0	0	0	0	0	0	0	0	0	0	0	0	0	0	0	0	0	0	0	0	0	0	0	0	0	0	0
O76031	CLPX	0	0	0	0	0	0	0	0	0	0	0	0	0	0	0	0	0	0	0	0	0	0	0	0	0	0	0	0	0	0	0	0	0	0	0	0	0	0	0	0	0	0	0	0	127.223	0	0	0
O94826	TOMM70	0	97.2729	0	211.385	0	0	509.431	0	253.185	215.501	149.553	0	706.251	178.082	28.0866	339.735	200.472	292.277	641.561	326.225	0	351.638	0	0	389.131	0	844.928	0	320.696	93.0391	333.74	685.012	222.659	391.162	429.956	244.377	259.169	452.947	344.694	390.355	597.848	158.382	0	250.188	318.058	296.416	318.463	0
O94905	ERLIN2	0	312.899	0	121.129	357.732	341.137	547.576	324.939	518.468	0	431.068	0	359.96	884.812	255.385	257.021	884.714	0	396.009	346.652	486.715	608.259	0	539.059	274.79	839.173	183.067	0	124.721	0	271.581	127.502	242.715	807.062	0	601.484	506.357	459.935	322.471	712.79	749.651	749.737	1024.6	609.912	509.672	573.561	696.345	0
O94919	ENDOD1	0	0	0	0	0	0	0	256.6	0	0	0	0	0	0	0	0	508.836	0	0	0	0	0	0	0	0	0	0	0	0	0	0	0	0	0	0	0	0	0	0	0	0	0	0	0	0	0	0	0
O94925	GLS	0	0	0	0	124.974	0	272.524	0	0	0	0	0	0	0	0	0	0	612.985	0	0	0	0	0	0	0	0	0	0	0	0	0	0	0	309.337	0	300.851	0	0	0	327.307	0	0	0	0	323.841	66.8088	0	0
O95168	NDUFB4	0	0	0	297.506	0	0	750.477	0	0	0	71.9543	0	0	0	0	0	0	576.593	0	279.237	0	334.836	0	192.982	399.034	0	707.436	439.761	0	468.578	299.159	548.843	0	293.371	0	281.342	0	0	553.796	756.561	0	180.12	193.385	0	138.789	454.607	0	0
O95202	LETM1	0	1203.47	1091.8	825.436	605.966	752.741	715.977	770.749	628.685	192.415	1196.08	1291.33	0	1425.29	340.265	0	723.073	1175.79	946.686	1678.27	701.498	899.925	351.252	583.655	1279.79	1202.62	1419.77	1127.83	2805.26	1363.11	756.166	1018.09	956.882	914.707	905.521	1089.49	1057.2	1142.42	660.821	1093.9	1245.23	1035.32	726.788	2198.15	1118.61	674.966	1143.66	1583.21
O95294	RASAL1	0	0	0	0	0	0	0	0	0	0	0	0	0	0	0	0	217.423	0	0	0	0	0	0	0	0	0	0	0	0	0	0	0	0	0	0	0	0	0	0	0	0	0	0	0	0	0	0	0
O95299	NDUFA10	0	0	0	2406.14	0	0	0	1283.86	1100.97	313.722	0	0	2593.24	0	0	1611.94	978.034	0	2101.14	3020.59	0	2291.04	0	0	1760.28	298.977	0	1298.34	1317.25	884.716	1507.05	0	0	0	1636.01	2044.34	0	0	2329.54	0	645.899	1180.1	0	1799.97	0	0	0	0
O95302	FKBP9	0	0	0	0	0	179.532	0	0	280.038	0	0	0	0	0	0	0	0	0	0	0	0	346.837	0	110.275	0	89.8403	0	0	0	0	0	151.453	0	173.628	0	0	0	0	295.684	0	0	0	0	0	676.597	0	0	0
O95470	SGPL1	0	0	0	0	0	0	0	0	0	0	0	0	0	0	0	484.304	0	0	0	0	513.347	0	0	0	884.387	0	487.685	0	0	0	538.006	584.972	0	0	0	0	0	0	0	0	395.738	312.623	0	0	0	0	1297.39	0
O95573	ACSL3	0	0	0	0	0	0	225.309	0	0	0	0	0	0	563.266	0	0	0	0	0	0	0	0	0	0	0	0	0	0	0	0	0	0	220.252	465.004	0	0	345.558	0	0	162.312	0	0	0	0	0	159.727	0	0
O95625	ZBTB11	0	0	0	0	0	0	0	0	0	0	0	0	0	0	0	180.71	313.236	0	0	0	0	0	0	0	0	0	0	0	0	0	0	0	0	0	0	0	0	0	0	0	0	0	0	0	0	0	0	0
O95716;P61006;P61026;P61106;Q15286;Q92930	RAB10;RAB14;RAB35;RAB3D;RAB8A;RAB8B	868.964	0	0	1218.73	0	593.931	0	141.312	0	0	0	0	0	0	0	0	463.59	0	0	0	1548.62	940.902	0	0	0	0	0	938.854	1524.06	0	706.886	0	0	1629.51	0	0	0	0	0	0	0	0	1005.6	0	0	1035.15	0	205.77
O95777	LSM8	0	0	0	0	0	0	0	0	0	0	0	0	0	0	0	0	0	0	0	0	0	0	0	0	0	0	0	0	0	0	0	0	0	0	0	0	0	0	0	0	0	0	0	0	0	0	0	0
O95816	BAG2	0	71.524	0	0	0	0	493.692	0	0	0	0	0	0	0	0	0	0	0	0	0	157.293	0	0	0	0	0	0	0	0	0	0	0	0	0	0	0	0	0	0	0	0	237.056	0	0	0	0	0	0
O95831	AIFM1	0	0	0	0	0	0	167.325	0	0	0	0	0	0	0	0	0	0	0	0	0	0	0	0	0	0	0	0	0	0	0	0	0	0	283.393	0	0	0	0	0	0	0	239.126	0	0	0	195.819	0	0
O95833	CLIC3	0	0	0	0	0	0	0	0	0	0	0	0	0	0	0	0	0	0	0	0	0	0	0	0	0	0	0	0	0	0	0	0	0	0	0	0	0	0	0	0	0	0	0	0	0	0	0	0
O95864	FADS2	0	0	0	0	0	0	84.9506	0	0	0	0	0	0	0	392.661	24.0686	0	0	162.304	0	0	594.417	0	0	239.113	0	387.571	0	0	0	0	0	190.87	0	0	347.021	0	0	0	0	0	0	175.789	0	633.992	457.395	0	0
O95876	WDPCP	867.219	0	0	0	0	0	0	0	0	0	0	0	442.949	0	0	0	0	0	0	1405.59	0	1285.34	0	0	0	0	0	0	0	0	0	1804.93	0	0	949.179	0	0	0	0	0	0	657.337	1133.23	0	0	0	0	0
O95969	SCGB1D2	0	0	0	0	272.78	0	0	1035.19	0	0	0	0	2298.4	0	0	0	74.4398	0	224.371	0	0	0	0	544.482	0	0	0	0	0	0	0	0	0	161.653	0	0	0	276.42	0	0	325.071	0	0	0	0	0	0	0
O96008	TOMM40	0	527.362	0	0	561.263	660.398	793.592	0	463.322	0	638.919	0	492.191	0	333.094	173.398	0	538.908	607.912	376.219	0	333.985	212.899	212.027	415.663	0	546.252	583.925	0	0	0	0	232.835	384.587	303.8	565.519	635.413	280.264	505.134	519.959	505.7	610.676	217.831	0	480.357	555.935	1092.22	0
P00338	LDHA	2441.15	479.411	365.488	0	221.081	421.787	0	1121.07	578.009	1108.74	0	0	444.884	1375.92	457.243	1313.06	724.784	503.573	1018.85	0	0	1412.25	0	653.088	1787	726.954	656.937	0	0	0	0	463.604	1137.75	1220.9	0	586.453	0	0	0	0	1630.66	1604.02	0	1580.19	1179.27	649.823	917.894	34.3738
P00352;P05091;P30837	ALDH1A1;ALDH1B1;ALDH2	0	0	0	0	0	0	0	0	0	0	0	0	0	0	0	0	0	0	0	0	0	0	0	0	0	0	0	0	0	0	0	0	0	0	0	0	0	203.895	0	0	0	0	0	0	0	172.781	0	0
P00367	GLUD1	873.33	863.894	0	577.141	211.762	548.529	1154.81	327.347	639.375	818.18	570.663	1094.01	0	770.629	843.202	457.32	500.655	769.622	743.166	875.838	1029.42	857.711	1031.87	1226.26	400.293	771.487	555.08	1223.8	466.002	0	604.345	1228.87	788.38	751.048	0	855.685	1261.42	323.895	917.605	476.927	1263.76	525.78	596.494	740.371	886.872	678.616	862.742	0
P00387	CYB5R3	0	231.737	219.858	0	78.1089	122.967	508.603	180.748	272.365	0	244.08	0	0	218.974	0	391.366	470.223	732.398	0	436.309	0	158.417	0	0	0	303.395	591.098	0	377.642	0	500.208	546.064	0	443.05	0	501.076	0	0	333.259	0	0	301.236	0	545.548	0	217.32	734.192	0
P00403	MT-CO2	1003.47	719.643	1768.92	1200.25	691.314	506.532	1119.07	441.972	1364.55	919.27	1510.17	776.303	0	442.545	605.357	900.681	645.766	982.501	1648.45	968.932	796.501	985.954	653.021	1186.83	0	534.352	1114.55	964.199	728.703	0	865.637	565.947	586.259	541.611	0	1401.99	887.17	531.507	750.101	1320.73	532.182	503.039	452.731	0	502.863	958.383	729.779	0
P00450	CP	0	0	0	0	0	0	0	0	0	0	0	0	0	0	0	0	0	0	0	0	0	0	0	0	0	0	0	0	0	0	0	0	0	0	0	0	0	0	0	0	0	0	0	0	0	0	0	0
P00491	PNP	0	0	0	1944.32	0	2185.45	0	1125.19	0	0	0	0	632.782	0	0	1527.19	776.657	0	367.115	138.731	0	0	0	514.897	0	0	0	0	0	0	1471.86	769.622	0	694.202	0	0	0	0	1088.72	565.888	0	369.879	816.698	0	0	239.859	0	0
P00505	GOT2	2566.53	1055.5	1381.65	1806.56	1136.34	1788.07	2462.26	0	2192.6	1396.81	1647.19	1772.29	1690.59	2895.96	1779	589.786	755.166	2402.97	1832.56	4006.81	2283.76	2501.19	2335.81	1513.83	1643.23	1856.55	5344.62	3661.95	1056.16	1816.96	1432.54	2659.51	1125.7	2171.87	1249.11	2129.25	2687.18	3022.67	2694.77	1754.19	2200.61	2575.41	1720.86	2264.84	1867.42	3186.48	1526.54	2248.2
P00558	PGK1	0	0	0	0	0	638.091	0	215.513	0	0	0	0	0	0	0	0	346.751	726.495	398.618	0	0	0	0	368.904	0	0	850.52	1207.4	0	0	418.271	0	187.803	378.399	0	248.714	0	0	0	0	223.949	0	0	472.856	1142.13	0	725.835	486.686
P00738	HP	0	0	0	0	0	127.847	0	0	0	0	398.883	0	497.775	0	0	0	0	0	507.427	0	0	0	0	0	0	0	409.403	0	0	0	217.094	0	0	253.454	0	355.847	610.604	0	0	0	713.387	0	340.978	0	339.646	0	0	0
P01009	SERPINA1	0	0	0	0	0	0	0	0	0	0	0	0	0	0	0	233.96	0	0	0	0	0	0	0	224.155	0	315.956	0	0	0	0	0	0	0	0	0	0	0	0	0	0	0	0	0	0	0	240.385	0	0
P01011	SERPINA3	0	0	0	0	0	0	0	0	0	0	0	0	0	0	0	0	0	0	0	0	0	0	0	0	0	0	0	0	0	0	0	0	0	0	0	0	0	0	0	0	0	0	0	0	0	0	0	0
P01034	CST3	0	0	0	0	0	0	0	0	0	0	0	0	0	0	0	0	0	0	0	0	0	0	0	0	0	0	0	0	0	0	0	0	0	0	0	0	0	0	0	0	0	0	0	0	0	0	0	0
P01037	CST1	0	0	0	198.877	0	0	0	0	0	0	0	0	0	0	0	0	0	0	0	0	0	0	0	0	0	0	0	0	0	0	0	0	0	0	0	0	0	0	0	0	0	167.765	0	0	0	0	0	0
P01040	CSTA	1312.17	858.29	474.661	3864.96	829.154	1537.09	362.815	2429.7	1649.54	960.227	530.489	958.633	1481.07	259.867	597.146	742.462	687.647	284.316	694.149	883.358	436.131	374.441	1312.19	1046.63	0	1374.12	215.052	1036.58	419.603	1173.98	1540.84	658.612	667.98	610.691	209.512	321.388	374.87	507.684	1096.16	1078.5	337.791	838.493	1388.51	526.438	1454.97	626.621	555.351	1161.13
P01591	JCHAIN	1282.51	656.589	313.043	223.129	0	609.917	1184.53	612.354	0	379.693	317.446	0	715.851	0	495.791	139.405	0	0	398.493	397.376	0	0	217.662	0	297.154	621.519	0	0	0	0	180.139	0	62.5853	0	271.455	74.9562	0	0	186.233	0	476.299	186.331	0	0	0	0	92.5582	406.027
P01833	PIGR	871.782	0	0	0	0	1002.38	17899.3	614.512	0	0	0	0	418.437	0	0	0	442.623	0	704.204	336.478	0	0	0	660.208	0	384.052	0	0	0	0	363.018	0	0	0	0	594.002	0	0	261.321	0	0	0	0	0	0	82.4537	0	0
P01857;P0DOX5	IGHG1	0	0	434.135	601.771	0	686.354	358.94	866.859	0	0	700.155	0	778.175	164.677	428.363	1202.82	763.45	387.202	2853.82	307.486	0	310.788	935.16	665.369	586.88	3891.4	767.463	0	0	0	0	0	2043.63	1265.28	400.363	471.418	628.686	447.55	0	585.421	1521.82	1929.57	0	786.92	546.514	0	914.482	1319.27
P01859	IGHG2	581.519	0	0	425.749	0	278.522	277.712	357.423	0	0	0	0	769.012	0	0	843.867	162.525	0	777.743	0	0	0	471.599	0	0	780.337	0	0	0	0	451.766	0	505.588	0	0	0	0	0	0	0	538.712	1491.51	468.25	0	0	0	0	0
P01876	IGHA1	0	0	0	0	444.95	431.977	0	1351.73	0	1047.3	0	0	1459.38	0	844.271	423.174	0	634.522	959.631	0	0	0	0	631.231	0	2065.23	2100.98	0	0	0	832.362	278.423	586.243	500.776	0	818.032	0	0	0	0	1413.41	1284.2	0	0	751.258	0	0	602.019
P01876;P0DOX2	IGHA1	0	0	0	0	0	1106.92	6412.56	1809.55	0	0	0	0	0	0	0	0	0	0	2030.78	0	0	472.612	0	0	0	1568.88	0	0	0	0	988.745	0	842.993	1984.54	0	0	346.953	907.185	900.574	0	2042.12	1944.4	0	0	0	584.739	0	1110.34
P02452	COL1A1	0	217.284	0	0	0	0	0	0	0	0	0	0	0	463.179	0	0	274.654	1709.5	0	0	0	0	0	0	0	0	0	464.777	0	0	0	968.051	771.863	476.943	0	166.364	0	0	0	0	0	0	0	0	1011.91	1825.05	0	0
P02533	KRT14	4360.15	9075.81	3851.94	16676.3	4584.88	13298.9	1995.03	13442.5	10549.8	8785.89	4944.17	4184.56	7537.83	2715.11	3815.63	39591.7	7499.17	2796.06	2749.8	5660.88	840.909	4387.01	6989.44	4019.31	2732.02	5081.1	3227.01	2041.99	2187.95	6010.02	35013.7	3332.46	3307.75	4330.6	11046.4	4475	4283.19	2107.44	2878.35	2474.62	4345.45	2795.75	5549.31	3772.25	1357.68	5795.73	2917.06	2315.82
P02533;P05783;P08779;P13645;P13646;Q04695	KRT10;KRT13;KRT14;KRT16;KRT17;KRT18	12760.5	46142.8	10253.2	70025.8	16113.2	19436.1	9342.06	94872.9	38673.3	70820.6	18660.2	14748.7	33041.5	8894.83	108854	100341	104324	15326.9	12816.1	25421.3	14110.6	5986.24	29536.7	59937.3	16627.9	23195	16378	22919.9	8144.75	27412.7	60822.6	23402.9	14955.5	56295.3	125244	17936	16489.5	12018.8	34550.9	12803.8	22889.2	13039.1	84846.8	13044.5	8785.32	19157.2	14114.3	15954.4
P02533;P08779	KRT14;KRT16	241.912	1978.78	311.782	1703.59	719.095	1351.78	0	1861.3	842.511	1043.27	668.141	0	909.204	0	578.3	6836.33	943.432	0	0	2665.64	0	217.453	731.709	0	563.277	780.353	0	0	0	0	8079.32	0	246.16	342.431	3284.97	2294.17	916.77	492.132	1669.46	296.451	715.121	389.339	2280.36	1644.41	1171.21	728.374	0	1554.16
P02533;P08779;P13645	KRT10;KRT14;KRT16	3372.16	17398.8	1320.33	43076.5	6502.99	9365.45	4392.21	88486.4	11875.2	6419.62	1971.36	1868.15	1605.94	387.156	5521.31	58727.7	42005.5	1567.99	766.856	2315.64	648.339	353.402	3354.82	14886.3	361.49	1938.7	1883.76	646.595	0	2559.93	10365.5	1380.58	1635.94	11917.7	8072.04	3600.28	2178.09	605.772	1497.31	1825.93	2003.77	1016.43	23205.8	816.552	2491.16	7542.38	844.376	2792.81
P02533;P08779;P13645;P35527;Q04695	KRT10;KRT14;KRT16;KRT17;KRT9	991.103	4701.98	1712.26	4826.63	1262.96	12064.2	719.827	8467.75	3160.96	6097.06	2996.68	1263.4	3675.24	711.005	3632.92	11925.9	8982.88	1158.86	1842.88	4772.54	310.295	564.059	2014.93	4998.79	1267.85	1695.17	1665.18	0	0	1608.73	9264.31	686.399	1540.55	4491.36	3139.03	897.416	1269.62	1594.21	2256.03	1063.74	1817.57	1332.26	3536.35	1909.42	737.892	3703.65	1109.13	0
P02533;P08779;P13645;Q04695	KRT10;KRT14;KRT16;KRT17	7009.29	23861.8	4059.36	44612.7	9774.41	11271.2	4589.84	64452.6	23310.8	27578.3	7460.68	8340.36	23900	3647.38	52575.6	107102	123365	8514.68	4966.55	10407	5011.91	3862.01	10909.5	59425.4	11354.1	17306.8	9229.58	6551.04	3909.79	17619.9	62192.3	17011.4	9242.17	47858.4	62358	16324	13441.3	6783.27	19863.2	6800.99	16831.6	8818.66	61979.8	10278.5	5869.62	9354.77	10956.4	8774.58
P02533;P08779;P13646	KRT13;KRT14;KRT16	980.666	1321.19	0	2568.02	1538.32	2589.75	288.67	2083.09	2316.96	1256.55	366.625	830.305	2211.35	135.519	458.77	29644.9	1643.52	258.872	867.458	1717.23	0	0	989.663	1763.22	245.134	682.363	836.808	0	0	1858.85	26498.3	0	339.425	962.834	3893.79	1602.99	414.859	361.108	1433.13	362.089	1417.83	381.602	1032.32	384.983	359.954	1327.24	666.793	692.069
P02533;P08779;P13646;Q04695	KRT13;KRT14;KRT16;KRT17	0	367.633	0	458.003	0	41.8088	0	0	0	560.011	196.111	0	218.046	0	0	800.289	0	0	322.533	518.2	0	414.044	318.72	0	0	528.732	0	0	0	0	893.46	344.59	291.263	0	0	178.663	0	0	218.905	0	221.896	0	277.186	0	0	351.706	0	0
P02533;P08779;Q04695	KRT14;KRT16;KRT17	6486.85	10566.8	2269.15	9886.85	3322.84	50349.4	2963.94	7728.6	5021.58	6132.39	5692.06	3028.49	7579.88	1444.59	2804.91	24196.3	5796.92	4720.68	5906.15	8397.72	4292.92	2181.88	8883.22	10311.5	3208.7	6264.91	4346.02	4260.1	3663.17	7929	39324.5	3581.07	6057.05	3990.06	13015.2	29372.6	3405.27	3703.13	6038.08	3214.26	5871.01	3975.06	8367.43	3395.35	1534.54	6741.8	3602.58	3647.55
P02533;Q04695	KRT14;KRT17	0	1383.15	0	3194.94	702.033	2415.1	578.24	2577.83	763.435	0	734.899	895.656	346.716	0	0	7841.97	729.262	0	454.67	839.308	0	0	995.349	991.272	0	651.503	0	0	397.186	1566.07	6217.2	1379.71	545.888	523.364	686.893	657.27	1287.09	559.929	728.746	0	833.611	0	0	0	0	340.08	0	1392.24
P02538	KRT6A	15709	4281.61	10192.3	6456.29	8558.15	4309.23	2206.03	5442.72	4903.54	9005.55	3632.14	2744.29	8733.77	1796.81	3574.06	41414.3	4917.25	2454.23	2486.02	11079.4	3202.35	5690.02	8758.76	6371.79	4607.84	4295.41	8634.33	4599.75	8696.34	5741.22	5287.97	5554.05	3108.54	4559.92	3027.69	18790.3	6615.42	4065.39	5611.09	3691.79	3670.87	5532.81	4127.34	5390.15	4255.21	2773.1	6084.39	6447.15
P02538;P04259	KRT6A;KRT6B	19591.9	11708.7	17358.7	7174.92	8561.69	5115.23	2936.97	5094.55	5813.71	6780.6	4812.2	8254.59	16442.3	3664.74	10367.7	53349.3	3423.47	3396.31	6271.82	14340.7	2500.71	8701.35	10587.6	8118.95	5780.4	6598.1	5943.96	2873.64	17262.4	17065.1	7109.64	4796.67	5282.84	7772.84	9029.6	55578.8	10490.2	4368.76	9168.42	3740	6940.12	4382.18	4995.63	8312.25	2914.3	3351.36	8874.12	3780.05
P02538;P04259;P04264;P05787;P12035;P13647;P35908;Q7Z794	KRT1;KRT2;KRT3;KRT5;KRT6A;KRT6B;KRT77;KRT8	0	0	0	1910.3	0	6689.4	482.095	20929.5	0	0	0	0	3088.3	482.8	0	10185.9	10446.6	0	1496.98	4348.31	0	967.305	0	2345.32	0	1412.41	0	0	0	1713.61	13323.8	1193.56	1482.79	3411.68	9531.87	1179.79	1501.02	1115.26	1832.92	0	0	856.09	0	0	817.697	601.278	0	0
P02538;P04259;P05787;P08670;P12035;P13647;Q5XKE5;Q8N1N4	KRT3;KRT5;KRT6A;KRT6B;KRT78;KRT79;KRT8;VIM	7234.36	8725.9	6950.99	7967.39	10263.5	12428.3	5355.22	11976.5	12362.5	6268.58	8699.4	8653.18	12842.8	5834.47	8557.84	41548.8	15628.6	12569.1	10235.7	6556.7	8269.29	10906.8	5677.86	12199.2	8722.13	6187.2	6308.16	7085.01	5397.86	8241.54	31094.9	6245.68	6724.3	11535.3	7522.38	17917.5	4566.31	8073.66	10902.7	7407.31	5975.62	4621.02	9232.18	7835.72	6796.01	8522.36	5810.77	1124.38
P02538;P04259;P05787;P12035;P13647;P19013;P35908;Q3SY84;Q5XKE5;Q7Z794;Q86Y46	KRT2;KRT3;KRT4;KRT5;KRT6A;KRT6B;KRT71;KRT73;KRT77;KRT79;KRT8	0	997.041	0	250.531	312.435	0	0	3097.9	0	727.131	0	0	366.152	0	411.529	1428.13	3339.45	0	673.112	1197.5	0	0	0	1079.12	0	0	272.633	0	0	0	2591.1	0	231.084	1054.73	0	703.352	0	0	0	0	0	0	336.489	0	0	0	0	0
P02538;P04259;P05787;P12035;P13647;P35908;Q3SY84;Q5XKE5;Q7Z794;Q86Y46	KRT2;KRT3;KRT5;KRT6A;KRT6B;KRT71;KRT73;KRT77;KRT79;KRT8	933.523	6165.36	965.336	6124.96	1714.79	4935.89	2552.95	30274.8	2256.92	4525.52	1300.82	1711.84	2406.74	684.625	10073.3	36529.4	81684	2396.21	1962.08	5382.03	2303.62	904.897	2722.33	17821.2	1901.78	3246.03	4478.46	3727.48	720.815	5201.73	72837.3	2880.39	2995.68	19111	14758.8	25725.3	4715.95	2463.15	4253.94	3117.45	5797.56	3566.18	36268.7	3202.05	601.418	2149.4	2047.27	1636.97
P02538;P04259;P05787;P12035;P13647;P35908;Q5XKE5	KRT2;KRT3;KRT5;KRT6A;KRT6B;KRT79;KRT8	0	0	0	0	301.619	0	0	1725.32	222.495	0	0	0	0	0	692.395	0	2837.54	0	0	198.688	0	0	307.836	0	0	0	0	260.017	0	0	1694.43	0	0	518.887	0	274.153	0	0	0	0	0	0	1724.99	0	0	0	0	0
P02538;P04259;P12035	KRT3;KRT6A;KRT6B	711.783	293.97	0	0	888.468	576.102	0	536.812	0	0	0	0	0	0	0	865.63	238.744	0	575.172	1698.18	0	0	0	543.887	0	529.628	128.812	0	0	0	0	0	200.92	165.215	1133.81	2504.83	0	0	615.802	0	482.028	323.32	0	0	0	0	0	0
P02538;P04259;P12035;P13647;P35908;Q5XKE5	KRT2;KRT3;KRT5;KRT6A;KRT6B;KRT79	6106.45	13544.3	2114.77	11315.9	8882.97	5475.03	3601.22	48515.3	17903.6	15792.9	3058.82	8751.85	7113.75	2981.09	67623.8	52484.8	37282.6	5454.56	4294.18	7620.07	3452.79	2646.03	11511.9	14036.8	6932.03	12763.3	6782.62	5980.07	3157.88	16949.2	121791	8897.91	10143.8	22892.9	95119.3	14859.7	11323.3	3441.06	8332.33	3247.93	14351	6645.62	65748.1	7235.71	3751.14	8705.31	4746.29	638.886
P02538;P04259;P13647	KRT5;KRT6A;KRT6B	4268.37	12747.5	4284.54	13148	2466.39	9940.86	1792.89	12580.3	7563.99	5556.04	1281.12	3056.17	6372.66	978.448	3161.65	61332.6	18087.1	2187.68	1897.4	2154.79	1025.65	2794.45	5773.1	7394.93	2678.58	3753.71	2583.12	2937.64	1034.88	5919.47	50648.7	1189.16	4519.08	8353.59	10198.3	18108.2	4322.2	1256.83	2084.99	3149.63	4057.3	1594.42	5579.33	2259.5	738.458	3509.34	1251.61	1194.5
P02538;P04259;P13647;P35908;Q5XKE5	KRT2;KRT5;KRT6A;KRT6B;KRT79	0	0	0	0	34588.7	0	0	172290	30945.2	41317	0	0	40586.4	5018.81	55928.8	0	213571	0	0	0	0	0	0	0	0	0	0	7946.56	0	27470	51066.7	0	0	0	24820.5	20892.1	0	0	37739.2	0	0	0	9086.81	0	0	0	0	6049.82
P02538;P04259;P13647;Q5XKE5	KRT5;KRT6A;KRT6B;KRT79	1774.57	2235.84	953.688	4236.84	1008.2	2905.7	557.474	4903.2	1290.22	1546.63	1464.49	964.003	5009.57	323.184	1090.49	10007.2	3391.05	790.397	1626.69	1570.71	378.932	254.427	1763.07	1897.32	1550.86	1410.93	1012.97	1628.16	680.353	0	8785.02	1393.65	1356.42	2058.58	3543.48	4977.9	857.724	953.786	998.139	930.945	962.489	0	1919.67	621.993	484.604	1297.01	323.169	0
P02538;P04259;P19013;P35908	KRT2;KRT4;KRT6A;KRT6B	11537.3	49128.3	10936.1	13175.1	20594.2	9422.95	6923.27	226722	31728.7	41097.7	11717.3	13083.8	29334.7	5367.51	49791.3	208543	254997	9375.59	11459.3	32312.2	7032.4	5939.43	23115.7	34406.8	9910.75	14900.3	18462.7	9749.77	5382.89	36325.7	145034	15645.5	9053.21	62625.8	40160.6	23038.1	24712	6056.63	27336.9	9817.84	15074.8	10980.1	115872	16703.5	8983.1	6350.67	8134.15	5412.46
P02538;P04259;P35908	KRT2;KRT6A;KRT6B	0	0	0	0	0	0	0	0	0	0	0	0	0	0	0	0	0	0	0	0	0	0	0	0	0	0	0	0	0	0	0	0	0	0	0	0	0	0	0	0	0	0	6147.08	0	0	0	0	0
P02538;P12035;Q5XKE5;Q8N1N4	KRT3;KRT6A;KRT78;KRT79	0	340.706	0	901.14	0	811.443	0	0	0	0	0	0	0	0	0	7208.57	722.299	0	0	0	0	0	0	233.128	0	0	0	0	0	0	0	0	0	0	872.944	2550.59	981.446	0	0	0	0	0	749.154	0	0	0	0	0
P02538;P13647	KRT5;KRT6A	4856.7	9428.26	3506.51	13186.3	3147.5	11152.6	1971.26	12443.9	11976.5	9160.31	4506.43	6417.62	25848.8	2879.73	8187.8	29494.3	13245.1	4661.53	4708.03	4561.66	2059.23	1603.54	9209.32	6043.93	3500.07	5873.52	2697.15	5065.27	3056.13	7677.18	32756.8	4372.96	5862.1	4748.33	11521.2	12223.9	6119.18	3055.68	6125.3	3249.69	7654.52	2587.97	7619.58	4973.94	2722.9	6920.09	3909.21	2859.23
P02545	LMNA	12467.9	3979.88	10319.6	6109.14	9514.69	7884.5	7161.55	8667.79	11309.1	3053.43	8183.5	13854.8	11008.1	14686.2	9424.6	7698.1	5235.71	11162.1	6776.36	7770.17	7879.43	9582.86	9743.92	10644.4	9956.73	6572.59	15349.9	13407.8	8069.06	7458.07	24385.6	11781.7	9068.38	15371.8	8090.94	12482.2	7301	10175.7	10677.3	9358.28	7401.9	8215.06	9805.88	6136.64	7541.96	8278.09	10642.8	15651.3
P02545;P20700;Q03252	LMNA;LMNB1;LMNB2	1460.1	1085.54	1690.39	1208.61	3082.39	891.769	1052.36	1254.48	1919.27	867.188	871.705	1555.92	1788.42	920.542	1584.82	1268.42	1107.01	1901.99	1376.39	1352.29	1640.55	2341.98	2289.92	1639.5	2768.76	1280.46	1384.1	3369.96	1515.82	2107.26	3061.89	2743.97	1957.68	3027.83	1823.63	2410.42	1997.21	4340.75	3755.32	2592.28	1768.76	2171.66	2651.17	1313.02	2078.03	1707.07	2591.21	1175.74
P02647	APOA1	0	0	0	0	0	0	0	0	0	0	235.616	0	0	0	0	0	0	0	0	0	0	0	0	0	0	0	0	0	0	0	0	0	0	0	0	0	0	0	0	0	0	0	0	0	0	0	0	0
P02652	APOA2	0	0	0	0	0	0	0	0	0	0	0	0	0	0	0	0	0	0	0	0	0	0	0	0	0	0	0	0	0	0	0	0	0	0	0	0	0	0	0	0	0	0	0	0	0	0	0	0
P02675	FGB	0	0	458.334	771.795	0	431.465	0	121.9	525.998	0	0	0	907.371	354.414	481.12	491.732	381.018	381.939	431.124	939.408	680.922	0	0	549.506	0	0	342.826	750.52	0	0	0	475.001	0	0	880.335	249.108	931.022	968.53	0	837.803	0	359.07	577.733	0	0	138.572	0	698.056
P02679	FGG	0	0	0	0	0	0	0	0	0	0	0	0	1125.43	0	0	0	0	0	0	0	0	0	0	920.411	0	0	0	0	0	0	0	0	0	0	0	0	0	0	0	0	0	0	0	0	0	0	0	0
P02751	FN1	0	364.772	0	0	0	252.083	183.064	0	49.8699	287.336	0	0	0	0	0	0	0	219.492	0	0	0	0	0	0	0	0	0	0	0	0	0	0	0	144.69	0	0	0	0	0	0	0	0	0	0	195.462	387.03	0	224.142
P02768	ALB	3727.98	3208.23	3945.9	3728.6	3778.01	4808.4	3510.03	3282.79	1766.34	4209.41	4393.42	3819.91	4874.01	2584.24	2238.5	4145.78	2783.06	4279.25	4451.22	3294	3420.08	2775.08	3212.13	7233.25	3298.94	6531.1	3644.67	3337.69	5046.62	4091.76	1734.55	8250.82	6036.93	4756.02	3220.69	2688.5	3029.44	4844.86	3885.15	3580.89	7467.81	6484.33	2772.47	4353.58	2799.6	2301.27	4430.57	6666.76
P02786	TFRC	1714.94	3397.48	3325.68	1580.38	1587.73	1601.43	1673.21	775.612	2093.67	2943.45	1988.08	2941.19	3830.02	3275.97	1129.87	1439.31	1380.9	2004.13	1621.87	2106.83	2793.03	1128.92	2436.45	757.104	0	1389.02	1883.25	0	3192.65	2835.55	687.12	1056.45	1636.03	733.617	1146.68	886.139	2911.25	1893.15	2663.12	2736.74	1297.75	3896.74	1164.63	3049.09	1254.28	3177	1674.68	0
P02788	LTF	378.059	0	0	761.176	0	340.199	421.696	0	0	0	0	0	1167.72	0	0	0	366.275	0	514.847	604.754	0	0	0	892.872	0	0	756.711	872.533	0	0	293.649	0	439.479	272.73	0	773.198	0	0	328.761	0	0	447.003	0	0	649.516	0	0	444.682
P02790	HPX	174.154	0	406.197	293.417	144.5	672.795	0	588.817	722.692	437.187	0	0	275.392	247.453	0	185.018	0	139.49	0	0	0	0	0	0	0	0	0	0	0	0	0	0	0	0	534.543	0	0	0	166.975	0	0	392.109	0	0	354.647	293.646	371.631	0
P02814	SMR3B	0	0	0	0	0	0	324.71	0	0	0	0	0	148.107	83.1047	0	0	0	0	0	0	0	0	0	0	0	0	0	0	0	0	0	0	0	0	0	0	0	0	0	0	0	0	0	0	0	0	0	0
P04040	CAT	1827.61	1497.3	2704.61	3963.83	960.754	4387.98	896.249	5670.72	507.458	1888.69	1030.16	0	2514.44	1942.56	0	4589.77	11480.9	1556.26	2397.95	2196.34	0	1183.96	1476.08	1995.66	0	1683.24	2046.37	0	0	2026.75	7171.84	2077.29	1728.21	4180.42	2741.85	1225.65	1907.36	1560.86	1494.18	1163.23	3059.32	1635.35	5115.17	2072.13	0	1076.6	0	1842.42
P04062	GBA	0	0	0	0	0	0	146.166	221.383	0	0	0	0	0	0	0	0	145.615	0	227.355	0	0	228.059	0	0	0	270.989	0	0	0	0	0	0	0	0	0	0	0	0	0	0	0	0	0	0	0	0	0	0
P04075	ALDOA	536.756	886.49	0	1144.15	0	571.659	0	358.705	0	979.905	0	0	1383.23	0	0	0	1186.99	0	1367.69	652.067	0	0	0	0	752.733	1360.9	0	0	0	0	0	0	1131.85	0	0	1213.73	0	0	0	0	0	625.326	1212.66	0	709.663	0	0	1287.53
P04080	CSTB	0	0	0	0	0	0	0	86.6287	0	0	0	0	0	0	0	0	227.674	0	0	0	0	0	351.557	0	0	547.771	0	0	0	0	0	0	142.768	0	0	636.91	0	250.248	0	0	193.849	93.3746	0	0	0	0	0	0
P04083	ANXA1	407.45	0	3647.62	392.807	812.54	954.661	0	0	0	0	1482.03	0	426.332	693.059	1160.58	813.538	456.143	0	1559.69	1797.86	1281.52	1300	0	1210.29	0	0	0	0	1566.08	0	582.14	0	730.589	970.029	0	733.482	688.267	0	749.793	654.775	508.793	495.775	0	1769.83	957.451	348.534	0	929.51
P04181	OAT	0	0	0	0	0	0	0	0	0	0	0	0	0	0	0	0	0	0	0	0	0	226.825	0	0	0	0	0	0	242.769	0	0	0	0	0	0	0	0	0	0	0	0	0	0	0	0	0	0	0
P04259	KRT6B	5978.06	3389.82	3441.69	2344.57	2440.81	1259.77	1853.78	782.87	2264.9	3169.05	4511.02	958.392	4134.1	1871.04	3616.01	4065.27	1096.24	1078.78	1636.12	2688.59	1695.32	2400.77	3351.03	2688.76	2488.84	2488.42	4109.61	1584.22	4732.33	1533.73	2723.66	2637.11	1360.6	1514.02	1357.73	7247.23	2087.77	1108.87	3503.35	2186.64	1669.81	3047.47	1060.5	2238.22	1196.46	1507.71	5305.15	2271.12
P04259;P04264	KRT1;KRT6B	29106.7	37801.9	21961	142659	49719.1	373859	21024.2	265436	35655.6	29787.5	27895.7	22023	43676.4	6213.07	24401.1	271794	530486	23031.8	23696.8	80303.5	6900.85	21725.9	45301.7	136036	22418.1	42823	33971	9369.32	13085.6	37376.4	256252	36516.8	33058.3	77751.3	24252.4	13392.5	34579.1	31513.4	52609	29912.3	58333.2	32560.4	146665	28740.3	18249.6	19758.5	9081.7	9210
P04259;P13647	KRT5;KRT6B	0	571.769	0	763.47	194.17	811.865	0	3797.99	713.718	0	0	0	366.204	0	656.515	6357.04	2674.6	0	0	0	0	0	616.143	811.693	0	268.04	0	0	0	0	13956.2	0	0	1213.52	0	2301.51	377.84	0	0	0	197.122	0	653.461	0	0	0	0	0
P04264	KRT1	532489	779868	459898	2.6874e+06	715155	5.25297e+06	309118	2.01225e+06	535983	737313	469951	552954	889840	185899	847593	3.94039e+06	2.12221e+06	416317	454856	851331	196349	392794	805019	1.31987e+06	561715	922654	455144	218583	247684	541964	3.60404e+06	645051	594991	771012	764660	282506	459017	523526	620318	436771	955355	344656	1.40281e+06	432635	261853	840849	247800	218352
P04264;P35908	KRT1;KRT2	8936.69	10597.6	4899.4	19857.6	6373.35	20569.9	2776.16	21787.4	10882	8659.92	5774.36	0	12801.8	3188.98	17012.3	18636.5	28259.7	6170.1	7764.74	6300.74	4580.21	6341.93	13067.2	13953.5	0	10723.2	5243.34	0	3115.85	0	54212.5	10258	9026.45	6955.58	17446.5	4093.28	8076.06	9906.02	4835.48	5323.01	16003.3	6113.83	18018.9	8175.83	6720.32	14247.6	6363.22	6597.2
P04264;P35908;Q7Z794	KRT1;KRT2;KRT77	16873.3	21472.9	11803.9	87840	27630.1	130849	7976.12	55781.2	18008.1	33499.5	13170.5	13729.7	19831.2	6038.96	23848	156581	124004	18411.2	16304.3	34476.4	4349.87	10927.2	27249.9	56780.9	10919.7	25815.3	9982.87	9679.98	3188.98	18284.7	199220	29819.6	14560.7	33742.9	35917.8	6516.05	17927.4	19312.5	26979.3	15074.9	36256.8	8703.79	54198.2	9717.36	10757.3	38107.2	7216.44	4695.97
P04279	SEMG1	0	0	0	0	0	0	0	0	0	665.036	0	0	0	0	0	0	762.156	0	0	0	0	0	0	1179.23	0	0	0	0	0	0	882.677	0	0	0	0	0	0	0	803.032	0	0	103.516	0	0	0	64.1425	0	0
P04279;Q02383	SEMG1;SEMG2	0	0	0	1465.04	0	0	0	0	0	1784.71	0	0	861.296	0	0	268.009	849.515	0	0	0	0	0	0	1892.96	0	0	0	0	0	0	641.821	0	0	0	0	0	0	0	2591.6	0	0	286.482	0	0	0	0	0	0
P04406	GAPDH	10279.9	12534.7	13269.4	18812.2	13880.7	21657.2	7566.86	21849.5	5645.71	9105.85	8473.32	6864.38	10557	7179.22	9204.54	24064.7	40498.3	9754.29	14398.9	13098.3	6340.28	11603.3	14284	11388.7	7288.24	24110.3	9823.26	10120.2	10998.2	7241.95	17639.3	7697	13104.7	17304.6	7888.94	16741.8	5787.37	7759.78	9587.92	10585.2	21943.3	11473.2	36977	4908.08	11765.3	10577.4	14259.3	10989.7
P04439	HLA-A	513.388	146.844	0	378.456	323.526	0	240.892	362.123	411.085	631.167	931.186	0	555.698	116.883	202.533	193.554	257.037	611.566	153.991	690.057	199.799	506.884	1087.25	423.908	842.297	453.872	452.548	0	0	0	308.592	334.279	438.883	834.357	0	353.856	0	0	963.145	583.63	0	0	0	473.121	466.418	0	165.737	0
P04439;P10321	HLA-A;HLA-C	0	0	322.911	370.038	272.31	226.376	0	90.4759	0	559.042	556.696	0	717.147	542.58	541.293	0	181.988	234.752	371.489	342.065	0	115.73	731.931	0	267.834	484.273	880.805	0	0	0	244.397	288.598	0	788.191	0	668.797	180.317	0	0	256.966	613.305	114.948	0	0	0	0	0	0
P04792	HSPB1	1342.22	2857.64	2653.64	2348.88	1918.6	2221.04	837.503	1268.38	919.641	610.124	1780.63	1615.32	2770.22	2679.05	1724.46	2695.38	3541.66	1495.01	1918.61	3044.07	2472.61	1358.5	905.873	1734.82	1696.25	2910.58	3095.76	0	890.36	0	1303.05	1089.31	1648.55	2150.05	0	1868.81	908.7	1424.03	970.4	1499.56	2386.56	2191.39	0	1810.2	1614.96	1327.87	3285.82	5685.95
P04843	RPN1	3208.35	4761.96	5806.42	5562.91	4727.37	4989.08	4811.31	2525.91	4743.94	6101.8	6028.31	5789.69	5082.66	4928.22	6566.59	5084.12	5436.16	3418.34	5352.57	4782.54	3085.52	6192.28	4837.86	4073.03	5173.82	4954.11	5208.76	6885.69	6181.8	4933.25	2479.9	5009.03	4922.76	6159.42	4365.98	6540.73	6537.37	6770.46	5070.76	4285.97	3863.36	4892	3011.91	4662.46	7997.89	6396.7	6052.6	3108.63
P04844	RPN2	324.456	688.565	0	740.32	470.339	0	766.863	0	560.421	339.845	688.391	0	743.958	0	367.807	278.985	528.112	535.064	229.496	699.422	451.589	347.115	0	520.956	0	0	0	0	0	0	274.096	0	587.155	633.96	584.537	557.424	537.007	1225.5	696.41	137.161	0	1303.77	0	0	1077.1	691.428	400.568	0
P04899	GNAI2	0	330.441	707.622	0	460.242	398.415	452.276	130.358	0	0	1125.88	366.537	0	0	580.051	0	0	0	0	536.997	0	0	730.724	0	428.751	634.776	534.692	0	0	0	363.497	305.687	386.346	906.061	0	288.53	894.753	0	0	0	611.981	0	0	981.641	0	144.369	0	0
P04899;P08754	GNAI2;GNAI3	2686.57	1486.1	883.678	2447.8	1493.32	810.045	0	1351.65	328.776	1043.74	1714.12	1077.54	517.458	820.114	490.921	156.965	914.581	0	793.095	1775.6	863.06	765.079	1299.17	791.645	2246.13	481.369	1751.43	1247.2	506.122	0	0	0	1829.19	2269.94	553.771	878.149	0	0	594.445	0	802.438	667.653	719.146	1107.32	3521.88	1048.29	2760.02	1568.6
P04908;P0C0S8;P20671;Q16777;Q6FI13;Q7L7L0;Q93077;Q96KK5;Q99878;Q9BTM1	H2AC11;H2AC12;H2AC14;H2AC18;H2AC20;H2AC4;H2AC6;H2AC7;H2AJ;H2AW	3303.12	1633.61	1052.7	1513.63	3355.07	1245.66	1254.11	879.641	1538.29	1831.03	2117.71	3129.66	2014.53	1601.42	1826.85	2179.88	1332.54	4152.15	1893.13	1973.46	1462.83	2367.86	1761.51	1542.86	1280.59	3128.21	1076.43	1235.52	1729.36	0	685.173	2357.94	1268.56	796.294	546.553	632.505	152.725	610.315	2061.63	371.574	1002.06	1390.24	317.152	1449	3359.85	3831.91	2495.94	0
P04908;Q7L7L0;Q93077	H2AC4;H2AC6;H2AW	0	310.413	0	0	383.334	0	326.368	0	153.445	0	169.305	0	266.045	349.568	337.039	636.102	43.4845	1137.27	0	319.512	220.21	793.286	953.05	502.146	283.004	20.6191	1077.61	530.506	0	0	306.398	125.053	278.024	33.9274	0	184.824	0	142.316	579.934	311.21	264.296	308.483	194.674	352.696	0	1056.65	989.905	0
P05023	ATP1A1	758.453	768.433	0	531.259	756.449	1739.46	798.293	0	621.05	1315.46	1022.6	0	1186.8	1110.17	0	0	427.156	359.839	774.023	888.641	187.579	949.443	260.434	791.611	1668.77	948.81	992.716	0	0	596.135	826.833	788.536	1090.11	1023.71	0	551.575	544.031	1258.74	0	887.33	777.593	1075.64	0	913.236	2314.43	840.198	580.63	0
P05026	ATP1B1	0	0	0	0	174.244	0	787.755	0	0	0	0	0	0	513.139	0	0	0	0	174.122	0	0	274.83	0	0	751.375	0	725.065	0	0	0	0	0	956.836	817.252	0	0	0	0	807.01	0	760.382	0	0	0	405.957	342.492	0	0
P05089	ARG1	4715.45	3874.84	4638.51	19991.6	3923.08	15183.4	1717.63	28456.8	2628.6	3200.82	3314.27	4188.58	4823.67	2934.59	4128.37	21168.8	17508	3453.58	3191.49	5267.2	2411.15	2613.63	24739.6	7788.03	2933.66	7949.17	5771.91	3199.03	3447.78	4546.41	23705.8	4066.23	6747.06	10657.2	3898.03	3166.68	3859.35	4367.06	2014.41	2672.75	7840.17	6390.26	12131.6	3131.97	3082.55	3675.08	2456.82	18832.1
P05090	APOD	0	0	0	0	0	0	0	0	0	0	0	0	0	0	0	0	0	0	0	0	0	0	0	0	0	0	0	0	0	0	0	0	0	0	0	0	0	0	0	0	0	0	0	0	0	0	0	0
P05091	ALDH2	0	644.837	0	281.011	0	0	479.65	0	492.377	0	521.82	0	0	592.979	201.77	136.497	173.758	401.055	0	641.711	872.172	280.342	0	309.662	0	166.797	309.174	0	0	0	262.021	230.525	648.197	632.529	0	840.844	216.883	0	648.782	246.906	520.746	353.879	116.807	0	233.254	375.371	583.617	0
P05109	S100A8	2596.16	0	7218.99	0	0	593.14	463.426	1805.99	330.179	0	0	0	1812.32	674.132	0	0	593.369	362.99	1964.22	1718.79	0	0	2114.95	1117.58	0	1158.06	596.337	253.464	0	0	305.711	156.966	2055.39	456.274	0	0	0	868.636	278.285	0	1837.17	1199.12	658.857	0	526.771	267.136	0	1766.79
P05141	SLC25A5	4178.05	2068.4	2884.21	2010.87	2529.48	1993.44	4097.03	1237.98	4570.54	1789.19	2660.6	4264.37	2602.82	4104.63	3346.13	2080.81	2222.7	4500.91	1798.11	2880.58	3418.19	2530.62	4089.76	2675.3	3550.06	2334.47	3031.8	3414.71	2140.93	2624.27	1274.7	3568.37	4406.2	3314.78	2229.95	3354.62	5244.13	3100.19	4128.62	3105.78	3488.56	3709.3	3648.01	3380.08	4210.78	5873.69	4573.75	1295.55
P05141;P12236	SLC25A5;SLC25A6	663.949	1367.06	2030.1	1381.36	1540.02	1314.64	1733.64	0	1563	1404.59	1092.26	2770.26	1163.77	2896.23	1463.26	1635.32	737.587	1379.45	1276.97	1837.77	1974.97	1106.61	3158.27	1454.85	2165.7	0	1399.48	2142.17	826.424	0	465.623	0	1088.21	965.735	2036.12	1610.29	1434.38	2559.01	2013.53	1662.13	1789.46	1319.39	1407.16	1243.16	779.513	1941.46	1385.22	0
P05141;P12236;Q9H0C2	SLC25A31;SLC25A5;SLC25A6	4613.47	3168.76	3879.8	3175.43	3033.14	3682.84	2800.19	1253.87	4395.63	3749.17	4931.23	4624.31	2985.66	3984.54	3464.81	3262.6	1483.66	3366.4	3156.95	5194.01	3912.88	3756.73	2209.09	2942.05	3059.67	3528.46	2638.36	4499.09	3035.24	2866.68	1805.73	2440.32	2128.36	2429.95	2346.99	3682.93	2945.47	3104.3	4365.03	3129.08	3378.48	3516.34	2869.24	3283.71	3409.21	4569.27	3971.82	0
P05164	MPO	0	0	0	0	0	0	0	0	0	0	0	0	0	0	0	0	0	0	0	0	0	0	0	0	0	0	0	0	0	0	0	0	0	0	0	0	0	0	0	0	0	0	0	0	0	0	0	0
P05198	EIF2S1	0	0	0	0	0	0	0	0	0	0	0	0	0	0	0	0	0	0	0	0	0	0	0	0	0	0	0	0	0	0	0	0	0	0	0	0	0	0	0	0	0	0	0	0	0	0	0	0
P05386	RPLP1	240.797	1085.74	942.044	1152.19	437.41	628.364	586.467	0	676.439	995.414	1268.38	433.669	693.911	489.397	696.061	846.759	251.326	271.807	330.715	0	882.273	597.665	918.846	522.823	236.309	452.151	0	0	711.826	674.958	324.091	350.15	616.227	619.674	566.595	661.258	529.139	736.213	584.838	709.615	644.49	508.273	754.204	0	1016.63	762.544	307.483	152.49
P05387	RPLP2	241.029	154.221	0	0	0	80.0952	0	0	0	0	0	0	286.454	248.877	163.196	173.951	226.79	98.343	414.709	307.56	0	61.998	0	0	0	0	0	0	0	0	0	0	51.3623	0	0	0	0	0	310.047	0	139.677	337.135	0	0	211.715	0	0	0
P05388	RPLP0	866.027	1247.6	853.385	776.85	1260.02	357.705	579.401	609.218	710.661	1097.76	794.811	773.744	643.594	749.088	1780.86	1001.26	430.421	0	596.345	1016.81	493.781	963.759	1319.3	461.825	566.469	203.012	801.3	396.641	1109.48	0	212.268	590.88	326.594	472.882	0	552.587	488.848	815.266	951.652	653.064	754.984	732.65	590.434	788.098	941.309	1989.77	605.021	727.406
P05455	SSB	0	53.176	0	0	0	0	0	138.454	607.313	0	0	0	217.169	0	0	0	0	0	0	0	0	0	0	0	0	0	0	0	0	0	0	0	0	0	0	0	0	0	0	0	0	0	0	0	1016.38	75.3625	0	653.122
P05556	ITGB1	1023.87	1920.7	2682.7	855.195	1791.91	2672.32	1195.36	3952.34	1634.02	1248.9	2934.89	2219.8	2534.1	1674.41	1163.42	368.557	805.384	995.112	1449.73	1396.26	1396.34	1718.56	594.283	583.49	1944.74	2729.93	939.6	0	0	0	640.31	1235.29	1049.25	2458.69	0	686.602	2024.77	1702.76	0	1077.35	2271.25	783.383	1198.54	1308.95	1086.8	1382.59	938.167	686.748
P05783	KRT18	0	0	0	600.325	0	0	0	1577.02	0	0	0	0	526.936	0	1305.1	938.98	0	0	450.912	723.647	0	0	0	1243.01	889.708	722.702	0	0	0	0	0	612.478	1494.66	0	0	0	0	2200.69	0	0	1326.74	1216.47	0	713.832	0	1627.97	0	0
P05787	KRT8	7863.53	0	0	1971.95	3635.51	0	875.374	1301.22	0	865.753	0	0	599.919	0	358.073	547.222	0	345.436	0	516.317	0	0	580.416	805.278	0	0	0	0	0	713.536	0	0	1122.07	0	289.564	0	0	1084.16	0	0	484.419	830.63	0	0	0	667.378	0	0
P05787;P08670;P17661	DES;KRT8;VIM	9724.57	6772.46	7763.89	4380.67	6967.69	6393.11	6357.67	2830.85	11350.2	7319.5	9257.47	10224	11629.8	5689.23	10304.8	8483.42	5310.21	16259.6	13887.2	6952.74	10955	12316.6	5401.88	11838.4	9644.46	7440.27	7341.35	10851.2	5598.11	7521.42	6690.62	9442.64	10183.6	9929.53	7091.46	9788.67	7411.37	11010	9987.46	8388.83	7088.34	7973.54	5108.52	8966.12	9997.45	13312.7	10207	3035.2
P05787;P19013;Q6KB66	KRT4;KRT8;KRT80	32349.7	47213.3	24820.5	90407.3	0	107594	22086.6	21029.8	28925.2	0	31138.8	32754.5	33007.3	8363.97	52186	69977.3	62632.3	22503.5	23756.8	39408.5	9945.6	19258.1	45945.7	47610.2	27957.5	50968.6	18561.2	12756.4	9745.2	34844.8	74775.3	44695.9	31257.5	24469.9	0	14844.8	26561	0	31268.8	24541.1	0	14446.7	44805.8	22659.2	12588.4	39581.6	0	2606.3
P05787;Q6KB66	KRT8;KRT80	0	0	0	246.616	0	0	0	199.37	0	0	0	0	0	0	0	511.152	402.416	0	0	0	0	0	0	417.469	0	0	0	0	0	0	123.846	0	142.021	247.469	0	0	0	0	0	0	0	363.346	141.816	0	0	176.62	0	0
P06280	GLA	246.032	230.307	0	198.337	0	158.627	0	0	0	0	0	0	0	0	0	0	0	0	0	0	0	0	0	0	0	0	0	0	0	0	0	0	392.362	124.733	0	0	0	0	0	0	0	277.427	0	0	0	0	0	0
P06396	GSN	940.612	1059.91	456.759	892.249	277.215	1189.22	0	507.857	0	0	541.657	0	812.654	0	1051.74	844.123	869.451	0	402.907	0	0	0	1744.63	665.554	585.525	1427.88	0	0	0	0	346.311	0	704.012	632.426	0	110.927	0	0	563.499	234.453	792.176	459.971	0	697.45	605.778	0	707.742	885.911
P06576	ATP5F1B	8067.1	10872.7	11868.7	7275.86	5616.78	7095.65	14277.6	3807.57	9398.64	6466.08	7518.33	9626.16	7312.23	6694.82	8076.51	6767.16	5600.68	14046.9	12282.2	7322.48	9929.21	8717.15	6853.88	10288	12648.7	8449.36	12126.2	12716	11603.8	8416.16	8008.98	10230.1	11479.8	14951.4	7555.24	12453.8	9131.1	9099.35	9937.54	11524.4	9454.33	11209.6	9481.63	7421.66	7846.96	11493.7	10341.3	0
P06702	S100A9	4918.83	3227.3	2692.72	2347.57	1336.57	2093.08	1699.45	2347.58	1963.17	0	491.448	4223.56	8634.02	1567.95	0	2117.4	1808.04	2315.23	8632.51	2286.01	1140.89	1693.72	4767.96	3175.42	3917.73	14669.2	2495.36	3434.12	2518.52	4270.48	1892.57	3279.51	11013.8	2342.02	4395.99	2247.1	3538.39	1429.99	3611.08	1239.25	15342.9	2721.12	1559.42	2299.12	1162.31	758.347	3851.18	1809.96
P06703	S100A6	0	0	0	0	0	0	0	0	0	0	0	0	0	0	0	115.127	0	0	0	0	0	0	0	226.726	0	254.742	0	0	0	0	0	0	169.299	0	0	0	0	0	0	0	0	0	0	0	0	0	0	0
P06731;P13688;P31997	CEACAM1;CEACAM5;CEACAM8	0	0	0	0	0	0	0	0	0	0	0	0	323.64	0	0	0	0	0	0	0	0	0	0	0	0	0	0	0	0	0	0	0	0	0	0	0	0	0	0	0	0	0	0	0	0	0	0	0
P06732	CKM	0	645.99	0	739.782	0	0	167.74	318.799	72.7352	0	0	0	0	0	0	287.64	0	0	0	0	0	128.593	0	0	0	0	0	0	0	0	0	0	0	0	0	0	0	0	637.493	0	0	0	0	0	825.935	522.391	556.163	684.931
P06733	ENO1	2087.29	856.396	1363.3	1116.36	1227.26	758.892	670.203	1546.29	501.005	1753.29	728.562	481.943	2112.02	551.497	1236.25	607.113	385.236	1102.37	2139	1930.86	1299.46	2036.82	1179.28	1128.72	2152.01	2853	1987.36	1373.79	632.296	2562.03	1139.64	1587.72	1370.14	1432.44	0	1410.05	0	594.361	711.98	550.066	2608.34	1183.25	1323.21	627.711	2325.51	1551.24	1950.02	4020.98
P06733;P09104;P13929	ENO1;ENO2;ENO3	0	0	0	0	175.444	88.5368	0	194.99	0	108.484	0	138.29	238.618	569.864	0	79.513	0	232.002	0	0	353.194	0	286.071	0	0	444.785	0	0	0	0	0	302.906	370.699	0	0	77.0101	0	0	0	0	0	0	0	0	1752.22	311.007	0	0
P06744	GPI	0	0	0	0	0	0	0	0	0	0	0	0	227.647	0	0	0	0	0	0	0	0	0	0	0	0	0	0	0	0	0	0	0	0	0	0	215.627	0	0	0	0	0	0	0	0	0	0	0	0
P06748	NPM1	1599.75	2660.01	1455.56	1040.1	1692.37	890.697	985.489	601.454	1100.31	1157.1	776.906	0	1406.45	1126.92	1361.96	1182.08	335.349	696.984	770.42	536.041	0	0	0	572.949	0	640.809	540.919	0	674.218	1665.31	598.528	843.45	1033.12	806.136	0	311.464	859.499	645.012	608.84	771.248	796.113	906.168	888.155	1000.42	2186.19	1149.64	1857.7	1275.18
P06753	TPM3	0	0	0	0	0	541.416	0	281.89	0	0	0	0	0	0	0	0	0	0	0	0	0	0	0	0	0	0	1366.35	0	0	0	148.087	0	0	0	0	104.235	0	0	0	0	226.893	0	0	0	0	0	0	0
P06753;P09493;P67936	TPM1;TPM3;TPM4	540.92	0	0	805.09	614.054	2252.75	478.781	638.642	589.485	463.254	0	0	386.722	867.982	0	0	826.207	498.12	502.498	0	0	954.101	0	427.316	1089.56	359.362	720.363	0	0	0	1171.71	159.79	623.446	761.367	342.506	1133.58	956.456	441.999	664.881	0	493.259	576.592	232.062	1223.14	0	0	0	0
P06753;P67936	TPM3;TPM4	0	0	0	0	0	0	0	0	0	0	0	0	0	0	0	0	0	0	0	0	0	0	0	0	0	0	0	0	0	0	0	0	0	0	0	0	0	0	0	0	0	0	0	0	0	0	0	0
P06865	HEXA	0	0	0	234.872	0	0	0	0	0	0	0	0	0	0	0	0	78.8619	0	0	0	0	46.8051	0	0	0	0	0	0	0	0	0	0	0	0	0	0	0	0	0	0	0	283.638	0	0	0	0	0	0
P06899	H2BC11	6237.68	10602.4	9593.35	8596.75	10643.8	8134.62	9865.19	6378.44	19239.4	13517.1	9713.63	14615.9	7163.14	16585.3	14249.7	8259.19	6823.04	8258.85	6552.33	4434.97	12991.9	7431.39	6503.9	9230.24	9405.37	9976.53	5515.28	10716.8	11021.9	13434.6	9240	9993.66	12523.4	6719.75	14755.2	6157.06	11915	11387.2	11240.8	10021.9	9224.49	13112.8	13634.6	8243.69	5181.36	4369.75	5035.4	0
P06899;P23527;P33778;Q8N257	H2BC11;H2BC17;H2BC3;H2BU1	5895.59	2086.77	660.704	1792.41	4248.57	1850.5	2538.91	1884.03	4367.7	2718.12	3659.27	4138.64	1725.41	6326.84	3164.8	5947	1794.96	7392.14	2371.25	7040.95	4821.17	3089.56	5338.1	3428.49	3254.92	5254.53	1049.36	2491.15	1543.69	2706.99	2732.54	3507.25	2814.35	2672.83	2509.33	1600.44	1838.76	2770.57	2066.2	1649.16	3248.05	2990.48	4166.71	2969.99	2870.03	5931.31	3471.3	0
P07108	DBI	0	0	0	0	0	0	0	0	0	0	0	0	0	0	0	0	0	0	0	0	0	0	0	0	0	0	0	0	0	0	0	0	0	0	0	0	0	0	0	0	0	0	0	0	0	0	0	0
P07195	LDHB	0	0	0	387.557	0	455.853	0	0	0	0	0	0	326.459	474.465	0	248.494	0	143.362	0	0	0	0	0	0	0	0	0	0	0	0	367.953	0	0	0	0	301.45	0	0	0	0	0	512.738	260.078	0	1155.18	826.601	791.566	841.438
P07237	P4HB	4168.23	3948.78	2781.74	3480.51	3421.21	4244.83	3211.08	1155.72	2342.78	4372.21	3920.47	1748.24	3419.77	3566.19	2853.59	2904.52	2158.9	3616.52	3395.46	3554.29	2892.68	4024.74	755.67	4225.55	1527.41	4310.77	3398.78	2939.67	2258.26	1629.6	2488.76	3264.71	1847.05	2410.25	4554.06	2562.99	3961.43	2269.82	4124.73	4779.19	2695.16	2258.74	2618.03	4197.19	3385.53	2905.8	4588.5	0
P07305	H1-0	8651.97	7870.51	6566.16	5356.06	7682.39	5653.77	5864.68	4455.38	10864.3	8074.23	9811.99	9627.03	8504.54	8377.1	6805.4	6420.79	6163.31	9773.88	6095.55	5993.18	11365.5	6151.18	5362.33	7038.18	7135.34	9584.78	5536.19	7035.3	8626.11	9918.3	4698.77	5966.57	6532.06	5142.37	7197.89	6589.03	6500.18	12076.4	5801.97	7524.84	6980.12	5843.47	6666.02	8794.9	8937.18	10344.2	8129.53	5653.56
P07339	CTSD	2960.09	3274.89	4176.69	9076.15	1626.2	4619.34	1850.62	3103.06	1720.07	1732.15	3325.29	2074.49	2381.06	1202.88	1511.33	1946.93	4892.37	1625.78	7195.36	3336.7	656.055	1373.8	2750.8	3356.54	4118.53	9245.3	2877.93	2199.97	0	2186.48	3263.91	2139.29	7268.99	2111.38	3936.22	2537.16	3309.56	3396.04	1819.3	1528.34	8833.01	3744.3	1747.11	2809.52	2465.04	1933.12	3580.12	3523.9
P07355	ANXA2	7806.51	10336.4	6908.54	9826.92	11107	13882.5	5798.81	10661.3	5131.65	7109	9208.01	4954.99	5811.15	10688.9	7804.01	14205	19599.3	6542.53	10912.4	9470.09	7181.53	7240.47	7771.23	6930.86	5516.52	14297.2	6349.81	5426.7	3861.23	4335.08	10369.7	4852	6791.46	14642.1	11082.7	8406.2	8076.1	4836.48	7004.49	6642.01	10929.7	8653.41	6676.45	5495.05	4825.42	7862.4	7493.73	7409.85
P07384	CAPN1	547.956	0	0	2651.09	0	700.635	0	1310.49	0	702.999	0	0	1072.29	0	0	1985.31	3101.46	0	177.757	558.788	0	0	236.492	1132.71	0	732.558	0	0	0	0	1676.9	1046.03	737.437	1069.15	683.467	1397.99	0	571.537	715.998	399.219	1364.27	630.521	2103.98	0	0	0	0	0
P07437	TUBB	701.692	1086.91	0	509.764	0	594.573	0	399.426	1096.41	1150.42	1041.66	1309.18	164.606	1245.68	573.429	1165.02	326.325	323.439	0	293.398	0	2053.29	0	492.801	799.558	805.525	1418.13	432.761	1206.53	0	323.279	374.225	607.848	429.776	0	475.614	1278.72	641.966	0	588.254	0	0	1054.42	0	694.746	429.68	1329.84	0
P07437;P68371	TUBB;TUBB4B	2016.88	1200.53	1182.24	819.043	1202.51	1892.85	1061.66	1079.99	1702.67	1356.08	1232.75	1187.96	715.509	2052.03	971.639	1630.92	785.91	814.645	1110.19	1111.96	1709.75	985.982	419.111	726.694	747.514	803.651	1716.77	1073.63	1244.5	1307.36	415.218	811.05	689.448	752.752	1301.06	1448.71	1323.04	910.316	775.987	1434.77	990.903	963.186	772.155	1546.71	2941.87	2047.71	2908.95	0
P07437;P68371;Q13509;Q13885	TUBB;TUBB2A;TUBB3;TUBB4B	2035.44	1635.06	2197.97	564.836	997.479	675.1	783.436	1255.59	829.362	1731.46	333.098	1333.72	733.938	1638.59	1261.96	1067.56	1338.39	786.791	411.695	1038.66	636.312	1907.32	1065.86	747.834	333.215	946.667	958.706	742.035	0	0	679.573	652.682	549.101	796.321	327.559	774.169	1071.32	479.756	1244.63	693.563	975.158	979.917	0	0	3399.92	1831.13	1588.45	2204.91
P07437;Q13509;Q13885	TUBB;TUBB2A;TUBB3	0	888.33	720.728	600.233	575.603	0	695.809	227.853	1384.85	0	249.725	0	356.555	0	440.839	559.688	0	292.278	289.814	0	0	0	160.138	0	0	0	404.25	0	0	0	0	0	0	118.746	0	307.013	0	0	0	0	0	0	426.737	0	1397.14	1006.74	1173.45	968.219
P07476	IVL	0	0	0	0	0	0	0	0	0	0	0	0	0	0	0	0	0	0	0	0	0	196.821	0	0	0	0	0	0	0	0	0	0	0	0	0	0	0	0	0	0	0	0	0	0	0	0	0	0
P07477	PRSS1	3734.09	4049.69	4458.3	3915.84	3015	3497.18	1387.47	2404.49	3117.49	2863.08	3778.3	0	5027.4	3078.83	2224.94	2916.14	2642.23	3815.5	2868.9	5096.07	4022.39	1971.81	4329.91	1392.22	4566.25	5299.11	3144.67	5261.42	4353.36	5257.53	1562.54	3775.19	3282.11	2556.52	4396.1	2600.86	4004.76	4076.51	3760.58	3255.62	3845.71	2721.47	3379.07	5389.45	5218.45	3303.57	6720.66	4650
P07737	PFN1	1086.3	389.488	0	337.946	561.598	0	479.467	727.32	690.395	697.03	373.925	0	524.109	271.581	235.915	565.066	236.794	387.166	409.261	367.958	0	0	561.538	0	0	0	829.139	0	0	0	217.097	329.479	632.293	243.571	0	0	0	94.8495	437.036	0	0	505.425	420.153	0	1853.67	930.669	1529.81	828.855
P07858	CTSB	947.473	981.762	220.556	609.697	0	482.337	693.611	1203.68	715.191	0	0	0	917.838	1002.17	394.148	0	0	428.029	3439.6	456.774	0	0	0	432.524	0	4046.64	1005.07	0	357.966	0	568.798	0	1514.62	759.265	1156.96	0	913.16	0	822.325	1702.17	1487.12	1261.69	1125.18	198.399	1234.46	0	937.758	1115.34
P07900	HSP90AA1	0	0	0	0	0	0	0	0	0	0	739.132	0	0	0	0	0	0	0	0	0	0	0	0	0	0	0	0	0	0	0	0	0	0	0	0	171.871	0	0	0	0	0	481.035	434.397	920.488	570.418	222.153	668.631	0
P07900;P08238	HSP90AA1;HSP90AB1	189.166	690.624	0	613.74	329.693	0	493.55	689.557	0	950.654	1151.72	0	0	1131.57	497.191	789.685	0	0	332.117	1018.13	1101.89	958.236	1291.86	0	0	781.305	798.337	419.274	0	0	617.348	272.769	0	298.892	1193	541.631	526.097	0	0	905.198	795.097	185.733	853.22	0	560.474	359.923	499.741	563.805
P07910	HNRNPC	10283.5	7405.25	11040.4	8340.38	11946	7967.72	8359.86	4508.35	11463.7	5130.99	8393.56	8634.97	12467.1	16973.2	11871	7961.19	6327.24	11586.2	6506.89	9530.42	11129.4	7317.47	8777.83	7207.79	7388.73	6102.56	11432.4	8701.78	5823.22	8895.16	4085.8	9452.34	10513.6	7534.19	5923.11	8848.64	5527.58	11962.6	10861.8	11077.6	9209.94	6570.39	7564.92	8547.56	9409.54	10614.5	8038.22	6732.15
P07954	FH	0	0	0	0	0	0	69.581	0	0	0	0	0	0	0	0	0	0	210.394	0	0	0	0	0	0	0	0	0	0	0	0	0	0	0	0	0	0	0	0	0	0	0	0	0	0	340.034	121.332	72.1644	0
P08195	SLC3A2	555.156	935.153	1578.56	1448.61	2847.48	1188.78	681.9	319.664	0	1725.09	1774.14	1542.69	1382.22	1935.76	2188.33	0	557.627	984.404	1094.08	1762.98	1048.98	819.532	809.709	965.112	2620.9	623.779	233.935	841.651	1846.99	1278.65	1493.44	1878.97	1340.42	1475.85	675.62	1340.02	1853.38	321.855	1924.87	829.606	1230.42	920.918	0	482.353	942.197	1672.85	1874.73	0
P08237	PFKM	0	364.772	0	0	0	0	0	0	0	0	251.134	0	0	0	0	0	0	142.158	0	0	0	0	0	0	0	0	0	0	0	0	0	0	0	0	0	0	0	0	0	0	0	0	0	0	1463.07	426.195	302.775	0
P08238	HSP90AB1	385.82	883.566	0	0	0	0	0	35.0457	0	0	0	0	0	0	0	0	0	0	0	0	0	0	0	0	0	0	0	0	0	0	0	0	0	113.101	0	0	0	0	0	0	0	0	0	0	305.767	149.494	0	0
P08263;P09210;Q16772	GSTA1;GSTA2;GSTA3	392.605	0	0	0	0	0	0	0	185.413	0	0	0	231.761	0	0	0	0	0	0	0	0	0	0	0	0	0	0	0	0	0	0	0	0	0	0	0	0	0	0	0	0	0	0	0	1201.68	346.331	321.602	310.491
P08493	MGP	0	0	0	0	0	0	974.132	0	0	0	0	0	0	0	0	0	0	0	0	0	0	0	0	0	0	0	0	0	0	0	0	0	0	0	0	0	0	0	0	0	0	0	0	0	0	0	0	0
P08559	PDHA1	0	0	0	0	0	0	454.759	0	322.235	0	255.367	0	0	233.484	415.192	0	0	341.179	0	288.634	561.963	481.252	0	0	566.005	0	0	0	0	0	180.943	698.906	250.342	369.209	395.341	314.199	0	0	0	0	698.194	395.438	533.741	0	507.736	208.106	0	0
P08574	CYC1	0	0	0	1529.29	0	0	470.497	0	0	0	331.553	0	0	0	372.451	0	381.042	0	279.294	735.682	0	370.839	0	530.698	0	614.154	0	535.738	0	0	406.92	0	590.95	650.604	654.041	0	0	411.893	0	0	0	690.461	0	0	231.314	266.467	0	0
P08582	MELTF	0	0	0	0	0	0	0	0	0	0	0	0	0	0	0	0	0	0	0	0	0	0	0	231.472	0	0	0	0	0	0	0	0	0	0	0	0	0	0	0	0	0	211.05	0	0	0	0	0	0
P08670	VIM	129801	103835	127767	82256.4	154031	109342	149504	37283.9	174681	74724.1	127912	127532	157033	101808	100335	105209	77300.4	202629	184787	109463	147461	169106	70798.3	174165	138058	83073.8	112264	148564	69572.7	94620.5	82193.4	134835	117631	173474	115403	152781	91468.2	139557	136772	126031	78722.9	86047.8	89956.5	110562	97686.3	138933	118041	8943.77
P08670;P17661	DES;VIM	9618.55	3470.86	4971.68	3064.84	7127.54	4682.68	8673.1	1559.68	8406.31	5174.8	7354.01	7578.29	7863.77	6651.84	6286.08	3438.59	3603.67	11043.6	8544.66	7881.28	8339.23	12587.5	5333.49	11255.1	9173.5	3315.82	7805.42	6581.38	6228.3	6508.6	4320.63	9572.27	7916.19	11328.7	7832.07	5738.27	3977.11	8444.2	6609.6	7456.21	5114.6	6298.12	4799.7	6464.66	5373.09	6635.45	6032.27	0
P08758	ANXA5	1312.9	947.16	0	264.191	779.634	612.33	0	0	0	0	0	0	0	1264.64	701.642	0	0	596.687	616.414	841.538	885.039	625.653	0	0	0	742.547	0	0	0	0	0	0	0	630.485	1258.9	213.199	543.541	0	0	488.17	583.253	563.927	0	0	0	558.883	0	0
P08779	KRT16	4964.19	2809.78	3552.27	1734.55	3392.28	2298.61	1282.77	2768.63	3268.95	2009.12	1909.42	791.927	4615.84	1246.08	1349.54	22568.1	782.418	3361.59	0	5338.91	1005.13	2397.96	5072.57	933.983	1286.71	2285.92	2776.14	1698.2	4117.56	3985.24	7645.87	2402.96	1336.77	2434.79	2077.83	1746.93	4212.55	1945.03	952.7	2040.51	2080.02	1680.25	1180.68	2316.04	989.943	1503.58	1732.29	1888.19
P08842	STS	0	0	0	39.1455	0	81.1585	0	0	0	0	0	0	0	0	290.635	0	621.313	0	0	0	0	0	0	0	0	0	0	0	0	0	0	0	0	519.886	0	0	0	0	0	0	0	0	341.647	0	0	0	0	0
P08865	RPSA	370.427	0	0	298.315	0	0	0	157.421	0	0	514.55	0	0	430.827	0	0	0	0	0	0	0	395.884	380.831	87.8961	0	0	0	0	0	0	0	0	0	0	0	0	0	166.206	0	0	529.303	181.441	0	0	0	220.705	602.002	0
P09211	GSTP1	0	279.318	0	0	0	0	165.727	395.85	0	0	0	0	193.29	0	264.386	0	239.929	0	282.13	0	0	0	469.794	0	0	0	0	0	0	0	295.614	209.93	273.7	0	371.736	245.757	0	0	351.141	332.211	0	0	0	0	1136.96	210.514	467.786	339.301
P09382	LGALS1	0	0	0	0	0	0	61.1251	0	0	0	292.899	0	238.822	0	223.477	565.841	0	243.931	0	0	0	153.504	0	0	0	0	0	0	0	0	0	0	0	188.504	0	0	0	0	0	0	0	66.203	0	0	834.203	163.799	0	0
P09525	ANXA4	0	0	0	0	0	372.002	0	0	0	0	0	0	0	0	0	432.809	212.838	0	264.819	0	0	0	0	0	0	306.315	0	0	0	0	241.911	0	191.541	0	482.269	0	0	0	0	0	0	0	0	0	0	0	0	0
P09601	HMOX1	0	0	0	0	0	0	0	0	0	0	0	0	0	0	0	0	0	0	0	0	0	0	0	0	0	0	0	0	0	0	0	0	0	113.511	0	0	0	0	0	0	0	0	0	0	0	0	0	0
P09622	DLD	0	0	0	0	97.3355	0	0	215.803	0	0	0	0	0	0	0	0	360.406	0	0	0	0	0	0	319.011	0	0	0	0	0	0	141.538	0	0	230.506	0	196.118	209.803	0	0	0	0	0	0	0	0	175.853	341.996	0
P09651	HNRNPA1	4586.98	2669.82	5697.73	4656.61	5250.21	3209.84	5151.75	2113.47	6439.12	6165.31	5654.26	9194.88	6576.57	9390.16	4972.97	4311.25	3270.96	4585.52	3941.92	5895.55	4059.82	5384.17	4802.05	4509.15	4690.85	3906.06	5158.08	7467.87	4986.97	3414.44	2772.07	6999.08	5810.76	5002.64	2918.47	4483.7	3172.49	6821.92	6380.89	6695.16	1840.03	4798.95	4867	5554.85	7247.9	5418.63	6628.34	7337.35
P09669	COX6C	1081.55	1200.87	0	521.69	1005.25	424.816	0	519.147	1055.38	0	802.541	944.168	1163.09	619.31	517.276	811.154	861.795	975.18	1310.37	389.466	1274.72	908.765	382.33	714.384	936.959	0	0	671.923	1359.88	0	455.92	544.643	1060.82	849.276	817.378	765.523	576.608	1188.94	1235	946.467	1145.56	1556.51	0	1108.11	1052.96	996.345	635.773	0
P09874	PARP1	506.413	839.987	1742.7	779.643	460.635	382.832	445.83	244.364	827.688	945.13	449.97	1100.2	1273.27	1324.35	526.239	768.254	525.602	547.461	570.614	992.469	1142.38	1039.27	675.204	843.745	1017.29	445.298	756.503	1282.59	0	0	383.811	757.725	895.262	972.404	568.851	188.043	1071.52	690.038	477.115	895.547	730.005	554.668	1055.67	533.625	554.21	747.423	389.907	0
P09960	LTA4H	233.817	0	0	224.435	0	0	147.445	0	0	0	0	0	0	0	0	0	0	0	0	0	0	0	0	0	0	0	0	0	0	0	0	0	0	0	0	0	0	0	0	0	0	0	0	0	468.415	268.772	0	0
P0C0L4;P0C0L5	C4A;C4B	0	0	0	0	0	0	0	0	0	0	0	0	0	0	0	0	0	0	0	0	0	96.0107	0	0	0	0	0	0	0	0	0	0	0	0	0	0	0	0	0	115.362	0	0	0	0	0	0	0	0
P0C0S5;Q71UI9	H2AZ1;H2AZ2	7602.11	5999.3	2980.89	5817.38	6720.73	4404.46	6002.16	3106.88	6703.21	5677.21	6602.75	8671.91	7511.7	8660.82	6025.21	3085.84	5042.21	7124.69	3721.8	4629.27	4513.3	10032.9	6124.32	5788.75	8836.02	6850.72	6026.24	6568.98	6216.84	5897.73	5342.98	9417.54	6344.63	5010.73	3464.52	8188.35	5605.26	6977.07	3018.85	2598.81	5659.62	6464.13	6149.5	6575.1	5314.78	7690.76	6442.37	0
P0C0S8;P20671;Q16777;Q6FI13;Q96KK5;Q99878;Q9BTM1	H2AC11;H2AC12;H2AC14;H2AC18;H2AC20;H2AC7;H2AJ	1052.18	320.428	0	0	1333.86	0	1044.54	0	1661.05	466.186	548.829	1322.48	456.663	1424.66	533.646	1408.51	854.214	2864.77	696.486	1784.17	1651.58	1813.39	1728.86	985.586	0	1490.47	1534.74	0	692.342	0	917.585	1464.51	613.818	1278.26	659.508	1750.68	371.784	1384.85	676.318	537.91	630.355	1023.79	1459.41	717.552	763.34	2636.26	1433.87	0
P0C7P4;P47985	UQCRFS1;UQCRFS1P1	2352.86	787.131	645.752	1406.28	952.404	617.995	1464.12	0	1562.57	1351.89	594.271	1346	2510.18	1569.55	1679.56	710.027	1103.24	1592.33	1501.44	878.492	0	1436.22	1525.24	918.603	2004.16	2341.85	1873.55	2792.46	1665.35	759.645	826.814	1299.16	923.064	1338.09	0	1226.74	1315.79	1772.43	2010.87	1830.62	1416.91	1472.05	0	1954.32	963.9	2062.82	982.195	0
P0DMV8;P0DMV9	HSPA1A;HSPA1B	0	0	0	0	0	0	435.372	0	427.917	0	1764.75	0	421.488	590.16	0	0	396.558	0	0	0	0	533.92	0	0	1279.72	0	915.194	0	867.392	0	649.867	700.213	425.475	817.665	1061.55	505.459	0	409.42	0	546.607	719.258	731.713	0	0	1030.48	689.383	0	0
P0DOX2		0	0	0	0	0	0	0	0	0	0	0	0	0	0	0	0	0	0	0	0	0	0	0	0	0	0	0	0	0	0	0	0	135.288	0	0	0	0	0	0	0	0	0	0	0	0	0	0	0
P0DOX7		0	0	0	0	0	0	152.415	371.356	0	0	0	0	0	395.737	0	0	0	0	0	0	0	0	0	268.795	0	527.261	0	0	0	0	0	0	0	190.592	0	0	0	0	0	0	0	93.1663	0	0	1280.33	426.195	569.47	990.266
P0DOY2;P0DOY3	IGLC2;IGLC3	0	0	0	0	0	0	0	233.329	0	0	0	0	0	0	0	0	0	0	0	0	0	0	0	0	0	0	0	0	0	0	0	0	501.887	0	0	123.216	0	0	0	0	0	460.653	0	0	0	0	0	0
P0DP23;P0DP24;P0DP25	CALM1;CALM2;CALM3	1032.86	740.488	360.237	534.592	0	0	90.3513	750.426	0	0	0	0	291.865	0	651.367	0	373.524	425.189	852.093	576.798	0	0	417.75	565.789	0	1371.36	0	0	0	0	484.583	0	939.762	583.345	0	0	0	473.265	0	724.743	921.205	756.326	389.3	0	630.687	366.707	1212.94	1065.52
P0DP57	SLURP2	0	0	0	0	0	0	0	0	0	0	0	0	0	0	0	0	235.112	0	0	0	0	0	0	0	0	0	0	0	0	0	0	0	0	0	0	0	0	0	0	0	0	0	0	0	0	0	0	310.492
P0DTE7;P0DTE8;P0DUB6	AMY1A;AMY1B;AMY1C	0	0	0	0	0	0	0	2105.14	0	0	0	0	0	0	0	0	0	4854.74	0	0	0	0	0	0	0	0	251.645	0	0	0	0	0	0	0	0	0	0	0	0	0	0	0	0	0	0	0	0	1692.63
P10114;P61225;Q9Y3L5	RAP2A;RAP2B;RAP2C	0	233.168	0	0	0	146.331	0	235.521	185.413	0	0	0	0	295.483	0	0	214.474	0	0	0	0	168.018	0	0	0	0	203.3	0	0	0	605.556	0	0	167.641	0	0	151.182	0	248.31	363.525	0	0	0	0	0	346.33	0	0
P10155	RO60	0	0	0	253.14	0	0	0	251.952	0	0	0	0	0	0	0	0	380.305	0	0	0	0	0	0	0	0	0	0	0	0	0	118.216	0	0	0	0	0	0	0	0	0	0	32.0905	0	0	0	0	0	0
P10253	GAA	598.689	416.848	0	0	0	395.483	0	0	0	0	0	0	0	0	0	291.206	727.66	0	382.397	0	0	0	0	513.443	0	0	0	0	0	0	239.596	224.219	0	365.823	0	45.0428	0	0	0	0	0	457.349	397.908	0	414.011	0	0	0
P10321	HLA-C	463.81	918.386	0	551.027	631.101	0	736.005	302.919	0	496.52	514.142	640.369	427.723	983.245	725.204	346.423	635.909	970.88	0	979.884	957.883	1076.64	1518.07	0	553.568	539.865	448.392	0	660.142	513.104	448.209	649.312	424.407	1241.71	499.882	389.586	1133.16	520.963	397.46	770.092	660.438	742.262	348.216	705.762	0	191.706	0	0
P10412	H1-4	0	153.062	0	0	0	424.235	0	0	149.609	0	301.927	0	122.051	0	272.318	412.02	200.471	912.085	0	735.685	0	0	0	393.84	0	905.771	634.579	0	250.262	0	0	0	460.966	0	0	253.619	0	290.106	689.389	0	0	0	487.33	0	726.329	0	498.875	0
P10412;P16401;P16403;Q02539	H1-1;H1-2;H1-4;H1-5	2675.48	6001.62	6116.44	3499.39	5110.66	4947.68	5335.35	3285.16	7415.49	3841.82	5424.14	5264.06	6325.95	11106.8	7735.46	3864.24	3578.61	3959.22	3496.32	2685.7	6660.11	5132.75	4607.45	4936.81	6337.63	4316.16	2865.15	11227.3	5579.1	10459.7	2746.23	4419.26	7162.85	3464.2	7908.43	6172.35	7337.06	5876.6	6564.35	8422.28	6392.91	8237.68	6778.99	4680.39	4771.77	3620.58	3151.75	0
P10412;P16403	H1-2;H1-4	25283.2	20868.1	17481.4	21136.8	26257.2	16929.1	27062.9	14173.7	27410.9	25351.7	23815.6	28358.6	24094.6	42796	21777.2	18428.3	21105.9	21896	27133.8	13879.5	44654.5	25229.3	20462.4	29162	32981.1	29312.5	22655.5	31953.7	26496.5	39727.5	17410	24376.1	43910.7	15618.4	30961.8	23994.5	27275.7	34880	31392.2	23357.9	27888.7	26296.8	26594.3	31258.6	25358.3	20039.3	30998.4	1344.29
P10412;P16403;Q02539	H1-1;H1-2;H1-4	11686.8	5891.31	6512.82	5165.75	6395.35	7392.25	7202.19	4017.23	7174.11	9390.89	11985.9	10808.3	8590.57	11996.7	8139.72	6413.4	5004.73	4925.45	6978.19	8812.99	14319.1	7555.1	5899.44	11311.9	10142.7	11638	9599.18	8178.6	6371.49	9813.24	3487.94	7599.62	3487.37	5779.68	8914.34	5910.7	4423.48	4340.1	9752.32	3983.79	4059.99	8445.73	7707.42	8824.21	9854.68	8704.31	7956.84	634.793
P10515	DLAT	0	0	0	0	0	0	110.998	0	0	0	84.6522	0	65.8254	242.72	0	0	0	202.434	121.535	0	0	0	0	0	0	0	0	0	0	0	0	0	157.668	0	0	0	0	0	0	0	0	447.197	464.124	0	525.085	186.604	0	0
P10599	TXN	0	1091.48	0	1652.56	0	0	0	1018.5	0	0	0	0	0	0	957.644	1096.75	2750.41	690.071	299.712	0	0	168.697	483.093	997.984	0	0	504.251	792.579	0	0	738.803	615.925	0	654.955	0	0	0	0	0	0	0	0	1548.13	0	0	0	0	856.304
P10606	COX5B	945.296	760.773	838.4	944.754	831.154	1051.17	760.354	674.326	1051.44	0	761.084	1245.96	0	0	624.112	650.903	416.86	621.606	765.896	814.052	1641.9	966.09	997.632	863.092	0	0	1140.56	892.026	1011.15	0	786.398	936.928	928.53	882.282	0	410.493	817.059	1098.11	0	498.327	857.942	754.315	579.837	373.406	434.731	1027.42	150.145	0
P10619	CTSA	0	0	0	0	0	0	0	319.694	0	0	0	0	0	0	0	0	335.901	0	0	0	0	0	0	0	0	175.68	0	0	0	0	0	0	0	0	0	0	0	0	0	0	0	0	0	0	0	0	0	0
P10809	HSPD1	21499.5	26372	28383.2	19923.6	19463.7	25997.8	38255.5	10727.8	34549.5	29492.5	37265.4	25639	23875.1	26121.2	25274.4	9947.17	19548.4	32694.3	27401.3	25476.9	26539.1	26383.2	16296.4	25700.9	25557.2	16485.8	27873.5	24892.6	28228.7	15502.1	17248.3	18882.5	31767.7	26093.2	17488.3	33024.8	31280.7	21333.8	26289.9	40009.8	29743	38583.6	28660.8	27494.6	31259.5	44122.2	20959.4	8850.77
P10909	CLU	139.593	98.7033	0	0	0	0	0	598.112	0	0	0	0	341.469	0	0	0	354.509	0	0	0	0	0	0	302.273	0	0	0	0	0	0	0	0	0	0	0	0	0	0	256.478	0	0	91.0956	0	0	0	0	0	0
P11021	HSPA5	13816.3	16980.3	16883.7	15654.2	19211.4	24066.1	21445.2	9870.44	12546.4	14882.1	13550.4	16319.1	9825.2	12055.4	16014	10944.7	14792.4	12419.1	13493.8	8903.81	13781.8	18013.9	10274.4	17807.3	10096.7	13182.1	15709.4	13866	12747.4	13220	15704	14098.2	12839.5	20444.9	11425.3	9549.75	20225.5	14471.2	20650.3	19370.4	18105.5	7598.45	12876.4	15358.4	14817.4	17453.1	16404.6	6176.55
P11021;P11142;P54652	HSPA2;HSPA5;HSPA8	1217.22	1058.64	715.535	1201.7	1099.38	892.368	1564.84	514.387	1343.34	824.048	1266.25	1478.99	1058.02	685.346	1444.35	526.509	315.39	1160.41	1079.23	440.295	399.895	1075.21	733.292	939.703	437.667	0	2198.5	0	583.326	0	811.225	909.965	1181.81	1221.8	343.331	548.434	1256.04	662.515	710.97	588.021	953.559	625.883	605.384	0	1039.63	809.596	1415.07	918.177
P11142	HSPA8	1259.18	1703.1	957.079	1948.5	1818.55	896.036	1322.76	859.213	948.588	1101.72	1262.58	0	1024.72	2081.66	1065.05	1535.28	1064.04	1214.62	271.327	454.525	2131.42	1658.83	669.279	1324.48	0	1149.04	1265.35	1129.67	1141.63	0	620.553	859.392	1102.58	1044.49	1112.94	1369.95	2892.41	715.898	1116.06	1516.33	1312.77	1836.11	849.234	1340.67	2311.84	1662.97	6170.98	1430.29
P11142;P17066;P54652	HSPA2;HSPA6;HSPA8	810.483	833.228	1026.01	1037.12	1030.29	2026.32	797.209	2130.1	1178.73	851.138	1301.27	0	1038.2	689.184	1239.2	2445.16	851.081	932.944	1056.83	866.348	1104.82	1153.06	908.143	876.492	1179.85	1357.91	1998.9	511.207	1061.11	1149.3	2159.79	887.63	999.02	1297.23	295.781	872.77	2158.83	1825.63	1057.59	1292.53	1536.46	1827.59	1011.7	2057.3	867.429	1077.49	1075.84	3220.43
P11142;P54652	HSPA2;HSPA8	2683.8	885.86	675.047	625.319	978.198	212.576	618.467	347.32	599.403	0	1197.11	617.487	363.517	1166	415.097	725.629	804.161	788.834	409.016	818.924	969.297	844.876	0	962.458	0	693.669	998.309	761.267	1088.37	0	499.242	938.074	319.957	639.786	0	762.816	0	613.215	678.296	825.735	795.675	469.485	331.264	1284.36	1580.71	822.137	470.276	0
P11166	SLC2A1	0	204.558	0	827.274	301.619	0	643.621	0	484.632	511.633	392.222	508.853	622.598	769.047	586.154	0	351.561	882.516	420.695	103.371	573.403	234.025	0	956.043	648.077	0	759.141	0	0	0	448.74	0	253.953	978.901	1504.84	0	0	0	996.507	1067.77	703.847	366.452	0	317.946	447.593	494.538	0	0
P11177	PDHB	0	0	0	0	0	0	272.524	0	0	0	0	0	0	0	0	0	0	0	0	128.879	0	292.832	0	0	0	0	0	0	0	0	0	0	0	197.577	0	0	0	0	0	0	0	0	0	0	113.344	214.249	437.691	0
P11217	PYGM	0	0	0	0	0	0	0	0	0	0	0	0	0	0	0	0	0	0	0	0	0	0	0	0	0	0	0	0	0	0	0	0	0	0	0	0	0	0	0	0	0	0	0	0	1322.01	374.8	553.389	0
P11279	LAMP1	0	0	0	0	0	0	98.3904	511.34	0	0	0	864.522	0	0	0	347.493	777.556	0	0	0	0	0	0	0	0	0	63.7467	0	0	0	346.104	0	0	0	0	0	0	0	0	246.468	0	416.887	0	0	417.351	73.7248	0	435.229
P11310	ACADM	0	0	0	0	0	162.567	0	0	0	108.227	0	631.641	0	0	206.433	0	84.2833	346.298	303.517	210.342	453.306	477.285	0	314.749	0	0	0	0	0	0	0	0	0	527.262	223.087	0	262.456	312.973	401.847	0	411.223	280.691	0	404.911	0	224.678	0	0
P11388	TOP2A	709.455	0	0	1195.01	331.309	628.582	595.942	456.271	752.224	615.319	671.125	848.555	517.645	784.491	1156.7	1967.66	475.048	568.636	973.485	169.975	1351.97	479.104	1058.74	767.066	1068.25	848.713	1255.1	1197.66	1681.04	1132.95	442.49	1029.24	1311.65	434.518	812.724	787.696	697.313	648.29	771.283	1006.34	911.457	815.791	874.311	409.115	994.944	806.336	527.196	0
P11388;Q02880	TOP2A;TOP2B	628.592	283.8	0	369.728	191.171	0	257.22	0	188.599	859.303	0	0	394.74	607.523	524.391	0	134.679	456.717	349.711	245.316	0	194.709	0	325.138	335.449	538.255	528.24	0	0	302.49	256.117	491.991	314.434	0	727.815	167.594	0	0	261.856	0	0	0	0	0	458.386	762.256	226.942	0
P11413	G6PD	0	0	0	0	0	0	0	0	0	0	0	0	0	0	0	0	0	0	0	0	0	0	0	0	0	0	0	0	0	0	0	0	0	120.741	0	0	0	0	0	0	0	0	0	0	0	0	0	0
P11586	MTHFD1	0	0	0	0	0	0	0	0	0	0	0	0	0	0	0	0	0	0	0	0	0	0	0	0	0	0	0	0	0	0	0	0	0	0	0	0	0	0	0	0	0	0	0	0	438.343	116.724	0	0
P11940	PABPC1	100.485	0	0	0	0	0	0	0	0	0	0	0	0	114.429	0	0	104.766	0	0	0	0	267.703	0	0	0	0	230.434	0	0	0	0	0	0	843.35	0	0	0	641.009	0	0	0	9.05524	0	268.5	236.91	11.7554	0	0
P12035	KRT3	0	12039.7	3136.91	5584.95	6639.04	0	3436.73	41142.4	6179.84	6622.75	2644.7	2818.78	5235.55	1557.81	7447.12	0	50514.7	1911.54	2117.22	6568.11	1742.76	1565.86	8550.29	7344.68	2343.25	3112.89	3810.89	1445.77	0	4111.69	40631.5	3388.55	1744.72	5935.74	1673.4	0	4655.75	2047.61	8175.58	1785.31	3443.01	2016.82	29169.5	0	0	791.713	3041.47	0
P12035;P19013	KRT3;KRT4	0	0	82.9926	0	0	0	0	0	0	0	0	0	0	0	0	0	0	85.2947	0	0	0	0	0	0	0	0	0	0	0	0	0	0	0	0	286.029	0	0	0	0	0	0	0	0	0	0	0	0	112.071
P12035;P19013;Q3SY84;Q86Y46;Q8N1N4	KRT3;KRT4;KRT71;KRT73;KRT78	0	0	0	71.7666	0	408.25	0	531.29	0	0	0	0	0	0	0	243.701	393.571	0	0	110.084	0	0	0	150.644	0	0	0	0	0	0	500.207	0	0	0	0	0	0	0	0	0	0	0	281.052	0	0	0	0	0
P12035;P35908;Q3SY84;Q86Y46	KRT2;KRT3;KRT71;KRT73	671.789	4208.45	1097.83	5344.65	4327.22	1629.31	197.145	40970.7	6038.06	3226.66	1901.85	488.714	2560.33	547.436	15086.2	24341.1	0	1989.07	1458.41	3879.77	1063.87	592.863	2221.71	6626.33	2102.71	1786.5	2960.18	1448.41	0	5831	32685.5	1171.33	874.989	14307.3	9943.61	614.022	5623.05	253.157	4422.19	2142.25	1588.61	509.306	35649.9	3464.4	0	165.87	1325.62	0
P12035;P35908;Q5XKE5	KRT2;KRT3;KRT79	276.787	244.739	0	714.862	13.6155	252.181	200.848	3298.72	236.159	134.544	0	0	0	213.731	188.172	1657.11	1274.33	0	0	0	0	0	0	593.493	0	370.459	0	0	0	490.667	1701.37	0	0	1737.76	4324.54	373.45	0	0	0	0	730.129	0	2847.36	332.687	0	1643.88	0	0
P12081	HARS1	0	0	0	285.192	0	276.074	0	850.198	0	0	0	0	255.984	0	290.697	790.702	742.572	0	310.912	343.319	0	0	0	0	0	0	438.556	0	0	0	272.618	0	1395.23	0	0	0	0	0	0	0	415.612	0	594.228	576.059	0	0	431.506	0
P12109	COL6A1	0	0	0	0	0	139.875	0	0	0	0	0	242.75	0	0	0	0	0	0	0	0	0	0	0	0	0	0	0	254.524	0	0	185.843	0	0	183.314	0	0	0	0	0	0	0	0	0	0	879.38	109.419	0	0
P12110	COL6A2	0	0	0	566.818	0	0	87.1974	0	413.419	0	0	0	0	0	0	0	0	0	0	0	0	0	0	0	0	214.886	351.319	0	0	0	269.336	462.202	0	483.194	0	0	0	0	0	0	0	0	0	0	633.241	305.235	256.449	0
P12111	COL6A3	228.583	0	0	438.431	240.335	499.246	0	622.214	280.038	0	0	0	0	0	0	0	209.316	105.766	218.529	0	0	0	0	0	0	0	0	0	0	0	61.9229	0	50.5498	0	149.392	0	0	0	0	0	0	0	0	0	1843.58	875.427	629.085	586.076
P12236	SLC25A6	0	281.26	0	377.203	115.282	0	211.518	133.251	457.395	0	504.571	0	437.364	541.492	555.148	270.432	159.747	540.977	398.027	671.331	0	616.573	0	126.284	1472.15	594.366	580.371	391.748	0	0	0	216.741	0	588.342	0	432.199	359.851	0	662.634	243.799	0	397.502	0	400.786	450.497	396.036	572.353	0
P12268	IMPDH2	0	0	0	0	0	0	0	0	0	0	0	0	0	0	0	248.74	308.821	0	0	0	0	0	0	364.724	0	0	0	0	0	0	682.475	0	0	0	0	0	0	0	0	0	0	0	0	0	0	0	0	0
P12273	PIP	8102.4	3247.31	3145.47	1662.3	2455.7	2742.07	1379.84	3077.76	1204.52	1908.04	1342.48	1787.74	9499.01	1193.42	1287.41	656.93	1461.53	1290.37	2621.1	2593.34	1187.8	943.602	1985.59	3470.46	1558.83	3053.54	1557.18	1256.08	1928.26	4704.51	1213.85	1916.74	1272.08	3633.69	2020.5	1888.3	1537.16	2490.22	2109.28	1188.85	1575.33	2622.59	1345.82	1980.89	1587.29	985.76	1122.24	2440.65
P12814	ACTN1	0	0	0	0	0	0	0	0	0	0	0	0	0	0	0	0	0	0	0	0	0	0	0	0	0	0	0	0	0	0	0	0	0	0	0	0	0	0	0	0	0	0	0	0	0	0	0	0
P12956	XRCC6	382.948	0	674.198	387.978	351.229	0	535.856	0	362.836	382.483	255.989	0	0	237.194	255.456	145.67	165.563	0	0	0	0	310.296	0	168.942	0	0	403.275	0	0	0	0	0	0	0	0	0	0	514.535	0	0	0	0	0	0	927.175	394.335	495.955	554.909
P13073	COX4I1	0	636.822	1182.82	785.924	1293.02	187.138	257.45	424.994	684.254	0	571.119	298.804	685.392	698.387	645.053	1578.15	0	616.606	968.994	0	1200.01	1136.51	0	610.427	269.927	1163.07	375.685	252.337	0	0	232.435	482.482	1160.07	730.18	0	550.514	690.947	706.452	0	821.51	0	661.306	348.266	0	665.255	856.236	519.029	0
P13473	LAMP2	0	0	0	0	0	0	0	0	0	0	0	0	0	0	0	0	0	0	0	0	0	0	0	0	0	0	0	0	0	0	0	0	0	0	0	0	0	0	0	0	0	0	0	0	437.185	0	0	0
P13489	RNH1	0	0	0	0	0	0	0	0	0	0	0	0	0	0	0	0	0	0	0	0	0	0	0	0	0	0	0	0	0	0	0	0	0	0	0	0	0	0	0	0	0	0	0	0	0	0	0	0
P13639	EEF2	1124.63	1318.17	2939.27	1996.26	1309.41	533.406	389.268	1695.51	399.814	4059.99	0	0	722.562	474.757	661.562	714.526	702.189	382.634	836.16	980.525	0	1722.94	0	478.927	0	818.079	0	152.057	0	0	1582.74	815.24	485.165	278.721	0	473.657	0	852.857	1331.72	583.21	2364.41	1509.04	1135.99	666.509	3902.23	814.537	862.607	2572.51
P13639;Q15029	EEF2;EFTUD2	0	0	598.419	725.495	541.953	2799.95	360.329	508.285	0	0	0	269.866	0	914.151	304.067	0	0	0	0	0	0	705.675	0	376.116	82.0706	938.168	284.384	0	660.87	0	676.325	0	376.716	0	0	0	0	0	0	0	0	192.543	457.677	0	656.933	426.961	0	0
P13645	KRT10	121315	345644	68799.1	456657	130453	157235	67064.9	708007	243614	356843	102440	82835.1	185720	61834	540510	1.0588e+06	1162635	109051	80643.3	189460	66749.2	45163.6	187737	526575	105162	154125	105237	103404	44300.2	232605	464401	129412	92304.9	451508	646724	121995	145718	64994.5	209181	111978	143382	103468	782684	109197	66963.8	90149.3	97092.1	66167.1
P13645;P13646	KRT10;KRT13	8283	28336.2	5456.13	42550.8	10367.5	12134.4	7632.08	64483.7	30976.2	35014.5	11686.3	8011.79	17757.2	8803.92	65143	59311.4	83220.8	9328.58	9363.12	14754.1	10316.9	3063.02	19622.7	48583.3	6943.12	12203.8	9875.74	17061.7	5188.94	19162.4	38028.3	11935.9	8028.09	37676.2	93429.7	10489.3	12825.7	3388.35	25814.9	11505.3	9854.03	8762.18	64831.2	7950.27	5298.78	6029.71	7309.6	7340.69
P13646	KRT13	0	0	0	0	2679.05	0	0	0	0	0	0	0	0	0	0	0	0	0	0	0	0	0	0	0	0	0	0	0	0	0	0	0	0	0	0	0	0	0	0	0	0	0	2110.4	0	0	0	0	0
P13647	KRT5	46213.3	84130.2	55245	191620	66330.8	117402	31601.4	208008	56506.7	47363.2	42519.4	50157.5	74806.4	17780.9	45654.5	547046	87237.4	41487.8	39021	95156.4	24333.6	45056.5	74274.7	42257.4	64488	69798.4	70755.6	27821.8	43141.3	85172	520551	58194.1	46942.1	88942.6	59549.5	54445.9	75760.8	23847.9	50770.9	53809.1	77333.8	63551.5	69936.4	61155.9	21635.4	27874.4	36676.9	40726.4
P13647;P19013	KRT4;KRT5	0	1399.01	0	1681.95	326.855	1998.21	0	2983.99	1037.03	392.887	0	0	715.849	0	591.039	11915.5	3523.72	0	206.842	0	0	379.241	410.449	0	0	602.372	246.78	0	0	757.845	10518	0	0	1510.76	395.341	1000.1	544.562	0	627.308	0	0	0	718.103	264.087	0	243.429	0	0
P13667	PDIA4	1722.25	2377.22	2408.36	1439.29	1527.45	985.707	2154.92	704.336	445.366	1461.36	2303.36	1143.24	1128.38	1074.97	1316.85	1169.62	2284.77	1362.26	1829.23	882.797	681.624	2213.57	346.477	3056.82	838.395	1288.11	1282.74	1543.52	0	2180.75	1546.62	1424.16	1435.3	2366.96	2524.5	724.758	1111.08	1795.7	2492.98	1853.87	2223.09	656.129	2283.71	1773.66	1073.3	1199.12	1899.37	0
P13716	ALAD	0	0	0	0	0	0	0	0	0	0	0	0	0	0	0	0	433.371	0	0	0	0	0	0	0	0	0	0	0	0	0	0	0	0	0	0	0	0	0	0	0	0	0	0	0	0	0	0	0
P13796	LCP1	0	0	0	1312.44	0	0	0	0	0	0	0	0	0	0	0	0	288.288	0	0	0	0	0	0	324.275	0	0	0	0	0	0	0	0	0	606.016	0	0	0	0	0	0	0	696.958	0	0	0	0	0	0
P13798	APEH	0	0	0	287.995	0	0	0	0	0	0	0	0	0	0	0	414.324	1151.38	0	0	0	0	0	0	323.362	0	0	0	0	0	0	387.639	0	0	884.221	0	0	0	0	0	0	0	0	284.458	0	0	0	0	0
P13928;Q5VT79	ANXA8;ANXA8L1	0	0	0	0	0	0	0	0	0	0	0	0	0	0	0	0	0	0	355.481	0	0	0	0	0	0	0	0	0	0	0	0	0	335.184	0	0	0	0	0	0	0	0	0	0	0	0	0	0	0
P13929	ENO3	0	0	0	0	0	0	0	0	0	0	0	0	0	0	0	0	0	0	0	0	0	0	0	0	0	680.434	0	0	0	0	0	0	0	0	0	0	0	0	0	0	0	0	0	0	0	0	0	0
P13995	MTHFD2	0	607.377	0	0	412.756	678.145	1277.26	0	0	0	1076.71	628.164	751.05	690.427	776.926	381.059	572.506	1673.37	820.631	488.769	652.815	1073.18	0	875.393	1515.22	0	957.534	1378.64	783.19	0	985.247	859.495	991.701	569.225	723.318	674.128	1551.39	1033.95	952.283	1338.47	879.361	1093.05	944.709	1329.76	944.546	1181.27	1230.38	0
P14314	PRKCSH	1818.14	1003.56	1303.83	1351.54	658.391	1836.21	1992.9	0	938.171	849.91	1587.86	0	681.193	1929.17	1977.99	1117.98	867.366	945.421	466.102	780.045	2051.44	1431.76	0	468.064	0	1438.98	1173.6	1496.52	0	0	671.704	1308.79	980.785	1377.82	1089.64	308.297	1187.95	0	646.176	0	655.489	982.186	0	1390.05	1551.19	667.266	1378.83	0
P14324	FDPS	0	0	0	0	0	129.116	173.951	0	0	0	0	0	179.648	513.138	0	0	166.567	163.766	0	0	0	270.028	0	0	0	219.446	0	0	0	0	0	0	0	190.591	0	0	0	0	0	0	0	0	0	0	0	109.812	0	0
P14384	CPM	0	0	0	0	0	0	0	0	0	0	0	0	0	0	0	0	0	0	0	0	0	0	0	0	0	0	0	0	0	0	0	0	0	0	0	0	0	0	0	0	0	0	0	0	0	0	0	0
P14406	COX7A2	0	477.897	561.632	584.603	816.12	304.932	1336.26	569.778	861.372	439.272	704.588	721.372	1122.82	289.253	590.219	853.335	652.023	536.691	542.008	427.133	1293.6	1229.37	464.075	390.934	1434.28	522.469	407.282	1244.13	798.282	605.922	654.893	727.404	485.804	956.569	0	340.931	861.897	565.256	673.293	634.485	1330.53	1205.3	732.649	740.227	1440.41	1430.71	0	0
P14618	PKM	3395.32	3478.85	3859.14	3969.13	2269.99	7269.33	1712.57	2724.39	3007.29	2946.1	2946.98	0	2563.04	3550.98	2724.24	4262.28	2323.98	1601.76	1932.67	1837.04	2058.72	2575.27	3910.63	2636.29	5537.98	4074.96	3021.5	3075.17	0	0	3846.87	1301.02	3827.4	3827.96	2396.98	2047.48	3185.06	1044.15	1493.1	2114.75	2563.6	2151.16	4018.6	2201.78	5588.66	3448.86	4006.76	1156.64
P14625	HSP90B1	8049.45	9017.95	8336.78	7641.41	9292.57	6187.82	12646.9	2282.58	9016.1	9552.97	8653.07	8183.75	7785.4	7013.92	9627.13	5726.57	5869.72	8288.07	6943.25	4898.87	9973.3	9922.93	3207.66	7593.98	6585.65	9764.06	11068.4	10170.5	7283.99	7841.11	4372.16	7860.16	7391.41	13582.7	9592.89	7743.24	9974.61	6844.09	10446.8	12580.2	8610.54	5122.6	10799.8	7696.32	9752.65	7817.44	9441.74	1008.23
P14652	HOXB2	0	0	0	0	0	0	0	0	0	0	0	0	0	0	0	0	33.1664	0	0	0	0	0	0	0	0	0	0	0	0	0	0	0	0	0	0	0	0	0	0	0	0	0	0	0	0	0	0	0
P14735	IDE	0	0	0	535.893	0	0	0	0	0	0	0	0	120.915	0	3019.48	0	442.015	0	2297.04	0	0	3295.13	0	0	0	0	0	0	0	0	0	0	0	0	0	875.583	0	0	0	2312.38	0	0	0	0	0	0	0	0
P14866	HNRNPL	858.318	1475.17	1152.69	771.277	1933.19	652.342	1381.23	1423.38	921.307	0	725.237	0	1515.78	1020.42	1228.12	1130.43	687.434	870.319	384.933	722.032	1942.02	877.761	998.171	1383.54	1916.26	2069.87	1290.35	1085.3	1205.53	1061.64	748.946	1219.46	1476.2	1132.18	728.193	1372.77	1012.03	2019.01	1614.33	1640.85	0	1263.43	910.108	1204.84	1816.59	1320.74	1428.64	0
P14923	JUP	4380.46	3247.69	6281.43	16745.7	3515.72	23305.3	2680.22	32234.8	4216.51	3561.85	1150.03	4304.83	3746.91	540.633	2263.43	14685.4	14407.5	1247.87	1614.68	7058.33	1328.67	3475.09	4005.21	4424.69	4142.07	6096.81	3533.2	3805.96	4354.41	2864.98	52268.2	10743.6	5556.21	3341.82	22075.6	7456.22	6187.49	4064.49	1405.23	2353	4125.9	3975.04	4035.99	4583.27	752.034	4541.9	2516.21	3218.4
P14923;P35222	CTNNB1;JUP	0	0	0	393.912	0	1657.16	0	573.516	0	0	0	0	0	0	0	854.852	1454.61	0	0	0	0	0	0	0	0	0	0	0	0	0	3912.32	320.456	0	0	2698.5	0	0	0	0	0	408.293	0	0	0	0	0	0	0
P14927	UQCRB	0	231.737	0	0	233.124	0	579.011	0	319.678	0	0	0	0	0	0	132.177	187.942	454.905	0	0	0	152.417	0	300.302	0	0	0	0	0	0	221.957	390.443	367.087	380.186	453.639	228.975	0	0	0	446.693	0	419.246	0	422.192	0	413.907	0	0
P15104	GLUL	0	0	0	0	0	0	0	0	0	0	0	0	0	0	0	0	0	0	0	0	0	0	0	0	0	0	0	0	0	0	0	0	0	0	646.626	0	779.36	0	0	0	0	0	0	0	0	0	0	0
P15259;P18669	PGAM1;PGAM2	0	0	0	0	0	318.08	0	0	0	0	0	0	334.04	0	0	0	0	0	0	0	0	271.801	0	0	0	0	0	0	0	0	83.9229	0	0	0	0	0	0	0	0	0	0	0	0	0	848.726	0	0	0
P15289	ARSA	0	0	542.762	484.787	325.101	0	0	169.35	0	0	0	0	0	0	0	175.089	403.386	0	199.6	0	0	0	0	141.166	0	591.252	0	0	0	0	504.316	0	492.171	776.02	0	0	0	0	0	0	0	0	0	0	0	0	0	0
P15311	EZR	0	0	0	0	0	0	0	0	0	0	0	0	0	0	0	0	0	0	0	0	0	0	0	0	0	0	0	0	0	0	0	0	0	0	0	0	0	0	0	0	0	0	0	0	0	0	0	0
P15311;P26038	EZR;MSN	0	0	0	0	0	652.332	0	325.561	0	0	394.448	0	0	582.313	453.216	203.492	151.831	224.985	0	0	0	0	0	0	0	0	0	0	0	0	444.41	0	0	256.524	0	0	0	0	0	380.723	0	504.545	0	0	442.484	0	0	0
P15880	RPS2	410.563	277.016	438.083	451.281	0	472.487	400.632	0	238.06	164.901	619.773	972.362	355.584	1426.83	528.535	559.5	405.986	234.447	0	260.816	859.651	1266.95	0	0	142.035	0	585.696	527.382	388.187	186.233	429.652	0	1165.23	0	0	527.524	368.502	189.052	715.859	0	815.562	166.476	534.211	326.29	1503.81	611.601	737.241	558.087
P15924	DSP	14664.5	12128.8	11983.6	47136.1	11602.4	55301.4	9329.66	75750.1	12338.5	9788.48	7031.46	10405.2	14819.9	8034.7	7017.92	45732.6	46850.1	11833.4	11702.8	15338.1	5787.97	8826.76	15738.4	14810.9	10592.8	19021.8	14821.1	12649.7	10670.7	13061	109448	16523.8	11522.2	9168.1	39555	25454.1	14407.5	10389.9	7799.02	7660.45	18636.5	9351.44	18393.1	16787.3	4518.94	10467.1	6804.11	24959.6
P16104	H2AX	9906.16	5209.63	3380.51	4686.94	8338.27	6834.81	4191.5	5512.47	8425.78	6681.05	4422.81	8516.69	8246.97	9355.19	5436.92	9315.29	4668.02	11695.8	3657.5	6614.55	11442.2	6681.28	9003.01	6625.26	8332.12	6116.7	11197.9	6461.69	6285.1	7174.39	3492.24	7329.8	5497.98	4420.49	5886.55	3590.7	4887.98	7374.6	7745.48	4310.65	6020.86	8613.06	6342.17	6557.48	9928.43	15259.3	12518.3	2218.85
P16104;Q8IUE6	H2AC21;H2AX	82584.6	75785.6	52166.2	53884.4	77118.4	52173.2	37070.5	33881.9	85382.9	54259.7	83361.3	86628.7	54829	205522	80668.3	67585.5	59622.2	183505	82281.9	132980	157084	123354	156664	111324	139777	104323	102805	143125	109164	115660	79229.3	128218	149406	84795.8	129617	75427.4	99373.4	125261	114829	112113	118215	126033	159227	92321.9	109387	95565.8	90016.6	32329.1
P16152	CBR1	0	0	0	0	0	0	0	0	0	0	0	0	0	0	0	0	0	0	0	0	0	0	0	0	0	0	0	0	0	0	0	0	0	0	699.436	0	0	0	0	0	0	0	0	0	0	0	0	0
P16278	GLB1	0	141.637	0	344.362	0	303.475	0	0	0	0	415.365	0	495.946	0	0	326.57	416.677	0	0	0	0	0	0	299.108	0	0	199.861	0	0	0	281.661	0	0	372.811	0	0	0	0	321.086	368.961	402.109	65.5658	375.332	0	0	0	0	0
P16403	H1-2	2502.53	1694.32	0	1537.61	1540.2	2105.52	855.534	1146.39	1416.19	2856.11	2094.03	0	2062.04	4536.7	1854.19	2114.22	1227.76	3432.94	1988.96	1902.31	2213.69	3331.4	1612.86	2280.51	0	4297	1101.19	0	1040.39	2144.41	1261.48	619.337	2753.7	560.209	1584.65	2058.97	979.554	1638.99	3069.08	0	1090.78	2285.84	911.219	1250.06	1303.97	587.088	1625.65	0
P16435	POR	0	0	0	0	0	0	287.715	0	0	0	0	0	0	0	0	393.629	406.426	400.854	430.203	490.458	0	390.933	0	394.296	0	0	0	0	0	0	0	228.55	0	476.773	0	261.384	0	295.98	0	417.975	0	231.521	0	0	58.2054	212.141	0	0
P16615	ATP2A2	0	0	0	189.203	0	0	224.481	0	0	0	0	0	0	0	0	0	0	0	0	0	0	0	0	0	0	0	0	0	0	0	0	0	0	0	0	0	0	0	0	0	0	0	0	0	142.259	259.556	0	0
P17050	NAGA	0	423.422	0	458.001	0	0	0	0	0	0	0	0	0	0	0	0	0	0	482.632	0	0	0	0	397.778	270.267	0	0	0	0	0	685.976	0	0	0	0	0	0	0	0	0	0	0	0	0	271.795	0	0	0
P17066	HSPA6	324.975	3010.06	0	898.19	1043.59	397.274	602.746	857.993	0	0	0	0	0	1050.68	1406.36	738.028	1086.46	1129.28	381.985	1095.4	1001.17	1847.42	1093.22	878.582	0	570.06	1480.32	634.781	0	0	791.668	0	1090.2	1138.48	0	1104.47	1011.46	0	690.244	976.534	515.707	629.532	0	956.048	976.187	484.51	1060.64	0
P17096	HMGA1	1008.56	1313.18	0	292.285	872.414	0	547.534	557.581	860.572	0	603.854	569.273	2314.85	696.497	382.221	809.582	185.731	0	766.602	312.8	1888.94	974.507	492.85	778.817	1008.91	927.861	1473.63	1198.87	1290.28	558.234	324.894	862.865	1361.23	701.496	907.277	885.097	640.211	1698.21	1156.6	708.269	1010.54	1682.16	1460.7	863.495	1281.49	1614.93	985.197	352.746
P17174	GOT1	0	0	0	0	0	351.54	0	732.464	0	0	0	0	0	0	0	0	423.41	0	0	0	0	0	0	533.912	0	0	0	0	0	0	0	0	489.392	381.29	0	0	0	0	0	0	0	964.615	364.672	0	0	0	0	0
P17661	DES	0	154.882	350.323	0	249.523	0	0	241.605	0	0	0	0	0	0	0	156.221	0	360.986	195.857	426.107	0	551.803	241.59	0	0	0	155.123	0	0	0	0	0	0	0	0	0	0	0	492.957	0	211.119	257.899	0	613.304	1611.63	256.927	695.521	498.664
P17844	DDX5	0	1060.14	729.366	0	741.707	610.358	1270.06	0	0	526.465	433.26	1316.44	1612.33	1309.52	1381.36	767.446	892.872	956.815	1312.48	1077.68	991.598	1204.01	0	450.429	1071.39	609.125	563.461	778.372	2483.42	0	445.674	1052	588.74	1274.97	1113.02	1138.18	1151.7	846.159	845.6	1008.17	827.852	801.85	521.966	1092.39	1195.25	1454.42	1252.94	0
P17844;Q92841	DDX17;DDX5	0	379.077	0	451.479	436.208	387.347	844.083	0	648.307	0	558.705	0	0	609.437	0	303.593	299.97	495.848	462.767	840.399	0	562.862	564.367	301.287	0	0	681.584	1156.99	593.437	0	348.215	0	847.311	527.869	770.64	530.853	0	686.948	499.887	1578.85	343.443	1457.53	683.294	738.403	520.458	477.645	0	0
P17858	PFKL	190.195	267.501	64.0646	160.497	80.5121	0	0	136.93	185.413	99.6881	0	0	0	0	0	0	49.381	0	245.406	0	0	0	0	0	0	0	0	0	0	0	0	0	0	0	0	0	252.998	0	0	0	0	0	204.989	0	1076.77	493.003	103.54	0
P17900	GM2A	0	0	0	309.25	0	0	0	0	0	0	0	0	0	0	0	0	0	0	148.412	0	0	0	0	0	0	0	204.475	0	0	0	0	0	264.785	310.335	0	0	0	0	0	0	0	0	0	0	0	0	0	0
P17931	LGALS3	558.438	0	0	546.882	413.166	0	0	0	0	0	0	0	0	0	0	0	410.174	0	0	0	0	0	0	0	0	0	0	0	0	0	595.387	0	0	0	0	0	0	0	0	0	0	0	0	0	0	0	0	0
P17980	PSMC3	0	0	0	0	0	201.666	0	0	0	0	0	0	0	0	0	0	110.554	370.747	0	0	0	0	0	0	0	0	0	0	0	0	0	0	0	247.469	0	0	0	0	0	0	0	0	0	0	0	0	0	0
P17987	TCP1	388.25	0	0	0	0	0	0	254.819	396.601	0	0	0	0	252.003	0	0	75.4992	0	0	289.402	0	400.238	0	96.9114	0	0	0	0	0	0	0	0	0	0	0	0	279.108	0	0	0	0	0	0	0	713.54	180.357	0	0
P18077	RPL35A	388.428	0	0	345.218	254.871	0	0	500.474	0	0	915.899	0	0	0	298.879	135.033	352.603	163.032	542.068	0	0	795.269	0	280.096	296.851	0	0	0	0	0	239.819	1144.92	0	0	222.95	0	0	755.968	885.339	311.025	0	313.345	682.171	0	676.706	221.958	955.674	0
P18124	RPL7	1267.04	1420.5	1032.75	1066.42	1412.54	1174.81	1624.09	565.279	1719.92	1453.02	1690.48	1067.45	820.611	2427.68	2120.77	856.559	1236.27	1030.35	1172.67	1085.4	1764.64	1609.93	1295.11	1547.59	1018.54	1227.54	1645.75	1769.58	3070.72	1706.48	1315.45	2051.42	1493.4	1790.65	1417.84	1716.57	2050.99	1752.71	1714.95	1911.92	1398.34	2385.84	1903.87	1997.53	1549.32	1254.63	1541.35	0
P18206	VCL	0	429.923	0	957.6	0	572.772	0	0	210.006	574.3	0	0	0	0	278.51	949.341	462.595	0	938.55	0	0	0	0	0	0	882.859	0	0	0	0	937.497	1505.05	1073.62	0	0	583.469	711.929	0	0	370.111	301.753	559.216	683.899	0	0	115.97	0	0
P18510	IL1RN	0	0	0	0	0	0	0	0	0	0	0	0	0	0	0	0	108.177	0	0	0	0	0	0	0	0	0	0	0	0	0	335.287	214.399	0	246.95	0	0	0	0	0	0	0	0	362.174	0	0	0	0	329.741
P18621	RPL17	0	0	0	163.422	0	0	0	0	0	368.902	0	0	0	0	0	0	147.725	0	0	0	0	0	0	0	0	0	0	0	0	0	0	0	0	0	402.474	0	0	0	0	0	0	0	0	0	1932.37	417.441	183.936	0
P18754	RCC1	0	0	297.738	0	391.724	0	223.034	0	31.7405	0	0	0	0	400.686	385.395	131.159	327.562	0	0	443.242	662.559	364.541	0	0	0	0	0	352.685	568.601	0	0	362.966	180.625	330.257	0	0	129.65	558.595	0	297.944	0	725.814	257.538	0	0	178.238	384.231	0
P18848	ATF4	0	1336.07	1272.56	1543.64	469.855	554.582	1071.05	0	925.786	1342.85	201.756	0	791.276	970.877	1100.26	0	348.614	777.888	1297.15	1636.49	0	492.053	1472.33	639.006	0	1774.72	292.611	2202.29	0	0	0	564.127	1033.86	1342.12	1940.27	973.403	2101.12	919.579	869.085	1647.27	1674.82	1604.52	0	0	786.47	261.86	961.667	0
P18859	ATP5PF	369.919	0	401.859	0	936.102	0	371.097	0	1241.63	0	0	0	821.443	0	0	504.956	252.799	784.709	515.352	928.999	0	0	0	417.469	0	0	515.888	0	0	580.225	434.263	575.242	286.448	380.185	0	0	0	234	720.424	60.3639	0	0	0	649.792	402.487	872.355	0	0
P19013	KRT4	0	0	193.534	0	0	0	0	0	0	0	0	0	0	0	92.8113	0	0	0	0	0	0	134.346	0	0	0	0	0	0	123.553	0	0	0	4.8544	0	0	72.3015	0	0	0	0	0	0	0	0	0	0	16.3313	0
P19013;Q86Y46	KRT4;KRT73	0	0	0	0	0	0	0	0	0	0	0	0	0	0	0	0	0	0	0	0	0	0	0	0	0	0	0	0	0	0	0	0	0	0	0	0	0	0	0	0	0	0	0	0	0	0	0	0
P19022	CDH2	0	0	0	267.495	0	0	168.982	0	0	0	0	0	0	0	0	0	0	0	0	0	0	0	0	0	0	0	0	0	0	0	0	0	0	0	0	0	0	0	0	0	0	0	0	0	0	105.205	0	0
P19338	NCL	678.468	1044.43	1748.13	1634.29	980.417	821.254	811.68	643.005	768.405	1549.45	1254.81	1501.7	1133.1	863.206	1076.28	561.273	339.277	1968.8	430.394	739.59	1435.42	717.915	1325.3	1281.38	1551.54	1348.03	654.64	2159.56	0	0	698.871	1896.78	374.878	1064.82	1770.96	1696.35	961.571	1218.4	904.582	1168.54	1103.77	1088.38	1270.24	2271.06	1674.89	1196.88	1313.82	1030.33
P19971	TYMP	1493.14	0	0	0	1073.19	0	0	0	0	0	0	0	0	0	0	1482.04	0	0	2607.87	0	0	0	0	0	0	0	0	0	0	0	0	0	0	0	0	0	0	0	0	0	0	0	0	0	0	0	0	0
P20073	ANXA7	0	0	0	0	0	144.332	0	297.634	0	0	0	0	0	0	0	0	124.515	0	0	0	0	0	0	0	0	0	0	0	0	0	180.395	0	0	0	0	0	174.365	0	110.076	0	365.577	0	0	0	0	0	0	0
P20290	BTF3	0	0	0	0	0	0	0	0	0	0	0	0	0	0	0	0	0	0	0	0	0	0	0	0	0	0	0	0	0	0	0	0	0	0	0	0	0	0	0	0	0	0	0	0	0	0	0	0
P20339	RAB5A	0	0	0	287.067	0	0	0	0	0	0	0	0	0	0	0	0	0	0	0	328.91	0	0	0	0	0	0	0	0	0	0	0	0	0	0	0	0	0	0	0	0	0	0	0	0	0	0	0	0
P20339;P51148	RAB5A;RAB5C	0	0	0	0	199.477	528.758	283.293	253.047	0	0	0	0	698.022	643.732	0	0	212.263	458.317	0	277.894	0	748.88	0	500.176	0	0	560.544	0	308.708	0	0	515.496	0	0	0	496.968	163.524	97.1577	0	0	0	360.241	0	542.073	305.335	399.316	178.842	0
P20340	RAB6A	0	0	0	0	0	0	0	0	0	0	0	0	0	393.099	0	0	0	172.864	0	0	0	0	0	384.978	138.671	244.484	0	0	0	0	94.0907	0	0	319.315	0	0	0	0	0	181.092	0	307.447	0	0	0	394.709	0	0
P20618	PSMB1	0	0	0	287.067	0	414.398	0	179.652	0	0	0	0	0	0	0	266.42	596.254	0	0	0	0	0	0	99.4447	0	0	0	0	0	0	0	0	0	0	0	0	0	0	0	0	0	0	0	0	0	0	0	0
P20674	COX5A	1563.36	1617.71	1444.5	1945.96	1748.42	1543.93	1841.35	559.399	1440.42	1410.86	1648.55	1210.04	1528.52	968.132	1480.42	1081.79	573.32	959.07	1537.67	523.89	1148.85	1680.96	0	1127.54	0	823.325	1235.15	2631.51	0	649.478	873.818	1276.3	1077.67	673.521	0	1029.83	706.818	1277.96	1460.16	1570.34	1379.72	842.65	1220.48	1740.63	1097.75	997.538	1164.79	0
P20700	LMNB1	4806.99	4039.6	3278.81	5060.89	3915.92	5504.32	2734.57	3713.67	6414.14	0	6547.93	8548.58	4721.86	8741.68	4583.75	4304.77	4227.85	6282.12	5297.38	6515.72	6116.7	4449.64	5133.43	7228.79	4434.25	5331.85	3567.55	6002.88	4420.49	4155.32	2675.34	4963.72	8084.48	3589.67	6184.22	6274.3	2700.83	9197.46	5761.35	4873.56	4727.37	4645.26	6067.71	5278.96	5052.88	4877.61	8257.61	0
P20700;Q03252	LMNB1;LMNB2	643.728	0	0	0	0	0	207.447	398.162	309.607	0	288.825	516.222	0	1417.35	706.648	516.141	375.583	492.808	0	0	0	405.315	415.212	421.969	1261.63	0	726.758	0	0	0	366.865	386.96	700.388	0	0	715.959	373.517	720.956	785.983	906.066	0	359.288	0	0	736.025	1549.72	0	0
P20930	FLG	4311.39	1974.5	0	3202.92	1682.44	5953.17	1660.76	3738.92	1293.24	1704.96	3258.63	0	4111.84	0	2231.33	2416.26	3394.44	2383.89	2966	2517.74	1160.63	4206.42	4701.16	2285.37	1337.55	4311.18	2113.46	0	0	1872.86	3123.34	1720.07	4671.37	2149.09	3321.26	1996.15	1870.86	2082.84	2172.42	3544.96	6310.94	2630.68	1298.17	1656.03	814.222	0	1104.42	6944.81
P20933	AGA	0	0	0	0	0	0	0	0	0	0	0	0	0	0	0	0	0	0	0	0	0	0	0	0	0	0	0	0	0	0	0	0	0	0	0	0	0	0	0	0	424.003	0	0	0	0	0	0	0
P21281	ATP6V1B2	0	0	0	0	0	0	0	0	0	0	0	0	0	0	0	0	347.037	0	0	0	0	349.135	0	0	0	0	0	0	0	0	131.566	0	179.919	167.591	0	0	0	0	244.208	0	324.269	0	0	0	0	0	0	0
P21333	FLNA	349.258	954.437	1065.02	803.865	438.908	729.929	0	406.053	456.886	0	0	827.846	491.574	220.389	579.85	0	519.101	385.448	0	391.129	0	757.546	330.411	0	831.581	809.417	0	0	0	0	292.472	586.646	476.247	515.371	0	367.175	775.474	0	0	0	0	853.946	0	0	348.105	111.009	0	0
P21796	VDAC1	1569.84	2312.61	1909.27	1429.73	1313.82	1920.88	1943.58	685.016	4024.67	2378.86	1348.66	1936.8	2772.38	1495.31	1828.7	3519.21	1194.85	2777.22	2802.69	2291.02	2203.95	2329.44	1292.08	1825.39	4019.77	2854.82	3085.98	1614.08	4078.66	3870.41	1573.13	2457.61	2223.34	2103.46	3555.61	2108	1879.58	2204.37	1792.67	1911.14	2098.9	2130.89	2429	2851.9	2390.87	3081.23	4001.26	0
P22079	LPO	0	0	0	0	0	0	0	0	0	0	0	0	0	0	0	0	0	0	0	0	0	0	0	0	0	0	0	0	0	0	0	0	0	0	0	0	0	0	0	0	0	0	0	0	0	0	0	0
P22087	FBL	779.182	0	0	725.984	580.229	199.359	923.231	0	526.399	0	345.639	0	0	831.236	696.038	879.881	418.745	547.064	475.166	447.126	1250.99	40.3825	0	278.566	0	587.928	301.492	1054.58	788.875	0	555.735	1532.24	528.315	303.43	554.504	1091.84	903.616	559.309	331.283	1307.16	170.773	401.9	0	1207.91	403.746	581.381	523.98	0
P22090;P62701	RPS4X;RPS4Y1	0	0	0	165.629	167.833	334.864	229.567	0	687.987	0	328.257	0	0	0	750.651	600.78	0	437.512	0	0	478.246	0	0	0	0	295.937	0	0	239.706	0	211.304	236.949	395.585	174.124	0	711.274	0	568.019	974.594	478.788	0	0	109.075	473.134	377.646	582.086	0	0
P22102	GART	0	0	0	0	0	0	0	0	0	0	0	0	0	0	0	0	0	0	0	0	0	0	0	0	0	0	0	0	0	0	0	0	0	0	0	0	0	0	0	0	0	0	0	0	303.023	281.827	0	0
P22304	IDS	0	0	0	0	0	0	0	0	0	0	0	0	0	0	0	267.392	631.189	0	0	0	0	0	0	0	0	0	0	0	0	0	250.539	0	246.249	0	0	0	0	0	0	0	0	86.2318	241.684	0	0	0	0	273.868
P22307	SCP2	336.768	397.673	0	336.651	316.04	0	308.144	0	198.2	0	314.625	0	274.273	65.9562	0	0	281.544	192.198	243.069	0	0	486.053	0	609.467	0	456.566	0	0	0	0	133.497	291.791	408.009	411.119	1069.42	669.472	0	295.579	439.443	0	371.711	341.609	0	310.998	0	258.021	0	0
P22314	UBA1	0	0	0	0	0	0	0	0	0	0	0	0	0	0	0	0	0	0	0	0	0	0	0	0	0	0	0	0	0	0	0	0	0	0	0	0	0	0	0	0	0	0	0	0	189.513	0	0	0
P22392	NME2	403.055	0	0	0	0	489.039	0	466.079	316.774	0	0	0	0	0	0	0	265.056	0	0	0	0	0	0	0	0	0	0	0	0	0	402.203	648.886	0	0	1555.23	0	0	0	0	172.89	0	695.731	0	0	350.4	0	0	479.624
P22570	FDXR	0	1217.35	0	0	0	135.084	2250.62	0	1153.91	0	0	0	0	525.995	1655.04	0	1123.2	1670.41	1317.55	583.489	0	2081.69	0	1556.37	1358.18	1774.27	0	819.335	2856.3	0	5440.13	2132.77	0	2341.09	497.971	1092.24	2768.86	327.422	545.75	1665.01	856.312	503.162	0	0	0	1190.2	2608.54	0
P22626	HNRNPA2B1	26915	17061.9	28180.5	29403.6	23364.9	29568.5	27320.9	13168.8	29499.8	2505.09	20004.7	24188.5	29760.4	38482.7	27470.8	23447.4	16606.1	22577.1	19606.5	24059.2	32904.8	25866.6	16799	18965.6	31437.5	17630	20175	32340.2	24372.7	16232.6	17365.4	23788.7	23910	17941.1	13923	27109.2	18776	31420.9	31515.9	25499	16400.8	17642.4	20924.5	24804.1	23856.1	23990.5	20993.9	2570.74
P22695	UQCRC2	774.403	338.729	0	794.096	698.338	0	681.283	375.54	1150.77	898.339	0	0	756.865	396.133	1100.14	661.364	933.996	635.479	736.227	0	854.493	342.409	0	648.689	0	1048.95	933.974	0	0	0	165.308	406.182	728.648	457.204	0	1019.93	787.141	731.626	606.7	671.263	206.999	1057.8	719.496	258.564	329.565	454.566	0	0
P22735	TGM1	1658.33	0	766.699	5124.81	0	3615.15	0	3634.76	1752.17	1627.06	0	0	1254.22	0	4205.18	6671.21	11597.5	1867.35	296.111	0	0	2570.6	1746.25	3583.61	0	927.093	1532.64	0	0	0	8725.64	3572.14	0	4957.32	3969.78	3447.38	1581.92	0	1384.85	0	0	0	5595.77	0	0	1506.28	1384.46	0
P23246	SFPQ	3368.91	4047.5	6099.95	5419.62	3748.31	4097.05	2960.38	1369.71	3581.88	2826.23	4763.29	5768.11	7490.62	5261.27	4961.07	3300.12	3891.74	6643.98	6543.65	2988.33	2740.7	4664.12	3001.79	3446.11	5329.51	2679.47	3905.43	4168.2	6432.28	3151	2610.97	5528.51	4230.69	3456.53	2243.21	6957.54	3218.35	7100.38	7245.46	4761.13	4785.73	5517.1	2643.67	5649.61	7545.66	4477.2	5772.33	0
P23246;Q15233	NONO;SFPQ	0	739.423	792.317	831.424	666.76	544.258	1310.65	0	646.62	0	733.557	645.926	1039.47	783.719	584.877	1270.68	636.663	1060.21	960.745	799.432	0	0	0	550.525	1765.17	0	1477.46	511.189	453.401	0	1049.77	519.918	1186.36	363.782	0	1340.34	0	1057.66	1096.8	1194.61	902.069	1849.3	447.952	1084.76	1451.64	845.803	995.91	0
P23280	CA6	0	0	0	942.573	0	0	0	0	0	0	0	0	1738.34	0	0	0	0	0	0	0	0	0	0	0	0	0	0	0	0	0	0	0	0	0	1167.38	0	1970.62	0	0	0	0	2568.24	0	0	0	0	0	1762.72
P23284	PPIB	5614.52	5084.99	5327.52	5453.36	4975.93	2530.51	4667.63	2193.39	2289.58	3949.17	5677.03	2678.22	4666.01	3134.37	3736.8	3679.55	1752.08	4755.35	5258.23	2503.16	2034.32	5106.66	3364.2	3120.57	2823.99	4978.63	3397.66	4548.02	2608.34	2893.63	1523.83	3211.82	3826.43	5944.63	7532.96	3049.99	3730.19	3129.4	4998.96	4981.84	2992.96	2242.04	3345.95	5070.09	3802.26	5228.71	4685.27	0
P23368	ME2	0	0	0	0	0	0	383.522	0	0	0	0	0	0	418.162	0	0	273.436	418.512	0	0	0	0	0	0	0	0	0	125.646	0	0	347.411	0	0	570.777	0	0	0	0	0	457.424	342.031	0	0	0	0	242.661	0	0
P23396	RPS3	4825.31	3450.62	1780.16	618.501	987.921	1080.32	1447.58	1558.77	944.822	1288.82	873.314	917.815	969.766	1441.62	1281.17	1885.9	937.642	1345.83	492.345	1050.57	0	1682.03	1373.87	137.266	0	2022.73	1449.17	1877.7	1676.94	854.046	742.405	1584.03	439.18	1076.78	808.959	1020.12	1062.44	1058.83	1366.61	822.849	1620.45	991.745	742.617	2683.97	1983.27	1672.18	879.305	1750.69
P23490	LORICRIN	0	0	0	664.167	0	660.331	0	0	0	0	0	0	0	0	0	837.462	2329.73	0	0	0	0	0	0	450.945	0	0	0	0	0	0	1249.71	0	0	932.001	0	0	0	0	0	0	0	0	0	0	0	0	0	0
P23526	AHCY	0	0	0	0	0	0	0	0	0	0	0	0	0	0	0	0	0	0	0	0	0	0	0	0	0	0	0	0	0	0	299.963	0	0	0	0	0	0	0	0	0	0	0	0	0	0	223.464	0	0
P23528	CFL1	859.61	963.434	864.457	658.591	1280.27	238.067	510.267	493.371	1039.76	853.176	289.702	310.348	489.164	788.023	898.394	0	178.146	372.3	854.244	641.843	768.439	390.064	740.642	544.137	1125.69	639.399	341.956	280.52	1109.52	478.352	291.573	254.333	0	200.214	0	625.286	975.227	605.326	561.626	854.659	666.66	338.88	0	483.148	1592.12	765.881	1108.36	882.299
P24534	EEF1B2	0	0	0	0	0	0	0	0	0	0	0	0	0	0	0	0	0	0	0	0	0	0	0	0	0	0	0	0	0	0	0	0	0	0	0	0	0	0	0	0	0	0	0	0	0	0	0	0
P24539	ATP5PB	0	0	0	0	0	0	907.036	0	404.072	0	520.61	0	698.023	919.429	152.645	458.488	228.478	335.492	503.666	951.823	593.422	385.241	597.016	0	614.115	0	0	389.154	0	0	281.467	0	154.056	959.942	0	596.568	0	462.526	0	0	481.951	478.251	0	0	745.991	417.747	577.312	0
P24752	ACAT1	0	0	0	0	0	402.034	836.014	0	1313.58	523.592	682.364	365.276	820.766	0	432.254	441.463	578.605	572.871	709.657	828.292	646.211	710.457	831.249	547.772	892.415	0	949.329	2488.12	833.505	0	500.323	1033.1	1308.17	1150.7	0	589.127	465.393	688.935	0	389.264	572.894	871.149	1447.48	1405.26	536.999	818.568	202.968	992.13
P25311	AZGP1	2224.63	1588.49	1427.56	3031.9	1077.39	1030.49	1530.88	3071.38	764.601	1680.19	1505.91	944.192	2556.5	681.318	1124.42	1319.8	2357.66	424.747	1526.94	1473.84	859.988	0	3425.3	2953.66	0	1575.42	2376.09	1132.31	0	1134.81	1153.17	844.904	1232.73	2379.29	962.268	1548.44	886.705	656.712	1140.4	1381.75	1183.11	2656.19	1603.83	1395.89	1441.09	837.512	1236	2038.9
P25398	RPS12	0	0	0	0	0	0	0	0	0	0	0	0	0	0	0	0	0	0	0	0	0	0	0	0	0	0	0	0	0	0	0	0	0	0	0	0	0	0	0	0	0	0	0	0	0	0	0	0
P25705	ATP5F1A	16126.9	15843.8	13956	14938.9	12080.6	13912.4	29166	8250.16	18542	14699.2	19719	20060.6	12496.2	13614.3	15352.7	11464.7	13274.2	23867.6	20521.5	18859.4	18769.7	23263.5	15573	20368.2	23400.5	13580	21346.4	17321.2	25092	15979.7	15631.5	18579.5	22025.3	24967.3	12594	20741.8	20342	17458.6	16831.8	20871.5	18872.2	19753.2	17940.2	16816.6	18546.4	17092.9	17021	25823.5
P25786	PSMA1	346.087	967.911	0	1270.17	482.904	960.088	395.56	1479	0	0	0	0	0	0	0	1194.1	2894	791.863	586.749	361.728	0	0	0	1458.19	0	1123.72	197.506	0	0	0	776.46	0	748.723	1091.41	0	1298.69	0	0	0	0	1081.64	1838.02	687.519	0	0	0	421.633	0
P25787	PSMA2	0	443.22	0	1082.16	0	1371.83	383.661	2262.82	455.508	603.821	0	0	926.137	0	265.081	1083.88	3209.27	0	123.584	0	0	0	0	999.846	0	1317.87	0	0	0	0	884.044	0	485.145	440.654	0	1170.08	0	0	0	614.729	325.126	1408.17	1772.44	0	2584.29	0	0	238.606
P25788	PSMA3	0	0	0	1029.53	0	0	0	532.155	0	0	0	0	0	0	0	0	792.087	0	0	0	0	0	0	0	0	0	0	0	0	0	0	0	0	322.265	0	0	0	0	0	0	230.142	0	0	0	0	0	0	0
P25789	PSMA4	0	0	0	1615.43	0	990.113	0	1974.91	500.966	576.246	0	0	0	794.728	486.762	1110.13	3617.24	439.074	826.485	632.976	0	0	0	1009.32	211.111	0	0	0	467.634	0	1541.02	0	775.663	972.767	0	533.244	848.591	380.265	597.216	467.481	933.586	580.525	986.684	0	616.448	568.659	0	0
P25815	S100P	0	0	0	492.301	0	0	0	0	0	0	0	0	0	0	0	0	0	0	0	0	0	0	0	0	0	0	0	0	0	0	0	0	0	0	0	0	0	0	0	0	0	0	0	0	0	0	0	0
P26006	ITGA3	2208.98	5971.99	3311.38	3564.01	5230.59	2651.27	2582.05	1413.6	1789.18	2644.96	4614.96	2113.21	2636.34	5075.75	2447.65	1291.11	2249.71	3335.85	1726.86	2544.34	2086.69	2763.72	2302.84	3050.36	4674.17	4964.02	3021.12	1403.57	1853.22	2763.49	1996.86	3594.67	2424.36	4043.21	1303.99	2259.08	3267.35	1911.84	4881.75	3041.93	2468.94	784.238	1102.92	2868.4	867.569	1678.86	3298.29	0
P26038	MSN	0	0	0	0	0	0	0	0	0	0	0	0	0	0	0	0	0	0	0	0	0	0	0	0	0	0	0	0	0	0	0	0	0	0	0	0	0	0	0	0	0	0	0	0	704.571	75.7184	0	0
P26373	RPL13	1999.94	785.976	1971.06	2093.51	1642.83	865.941	1997.56	0	1579.69	2329.42	2558.92	2536.5	1613.78	2321.97	1740.88	2283.22	1099.95	1166.13	1480.18	2095.58	3386.32	2016.04	1596.74	1514.51	1062.51	1773.89	1859.66	1798.79	1521.09	1807.42	1138.78	916.187	1882.16	1277.27	0	1301.13	1830.46	1761.06	2417.91	1887.28	2044.79	2096.44	1407.57	1915.41	2326.97	2351.46	1989.78	0
P26599	PTBP1	1533.26	1107.06	927.053	1975.78	1128.57	2783.49	1010.54	0	1872.95	0	2611.7	0	3283.29	1917.65	1480.35	1072.19	807.063	942.408	1211.35	2543.28	305.476	1609.28	1453.62	1505.72	1702.45	1527.15	1234.85	1512.31	1385.23	1164.75	1121.98	1386.92	1092.61	1340.62	0	1183.43	951.378	1766.96	1185.25	910.037	1994.1	552.363	1196.04	2188.15	1415.23	1703.69	2527.98	0
P26641	EEF1G	0	0	0	0	174.378	0	0	0	165.632	0	0	0	0	441.729	0	0	0	0	0	0	0	167.451	0	0	0	0	0	0	0	0	0	0	460.933	0	0	0	0	0	563.125	0	0	399.866	0	0	0	323.792	0	0
P27105	STOM	0	0	0	0	0	0	106.029	0	0	0	0	0	0	0	0	0	0	0	0	0	0	153.617	432.215	0	0	0	0	0	0	0	382.796	0	0	0	0	0	0	0	0	0	0	0	0	0	0	0	0	0
P27482	CALML3	1788.11	0	1082.49	0	1946.83	270.973	281.479	647.477	1181.2	0	0	0	231.589	0	0	0	581.344	0	823.909	948.323	1245.74	1089.98	0	0	0	1273.92	0	0	0	0	616.105	0	1906.11	408.954	0	0	0	0	0	0	1219.59	0	225.684	0	473.747	315.127	1272.95	2977.16
P27797	CALR	548.23	863.985	0	703.743	457.248	0	568.737	0	394.251	257.451	1029.72	955.787	937.462	191.883	581.586	600.834	107.384	869.751	529.728	876.035	0	534.525	1760.68	518.69	0	233.712	644.992	0	0	721.195	181.962	802.346	0	907.274	0	448.078	756.116	566.999	862.221	565.035	598.586	196.574	560.892	1403.69	627.065	790.738	309.109	1554.1
P27824	CANX	280.432	351.609	442.194	374.14	372.635	791.01	515.865	0	550.033	561.298	775.262	0	428.068	444.269	398.287	472.249	209.901	0	0	0	0	0	0	389.78	0	0	606.51	0	0	0	0	0	0	691.888	406.9	383.43	331.788	304.013	0	120.196	949.805	183.494	0	0	395.877	767.895	446.958	0
P28062	PSMB8	0	331.176	0	418.242	0	0	0	419.561	0	0	0	0	0	0	0	0	823.751	0	0	0	0	0	0	0	0	0	0	0	0	0	398.308	0	0	519.15	0	0	0	0	0	0	0	0	0	0	0	0	0	0
P28065	PSMB9	0	0	0	0	0	0	0	0	0	0	0	0	0	0	0	0	150.353	0	0	0	0	0	0	0	0	0	0	0	0	0	0	0	0	0	0	0	0	0	0	0	0	0	0	0	0	0	0	0
P28066	PSMA5	0	0	0	829.127	0	842.538	98.9318	905.35	591.791	0	0	0	0	0	462.607	504.883	1132.86	0	285.683	761.601	0	0	0	639.79	0	1030.67	780.704	0	0	0	739.863	0	213.577	553.547	0	0	0	0	0	0	0	0	531.702	0	809.844	270.845	0	0
P28070	PSMB4	0	0	0	1342.93	0	450.946	1402.61	389.233	0	0	0	0	0	0	0	0	1047.52	0	810.968	0	0	0	0	690.822	0	0	0	0	0	0	695.741	0	0	670.199	0	0	0	0	0	0	615.838	0	0	0	0	0	0	0
P28072	PSMB6	827.12	1895.59	0	2267.09	852.757	1969.73	514.259	2909.25	351.131	815.12	986.604	965.743	522.87	0	997.65	899.795	3897.35	1076.07	643.119	817.428	0	655.012	1341.35	2162.95	0	1497.4	891.913	728.707	922.693	1182.93	2042.88	409.985	1235.94	1092.22	1279.66	845.867	734.088	0	451.375	418.685	1376.44	652.835	1186.15	401.502	469.484	385.39	824.112	1129.11
P28074	PSMB5	0	0	0	2063.27	451.597	1410.62	0	1609.54	0	0	0	0	0	0	0	503.809	946.121	0	277.078	0	0	0	0	634.635	261.494	0	0	0	0	0	1145.03	0	0	604.295	0	661.107	0	0	0	0	0	600.986	921.535	0	512.157	0	0	0
P28331	NDUFS1	0	817.936	0	0	0	0	466.953	537.937	299.961	488.35	0	372.374	382.683	0	0	460.392	296.968	270.821	366.329	458.406	0	287.302	612.874	803.331	504.494	0	466.404	798.258	568.561	0	674.403	407.526	0	198.692	556.068	594.02	0	534.012	0	277.929	283.652	561.45	260.179	598.098	908.731	643.946	415.422	0
P28838	LAP3	0	0	0	0	0	0	0	0	0	0	0	0	0	0	0	0	0	0	0	0	0	0	0	0	0	0	0	0	0	0	0	0	0	0	0	0	0	173.79	0	0	0	0	0	0	0	0	0	0
P29218	IMPA1	0	0	0	0	0	169.694	0	0	0	0	0	0	0	0	0	0	316.184	0	0	0	0	0	0	0	0	0	0	0	0	0	346.607	0	0	0	0	0	0	0	0	0	0	0	0	0	0	0	0	0
P29401	TKT	687.01	566.918	0	919.342	0	93.1774	0	473.864	0	0	0	0	0	0	0	315.828	270.661	0	0	0	0	0	0	504.979	0	0	0	0	0	349.46	338.925	0	0	0	0	0	0	0	0	0	0	0	0	0	2306.18	381.911	0	0
P29508	SERPINB3	2105.14	921.887	0	2332.53	375.691	1130.6	331.996	822.802	1537.12	0	0	0	939.284	1055.06	0	1183.85	0	767.61	1871.94	1774.39	0	1360.42	3238.49	3752.46	692.082	3084.77	1075.67	652.69	1463.03	1349.75	0	0	1895.45	1756.78	328.471	828.135	1177.75	1755.14	1679.56	0	3670.5	2678.76	0	0	0	627.604	1049.39	660.202
P29508;P48594	SERPINB3;SERPINB4	4284.97	3188.33	180.614	3752.02	531.344	1665.61	704.36	0	1253.61	0	1100.9	1251.8	444.491	533.131	0	981.374	693.069	336.759	1620.3	1765.37	0	715.551	3160.43	2878.95	0	3474.18	1702.26	1428.02	2062.83	0	637.163	1648.95	2753.15	2457.68	1016.98	813.533	679.034	1534.19	0	1320.46	3447.07	2303.12	490.095	1775.98	0	1539.5	0	1407.85
P29692	EEF1D	0	0	0	0	0	0	0	0	0	595.027	390.199	0	0	511.377	0	0	0	0	0	0	0	0	0	0	0	0	0	0	0	0	0	0	0	570.82	0	0	0	0	0	158.925	0	0	0	0	461.824	0	757.217	0
P30040	ERP29	2361.82	1237.78	2055.92	1547.43	2480.65	1374.3	3291.19	1176.92	3153.59	2808.02	2300.72	1641.1	1864.7	2321.97	2488.82	2565.29	1131.33	3210.68	4012.62	1675.85	896.719	4401.44	1639.62	2292.61	2248.4	1510.48	3575.25	1530.88	0	1967.53	1918.92	2681.64	2238.13	3699.62	4613.52	1858.41	2905.27	2046.23	3844.22	2960.9	2922.93	694.495	1863.26	1763.76	2254.87	3068.18	2308.51	0
P30041	PRDX6	0	482.326	0	127.635	0	0	159.191	271.032	0	0	253.281	0	0	327.892	0	299.459	0	150.505	75.3087	0	0	0	0	0	0	0	317.798	0	413.888	0	247.095	0	0	513.298	605.9	196.148	447.37	385.814	0	0	0	233.488	0	0	654.832	338.458	0	0
P30048	PRDX3	1943.33	851.234	2752.89	2402.21	709.999	1930.14	1770.95	656.373	1888.81	1393.12	2154.31	1739.52	1769.45	912.439	1046.1	1405.33	900.504	3272.82	1502.1	2364.36	1742.25	1969.97	1241.64	2009.32	1891.12	1204.65	1207.52	2460.58	1320.27	422.751	1855.77	1759.71	1400.44	3067.29	468.086	2188.07	2258.69	1843.21	1290.67	740.727	961.091	2069.23	912.639	2439.99	2622.96	2658.69	2424.85	978.166
P30049	ATP5F1D	1149.37	0	600.629	809.147	609.983	0	928.915	0	575.73	0	0	307.3	0	1107.91	979.873	0	373.67	1027.57	589.63	846.449	460.48	678.534	328.952	680.3	289.977	363.844	582.803	0	325.048	0	507.04	641.013	480.613	488.755	0	565.276	611.744	0	0	566.405	0	579.932	0	0	292.42	511.62	699.263	0
P30050	RPL12	1027.03	1947.61	1264.66	1115.04	2309.5	1448.25	2207.5	668.96	1300.01	1737.21	1906.05	1713.74	1331.78	2659.32	1909.17	2594.78	1025.06	1095.83	1292.74	1828.19	1661.55	1212.06	482.47	829.727	0	1071.6	1091.07	1814.92	1641.52	1795.11	871.574	1304.08	804.271	1205.66	0	1842.08	1377.08	1294.59	1013.96	1887.92	1343.86	1616.67	872.999	1542.57	1649.94	1185.82	609.261	0
P30086	PEBP1	0	0	0	0	656.65	0	243.549	0	0	0	0	0	0	0	0	315.463	478.855	0	0	0	0	566.301	0	0	0	0	0	0	0	0	175.963	0	0	0	0	0	0	0	0	0	0	0	0	0	870.876	0	0	1035.57
P30101	PDIA3	8678.89	9501.68	10971.8	10054.8	10731.6	8267.86	9159.79	4939.32	9212.65	11409.1	9060.54	8223.26	7400.3	11202	10328.5	7667.98	6279.79	10289.7	9052.76	4328.06	7594.45	12060.6	8694.56	11464.5	6634.12	8429.21	11129.4	8635.85	3345.6	8096.1	4975.94	7093.54	7077.11	11893.8	10876.4	6826.92	11052.5	6738.81	7747.73	10616	6246.12	4117.69	4876.06	7855.92	11448.9	7333.71	8853.77	7275.83
P30405	PPIF	0	0	0	0	0	0	241.047	0	69.0504	0	0	0	0	0	0	0	0	0	0	0	0	81.6092	0	266.826	0	0	0	0	0	0	0	0	0	114.754	0	0	0	0	0	324.624	110.242	389.227	198.542	0	0	43.0033	0	0
P30520	ADSS2	0	0	0	0	0	0	0	0	0	0	0	0	0	0	0	0	0	0	0	0	0	0	0	0	0	0	0	0	0	0	0	0	0	0	0	0	0	0	0	0	0	0	0	0	498.486	158.191	0	0
P30837	ALDH1B1	0	0	0	0	392.007	222.814	837.839	0	0	233.918	272.061	0	236.248	284.061	457.525	0	340.835	470.914	269.949	1009.32	0	0	450.453	290.247	498.618	0	648.336	0	0	0	498.946	434.695	472.155	817.696	0	271.935	648.294	0	0	369.393	0	761.487	124.511	0	1466.98	436.002	678.834	0
P30838	ALDH3A1	0	0	0	0	0	0	0	0	0	0	0	0	0	0	0	0	0	0	0	0	0	0	0	0	0	0	0	0	0	0	0	0	0	0	0	0	0	0	0	0	0	0	0	0	0	0	0	0
P31025	LCN1	2057.25	1622.17	885.254	925.138	927.692	1191.55	828.344	2647.69	695.619	964.625	1035.58	1006.97	1442.68	981.427	570.281	818.876	479.804	1164.56	1100.82	680.64	980.934	1076.52	1131.84	2433.93	1024.47	1577.37	540.566	2223.23	1551.03	967.608	750.313	3143	488.647	1616.53	1156.87	1704.48	1024.33	1547.69	1625.45	2874.67	932.811	1024.82	1522.59	1256.15	1207.47	612.029	870.677	1625.94
P31040	SDHA	0	165.183	0	0	461.288	188.371	423.971	0	0	432.361	350.053	560.068	445.876	0	449.991	164.643	171.275	670.818	0	588.663	0	297.534	0	424.053	0	197.989	361.261	0	0	0	0	0	466.573	108.147	0	483.648	385.165	0	0	290.762	0	122.978	0	0	0	252.92	483.909	0
P31151	S100A7	1938.68	1165.4	615.65	1150.83	510.288	0	0	976.076	162.437	0	1026.7	511.664	744.11	545.8	0	507.84	882.753	2540.16	816.468	1091.44	858.04	0	832.321	1190	0	1544.84	1092.24	427.526	1008.94	0	954.445	0	1035.29	679.07	0	754.66	0	994.582	0	481.994	1346.92	2780.81	676.148	0	0	0	610.926	0
P31151;Q86SG5	S100A7;S100A7A	738.217	138.69	0	0	0	0	0	0	0	0	0	0	0	0	0	0	0	0	0	0	0	0	0	0	0	0	0	0	0	0	0	0	0	0	0	0	0	0	0	0	0	0	0	0	0	252.967	0	0
P31153	MAT2A	0	219.901	0	0	0	0	0	0	0	0	0	0	0	0	0	0	0	0	0	0	0	0	0	0	0	0	0	0	0	0	0	0	0	0	0	0	0	0	0	0	0	0	75.5909	0	330.792	393.143	0	0
P31327	CPS1	0	0	242.305	0	0	535.401	0	261.41	0	0	0	0	258.359	0	173.823	0	0	252.344	348.584	0	137.69	0	0	0	0	0	0	0	0	251.413	0	119.251	0	0	0	0	0	0	0	0	323.96	140.85	0	0	604.048	0	164.196	0
P31930	UQCRC1	674.971	436.327	0	755.329	0	424.47	776.137	0	329.612	0	0	0	0	0	539.032	1009.63	0	1367.5	552.193	519.051	403.057	274.88	0	521.107	607.315	0	727.67	0	0	0	205.885	868.721	795.769	759.619	0	1536.74	444.086	157.293	409.034	792.419	828.699	649.49	537.365	1127.94	474.937	696.731	1245.25	0
P31942	HNRNPH3	1365.48	623.601	1539.57	1790.97	1579.2	788.125	1012.7	313.375	1398.71	0	1067.5	914.15	1175.33	1283.73	1890.86	1247.87	779.985	1196.4	565.284	2255.06	1227.99	686.223	684.853	1086.14	935.169	730.281	1990.42	1505.68	1624.15	0	1209.32	1602.74	1528.35	998.264	729.642	917.968	1799.77	2190.01	1559.35	1300.58	1598.25	944.49	1681.48	964.18	1306.81	2174.96	601.309	0
P31943	HNRNPH1	0	0	732.376	323.603	329.258	236.097	565.759	0	56.2634	0	584.102	0	0	0	534.866	0	392.099	164.903	0	0	0	0	415.113	0	581.573	385.874	379.572	0	0	0	212.308	0	0	581.754	0	151.966	0	745.789	0	301.82	0	550.714	381.614	246.713	292.613	599.743	989.905	0
P31943;P55795	HNRNPH1;HNRNPH2	1090.12	1049.26	824.411	933.177	1136.35	655.563	503.413	453.108	1010.02	212.907	1208.5	1547.51	1775.43	1137.33	815.305	928.339	317.308	1179.76	834.638	1629.03	1196.07	451.797	271.524	1205.49	557.964	638.962	721.643	1000.92	873.308	878.825	570.658	888.913	845.203	516.951	1078.44	983.443	1094.69	449.151	602.661	1179.2	193.743	700.984	1234.5	1145.39	976.099	1108.78	842.471	0
P31944	CASP14	3312.71	2945.59	2573.29	10516.4	1961.07	3881.47	2908.74	3902.16	2728.48	3834.49	2497.19	1166	1920.89	3202.2	2079.6	2885.15	11806.6	1402.57	4066.75	3350.09	0	1271.91	7109.13	3033.38	1791.14	7073.05	1672.25	0	2802.72	1395.09	3244.37	2264.81	3088.94	2491.52	2953	1433.32	1484.41	2075.98	2586.39	913.125	3633.94	4001.16	4111.97	2536.64	1989.22	1601.76	1998.63	11291.9
P31947	SFN	0	0	0	0	284.097	0	0	0	0	0	0	0	0	0	252.426	0	6429.63	0	0	0	0	0	0	386.336	0	0	0	0	0	0	0	0	0	0	0	0	0	0	0	0	0	0	4144.73	0	0	0	0	0
P31947;P61981;P62258;P63104	SFN;YWHAE;YWHAG;YWHAZ	0	72.9542	0	0	223.511	0	0	0	0	0	0	0	0	0	0	0	0	403.728	0	0	0	0	0	0	0	0	0	0	0	0	0	0	0	0	0	0	0	0	0	0	0	0	140.525	0	0	247.269	0	0
P31947;P63104	SFN;YWHAZ	0	0	0	0	0	0	0	0	0	0	0	0	0	0	0	0	0	0	0	0	0	0	0	0	0	0	0	0	0	0	0	0	0	0	0	0	0	0	0	131.459	0	0	0	0	0	0	0	0
P31949	S100A11	0	0	0	428.296	0	0	0	0	0	0	0	0	0	0	0	0	0	0	1034.88	0	0	0	0	85.5849	0	647.745	0	0	0	0	563.399	0	546.513	0	491.627	0	0	0	0	0	317.218	201.052	0	0	0	262.019	0	648.326
P32119	PRDX2	2713.6	2265.15	1394.57	4486.38	2665.8	3947.52	961.123	7157.42	2751.33	1291.3	0	0	2057.22	2375.73	1069.56	7549.34	9700.14	1777.2	1597.31	3096.82	0	1651.89	1290.01	3538.61	0	2599.96	1097.79	0	2937.98	2765.39	10228.2	2203.73	1783.22	1662.83	3219.61	2228.7	1239.21	1825.04	1734.84	1550.11	1779.66	2014.45	3355.36	1323.27	1155.06	916.38	2159.38	4225.3
P32119;Q06830	PRDX1;PRDX2	1512.83	1469.11	886.712	4287.73	1294.2	3644.74	924.431	5003.98	657.259	1485.06	1722.67	731.729	1941.85	1664.74	626.452	5848.83	8581.2	700.554	2381.61	1539.84	1006.67	1177.33	2189.06	2906.53	834.859	2917.6	2139.93	1931.81	777.762	1828.64	16135.3	3227.76	1556.21	921.027	3893.27	1875.95	1223.34	1521.69	2716.7	1860.55	3749.62	2495.81	5748.69	1660.97	565.564	1003.67	323.169	4598.58
P32320	CDA	0	0	0	1163.93	0	450.059	0	0	0	0	0	0	0	0	0	710.45	546.137	0	0	0	0	0	0	0	0	0	0	0	0	0	299.16	0	344.219	0	0	285.449	0	0	0	0	0	0	220.459	0	0	0	0	0
P32322	PYCR1	125.633	0	0	0	778.682	213.962	845.739	0	0	95.2897	117.102	0	0	510.5	228.356	215.819	669.955	465.141	149.581	374.554	215.92	276.029	0	355.44	256.117	0	208	0	0	268.967	144.754	283.452	247.934	106.77	178.54	0	77.1334	0	276.081	150.239	0	609.718	420.29	90.3452	305.336	206.57	166.29	0
P32969	RPL9	833.31	251.836	0	377.996	203.831	0	313.03	0	0	0	614.427	0	0	734.051	0	0	167.339	0	817.716	240.763	0	0	216.29	0	0	0	0	0	0	0	0	355.985	0	466.84	0	0	403.6	294.98	257.793	0	0	246.923	607.647	224.099	1166.49	299.182	1215.01	0
P33778	H2BC3	0	0	0	461.916	867.606	271.756	0	0	1038.31	675.823	0	0	444.321	1493.25	838.933	737.298	640.476	287.728	0	0	1631.56	945.701	609.454	1537.94	0	606.792	0	0	573.954	0	1248.11	533.558	962.852	0	0	469.245	0	1144	568.498	547.3	994.996	1385.07	1334.36	564.659	416.366	373.975	1065.2	0
P34897	SHMT2	5113.57	3992.61	3893.82	2713.32	2017.39	2286.04	5604.06	1263.37	2720.81	3396.4	2933.46	2439.82	3238.48	1645.03	2701.9	1341.94	2219.73	3541.95	2472.43	3136.33	3794.76	2116.57	0	2313.63	1642.77	4020.51	2735.5	3093.17	5979.89	2433.74	1182.99	2529.64	3879.82	4114.89	3738.35	2693.84	4253.15	3170.74	2979.56	3320.2	3862.13	4455.27	1517.72	4514.83	4392.93	4496.2	5394.11	0
P35030	PRSS3	10628.7	8325.4	20340.3	14917.9	10145.3	10028.3	7972.55	4057.93	7915.3	8569.14	17119	9535.55	6185.36	13959.5	13343.2	9462.04	8068.45	18705.6	2308.15	27218.2	19729.9	5116.57	19585.7	10152	15507	31229.8	14823	15990.3	27191.2	0	12670.3	17514.3	22739.1	26032.3	33520.8	10219.5	24374.4	20598.6	23159.7	18609.5	24140.5	24680.2	26207.9	22786.2	13383	7536.99	12342.5	11586.3
P35052	GPC1	0	199.475	0	0	238.833	500.621	0	0	432.715	0	293.809	0	0	412.277	0	0	0	378.415	243.355	0	0	0	0	0	275.453	0	439.875	0	0	0	358.041	0	0	283.467	981.155	268.445	0	0	0	0	577.665	231.293	0	0	0	179.702	584.143	0
P35222	CTNNB1	0	0	0	292.014	0	0	358.522	465.888	0	0	376.005	0	0	370.318	623.678	228.217	134.142	0	189.723	0	0	0	446.976	0	0	0	219.337	0	0	0	242.27	117.491	241.406	414.963	0	239.632	615.698	0	365.589	225.459	360.917	0	100.293	0	0	415.013	0	0
P35232	PHB	9325.07	8309.97	13404.8	7108.58	9191.17	10601.8	13817.7	4965.41	12589.1	11701.6	14044.4	9128.45	12177.2	13675.3	8950.64	9068.53	8186.34	15166	15367.8	11157.2	13907.7	11887.9	9123.89	16405	11621.1	8521.86	12511.2	11371.5	15337.8	14138.2	9956.82	11417.2	9016.36	11021.3	11591.8	16646.9	10085.5	11644.4	11812.7	10029.4	9934.08	15396.2	10695.3	12778.4	10063.2	16210.9	14883.6	0
P35268	RPL22	1103.98	405.867	0	1126.69	666.353	617.953	1248.51	0	794.791	699.702	2113.47	0	718.835	1795.35	1203.21	819.368	334.494	472.253	726.351	1533.65	983.337	1481.8	1218.69	501.593	838.682	193.001	502.956	2093.09	0	1537.88	835.342	1202.12	1287.8	775.005	786.314	1489.99	2957.34	860.988	786.758	1795.24	1208.12	466.513	427.79	1399.81	2348.51	690.603	936.61	0
P35527	KRT9	338721	373380	329574	1.78052e+06	447127	4.80319e+06	185507	1.27145e+06	285636	224781	271828	361109	360262	114340	159438	1.90873e+06	141156	255471	280065	523982	127685	266313	538061	162771	294298	648874	234041	172467	199895	305703	3.81474e+06	373856	423210	191653	182322	150433	293879	429045	279735	270772	605635	198285	131455	275806	139797	276604	95786.8	105131
P35579	MYH9	0	0	1171.18	1306.24	1406.8	1162.56	906.214	543.364	2257.04	332.6	1191.82	3487.49	1331.7	924.221	1177.68	589.763	938.766	767.616	105.337	1183.22	805.766	2279.04	0	980.478	830.937	676.488	2294.18	1181.56	3251.16	0	684.333	1048.4	571.336	1165.72	0	960.857	0	375.846	1177	1132.9	1492.86	982.217	0	2400.75	1195.89	613.47	453.807	0
P35579;P35580;Q7Z406	MYH10;MYH14;MYH9	0	0	0	0	0	0	0	0	154.724	0	0	0	0	0	0	0	229.215	0	0	0	0	370.84	0	0	0	0	0	0	0	0	0	0	0	0	0	0	0	0	0	0	0	0	0	0	0	0	0	0
P35579;Q7Z406	MYH14;MYH9	0	0	620.624	0	0	189.798	0	0	850.905	392.611	0	348.591	70.089	0	0	0	300.596	331.311	237.71	0	0	1198.54	0	414.654	0	0	546.551	0	1030.91	0	223.593	181.798	185.77	452.879	0	0	162.42	0	0	0	0	599.965	0	0	0	295.498	511.543	0
P35580	MYH10	0	0	0	0	0	0	0	0	0	0	0	0	0	474.382	0	263.971	76.7775	0	175.722	0	0	0	0	0	0	0	431.121	0	287.784	0	0	0	0	0	0	0	0	0	0	0	0	0	0	0	0	430.867	0	0
P35606	COPB2	377.142	0	0	0	0	521.724	0	0	0	0	0	0	0	0	0	308.668	510.717	0	0	0	0	0	0	0	0	0	0	0	0	0	760.521	0	0	0	0	0	0	0	0	0	0	440.343	0	0	0	0	0	0
P35613	BSG	0	1122.41	485.314	0	1495.3	897.615	1446.77	0	0	0	536.64	772.716	699.361	1701.28	921.251	0	482.319	730.35	0	198.38	1013.61	660.039	761.781	341.311	0	595.634	1008.71	0	824.026	0	404.758	662.287	0	844.694	0	383.913	961.552	0	686.088	0	0	365.745	0	1451.63	565.409	602.359	742.522	0
P35637	FUS	0	0	0	0	0	0	0	0	0	0	0	0	0	0	0	0	0	0	0	0	0	0	0	0	0	0	0	0	0	0	0	0	0	0	0	0	0	0	0	0	0	0	0	0	0	0	0	0
P35754	GLRX	0	0	0	1249.86	0	321.107	0	759.819	0	0	0	0	0	0	0	297.218	365.249	0	0	0	0	0	0	0	0	235.884	0	0	0	0	536.07	0	0	0	0	331.437	0	0	0	0	0	198.932	353.057	0	0	0	0	0
P35908	KRT2	89647.7	439547	90490.4	160239	160214	109693	83858.2	1.85923e+06	267719	311025	144144	98199.2	190907	54012.3	428277	1.52699e+06	1.48846e+06	136318	93457.5	273490	75635.4	60757.4	280564	224724	121387	155629	165451	86826.3	56768.5	329597	1.36622e+06	157501	103824	342504	589938	42498	239261	48008	227683	122711	162904	121518	946728	206341	65446.4	66064	66006	40341.4
P35998	PSMC2	0	0	0	0	0	0	0	0	0	0	0	0	0	0	0	0	0	0	0	0	0	0	0	0	0	0	0	0	0	0	0	0	0	0	0	0	0	0	0	0	0	0	0	0	0	0	0	0
P36222	CHI3L1	0	0	0	0	0	0	0	0	0	0	0	0	0	0	0	0	136.542	0	0	0	0	0	0	0	0	0	0	0	0	0	0	0	0	0	0	0	0	0	0	0	0	0	0	0	0	0	0	0
P36542	ATP5F1C	1167.18	1080.96	772.557	584.07	853.666	561.239	856.879	342.959	580.931	1034.73	597.82	459.174	739.71	0	0	724.49	716.333	1100.12	615.648	1079.37	1483.28	727.325	508.254	865.959	992.768	783.313	962.185	1370.74	1882.33	0	0	815.872	873.918	956.309	395.53	958.561	845.695	624.567	511.499	1429.19	834.841	619.547	875.678	959.006	2797.9	991.604	0	0
P36578	RPL4	97.3462	1442.32	2452.49	1086.34	1035.21	423.751	820.286	803.877	971.938	561.888	1676.58	959.339	1345.31	1333.25	1014	1440.93	514.996	453.87	991.684	581.88	991.043	939.845	0	696.724	847.108	974.522	675.304	1016.25	1599.38	897.059	646.853	2236.07	553.475	1156.12	723.199	703.591	1544.99	1251.29	1251.91	1014.39	663.538	1666.02	1641.96	1014.02	1024.42	1353.55	1403.7	0
P36776	LONP1	0	0	0	0	279.99	0	166.496	132.549	0	0	76.187	0	0	91.0198	39.0771	0	188.679	171.727	0	0	444.709	322.835	195.896	216.612	202.347	301.924	205.651	0	0	0	455.978	145.895	93.8782	274.412	0	147.858	172.78	0	0	0	0	108.694	0	0	0	206.57	0	0
P36952	SERPINB5	0	0	0	0	0	0	0	0	0	0	0	0	0	0	0	0	0	0	0	0	0	0	0	0	0	0	0	0	0	0	0	0	0	0	0	0	0	0	0	0	0	0	0	0	0	0	0	0
P37108	SRP14	0	360.481	0	0	0	343.079	0	100.781	0	0	330.145	181.254	160.449	142.466	67.1637	0	0	0	223.203	0	214.49	0	152.364	0	0	0	0	228.606	0	0	0	104.211	0	261.441	0	0	0	0	0	0	0	131.468	0	0	973.838	182.765	164.723	0
P37837	TALDO1	0	103.405	0	221.296	0	0	0	0	0	0	0	0	144.415	0	0	1850.01	362.881	0	0	0	0	0	0	73.6253	131.793	62.4448	491.653	0	0	0	0	0	0	0	0	0	0	0	5327.26	0	0	0	91.8414	0	8101.97	0	0	0
P38117	ETFB	0	420.646	0	587.061	0	549.812	621.899	0	475.559	806.587	843.075	0	225.792	885.634	380.623	0	1410.9	731.274	330.432	282.363	1545.57	1018.03	699.484	1102.65	0	1124.2	437.042	539.638	776.503	0	548.127	1514.38	553.099	1398.38	644.564	338.964	1082.82	0	1005.76	953.345	1035.67	628.096	1157.75	711.495	1260.3	650.33	0	353.153
P38159	RBMX	2109.35	1502.06	1321.71	1418	1524.39	591.209	1208.99	0	2126.08	0	1271.09	1583.36	777.514	2249.14	2463.79	2171.61	742.446	1094.62	1406.12	969.996	1412.9	1126.54	1698.89	834.677	2215.2	1746.99	2179.26	1623.91	802.363	0	1584.23	1464.93	1360.53	1863.9	1877.72	981.114	1907.22	1435.91	1471.32	1347.21	958.044	979.086	1843.08	1807.17	1122.21	1750.35	1950.16	0
P38606	ATP6V1A	0	0	0	0	0	0	0	0	0	0	0	0	0	0	0	380.482	0	0	0	0	0	0	0	0	0	0	0	0	0	0	0	0	0	0	0	0	0	0	0	0	0	0	0	0	0	269.313	0	0
P38646	HSPA9	9113.44	10836.6	10961.3	9939.1	8721.82	12922.6	15781.3	6931.78	10405.7	15548.9	8905.42	13961.1	11238.7	10454	13315.6	7675.44	6108.27	14102.8	14655.9	9091.17	14208.3	15039.7	6458.44	13548.7	13330.1	7380.82	12674.3	15482.2	13580.6	11046.6	7139.15	9698.56	10562.4	12027.8	5622.18	13932.4	7790.99	9724.15	10546	15150.7	11783.2	16608.5	11690.9	10921.7	10566.7	16392.4	11339	0
P38919	EIF4A3	311.037	0	0	826.293	0	670.898	343.487	0	1710.17	0	875.806	494.149	753.34	1517.41	1272.37	1188.35	193.895	459.142	0	569.523	1232.32	357.72	0	604.816	1274.48	0	653.489	886.516	1291.48	1065.43	338.711	723.874	669.206	720.307	0	541.166	403.843	936.351	886.202	676.407	267.416	1257.01	770.226	391.776	409.125	634.998	721.737	0
P39019	RPS19	0	0	0	0	514.531	581.154	0	0	0	0	539.977	0	0	656.937	0	212.578	365.758	378.275	351.253	0	0	661.329	0	0	0	0	0	0	0	733.638	0	521.626	510.918	209.047	333.206	725.429	836.975	241.412	606.415	0	228.952	377.891	672.952	0	312.985	178.605	677.685	0
P39023	RPL3	1411.85	1041.08	562.556	934.897	1337.57	406.669	1239.4	0	862.198	222.8	1265.39	557.544	460.867	714.909	534.55	749.803	678.383	624.414	1214.35	879.337	479.021	782.587	336.124	789.288	849.607	0	1018.72	924.517	0	0	636.06	1158.46	796.07	823.74	0	1059.39	277.381	1318.26	1809.62	999.236	1624.61	1181.05	794.781	0	1401.25	614.028	1558.14	0
P39656	DDOST	2642.53	3235.12	4825.28	2750.89	1983.6	2036.8	3359.67	1625.07	3866.62	3812.8	4132.56	2943.81	5424.02	3108.77	3732.49	3790.42	2975.94	3298.47	3704.59	2225.78	3309.9	3154.8	3387.6	3283.02	2662.73	3793.27	4609.27	3386.15	2747.04	4029.9	1559.98	3058.25	2451.64	4196.09	1611.38	4257.11	3279.98	2670.26	2826.04	3276.7	3108.75	3016.31	2946.35	4344.24	5008.57	4533.79	4192.11	1606.88
P39687;Q92688	ANP32A;ANP32B	0	0	0	0	0	277.907	0	950.848	0	0	502.272	0	0	0	0	0	0	0	0	0	0	0	122.824	0	0	0	0	0	0	0	0	0	0	150.678	0	0	254.542	0	0	0	187.975	0	0	0	588.698	840.103	0	415.213
P40121	CAPG	0	0	0	0	0	0	0	0	0	0	0	0	0	0	0	0	0	0	0	0	0	0	0	0	0	0	236.205	0	0	0	0	0	0	0	0	0	0	0	0	0	0	199.79	0	0	0	0	0	0
P40227	CCT6A	0	0	0	0	0	0	0	0	0	0	0	0	0	0	0	0	145.757	0	0	0	0	0	0	0	0	0	0	0	0	0	0	0	0	220.493	0	0	0	0	0	0	0	0	0	0	394.33	79.4155	0	0
P40429	RPL13A	0	0	0	0	445.822	201.666	585.639	106.258	219.938	615.718	804.197	0	0	344.291	848.705	202.396	92.8653	0	481.464	742.397	677.789	252.028	0	0	0	0	209.175	0	0	0	319.265	444.632	211.827	212.544	0	0	0	132.737	0	0	0	0	366.142	576.823	464.944	683.447	208.649	0
P40925	MDH1	0	0	0	202.251	365.309	523.84	0	305.63	0	0	0	0	0	0	0	0	119.398	0	0	0	0	0	0	0	0	0	0	0	0	0	0	0	492.259	0	0	0	0	0	0	0	0	0	0	0	0	226.536	658.892	0
P40926	MDH2	5103.22	3950.37	3256.94	4594.39	2754.92	5574.36	4576.62	3236.4	4153.57	3625.21	4704.74	5883.09	4930	3827.16	2967.84	1774.73	4146.81	6271.57	3000.58	3885.49	4524.85	5119.76	3229.76	4418.33	2732.3	2908.88	3845.13	5352.72	6176.34	1841.66	4797.81	3164.29	2422.85	3608.4	3650.75	5384.5	3111.22	3406.05	3826.1	4836.18	3252.22	4612.43	2711.54	4795.73	5897.44	5350.88	4290.95	3904.88
P40939	HADHA	1468.46	971.019	4570.36	2681.2	2269.24	1638.52	2542.34	948.56	2128.06	702.545	2055.02	0	1499.91	770.472	1508.33	1147.11	943.886	2010.31	1389.89	2112.47	3012.61	1569.64	1621.08	1662.06	1703.66	3076.02	2392.35	2186.82	2331.78	1044.72	1298.91	2030.14	1393.83	2052.18	1105.68	1350.2	2249.46	1766.79	2380.3	2514.51	2138.7	2204.41	1463.36	791.999	1859.77	1984.39	1563.33	0
P41252	IARS1	0	0	0	0	0	0	0	0	0	0	0	0	0	0	0	0	0	0	0	0	0	0	0	1235.54	0	680.431	0	0	0	0	0	158.951	0	0	0	0	379.291	0	0	86.9452	0	180.577	0	0	0	0	0	0
P42126	ECI1	135.855	0	0	0	0	0	184.669	0	301.394	0	0	0	0	89.796	0	0	0	119.657	433.174	482.419	169.127	178.722	0	0	0	0	0	0	0	0	49.6112	0	0	0	0	0	0	0	386.071	0	377.48	0	0	0	126.954	309.709	64.7423	0
P42167	TMPO	310.595	0	0	0	0	0	0	213.611	0	0	0	0	0	0	0	0	0	183.099	0	0	0	0	0	325.902	182.537	0	0	0	0	0	254.125	0	0	0	0	0	0	94.4213	0	0	0	0	0	0	476.509	143.6	0	0
P42357	HAL	0	0	0	4912.78	0	2412.13	449.268	1414.98	0	0	0	0	1408.48	0	1369.39	1553.38	5420.05	0	1749.3	0	0	0	0	1055.42	0	1558.96	0	0	0	0	842.193	0	0	3587.79	3292.95	0	0	0	0	0	0	0	3475.59	0	0	0	0	0
P42704	LRPPRC	1784.82	1619.67	1650.1	1750.26	1717.92	1292.46	1818.01	0	1748.83	2226.55	1880.85	3434.87	1716.84	1912.77	1696.56	1588.59	1340.84	998.795	870.617	1752.54	1681.26	1013.15	0	1349.93	2125.58	937.108	1500.16	2527.96	3432.14	0	1547.12	1133.17	1698.93	1531.63	2000.3	1803	1537.02	2317.15	976.996	1555.6	1489.51	2439.73	1905.63	1452.92	2076.29	1701.33	1373.54	0
P42765	ACAA2	204.941	0	0	0	0	0	0	337.281	88.9627	0	0	0	0	0	172.937	0	0	362.436	0	0	0	0	0	0	0	0	0	0	0	0	0	0	0	427.296	0	415.962	0	0	0	0	0	0	0	0	576.565	464.848	0	0
P42766	RPL35	0	0	0	0	543.707	199.312	196.045	0	0	0	0	0	0	0	0	316.063	183.678	382.484	195.902	0	0	442.692	0	416.899	0	0	456.355	0	0	0	203.355	0	0	0	0	0	0	841.766	504.158	527.484	340.259	248.413	608.279	348.914	512.573	0	0	0
P42785	PRCP	0	0	0	0	0	0	0	0	0	0	0	0	0	0	0	0	386.663	0	0	0	0	0	0	278.506	0	0	0	0	0	0	382.099	0	0	78.4052	0	0	0	0	0	0	0	0	0	0	0	0	0	0
P43034	PAFAH1B1	0	0	0	0	0	0	0	0	0	0	0	0	0	0	0	0	0	0	0	0	0	0	0	0	0	0	0	0	0	0	0	0	0	0	0	0	0	0	0	0	0	0	0	0	0	0	0	0
P43121	MCAM	0	0	0	0	198.277	0	376.068	0	0	387.024	653.234	0	35.6554	726.838	181.953	0	155.514	0	0	0	0	531.66	0	0	0	310.762	0	0	0	0	209.895	0	0	249.467	0	0	0	0	130.69	340.721	0	0	0	0	0	133.618	359.253	0
P43243	MATR3	1934.74	1242.51	1917.73	1479.86	1410.71	1229.11	1571.9	1559.39	1583.13	0	1278.76	2453.69	3074.58	2181.29	3090.74	1124.4	839.821	1394.75	2339.02	1668.87	2309.87	1565.89	2295.33	1931.97	1654.28	801.266	1567.4	1839.75	1704.88	2647.24	992.403	1619.39	1890.88	1056.41	1999.13	1268.67	899.742	1619.25	2568.11	1138.05	316.041	1549.95	1444.41	2085.64	1960.72	1058.86	1895.27	0
P43304	GPD2	0	614.855	0	555.54	778.436	0	261.548	0	0	0	0	0	0	345.414	0	0	0	247.888	0	0	428.949	0	0	0	0	0	0	0	0	0	78.0992	0	0	0	0	0	0	0	0	87.8128	0	358.189	0	0	0	1140.39	265.248	0
P43307	SSR1	0	406.416	0	233.486	274.34	0	461.7	378.512	415.841	0	777.683	608.436	0	565.265	0	993.963	689.769	668.971	594.057	0	385.072	232.48	0	414.981	295.703	0	495.56	661.748	0	379.324	0	967.341	220.429	125.193	0	895.668	0	0	512.077	311.82	859.515	0	216.177	391.632	903.669	909	693.717	420.601
P43490	NAMPT	0	0	0	0	0	0	0	0	0	0	0	0	0	0	0	0	0	0	0	0	0	0	0	0	0	0	0	0	0	0	0	0	0	0	0	0	0	0	0	0	0	0	0	0	0	0	0	0
P45378	TNNT3	0	0	0	0	0	0	0	37.245	0	0	0	0	0	0	0	0	0	0	0	0	0	0	0	0	0	0	0	0	0	0	0	0	0	0	0	0	0	0	0	0	0	0	0	0	580.599	349.403	313.758	0
P45880	VDAC2	5093.69	3978.52	7112.96	4942.88	5443.76	3053.91	4778.03	2169.35	6714.55	3019.21	5494.16	3856.09	4982.4	6166.3	3137.34	4187.62	2667.33	7828.63	7911.98	3686.67	5831.11	5023.51	2777.74	4851.19	4026.48	3011.19	9052.23	4705.34	5911.95	5060.73	4965.17	4378.94	7544.9	7023.12	4038.08	7106.16	2795.9	5863.23	3166.42	5558.08	3618.67	5585.11	3676.31	4358.55	1415.51	3492.74	4205.12	0
P46087	NOP2	0	431.451	0	0	0	0	67.9539	79.0601	0	0	296.355	0	289.535	0	0	0	0	0	0	672.44	0	217.184	0	0	0	247.49	330.387	0	0	0	466.371	232.081	0	0	0	0	0	0	0	275.902	0	0	0	0	205.976	0	0	0
P46776	RPL27A	1622.69	669.675	0	869.995	731.078	674.827	1522.14	579.112	1200.26	0	1371.58	0	795.151	1561.36	738.795	367.967	882.541	1228.77	1243.02	1762.93	1416.32	1190.3	0	990.958	1257.93	742.419	922.123	1422.72	921.013	0	766.416	1113.93	1095.6	1206.94	0	1499.11	835.194	719.065	653.113	1415.86	205.314	1405.26	1073.43	802.467	1154.6	386.399	1474.49	0
P46779	RPL28	0	0	0	463.221	0	0	0	338.492	0	0	0	0	375.753	0	0	508.053	0	0	416.021	0	0	342.037	0	0	0	572.916	0	0	0	0	206.677	0	0	530.862	0	583.219	0	0	1364.07	0	0	782.592	0	0	0	894.624	0	0
P46781	RPS9	1329.75	2536.32	2177.46	1986.03	1877.45	2457.44	2369.84	0	2014.42	3391.05	3199.75	2204.31	1184.85	3135.15	2049.38	2225.74	1656.52	1665.12	1731.94	1785.27	2628.91	2897.45	1543.89	1333.65	1270.78	1756.03	0	2281.59	3838.07	2314.77	1282.64	2411.76	2874.3	1535.86	1974.08	2024.1	1381.47	2256.42	1744.82	2774.76	2130.93	3212.08	2125.27	2864.87	2424.78	2164.83	2275.87	0
P46782	RPS5	0	0	0	0	0	325.861	90.2895	0	0	0	0	0	0	315.271	189.279	0	0	0	0	0	0	0	0	0	0	0	0	0	0	0	0	0	432.079	0	0	0	0	0	0	0	0	211.176	0	0	0	0	0	0
P46783	RPS10	0	0	0	0	0	167.235	0	0	0	222.831	0	0	0	0	0	0	0	88.7066	0	0	0	260.427	133.707	0	0	0	0	0	0	0	144.754	0	0	0	0	0	0	0	0	0	0	216.351	0	0	423.306	188.908	0	0
P46977	STT3A	0	0	0	0	0	0	0	0	276.201	0	0	0	0	0	0	0	0	163.766	285.137	0	0	0	0	0	236.307	0	0	0	0	0	0	0	119.153	0	0	0	347.1	0	282.616	0	216.242	0	0	0	0	205.034	0	0
P47755	CAPZA2	0	0	0	0	0	0	0	0	0	0	0	0	0	0	0	0	0	0	0	0	0	0	0	0	0	0	0	0	0	0	0	0	0	0	0	0	0	0	0	0	0	0	0	0	0	0	0	0
P47755;P52907	CAPZA1;CAPZA2	0	740.848	0	737.374	370.54	483.086	692.213	516.259	193.357	0	565.354	0	190.111	0	295.445	847.094	549.807	0	365.075	468.593	0	242.562	0	298.5	0	594.801	281.525	0	1087.27	0	492.496	623.314	475.127	456.367	0	292.414	721.525	251.755	0	114.943	0	190.446	878.89	0	0	382.614	0	0
P47756	CAPZB	0	0	0	502.197	0	488.758	291.767	0	1522.89	0	0	0	0	439.892	82.7173	0	0	0	0	0	0	0	0	0	0	0	326.645	0	0	0	360.362	0	0	0	0	0	311.879	0	0	0	0	0	0	0	0	197.862	0	0
P47914	RPL29	313.34	346.952	507.644	734.905	357.506	226.212	261.76	308.568	486.357	157.27	857.135	0	353.401	510.548	407.249	461.177	394.246	139.243	243.191	211.333	341.817	678.725	0	416.764	460.351	473.996	276.801	0	0	0	23.4436	539.535	468.747	342.081	0	592.67	1041.54	449.761	249.543	286.268	192.823	669.768	470.268	577.922	545.424	360.943	0	0
P47929	LGALS7	1808.57	3823.26	3755.91	2772.32	1926.57	4090.36	0	2133.87	1578.77	0	0	0	2115.97	0	2676.16	1689.01	5232.03	1280.38	2876.37	3087.92	0	3640.84	2561.26	2679.99	0	2368.66	2776.87	0	4227.22	0	3546.09	0	1204.57	3354.75	1543.27	6348.67	650.932	0	976.01	0	2530.32	1666.29	3413.94	2932.4	0	987.398	0	3214.62
P48047	ATP5PO	1791.57	985.054	1914.04	2169.82	2172.16	1011.46	2870.53	1431.62	1447.6	1484.14	1634.77	1448.03	1397.51	1099.71	1524.24	1459.19	451.499	1609.96	2050.17	984.963	1283.43	1483.68	0	1196.49	1046.22	1481.38	791.721	777.93	1646.4	1037.34	949.348	1638.14	1800.56	1199.83	2446.93	1958.93	585.654	1317.29	630.384	1346.43	1113.77	1545.82	734.158	1441.46	798.447	2129.94	1512.68	0
P48147	PREP	0	0	0	0	0	0	0	0	0	0	0	0	0	0	0	0	0	0	0	0	0	0	0	0	0	0	0	0	0	0	0	0	0	0	0	0	0	0	0	0	0	0	0	0	0	0	0	181.914
P48163	ME1	0	0	0	0	0	1241.85	0	0	0	0	0	0	0	0	0	490.746	2319	0	422.39	0	0	0	0	1155.52	0	0	0	0	0	0	657.173	0	0	404.865	0	0	0	0	0	0	0	0	893.098	0	0	0	0	0
P48594	SERPINB4	0	0	0	0	0	0	0	0	0	0	0	0	0	0	0	0	0	0	0	0	0	0	0	0	0	267.98	0	0	0	0	0	0	0	0	0	0	0	0	0	0	0	0	0	273.528	0	0	0	0
P48595	SERPINB10	0	0	0	0	0	0	0	0	0	0	0	0	0	0	0	887.029	1434.99	0	0	0	0	0	0	0	0	0	0	0	0	0	3233.65	0	0	0	0	0	0	0	0	0	0	0	1079.09	0	0	0	0	0
P48637	GSS	0	0	0	0	0	0	0	498.707	0	0	0	0	1086.59	0	0	261.068	1016.17	381.134	359.791	0	0	0	0	335.759	0	0	0	0	0	0	510.117	0	0	144.36	0	0	0	0	0	0	704.255	0	827.977	0	0	819.387	0	0
P48643	CCT5	426.5	0	0	0	497.792	0	93.5095	0	331.379	0	112.182	0	323.081	0	0	0	0	0	0	0	0	0	0	0	318.086	0	0	0	0	0	0	0	0	161.287	0	0	0	0	0	0	0	58.9373	0	0	554.04	234.436	258.716	0
P48681	NES	606.737	1786.62	2191.59	685.69	1268.74	1837.76	1051.87	0	2895.28	617.372	2560.7	0	1608.07	1041.59	1376.68	1343.89	703.575	1564.31	905.866	1546.82	0	0	0	1169.64	732.489	920.511	1557.24	914.354	2061.77	1955.14	0	0	1794.18	956.545	2709.36	1610.31	1101.8	2252.08	1371.87	1415.15	1148.35	1130.1	1082.43	2498.28	1979.88	2163.17	2382.48	0
P48735	IDH2	0	0	0	0	0	0	0	0	0	0	0	0	0	0	0	0	94.3394	83.0205	0	0	0	0	0	0	332.529	0	0	0	0	0	0	0	0	0	0	0	0	0	0	158.288	0	0	0	0	0	0	0	0
P49189	ALDH9A1	0	114.841	0	655.859	134.222	1247.59	0	335.164	0	0	0	0	0	0	0	395.738	0	0	121.01	0	0	114.501	0	101.957	0	0	0	140.098	0	0	1060.52	206.103	0	298.434	0	82.4328	0	0	0	0	649.549	0	0	0	0	0	0	0
P49207	RPL34	0	0	0	0	0	0	307.554	0	316.086	0	641.057	0	0	177.99	0	0	62.9413	0	0	473.421	0	364.89	0	0	232.015	0	0	0	0	0	279.852	0	707.15	323.676	387.125	0	534.877	0	0	494.883	0	256.37	0	0	155.301	242.55	549.29	0
P49247	RPIA	0	0	0	0	0	0	0	0	0	0	0	0	0	0	0	0	0	0	0	0	0	0	0	0	0	0	0	0	0	0	0	0	0	0	0	0	0	0	0	0	0	0	0	0	0	0	0	0
P49257	LMAN1	522.397	392.214	0	678.707	186.047	927.155	771.989	0	159.833	0	0	0	0	200.849	0	447.773	0	526.194	388.733	461.462	0	476.647	0	0	416.501	568.607	0	0	327.801	0	359.567	0	596.907	82.1873	0	630.809	458.741	165.529	1015.53	0	772.899	881.745	964.288	0	656.378	379.489	433.424	0
P49327	FASN	0	0	0	0	0	402.743	0	581.168	0	0	0	0	0	0	0	0	0	0	0	0	0	0	0	0	0	0	0	0	0	0	250.624	0	0	0	0	0	0	0	0	0	0	0	0	0	0	0	0	0
P49406	MRPL19	0	0	0	0	0	180.1	0	0	0	730.909	0	0	472.265	0	0	149.17	264.691	188.243	199.291	0	0	0	0	114.575	0	0	0	0	0	0	184.743	0	0	0	0	167.898	326.534	458.5	0	188.394	270.804	361.383	0	263.181	0	142.108	0	0
P49411	TUFM	3281.92	5717.11	5219.06	4037.68	3785.13	3578.5	4667.84	3454.46	4875.27	5743.2	5129.27	5550.04	3853.29	3949.16	5310.58	2658.11	2555.87	5511.8	5101.89	4168.12	3532.43	6014.93	2465.19	4346.39	4588.77	3544.59	4180.49	3923.63	4145.76	2130.12	2726.7	4198.54	3940.41	5024.48	2966.84	3916.38	6095.55	4089.29	2615.94	4417.99	3616.54	5166.79	3448.93	3510	2933.38	4219.12	4886.36	0
P49419	ALDH7A1	0	0	661.424	131.329	513.198	197.351	170.385	320.141	0	0	0	467.479	878.499	461.091	339.47	371.516	780.209	680.921	824.901	0	811	429.845	687.238	810.183	102.054	390.612	0	0	0	0	622.359	559.386	745.543	751.95	0	0	0	0	340.177	463.971	341.195	699.745	725.155	0	481.353	367.642	0	0
P49720	PSMB3	0	266.311	0	0	0	0	0	705.85	0	0	0	0	0	0	353.64	438.957	1154.01	238.776	204.262	0	0	0	0	385.952	0	0	0	0	0	0	348.151	0	0	276.592	0	197.529	0	0	0	0	0	0	0	0	794.779	404.81	0	0
P49721	PSMB2	529.841	173.41	0	758.16	0	777.663	147.403	1148.28	222.736	0	302.213	0	0	0	212.709	288.174	3332.86	562.166	466.252	1306.48	0	192.097	0	1001.57	0	708.957	283.711	512.521	0	0	719.476	206.051	563.777	741.773	0	0	0	633.497	0	216.291	525.643	347.226	567.959	0	420.281	0	195.715	0
P49748	ACADVL	469.255	1484.85	0	243.104	0	546.785	644.57	455.348	900.536	0	439.366	1734.09	646.325	456.629	1039	683.402	279.5	1116.7	827.067	601.629	1070.71	1238.83	0	699.461	552.198	502.156	505.955	1239.02	902.504	0	592.094	1300.77	815.601	827.697	0	644.428	1607.95	634.48	907.45	344.744	836.185	1099.83	0	0	451.75	702.147	679.346	0
P49753;Q86TX2	ACOT1;ACOT2	387.03	0	0	600.587	0	112.685	618.477	0	0	0	793.368	0	0	138.74	685.417	0	137.382	599.334	0	329.927	631.359	443.66	0	935.079	0	526.054	0	676.009	0	0	507.335	0	337.145	363.691	0	0	168.678	0	324.921	635.581	0	238.232	0	0	605.81	540.873	351.233	0
P49755	TMED10	895.811	484.524	0	1467.92	536.714	870.249	343.554	740.022	0	916.681	549.555	0	392.765	729.845	260.232	472.772	1706.11	1114.13	549.998	1023.08	0	631.819	1481.05	1675.46	580.799	1255.82	1167.83	0	1003.99	984.534	676.766	776.902	0	1470.89	0	1848.07	1313.44	1948.14	1328.6	1483.02	834.701	714.527	755.068	501.177	548.856	913.189	0	0
P49821	NDUFV1	0	0	0	0	0	0	186.378	64.6312	134.265	0	0	0	0	0	0	0	0	0	141.401	0	0	55.206	0	0	0	0	0	0	0	0	183.357	0	0	0	0	205.36	0	0	0	0	0	0	0	0	321.529	0	0	0
P50213	IDH3A	284.419	0	0	264.884	0	0	547.534	262.907	443.712	476.449	328.733	0	197.476	601.52	426.184	137.34	93.6023	1268.05	184.639	285.95	869.399	357.638	108.831	315.072	199.517	270.994	445.38	205.92	440.581	231.752	439.893	607.201	0	421.098	278.742	665.362	0	651.369	267.913	870.583	0	270.181	144.394	422.192	187.365	793.26	265.125	0
P50395	GDI2	176.997	0	0	0	0	110.744	0	467.765	0	0	0	0	0	0	0	0	436.45	0	415.535	0	0	0	410.401	0	0	672.351	0	0	0	0	0	0	0	0	0	0	0	0	0	0	0	0	0	0	0	131.164	608.989	0
P50402	EMD	0	1074.23	531.926	632.871	1163.07	815.706	460.476	367.272	2970.06	758.729	786.414	925.754	243.542	1593.57	978.996	0	481.393	147.039	813.325	535.117	652.997	527.392	0	502.885	977.822	421.663	550.698	770.354	0	242.48	244.831	556.434	809.851	1845.63	785.786	1263.5	707.779	604.078	0	34.9799	254.584	683.274	631.558	0	0	564.984	777.675	0
P50452	SERPINB8	0	0	0	0	0	378.739	0	0	0	0	0	0	0	0	0	0	180.572	0	0	0	0	0	0	0	0	0	0	0	0	0	151.189	0	0	0	0	0	0	0	0	0	0	0	0	0	0	0	0	0
P50452;P50453	SERPINB8;SERPINB9	0	0	0	0	0	0	0	0	115.084	0	0	0	0	0	0	0	239.534	0	0	0	0	0	0	0	0	0	0	0	0	0	82.0279	0	0	0	0	0	0	0	0	0	0	0	0	0	0	0	0	0
P50454	SERPINH1	3325.78	5738.3	3689.13	5630.57	5492.69	4484.8	8134.35	2374.46	4738.63	5539.61	6378.87	4639.1	4086.05	4950.95	4865.36	3088.66	3485.46	3715.83	5709.97	1565.37	4538.46	5303.55	1271.94	4626.77	4765.33	5104.03	4818.19	6363.63	2856.28	2265.22	770.51	5212.86	4025.54	5825.28	4015.8	1695.95	5521.64	4108.74	4576.03	7182.41	5511.44	2802.08	3903.76	5273.53	3454.44	5163.41	3331.98	0
P50570	DNM2	0	3746.43	2157.81	2475.29	0	0	2489.99	1408.74	2975.55	3039	3350.81	3187.38	1391.94	5284.41	3007.71	2540.26	3151.51	3274.18	2350.05	0	3550.51	2021.02	0	3068.01	0	0	1474.81	3973.54	1434.14	0	0	2653.89	3261.66	0	0	2426.32	3916.83	2991.36	4007.25	2980.63	0	0	4160.35	2077.95	3714.91	0	3824.71	0
P50914	RPL14	1128.67	350.566	380.84	674.182	980.697	599.809	900.961	243.935	1031.38	481.904	774.937	700.779	770.716	850.265	703.018	519.513	265.722	259.949	896.335	408.088	640.211	929.61	0	604.395	591.851	508.432	484.598	1186.36	384.212	689.609	448.308	369.15	370.217	651.335	0	270.99	607.078	827.105	900.782	1007.27	1027.83	606.454	751.367	1570.08	973.164	415.728	1251.34	556.313
P50990	CCT8	0	0	0	0	0	0	0	0	0	0	0	0	0	0	0	0	0	0	0	0	0	0	0	0	0	559.848	0	0	0	0	0	0	0	0	0	0	0	0	282.265	0	0	174.094	0	0	0	229.987	0	0
P50991	CCT4	0	0	0	240.31	151.335	0	0	0	0	0	0	0	0	0	0	131.445	0	0	0	0	0	93.4591	0	0	0	0	0	0	0	0	0	0	0	0	0	0	0	0	0	0	0	0	0	0	45.4194	454.429	0	0
P50995	ANXA11	0	0	0	190.571	0	238.448	0	0	0	0	0	0	0	0	0	0	369.396	0	0	0	0	0	0	0	0	112.068	109.611	0	0	0	232.928	0	189.072	317.19	0	0	0	0	0	0	0	0	0	0	0	0	0	0
P51114;P51116;Q06787	FMR1;FXR1;FXR2	0	308.984	0	0	287.2	0	0	0	476.958	0	478.284	0	713.107	0	0	0	162.145	0	333.051	0	0	0	0	0	0	0	0	0	0	0	249.3	102.821	0	280.399	0	331.654	0	0	705.721	226.7	399.976	0	0	373.545	279.89	372.44	0	0
P51148	RAB5C	0	0	0	0	412.173	271.757	206.257	0	0	0	97.3505	0	0	371.993	223.472	259.19	0	0	0	0	0	309.635	0	0	0	0	714.489	0	0	0	0	0	146.835	459.017	0	186.876	0	0	0	0	0	0	100.56	0	167.703	191.98	414.16	0
P51149	RAB7A	734.115	1189.01	1117.37	1014.37	1153.01	600.423	1804.21	962.939	894.556	987.991	1307.06	1381.61	1491.8	1342.65	1521.37	1115.38	1123.92	882.549	1695.78	0	837.983	1345.56	0	1252.73	794.839	1358.69	1714.75	0	1432.07	778.912	1466.05	1402.98	1505.12	1575.86	2628.96	1192.14	1033.72	1588.78	1498.01	1115.05	1514.12	1364.95	1104.86	796.998	1044.92	1159.49	627.465	1711.05
P51571	SSR4	1137.78	2572.93	831.064	1598.25	2406.79	2116.68	2484.63	1443.34	1548.22	1583.81	977.485	2513.31	1294.72	976.251	2333.14	2189.34	2682.37	864.783	1398.42	1699.01	1028.28	878.612	1424.53	1354.01	1726.92	1590.04	1815.88	1788.98	1299.92	1365.74	1520.42	1679.67	1518.57	2299.66	1593.76	2031.99	2149.63	1485.93	1353.53	2354.68	2310.3	1933.11	2019.09	1849.62	1344.19	2078	2915.17	0
P51572	BCAP31	0	557.546	0	0	397.146	0	262.781	0	538.17	0	605.731	0	0	0	956.922	716.218	418.084	597.586	704.64	374.182	0	914	0	636.71	0	497.141	446.683	0	559.408	698.51	0	131.088	775.034	774.205	0	606.179	0	759.477	424.392	962.562	0	462.227	785.017	658.119	997.85	669.599	0	0
P51648	ALDH3A2	322.809	0	0	0	0	0	0	0	0	0	0	0	0	0	0	0	132.665	0	150.749	0	0	0	0	0	0	0	0	0	0	0	69.9649	0	0	199.573	0	0	0	0	0	0	0	40.3719	0	0	0	105.205	0	0
P51659	HSD17B4	0	506.454	0	779.648	436.182	0	587.175	162.648	498.772	0	0	0	0	1149.88	0	375.886	634.888	1161.74	675.381	0	0	1215.01	1017.69	1005.74	0	1104.2	540.329	0	1057.42	0	436.701	805.255	0	739.202	0	621.296	0	1601.3	678.109	558.96	1044.74	842.921	648.94	987.416	714.718	595.19	608.981	0
P51665	PSMD7	0	0	0	0	0	0	0	0	0	0	0	0	0	0	178.289	0	0	0	0	0	0	0	0	0	0	0	0	0	0	0	0	0	0	0	0	0	0	0	0	0	0	0	0	0	0	0	0	0
P51991	HNRNPA3	1964.28	1993.22	1652.97	3155.96	1748.15	1613.08	2406.79	1209.89	0	2647.01	0	2802.33	3096.97	3336.1	2754.7	1386.27	1359.99	2982.75	2238.53	1717.47	4022.78	2038.96	4754.23	2011.47	4030.85	1196.62	1080.1	1913.02	2320.2	2254.01	1135.86	2536.96	1470.85	1922.08	2131.46	3322.61	1232.53	4387.93	1495.79	1450.26	1798.52	2821.13	2030.2	0	2577.83	3017.54	1805.55	2580.13
P52209	PGD	284.419	0	0	0	0	0	0	0	0	0	0	0	0	0	0	0	0	0	0	0	0	170.418	0	0	0	0	0	0	0	0	0	0	0	0	0	0	0	0	0	0	0	0	0	307.524	0	0	0	0
P52272	HNRNPM	1527.77	1188.8	1771.8	1705.75	1817.86	1290.82	2301.54	0	1520.16	1345.33	1617.65	1405.21	2365.56	2512.21	2050.32	1487.59	1331	1230.6	1863.84	1521.63	2449.2	859.311	1833.17	2829.21	2236.29	1266.14	2484.67	1515.08	2064.11	2975.45	0	2208.4	2898.91	2369.75	2453.9	1845.48	1247.66	1835.07	1749.53	4093.92	1250.21	1256.87	1871.65	2098.13	1996.74	1261.36	2446.07	0
P52565	ARHGDIA	0	0	0	0	175.444	0	0	0	251.907	0	0	0	0	0	0	167.287	0	0	0	0	0	0	0	0	0	0	0	0	0	0	143.147	0	0	0	0	0	0	0	0	0	0	0	0	0	0	145.905	0	0
P52815	MRPL12	230.329	0	0	0	0	216.421	521.857	0	0	0	0	0	0	0	0	0	0	0	314.353	208.087	0	228.024	0	243.196	0	0	0	0	173.835	0	0	0	0	0	0	0	0	123.158	0	0	0	0	0	0	238.255	515.272	0	0
P52907	CAPZA1	0	0	0	340.567	0	718.129	191.347	0	0	451.528	0	0	615.744	0	409.088	0	36.8513	0	289.814	0	0	0	0	0	0	0	0	0	0	0	436.678	0	284.042	0	0	175.582	0	0	0	0	0	340.574	0	0	0	280.29	0	0
P53007	SLC25A1	0	0	0	0	0	0	0	0	0	0	0	0	0	0	0	0	0	0	0	0	0	290.432	0	0	0	0	0	0	0	0	0	0	0	115.752	0	0	0	0	0	0	0	0	0	0	231.314	0	0	0
P53634	CTSC	0	812.786	0	1017.78	0	859.966	0	0	0	0	0	0	0	0	0	441.523	262.661	240.884	326.896	0	172.021	0	0	0	0	1088.68	0	0	0	0	1037.38	0	707.84	598.023	0	0	57.0523	0	340.525	0	932.54	261.985	901.58	0	0	0	0	914.176
P54652	HSPA2	0	0	0	0	0	0	0	0	0	0	0	0	0	0	0	0	166.568	0	215.022	0	0	0	0	0	0	0	0	0	0	0	0	0	0	0	0	0	0	0	0	0	732.117	0	269.45	0	0	110.58	0	496.051
P54886	ALDH18A1	720.314	1424.59	0	2217.68	1680.89	1100.47	1136.12	0	1535.04	1844.93	1124.68	1074.74	882.953	2060.09	1049.32	0	895.477	1912.27	1090.26	1362.85	2358.37	975.408	858.366	898.176	1553.41	1615.24	2029.62	1380.16	2243.5	0	1123.28	1629.52	1260.82	1293.67	1734.1	1562.06	1863.75	1407.87	2246.53	1037.49	1951.17	1458.82	1809.86	1033.45	2114.97	1156.15	1061	0
P54920	NAPA	0	0	0	0	0	0	0	0	57.5421	0	0	0	0	0	0	0	0	0	0	0	0	0	0	0	0	0	0	0	0	0	0	0	0	0	0	0	0	0	0	0	0	0	0	0	0	0	0	0
P55072	VCP	1178.7	1825.12	1211.29	1975.84	808.146	598.348	1153.13	0	824.011	1175.46	1285.67	1655.82	1078.69	768.483	401.149	957.382	1034.19	711.773	1252.88	477.865	806.723	1228.42	816.331	1526.62	505.615	1078.05	1641.83	1031.78	906.997	996.995	1145.79	598.634	821.001	1098.72	0	728.525	1612	0	1335.78	1854.2	913.082	553.786	677.294	1227.69	1362.65	1007.88	892.44	842.906
P55084	HADHB	3313.4	3902.43	2007.84	2465.49	2120.73	3122.82	3974.66	2694.67	3413.48	4071.33	4824.1	4388.01	1532.65	2311.17	2687.74	1734.21	1524.54	4117.53	1757.16	1791.72	3337.08	2718.71	4860.37	4351.5	4711.65	2344.71	3750.61	2408.44	2219.33	0	2123.27	2928.19	2486.58	3509.83	3722.12	3451.77	3658.88	2671.32	3167.64	4051.71	2792.31	2279.68	1717.98	1794.29	3426.21	4227.21	1862.4	0
P55786	NPEPPS	0	0	0	1543.09	0	105.352	0	492.531	0	0	0	0	0	0	0	232.324	1142.92	466.874	891.067	0	0	0	0	629.404	0	0	0	0	0	0	225.689	0	0	0	0	0	0	0	0	0	0	0	1328.88	0	0	0	0	0
P56134	ATP5MF	390.15	438.487	773.819	218.443	660.056	934.29	510.484	351.702	0	0	404.651	0	360.09	273.772	0	487.241	598.332	876.306	435.575	143.159	0	0	310.191	510.298	272.581	315.799	584.799	452.22	0	0	0	739.256	458.177	324.235	0	425.027	0	0	0	143.045	317.231	405.03	322.266	522.201	0	451.284	0	0
P56180	TPTE	0	0	0	0	0	0	0	465.562	0	0	0	0	0	0	0	0	0	0	0	0	0	0	0	0	0	0	0	0	0	0	0	0	0	0	0	0	0	0	0	0	0	0	0	0	0	0	0	0
P56381;Q5VTU8	ATP5F1E;ATP5F1EP2	0	347.605	1125.5	438.429	331.662	327.092	960.05	204.847	820.93	0	390.81	0	795.388	358.8	271.096	320.115	354.509	888.201	483.799	285.949	541.944	834.089	1004.35	252.057	0	357.888	95.1865	595.072	0	453.352	192.201	632.211	881.008	395.152	320.644	182.769	553.818	0	508.055	0	1150.46	1071.41	0	0	438.341	580.544	456.515	0
P56385	ATP5ME	1321.01	822.234	0	891.352	1253.87	1717.35	1540.71	531.175	445.784	1485.68	844.916	1791.28	815.129	655.819	1071.18	1255.12	906.242	811.39	1401.19	1126.76	698.836	1571.79	757.055	803.619	549.965	764.44	1000.8	378.72	644.177	0	0	329.618	1189.71	1119.27	1059.35	1173.05	541.44	1254.3	850.355	925.488	244.964	917.935	485.203	1800.48	1067.95	1379.28	1764.33	0
P56537	EIF6	848.744	0	0	2101.87	362.931	2097.65	0	690.152	1082.7	0	0	0	0	725.025	0	1175.21	1008.71	555.774	728.539	263.653	0	609.009	0	708.599	0	1039.91	1296.58	0	0	0	3808.84	1535.75	790.866	1134.01	1419.2	713.822	0	0	1451.19	0	839.165	872.157	769.538	0	1063.67	453.409	0	1009.78
P57088	TMEM33	0	213.141	0	442.345	0	0	187.206	0	249.348	284.404	396.454	0	0	0	509.222	0	301.444	0	134.389	0	0	0	0	215.627	0	0	0	0	0	0	82.0279	0	0	279.401	0	0	325.505	0	0	0	0	0	0	0	386.296	458.447	290.227	0
P57105	SYNJ2BP	0	0	0	0	102.143	0	0	0	0	0	0	0	0	40.8929	0	0	0	0	0	0	0	0	0	0	0	0	0	0	0	0	0	0	0	0	0	0	0	0	245.043	0	0	0	0	0	0	0	0	0
P57730	CARD18	0	0	0	0	0	429.165	0	0	0	0	0	0	0	0	0	0	0	0	396.584	0	0	0	0	0	0	658.853	0	0	0	0	0	0	0	0	0	0	0	0	0	0	0	0	0	0	0	0	0	0
P58107	EPPK1	0	0	0	0	0	1072.28	0	0	0	0	0	0	0	0	0	0	490.383	0	0	756.831	0	0	0	0	0	785.953	980.869	0	0	0	0	0	0	0	0	1170.3	0	0	0	0	0	0	0	0	0	0	0	0
P58107;Q15149	EPPK1;PLEC	1791.64	2075.06	2560.64	786.616	1711.9	1378.34	1397.6	457.156	1371.67	1990.81	653.013	1884.56	533.136	3951.55	2825.25	1652.23	1293.51	733.263	1306.48	2168.13	1967.57	1587.47	2858.76	1885.04	2066.87	1616.08	1695.74	0	1873.42	0	772.751	1825.41	0	1939.3	0	2902.86	2301.79	2266.72	1393.51	1936.18	1104.82	1707	0	857.512	1349.66	1949.16	1579.9	0
P58876	H2BC5	0	1635.04	556.197	1086.94	428.998	440.221	813.431	311.106	1462.85	967.556	914.244	0	744.649	1655.5	873.126	566.914	322.817	718.75	315.521	210.77	1113.92	684.074	567.477	1327.24	1170.22	836.547	367.82	0	1023.53	884.716	1127.48	1182.44	788.334	455.025	1625.08	494.915	1573.53	1022.21	1576.44	749.853	1228.2	1038.29	787.72	500.373	501.952	414.674	1084.03	0
P58876;Q96A08;Q99879	H2BC1;H2BC14;H2BC5	220011	154216	131034	131612	223239	74268.3	109958	75314.8	172767	99948.3	139118	201421	163524	275605	138021	194609	88241.1	194813	91327.3	175295	197605	158951	221760	124959	169784	157154	157510	170148	120942	164686	113928	164342	180280	90342.3	128348	97753.1	127845	177698	129245	98159.4	110216	165640	179977	141543	114985	154764	148751	9262.88
P58876;Q99879	H2BC14;H2BC5	21628.4	13556.2	12552.7	9247.2	12844.6	8932.75	8939.56	5029.88	16500.7	11079.7	12033.9	14021.4	9367.03	23218	17745	17135	7411.03	24931.5	6689.72	18829.1	22040.4	10105.6	27106.9	13285.2	11549.6	13346.8	10299.7	12060.7	13259.4	12734.7	5874.37	8031.21	11921.6	6274.55	11127.7	6550.05	8985.15	13881.7	5425.53	4959.68	12023.3	13857.8	12652.7	10403.5	10671.2	24020.5	15819.3	10089.3
P59190	RAB15	868.964	2022.7	1070.17	0	806.322	504.165	1491.84	141.312	346.531	766.716	660.288	596.125	289.358	1229.42	746.127	551.425	0	852.947	1359.08	264.469	0	0	789.803	893.031	445.729	826.239	1352.59	0	0	0	0	778.106	1742.76	1629.51	1393.71	1206.49	1909.83	1160.42	2211.92	1719.7	1489.67	1117.99	1005.6	1162.33	575.974	1035.15	1634.68	0
P59190;P61006;P61026;Q92930	RAB10;RAB15;RAB8A;RAB8B	895.137	0	0	0	269.174	478.342	241.047	0	304.333	0	0	524.964	0	609.435	617.905	426.475	0	0	0	0	0	0	0	369.224	0	0	0	0	0	0	0	907.328	0	503.921	482.789	437.415	0	0	753.098	547.3	0	378.875	413.843	0	0	551.364	0	0
P59998	ARPC4	0	0	602.508	0	0	0	0	0	0	0	0	0	0	0	0	0	137.614	0	0	0	0	0	0	0	0	0	0	0	0	0	0	0	0	0	0	178.025	0	0	0	0	0	0	0	0	0	0	0	0
P60174	TPI1	832.706	0	1159.98	1140.36	534.675	251.037	0	1297.85	1012.04	585.777	391.424	0	1042.27	530.911	1037.49	614.45	921.651	372.892	838.771	573.617	674.936	818.179	653.786	324.589	345.663	997.097	0	0	0	0	1667.02	899.472	632.971	393.498	2903.72	682.212	530.279	279.363	840.883	514.934	998.297	896.752	1605.83	0	734.445	612.343	1094.93	711.671
P60323	NANOS3	2317.24	3886.6	818.275	1123.47	0	1377.23	0	15809.4	1294.05	2045.06	1086.37	0	2554.84	455.097	831.605	15317	10210	864.318	303.835	1437.79	716.396	0	1826.81	1430.62	0	1035.37	1564.12	661.384	0	3193.77	11213.7	1081.01	1149.4	1815.11	3630.93	0	1573.53	444.735	2817.99	0	1694.61	606.612	8377.41	863.492	259.072	633.53	618.101	536.469
P60468	SEC61B	0	0	352.355	307.945	273.982	0	553.332	0	199.479	612.786	0	0	437.464	0	567.837	128.046	631.631	205.844	0	0	0	0	0	69.9067	0	0	0	0	0	0	0	322.359	0	389.166	0	345.004	209.803	563.789	0	646.564	0	257.759	0	0	130.693	495.307	327.877	0
P60660	MYL6	122.165	187.311	0	229.139	266.189	261.1	121.693	0	2199.85	551.889	440.454	0	423.398	160.486	0	0	278.307	287.163	170.339	521.116	0	1077.21	0	738.799	0	0	829.49	576.836	429.995	0	624.177	0	0	475.295	0	0	931.178	907.805	614.993	409.535	197.904	1340.08	0	0	846.915	616.843	0	1215.54
P60709;P62736;P63261;P63267	ACTA2;ACTB;ACTG1;ACTG2	12618.9	8953.96	19118.2	21300.2	7674.11	13328.4	13468.8	5016.07	20712	11726.4	7452.96	8279.94	7908.8	5511.54	13159	1755.52	6024.27	4432.31	5772	7487.72	4797.37	12672.4	2987.75	9185.45	6460.97	4175.72	8927.55	1528.03	7098.21	4355.4	3554.39	5631.09	6881.74	7421.05	3476.86	4672.49	12664.8	9790.42	6835.82	7217.1	5759.29	7435.45	3941.52	7524.12	11622.7	12947.3	11029.8	4129.46
P60709;P63261	ACTB;ACTG1	9053.68	10274	9245.57	12382	4328.2	7801.41	11029	3613.39	10792.8	10621.2	5118.25	8007.5	8185.44	6290.98	14801.3	2966.48	8074.83	5066.29	12291.1	14420.4	5707.24	14556.9	3366.5	7525.02	6847.85	4791.6	12873.6	3776.51	13897.2	4433.66	3091.71	8203.7	5609.34	9782.43	2828.68	8839.44	7451.26	5687.89	6897.55	7073.2	5745.26	7885.5	3092.5	7725.25	15428.3	19569.5	8671.18	5373.48
P60842	EIF4A1	924.801	892.62	0	763.337	0	785.759	367.784	457.895	177.741	630.378	715.31	0	488.205	179.401	443.28	646.427	411.997	0	206.842	467.185	0	626.468	0	745.34	0	599.428	2504.22	0	503.521	0	271.013	291.789	123.967	0	83.8049	483.62	299.278	343.474	499.887	253.528	0	423.387	203.699	288.41	828.107	361.689	431.416	0
P60900	PSMA6	0	0	0	1061.71	659.079	1037.92	0	1221.45	299.575	0	0	0	0	0	0	1123.35	2695.17	0	867.758	0	0	0	0	1662.12	0	0	0	0	0	0	1605.1	209.446	405.501	928.527	0	373.81	0	0	650.263	0	393.132	806.863	1669.42	0	464.205	0	0	0
P60953	CDC42	0	0	0	259.471	436.435	0	0	166.349	220.07	445.242	789.152	0	124.95	0	0	0	0	103.62	0	0	0	151.873	283.313	0	0	123.009	0	0	0	0	0	0	0	0	0	90.2872	0	0	0	0	173.49	0	0	0	1826.58	206.702	412.932	0
P60981	DSTN	0	0	283.923	0	200.68	0	0	220.185	0	0	0	0	0	0	0	0	0	0	0	0	0	0	0	0	0	0	0	0	0	0	0	0	0	0	0	0	0	0	0	0	0	0	0	0	1262.98	334.045	500.444	0
P61009	SPCS3	0	0	0	0	0	0	112.703	0	128.772	0	0	0	0	317.972	0	263.295	237.667	378.916	0	0	217.533	0	278.159	0	0	353.436	300.891	0	0	0	203.326	126.529	0	569.795	0	0	267.738	0	0	0	316.458	292.778	0	0	324.577	204.266	0	0
P61019	RAB2A	803.517	535.054	0	137.239	294.744	602.849	0	0	315.269	0	377.884	508.916	0	404.964	0	364.253	0	367.579	430.084	658.256	114.225	0	0	246.492	0	657.469	885.653	0	0	0	0	0	209.252	567.38	787.583	162.436	0	0	0	155.479	90.7629	76.2058	643.647	0	335.135	568.778	715.044	0
P61026	RAB10	1596.59	1067.14	1081.82	340.566	636.888	521.381	470.5	385.596	497.419	769.648	1053.92	617.607	341.471	404.972	1272.45	998.555	452.534	1440.91	476.789	1043.11	497.619	380.442	265.858	476.546	274.512	643.611	906.035	0	924.624	0	705.278	546.064	660.758	776.337	187.65	578.086	567.704	353.053	532.561	729.733	350.511	468.935	590.47	712.34	1345.1	1025.17	276.106	0
P61077;P62837	UBE2D2;UBE2D3	0	0	0	0	0	0	0	0	0	0	0	0	0	0	0	0	0	0	0	0	0	0	0	0	0	0	0	0	0	0	0	0	0	0	0	0	0	0	178.065	0	0	0	0	0	0	0	0	0
P61158	ACTR3	0	0	0	0	0	0	0	0	0	452.994	0	0	0	0	0	0	0	0	0	461.815	0	0	0	0	0	0	0	0	0	0	0	0	0	0	0	0	0	0	0	0	0	241.197	0	0	0	0	0	132.28
P61163	ACTR1A	0	0	0	0	0	0	0	0	0	0	0	0	0	0	0	0	0	0	0	0	0	0	0	0	0	0	0	0	0	0	0	0	0	0	0	0	0	0	0	0	0	0	0	0	285.675	0	0	0
P61204;P84077	ARF1;ARF3	301.87	0	0	0	0	0	0	0	0	0	0	0	0	0	0	0	0	0	0	0	0	0	0	0	0	0	0	0	0	0	0	0	0	0	0	0	0	0	0	0	0	0	0	0	1043.23	467.663	362.39	0
P61224;P62834	RAP1A;RAP1B	439.772	667.519	647.581	1283.88	1344.93	313.456	558.635	0	252.519	339.571	411.001	0	412.288	918.913	306.132	0	274.561	0	998.903	341.236	0	409.226	0	508.854	0	951.415	661.048	0	1087.44	0	647.85	228.239	564.268	736.497	0	702.995	575.529	132.878	585.315	1476.59	445.648	430.757	0	0	1007.14	578.944	825.525	0
P61247	RPS3A	0	0	0	0	148.142	0	155.715	0	0	0	558.047	0	0	155.022	157.579	0	338.816	168.351	0	0	0	231.727	0	263.182	0	0	0	0	0	0	0	439.579	60.4335	436.879	0	0	0	0	0	358.294	0	203.947	0	0	569.458	303.471	0	0
P61254;Q9UNX3	RPL26;RPL26L1	0	192.613	687.146	0	452.182	503.71	754.727	316.907	0	0	893.433	451.062	305.316	988.851	0	455.546	336.947	276.99	464.263	440.279	682.72	492.527	586.368	666.562	340.46	0	496.931	767.734	662.702	755.49	408.477	896.557	0	407.074	0	793.304	1988.76	1169.39	507.415	990.733	373.074	1144.37	900.625	1199.82	801.909	474.814	514.495	0
P61313	RPL15	1309.24	930.896	998.686	1244.98	1357.07	293.919	1411.5	0	1240.31	1394.84	1909.9	0	942.228	1467.46	1320.43	950.255	723.374	927.283	415.619	917.109	658.779	910.542	0	822.934	506.239	1323.16	1041.79	761.569	0	959.886	582.861	895.506	1007.8	1062.38	0	1484.56	1364.93	1262.48	1139.67	1857.58	929.867	767.833	497.229	1818.13	1722.82	1177.67	733.016	0
P61326;Q96A72	MAGOH;MAGOHB	0	0	0	0	0	382.427	0	0	0	0	0	0	382.61	113.445	0	58.8598	84.0211	0	0	0	590.561	290.432	0	0	0	0	0	0	0	0	0	0	0	0	0	0	0	392.737	0	0	0	0	535.03	0	0	0	0	0
P61353	RPL27	338.752	330.606	685.738	0	918.286	661.469	905.513	0	412.265	0	714.858	0	452.743	1737.77	470.816	0	384.964	485.732	0	1154.2	657.655	980.833	490.474	508.111	0	391.444	482.919	0	0	0	172.851	570.998	780.247	962.82	1152.46	0	251.358	301.078	813.636	925.963	0	808.65	0	1033.97	1014.41	436.534	0	0
P61513	RPL37A	0	361.913	0	405.809	0	167.235	0	150.076	0	0	0	0	0	0	0	0	0	0	0	0	298.857	0	0	0	0	413.855	0	0	0	0	0	273.728	0	0	0	0	0	0	0	0	0	0	0	276.249	0	199.659	172.567	0
P61604	HSPE1	10804.2	8658.99	9117.8	10949.2	7475.96	11958.9	20598.7	6643.99	19353.7	11642.2	12150.6	16434.6	12616.5	14060.8	9394.61	5781.95	9334.04	15334.7	14048.2	12605.5	10935.1	14884.8	8552.8	11620.3	17031.4	11666.7	8248.19	12574.3	16266.6	8593.75	12910.7	10641.3	14293.6	15262.3	6372.95	11206.7	13626.4	13074.6	9225.25	19368.9	13838.2	16917.6	14379	12177.3	14541.3	22092.9	12670.6	9123.16
P61619	SEC61A1	0	153.734	0	327.771	0	0	0	0	0	0	325.174	0	0	190.744	0	239.335	469.572	0	0	0	0	0	0	0	0	0	368.228	0	0	0	0	0	0	220.942	0	0	0	0	0	0	0	0	0	0	0	315.647	0	0
P61626	LYZ	2951.82	4367.26	3703.67	4404.39	3645.02	6515.71	2808.97	8156.65	2930.91	3659.42	2738.72	2606.7	3548.21	2990.93	2519.44	2652.95	2314.81	1977.24	4097.88	3846.22	3179.86	2569.53	4508.42	84172.9	4356.71	6328.98	2747.35	5023.43	3398.1	2963.84	3210.07	2947.12	4627.75	2340.59	2982.45	3051.11	2052.93	4018.19	3405.71	2662.02	4999.61	4438.09	2483.94	2606.38	3279.6	2946.68	4759.7	5459.46
P61769	B2M	0	0	0	0	0	0	0	0	0	0	0	0	0	0	0	0	0	0	0	345.019	0	204.022	0	0	208.007	0	222.102	0	0	0	0	0	0	0	326.11	0	0	0	0	0	448.031	0	0	0	0	0	0	0
P61803	DAD1	0	708.934	0	180.246	0	0	336.244	0	635.268	0	647.927	0	259.224	671.329	224.913	106.993	117.884	0	402.146	107.363	0	516.246	0	490.345	0	399.752	0	399.649	0	0	0	650.581	438.972	223.688	0	656.929	385.072	348.209	461.219	281.197	287.714	432.747	0	0	0	639.874	541.764	0
P61927	RPL37	0	0	0	0	0	0	389.32	0	0	0	0	0	0	0	199.048	0	386.201	337.766	96.9936	289.977	0	0	0	0	0	0	0	0	0	0	315.243	0	0	0	0	0	0	0	486.818	0	0	0	0	0	595.635	0	0	0
P61970	NUTF2	0	0	0	0	0	0	0	0	0	0	0	0	0	0	0	0	358.438	0	0	0	0	0	0	350.656	0	272.561	0	0	0	0	196.417	0	0	192.184	0	0	0	0	0	0	0	14.4795	0	0	0	0	0	0
P61978	HNRNPK	714.102	265.502	927.86	1402.64	348.081	1024.05	486.981	253.848	910.204	1804.75	509.911	1145.32	614.071	483.24	494.705	319.516	426.979	1565.91	471.345	298.455	288.799	424.194	807.734	494.351	0	643.691	627.229	0	519.012	0	578.535	622.828	690.068	700.872	319.194	567.731	1217.2	982.288	751.043	572.614	923.834	325.248	560.294	598.067	2357.44	1022.17	863.739	1540.91
P61981	YWHAG	0	0	0	0	0	0	0	0	0	0	0	0	0	0	0	0	0	0	0	0	0	0	0	0	0	0	0	0	0	0	0	0	0	0	0	0	0	0	0	0	0	0	0	0	0	0	0	0
P62081	RPS7	1787.96	1165.67	1793.45	2065.29	2557.05	1094.85	1074.17	1208.52	2264.96	3929.67	2064.05	1452.49	1084.85	1474.82	2206.01	1360.25	1413.14	1388.66	1116.42	1441.25	1713.09	939.479	1276.92	1666.38	3243.41	1040.02	1338.4	1929.79	1430.73	1739.41	708.575	654.657	1708.88	1149.01	1046.26	1009.73	985.684	1162.8	1229.19	1321.21	480.66	1460.22	846.949	2191.15	3233.26	1630.95	1424.8	0
P62241	RPS8	1152.67	1309.83	0	1053.21	1283.18	1184.7	937.133	935.268	1169.33	576.006	1644.11	996.515	643.486	1605.47	1176.88	767.263	1150.56	719.36	1227.02	1772.07	1380.38	1337.09	963.366	1776.83	1734.39	1354.95	1256.07	1711.84	2196.21	2336.44	367.156	1738.24	910.755	1833.53	1227.2	988.374	524.297	1939.28	1664.66	1520.65	923.56	1391.72	1110.09	1289.98	1404.94	1347.94	813.091	0
P62244	RPS15A	781.613	315.954	0	0	849.436	0	930.028	0	692.54	0	297.228	0	937.276	1059.89	687.308	247.34	0	116.977	321.314	715.501	1489.01	769.725	210.284	393.423	0	0	369.046	0	0	0	0	914.634	0	1155.14	647.29	353.344	0	679.016	596.34	453.262	554.817	499.011	733.124	0	1492.02	542.774	2388.81	0
P62249	RPS16	262.734	667.214	0	0	190.126	0	0	452.837	519.241	876.845	182.13	0	474.527	200.266	781.777	0	226.482	0	0	0	0	256.19	0	0	0	0	315.832	0	0	0	235.355	270.298	493.128	0	0	183.191	0	485.289	0	0	0	126.528	0	0	0	311.978	348.949	0
P62258	YWHAE	0	0	0	0	0	0	0	0	0	0	0	0	0	0	0	0	0	0	0	0	0	0	0	0	0	0	0	0	0	0	0	0	0	0	0	0	0	0	0	0	0	0	0	0	1502.2	323.659	666.266	867.188
P62263	RPS14	0	321.857	0	0	646.499	260.69	164.011	0	708.404	263.879	211.63	0	663.737	166.21	461.596	796.158	182.046	94.3926	768.938	355.759	0	0	0	203.811	0	0	0	254.782	293.72	468.577	84.4404	416.843	336.998	495.937	0	346.029	334.759	0	0	466.814	293.976	792.944	348.093	602.882	447.593	551.363	886.364	0
P62266	RPS23	441.068	387.416	0	388.731	337.989	305.279	400.614	234.871	555.543	0	425.016	0	922.322	702.606	489.198	468.442	627.103	525.431	262.423	509.019	0	0	0	0	0	786.118	0	0	558.055	0	313.155	0	487.584	606.938	935.421	403.226	639.404	799.897	718.953	880.993	0	837.565	568.844	501.189	580.43	302.564	440.363	0
P62269	RPS18	179.085	727.399	0	523.509	317.302	627.199	307.786	70.2846	0	0	1239.59	0	461.85	682.462	0	439.526	225.956	0	326.518	300.619	587.841	372.502	0	0	0	0	217.394	402.845	0	0	0	492.641	151.6	127.241	0	431.87	557.515	186.35	233.712	233.629	0	240.222	0	594.386	546.752	860.607	458.889	0
P62277	RPS13	1006.05	1693.83	0	1103.06	1592	1302.13	1121.68	515.058	872.101	1173.68	1924.93	1997.13	1382.24	2653.05	1087.18	1122.35	503.57	647.45	1499.63	2329.91	1928.74	1770.38	0	989.01	2532.21	766.587	1546.28	2146.96	0	1001.52	800.918	1549.22	1216.56	891.188	1142.84	1534.93	0	2065.8	2473.25	1105.23	1665.34	2072.68	1489.16	1633.8	1277.85	1408.14	899.452	0
P62280	RPS11	817.768	321.665	0	418.19	280.928	0	0	0	843.484	0	0	0	0	457.512	371.263	314.02	334.612	0	0	0	304.472	290.739	0	412.812	0	0	0	0	309.219	0	300.985	0	682.952	0	0	1066.12	0	592.112	548.659	359.239	0	554.451	0	978.252	0	560.524	888.471	0
P62310	LSM3	0	0	0	0	0	0	0	0	0	0	0	0	0	483.567	0	0	0	0	0	0	0	0	0	0	0	0	0	0	0	0	0	0	0	0	0	0	0	0	0	0	0	0	0	0	0	0	0	0
P62314	SNRPD1	266.97	432.004	0	221.824	129.781	0	251.816	0	0	0	417.617	150.374	0	0	0	0	379.568	0	295.656	0	358.914	0	0	0	0	0	490.034	0	0	449.971	0	290.4	434.486	155.666	0	529.825	0	0	0	0	0	453.407	0	0	158.451	0	0	0
P62318	SNRPD3	397.839	0	0	575.438	385.736	0	175.609	437.082	193.085	0	921.298	0	569.115	627.904	227.135	170.384	706.808	519.73	574.951	387.979	0	0	429.105	0	0	359.362	327.865	0	0	0	135.908	226.484	541.605	803.279	327.931	773.176	439.662	205.263	908.292	1023.5	240.269	989.628	856.05	335.322	0	9.21501	0	0
P62333	PSMC6	1020.77	442.018	1189.56	3191.65	650.104	12950.9	0	2070.38	0	0	747.76	0	0	0	428.626	0	0	512.905	465.103	0	0	412.845	0	0	0	1107.54	0	0	891.653	0	5216.79	987.916	919.523	0	0	0	0	1031.79	173.164	806.193	1402.04	348.854	576.287	679.327	0	128.242	655.753	0
P62424	RPL7A	1494.52	1361.76	0	846.932	931.045	1472.93	1161.57	463.641	1228.05	1803.37	2084.34	1642.31	617.644	1312.84	1117.38	1046.44	1360.65	920.941	1309.82	1402.76	998.374	678.824	0	1588.54	1677.59	0	1425.95	3011.54	1105.45	3116.8	1161.19	1535.01	850.399	1432.37	1029.17	927.056	1497.31	2284.85	1053.6	1633.11	1297.28	956.091	1849.09	1531.72	1315.99	635.354	1150.78	0
P62491;Q15907	RAB11A;RAB11B	2136.78	1753.25	1670.68	1841.71	2588.46	2200.3	2581.43	913.165	1829.42	1224.06	1305.16	1083.18	1160.61	1343.54	864.804	1464.12	1115.2	1352.64	1782.48	1701.63	2007.84	2001.89	1406.41	1340	1845.14	1539.39	2769.21	1663.19	1770.46	1201.94	1373.61	1482.77	1687.17	1772.12	1528.24	2527.93	2247.8	1165.35	1894.73	1764.35	2131.08	2543.28	1044.24	1191.37	1270.87	1476.82	2886.44	0
P62495	ETF1	0	0	0	0	0	0	0	0	242.956	0	0	0	0	0	0	0	0	0	423.035	0	0	0	0	0	0	0	0	0	0	0	0	0	0	0	0	0	0	0	0	0	0	0	0	0	0	0	0	0
P62701	RPS4X	2553.51	1853.24	0	903.686	1396.64	937.488	1295.69	683.014	1216.9	792.864	1786.68	1858.46	835.379	1453.9	913.557	1069.8	824.663	909.849	556.488	916.653	1806.56	976.721	0	609.614	750.311	923.254	1533.51	437.22	1975.45	0	731.493	1499.08	1403.58	609.645	1091.31	1002.72	1722.83	984.397	1755.92	1376.06	1496.27	1119.95	1070.91	1280.33	936.779	956.577	603.87	0
P62714;P67775	PPP2CA;PPP2CB	143.082	0	0	0	0	0	0	0	0	0	0	0	0	0	0	0	0	0	0	0	0	0	0	0	0	0	0	0	0	0	0	0	0	0	0	0	0	0	0	0	0	0	0	0	311.12	129.779	199.236	0
P62736;P63267	ACTA2;ACTG2	0	0	0	0	0	0	115.14	0	0	0	0	0	0	0	0	0	0	179.687	0	0	0	0	0	0	0	0	0	0	0	0	0	0	0	0	0	0	0	0	0	0	0	0	0	0	612.984	212.713	0	0
P62750	RPL23A	0	860.385	244.874	651.896	365.357	399.105	247.404	549.987	505.578	892.002	425.904	0	0	597.792	0	377.799	372.027	888.822	245.754	528.222	240.595	725.874	241.479	613.149	773.021	719.325	943.862	0	426.037	520.176	508.298	0	138.511	607.178	0	504.411	579.595	524.004	575.006	670.397	550.028	385.072	442.024	749.308	2468.65	322.273	721.697	926.956
P62753	RPS6	0	300.71	0	0	549.319	897.731	183.131	540.185	0	0	210.236	0	677.86	516.383	426.575	902.62	252.484	0	795.275	0	180.126	53.4653	0	0	0	0	0	0	976.096	502.914	245.844	333.076	200.048	391.927	0	324.901	741.764	939.671	555.281	505.535	0	348.97	0	0	1314.61	398.623	435.255	0
P62805	H4C1	19554	16266	13814.6	15920.1	20403.7	14455.3	10370.4	7808.42	7092.43	10892.1	15445.3	14024.6	8789.84	50786.2	10379.6	144291	8844.95	238680	17690	227327	26098.1	8865.46	196371	11530.1	14716.3	10241.9	43533.6	21521	18432.2	22049.5	11048.7	20953.5	10501.5	7695.55	9240.62	8824	6364.97	14138.2	11813.8	26150.6	12582.6	16478.2	10970.7	11172.2	19099.6	231079	22800.7	12662.7
P62820;Q9H0U4	RAB1A;RAB1B	424.013	967.001	840.117	1020.39	1368.71	707.059	709.888	0	0	709.54	0	1189.56	663.738	1142.36	0	1088.4	586.672	0	742.059	1284.76	557.673	0	483.519	0	544.78	488.967	0	471.17	830.21	965.913	338.565	0	0	878.117	395.339	745.452	1487.13	992.103	1102.69	0	736.354	830.21	0	606.357	865.116	739.503	1374.26	0
P62826	RAN	900.771	326.537	469.582	356.613	552.391	1003.63	384.488	271.852	956.017	1246.54	0	0	357.557	806.667	0	510.97	605.573	145.284	635.08	469.518	888.479	428.528	783.06	573.23	0	769.552	217.801	869.797	0	0	0	254.615	806.575	702.117	0	0	867.448	374.376	741.692	303.399	803.859	334.941	859.936	0	861.336	158.187	1481.17	0
P62829	RPL23	0	0	0	0	0	0	0	0	0	0	0	0	0	0	0	223.429	0	0	0	0	0	330.113	0	0	0	0	0	0	0	0	0	0	228.555	0	0	204.44	198.85	0	255.698	0	0	0	281.917	0	490.735	207.754	558.925	399.666
P62847	RPS24	420.01	0	701.609	249.67	333.024	673.527	297.172	0	279.313	347.576	226.293	797.289	213.749	122.649	407.483	379.712	368.904	453.141	357.878	0	0	134.368	0	284.237	282.681	0	113.511	0	0	0	37.0745	466.701	0	0	0	294.164	0	401.048	539.738	684.672	0	409.056	0	360.439	241.278	466.839	770.538	0
P62851	RPS25	0	489.223	0	0	0	0	0	0	0	0	593.975	0	0	0	0	401.693	72.9655	0	0	0	0	399.644	0	0	0	584.7	839.051	0	0	0	164.859	0	306.909	298.361	0	162.233	297.735	73.8946	313.654	162.312	316.589	511.377	286.21	455.201	0	292.576	0	0
P62854	RPS26	269.478	0	441.73	363.723	518.65	0	198.825	0	0	0	0	0	0	0	401.352	207.294	232.752	404.173	526.525	0	0	0	0	0	0	186.348	819.965	272.752	0	0	232.605	0	0	0	0	471.905	0	0	0	197.181	0	423.75	0	0	219.506	580.113	688.887	0
P62857	RPS28	0	565.039	0	0	265.57	0	424.111	0	0	483.778	239.848	0	0	0	177.068	0	0	0	0	0	0	0	0	0	0	0	0	0	0	0	0	0	0	0	0	0	0	0	0	0	0	0	0	0	362.009	311.774	332.583	0
P62861	FAU	747.533	539.063	0	0	0	156.673	863.076	0	471.081	428.388	914.105	843.26	359.029	1920.38	253.503	386.407	0	0	627.343	410.048	869.733	501.451	818.573	594.961	776.467	543.325	0	1241.1	758.912	377.177	622.973	684.306	0	750.751	852.761	641.484	0	720.139	0	778.071	701.762	792.504	680.63	628.282	599.476	402.898	1528.78	0
P62873;P62879;Q9HAV0	GNB1;GNB2;GNB4	0	0	0	1091.67	257.537	423.697	475.331	0	0	0	489.383	0	213.344	406.784	282.854	0	324.445	0	0	1465.06	0	398.305	358.403	0	0	0	550.492	0	0	0	348.452	0	0	817.739	0	377.241	0	0	568.528	0	327.371	310.159	0	0	966.286	450.429	750.251	277.938
P62888	RPL30	0	0	0	0	0	660.046	238.501	0	550.647	0	0	0	486.577	290.026	553.423	0	0	0	77.7401	0	0	0	0	0	0	0	0	306.55	0	0	0	0	0	310.128	0	0	0	0	0	0	0	0	0	558.035	0	0	0	0
P62899	RPL31	0	664.369	784.905	926.618	1253.05	432.153	406.182	0	0	1091.21	371.509	847.658	658.236	913.507	483.597	722.601	202.478	560.02	450.669	0	902.783	511.352	941.276	706.341	192.169	380.181	331.367	385.34	0	0	757.832	442.221	465.467	442.755	0	1301.85	572.541	967.505	623.23	300.378	0	615.993	0	434.08	846.5	455.366	1218.05	0
P62906	RPL10A	669.938	1139.73	1277.76	1192.19	676.445	447.27	314.625	200.805	623.836	550.157	1060.98	604.63	587.882	776.832	360.71	139.403	240.752	338.846	395.652	984.364	125.9	341.642	662.001	315.272	528.983	182.819	0	143.572	485.762	820.398	386.008	296.909	525.618	250.612	581.145	355.371	440.88	536.612	0	839.129	621.064	454.734	320.068	729.707	5106.63	1606.24	781.203	0
P62913	RPL11	0	711.077	343.283	256.118	665.726	0	343.455	281.173	470.785	0	534.19	0	383.849	394.031	870.826	340.968	335.552	572.087	751.691	965.185	1346.88	916.917	0	0	0	555.926	708.647	0	650.941	0	526.782	559.389	517.206	597.636	393.565	654.69	1171.77	562.618	0	1186.8	390.677	727.379	622.896	1153.92	547.646	390.556	931.057	0
P62917	RPL8	492.935	0	1040.84	0	475.748	195.48	260.008	128.666	223.992	915.471	794.285	0	34.7141	518.412	208.965	362.372	466.045	138.183	735.832	0	0	437.467	0	211.353	0	344.483	633.02	305.437	767.793	578.941	0	852.586	0	645.642	0	456.418	470.17	695.564	0	0	0	422.719	276.746	503.133	673.839	778.324	973.73	0
P62937	PPIA	916.353	0	0	1267.99	418.254	0	0	2225.08	255.695	0	707.782	0	0	1199.57	651.859	478.185	170.198	166.247	303.169	145.963	0	204.843	0	390.336	0	741.824	0	0	0	0	146.765	0	152.054	0	0	232.471	428.139	0	0	0	198.004	195.522	225.769	0	1671.97	593.479	1253.56	507.268
P62979	RPS27A	2048.22	1487.49	2214.82	1993.21	1353.49	921.216	858.627	1717.62	800.82	1151.09	1682.65	830.282	1294.9	1919.59	883.958	1143.85	1398.25	1076.97	1008.06	1545.75	1475.9	1545.61	2278.75	1100.33	1658.43	2019.66	1173.39	802.592	1458.49	1305.11	1335.98	2017.2	869.96	1367.86	1032.35	657.004	917.651	894.591	991.996	701.157	1188.25	1117.69	2167.81	764.885	1897.05	1291.22	1760.12	1812.42
P62995	TRA2B	1158.35	1290.57	0	1447.43	1023.11	841.594	1027.24	694.888	1224.53	846.527	2246.47	1709.03	892.598	3376.11	1013.26	972.209	805.467	1167.43	1169.63	1298.62	1812.91	907.988	825.683	1064.07	829.776	1306.79	988.162	1107.55	1380.28	1501.63	1259.21	1499.26	1418.69	1385.26	1042.1	1707.38	767.151	712	1452.85	2623.44	1695.63	1150.95	502.644	1631.41	1375.12	1834.48	886.931	0
P63104	YWHAZ	0	0	0	0	0	0	0	1551.96	0	0	0	0	379.161	0	0	0	0	0	0	0	0	0	2962.78	0	0	0	0	0	0	0	0	0	0	0	0	0	0	0	0	0	0	0	0	0	0	0	0	0
P63241	EIF5A	0	0	0	0	0	0	0	0	0	218.433	0	0	0	0	0	0	0	0	0	0	0	0	0	0	0	0	0	0	0	0	0	0	0	0	0	0	0	0	0	0	0	0	0	0	261.387	271.844	0	0
P63244	RACK1	0	0	0	0	0	635.902	0	0	0	467.266	632.65	0	677.954	0	0	0	235.797	0	0	0	0	0	0	315.427	0	0	0	0	0	974.323	0	0	456.771	0	0	584.422	0	0	0	0	0	0	0	0	568.038	0	0	0
P67936	TPM4	0	0	0	245.313	180.251	285.284	0	134.74	0	637.708	0	0	0	0	396.876	455.39	236.585	0	0	370.527	0	417.644	584.579	0	0	818.874	0	0	0	0	0	0	0	473.984	0	52.3665	0	0	411.672	0	424.004	0	0	755.775	653.465	178.925	0	0
P68104;Q5VTE0	EEF1A1;EEF1A1P5	4229.46	4347.07	3255.75	2623.03	2040.38	4067.85	3057.57	3708.3	2239.32	2701.71	4528.37	2372.04	3722.38	3589.9	1684.39	2093.83	2853.46	2191.92	3791.8	2893.09	3992.98	4184.86	2191.5	3087.83	3377.59	2154.45	5183.29	5995.87	4487.66	3810.3	2530.26	0	2839.73	1954.18	2586.8	3779.7	2672.29	2392.93	3249.32	1943.08	2448.51	1498.46	2523.29	3999.11	4366.21	3818.09	5670.08	6726.31
P68363;Q6PEY2;Q9BQE3	TUBA1B;TUBA1C;TUBA3E	66.3065	210.28	726.549	0	0	0	214.54	0	0	218.433	0	0	127.536	426.076	288.192	72.2842	0	0	427.707	170.496	354.624	0	0	372.178	0	0	514.713	0	0	0	0	0	0	0	0	513.397	0	0	243.409	0	0	0	211.434	0	0	0	359.251	0
P68363;Q9BQE3	TUBA1B;TUBA1C	2554.45	1959.9	1502.53	1409.11	1832.71	2415.81	1290.87	2859.19	2547.66	3792.38	2179.61	2798.35	2013.18	3313.23	1357.16	2265.95	1370.23	1800.24	2063.51	2366.72	2580.62	2926.81	1861.2	1325.18	1885.85	2781.2	2289.15	1895.04	3269.56	2909.44	1562.64	833.308	1487.86	1400.58	2096.09	1482.27	1158.25	2785.89	2205.56	1549.37	1399.79	1867.81	1669.91	1039.98	6747.27	3258.34	2308.45	2399.93
P68366	TUBA4A	6325.39	4001.39	3730.94	1764.18	2463.67	2572	1331.91	1763.82	2483.73	3894.64	2626.26	1976.68	2814.03	3797.41	1314.84	2057.63	1953.1	1750.33	2825.82	3766.74	2512.72	2689.78	2435.21	2006.41	2890.87	2277.46	4394.21	0	2441.83	2803.63	1156.9	1704.19	1575.87	1598.92	1522.02	2381.17	2656.32	2623.56	2717.79	2362.98	1537.47	1041.01	2011.04	3027.2	4367.1	2249.83	3937.99	3353.17
P68371	TUBB4B	0	0	0	0	0	0	0	0	169.388	0	101.542	106.433	0	0	0	0	0	0	0	0	0	0	0	0	0	0	0	0	0	0	0	0	0	0	0	0	0	0	0	0	0	0	0	0	0	161.798	0	0
P68371;Q3ZCM7	TUBB4B;TUBB8	0	0	0	892.521	0	1213.69	248.504	755.859	0	0	0	0	0	0	0	1151.39	0	0	104.006	0	0	286.832	0	0	0	0	0	0	0	0	2100.56	0	0	0	0	0	0	0	0	0	0	0	0	0	157.294	158.191	0	0
P68871	HBB	2232.51	3954.8	2722.36	2695.57	1487.4	25751	1536.75	1249.29	903.926	2813.44	1844.73	2465.49	1897.54	1853.17	2061.49	2040.27	992.582	1593.84	1194.14	1544.68	2447.17	1333.81	1520.1	2211.15	1438.85	1572.65	1232.62	1285.37	0	0	394.894	1570.48	975.678	1055.65	0	730.942	587.189	665.99	1096.47	645.353	1698.67	3677.01	357.741	1451.36	2950.67	1519.62	5538.26	5647.83
P69849;Q15155;Q5JPE7	NOMO1;NOMO2;NOMO3	166.669	759.933	0	0	0	0	228.866	316.954	316.065	0	76.1191	0	0	0	199.131	0	361.825	0	279.919	0	0	0	0	0	0	0	278.701	0	0	0	0	0	0	292.27	0	0	0	259.63	0	213.15	0	286.014	221.674	0	340.742	339.656	0	0
P69905	HBA1	2850.33	1833.29	0	1332.52	2836.52	1923.23	1696.82	1308.42	2160.22	2616.2	240.13	0	0	2257.1	1082.2	1637.99	1162.35	1009.51	1241.8	1660.76	1620.1	1520.89	2970.27	1627.68	0	1145.06	1843.91	0	1886.52	0	847.16	1595.25	1210.9	1838.01	790.792	165.455	3055.98	0	1671.55	1260.08	0	7332.26	1721.26	4122.42	4236.02	1412.45	3930.24	2538.57
P78371	CCT2	281.893	0	0	0	0	0	0	40.1487	28.366	0	0	139.854	0	0	0	0	0	0	0	0	0	0	0	0	0	0	845.262	0	0	0	0	0	0	0	0	64.8668	0	0	0	0	0	0	0	0	947.623	321.442	318.504	107.205
P78527	PRKDC	0	41330.7	0	62323.3	14327.6	16938.7	0	83917.4	0	0	16803.5	13204.7	28767	0	0	89491.8	93424.7	14190.8	11704.6	0	0	0	26362	0	14675	20816.5	0	21298.7	0	24403.3	54093.2	21192.3	0	49839	113083	0	14885.2	10166	30620.5	11332.3	0	0	75416.1	0	8319.22	0	12962.9	0
P80108	GPLD1	0	0	0	0	0	0	0	0	0	0	0	0	0	0	0	0	879.953	0	969.23	0	0	0	0	0	0	0	0	0	0	0	0	0	0	0	0	0	0	0	811.483	0	736.859	0	0	0	0	0	0	0
P80188	LCN2	0	0	0	0	0	0	0	0	0	0	0	0	0	0	0	0	0	0	0	0	0	0	0	0	0	630.522	0	0	0	0	0	0	0	0	0	402.289	0	0	0	0	0	0	0	0	0	0	0	0
P80303	NUCB2	0	0	0	0	0	0	0	0	0	0	0	0	0	0	0	0	0	0	0	0	0	0	0	0	0	0	0	0	0	0	0	0	0	0	0	0	0	0	0	0	0	0	0	0	0	9.21501	0	0
P81605	DCD	24033.6	17375.4	6012.82	5132.38	5582.05	14220.3	4075.72	31279.1	11464.2	5360.23	4505.15	7189.79	12753.4	3109.66	2480.34	4979.71	6345.77	3399.35	10334	12647.5	6437.52	2823.92	7315.87	13964.2	2414.85	13323.2	10317.1	2576.59	3931.68	6878.83	5953.7	4222.8	3452.95	14899.5	3280.76	3498.73	5484.12	3751.5	7503.56	4025.37	7996.24	19119.1	4838.95	5141.9	6305.96	2917.25	8880.19	7435.14
P83111	LACTB	0	0	0	0	0	0	0	0	0	0	0	0	0	0	0	0	0	0	0	0	0	0	0	0	0	0	0	0	0	0	0	0	0	163.649	0	0	0	220.315	0	0	0	0	0	0	0	0	0	0
P83731	RPL24	210.07	295.724	564.824	541.093	71.2568	439.635	989.357	258.434	0	470.645	804.783	0	168.435	397.49	533.117	268.73	150.573	35.9577	393.643	0	859.012	296.388	0	348.425	406.098	596.844	127.185	0	262.421	325.024	302.187	0	539.869	408.217	0	258.484	320.467	0	0	0	697.802	518.728	520.329	250.967	672.292	238.621	135.45	0
P84098	RPL19	0	367.632	0	0	0	0	256.786	0	225.053	0	208.809	0	0	404.969	0	0	657.425	0	0	404.089	238.799	381.641	0	537.59	380.639	0	0	0	755.282	0	0	308.463	0	156.664	0	810.139	0	131.368	0	0	464.991	457.548	0	387.442	698.569	459.981	825.18	0
P84103	SRSF3	1787.53	2222.81	3029.08	3407.55	1586.33	1114.86	3669.13	329.753	4133.2	591.302	1198.55	2874.77	2082	3864.56	4244.05	2401.91	1400.24	3030.61	3398.76	3189.6	2278.11	3760.93	1667.3	2556.36	3468.4	2707.4	3018.95	4879.41	5163.63	3757.72	3201.57	2967.51	2297.46	4215.95	2013.75	5609.92	4808.96	3489.59	2499.04	3712.37	3199.04	2915.83	2811.71	5681.02	2293.96	2287.38	1735.9	0
P84103;Q16629	SRSF3;SRSF7	0	0	0	165.716	0	0	0	144.599	0	0	122.746	0	0	185.996	0	0	195.312	211.532	125.04	0	0	0	0	0	342.436	139.916	0	415.332	0	214.836	0	168.127	0	201.568	0	584.247	0	275.053	263.012	521.813	424.006	279.499	351.961	0	341.19	319.454	208.65	0
P84243	H3-3A	1613.31	1997.09	2211.87	3618.56	1207.91	3079.09	933	2031.14	1364.22	2260.8	2539.77	4236.21	2410.69	6093.83	2849.27	19577.5	2270.32	28872.2	3063.39	24267	4586.49	670.2	26109.7	3318.45	1331.49	1306.27	6783	4674.82	4883.35	2786.08	1030.9	3457.28	2461.02	971.656	3315.61	866.13	1454.57	3657.47	1905.05	2317.81	2482.27	2283.65	4242.93	2648.19	3497.75	30625.1	2312.48	0
P84243;Q5TEC6	H3-2;H3-3A	20571.4	32832	25807.6	30615.9	37969.1	28000.3	22815.1	23184.5	25098.7	15605.4	36009.6	28425.7	18923.2	68659.2	30762.5	158258	21426	193300	28360.3	168912	44631.4	24369.8	231947	33219.1	23288.4	21840.2	36352.4	35797	30564.5	34280.4	20199.8	29350.2	25020	15796	21744.2	16378.8	26361.8	16314.2	36820.4	30885.4	30905	39879.5	27528.5	24745.7	50464.4	200911	40323.4	4340.51
Q00059	TFAM	390.788	823.809	834.928	494.549	414.337	1324.32	669.088	0	468.047	764.885	1779.55	626.168	767.824	715.851	351.629	0	473.426	1180.42	713.258	602.909	839.329	677.86	0	466.713	419.641	956.919	296.444	1612.45	985.828	982.525	851.93	986.564	358.025	619.26	387.842	399.272	1130.16	671.12	188.963	633.3	219.139	1276.55	621.894	0	538.726	805.105	0	0
Q00325	SLC25A3	2567.89	2016.65	2774.6	2281.05	2393.41	2288.02	1775.24	591.864	2853.45	2350.84	2271.21	1944.59	2333.02	1627.12	2673.1	2760.29	1905.3	1338.59	1529.4	2065.68	2767.1	2427.14	2054.16	3043.49	1908.9	1211.52	2018.38	1616.68	1255.1	3217.66	1394.03	2750.39	2745.91	1810.07	1417.04	2947.54	1731.02	1451.97	1633.67	3183.76	2149.54	3905.73	2574.97	3158.89	1862.25	2498.04	1904.11	0
Q00577	PURA	0	0	0	0	0	0	0	0	0	0	0	0	0	0	0	0	470.898	390.11	0	0	0	0	0	0	0	0	0	0	0	0	0	0	0	0	0	0	0	0	0	0	0	0	0	0	0	0	0	0
Q00610	CLTC	683.008	933.312	424.644	704.263	0	726.739	513.587	940.775	505.721	1841.68	1446.41	1480.86	439.345	734.996	1342.34	328.737	462.151	762.419	808.16	1095.04	1102.64	914.993	0	800.568	0	470.808	708.575	953.269	1897.23	0	781.094	661.587	643.534	972.123	535.364	589.852	1039.5	1361.74	1367.97	1057.98	708.863	799.179	0	796.745	1094.9	964.708	634.394	1435.61
Q00839	HNRNPU	5241.66	2419.36	5896.95	4062.47	5340.86	2234.25	5219.94	1709.27	4377.59	1483.32	5194.75	5131.83	8399.97	9631.73	6542.21	3425.36	3340.95	6716.71	5104.35	4979.93	6439.07	4114.55	5057.45	4609.34	7745.75	6357.6	4742.12	7115.25	5065.32	4325.59	4330.67	5152.25	6981.5	4603.75	3203.14	6058.69	5024.62	8618.89	5107.8	3374.4	3026.22	5943.47	4699.16	4354.85	4202.19	4583.3	5328.4	0
Q01082	SPTBN1	0	273.49	0	276.527	411.9	0	0	0	0	0	0	0	0	221.346	0	0	0	0	0	121.507	337.37	248.977	0	0	267.672	0	0	0	0	0	0	0	0	0	0	0	246.306	307.515	235.907	0	0	136.926	0	0	0	274.144	0	0
Q01105	SET	416.2	0	281.768	663.582	0	0	0	290.869	0	0	228.583	0	90.5189	0	97.0914	0	263.144	322.446	0	0	0	0	0	0	0	0	0	0	0	0	0	0	0	0	0	0	0	0	0	0	0	81.5449	0	0	602.057	504.571	458.915	0
Q01130;Q9BRL6	SRSF2;SRSF8	0	0	0	315.773	406.165	173.383	136.676	0	447.548	0	225.739	276.58	533.458	477.522	512.884	145.601	0	244.511	182.301	0	0	524.455	0	0	191.027	206.191	0	476.405	0	199.61	62.7268	77.8104	306.908	469.992	92.9137	627.37	0	804.63	0	323.281	394.324	283.638	0	337.058	409.427	452.302	0	0
Q01459	CTBS	0	0	0	0	0	0	0	0	0	0	0	0	0	0	0	0	221.108	0	0	0	0	0	0	0	0	0	0	0	0	0	0	0	0	0	0	0	0	0	0	0	0	570.382	0	0	0	0	0	0
Q01469	FABP5	589.443	188.415	0	1312.26	0	5821.66	0	1619.76	178.803	0	0	0	276.255	0	0	0	0	1203.64	1938.22	920.84	0	476.082	2173.98	0	0	2033.28	655.552	0	0	0	495.935	0	1029.54	1665.34	0	278.443	885.797	0	0	0	904.509	1688.97	0	0	487.479	555.169	977.245	4464
Q01581	HMGCS1	0	853.998	0	0	0	0	0	2543.62	603.551	0	0	0	0	0	0	0	0	0	0	0	0	0	0	0	0	0	0	0	0	0	0	0	0	0	0	0	0	0	0	0	0	0	1428.47	0	0	0	0	0
Q01650	SLC7A5	0	223.155	0	0	354.494	158.627	0	0	324.794	0	0	0	156.335	127.955	0	0	98.0245	545.887	0	131.564	407.532	253.228	0	111.26	0	412.384	0	0	0	0	0	0	0	305.346	0	0	214.431	0	0	0	108.828	277.428	0	0	233.629	241.894	0	0
Q02218;Q9ULD0	OGDH;OGDHL	0	0	0	0	0	0	390.977	0	0	0	0	0	0	0	321.164	0	415.682	407.141	0	0	0	0	0	0	0	0	0	0	0	0	132.692	0	0	0	0	232.056	228.315	0	0	0	0	0	0	0	0	467.661	0	0
Q02252	ALDH6A1	0	0	0	548.543	0	0	617.309	363.242	0	0	957.204	0	0	0	282.069	0	0	673.747	338.861	0	906.651	407.035	653.063	1370.16	585.04	1038.04	0	428.545	0	0	549.072	479.269	387.406	362.727	0	0	609.996	0	0	500.64	639.258	450.975	0	0	384.606	0	1374.14	0
Q02413	DSG1	5397.05	2794.25	3687.56	3596.69	2637.51	7101.37	1194.31	9911.6	2049.91	2141.3	3022.15	2562.33	3112.92	1529.67	1900.27	5610.64	7368.12	2008.37	1841.65	4528.96	2826.9	893.257	6361.09	2329.3	1396.32	3293.95	2829.91	3737.92	996.593	4388.1	8900.01	2123.14	2432.32	2117.7	6523.66	2773.26	1549.92	2482.35	2838.79	1617.35	3100.17	2454.39	5712.18	0	2611.26	526.25	3103.21	3385.1
Q02539	H1-1	2242.31	2186.1	1618.82	809.538	643.371	1383.35	2572.12	767.617	1081.84	1909.25	1451.17	2254.59	2096.35	2565.91	1871.33	1910.86	2037.39	2449.09	1471.08	1344.96	2862.14	1345.09	1506	2717.29	1274	2559.76	1124.46	4461.4	2791.04	2660	1932.01	2212.14	3284.41	1328.76	2377.88	1781.89	1721.63	2885.43	3292.12	2574.8	1235.15	2991.88	2764.63	2230.41	2819.42	1101.2	2345.42	0
Q02543	RPL18A	0	78.6762	0	0	0	0	0	0	0	0	0	0	0	0	0	0	0	0	0	0	0	0	0	0	0	0	0	0	0	0	160.839	0	0	185.602	0	0	0	0	0	0	0	0	0	0	0	0	0	0
Q02809	PLOD1	760.643	521.933	0	592.755	339.572	0	693.652	0	558.384	303.058	576.178	0	804.832	1070.97	259.238	483.243	469.388	0	470.517	276.293	361.49	560.075	0	306.349	227.015	1082.11	415.15	305.252	0	0	487.403	676.583	527.909	296.957	1018.56	503.835	1087.67	457.743	796.844	404.925	0	370.735	350.201	0	630.568	303.776	0	0
Q02878	RPL6	987.376	1322.46	549.873	1482.61	1163.81	1013.92	1625.88	1272.62	1287.04	1804.03	1885.93	1328.5	745.22	3203.2	1403.54	1637.71	804.541	460.59	824.622	2479.89	2487.63	2740.28	560.587	1555.63	2443.98	940.619	1618.93	2317.66	1554.43	1855.85	839.787	1268.16	1094.08	2085.46	1320.02	1535.79	806.851	2483.42	2275.16	1324.05	2077.52	2113.48	1592.84	1091.24	2928.71	1100.76	1972.75	0
Q02880	TOP2B	80.4662	0	0	623.71	282.909	658.089	0	0	608.081	560.589	306.476	0	759.71	747.067	0	0	292.675	0	461.19	250.934	0	259.242	184.9	291.546	0	0	417.846	307.99	0	0	185.049	0	207.403	0	433.335	89.7169	618.272	0	678.748	0	0	633.1	1131.36	979.534	672.57	414.101	104.709	0
Q02978	SLC25A11	0	0	0	0	0	559.239	0	0	0	0	0	0	0	0	255.544	340.187	44.2848	0	0	0	0	0	0	0	0	0	205.742	0	0	0	0	0	0	261.539	0	0	0	0	390.936	0	0	171.585	0	0	165.347	197.293	0	0
Q03113;Q14344	GNA12;GNA13	601.992	769.598	0	0	0	0	781.125	0	0	0	0	0	0	0	0	0	0	1009.89	0	0	0	1038.11	0	0	0	0	0	0	0	0	784.088	1103.24	0	0	0	806.033	1180.14	751.262	0	771.317	0	0	0	0	911.378	0	0	0
Q03252	LMNB2	2537.12	1816.94	0	1731.56	2666.12	1281.82	1639.48	897.692	2339.91	0	1204.56	2655.69	1429.12	3160.52	1616.1	1372.93	1024.38	2461.54	690.371	1996.64	3142.26	2187.74	2944.84	1722.64	1596.26	1457.51	1767.11	1521.54	2255.31	0	1552.1	3007.19	1193.67	2285.97	2096.28	1663.8	825.051	1113.39	1932.21	2056.48	1293.24	1213.41	1877.59	807.622	1727.54	2274.65	1306.41	0
Q03518	TAP1	0	0	0	208.776	0	0	0	0	452.664	565.876	317.446	510.197	377.124	271.74	0	0	294.074	544.75	253.587	0	652.051	0	177.239	324.918	196.687	687.796	720.365	0	379.14	0	0	555.791	192.571	554.812	0	505.184	515.252	470.737	0	439.987	510.22	0	504.092	549.024	0	0	0	0
Q03519	TAP2	593.928	393.172	0	74.8416	283.605	202.61	211.073	98.8813	152.697	266.038	813.206	0	0	0	204.383	730.157	339.573	43.8429	360.407	377.429	298.484	510.059	0	0	0	0	781.203	285.508	0	0	0	0	709.562	485.082	0	159.302	0	894.894	0	301.451	0	260.857	186.683	0	0	0	0	0
Q04695	KRT17	3836.86	1749.56	2144.24	2164.09	2263.62	1698.71	1802.41	1927.52	2474.19	1974.74	1761.2	2918.69	3165.93	1031.11	2610.89	2772.74	1201.77	1654.3	2843.24	1842.15	0	1809.13	1425.23	4104.37	2384.64	3851.23	2400.15	1995.1	3746.28	0	4291.26	1529.62	2343.12	1572.82	3222.86	7690.51	2367.34	2084.05	2020.86	1497.93	3491.84	1010.11	2359.28	3123.58	2290.61	2019.58	1666.34	3159.35
Q04695;Q9C075	KRT17;KRT23	0	0	0	0	0	577.944	0	542.244	0	0	0	0	0	0	0	0	397.256	0	0	0	0	0	0	0	0	0	0	0	0	0	381.991	0	0	0	0	1188	0	0	0	0	0	0	0	0	0	56.0578	0	0
Q04837	SSBP1	389.919	0	0	649.271	351.184	741.32	775.589	0	0	0	0	0	0	561.271	0	0	654.793	511.036	192.97	319.266	0	266.556	314.159	510.633	0	0	221.758	0	0	0	307.518	0	0	583.241	0	443.588	333.667	0	0	298.153	0	274.865	378.989	0	225.979	580.447	0	352.833
Q04941	PLP2	0	0	231.506	351.005	0	0	0	0	0	0	125.567	0	0	0	0	265.386	170.99	0	254.754	0	0	246.026	0	197.904	0	0	0	493.858	218.792	0	0	0	0	275.41	0	148.885	368.699	0	0	0	0	156.312	0	229.339	161.92	0	486.323	0
Q06033	ITIH3	0	0	0	0	0	0	0	0	0	0	0	0	0	0	0	0	83.284	0	0	0	0	0	0	0	0	0	0	0	0	0	0	0	0	0	0	0	0	0	0	0	0	0	0	0	599.107	185.068	0	0
Q06830	PRDX1	0	0	750.096	1032.71	0	1562.44	0	994.229	0	215.263	0	0	387.739	723.274	603.028	1445.99	953.284	387.315	1157.6	350.216	867.681	412.439	485.731	471.493	0	793.726	362.031	0	0	0	2362.97	0	518.09	277.264	635.042	359.286	0	0	578.95	0	919.06	284.544	211.734	0	490.557	420.826	968.209	1699.23
Q06830;Q13162	PRDX1;PRDX4	654.116	1228.5	1059.31	1659.57	387.27	2573.68	823.9	1134.63	460.125	0	952.114	990.736	0	620.104	1223.55	4465.17	2641.36	624.176	569.82	1431.1	337.83	834.209	463.379	899.1	0	796.192	831.623	215.657	285.054	0	5183.52	498.298	742.222	321.588	1262.57	732.733	575.667	724.516	144.484	518.445	1750.04	1105.76	1213.67	663.07	0	327.493	0	4820.8
Q07020	RPL18	850.509	586.399	776.962	366.142	1057.73	738.56	1054.19	245.463	501.852	186.26	1959.87	0	614.578	927.621	469.688	899.957	328.41	480.769	821.941	572.177	814.248	1329.52	1082.85	533.367	0	878.24	2046.85	600.655	936.42	1055.09	927.317	876.269	1067.64	697.527	508.605	589.939	1238.38	952.305	1203.83	1076.15	680.736	662.644	1525.43	882.979	1007.74	491.539	1337.25	0
Q07065	CKAP4	3333.3	3246.12	1881.43	3520.48	3547.96	3216	4451.43	0	2969.31	3375.32	3664.86	4678.06	2951.75	1829.21	3885.78	1960.96	3480.34	3092.19	2948.54	1690.78	2685.05	3775.42	2683.95	3843.94	3861.48	2954.32	3920.73	1860.52	2287.82	3392.65	2333.19	3201.52	3085	4120.64	3130.65	5742.52	3808.17	4540.3	3375.48	2638	3400.18	3194.76	2928.79	2976.13	4699.78	3166.85	3096.54	0
Q07666	KHDRBS1	0	0	0	0	0	0	0	0	0	0	345.663	0	0	0	0	0	0	0	0	0	0	0	0	0	0	0	0	0	0	0	0	0	0	359.231	0	0	0	0	0	0	0	0	0	0	0	0	0	0
Q07864	POLE	0	0	0	1074.07	0	865.435	0	0	0	0	0	0	0	0	0	2340.38	0	397.03	0	0	0	0	362.424	0	0	0	0	0	0	775.463	0	374.16	0	760.164	0	384.799	0	0	0	0	0	0	0	0	0	0	0	0
Q07955	SRSF1	277.357	1038.4	1117.55	1687.71	614.099	779.841	944.509	0	925.749	0	1414.92	1707.01	1272.71	827.433	894.397	789.756	725.13	663.807	418.89	1627.3	1083.75	1134.85	0	1129.61	521.292	603.568	785.288	648.046	3310.53	979.518	511.312	628.941	1003.2	681.385	1075.61	1320.68	402.847	925.541	1539.94	1247.3	566.451	916.744	439.127	1046.77	750.332	974.714	636.129	665.178
Q07955;Q13242	SRSF1;SRSF9	0	0	0	0	0	0	254.301	0	265.971	0	0	0	481.347	395.737	542.193	0	89.1802	0	324.871	0	0	220.823	0	0	0	0	0	0	0	0	273.425	0	453.744	391.161	0	0	266.882	0	460.68	342.061	325.069	408.895	0	448.253	0	238.054	0	0
Q08170;Q13243;Q13247	SRSF4;SRSF5;SRSF6	909.095	0	886.71	806.396	0	0	1490.18	0	1008.9	766.716	617.961	1256.69	1087.49	1353.42	317.501	628.872	0	690.318	538.724	438.993	489.037	1113.72	883.084	964.906	1052.77	0	598.147	1094.16	786.751	786.602	929.648	1201.89	1160.23	1194.44	0	1971.44	700.373	1518.95	1589.51	833.02	1127.85	0	921.8	734.926	1559.06	893.089	796.943	0
Q08188	TGM3	2474.65	1626.35	0	2768.84	811.038	7529.8	1022.81	6144.54	1835.78	0	2863.63	0	1862.57	1656.83	1480.02	3033.82	6775.06	1469.27	2091.81	1771.19	0	980.634	4857	3185.97	3094.44	2280.64	2813.4	0	3745.58	0	4597.58	1984.88	2769.21	2985.46	717.775	993.213	1511.79	1906.43	1510.98	1575.03	3585.58	3119	5781.79	1715.84	1064.66	934.024	1302.28	7835.4
Q08211	DHX9	2642.24	2529.77	2858.45	1894.42	2470.58	1815.72	2793.7	1376.18	2374.44	1147.72	3040.18	3956.1	3667.17	3793.38	3268.73	2046.32	1705.5	2730.43	2566.69	2829.13	4686.54	2409.77	2494.45	2204.52	2997.69	1788.83	1775.22	3244.44	3419.12	2610.31	2027.51	2781.95	3230.62	1850.52	2403.07	3053.61	2273.8	3040.54	2429.81	1697.03	2795.08	2243.1	1885.37	1386.46	1807.02	3249.92	2364.91	0
Q08257	CRYZ	0	208.85	0	0	0	200.436	202.116	0	104.854	0	0	0	0	0	0	0	0	191.06	292.15	0	0	480.052	0	0	0	0	0	0	0	0	240.454	0	0	366.216	0	260.806	0	0	0	0	0	267.076	0	0	0	354.01	0	0
Q08554	DSC1	3455.11	2880.43	1085.3	3075.52	3737.42	6012.59	951.38	6276.47	1672.76	1338.97	1873.59	3163.32	4126.26	941.718	928.191	4764.7	10968.1	1788.82	2232.1	1875.11	1074.87	652.658	4242.18	5573.61	681.492	3454.39	2013	754.814	789.788	2579.92	4746.54	2077.31	1911.77	1994.71	1977.7	1543.5	1294.37	1723.23	1429.03	1179.64	4334.53	4425.99	5528.19	2421.54	1225.73	761.052	1740.05	4031.91
Q08945	SSRP1	1830.25	559.34	1286.61	594.202	634.654	783.895	541.745	646.134	375.848	602.869	456.23	370.754	790.704	1078.57	0	0	163.928	769.765	274.304	480.448	538.165	487.05	0	400.606	451.163	603.157	844.294	733.9	429.363	0	398.253	585.341	435.247	540.078	724.443	455.934	425.479	655.896	724.662	1140.9	900.097	565.805	748.851	893.478	592.766	383.376	0	0
Q09666	AHNAK	0	0	0	385.277	768.346	0	0	259.16	0	382.591	635.301	0	0	0	504.054	645.18	936.663	711.599	110.387	0	0	659.906	0	538.3	792.038	0	727.591	0	0	0	496.413	673.875	0	1024.74	0	602.798	0	0	0	640.591	0	0	577.225	0	0	271.673	0	0
Q10471	GALNT2	0	0	0	0	116.562	0	0	0	0	340.11	0	0	0	0	118.452	336.637	204.156	0	0	549.077	0	0	0	0	0	0	0	0	0	0	0	0	244.324	0	393.517	0	0	441.999	0	0	0	0	0	0	0	0	0	0
Q12788	TBL3	0	0	0	0	0	0	178.922	0	0	0	0	0	0	0	0	0	0	0	0	0	0	0	0	0	0	444.785	0	0	0	0	0	0	0	0	0	0	0	0	310.387	0	0	0	0	0	0	216.553	0	0
Q12830	BPTF	0	430.574	0	0	0	124.197	0	0	0	0	489.571	0	0	786.197	626.453	0	0	0	0	299.375	0	0	0	0	391.959	0	0	0	0	0	497.794	0	339.405	199.572	0	0	0	762.209	0	299.136	0	555.89	0	0	0	0	0	0
Q12849	GRSF1	0	622.258	340.706	395.369	408.568	504.165	0	0	570.305	596.66	0	268.524	0	0	296.74	0	0	0	328.376	488.665	0	0	0	335.748	0	0	0	0	0	446.588	0	0	488.647	0	0	469.244	155.81	0	356.13	219.993	0	491.708	0	0	350.442	528.326	0	0
Q12905	ILF2	419.669	290.363	0	0	0	408.567	524.145	362.727	0	0	196.785	0	1012	940.771	0	176.9	684.717	718.329	483.995	613.8	0	485.325	0	0	0	613.414	1092.73	350.264	0	519.182	385.737	0	511.984	270.627	762.318	280.765	0	0	946.629	1049.59	0	0	318.71	412.504	950.399	528.695	0	0
Q12906	ILF3	0	559.207	741.35	0	555.441	0	499.538	0	616.203	0	0	0	1058.71	0	336.511	577.209	0	622.056	373.011	514.016	539.677	282.665	0	593.769	69.0688	0	466.286	362.702	535.629	0	286.697	544.766	437.951	443.452	878.851	684.144	646.917	770.457	543.853	610.476	0	0	444.565	587.858	591.857	387.829	492.303	0
Q12931	TRAP1	2827.46	1245.89	0	2382.66	879.862	1505.88	1472.96	1465.62	1570.08	1061.84	1500.64	874.138	822.129	816.323	1321.07	406.05	539.959	883.329	1534	1946.17	1527.47	2044.37	0	1558.8	302.362	0	1293.78	0	2261.01	0	924.204	0	1022.13	1212.71	0	1506.84	1954.08	1597.76	1841.07	1572.02	2189.54	1127.42	1300.62	1658.45	1373.28	1379.84	1011.27	0
Q12955	ANK3	0	942.688	1140.06	1287.89	788.297	802.974	1169.62	0	640.634	472.052	756.227	0	1136.86	2255.7	659.426	0	840.211	1111.11	0	649.766	1018.11	1017.71	921.957	955.061	0	2028.04	2372.62	0	0	0	382.797	757.266	0	0	0	313.173	3339.89	934.633	1414.71	802.171	1116.55	815.721	995.29	0	1106.84	0	1560.94	0
Q13011	ECH1	0	943.28	0	0	0	288.157	131.906	305.276	414.396	263.645	425.202	0	789.704	0	516.277	358.087	202.969	589.886	356.608	580.418	413.901	534.211	0	0	854.602	373.293	318.596	833.491	0	0	186.696	374.952	385.49	593.88	926.077	417.816	1171.07	500.413	0	786.555	445.553	210.613	604.764	201.559	424.728	240.146	0	0
Q13148	TARDBP	484.383	352.346	0	305.679	0	0	320.172	0	646.095	0	211.183	0	587.521	281.687	0	380.517	155.603	0	0	0	295.367	146.602	0	0	0	0	0	816.689	0	377.203	0	331.255	0	218.842	0	70.6983	0	0	185.384	0	0	0	0	0	129.915	158.593	0	0
Q13151	HNRNPA0	786.316	997.796	0	0	0	436.243	1312.53	0	0	0	688.906	0	857.096	616.577	779.188	489.316	317.954	563.057	326.679	521.704	492.949	658.764	705.531	587.288	1034.31	649.092	1597.13	527.051	1072.67	0	697.62	1190.06	0	420.486	301.465	962.803	1053.96	830.175	591.437	0	894.733	635.247	867.877	0	366.664	591.989	1002.65	0
Q13162	PRDX4	301.868	0	0	1092.16	73.3018	0	333.822	510.476	323.513	0	953.748	383.99	337.355	433.992	610.578	0	380.306	146.707	439.394	0	141.563	441.648	0	293.41	455.635	0	0	272.232	289.225	0	1047.86	0	322.555	761.369	0	349.111	465.887	313.369	454.146	347.428	316.589	179.085	584.022	0	0	0	0	0
Q13177	PAK2	0	0	0	0	335.666	605.572	910.656	0	0	2878.2	554.557	894.734	0	1083.05	555.52	0	584.46	1406.85	0	0	0	0	0	0	0	0	0	0	0	0	0	0	431.049	0	0	1688.13	0	0	606.256	0	0	0	0	0	1076.12	949.802	586.363	0
Q13228	SELENBP1	0	0	0	0	0	0	0	242.092	0	0	0	0	0	0	0	0	0	0	0	0	0	0	0	106.337	0	0	566.419	0	0	0	0	0	0	0	0	0	0	0	0	0	0	0	0	0	0	0	0	0
Q13242	SRSF9	537.129	0	831.205	640.841	0	0	0	0	384.676	0	0	569.219	0	197.211	719.878	391.448	160.675	0	412.05	939.52	0	502.091	0	281.042	0	0	0	566.484	0	0	0	233.301	911.065	289.087	226.874	354.667	0	151.262	189.72	617.51	0	407.478	0	0	0	330.467	0	0
Q13247	SRSF6	0	788.193	0	229.653	285.997	194.288	633.681	0	347.809	0	277.941	0	304.441	0	785.202	0	327.976	393.494	413.684	0	0	1108.92	0	309.164	0	0	808.497	511.309	263.749	0	496.991	0	513.921	482.965	0	935.41	425.778	1327.37	1110.86	1120.09	312.351	855.055	0	0	637.271	392.405	494.167	0
Q13268	DHRS2	16691.7	12736.2	14274.4	22472.7	12238.3	10432.6	23936.1	11416.6	20363.6	14757.9	17685.7	18831.4	10544	18158.8	16671.7	7765.5	7841.2	38463.1	21152.7	17883.1	21510.1	16630.8	8381.88	24752.1	20582.1	21097.2	12118.3	22731.3	12402.6	11872.7	15121.7	13381.8	16277.6	11617.1	25244.8	5877.78	18322.1	13101.8	14761.7	20383	15700.1	20030.7	15633.6	10404	13185.5	31522.6	8735.27	6899.35
Q13310	PABPC4	1280.76	1038.53	0	1851.59	658.517	932.09	0	2276.34	794.08	0	0	712.934	0	375.951	504.34	1261.88	940.445	582.28	0	825.632	254.529	427.247	0	1066.32	348.096	764.382	544.092	0	0	521.02	2804.22	0	559.658	1155.53	1127.72	282.371	0	235.369	1014.48	472.182	0	868.517	3670.46	0	0	107.509	0	0
Q13405	MRPL49	0	0	0	0	0	0	208.743	0	0	0	0	0	0	0	0	0	0	0	0	0	0	187.22	0	0	0	0	0	0	0	0	0	0	0	0	0	0	0	0	0	0	0	138.714	0	0	0	127.475	0	0
Q13415	ORC1	1824.11	2453	7216.27	0	0	0	2320.22	2789.99	2111.67	0	3385.04	3656.42	3293.34	3188.09	3469.58	2819.08	2821.83	3475.02	3701.25	3051.18	2897.82	3566.2	0	0	4362.36	4989.97	5141.27	4750.52	1908.61	3553.71	1987.51	3776.31	2563.14	3111.76	5010.05	2740.48	5360.26	3342.47	3420.98	3423.9	5473.98	2634.21	0	3026.4	3335.87	2261.91	5863.6	5017.69
Q13423	NNT	956.558	501.838	0	518.783	1070.17	580.638	847.688	2178.32	1071.26	0	806.962	835.437	457.646	222.283	315.712	509.918	566.139	1008.11	829.872	1028.75	597.607	448.963	570.753	799.941	872.869	815.354	858.484	877.006	764.92	961.893	795.565	798.322	1180.65	593.313	647.826	677.456	1074.36	808.143	1013.11	1179.75	0	756.928	1021.11	0	1290.58	721.401	1047.06	0
Q13510	ASAH1	0	0	0	308.36	0	0	0	0	0	0	0	0	0	0	397.482	423.599	284.759	0	0	0	0	0	0	669.555	0	0	0	0	0	0	105.22	0	0	0	0	0	0	0	0	0	0	346.823	0	0	0	66.1977	0	0
Q13557	CAMK2D	0	0	0	0	0	0	0	0	0	0	0	0	0	0	0	0	891.284	0	358.644	0	0	0	0	510.092	0	221.854	0	0	0	0	0	0	0	0	0	0	0	0	547.355	0	0	0	0	0	0	0	0	0
Q13573	SNW1	0	0	0	0	0	0	0	0	0	0	0	0	0	0	0	0	0	0	0	0	0	0	0	0	0	0	0	0	0	0	0	183.411	0	0	0	0	0	0	0	0	0	0	0	0	0	0	0	0
Q13595	TRA2A	401.479	338.078	0	0	347.554	0	513.603	0	413.633	0	543.617	0	581.909	251.501	0	489.81	71.4279	503.725	0	405.282	0	1013.77	809.021	245.717	631.429	0	281.617	1028.22	656.963	0	692.126	673.355	0	482.188	0	534.208	0	425.016	499.66	1600.3	902.003	437.238	628.568	462.304	600.304	574.67	584.172	0
Q13630	GFUS	0	0	0	0	0	0	0	0	0	0	0	0	0	0	0	0	0	0	0	0	0	0	0	0	0	0	0	0	0	0	0	0	0	0	0	0	0	0	0	0	0	0	0	0	0	0	0	0
Q13724	MOGS	0	0	0	0	0	0	0	0	313.284	0	108.637	0	319.528	0	188.058	0	0	0	144.906	173.181	0	0	303.173	304.241	0	179.681	0	260.017	0	0	0	0	0	0	196.76	303.931	0	321.578	454.146	480.229	0	109.729	0	0	0	73.72	0	0
Q13740	ALCAM	0	372.129	483.445	747.065	980.954	388.85	686.831	520.465	0	625.331	859.978	0	908.157	1409.78	662.526	0	411.417	787.537	172.131	711.721	456.81	687.11	673.083	1177.18	524.915	275.578	914.086	366.16	0	499.608	759.808	808.031	1001.52	1395.62	0	432.738	1103.69	604.977	734.382	907.061	1460.39	636.48	0	1183.19	230.413	471.059	0	0
Q13813	SPTAN1	0	0	0	0	0	0	0	0	0	0	0	0	0	0	0	0	0	0	0	0	0	0	0	0	0	0	0	0	0	0	0	0	0	0	0	0	0	0	0	0	0	0	0	0	0	0	0	0
Q13835	PKP1	0	0	0	2475.33	0	5006.5	662.489	4132.12	0	1529.99	0	0	1493.64	0	0	5645.96	1475.63	0	0	1121.84	0	0	0	973.501	0	0	0	0	0	0	7889.52	3008.87	0	1667.57	2073.48	2750.35	0	0	1388.55	0	998.569	0	1855.46	0	0	1712.8	1389.71	0
Q13867	BLMH	2889.1	0	0	6531.79	1589.7	3833.45	0	4981.88	463.84	0	0	0	857.54	624.129	2206.06	5835.25	8720.97	3192.13	854.5	1000.9	0	0	1415.48	3345.36	0	1814.05	623.402	0	0	0	3291.66	1460.26	1700.61	6542.56	0	938.191	0	0	463.757	0	1412.23	1046.07	7115.23	0	271.952	505.362	0	0
Q13885	TUBB2A	0	0	0	0	0	0	148.273	0	0	422.207	0	232.273	0	0	0	658.818	192.364	0	0	0	0	0	0	0	0	0	542.915	0	356.66	0	0	609.98	0	0	0	465.138	308.534	0	403.502	425.23	0	233.95	0	0	349.285	179.693	0	0
Q14012;Q8IU85	CAMK1;CAMK1D	0	0	0	0	0	0	0	0	0	0	0	0	0	0	0	0	0	0	0	0	0	0	0	0	0	0	0	0	0	0	0	0	0	0	0	0	0	0	0	0	0	0	0	0	0	0	0	0
Q14103	HNRNPD	219.858	782.475	649.382	227.045	797.912	514.003	942.655	0	416.86	0	1055.33	571.958	581.458	1567.12	763.224	841.596	507.812	851.811	730.375	981.359	503.339	733.28	1002.8	383.994	963.628	799.729	788.523	1127.32	941.107	334.942	477.692	1093.52	468.188	977.906	974.689	1092.51	1150.83	849.79	1205.61	1184.48	907.37	1033.11	1307.29	948.63	681.223	624.317	864.401	591.588
Q14108	SCARB2	0	0	0	0	0	0	0	0	0	0	0	0	0	0	0	0	0	0	0	0	0	0	0	0	0	0	0	0	0	0	0	0	0	0	0	110.894	0	0	0	0	0	0	0	0	0	0	0	0
Q14134	TRIM29	0	0	0	0	0	0	0	0	0	0	0	0	0	0	0	0	0	0	0	0	0	0	0	0	0	0	0	0	0	0	0	0	0	0	0	0	0	0	0	0	0	0	0	0	0	0	0	0
Q14137	BOP1	0	0	0	0	484.272	0	0	0	622.39	0	0	0	0	0	0	0	266.556	796.174	0	0	0	0	0	0	362.222	0	234.088	0	0	0	429.507	891.981	0	205.07	0	0	0	0	0	0	0	1286.29	439.628	0	183.477	0	459.979	0
Q14151	SAFB2	0	0	0	0	0	0	267.555	299.056	184.134	0	314.625	0	0	0	0	0	0	110.315	199.83	332.937	0	0	0	0	280.172	0	0	0	0	0	0	0	0	0	0	0	0	0	0	0	0	662.513	0	0	0	227.303	0	0
Q14165	MLEC	0	361.348	407.783	0	0	0	193.48	0	0	0	1119.39	0	0	0	481.243	387.47	236.533	285.926	446.402	317.874	427.388	38.5273	437.737	0	0	604.561	405.6	0	0	0	411.967	441.429	364.393	331.387	0	1161.66	0	248.452	326.434	356.501	1297.92	0	538.657	0	0	366.47	470.626	0
Q14197	MRPL58	0	0	0	0	0	0	0	0	0	0	0	0	0	0	0	0	0	0	0	0	0	0	0	0	0	0	0	0	0	0	357.061	0	0	0	0	0	0	0	0	0	0	0	0	0	0	0	0	0
Q14204	DYNC1H1	346.751	0	0	0	181.552	0	0	0	161.863	196.742	0	0	0	0	0	0	0	0	415.143	0	0	0	0	530.695	0	0	0	0	0	0	0	0	0	0	0	0	0	0	0	0	0	0	0	0	949.252	561.28	683.29	0
Q14315	FLNC	0	705.227	0	0	0	351.685	0	143.503	0	504.303	0	0	0	0	0	0	929.39	0	0	0	0	825.689	244.092	0	0	0	276.159	0	0	0	323.286	0	0	509.909	0	0	0	0	0	0	0	555.891	233.351	0	707.825	0	0	0
Q14498	RBM39	0	0	0	0	0	0	0	0	0	0	0	0	0	108.859	0	772.297	0	0	0	0	0	220.611	0	0	166.471	0	0	0	0	0	0	0	0	0	0	0	0	385.225	0	0	0	0	770.554	0	366.895	0	0	0
Q14525;Q14532;Q15323;Q92764	KRT31;KRT32;KRT33B;KRT35	0	0	0	0	0	0	0	0	0	0	0	0	0	0	0	0	0	0	0	0	0	0	0	267.811	0	0	0	0	0	0	0	0	0	0	0	0	0	0	0	0	0	0	0	0	0	95.2218	0	0
Q14574	DSC3	1527.96	2324.51	0	1902.06	2530.15	2661.45	1511.87	2845.26	2181.13	2425.38	2125.69	0	5779.27	0	1174.99	2832.34	2810.5	2554.36	1140.16	1901.17	0	0	2826.17	2399.29	2976.08	3119.83	2167.92	0	0	2607.38	3737.05	2055.96	2422.33	2028.49	0	0	2552.22	0	3241.71	697.826	2731.23	1926.11	2790.75	935.367	2362.96	3195.64	0	3061.01
Q14697	GANAB	5652.34	5343.19	10182.1	6167.92	9141.78	6693.69	9309.48	3792.04	8423.06	5260.35	6669.01	5573.71	5153.7	7645.37	6829.81	3646.87	3891.99	7303.64	6649.73	2713.12	8674.37	10137	2008.89	7686.36	5262.72	6105.68	6683.41	7173	4259.24	5569.78	3177.53	6831.45	4237.78	8142.61	9302.36	4635.45	7555	7014.94	6107.69	7750.65	5301.9	4641.93	6195.76	6430.98	7153.13	5618.21	7800.17	0
Q14739	LBR	676.498	170.1	0	0	415.392	1068.38	507.885	0	690.161	0	0	0	0	1006.41	187.562	418.312	542.276	594.045	600.711	512.512	0	304.065	0	349.177	1086.79	479.789	1350.8	713.248	735.064	0	654.451	880.031	326.486	254.618	0	361.204	1136.95	1271.8	977.346	860.689	686.701	1052.86	444.66	0	841.836	889.905	1061.14	0
Q14764	MVP	0	0	0	198.338	0	0	0	400.933	0	0	0	0	0	0	274.761	0	0	0	0	0	0	0	0	0	0	0	164.52	0	0	0	61.923	0	0	0	0	0	0	0	0	0	0	0	0	0	0	0	0	0
Q15005	SPCS2	0	434.038	512.843	396.096	968.298	447.954	378.509	69.6606	813.568	254.37	289.665	0	244.769	0	0	0	0	66.674	240.986	447.748	384.51	0	0	246.87	0	0	0	0	0	0	0	0	320.085	0	0	0	0	725.6	604.439	0	0	892.804	0	0	587.632	653.798	1165.78	0
Q15029	EFTUD2	0	77.2459	0	0	207.889	0	315.599	0	0	0	0	0	0	0	0	0	0	0	71.2845	398.72	95.8058	250.828	0	0	0	0	0	0	0	0	148.776	0	0	124.733	0	0	0	499.474	490.087	0	125.788	501.026	0	0	0	501.451	0	0
Q15046	KARS1	0	0	0	0	0	0	187.822	0	0	0	0	0	0	0	0	0	0	0	0	0	0	0	0	0	0	0	0	0	0	0	0	0	0	326.426	0	0	0	0	0	0	0	0	0	0	239.023	90.585	535.422	0
Q15067	ACOX1	0	0	0	0	182.655	0	0	0	0	0	0	0	0	0	317.501	104.296	86.2321	145.57	0	0	0	0	0	0	0	132.551	0	0	458.566	0	0	0	0	240.485	0	0	0	0	0	382.305	0	0	0	0	0	0	125.503	0
Q15084	PDIA6	5469.43	6647.06	4631.01	6449.01	8361.59	6033.26	9024.05	1723.22	6514.79	5184.25	7072.3	6583.59	5689.35	6118.62	4638.4	5805.92	4680.7	7153.99	7069.01	3962.19	4953.3	8197.42	5341.74	7361.02	3905.15	6422.46	8259.2	7023.27	4420.34	6405.85	2957.45	4631.08	5167.93	7620.67	8611.95	2997.64	8667.12	6155.3	7623.22	9109.13	6445.6	4650.95	5110.9	6071.7	7501.35	4434.69	6831.48	3212.52
Q15149	PLEC	38958.9	50720.3	52429.3	39050.5	51025.9	47621.7	67075.6	21289.9	47031.3	55294.5	43166.5	46563.2	39585.1	45034.7	67223.6	43963.3	40872.9	42643.8	58312.9	60344.3	39302.1	61901.3	31921.8	72075.2	40916.6	40877.9	38596.3	43836.2	58750.8	44311.7	46846.9	46030.9	42351.6	72887.7	25512.4	68509.4	51544.1	61542	45239.3	60531.5	51886.5	44522.6	26879.6	45010.2	50661.8	62487.7	31569.4	14205.2
Q15149;Q9UPN3	MACF1;PLEC	432.735	480.64	892.534	1119.56	1774.87	981.275	1180.39	1016.57	485.909	0	627.837	707.561	229.017	721.559	1428.75	1432.26	2645.92	988.28	1364.93	1098.15	795.042	624.066	0	942.259	0	595.008	2036.52	540.975	929.117	749.387	891.851	890.652	1027.84	1644.47	382.586	1203.41	677.231	1049.58	1123.93	604.979	686.887	1906.79	390.636	1025.07	604.887	807.083	768.705	0
Q15233	NONO	1243.83	1388.36	2192.62	2818.83	1341.79	1801.94	1195.47	793.709	1727.38	1186.1	2110.87	1114.47	4204.73	2541.42	2193.42	1279.07	1499.83	1627.15	1719.51	1056.84	2891.95	475.524	2270.47	1467.68	1647.5	0	912.98	2387.96	1979.08	0	1024.6	1645.63	2626.51	837.375	1010	2012.01	267.092	2317.72	1831.51	1733.45	1356.9	1289.09	1585.13	2689.63	1970.29	2435.8	2129.61	0
Q15286	RAB35	895.137	0	633.365	435.819	0	0	241.047	301.247	0	222.831	93.1176	0	1040.86	658.242	0	426.475	221.108	384.394	451.078	417.513	660.63	880.895	0	0	0	808.564	1012.97	1008.66	1072.98	0	0	907.328	516.328	0	0	0	0	0	0	0	941.291	0	0	390.919	525.084	0	787.531	0
Q15287	RNPS1	0	0	0	0	76.9076	0	246.018	0	134.265	0	0	0	17.8277	261.187	194.165	0	0	0	0	0	0	0	284.517	0	0	0	231.504	408.351	0	0	0	0	166.092	0	0	217.681	0	0	0	233.408	166.775	0	203.7	229.339	182.739	43.7713	0	0
Q15293	RCN1	307.103	0	0	503.671	596.029	0	1539.89	260.715	0	375.294	591.154	0	0	1014.41	591.039	0	227.004	0	549.24	0	0	1935.81	0	559.251	0	0	514.713	0	0	0	0	644.716	371.901	1466.86	0	381.967	0	0	0	378.281	0	0	0	503.848	403.644	0	406.314	0
Q15326	ZMYND11	0	0	0	0	0	0	0	0	0	0	0	0	0	0	0	0	0	0	282.8	0	0	0	0	0	0	0	0	0	0	0	0	0	0	0	0	0	0	0	0	0	0	0	0	0	0	0	0	0
Q15365	PCBP1	0	0	736.45	414.146	282.261	621.962	0	0	759.625	0	1403.28	824.938	0	1576.23	0	1265.44	0	559.781	350.001	0	1242.64	0	0	0	0	0	0	0	559.58	0	696.137	0	281.909	0	667.922	363.322	0	0	0	0	1084.3	0	354.492	937.756	1020.79	1467.62	0	0
Q15366	PCBP2	50.6023	0	0	0	0	0	0	0	0	0	0	0	0	0	395.654	0	0	0	0	0	0	0	0	0	212.252	318.124	197.424	0	0	0	0	0	0	0	0	0	0	0	0	0	292.564	0	0	0	0	72.1842	0	0
Q15388	TOMM20	0	0	0	0	278.788	131.575	230.279	0	0	0	0	0	176.906	0	72.0482	0	215.212	0	409.01	144.989	0	290.432	0	0	0	438.893	0	0	0	0	581.432	0	121.56	331.29	296.96	85.2242	573.876	454.316	0	305.844	139.922	306.413	304.259	0	298.396	73.72	517.701	0
Q15393	SF3B3	309.002	0	0	0	159.484	941.589	116.082	0	0	0	0	501.441	275.814	78.0632	329.587	239.694	300.463	26.6358	0	92.8297	0	0	0	0	0	198.752	0	628.802	0	0	109.662	0	314.711	209.225	0	440.027	0	348.77	545.673	0	457.228	89.8475	362.822	562.65	110.408	243.377	0	0
Q15424	SAFB	0	0	0	0	292.007	0	65.4391	0	93.3461	0	0	0	399.066	294.164	823.059	600.991	0	435.572	210.348	224.195	0	0	0	0	223.572	259.211	473.583	190.214	0	0	0	607.201	569.287	198.574	0	105.76	635.581	0	539.095	397.06	108.828	359.207	0	0	99.4655	267.235	0	501.562
Q15517	CDSN	522.709	1449.17	0	0	0	3182.03	0	1979.03	0	0	0	0	168.072	385.256	361.547	4079.73	4470.95	907.463	691.733	1622.58	0	0	0	1910.25	0	0	0	0	0	0	5161.05	1231.9	536.203	906.817	0	307.41	1265.15	437.121	901.979	0	1336.66	1865.65	3710.45	718.09	0	460.079	1179.48	0
Q15717	ELAVL1	1448.59	869.72	0	2475.14	748.521	1515.02	1017.06	577.671	1553.81	0	1123.85	1701.22	1611.55	2501.65	1087.35	1581.66	871.282	686.293	1221.73	920.728	1362.73	1446.14	1017.57	1168.95	1817.77	599.042	1362.38	1291.4	1453.84	1281.91	1013.93	2215.45	3053.01	1557.59	931.14	1190.39	802.893	695.754	1919.31	1687.86	1211.87	1068.13	1464.38	972.937	1613.18	1498.89	386.034	0
Q15782	CHI3L2	0	0	0	634.156	290.804	0	0	0	0	0	0	0	0	0	0	0	0	0	0	0	0	0	0	0	0	0	0	0	0	0	0	0	560.861	0	0	0	0	0	0	0	1197.1	414.071	0	0	0	0	0	0
Q15828	CST6	678.908	0	0	214.723	0	345.337	0	943.048	0	0	0	0	237.31	0	0	209.91	612.26	131.837	771.586	0	0	0	506.85	461.918	0	0	0	0	0	0	0	0	0	174.354	0	407.055	0	0	0	0	396.748	691.611	0	0	0	172.028	0	1014.05
Q16513	PKN2	2505.68	0	0	0	2632.87	0	0	0	1653.37	0	2849.97	0	0	807.306	0	0	0	2604.34	0	0	0	0	0	0	0	2768.86	0	0	0	0	0	0	2748.95	0	3394.11	1536.09	2617.93	0	5252.09	0	0	0	0	3888.34	0	1178.75	0	1212.57
Q16540	MRPL23	0	0	0	0	431.881	0	279.65	169.196	0	0	286.825	0	263.095	0	0	96.414	159.309	71.2734	0	0	0	359.184	0	0	340.244	0	0	0	0	0	0	0	325.805	0	0	0	0	0	447.887	310.538	0	0	248.081	0	0	141.433	0	0
Q16563	SYPL1	0	0	0	253.14	0	343.078	0	0	191.806	0	0	0	261.931	0	506.78	378.976	2270.77	0	0	0	0	205.222	0	201.842	0	0	0	0	0	0	343.39	0	0	606.7	0	0	0	0	0	0	0	105.588	306.838	0	0	0	0	0
Q16610	ECM1	0	0	0	835.107	0	0	0	423.938	0	0	0	0	0	0	0	388.269	2096.11	0	0	0	0	0	0	159.505	0	0	0	0	0	0	897.481	576.635	0	0	0	0	0	0	0	0	0	0	358.408	0	0	0	0	0
Q16629	SRSF7	2818.66	1476.81	2520.69	1424.54	2044.14	1642.12	2954.96	0	1926.77	0	1706.24	2154.27	2544.12	3904.15	3413.57	1360.02	1572.11	1664.83	1614.46	1799.43	1253.19	2972.57	2122.49	1714.72	2143.77	1397.43	2263.31	2308.22	2537.11	0	1737.36	1499.3	2975.97	2897.19	952.032	2613.11	2228.38	2879.74	3060.56	2278.44	2209.7	2164.28	1564.06	3079.22	1326.87	2222.34	1613.59	533.372
Q16643	DBN1	0	0	0	0	0	0	0	0	0	348.907	0	0	0	0	0	0	0	0	0	0	0	0	0	0	0	0	0	0	0	0	0	0	0	0	0	0	0	0	0	0	0	0	0	0	859.336	155.12	0	0
Q16650	TBR1	0	0	0	294.895	0	0	0	0	0	0	0	0	229.017	0	0	476.041	0	0	0	0	0	0	0	0	0	0	0	0	0	0	0	0	0	0	0	0	0	0	0	383.646	0	0	0	0	0	165.87	0	0
Q16658	FSCN1	0	0	0	0	0	0	0	0	0	0	0	0	0	0	0	0	0	0	0	0	0	0	0	0	0	0	0	0	0	0	0	0	0	0	0	0	0	0	0	0	0	241.195	0	0	0	0	0	0
Q16698	DECR1	0	612.658	0	0	0	0	0	309.28	0	0	445.481	0	532.069	0	0	428.663	450.835	345.008	0	0	1392.8	686.08	656.337	659.837	0	0	0	276.982	0	0	227.993	545.189	357.573	926.583	0	613.723	286.711	0	0	0	0	0	446.983	0	0	155.221	0	0
Q16762	TST	0	0	0	0	0	0	165.668	0	0	0	0	0	0	0	156.308	0	0	0	520.026	0	0	0	0	221.535	0	0	0	0	0	0	503.425	0	0	0	459.105	193.037	245.285	0	0	448.035	0	0	0	0	0	231.912	0	0
Q16795	NDUFA9	0	0	0	0	0	0	0	0	0	0	0	0	0	0	0	0	0	0	0	0	0	0	0	0	0	0	0	0	0	0	0	0	0	0	0	0	0	0	0	0	0	0	0	0	0	0	224.336	0
Q16822	PCK2	0	0	0	0	84.1171	0	551.675	0	0	0	0	0	0	342.972	0	0	0	620.945	0	0	687.797	438.047	0	218.581	0	0	0	0	0	0	394.054	0	0	644.618	1065.78	0	243.742	358.526	0	0	0	261.9	0	0	0	205.034	0	0
Q16891	IMMT	0	0	0	159.408	441.621	0	0	0	0	458.836	421.462	750.729	0	0	446.316	0	351.537	0	550.963	416.113	0	0	0	349.294	0	0	371.363	0	0	0	0	0	470.266	269.059	0	395.41	0	0	367.805	0	231.168	261.076	0	0	753.008	346.565	0	0
Q2Y0W8	SLC4A8	453.678	0	0	0	0	456.209	0	2345.35	249.349	542.42	689.917	0	726.823	0	0	0	1275.06	326.396	0	0	371.783	0	390.237	0	0	421.221	695.687	0	861.686	0	0	487.707	469.392	0	1091.29	137.591	0	0	432.911	426.574	349.097	379.911	2202.02	684.543	229.002	0	0	0
Q3SY69	ALDH1L2	0	0	0	0	0	0	565.759	0	0	0	0	0	0	0	0	0	0	180.825	0	0	0	0	0	0	0	0	0	0	0	0	0	0	0	269.423	582.991	0	0	0	0	0	0	0	0	330.11	0	110.581	0	0
Q3SY84	KRT71	0	1617.14	0	0	240.54	0	426.068	0	0	765.016	447.686	0	0	0	0	0	255.56	1848.43	0	0	559.781	244.792	820.108	0	622.25	311.604	0	0	0	0	334.77	0	0	230.084	0	894.679	363.522	530.553	0	163.147	0	262.294	0	0	544.001	0	332.93	0
Q3ZCQ8	TIMM50	0	0	0	0	0	169.403	0	0	0	0	230.891	0	0	0	0	0	0	0	402.59	289.211	0	325.12	0	0	0	182.471	0	0	415.67	0	188.861	0	791.534	511.878	0	0	0	0	0	259.215	0	694.408	0	0	122.976	328.732	343.764	0
Q3ZCW2	LGALSL	0	0	0	0	0	228.167	0	360.984	0	0	0	0	0	0	0	0	789.579	0	0	0	0	0	0	0	0	0	0	0	0	0	105.169	469.984	84.5122	86.3978	0	0	0	0	0	0	0	388.159	0	0	0	0	0	0
Q53GQ0	HSD17B12	0	0	0	0	0	196.748	68.7527	0	0	237.492	0	0	0	0	0	162.123	0	217.218	0	0	0	0	0	63.0146	0	0	334.918	0	0	0	0	0	207.014	205.56	0	0	0	0	120.888	261.579	0	209.106	170.18	0	0	311.774	0	0
Q53RT3	ASPRV1	640.342	311.413	0	874.512	0	1099.47	0	477.539	343.991	0	65.8166	0	266.557	0	187.99	502.593	954.467	0	2077.78	473.875	306.847	214.612	1851.88	721.121	0	2999.48	0	0	0	0	0	0	3156.57	736.175	1334.37	0	455.781	0	0	0	3542.37	1115.79	867.543	208.028	46.76	632.875	0	1357.01
Q562R1	ACTBL2	8640.51	11561.4	15015.8	19387.7	3758.79	9587.7	21801	5136.37	17597.9	15605.3	11035.8	17246.8	11531.8	7136.57	19806.9	1512.48	11774.3	9266.23	9471.78	13517.1	9268.31	17964.9	7926.62	15858.7	12727.2	7248.89	10537	5126.72	18472.2	4065.05	6010.24	10500.9	13230.3	12742.4	5764.46	14085.8	18575	18807.4	17071.5	12638.2	8699.83	17465	8311.84	12964.4	16504.8	23946.8	11967.7	2098.73
Q56VL3	OCIAD2	510.572	0	0	229.375	346.27	0	0	198.658	0	0	0	0	408.899	0	411.665	269.588	0	0	0	442.112	397.727	234.248	0	0	0	463.396	584.424	0	0	0	0	0	0	373.026	635.649	316.867	360.431	0	290.077	191.031	457.585	287.008	0	0	0	256.31	0	0
Q5D862	FLG2	1678.56	1564.43	2885.53	9896.69	2480.78	7015.9	429.471	14460.3	3326.78	2867.14	1818.42	3449.21	3592.72	0	6046.41	21702.5	11428.2	2128.23	3998.45	3782.37	1412.88	0	3071.56	6570.99	860.699	5471.08	1632.96	1763.69	0	3381.11	9545.65	4547.38	5100.4	4699.54	3099.33	2489.63	4290.85	1946.33	2803.41	4482.71	4956.76	1364.62	21633.8	5398.16	2152.85	3254.46	0	7121.11
Q5HYI8	RABL3	0	0	0	0	0	0	1116.61	0	0	0	0	0	0	0	0	0	0	0	781.793	0	0	0	0	286.518	0	0	0	0	0	0	0	358.485	0	0	0	0	782.134	0	0	0	0	0	0	0	478.822	0	404.747	0
Q5JTV8	TOR1AIP1	0	0	0	0	0	0	0	0	0	0	0	0	0	0	0	0	0	0	369.278	0	0	0	0	0	0	0	0	0	0	0	0	0	0	0	0	0	0	0	0	0	0	24.8443	0	0	0	187.372	0	0
Q5QJE6	DNTTIP2	0	0	0	0	0	0	260.794	0	0	0	280.378	0	0	0	0	0	0	80.089	0	0	0	159.429	0	0	0	0	0	426.551	0	0	0	0	0	0	0	0	0	252.139	0	0	185.428	57.7569	0	77.0992	0	0	0	0
Q5T749	KPRP	0	1307.46	0	5517.97	813.148	15451.1	228.727	16709.7	0	0	1190.38	0	690.209	0	4955.75	12560.3	29916.3	938.209	0	1098.34	0	0	0	5811.72	972.805	0	0	0	0	879.419	17474.2	12506.5	0	9194.82	11374.7	1158.83	0	0	1954.05	697.188	415.624	802.822	12003.7	0	0	3342.41	0	0
Q5T750	XP32	0	0	0	839.088	0	994.173	449.784	1126.62	0	0	0	0	0	0	1531.8	1785.41	4771.66	0	0	0	0	0	0	1349.29	0	0	0	0	0	0	1667.88	2180.18	0	3227.03	1541.1	616.448	0	0	0	0	0	0	2245.3	0	0	2297.58	0	0
Q5T890	ERCC6L2	664.81	1260.25	1126.95	510.196	1131.97	1099.32	0	0	1107.36	1372.17	943.871	0	1135.49	0	1399.45	0	696.488	1102.01	1816	829.657	0	1662.18	0	1471.97	935.324	684.849	977.718	493.858	0	1079.25	653.808	1357.52	856.938	1822.09	0	1814.34	0	886.736	563.598	0	474.885	1005.16	0	0	0	1417.57	0	0
Q5T9A4	ATAD3B	0	0	0	0	0	0	0	0	0	0	0	0	0	0	0	336.637	226.267	399.179	0	0	0	0	329.603	425.347	0	0	0	0	236.775	0	0	0	0	0	0	239.243	0	0	405.136	442.668	163.949	355.065	210.145	0	0	457.678	0	0
Q5TEC6	H3-2	739.501	2446.37	1489.19	1558.89	2148.36	1645.98	992.594	597.91	1614.15	0	1187.89	0	2992.9	3548.1	1798.17	4643.47	1282.8	9696.75	897.479	3210.47	2700.29	1781.83	16235.4	2726.14	0	3117.24	4374.21	1482.05	1497.56	0	533.577	2708.79	1744.59	722.736	1934.81	1426.23	0	900.62	784.763	1338.57	2116.41	1286.89	2974.05	577.511	1761.77	6066.32	2787.59	0
Q5VVQ6	YOD1	0	0	0	0	0	551.572	0	0	0	0	0	0	0	0	0	309.66	204.766	0	0	0	0	0	0	0	0	0	0	0	0	0	0	404.774	0	111.147	0	0	0	0	0	0	0	0	0	0	0	0	0	0
Q5XKE5	KRT79	448.691	956.388	1496.14	13271.5	1737.06	0	1006.93	973.745	364.115	503.989	1507.76	362.12	1856.03	0	378.067	0	736.34	1321.95	842.563	2302.56	879.976	0	977.446	1855.84	2292.91	0	3234.22	1518.07	2510.49	0	1071.51	2327.64	566.931	2071.3	1086.55	13362.5	3164.28	0	924.647	2583.54	854.993	1980.38	0	692.998	1255.63	316.531	1625.66	0
Q658P3	STEAP3	0	0	0	0	0	0	96.0878	0	0	0	0	0	0	282.293	0	0	0	0	472.114	166.469	0	0	0	0	574.496	435.947	533.515	0	0	0	0	557.179	199.792	722.452	0	0	0	0	0	186.457	0	0	0	0	0	107.508	0	0
Q6DKI1	RPL7L1	380.39	0	0	220.521	0	0	138.334	0	0	0	251.134	0	0	118.721	0	0	0	202.434	0	0	0	0	0	0	0	241.54	0	0	0	0	0	382.107	0	76.8357	0	0	350.187	0	0	0	272.777	101.448	0	0	0	67.5769	0	0
Q6E0U4	DMKN	963.19	0	0	610.262	0	1245.79	580.217	645.669	200.711	0	505.168	0	579.678	0	0	332.241	464.155	0	735.328	774.079	0	0	0	0	0	1047.36	0	0	0	0	0	0	0	775.779	0	0	432.171	542.141	0	459.432	941.563	1265.61	0	0	0	0	0	2177.39
Q6GTS8	PM20D1	0	0	0	0	0	0	0	630.794	0	0	0	0	0	0	0	0	0	762.603	774.767	0	0	0	0	1090.9	0	1131.25	0	0	0	0	0	0	850.396	537.332	0	1209.73	0	0	0	0	818.633	453.596	0	0	687.595	0	0	0
Q6IAA8	LAMTOR1	0	507.194	0	0	192.67	0	0	0	335.036	449.079	456.818	0	330.708	407.998	424.869	0	180.576	390.7	254.392	0	0	280.945	997.105	298.034	426.044	0	471.806	0	0	343.992	252.638	219.315	334.747	295.418	0	451.736	0	0	227.854	554.925	384.572	682.79	221.454	0	267.233	340.342	517.485	0
Q6KB66	KRT80	1306.62	3826.51	2334.46	9873.41	2361.02	7998.83	767.275	10367.1	2079.01	2995.67	2370.33	0	4169.65	1583.5	4566	9946.59	27465.4	2782.27	2352.95	2550.15	0	1440.95	4328.67	4945.18	2815.13	2200.13	3298.69	2584.35	0	3567.6	10850.5	3032.49	3206.55	3563.84	2479.87	2418.26	2310.39	2182.66	3067.08	3933.74	4990.67	2991.32	9312.42	2003.59	1657.4	1690.94	2257.27	1393.15
Q6MZM9	PRR27	0	0	0	0	0	0	8164.91	0	0	0	0	0	0	0	0	0	0	0	0	0	0	0	0	0	0	0	0	0	0	0	1831.71	0	0	0	0	0	0	0	0	0	0	0	0	0	0	0	0	0
Q6NUJ1	PSAPL1	0	0	0	0	0	0	0	0	0	0	0	0	0	0	0	0	0	0	0	0	0	0	0	0	0	0	0	0	0	0	0	0	0	0	0	0	0	0	0	0	0	0	0	0	0	0	0	0
Q6NUK1	SLC25A24	570.585	0	0	0	231.922	204.125	530.139	124.881	654.701	664.096	338.609	0	274.273	402.334	328.491	0	383.254	640.279	798.154	248.36	530.506	686.474	0	1135.24	420.261	0	646.329	1129.07	647.385	444.896	1010.87	609.981	492.259	877.12	444.53	646.88	792.933	236.736	0	803.512	0	682.182	603.361	0	0	246.501	0	0
Q6P2Q9	PRPF8	0	0	0	0	0	0	258.002	0	0	0	0	0	379.752	238.815	0	255.379	240.494	0	278.335	0	0	0	0	0	0	0	366.857	0	0	0	158.477	482.306	334.26	617.596	0	0	0	233.695	0	258.2	0	0	282.913	0	0	0	0	0
Q6P4A8	PLBD1	0	0	0	184.754	0	454.455	0	260.259	0	0	0	0	266.575	87.0561	0	1116.39	362.51	0	349.154	0	0	0	0	0	0	0	0	0	0	0	645.633	0	0	165.234	139.909	134.296	0	0	0	0	361.228	401.207	0	0	0	196.583	0	396.812
Q6P587	FAHD1	0	0	0	0	0	0	183.064	0	0	0	0	0	0	0	0	102.231	85.4951	0	0	213.457	0	213.624	0	0	0	0	0	0	0	0	0	0	0	0	0	0	0	0	0	0	0	0	0	0	211.654	0	0	0
Q6PEY2	TUBA3E	511.259	0	0	896.433	724.61	612.377	136.677	670.413	0	190.579	90.2962	131.577	499.177	139.827	340.702	330.443	392.099	70.5104	0	0	0	0	0	52.1838	0	0	454.782	0	0	192.845	92.4823	0	176.925	0	300.606	0	0	0	339.795	338.038	0	0	0	0	2050.61	1048.21	804.79	694.473
Q6UB35	MTHFD1L	0	183.454	603.12	742.801	0	0	894.929	0	634.996	328.481	187.535	0	400.207	0	181.548	0	0	526.919	281.031	557.397	0	199.412	0	0	558.721	0	542.241	0	0	0	227.924	0	0	250.92	308.535	220.35	0	0	0	814.56	326.469	291.218	231.832	0	303.075	440.255	454.289	0
Q6UWP8	SBSN	3155.14	1277.31	0	2688.67	1372.3	3528.74	0	4219.68	1890.72	491.708	0	0	926.382	831.442	0	0	2343.26	0	1155.04	1571.26	0	0	0	3236.46	0	1390.31	1451.09	0	0	0	2017.79	0	1705.28	2597	0	0	0	0	1245.42	0	1958.49	1512.83	0	0	503.671	338.444	647.968	4590.77
Q6UWW0	LCN15	0	0	0	0	0	0	0	0	0	0	0	0	0	0	0	0	0	0	0	0	0	0	0	0	0	0	0	0	0	0	0	0	0	0	0	0	0	0	0	0	0	0	0	0	0	0	0	0
Q6ZRV2	FAM83H	0	0	0	0	0	0	0	0	0	0	0	0	0	0	0	0	0	0	0	0	0	0	0	0	0	0	0	0	0	0	0	0	0	0	0	0	0	0	0	0	0	0	0	0	0	0	0	0
Q6ZVX7	NCCRP1	521.918	234.639	0	3820.14	997.133	1291.97	0	4547.14	308.448	1421.57	0	0	903.072	0	1494.31	2605.54	2526.3	458.126	476.387	0	0	0	0	1233.43	0	0	0	0	0	0	4525.3	1160.58	463.09	2479.23	742.344	1074.67	1041.93	2023.43	583.203	478.889	1101.19	589.298	2891.79	0	0	1015.61	1263.92	0
Q70Z35	PREX2	0	286.097	0	527.159	139.394	0	91.9461	0	0	0	0	0	0	0	321.165	0	1171.87	271.807	0	0	0	0	0	676.42	0	0	0	0	0	0	0	0	0	128.724	685.016	0	303.907	261.369	0	0	180.909	0	0	0	0	468.43	0	0
Q7KZF4	SND1	0	0	0	0	0	0	0	0	0	0	0	0	0	0	0	0	0	0	0	0	0	0	0	0	0	0	0	0	0	0	0	0	0	0	0	0	0	0	202.569	0	0	0	0	0	0	0	0	0
Q7L5L3	GDPD3	0	0	0	0	0	355.298	0	0	0	0	0	0	0	0	0	0	234.274	0	0	0	0	0	0	0	0	0	0	0	0	0	0	0	0	0	0	0	0	0	0	0	0	0	0	0	0	0	0	0
Q7RTS7	KRT74	0	0	0	0	0	0	0	0	0	0	0	0	0	0	0	0	0	0	0	503.432	0	0	0	0	0	0	0	0	0	0	0	0	698.067	0	0	0	0	0	0	0	733.527	0	0	0	0	0	0	0
Q7Z2K6	ERMP1	0	0	0	0	0	0	0	0	0	0	0	0	0	0	0	0	0	0	0	0	0	0	0	0	0	0	0	0	0	0	0	0	0	0	0	0	0	0	0	0	0	0	0	0	0	0	0	0
Q7Z406	MYH14	0	236.342	0	312.031	0	0	13.2056	0	44.4773	212.401	0	0	0	0	0	0	205.087	0	457.282	0	0	123.493	0	0	110.741	0	848.157	0	0	0	0	0	0	0	0	0	0	0	0	0	0	0	0	0	434.138	264.878	0	0
Q7Z4W1	DCXR	0	0	0	714.148	0	0	301.654	657.785	0	0	0	0	0	0	444.626	614.684	1080.41	0	188.951	0	0	0	0	290.163	0	0	0	0	0	0	413.607	431.024	0	182.857	412.406	0	0	0	305.228	0	0	0	968.164	0	372.494	254.768	0	0
Q7Z794	KRT77	9532.95	3189.55	0	15110.4	3579.41	3600.59	1068.56	11769.4	0	2480.47	978.832	3295.7	7308.21	0	12744.5	1275.76	175687	2056.41	1061.26	5117.11	0	0	3694.04	51429.3	4652.03	3344.59	5532.31	0	0	0	4420.37	2113.9	2013.25	31163.7	0	4434.65	1194.03	849.765	7187.79	1721.09	3995.79	3240.94	16677.1	0	1466.25	752.147	0	1631.45
Q86SG5	S100A7A	0	0	0	0	0	0	0	0	0	0	0	0	0	0	0	0	0	0	0	0	0	0	0	0	0	0	0	0	0	0	0	0	0	0	0	0	0	0	0	0	0	0	0	0	0	0	0	0
Q86U42	PABPN1	737.703	0	993.363	726.827	592.356	0	904.476	272.169	0	0	165.375	560.901	1281.83	1323.15	766.724	796.585	325.625	574.231	970.125	653.647	557.265	488.147	0	437.964	557.122	0	432.069	0	0	786.351	544.632	1113.62	793.701	523.838	720.949	126.528	484.556	566.195	291.317	392.275	743.858	594.244	1301.11	537.847	165.693	780.868	317.477	0
Q86UP2	KTN1	0	0	0	0	261.892	0	175.088	0	0	0	0	0	483.85	0	285.418	157.429	0	220.441	214.334	0	0	0	0	0	0	0	0	0	0	0	155.655	0	0	0	0	490.185	265.579	441.085	0	0	92.6227	0	0	0	442.891	334.196	516.436	0
Q86V81	ALYREF	0	0	0	0	0	394.724	0	0	305.612	0	229.972	0	0	108.168	324.828	0	0	263.845	0	0	0	0	0	81.7218	0	0	224.453	0	0	0	0	0	357.459	0	0	225.895	0	428.315	272.814	486.936	0	0	0	0	74.021	113.652	0	0
Q86WN1	FCHSD1	0	147.34	0	0	0	0	0	0	0	0	0	0	0	0	0	0	0	0	0	0	0	0	0	0	0	0	0	0	0	0	0	0	0	0	0	0	0	0	0	0	0	0	0	0	0	0	0	0
Q86XP0	PLA2G4D	0	0	0	0	0	0	0	0	0	0	0	0	0	0	0	0	0	0	0	0	0	0	0	0	0	0	0	0	0	0	0	0	0	0	0	0	0	0	0	0	0	0	0	0	0	0	0	0
Q86Y46	KRT73	0	0	0	0	0	0	0	1355.06	0	0	0	0	410.037	8136.36	0	0	0	0	0	0	0	0	0	0	0	0	0	0	0	0	0	0	0	503.921	231.374	0	0	0	0	0	342.031	0	1079.09	0	0	0	0	0
Q86YZ3	HRNR	40012.2	30142.8	43549.3	206495	28313.8	851187	22126.5	157425	24775.7	20327.1	27617.8	62326.4	44163.7	15693.5	23344.5	86173.2	10035.2	26180.9	40355.1	47171.8	22095	40818.1	33155.2	16045.4	27316.2	70101.1	37029.2	24985.7	34006.9	31793.1	340339	40949.2	40720.3	26476	33820.9	18010.9	24692.2	34731.9	21740.2	27480.7	70063.9	24383.7	21005.5	24288.7	15786.3	12509.6	21324.4	18569.3
Q8IUE6	H2AC21	1209.22	0	829.925	0	801.513	636.968	383.521	0	1217.33	0	898.723	1134.51	1423.46	1271.63	791.307	1404.38	480.54	1554.64	0	2071.46	0	548.458	1428.79	1390.25	0	1829.21	1700.43	0	499.025	0	360.277	685.011	553.638	672.557	0	1090.45	1298.93	1265.79	0	649.246	599.258	716.341	1483.91	0	658.089	2366.71	0	0
Q8IV08	PLD3	0	0	0	0	355.829	0	247.387	0	0	0	0	0	0	0	0	0	0	0	0	0	0	0	0	0	0	0	0	0	0	0	0	0	532.29	311.964	0	0	0	0	394.459	0	0	0	0	0	0	0	0	0
Q8IW75	SERPINA12	679.326	0	0	585.786	439.047	527.7	0	1295.76	614.544	0	0	0	1367.21	0	363.102	483.647	1470.99	0	903.73	0	0	0	1000.11	374.153	0	609.056	662.302	0	0	427.378	0	0	544.994	0	0	0	1592.99	0	0	0	0	534.14	117.759	0	0	408.913	0	0
Q8IXM3	MRPL41	0	0	0	376.939	0	46.9454	0	0	0	0	0	0	0	0	0	419.199	0	0	0	0	0	0	0	0	0	0	0	0	0	0	0	439.871	0	294.607	0	0	198.281	142.539	0	0	0	36.9995	0	0	0	190.56	0	0
Q8IY81	FTSJ3	609.426	0	0	0	532.445	697.463	333.732	0	396.013	0	399.302	0	392.892	524.329	371.429	0	667.662	0	0	657.349	709.959	281.678	0	84.5115	448.072	0	0	504.01	88.6488	0	809.741	684.959	0	0	383.556	477.39	1061.74	1140.95	346.757	331.412	195.083	262.955	582.713	0	0	0	0	0
Q8IYT4	KATNAL2	1005.07	1529.19	947.865	947.32	727.013	238.557	468.842	0	515.322	1454.27	749.172	436.353	490.948	1509.08	0	544.197	644.161	675.534	910.338	821.603	1176.84	1568.57	792.912	1284.9	516.481	1393.26	945.991	942.344	1227.34	0	1175.73	939.286	1630.83	1587.6	1118.61	1257.82	1723.17	983.894	903.391	1263.62	1256.47	1307.43	1064.91	0	520.458	749.486	511.424	1278.71
Q8N1N4	KRT78	5298.06	6668.97	4524.84	12220.5	2948.65	25109.5	1710.82	12672	1900.65	4778.86	4883.34	1525.68	4763.39	1057.32	6562.36	11068	31040.9	2845.04	1714.62	4411.64	0	2277.35	7263.38	8494.17	3300.19	5521.66	3157.75	0	0	3218.06	18806.9	2909.34	3244.41	8334.6	4165.73	2791.96	2656.74	3789.3	5556.14	2448.69	3873.15	1733.78	9272.29	4036.73	1540.55	2780.05	2133.9	1575.1
Q8N5S3	C2orf73	0	0	0	0	0	0	0	0	0	0	0	0	0	0	0	0	0	0	0	0	0	0	0	0	0	0	0	0	0	0	0	0	0	0	0	0	0	0	0	0	0	0	0	0	0	0	0	0
Q8N684	CPSF7	0	0	0	14.0433	0	0	0	0	0	0	0	0	0	0	0	0	0	0	0	0	0	0	0	0	359.638	0	0	361.178	0	0	0	0	0	166.048	0	0	0	0	0	0	0	0	0	0	250.508	258.245	0	0
Q8N766	EMC1	0	0	0	0	0	0	0	0	0	0	0	0	0	0	0	0	267.474	0	0	0	0	0	0	410.753	0	0	0	0	0	0	0	0	0	0	0	0	0	0	0	0	0	0	0	0	0	527.418	0	0
Q8N7Q3	ZNF676	0	0	0	0	0	0	0	417.364	0	0	0	0	448.435	0	0	0	0	0	0	0	0	0	0	0	0	0	0	0	0	0	0	0	0	0	0	0	0	0	0	0	0	0	0	0	0	0	0	0
Q8NBJ5	COLGALT1	182.081	0	0	0	0	0	179.046	0	0	0	381.358	0	0	0	0	256.241	0	0	292.57	453.594	0	0	0	0	0	0	169.236	0	0	0	0	0	361.323	0	566.106	248.817	0	0	0	0	0	0	434.987	0	0	327.652	0	0
Q8NBX0	SCCPDH	0	0	596.638	0	333.184	0	377.251	0	0	0	0	0	0	176.276	433.906	416.967	223.662	300.129	437.222	46.3413	670.341	666.063	0	713.736	0	591.973	0	0	0	998.333	475.172	0	684.838	708.906	614.683	435.531	665.778	0	683.847	419.904	684.601	0	334.492	0	631.969	46.9385	0	0
Q8NC56	LEMD2	0	0	0	0	159.822	0	0	199.37	0	570.273	0	0	0	0	0	0	318.395	238.826	0	0	0	340.837	0	0	0	0	0	0	0	0	100.524	218.148	0	0	0	0	0	0	0	0	0	0	0	0	0	78.3277	0	0
Q8NCW5	NAXE	0	0	0	0	0	0	0	0	0	0	0	0	0	0	0	0	199.734	0	0	0	0	0	0	0	0	0	0	0	0	0	269.405	0	0	128.724	0	0	0	0	0	0	0	156.312	0	0	0	0	0	0
Q8NEX9	SDR9C7	0	0	0	0	0	0	0	0	0	0	0	0	0	0	0	149.795	817.362	0	0	0	0	0	0	0	0	0	0	0	0	0	297.952	0	0	0	0	0	0	0	0	0	0	0	0	0	0	0	0	0
Q8TAX7	MUC7	0	0	0	0	0	0	2024.46	0	0	0	0	0	0	0	0	0	0	0	0	0	0	0	0	0	0	0	0	0	0	0	0	0	0	0	0	0	0	0	0	0	0	0	0	0	0	0	0	0
Q8TC12	RDH11	497.801	109.255	0	0	364.332	0	374.944	0	0	492.327	253.529	699.867	0	362.996	565.092	225.467	0	209.705	397.702	393.551	0	401.293	0	338.401	0	406.937	456.298	0	0	0	216.78	123.179	0	213.242	315.124	362.286	0	0	0	320.919	0	0	0	348.417	0	295.841	294.259	0
Q8TCS8	PNPT1	0	308.6	0	0	0	121.586	820.692	0	265.642	0	0	0	0	449.261	0	0	0	984.78	0	722.7	0	171.405	0	0	0	0	482.383	0	0	0	335.735	0	0	178.395	0	243.048	0	261.043	401.371	288.046	0	372.2	0	0	0	225.487	0	0
Q8TED1	GPX8	435.565	0	0	413.832	504.516	0	293.116	0	375.098	0	0	0	0	433.317	372.831	297.086	305.59	216.64	177.991	0	0	204.797	0	314.212	0	330.254	467.359	0	0	0	0	725.04	573.714	0	771.235	0	679.342	310.709	0	0	0	0	0	0	629.607	319.481	0	0
Q8TEM1	NUP210	0	0	0	0	170.637	0	0	0	0	0	0	0	0	517.097	0	0	0	0	200.999	0	0	0	0	0	0	0	0	0	0	0	0	0	0	0	0	0	0	198.421	478.652	0	0	226.704	0	0	0	0	0	0
Q8WVV4	POF1B	322.544	635.657	0	2290.09	0	1780.65	0	2256.02	0	0	0	0	1028.6	0	0	660.818	1508.66	0	145.659	784.094	0	0	633.01	824.361	0	841.979	1704.11	525.882	0	0	3786.78	0	0	480.747	2584.11	1114.89	0	0	719.818	416.738	800.217	657.73	84611.4	1185.98	0	232.604	0	0
Q92522	H1-10	0	913.418	0	0	432.291	255.208	536.21	0	672.637	1084.42	0	0	676.608	632.63	0	208.957	582.235	413.051	322.25	274.834	723.381	441.912	1027.87	558.355	923.656	423.989	467.989	0	1044.53	877.071	374.47	937.217	871.766	667.414	691.709	1377.05	894.314	715.092	1123.77	373.205	756.302	179.228	715.024	871.072	443.302	244.203	663.521	0
Q92542	NCSTN	0	0	0	0	0	0	0	0	0	0	0	0	0	0	0	149.731	266.066	0	0	0	0	0	0	231.38	0	0	0	0	0	0	0	0	0	403.135	0	234.109	0	0	0	0	0	0	0	0	0	0	0	0
Q92817	EVPL	0	0	0	267.027	0	0	0	684.975	0	0	0	0	465.502	0	0	0	408.699	0	0	0	0	0	0	0	0	0	0	0	0	0	713.145	0	0	105.344	0	648.72	0	0	0	0	0	0	0	0	0	0	0	0
Q92820	GGH	1544.11	1704.3	593.988	589.234	425.972	3308.79	0	2438.12	0	0	680.129	0	996.763	691.913	1217.78	3182.78	4200.2	1387.4	1442.46	1676.59	0	746.413	1214.75	1071.83	0	1578.45	0	0	0	540.827	3414.98	0	1316.71	1017.71	0	688.747	0	0	824.289	0	1073.17	1308.31	1644	490.375	1349.08	456.264	842.46	1945.7
Q92874	DNASE1L2	0	0	0	0	0	0	0	0	0	0	0	354.386	0	0	0	0	0	0	0	0	0	0	0	0	0	0	0	0	0	0	0	0	0	0	0	334.974	0	0	0	0	0	0	0	0	0	0	0	0
Q92973	TNPO1	0	0	0	0	0	0	0	0	0	0	0	0	0	0	0	0	0	0	0	0	0	0	0	0	0	0	0	0	0	0	0	0	0	0	0	0	0	0	0	0	0	0	143.105	0	481.135	129.01	0	0
Q93009	USP7	0	0	0	0	0	0	0	0	0	0	0	0	0	0	0	500.826	543.925	0	0	0	0	0	0	356.424	0	0	0	0	0	0	323.286	0	0	298.361	0	70.8491	0	0	0	0	0	0	0	0	0	0	0	0
Q969L2	MAL2	0	0	0	0	0	0	0	372.45	0	0	0	0	0	0	0	260.223	1883.1	0	0	0	0	0	0	0	0	0	0	0	0	0	0	0	0	547.826	0	0	0	0	0	0	0	0	1324.05	0	0	132.082	0	0
Q969M3	YIPF5	0	0	0	0	0	0	123.423	0	305.612	0	325.911	0	0	0	0	164.188	214.474	27.2943	0	0	0	87.6097	234.764	135.875	0	0	0	0	0	0	0	0	0	0	0	0	0	0	158.461	237.431	0	149.065	0	0	0	0	390.628	0
Q969Q0	RPL36AL	0	0	0	0	0	280.365	0	0	0	0	0	0	0	0	0	0	89.9172	0	0	0	0	0	0	0	0	0	0	0	0	0	0	0	0	164.647	0	0	0	0	0	476.204	0	0	0	0	0	0	0	0
Q969V3	NCLN	0	0	0	276.4	390.979	449.058	333.949	310.008	0	0	0	0	0	334.19	527.267	414.965	227.125	25.0536	0	0	0	308.262	0	256.761	0	0	464.698	0	0	0	0	0	0	569.496	0	432.391	0	322.331	0	481.337	199.987	0	346.28	0	0	215.663	130.265	0
Q969X6	UTP4	0	0	0	0	0	0	0	0	0	0	0	0	0	0	0	0	0	0	0	0	0	0	0	0	0	0	0	0	0	0	0	0	0	0	0	283.395	0	413.263	0	248.164	0	0	0	0	0	0	0	0
Q96AG4	LRRC59	1270.97	1919.07	3159.56	2117.06	2191.53	1586.78	2844.01	891.947	2005.12	3052.88	2176.54	1941.79	2229.15	2376.96	2011.99	995.644	1336.81	843.628	1576.35	1497.08	3208.24	1008.89	1018.62	1254.93	2865.45	1709.3	1519.45	865.57	2232.73	3133.65	1027.51	1652.42	2050.51	2611.47	1159.79	2822.71	1720.13	2980.58	1846.19	3179.18	2445.32	2486.27	2066.09	1201.45	1730.45	2430.8	2089.3	0
Q96AY3	FKBP10	0	364.772	0	0	173.042	126.656	0	0	0	0	0	0	0	0	0	276.746	0	310.473	0	0	0	141.615	0	0	0	0	0	0	0	0	0	275.117	0	0	0	0	0	0	65.3449	0	0	0	194.674	0	0	289.506	0	0
Q96C36	PYCR2	0	0	0	0	0	0	0	0	0	0	0	0	0	0	0	0	0	0	0	0	0	0	0	0	0	0	0	0	0	0	0	0	0	0	0	0	0	0	0	0	0	0	0	0	414.054	0	0	0
Q96D15	RCN3	0	0	0	0	0	276.676	355.359	0	0	643.575	0	0	431.98	327.143	289.414	140.438	0	394.631	206.842	0	0	519.657	0	337.718	0	0	239.73	0	0	324.792	280.664	0	0	240.485	0	0	0	221.684	0	339.38	0	0	0	277.986	161.92	158.959	0	0
Q96DA0	ZG16B	0	0	0	0	0	0	48.5087	1083.43	0	0	558.74	0	914.531	86.6164	365.837	0	341.787	0	160.558	617.054	0	0	0	1295.03	168.404	0	0	759.13	0	0	56.151	234.719	114.127	0	0	376.971	0	0	330.574	390.856	448.854	258.805	0	0	994.377	0	692.097	0
Q96DR8	MUCL1	3526.45	5059.6	693.061	1319.21	1049.06	766.082	436.536	3174.59	3467.86	774.044	730.83	0	1498.9	812.578	726.586	334.572	1133.54	0	1934.03	1339.8	0	265.228	851.992	602.573	0	2951.47	916.61	0	0	899.94	491.361	1121.3	1827.01	956.948	1156.87	680.763	1292.76	265.473	1194.17	1053.01	2666.98	1620.05	633.013	993.799	1739.49	441.551	1302.09	1995.23
Q96EY1	DNAJA3	0	0	0	0	0	0	0	0	0	0	0	0	0	0	0	0	0	0	0	0	0	0	0	0	0	0	0	0	0	0	0	0	0	0	0	0	0	0	0	0	0	0	0	0	0	0	0	0
Q96FQ6	S100A16	0	0	0	384.932	0	0	0	0	0	0	0	0	0	0	0	0	0	0	0	0	0	0	0	0	0	0	0	0	0	0	131.083	94.4846	0	164.647	0	147.858	0	0	0	0	0	0	251.401	0	0	0	0	0
Q96FW1	OTUB1	0	0	0	0	0	0	0	0	0	0	0	0	0	0	0	0	0	0	0	0	0	0	0	0	0	0	0	0	0	0	0	0	0	0	0	415.852	0	0	0	0	0	0	0	0	0	0	0	0
Q96G03	PGM2	0	0	0	0	0	0	0	0	0	0	0	0	0	0	0	0	0	0	0	0	0	0	0	0	0	0	0	0	0	0	0	0	0	0	0	0	0	0	0	0	0	0	0	0	0	0	509.857	0
Q96GQ7	DDX27	0	851.928	0	0	825.911	0	575.691	0	540.881	0	822.083	0	491.111	735.764	619.845	0	296.58	475.728	454.916	702.284	0	967.798	0	453.257	1144.75	887.529	0	0	0	0	501.721	798.434	0	307.455	0	603.639	0	595.085	357.337	538.952	466.108	603.756	294.023	581.681	483.193	734.209	0	0
Q96HE7	ERO1A	0	0	0	14.7521	0	0	145.581	0	0	582.677	383.531	154.838	360.819	0	185.751	0	178.44	0	265.434	0	214.569	243.692	0	232.748	0	513.121	0	0	0	0	223.163	0	0	510.737	0	220.56	286.979	0	298.86	696.233	0	401.101	0	0	0	102.602	0	0
Q96HE9	PRR11	0	0	0	0	0	0	304.83	0	0	0	266.654	398.759	0	0	127.001	0	241.008	0	0	0	0	0	0	278.641	0	0	0	0	0	0	0	0	0	0	0	0	0	303.79	0	0	0	140.784	327.465	0	0	216.553	0	0
Q96HS1	PGAM5	0	384.448	0	477.92	0	426.467	207.217	0	137.916	0	0	679.243	0	950.492	0	0	0	383.037	620.602	0	855.597	673.491	0	280.706	0	0	364.591	392.649	405.399	0	0	417.649	765.322	528.048	476.119	592.302	454.903	1076.69	1034.17	804.241	483.925	429.669	687.796	334.426	920.012	438.59	0	0
Q96I24	FUBP3	0	0	230.05	0	197.074	249.622	292.405	0	0	0	665.93	469.917	250.959	480.16	266.211	84.6755	182.782	276.354	192.819	0	0	279.629	0	326.886	479.69	0	202.124	1113.36	654.878	0	0	380.715	365.882	0	0	378.887	374.868	247.684	527.658	961.797	0	0	618.83	0	0	244.197	0	0
Q96IX5	ATP5MK	0	0	0	0	0	0	0	0	0	0	0	0	0	0	0	0	140.035	166.04	0	0	0	273.63	0	0	0	0	0	0	0	0	0	0	0	0	0	0	0	0	0	0	0	0	0	0	0	0	0	0
Q96K17	BTF3L4	0	0	0	0	0	0	0	0	0	0	0	0	0	0	0	0	0	0	0	0	0	0	0	0	0	0	0	0	0	0	0	0	0	0	0	0	0	0	0	0	0	0	0	0	0	0	0	0
Q96KA5	CLPTM1L	0	0	0	0	0	0	244.703	0	963.368	0	180.401	0	0	440.093	0	0	0	0	165.739	0	237.48	0	0	0	0	0	0	0	0	0	0	0	0	0	0	0	442.12	797.078	0	146.877	0	0	209.376	0	0	0	0	0
Q96MR6	CFAP57	0	110.147	0	454.087	0	0	0	1068.06	0	0	0	0	207.075	0	0	0	6465.92	0	0	0	0	0	0	1025.95	0	0	0	0	0	0	0	0	0	590.734	0	184.823	0	0	245.043	0	0	0	832.844	0	0	0	0	0
Q96MU7	YTHDC1	0	0	0	0	0	0	0	0	0	0	0	0	0	0	0	0	0	0	0	0	0	0	0	0	0	0	0	0	0	0	0	0	0	0	0	0	0	0	0	0	0	0	0	0	0	0	0	0
Q96N66	MBOAT7	0	0	0	0	0	0	262.585	0	0	0	0	0	0	354.844	0	0	0	253.61	0	0	0	297.632	0	0	0	0	0	0	0	0	59.5103	248.716	0	203.564	0	0	0	0	0	0	0	0	152.13	0	0	165.102	0	0
Q96P63	SERPINB12	1338.03	990.502	0	3662.57	1298.52	6355.03	540.91	3326.8	955.529	0	1562.11	0	1121.46	0	955.519	5407.59	6364.05	0	741.06	2358.28	0	0	1415.74	2221.86	1142.99	751.715	721.621	0	0	0	8379.78	2513.6	1968.27	3284.49	2416.29	0	0	920.846	863.747	1133.59	1023.23	2076.4	4655.14	0	0	2006.46	0	3606.61
Q96PK6	RBM14	0	507.517	0	380.289	0	0	0	0	1028.29	0	0	0	438.635	438.759	223.847	334.997	103.999	221.764	285.04	560.343	0	0	0	0	283.639	0	0	0	0	0	238.166	0	0	0	0	232.431	0	372.692	385.624	790.741	0	552.431	423.342	0	424.013	317.983	0	0
Q96QA5	GSDMA	1343.87	473.015	539.355	2946.64	646.331	1097.36	221.9	1660.48	0	0	823.809	0	0	0	784.746	967.34	1317.28	0	599.194	1283.99	0	660.571	0	1466.73	0	0	787.005	0	0	0	1589.76	0	311.29	1937.37	1306.46	632.312	384.198	0	1176.1	450.313	0	0	3021.51	0	0	530.614	814.238	0
Q96TA2	YME1L1	272.205	0	0	0	0	0	0	0	0	0	0	0	0	0	0	0	0	0	0	0	0	0	0	171.32	0	0	0	0	0	0	0	0	435.691	494.939	0	0	377.955	461.157	0	0	0	0	0	505.587	0	229.607	0	0
Q99460	PSMD1	0	0	0	0	0	0	0	0	0	0	0	0	0	0	0	0	0	0	0	0	0	0	0	0	0	0	0	0	0	0	164.055	0	0	0	0	0	0	0	0	0	0	0	0	0	0	0	0	0
Q99497	PARK7	0	374.787	0	213.996	0	201.666	377.725	46.0087	0	0	0	0	0	0	0	0	0	0	0	0	0	0	0	0	0	0	0	0	0	0	0	0	0	0	0	0	0	0	0	0	0	0	0	0	495.015	0	268.264	0
Q99536	VAT1	0	0	0	0	0	0	0	0	0	0	0	0	0	0	0	0	0	0	0	0	0	0	0	0	0	0	0	0	0	0	0	0	0	0	0	0	0	0	0	0	0	0	0	0	0	238.823	222.768	0
Q99598	TSNAX	0	0	0	0	0	4423.11	0	0	468.007	0	0	0	0	0	0	0	0	0	0	0	0	0	0	0	0	714.305	0	0	0	0	0	0	0	596.721	0	39.0182	0	0	0	0	599.26	0	1654.09	0	0	0	0	0
Q99623	PHB2	11862.3	11700.9	14033	12048.8	12905.3	10153.1	10614	4637.76	17702.6	10400.2	16452.8	9435.79	12914	10466.4	14413.3	10274.5	7931.74	18309.1	15270.1	14949.2	15379.9	13278.2	9172.34	16805.9	12414.1	9908.82	15816.4	10312.1	15594.3	12545.8	7103.57	11928.4	8407.79	10184.7	8176.67	12487.8	12543	11119.5	11951.3	7757.18	10263.1	19675.7	9092.71	10639.9	8143.04	14744.1	16529.2	0
Q99714	HSD17B10	900.11	2214.48	0	400.693	792.512	1299.14	763.566	897.914	1159.98	1236.75	673.888	583.094	388.747	0	1758.06	399.488	877.372	525.94	1445.86	544.641	1113.78	909.532	1372.78	964.124	1137.5	434.471	535.736	948.607	185.208	0	742.462	707.819	633.793	812.937	875.058	1090.48	662.13	602.953	851.948	540.605	569.592	975.069	813.907	0	1311.32	382.799	0	0
Q99715	COL12A1	0	130.174	0	0	0	0	0	0	0	0	341.431	0	0	0	0	0	220.371	0	0	359.788	0	0	0	0	0	0	0	0	0	0	0	0	0	0	0	0	0	0	0	0	0	0	0	0	946.08	548.295	392.199	462.983
Q99729	HNRNPAB	0	0	0	0	0	0	182.236	0	207.151	0	0	0	492.319	422.119	0	315.985	190.891	0	0	0	264.537	0	0	0	0	0	0	0	0	0	0	0	318.945	0	0	0	0	238.105	0	0	0	0	0	0	241.723	221.161	0	0
Q99735	MGST2	0	260.348	0	0	0	148.79	0	0	0	0	0	0	0	0	0	0	1940.59	0	0	0	0	0	0	0	0	0	0	0	0	0	175.314	0	0	565.79	0	0	0	0	0	0	0	0	0	309.261	0	0	0	0
Q99798	ACO2	1074.14	843.58	0	0	369.384	664.725	1033.55	0	660.805	0	767.782	0	530.847	1014.59	941.973	0	592.252	1557.03	1077.98	724.28	813.152	1083.6	810.234	734.361	1148.59	569.132	0	930.753	0	0	714.56	391.115	1276.41	1554.9	0	1138.89	1350.4	623.673	558.532	1646.34	1199.59	232.247	560.272	709.003	279.917	738.04	1046.19	0
Q99832	CCT7	803.02	338.055	0	473.523	0	261.479	0	0	0	0	327.476	0	336.407	0	0	0	0	0	284.299	0	0	143.774	0	0	287.556	0	264.449	0	0	0	0	0	0	0	0	0	0	0	0	0	0	0	0	0	1036.08	346.173	387.621	0
Q99848	EBNA1BP2	0	0	0	0	0	0	0	0	240.695	0	0	0	337.336	0	0	0	199.428	0	173.725	0	0	220.769	0	0	0	0	0	0	0	0	216.742	350.707	0	0	374.105	298.7	0	670.298	297.017	0	267.549	0	0	0	366.14	349.869	0	0
Q99873	PRMT1	359.837	274.039	401.987	755.799	0	0	0	188.87	0	826.011	109.703	0	0	0	0	0	77.2411	0	0	0	0	0	0	0	0	0	0	0	0	0	0	0	0	0	0	0	0	0	0	0	0	0	0	0	861.283	440.367	0	0
Q99879	H2BC14	253.011	482.071	0	281.848	138.193	392.264	80.3491	151.171	516.599	913.314	0	393.388	0	619.988	384.664	0	418.63	443.533	185.807	0	1276.93	0	0	0	509.406	493.386	0	1172.69	481.043	470.27	607.166	0	517.532	303.35	480.967	0	296.193	592.526	241.775	857.166	262.882	473.075	465.412	646.317	129.537	234.982	582.019	0
Q9BPW8	NIPSNAP1	195.82	507.98	0	340.434	0	0	411.69	0	93.3621	307.233	0	471.99	0	415.571	0	0	293.976	246.643	224.366	0	547.149	0	340.544	489.906	0	0	0	802.23	0	0	166.362	0	0	126.825	0	216.578	75.0899	0	262.846	411.714	0	250.538	0	0	247.675	408.045	629.604	0
Q9BPX5	ARPC5L	0	0	0	0	677.743	709.518	283.293	0	366.988	661.164	728.008	951.918	0	0	0	0	0	607.298	1076.28	0	0	1588.97	0	0	0	1353.5	400.723	0	0	0	333.74	404.337	531.975	0	1546.74	283.394	0	570.631	0	1062.4	0	0	332.622	0	272.951	0	67.4578	0
Q9BQ50	TREX2	0	0	0	0	0	0	0	0	0	0	0	0	0	0	0	0	450.183	0	0	0	0	0	0	0	0	0	0	0	0	0	0	0	0	0	0	0	0	0	0	0	0	0	0	0	0	0	0	0
Q9BQE5	APOL2	0	0	432.435	208.776	197.074	0	0	0	0	0	0	0	0	0	0	240.602	0	494.709	267.608	0	0	126.014	0	277.657	0	0	279.683	136.116	0	0	0	0	0	0	0	203.305	0	192.947	0	0	0	0	0	0	0	0	0	0
Q9BRA2	TXNDC17	0	0	0	0	0	0	0	0	0	0	0	0	0	0	0	0	0	0	0	0	0	0	0	0	0	0	0	0	0	0	0	0	0	0	0	0	0	0	0	0	0	0	0	0	0	82.1673	0	0
Q9BRK3	MXRA8	0	0	0	0	0	0	0	0	0	0	0	0	0	0	0	0	0	0	0	0	0	0	0	0	0	0	0	0	0	0	0	0	0	0	0	0	0	0	0	245.48	0	0	0	0	0	0	0	0
Q9BS40	LXN	0	0	0	0	0	0	0	0	0	0	0	0	0	0	0	0	96.5504	0	0	0	0	0	0	0	0	0	0	0	0	0	0	0	0	0	0	0	0	0	0	0	0	0	0	0	0	0	0	0
Q9BSJ8	ESYT1	356.362	315.519	730.23	308.861	546.464	0	620.924	0	471.13	882.284	699.225	0	286.414	436.641	957.686	662.998	436.139	483.538	387.375	498.238	463.62	650.961	436.475	64.1945	700.494	0	31.9999	0	0	0	420.801	434.375	764.585	316.595	230.661	648.623	399.123	343.149	355.031	520.267	0	604.025	361.94	823.879	646.689	367.764	0	0
Q9BTV4	TMEM43	0	0	0	0	0	265.608	257.614	0	0	0	0	0	0	0	0	0	907.28	0	356.423	0	0	0	0	540.545	0	0	0	0	0	0	0	0	0	206.557	0	855.319	0	0	285.883	0	0	0	0	0	0	207.337	0	0
Q9BUH6	PAXX	0	0	0	0	0	0	0	0	0	0	0	0	0	0	0	0	184.994	0	0	0	0	0	0	0	0	0	0	0	0	0	0	0	0	0	0	0	0	0	0	0	0	0	0	0	0	0	0	0
Q9BUN8	DERL1	649.106	261.777	0	644.596	665.727	0	279.98	0	409.188	370.897	1154.09	277.922	0	440.588	238.126	673.276	347.877	352.551	544.568	0	377.503	483.652	558.148	1027.92	256.117	318.124	407.775	605.544	364.154	590.376	421.397	115.326	0	339.274	0	177.635	376.412	540.526	292.419	224.017	298.217	732.906	314.573	439.566	412.897	476.109	0	0
Q9BVC6	TMEM109	0	246.042	0	417.553	241.536	141.412	391.806	167.603	205.872	406.082	325.911	0	260.558	220.293	275.982	0	283.018	369.61	376.289	287.293	0	37.204	0	302.272	346.679	98.6776	0	851.599	1105.95	287.575	73.9858	0	328.573	125.731	0	463.085	0	530.947	0	72.4367	0	237.056	0	0	0	256.484	663.598	0
Q9BVK6	TMED9	0	0	0	173.464	0	628.337	222.822	0	1161.09	0	0	0	475.462	0	0	0	528.606	290.497	0	633.4	0	0	0	283.773	0	794.523	0	0	0	752.948	195.788	0	562.498	323.905	0	642.881	432.41	955.054	619.517	1094.99	0	0	0	0	845.825	292.584	0	0
Q9BW60	ELOVL1	0	417.7	0	0	0	0	693.322	0	0	0	0	421.583	0	0	241.788	0	271.225	0	0	0	0	153.617	0	0	394.789	0	0	549.7	0	0	0	0	0	158.66	0	366.565	0	210.737	0	101.948	0	277.427	0	0	0	241.894	0	0
Q9BWM7	SFXN3	0	0	0	259.667	140.033	331.61	516.569	0	410.739	231.904	0	0	0	0	0	427.651	269.554	362.954	94.0014	591.767	0	797.356	252.967	567.077	716.285	430.392	505.832	615.2	0	0	426.473	625.904	436.99	556.233	416.141	362.646	880.842	457.261	0	693.175	0	77.9775	359.325	0	0	307.619	361.609	0
Q9BXJ9	NAA15	0	0	0	0	0	0	0	0	0	0	0	0	0	0	0	0	0	0	0	0	0	0	0	0	0	0	0	0	0	0	0	0	0	0	0	0	0	0	0	0	0	0	0	0	249.822	155.12	313.758	0
Q9BYG3	NIFK	0	0	0	0	0	0	439.496	0	215.487	0	0	245.703	0	298.713	0	0	223.177	0	0	0	0	0	0	0	210.288	0	244.448	0	0	0	87.8776	579.896	0	0	0	0	0	0	266.693	0	0	0	0	0	245.446	258.424	0	0
Q9BYJ1	ALOXE3	0	0	0	279.237	0	264.378	0	0	0	0	0	0	0	0	399.318	235.44	616.153	0	0	0	0	0	0	0	0	0	0	0	0	0	324.894	0	0	177.619	0	0	0	0	0	0	0	352.995	443.496	0	0	0	0	0
Q9C075	KRT23	3492.13	5842.79	4865.72	8128.19	3951.64	5812.1	1789.22	7737.1	2600.91	5782.3	3854.07	3997.99	3839.97	4068.97	2497.02	6404.79	20487.2	4289.92	4530.81	3229.05	4816.76	2026.18	3778.48	5768.92	0	3606.82	2305.49	0	0	8102.37	6079.98	4232.35	4525.03	3586.01	5131.21	2598.4	5005.76	3201.64	2911.52	4348.73	4481.24	1922.47	3191.1	0	2514.92	4653.86	3684.4	5559.85
Q9GZP4	PITHD1	0	0	0	0	0	0	0	0	0	0	0	0	0	0	0	0	0	0	0	0	0	0	0	0	0	0	0	0	0	0	316.048	0	0	0	0	0	0	0	0	0	0	0	0	0	0	0	0	0
Q9GZT3	SLIRP	1660.04	372.508	0	536.296	662.875	1004.27	1612.03	323.369	842.633	881.93	1478.68	874.875	778.288	1225.88	0	460.833	203.648	1733.55	810.724	1294.3	1556.26	1219.12	0	769.013	1905.57	765.589	759.503	834.282	1431.38	0	764.935	1008.15	1355.37	0	735.174	1070.56	1539.43	689.572	881.664	1631.92	1001.41	1426.35	1314.72	960.131	2070.01	1121.31	0	0
Q9H082	RAB33B	868.964	0	0	1218.73	0	0	1491.84	0	0	0	0	596.125	0	0	0	0	0	852.947	1359.08	0	1548.62	0	0	0	0	0	1352.59	0	0	0	0	0	0	0	0	0	0	0	0	0	0	0	0	1045.92	0	0	0	0
Q9H089	LSG1	0	0	0	0	0	0	0	0	0	0	0	0	0	0	0	0	0	0	0	0	0	0	0	0	0	0	0	0	0	0	242.866	0	0	0	0	0	0	0	0	0	0	0	0	0	0	0	0	0
Q9H0A0	NAT10	0	0	0	0	243.581	0	180.221	76.6592	0	0	0	0	0	0	0	0	100.486	0	0	0	0	0	0	0	0	0	0	387.419	0	0	0	199.501	104.449	0	0	0	0	0	0	0	0	0	0	0	320.959	290.494	0	0
Q9H0E2	TOLLIP	357.991	0	0	0	0	0	0	593.391	0	0	0	0	0	0	0	275.873	516.492	0	0	0	0	0	468.133	193.284	0	0	0	0	0	0	451.054	0	680.382	0	0	362.216	0	0	0	0	949.174	417.845	0	0	0	0	342.698	798.663
Q9H0P0	NT5C3A	0	0	0	0	0	0	0	0	0	0	0	0	0	0	0	0	0	0	0	0	0	0	0	0	0	0	0	0	0	0	0	0	0	0	0	0	0	0	0	0	0	0	0	0	0	0	0	0
Q9H0S4	DDX47	0	0	0	0	0	302.775	536.604	0	0	330.884	0	0	422.832	635.164	96.885	0	0	208.46	313.001	0	0	0	0	404.052	0	397.535	0	489.359	401.33	170.347	0	240.918	0	0	0	167.143	502.237	497.218	232.344	220.03	0	222.316	0	0	275.285	402.319	0	0
Q9H0U3	MAGT1	0	387.658	0	443.648	0	0	0	0	391.285	0	231.382	492.741	191.991	0	0	0	246.903	0	0	0	0	0	736.941	108.306	0	0	648.678	0	0	0	0	421.01	285.244	0	0	0	303.906	332.525	0	207.92	0	0	0	0	0	0	0	0
Q9H0W9	C11orf54	0	0	0	340.995	0	0	0	387.529	0	0	0	0	334.902	0	0	712.942	507.274	80.4646	0	0	0	0	0	162.922	0	0	0	0	0	0	555.224	0	0	0	0	0	0	0	0	0	182.255	311.869	0	0	0	0	0	0
Q9H1E1	RNASE7	0	0	0	0	0	0	0	0	0	0	0	0	0	0	0	0	1736.43	0	0	0	0	0	0	0	0	0	0	0	0	0	0	0	190.163	0	0	0	0	0	0	0	0	0	0	0	0	0	0	0
Q9H269	VPS16	0	1512.02	0	4103.75	1277.38	7160.36	915.32	5576.9	1194.32	1257.83	808.428	0	1833.51	0	909.763	8388.08	0	0	329.546	1138.43	0	0	0	3157.6	0	1135.52	837.878	0	0	0	6487.43	0	0	1986.75	976.509	921.036	320.877	908.633	1712.04	960.457	2117.2	0	3477.06	0	0	911.518	0	0
Q9H299	SH3BGRL3	0	0	0	0	0	478.279	0	0	0	0	0	0	0	0	0	0	0	0	0	0	0	0	0	0	0	0	0	0	0	0	0	0	0	0	0	0	0	0	0	0	0	0	0	0	0	298.681	0	0
Q9H307	PNN	0	0	0	0	0	0	0	0	212.266	0	0	0	0	0	144.097	0	191.627	0	0	0	0	0	0	0	108.956	0	0	0	0	0	217.936	0	231.084	0	0	0	0	362.632	253.211	175.726	0	0	0	262.349	0	188.14	0	0
Q9H3N1	TMX1	0	0	0	533.683	217.502	0	257.615	0	0	693.415	780.211	0	759.734	1189.85	330.933	0	455.482	558.396	565.602	655.133	677.788	0	0	693.157	520.725	0	0	0	0	0	242.062	0	408.009	377.192	420.847	0	1024.33	281.895	222.172	0	476.298	512.412	0	0	424.462	899.232	1187.57	0
Q9H3R0	KDM4C	0	0	0	0	0	0	0	0	0	0	0	0	0	0	0	0	0	1591.03	0	0	0	0	0	0	0	0	0	0	0	0	1304.4	0	0	0	0	0	0	0	0	0	0	0	0	0	0	1223.29	0	0
Q9H553	ALG2	0	141.618	0	0	0	0	0	0	0	0	0	0	0	0	0	272.615	0	68.2356	0	0	0	0	0	0	0	0	0	0	0	0	0	0	0	0	0	0	0	194.316	0	0	0	0	0	0	414.054	229.607	0	0
Q9H6K5	PRR36	1894.95	2109.96	2770.78	0	1551.36	0	1078.5	0	3240.24	634.774	1787.57	1266.09	0	1614.61	862.135	0	866.743	1247.58	1040.05	1378.72	0	0	0	0	0	1132.58	0	0	1095.46	0	0	0	0	1533.71	945.536	0	1356.01	1081.05	0	2104.69	0	1679.05	0	1487.22	896.344	647.352	1750.77	3071.84
Q9H845	ACAD9	323.431	0	236.739	0	0	0	0	0	192.664	0	0	0	500.952	0	0	0	0	203.405	202.249	283.766	0	0	0	0	0	0	0	0	0	0	0	0	0	0	0	225.835	0	0	0	0	0	0	534.574	0	722.121	89.8985	0	0
Q9H9B4	SFXN1	2557.45	1732.35	0	2238.63	1579.87	835.055	2667.25	0	2235.01	2781.66	1561.89	3481.27	1155.53	2074.89	2012.86	1645.64	1329.26	1333.42	1559.68	1682.31	1449.35	1572.83	2202.77	1880.83	1598.39	2243.69	2224.2	1787.96	1673.09	2271.42	2036.91	1248.46	1712.82	1630.46	1792.12	1458.39	1899.04	1939.51	2363.97	1983.79	1065.78	2215.4	1355.12	1140.41	1265.2	2200.57	2418.66	0
Q9HAT2	SIAE	0	0	0	0	0	0	0	0	0	0	0	0	0	0	0	0	0	0	0	0	0	0	0	0	0	0	0	0	0	0	0	0	0	0	0	0	0	0	0	0	0	0	0	0	0	0	0	0
Q9HB40	SCPEP1	0	0	0	350.84	0	0	0	0	0	0	0	0	0	0	0	0	325.991	0	0	0	0	0	0	0	0	0	0	0	0	0	0	0	0	0	0	0	0	0	0	0	0	0	0	0	0	0	0	0
Q9HBH7	BEX1	0	0	0	0	0	0	0	0	0	0	0	0	0	0	0	0	0	0	0	0	0	0	0	0	0	0	0	0	0	0	0	0	0	0	0	0	0	0	0	0	0	0	0	0	0	0	0	0
Q9HC35	EML4	0	0	0	0	0	0	0	0	0	0	0	0	0	0	0	0	0	0	0	0	0	0	0	0	0	0	0	0	0	0	0	0	0	0	0	0	0	0	0	0	0	0	0	0	0	0	0	207.607
Q9HC84	MUC5B	0	0	0	0	0	0	0	0	0	0	0	0	0	0	0	0	0	0	0	0	0	0	0	0	0	0	0	0	0	0	0	0	0	0	0	0	0	0	0	0	0	0	0	0	0	0	0	0
Q9HCC0	MCCC2	0	0	201.751	0	0	453.7	0	0	0	0	0	370.131	0	0	151.49	212.756	0	0	0	0	0	0	136.477	0	0	0	0	460.824	0	0	0	0	0	146.955	0	212.298	402.897	165.788	0	0	604.905	63.8338	0	0	455.179	205.981	0	0
Q9HCE6	ARHGEF10L	0	0	0	0	0	0	0	0	0	0	0	0	0	0	0	0	0	0	0	0	0	0	0	0	0	0	0	0	0	0	0	0	0	0	0	0	0	0	1860.69	0	0	0	0	0	0	0	0	0
Q9HCY8	S100A14	0	0	0	615.858	0	205.355	0	0	0	0	0	0	0	0	235.008	586.25	136.913	0	0	0	0	0	0	0	0	0	0	0	0	0	191.792	327.068	0	0	0	490.252	0	0	0	0	0	0	0	0	0	0	0	0
Q9HDC9	APMAP	1479.73	916.843	343.681	685.365	968.807	979.888	1686.4	412.895	3686.18	1221	672.444	0	813.368	0	1401.1	0	1236.38	908.196	1084.99	390.286	1796.58	1349.91	523.203	897.925	514.275	984.29	1353.8	766.633	656.551	0	417.085	761.19	756.83	1060.85	1335.62	911.369	1181.78	767.088	1324.17	630.136	797.289	846.492	564.184	864.051	1329.7	814.257	1704.16	0
Q9NP72	RAB18	620.066	1219.58	0	466.59	0	387.735	774.78	0	0	509.947	310.704	0	209.343	0	0	0	0	455.363	282.017	471.978	836.248	270.301	0	311.692	0	816.786	338.501	551.786	0	0	0	0	0	507.062	0	283.938	248.354	0	0	528.019	0	320.461	0	756.449	293.776	312.603	0	0
Q9NP79	VTA1	0	0	0	0	0	0	0	0	0	0	0	0	0	0	0	0	0	0	0	0	0	0	0	0	0	0	0	0	0	0	0	0	0	0	0	0	0	0	0	0	0	0	0	0	0	0	0	0
Q9NQ38	SPINK5	0	0	0	0	0	0	0	0	0	0	0	0	0	0	0	0	175.422	0	0	0	0	0	0	0	0	0	0	0	0	0	0	0	0	0	0	0	0	0	0	0	0	0	0	0	0	0	0	0
Q9NQC3	RTN4	857.881	949.515	599.178	0	281.729	145.971	669.139	365.189	183.416	232.034	546.635	0	393.412	73.0753	129.256	175.699	529.21	127.127	394.202	428.955	578.544	175.706	0	0	0	441.451	245.285	0	0	0	0	421.975	0	402.744	0	423.873	317.42	0	331.285	244.164	348.135	647.189	0	0	2447.16	1371.78	934.239	725.156
Q9NR30	DDX21	1736.69	803.676	889.432	1667.21	1821.36	918.138	1203.35	0	988.848	1207.4	1099.45	858.607	1234.79	1406.77	1495.53	578.631	684.275	1281.53	744.208	2145.78	1271.27	1173.58	1181.61	763.164	1524.46	954.033	993.286	625.988	0	1488.25	1086.97	1022.95	1053.05	1348.15	1179.74	1035.89	591.94	1156.47	1044.18	710.578	1264.82	1066.75	1364.08	2257.95	1274.55	730.137	1414.09	0
Q9NR45	NANS	0	0	0	0	0	0	0	0	0	0	0	0	0	0	0	0	0	0	0	0	0	0	0	0	0	0	0	0	0	0	0	0	0	0	0	0	0	0	0	0	0	0	0	0	484.606	67.5769	0	0
Q9NS69	TOMM22	0	0	0	142.736	0	49.3723	177.379	0	104.109	0	0	0	0	0	0	0	69.0484	107.813	86.0207	0	0	0	0	0	0	55.8488	266.059	0	0	0	0	0	0	0	0	201.553	0	175.513	0	119.687	89.5767	113.144	0	0	158.135	387.171	0	0
Q9NSE4	IARS2	0	0	0	0	0	254.287	330.79	163.799	202.051	0	260.338	0	290.859	623.911	0	0	284.503	754.334	364.346	395.784	0	235.452	0	225.536	0	196.795	315.292	529.639	452.924	0	289.584	147.351	662.428	178.837	0	429.024	171.777	284.431	0	404.003	452.973	405.082	0	0	340.656	0	0	0
Q9NUJ1	ABHD10	177.981	0	0	0	0	172.154	241.047	0	0	0	0	0	567.744	0	0	203.429	0	219.491	266.44	0	0	0	0	230.396	0	0	0	0	0	0	0	0	0	137.705	0	287.503	0	0	279.348	224.017	0	253.619	0	0	305.336	236.518	280.812	0
Q9NVP1	DDX18	0	1074.32	0	263.561	0	0	408.009	0	0	0	425.365	114.94	0	0	130.298	0	138.079	349.989	198.6	433.064	393.856	0	111.88	0	161.517	0	249.319	0	0	312.721	871.049	615.443	0	325.608	0	0	350.261	515.113	490.495	405.52	701.419	432.666	0	0	648.604	409.212	0	0
Q9NX63	CHCHD3	548.303	353.049	0	21.1777	304.972	211.191	221.3	0	0	359.95	0	469.031	491.842	0	417.902	518.66	0	675.133	513.815	0	0	405.497	0	193.32	0	0	0	0	644.388	653.924	234.162	413.636	638.967	0	0	460.882	0	492.718	0	0	512.989	243.819	0	0	76.7909	300.896	788.339	0
Q9NYF8	BCLAF1	0	155.923	0	187.898	0	0	0	0	0	0	0	0	0	0	0	0	0	0	0	0	0	0	0	0	0	0	0	0	0	0	0	0	0	0	0	132.457	0	0	0	0	323.657	0	0	0	121.441	36.8601	0	0
Q9NYK5	MRPL39	0	0	0	0	0	0	0	0	0	0	0	0	0	0	0	0	282.28	0	146.075	0	0	0	0	0	0	0	0	0	0	0	0	0	0	0	0	0	0	0	0	0	0	0	0	0	133.005	0	0	0
Q9NYU2	UGGT1	0	75.5965	0	0	0	0	147.635	0	0	0	0	0	372.309	0	0	0	296.323	301.684	0	0	0	170.372	0	121.426	0	134.732	0	0	200.318	0	0	0	0	0	377.564	131.934	257.365	0	319.935	446.19	436.433	0	443.528	0	172.556	62.0669	0	0
Q9NZ08	ERAP1	0	0	0	0	0	0	0	0	249.349	0	0	0	0	0	0	0	350.088	0	0	0	0	0	0	0	0	0	0	0	0	0	0	0	0	0	0	0	0	0	0	0	0	0	0	0	0	0	0	0
Q9NZH8	IL36G	0	339.167	0	0	213.687	323.444	356.998	615.505	0	94.1382	0	0	397.97	249.233	113.1	496.049	487.841	0	753.297	205.571	0	352.723	737.252	213.994	0	1334.96	274.274	0	0	139.961	403.195	374.057	734.222	250.147	0	450.135	0	0	308.654	56.3215	553.273	802.998	892.695	341.138	0	0	215.039	1238.76
Q9NZT1	CALML5	6017.79	2847.92	2108.46	1468.32	2113.83	3459.83	699.598	2752.62	1377.94	5505.56	2191.07	1284.64	5668.6	1922.37	881.522	1404.47	979.197	1106.99	1857.27	1563.65	1726.02	1066.45	3138.26	2014.61	1143.01	3547.42	1801.2	0	1688.56	1687.58	1342.13	1786.55	2092.48	1839.51	1250.39	1809.79	610.293	1711.71	1100.16	1626.27	1838.84	1786.88	1428.09	1799.86	1398.19	926.924	1936.93	3101.56
Q9P0J0	NDUFA13	219.858	0	0	0	0	0	0	0	0	0	0	0	0	0	271.097	0	0	409.415	176.458	449.733	0	0	0	281.595	495.255	0	321.989	0	0	0	0	268.168	0	320.314	0	441.522	0	0	0	0	0	122.151	0	0	0	170.477	0	0
Q9P0L0	VAPA	0	0	0	0	0	0	392.635	0	0	0	0	0	0	0	306.51	0	0	0	390.313	0	0	0	0	0	161.312	0	0	0	0	0	80.4195	0	444.116	407.128	0	252.592	0	522.737	0	504.375	209.176	204.965	0	0	0	293.344	0	0
Q9P202	WHRN	0	0	0	0	306.428	0	0	0	0	0	246.903	0	0	1360.02	0	0	0	614.125	0	570.56	0	0	0	0	0	0	0	0	0	0	0	0	0	0	0	0	0	0	0	0	0	955.473	0	0	0	0	989.907	0
Q9UBH0	IL36RN	0	0	0	0	0	0	0	0	0	0	0	0	0	0	0	0	0	0	0	0	0	0	0	0	0	0	0	0	0	0	0	0	0	0	0	0	0	0	0	0	0	0	0	0	0	0	0	0
Q9UBI6	GNG12	0	0	0	356.224	0	0	543.391	457.894	0	0	194.7	0	278.386	609.435	374.895	0	122.346	50.0396	0	345.018	0	0	0	0	0	571.443	371.345	0	0	0	0	0	0	194.584	0	0	0	0	0	0	0	0	0	0	143.415	0	491.03	0
Q9UBM7	DHCR7	0	0	0	403.198	0	142.641	307.314	0	0	0	0	0	331.868	222.932	405.423	0	0	168.315	0	0	0	202.822	763.371	178.212	0	0	0	0	0	0	72.3772	362.652	259.969	264.432	0	167.367	0	424.21	0	0	251.576	0	417.711	0	126.066	354.777	197.667	0
Q9UBQ7	GRHPR	0	0	0	0	0	0	193.831	0	0	0	0	0	0	0	0	0	0	0	0	0	0	0	0	0	0	0	0	0	0	0	0	0	0	0	0	0	41.652	212.105	0	0	0	0	0	0	0	0	216.493	0
Q9UBR2	CTSZ	0	0	0	0	0	216.421	0	0	0	0	0	0	0	0	0	0	0	287.728	0	0	0	0	0	0	0	0	0	0	0	0	0	0	0	0	0	0	0	0	341.427	367.549	0	0	0	0	0	0	0	0
Q9UBS4	DNAJB11	0	0	0	0	0	113.13	0	0	0	0	0	0	0	0	0	0	0	0	0	0	0	0	0	0	0	0	0	0	0	0	0	0	0	0	0	0	0	0	189.5	233.407	0	0	0	0	0	0	0	0
Q9UDX5	MTFP1	0	0	0	1959.88	0	0	0	861.018	287.709	0	0	0	0	0	0	1266.01	1860.98	0	0	179.893	0	0	0	528.729	0	0	0	0	0	0	962.62	0	0	0	0	0	0	0	695.921	0	0	0	832.844	0	0	0	0	0
Q9UGM3	DMBT1	0	0	0	0	0	475.884	0	249.761	0	0	0	0	0	0	0	0	0	0	148.412	0	0	0	0	0	0	0	0	0	0	0	78.0068	0	0	0	0	0	0	0	0	0	510.22	0	0	0	0	0	0	0
Q9UHG3	PCYOX1	0	391.703	0	401.965	389.986	424.735	0	0	374.36	0	182.435	0	214.832	0	346.769	35.3451	537.591	0	195.551	0	0	290.592	469.088	369.465	0	0	0	0	0	263.772	260.989	40.5135	308.718	270.365	0	85.9115	138.853	0	0	0	0	120.947	277.845	0	161.535	476.042	0	0
Q9UHL4	DPP7	0	0	0	0	0	401.35	0	0	0	0	0	0	0	0	0	0	738.416	0	0	0	0	173.594	0	0	0	0	0	0	0	0	0	0	0	0	0	0	0	0	0	261.085	0	0	260.526	0	0	0	0	0
Q9UI42	CPA4	1804.54	1918.22	0	1333.69	0	919.021	587.419	682.872	0	0	0	0	798.412	435.867	483.381	1122.93	2820.16	0	1203.59	1237.44	680.499	508.482	778.118	1359.03	673.4	1607.98	0	0	1156.6	741.084	1278.14	0	638.333	849.9	0	351.644	0	426.037	1033.15	232.68	1450.99	1328.9	826.351	0	468.435	619.897	492.433	2153.02
Q9UII2	ATP5IF1	711.92	0	0	0	0	0	0	251.951	245.512	0	0	0	231.76	0	1407.99	0	113.502	609.572	890.471	0	0	459.649	0	0	0	418.272	196.249	0	0	0	542.829	366.82	0	0	0	310.092	0	0	0	0	0	0	0	0	802.66	328.668	0	867.167
Q9UJ70	NAGK	0	0	0	0	0	0	0	0	0	0	0	0	0	0	0	0	0	0	0	0	0	0	0	0	0	0	0	0	0	0	0	0	0	0	0	0	0	0	0	0	0	0	0	0	0	0	0	0
Q9UJS0	SLC25A13	319.254	940.86	0	0	598.851	340.11	374.022	392.137	310.474	536.449	921.291	266.296	1849.73	805.314	0	283.625	211.689	420.733	318.392	0	0	608.08	0	0	0	0	1509.58	706.967	0	376.788	353.373	0	283.132	604.183	0	222.581	648.837	835.411	0	0	483.109	413.091	150.522	0	0	338.451	0	0
Q9UJZ1	STOML2	0	0	0	0	170.891	0	274.464	0	0	0	562.772	0	0	500.96	0	0	0	0	0	529.544	0	0	0	302.396	0	0	381.885	0	0	0	359.723	249.76	0	174.218	0	0	0	0	179.04	408.567	434.077	0	300.665	318.836	277.194	186.825	227.648	0
Q9UKK9	NUDT5	0	0	0	0	0	0	0	550.02	0	0	0	0	0	0	0	658.981	1158.04	0	0	0	0	0	0	0	0	0	0	0	0	0	982.23	0	0	343.707	0	0	0	0	0	0	992.232	450.191	0	0	0	0	0	0
Q9UKM9	RALY	1731.93	1847.38	2528.12	2272.78	1817.59	0	1612.27	1436.17	1725.15	0	1822.57	1828.26	661.852	2913.06	1359.39	1321.44	1059.12	1480.53	1648.11	2058.94	2534.76	1500.86	0	1088.61	1769.84	756.98	1527.75	2939.66	1731.29	1092.78	1447.77	2122.92	2561.51	1725.56	1851.25	2705.35	1505.85	2454.39	3467.73	1962.74	1748.08	1230.54	1883.55	1895.59	1081.66	1394.62	1417.31	0
Q9ULC6;Q9ULW8	PADI1;PADI3	0	0	0	0	0	0	0	0	0	0	0	0	0	0	0	0	447.374	0	0	0	0	0	0	258.95	0	0	0	0	0	0	0	0	0	0	0	0	0	0	0	0	0	0	0	0	0	0	0	0
Q9UMS4	PRPF19	0	0	0	336.651	0	0	201.287	0	0	0	0	0	0	365.397	0	47.501	0	0	0	0	0	0	0	0	237.722	0	255.007	0	0	0	0	415.453	156.464	0	0	483.621	0	0	86.5816	207.92	0	120.081	0	0	275.265	0	0	0
Q9UNL2	SSR3	143.083	0	151.426	0	422.989	0	617.116	0	131.707	0	0	0	0	84.4245	350.474	0	243.219	214.943	405.506	0	523.356	464.452	0	309.166	0	0	0	0	0	0	0	0	440.506	0	0	289.557	180.493	0	138.858	1047.65	460.754	0	0	114.67	207.028	539.847	0	0
Q9UQ35	SRRM2	0	0	0	0	0	0	261.071	0	0	0	0	0	0	0	372.107	0	156.328	0	136.153	161.276	0	0	0	359.227	378.339	0	0	0	0	0	0	0	812.596	250.406	0	407.972	0	0	0	0	0	0	0	0	0	0	0	0
Q9UQ80	PA2G4	1647.2	645.146	879.433	895.128	0	0	371.099	235.521	0	683.156	716.724	0	0	0	244.232	185.874	0	187.649	364.604	0	0	0	0	0	0	0	98.7123	0	0	0	0	0	0	0	0	0	0	0	0	0	0	0	0	0	3237.26	2481.14	2472.41	1379.76
Q9Y251	HPSE	0	0	0	0	0	0	0	0	0	0	0	0	0	0	0	0	0	0	0	0	0	0	0	0	0	0	0	0	0	0	0	0	0	0	0	0	0	0	0	0	0	0	0	0	0	0	0	0
Q9Y277	VDAC3	0	232.955	0	508.542	449.011	0	401.492	0	485.95	434.929	159.149	229.894	799.086	1188.51	520.857	411.062	525.183	447.424	725.632	385.299	0	1595.03	596.269	427.497	0	0	589.277	116.878	449.044	0	449.943	501.965	246.457	351.894	0	309.225	557.392	494.432	0	0	0	293.009	527.174	0	2406.91	533.188	0	0
Q9Y2Q9	MRPS28	1030.77	0	0	0	0	0	376.25	0	0	0	736.241	0	0	737.408	309.369	0	686.104	902.171	605.477	245.096	0	0	0	217.935	0	0	0	0	0	0	545.417	0	0	0	0	584.035	1079.22	0	496.911	314.321	655.357	392.181	534.76	0	605.41	455.421	0	0
Q9Y2R9	MRPS7	0	0	0	0	0	175.647	430.405	0	0	0	532.138	0	0	0	0	0	405.668	380.949	0	0	0	218.283	0	0	0	0	647.796	0	0	0	0	0	0	0	0	0	0	0	0	697.002	52.189	0	312.838	0	0	293.238	0	0
Q9Y2S7	POLDIP2	0	0	0	0	0	0	373.583	0	141.937	0	0	0	0	0	80.5966	0	137.824	247.924	269.947	0	0	0	0	160.489	0	0	0	0	0	0	0	0	0	223.521	0	0	0	0	0	0	0	0	0	0	327.312	275.682	0	0
Q9Y2T3	GDA	0	0	0	0	0	0	0	0	0	0	0	0	0	0	0	475.812	0	0	0	0	0	0	0	283.27	0	0	0	0	0	0	458.568	0	0	442.074	0	0	0	0	0	0	0	0	0	0	0	0	0	0
Q9Y2T7	YBX2	0	245.498	0	0	344.079	443.173	0	0	0	0	872.952	0	183.327	418.221	0	371.228	0	0	0	0	0	294.855	657.224	0	0	234.136	357.712	0	0	0	0	0	0	452.467	0	0	691.144	0	261.178	212.312	86.8468	0	174.677	0	603.006	267.39	0	0
Q9Y2W1	THRAP3	0	0	0	0	0	0	342.969	0	336.141	0	0	0	459.442	235.272	306.439	229.283	274.396	300.388	158.139	0	0	0	0	182.046	0	0	0	0	0	0	0	0	0	0	0	1021.22	0	506.999	0	370.103	0	0	145.67	0	379.885	551.323	0	0
Q9Y2X3	NOP58	0	787.421	1084.26	843.011	372.457	419.495	1037.81	357.168	410.49	87.0405	272.601	1045.76	414.011	787.189	188.019	400.078	424.986	584.817	743.225	0	0	560.382	427.125	570.716	1095.03	339.404	0	763.911	674.1	0	762.34	0	983.475	866.602	346.507	520.778	414.498	663.751	0	344.227	0	765.667	293.209	1092.75	530.733	671.477	271.538	0
Q9Y305	ACOT9	0	135.895	0	0	0	0	0	0	0	0	0	0	0	0	0	0	0	0	0	0	0	0	0	0	0	0	0	0	0	0	0	0	0	0	0	0	0	0	0	171.702	0	318.834	0	0	0	0	0	0
Q9Y320	TMX2	0	0	0	0	340.573	0	0	0	0	0	68.8484	0	275.598	0	511.277	0	126.28	0	0	0	0	98.9488	0	266.366	337.235	0	0	0	0	0	173.012	0	412.432	172.019	0	174.606	0	144.098	0	119.238	0	139.017	0	0	172.835	0	0	0
Q9Y337	KLK5	0	0	0	0	0	0	0	0	0	0	0	0	0	0	0	0	489.385	0	0	0	0	0	0	0	0	163.481	0	0	0	0	0	0	0	0	0	0	0	0	0	0	0	0	0	0	0	0	0	0
Q9Y394	DHRS7	0	0	0	0	0	0	0	0	0	0	0	0	0	0	0	258.159	0	0	0	0	0	0	0	0	0	0	0	0	0	0	0	0	0	0	0	0	0	0	0	0	0	0	0	0	284.517	234.216	0	0
Q9Y3B4	SF3B6	0	0	0	0	0	115.589	0	0	198.2	0	0	0	0	0	244.232	0	0	222.904	75.9594	0	0	0	0	0	0	0	0	0	0	0	131.887	0	0	0	0	0	0	0	0	0	0	0	0	283.198	368.948	0	0	0
Q9Y3D9	MRPS23	0	254.746	0	672.915	0	586.242	325.761	0	0	0	0	0	0	0	197.081	0	0	0	511.603	0	0	282.74	0	330.592	0	904.328	449.07	0	0	0	0	0	359.459	187.15	0	407.618	239.932	0	0	395.638	0	136.342	0	330.622	886.091	287.145	337.285	0
Q9Y3E5	PTRH2	0	403.396	0	260.971	0	0	289.092	0	0	0	0	0	0	0	315.06	0	0	0	0	0	0	0	0	0	0	0	0	0	0	0	0	0	0	0	0	0	0	0	0	0	0	0	0	0	335.406	172.782	0	0
Q9Y3R4	NEU2	0	0	0	1328.13	0	1297.78	215.286	275.925	0	0	0	0	0	0	0	884.986	1300.13	222.657	590.043	0	0	0	0	235.606	0	730.146	0	0	0	0	140.178	0	0	834.013	0	0	0	0	0	0	1030.61	1131.6	0	0	0	0	0	0
Q9Y4L1	HYOU1	0	0	0	293.592	359.3	0	700.777	0	300.497	234.559	80.4194	228.245	161.821	241.399	0	306.691	140.035	86.4321	139.063	0	234.509	0	0	399.747	0	0	0	0	277.236	0	0	0	199.792	0	717.805	264.912	0	192.947	390.434	147.557	0	0	0	0	0	122.099	0	0
Q9Y4W6	AFG3L2	0	0	0	0	0	0	229.108	0	0	0	0	93.2325	422.26	0	337.755	0	0	0	0	437.052	0	0	0	0	0	0	0	0	0	0	228.771	0	0	480.086	0	176.196	0	0	0	162.617	0	218.087	474.939	0	405.246	188.896	0	0
Q9Y512	SAMM50	0	0	0	0	0	0	0	0	0	0	0	0	0	0	0	0	85.4951	516.317	0	169.154	356.052	168.018	0	0	0	0	0	0	0	0	148.775	0	272.006	437.063	0	0	0	309.262	0	0	0	0	237.218	0	0	148.976	0	0
Q9Y5J1	UTP18	0	341.459	0	0	0	0	370.234	0	0	0	0	0	0	0	0	0	0	0	0	0	0	0	0	176.544	1154.81	0	0	405.824	221.476	0	0	0	274.662	0	0	380.493	536.456	629.028	0	0	0	218.235	669.683	317.191	0	0	0	0
Q9Y5S9	RBM8A	0	0	0	0	0	0	0	0	62.6569	0	0	0	0	389.143	0	0	37.5883	284.316	0	316.827	0	0	0	0	0	0	0	0	0	0	0	0	0	0	0	0	0	0	0	0	0	0	0	0	0	154.351	0	0
Q9Y623	MYH4	0	0	0	0	0	0	0	0	0	0	0	0	0	0	0	0	0	0	0	0	0	0	0	0	0	0	0	0	0	0	0	0	0	0	0	0	0	0	0	0	0	0	0	0	532.025	192.748	0	0
Q9Y678	COPG1	0	0	0	0	0	0	0	0	0	0	0	0	0	0	0	0	0	0	0	0	0	0	0	0	0	0	0	0	0	0	0	0	0	0	0	0	0	0	0	0	0	0	0	0	108.718	0	283.951	0
Q9Y6C9	MTCH2	0	617.348	0	380.003	250.54	231.278	469.629	0	0	0	676.767	0	490.973	0	644.521	156.941	174.687	573.711	482.18	646.205	0	797.902	0	407.092	342.441	0	427.241	806.553	0	0	0	0	0	622.392	459.531	233.541	392.579	680.347	0	333.664	906.225	341.1	328.084	0	0	605.318	500.989	0
Q9Y6M1	IGF2BP2	0	0	0	0	0	0	0	0	0	0	0	0	0	0	0	0	0	0	0	0	213.06	13.2014	0	0	0	0	0	0	0	0	0	0	0	0	0	352.192	0	0	0	241.455	0	0	0	0	0	222.697	0	0
Q9Y6N5	SQOR	348.982	0	0	185.289	0	0	0	0	0	0	0	0	0	0	0	0	176.149	0	0	0	0	0	0	0	0	0	0	0	0	0	0	0	0	0	0	0	0	0	0	0	0	0	0	0	527.399	0	346.702	0
[truncated: 95 more columns]

## Sheet: 10x DIA-ME
Protein.Group	Genes	20230626_KK_SC_IFNy_01_A7_1_14074	20230626_KK_SC_IFNy_02_B7_1_14075	20230626_KK_SC_IFNy_03_C7_1_14076	20230626_KK_SC_IFNy_04_D7_1_14077	20230626_KK_SC_IFNy_05_E7_1_14078	20230626_KK_SC_IFNy_06_F7_1_14079	20230626_KK_SC_IFNy_07_G7_1_14080	20230626_KK_SC_IFNy_09_A8_1_14083	20230626_KK_SC_IFNy_10_B8_1_14084	20230626_KK_SC_IFNy_11_A6_1_14089	20230626_KK_SC_IFNy_12_B6_1_14090	20230626_KK_SC_IFNy_13_C6_1_14091	20230626_KK_SC_IFNy_14_D6_1_14092	20230626_KK_SC_IFNy_15_E6_1_14093	20230626_KK_SC_IFNy_16_F6_1_14094	20230626_KK_SC_IFNy_17_G6_1_14095	20230626_KK_SC_IFNy_19_A7_1_14107	20230626_KK_SC_IFNy_20_B7_1_14108	20230626_KK_SC_IFNy_21_C7_1_14109	20230626_KK_SC_IFNy_22_D7_1_14110	20230626_KK_SC_IFNy_23_E7_1_14111	20230626_KK_SC_IFNy_24_F7_1_14112	20230626_KK_SC_IFNy_25_G7_1_14113	20230626_KK_SC_IFNy_27_A8_1_14125	20230626_KK_SC_IFNy_28_B8_1_14126	20230626_KK_SC_IFNy_29_C8_1_14127	20230626_KK_SC_IFNy_30_D8_1_14128	20230626_KK_SC_IFNy_31_E8_1_14129	20230626_KK_SC_IFNy_32_F8_1_14130	20230626_KK_SC_IFNy_33_G8_1_14131	20230626_KK_SC_IFNy_35_A9_1_14143	20230626_KK_SC_IFNy_36_B9_1_14144	20230626_KK_SC_IFNy_37_C9_1_14145	20230626_KK_SC_IFNy_38_D9_1_14146	20230626_KK_SC_IFNy_39_E9_1_14147	20230626_KK_SC_IFNy_40_F9_1_14148	20230626_KK_SC_IFNy_41_G9_1_14149	20230626_KK_SC_IFNy_42_H9_1_14150	20230626_KK_SC_IFNy_43_A10_1_14161	20230626_KK_SC_IFNy_44_B10_1_14162	20230626_KK_SC_IFNy_45_C10_1_14163	20230626_KK_SC_IFNy_46_D10_1_14164	20230626_KK_SC_IFNy_47_E10_1_14165	20230626_KK_SC_IFNy_49_G10_1_14167	20230626_KK_SC_control_01_A6_1_14065	20230626_KK_SC_control_02_B6_1_14066	20230626_KK_SC_control_03_C6_1_14067	20230626_KK_SC_control_04_D6_1_14068
A0A075B6H7;A0A0C4DH55;P01624	IGKV3-15;IGKV3-7;IGKV3D-7	0	0	0	0	216.771	0	0	0	0	0	0	0	0	0	0	0	0	0	0	0	0	192.426	0	0	0	0	0	0	0	0	0	0	0	0	0	214.412	0	0	0	248.711	0	429.748	0	0	0	0	0	0
A0A0A0MRZ8;P04433	IGKV3-11;IGKV3D-11	0	0	0	0	0	0	0	0	0	0	0	0	0	0	0	0	0	0	506.136	0	0	0	0	0	0	0	0	0	0	0	0	0	0	0	0	0	0	0	0	0	0	205.77	0	0	0	0	0	0
A0FGR9	ESYT3	0	0	0	0	0	0	0	0	0	0	0	0	0	0	0	0	0	0	0	0	0	0	0	0	0	0	0	0	0	0	0	0	0	0	0	0	0	0	0	0	0	0	0	0	0	0	0	0
A0PJW6	TMEM223	0	0	0	0	0	0	0	0	0	0	0	0	0	0	0	0	0	130.89	0	0	0	0	0	0	0	0	0	0	0	0	0	0	0	0	0	0	0	0	0	0	0	0	0	0	0	0	0	0
A2A2Z9;Q8IVF6	ANKRD18A;ANKRD18B	1103.46	462.688	1078.22	920.772	702.322	634.825	0	0	905.374	2070.89	1663.18	1593.77	1177.06	628.902	2296.67	0	1330.23	1046.77	1291.72	1414.19	753.474	1675.29	283.22	1501.26	1767.58	603.304	1342.06	524.304	2278.22	1087.79	0	965.149	1330.95	1289.98	0	849.302	1055.46	884.012	1390.95	0	440.82	928.397	537.23	575.699	1258.87	1080.11	674.445	0
A5A3E0	POTEF	12720.6	6540.26	17139.8	20522.9	10012.2	19804.6	24868.7	8280.51	24305.1	14186.1	19378	18171	13227.3	18010.8	24816.2	6056.84	17379.7	15319.1	16662.5	19601	16387.6	41434.3	10464.5	23955.8	20207.6	13426.7	23849.6	8082.61	35376.5	12226.6	8671.1	17169.3	20120	23437	8425.95	15456	29751.1	24966	19252.3	18404.8	12843.4	25748.7	11544.2	27075.8	20230.6	20187.5	11213	6519
A5A3E0;Q562R1	ACTBL2;POTEF	7213.07	6045.61	10088.9	10221	5229.75	8065.77	12904.3	3272.9	7994.54	10633.9	7553.15	11485	6913.95	8290.72	16515	3606.51	5997.81	6660.32	8686.59	9136.23	6227.52	10597.7	3719.86	7468.95	8958.23	5740.94	10039	5001.26	16516.3	4971.46	3267.38	7634.26	7233.64	8539.79	4219.76	7279.11	9975.2	9204.41	7727.64	6396.1	5295.69	10663.6	3356.85	6356.19	11167.4	13271.4	6549.3	3338.37
A6NHQ2	FBLL1	0	0	0	345.466	535.937	0	0	0	0	0	458.661	463.852	0	953.25	687.379	525.434	299.889	407.773	604.2	495.863	657.863	472.32	671.676	413.525	618.672	0	0	0	851.7	452.621	0	755.592	617.312	279.237	0	450.723	814.823	0	312.255	312.309	0	667.384	365.996	355.068	742.849	604.324	0	0
A6NHQ2;P22087	FBL;FBLL1	0	0	0	0	0	0	270.523	0	0	0	0	0	0	104.789	0	0	262.201	117.833	103.72	0	535.394	110.138	0	0	241.186	0	0	0	577.255	0	97.397	485.885	0	214.431	0	227.317	413.919	460.871	0	0	0	413.702	94.4614	0	0	134.791	0	0
A8K2U0	A2ML1	0	1006.29	1539.6	1714.65	0	0	0	1821.42	0	0	0	1097.32	0	0	0	3046.97	2927.29	0	959.226	0	0	0	0	2286.72	0	0	0	0	404.777	0	0	1005.41	843.236	942.796	0	2086.93	0	0	1344.2	0	501.259	1282.47	2917.86	0	0	0	0	0
B3EWG3;B3EWG5;B3EWG6	FAM25A;FAM25C;FAM25G	0	0	0	0	0	0	0	0	0	0	0	0	0	0	0	0	0	0	0	0	0	0	0	0	0	0	0	0	0	0	231.322	0	0	0	0	0	0	0	0	0	0	0	0	0	0	0	0	0
B9A064;P0CG04;P0DOX8;P0DOY2;P0DOY3	IGLC1;IGLC2;IGLC3;IGLL5	0	0	0	143.716	0	0	0	302.81	0	0	0	0	0	0	0	0	0	0	0	0	0	0	0	0	0	148.879	0	0	0	0	0	0	429.192	0	0	0	0	0	0	147.81	0	190.096	0	1430.95	0	0	0	0
C9JLJ4;C9JPN9;D6R901;D6RCP7	USP17L12;USP17L13;USP17L19;USP17L21	6720.18	0	0	6337.33	0	0	0	9811.81	0	0	7341.04	0	0	0	0	0	0	10777.3	0	0	0	0	0	0	0	0	0	0	4687.12	6886.92	0	5197.54	0	0	0	0	0	5976.23	7928.53	0	4541.09	0	7032.52	0	0	6577.61	0	993.229
E9PAV3;Q13765	NACA	0	0	0	0	0	0	0	0	0	0	0	0	0	0	0	0	0	0	0	0	0	0	0	0	0	0	0	0	0	0	0	0	0	0	0	0	0	0	0	0	0	0	0	0	0	0	0	0
E9PRG8	C11orf98	0	0	0	0	0	0	0	0	0	0	0	0	0	288.558	0	0	0	0	0	0	0	0	0	0	0	0	0	0	0	0	0	0	0	0	0	0	0	0	0	0	0	0	0	0	0	0	0	0
O00116	AGPS	0	0	0	0	0	0	131.44	0	0	0	0	0	0	0	113.907	0	0	0	0	0	0	0	0	0	0	0	0	0	0	0	0	0	0	0	177.519	39.2742	78.8056	0	0	373.773	146.231	290.544	0	0	0	114.287	0	0
O00148;Q13838	DDX39A;DDX39B	0	198.941	0	0	0	0	141.953	291.924	291.298	0	0	0	0	0	0	0	225.751	0	0	0	0	0	0	0	0	0	0	0	232.408	0	0	0	0	0	0	0	0	0	0	0	0	0	0	0	422.791	0	0	279.143
O00154	ACOT7	0	0	0	0	0	0	0	0	0	0	0	0	0	0	0	0	0	0	0	0	0	0	0	0	0	0	0	0	0	0	0	0	0	0	0	0	0	0	0	0	0	0	0	0	0	0	0	0
O00159	MYO1C	0	429.921	1295.6	743.117	678.473	1002.66	891.41	474.317	713.008	1382.61	1501.73	0	978.696	330.864	296.91	316.717	676.641	659.289	403.875	650.834	825.625	859.85	0	750.662	600.365	0	1157.93	701.106	483.626	2891.1	533.778	367.381	635.61	743.861	0	508.663	939.931	470.467	454.38	451.935	0	688.59	0	0	657.426	487.406	171.062	0
O00165	HAX1	0	0	0	0	0	0	0	0	0	0	104.802	0	0	0	0	0	0	0	0	0	0	0	0	0	0	0	0	0	0	0	0	0	0	542.813	0	0	0	0	0	0	0	0	0	0	0	0	0	0
O00204	SULT2B1	0	0	0	0	0	0	0	0	0	0	0	0	0	0	0	0	0	0	0	0	0	0	0	0	0	0	0	0	0	0	0	0	0	0	0	0	0	0	0	0	0	0	0	0	0	0	0	0
O00231	PSMD11	0	0	0	0	0	0	0	0	0	0	0	0	0	0	60.6819	0	0	0	0	0	0	0	0	0	0	0	0	0	0	0	0	0	101.302	0	0	0	0	0	0	0	0	0	0	0	269.678	185.371	0	0
O00264	PGRMC1	1493.82	1141.4	918.502	1448.71	581.32	0	730.763	927.141	809.607	571.85	1065.32	1263.31	629.746	1026.2	502.427	739.306	464.12	785.588	923.095	761.235	878.338	1122.8	587.575	620.088	1522.18	741.341	892.232	1426.42	1386.98	915.819	298.455	355.033	862.277	758.312	1362.89	1122.28	1463.96	1260.31	569.827	930.203	679.66	800.304	1694.71	1117.4	1600.81	743.915	1132.82	0
O00299	CLIC1	0	0	0	0	0	0	0	0	0	0	0	0	0	0	569.2	0	0	0	0	0	0	0	0	0	0	0	0	0	0	0	0	0	0	266.13	709.496	0	0	0	0	204.432	0	0	0	0	0	0	0	0
O00330	PDHX	0	0	0	0	0	0	138.948	0	0	0	0	0	0	0	0	0	0	0	0	0	0	0	0	0	211.65	0	0	0	0	0	0	0	0	0	0	0	0	0	0	173.757	0	0	245.868	0	0	0	0	0
O00391	QSOX1	340.237	0	0	336.582	0	0	84.5459	0	0	0	0	0	351.775	0	0	0	311.859	889.354	211.068	0	0	0	0	129.557	0	557.661	0	646.654	0	0	0	0	0	0	0	0	0	0	0	0	140.963	0	0	0	0	0	0	0
O00422	SAP18	0	0	490.571	362.066	0	0	723.002	171.001	0	0	0	396.252	0	0	0	0	0	201.83	0	0	0	0	0	0	0	0	167.912	0	0	0	0	0	169.021	0	0	0	0	543.451	0	0	0	0	0	0	709.886	0	0	773.628
O00425	IGF2BP3	0	259.115	0	0	0	161.13	185.515	198.862	165.069	0	0	0	178.656	488.415	0	0	224.416	232.582	0	0	0	0	0	0	0	0	254.834	489.745	0	0	0	0	359.835	218.344	0	136.859	0	291.323	0	397.485	0	0	0	0	0	206.421	224.548	0
O00469	PLOD2	0	0	348.827	0	325.886	0	659.721	299.871	370.084	427.055	0	1151.71	478.799	0	0	384.108	198.66	334.671	359.8	0	823.391	594.503	0	534.721	0	0	406.953	0	527.628	0	0	831.11	235.557	715.577	0	0	0	0	820.784	747.435	212.465	501.559	0	0	353.499	119.235	212.58	0
O00483	NDUFA4	508.198	449.46	0	533.07	0	286.34	635.409	0	469.314	253.063	98.637	0	223.914	243.646	387.108	132.462	444.157	420.861	487.157	500.519	325.016	1341.52	0	236.906	144.023	155.781	510.703	119.878	0	0	210.485	541.085	196.273	358.398	652.603	670.609	0	186.352	0	392.942	269.755	457.973	0	0	653.944	696.672	246.724	0
O00534	VWA5A	0	0	0	0	0	0	0	0	0	0	0	0	0	0	0	192.089	0	0	0	0	0	0	0	0	0	0	0	0	0	0	0	0	0	0	0	340.424	0	0	0	0	0	0	0	0	0	0	0	0
O00541	PES1	0	0	0	0	90.8192	67.7405	142.842	0	314.827	0	137.062	0	0	222.327	186.573	176.906	0	0	0	0	0	0	0	0	0	0	0	428.931	117.997	0	0	263.501	264.132	0	0	276.809	400.573	0	0	0	462.076	238.887	156.004	280.509	0	0	0	0
O00566	MPHOSPH10	0	0	0	0	0	0	0	0	0	0	0	0	0	0	0	0	0	0	165.549	0	0	0	0	0	0	0	0	0	0	0	0	0	0	0	0	0	0	0	0	0	0	0	0	0	0	0	0	0
O00567	NOP56	1044.76	366.695	0	325.493	612.611	0	473.392	0	0	747.854	759.054	0	0	777.687	519.689	551.019	206.674	740.287	0	573.258	917.076	139.706	645.709	266.898	332.909	434.137	954.112	496.859	998.24	928.995	687.845	167.705	931.49	440.217	0	583.138	794.968	1001.7	0	509.823	180.583	251.523	897.932	934.77	396.807	378.173	892.945	0
O00571	DDX3X	139.713	0	0	99.1069	0	0	296.166	0	0	0	467.691	0	0	496.464	338.154	0	0	0	184.743	0	0	483.438	0	0	0	100.31	0	0	0	0	83.9673	0	24.006	173.925	0	182.261	0	0	0	0	0	0	0	411.48	155.168	168.275	0	0
O00754	MAN2B1	0	0	0	0	0	0	0	0	0	0	0	0	0	0	0	0	116.261	0	0	0	0	0	0	0	0	0	0	0	0	0	0	0	0	0	0	0	0	0	0	0	186.912	0	0	0	0	77.6416	0	0
O14732	IMPA2	1120.17	0	0	1172.28	0	0	0	444.693	0	0	0	0	0	0	0	746.496	722.868	0	584.473	0	0	0	376.685	150.588	0	229.83	0	0	0	0	485.665	0	180.157	381.367	0	0	0	0	0	0	0	692.87	0	0	0	0	0	0
O14773	TPP1	294.066	0	0	343.822	0	471.041	0	0	0	0	0	0	0	0	0	0	359.924	0	224.745	0	0	0	0	744.953	0	964.653	0	0	633.076	0	391.168	0	239.531	381.587	0	494.728	0	0	0	0	0	122.036	229.131	0	0	0	0	0
O14818	PSMA7	455.641	1062.33	0	793.526	0	926.567	131.595	1136.87	0	250.582	0	0	0	0	123.691	715.9	2030.44	0	1108.17	636.733	0	0	542.205	707.44	0	890.331	781.002	0	0	447.643	867.567	244.237	325.193	500.889	0	2738.81	676.464	0	768.212	0	910.82	0	879.482	0	577.68	80.123	0	0
O14828	SCAMP3	0	0	0	0	0	0	0	0	76.7202	0	0	0	0	0	0	0	0	0	0	0	0	0	0	166.538	0	0	0	0	0	0	9.25796	0	114.979	0	0	0	172.033	228.617	0	0	0	105.472	0	0	0	149.806	0	0
O14841	OPLAH	0	0	0	0	362.737	0	163.734	1559.54	257.852	1160.19	0	395.819	761.067	0	628.789	4045.39	3483.12	673.579	0	1076.7	0	0	523.492	1435.02	151.537	0	0	0	0	0	3904.36	403.704	0	744.63	0	0	0	876.326	297.321	0	314.507	0	1535.84	0	217.322	171.112	0	0
O14949	UQCRQ	0	0	0	0	0	759.984	155.452	0	598.286	280.539	0	0	111.793	0	0	0	218.844	368.613	404.962	198.087	0	318.065	134.472	213.825	0	168.635	0	0	0	244.161	163.204	0	212.338	299.57	0	0	0	223.771	0	222.128	0	97.413	0	274.564	212.405	232.669	0	0
O14950;P19105	MYL12A;MYL12B	829.088	0	887.524	0	0	693.784	497.211	0	684.012	140.158	411.81	493.538	0	536.695	1214.69	445.073	380.705	391.663	582.057	0	492.093	1530.67	430.704	613.917	0	602.694	1234.8	469.277	1916.32	359.435	270.723	513.369	138.236	674.169	0	238.135	381.061	839.765	0	508.78	510.92	525.349	543.382	0	295.361	723.833	494.835	392.748
O14979	HNRNPDL	0	0	0	320.298	0	0	372.532	171.432	264.326	0	0	356.238	682.46	828.618	320.149	0	0	479.258	493.482	419.038	310.657	0	386.387	0	0	0	0	0	0	0	225.025	667.619	442.143	508.888	172.655	631.376	279.714	547.26	181.922	0	0	324.131	344.665	428.215	453.414	302.162	0	0
O14979;Q14103	HNRNPD;HNRNPDL	0	0	814.469	109.735	0	506.028	538.6	0	1166.6	0	529.937	527.357	331.337	331.801	244.037	604.285	286.533	138.846	350.033	0	80.6517	521.146	367.557	547.557	517.618	686.408	0	0	821.194	0	206.175	531.031	0	313.831	541.213	340.553	386.255	182.175	557.842	0	421.351	524.601	0	746.745	445.568	319.173	580.618	0
O15020	SPTBN2	0	0	0	0	0	0	0	0	0	0	0	0	0	0	0	0	0	0	0	0	0	0	0	0	0	0	0	0	0	0	0	0	0	0	0	0	394.574	0	0	0	0	0	0	0	0	0	0	0
O15042	U2SURP	0	0	0	0	0	0	0	0	0	0	0	0	0	0	0	0	0	0	0	0	0	0	0	0	0	0	0	0	0	0	0	0	0	0	0	0	0	0	0	0	0	81.0332	0	0	360.559	55.6794	0	0
O15118	NPC1	0	0	0	0	0	0	0	0	0	0	0	0	0	0	0	0	0	0	0	0	0	0	0	0	0	0	0	0	0	0	0	0	0	0	0	0	0	0	0	0	0	0	0	0	0	0	0	0
O15144	ARPC2	0	0	0	0	0	0	0	0	0	0	0	0	0	0	0	0	0	0	0	0	0	0	0	0	0	0	0	0	0	0	0	0	0	0	0	0	0	0	0	0	0	0	0	0	0	0	0	0
O15145	ARPC3	0	0	0	0	0	0	0	0	0	0	0	0	0	0	0	0	0	0	0	0	0	0	0	0	0	0	0	0	0	0	0	0	0	0	0	0	0	0	0	0	0	0	0	0	0	0	0	0
O15173	PGRMC2	0	300.634	0	601.485	0	472.471	941.735	0	183.737	875.756	0	1229.69	0	655.806	1124.07	429.451	0	819.004	617.23	685.135	383.455	382.125	0	370.559	0	587.138	560.126	613.087	995.417	721.089	0	538.193	606.075	742.582	0	742.699	697.245	727.478	676.281	566.409	245.606	646.956	370.445	0	527.11	1082.62	492.766	0
O15269	SPTLC1	0	0	0	0	0	0	91.6311	0	0	0	0	0	0	0	261.56	0	0	0	86.4651	314.279	0	0	0	0	0	0	334.599	0	0	0	0	0	0	0	0	0	0	0	0	0	0	0	181.877	0	0	0	0	0
O15391;P25490;Q96MM3	YY1;YY2;ZFP42	0	0	0	0	0	0	0	0	0	0	0	0	97.6643	0	0	0	0	0	0	0	0	0	0	0	0	0	0	0	0	0	0	0	0	0	0	0	0	0	0	0	0	0	0	0	0	184.692	0	0
O15460	P4HA2	0	981.963	0	0	0	0	396.138	0	0	861.386	793.508	574.253	260.216	559.201	0	843.357	386.411	0	503.61	0	0	368.489	0	581.992	345.429	1334.99	0	316.254	0	818.181	0	649.224	337.337	621.123	646.456	662.424	504.932	665.32	541.38	830.255	444.234	0	637.05	0	581.841	316.144	0	0
O15511	ARPC5	0	0	0	0	0	0	0	0	0	0	0	0	0	0	0	0	0	0	0	0	0	0	0	0	0	0	0	0	0	0	0	0	0	0	0	0	0	0	0	0	0	0	0	0	0	0	0	0
O15533	TAPBP	181.377	0	487.561	250.254	0	335.662	0	0	377.058	0	601.502	759.037	0	668.329	591.687	512.732	335.618	578.196	772.383	0	128.499	796.488	0	485.766	0	818.475	721.796	0	625.647	0	327.936	639.116	580.591	1003.85	0	941.125	603.057	660.542	0	280.746	0	253.959	0	0	0	0	0	0
O43143	DHX15	0	0	272.121	530.505	223.341	0	346.872	0	93.7946	0	0	0	163.083	647.534	114.049	0	50.2855	309.047	201.18	305.475	0	150.482	0	300.503	461.775	0	689.927	743.673	0	0	0	204.723	275.057	251.895	0	177.063	255.644	457.16	390.51	157.45	0	220.941	0	312.99	0	198.369	0	0
O43169	CYB5B	0	374.581	413.888	687.739	512.844	251.801	883.188	251.171	431.628	0	0	492.556	887.176	760.652	461.35	237.156	186.75	179.955	327.461	569.878	0	141.373	0	212.085	224.221	0	358.338	510.549	0	815.72	182.883	0	223.912	102.868	0	0	276.277	277.641	0	0	0	244.438	0	0	0	624.937	191.483	0
O43175	PHGDH	0	0	0	0	0	0	0	0	0	0	0	0	0	0	0	0	0	0	0	0	0	219.328	0	0	0	0	0	0	0	0	0	0	0	0	0	0	0	0	0	0	0	0	0	0	0	0	0	0
O43240	KLK10	0	0	0	0	0	900.05	0	530.031	0	0	0	0	0	0	0	0	0	0	475.768	0	0	0	0	675.1	0	1584.56	0	0	0	0	0	811.667	713.275	0	0	0	0	0	0	0	3271.12	1295.53	0	0	0	0	0	0
O43292	GPAA1	0	0	0	0	0	227.841	77.3608	0	0	101.226	0	0	0	314.382	97.3007	0	0	166.129	211.945	0	0	0	0	73.025	0	0	0	150.578	242.149	0	0	0	0	0	0	401.454	0	600.339	175.134	0	0	81.9436	197.593	0	0	225.434	304.941	0
O43390	HNRNPR	924.414	1269.64	1832.38	1321.17	1640.04	469.361	1260.78	506.355	1301.03	664.705	412.238	821.205	1884.68	1565.27	943.934	1387.41	816.01	1288.26	2133.92	752.593	722.567	700.753	1192.47	887.257	1335.11	742.094	1416.55	783.137	909.992	891.436	1075.92	1476.87	1712.47	501.728	0	1029.26	962.311	1949.81	1071.77	1446.66	677.606	1326.65	1179.9	1114.62	1016.56	1311.39	1504.22	0
O43390;O60506	HNRNPR;SYNCRIP	1327.18	2525.84	1519.46	1662.26	1885.39	1156.46	2577.31	513.961	1228.98	366.32	1312.17	1073.25	1560.59	2428.41	1990.49	1023.59	545.785	1763.94	1854.3	1355.68	1782.99	1078.83	1189.61	1532.54	1986.77	1070.25	1240.19	1804.2	1777.75	2467.11	849.487	1438.77	867.772	1694.82	542.087	2189.8	1640.43	2217.04	1675.95	2041.32	1466.22	1612.89	1316.37	1287.07	1169.49	1416.03	2062.2	0
O43402	EMC8	0	0	0	0	0	0	0	0	0	0	573.327	299.339	0	0	329.565	0	0	58.3969	0	0	0	0	0	0	0	0	0	0	0	0	0	0	0	113.086	0	280.105	0	0	162.916	0	0	0	0	0	0	0	0	0
O43504	LAMTOR5	0	0	0	0	165.574	0	213.305	0	0	0	135.626	212.753	0	309.89	0	0	0	0	0	0	0	0	0	240.304	0	0	0	0	505.174	0	128.091	0	273.306	215.734	0	0	0	0	0	288.46	0	0	0	0	0	0	0	0
O43548	TGM5	0	0	0	0	0	0	0	250.152	0	0	0	0	0	0	0	273.957	437.81	0	0	0	0	0	0	0	0	0	0	0	0	0	541.739	612.757	0	0	0	0	0	0	0	0	0	0	0	0	0	0	0	0
O43615	TIMM44	0	986.148	0	0	0	0	415.19	0	0	0	0	0	0	0	0	0	0	0	0	0	0	0	0	0	0	0	0	0	0	0	0	0	0	0	0	0	0	0	0	0	0	50.4619	0	0	0	159.102	0	0
O43707	ACTN4	0	0	0	25.5431	0	0	0	0	0	0	0	0	0	1337.41	0	0	0	0	0	0	578.693	0	0	0	0	0	0	0	0	0	0	0	0	0	0	796.492	0	0	0	0	0	0	0	0	654.009	0	0	0
O43707;P12814	ACTN1;ACTN4	149.259	182.924	150.821	464.001	0	541.87	297.099	0	0	511.173	301.725	0	473.947	0	222.711	66.6069	0	260.638	652.669	0	0	520.013	0	115.431	140.642	0	330.789	0	415.205	0	0	0	0	274.25	0	521.336	0	0	0	190.517	433.62	0	0	0	72.852	364.197	267.175	0
O43716	GATC	0	0	0	0	0	0	0	0	0	0	0	0	0	0	0	0	0	0	0	0	0	0	0	0	0	0	0	0	0	0	0	0	0	0	0	0	0	0	0	0	0	0	0	0	0	0	0	0
O43759	SYNGR1	0	0	0	0	0	0	0	0	0	0	0	0	0	0	0	0	164.305	0	0	0	0	0	0	0	0	0	0	0	0	0	0	0	0	0	0	0	0	0	0	0	0	0	0	0	0	0	0	0
O43760	SYNGR2	0	0	0	67.1233	0	0	0	94.3564	0	0	0	0	0	0	0	0	64.3327	0	0	0	0	0	0	0	0	0	0	0	0	0	336.938	0	0	0	0	160.483	0	0	0	0	0	0	83.2786	0	0	0	0	0
O43790;P78385;Q14533;Q9NSB2	KRT81;KRT83;KRT84;KRT86	0	3540.42	0	0	0	1984.88	0	1211.78	4269.14	0	0	0	0	0	0	1571	0	0	0	0	0	1457.41	0	858.469	0	0	0	0	0	1221.78	677.154	1613.61	0	0	0	0	0	818.534	0	0	620.314	0	0	0	0	0	0	0
O43795	MYO1B	0	0	585.801	246.826	0	0	219.271	0	134.429	217.965	234.62	0	752.925	56.2773	179.401	0	166.799	88.715	137.37	256.051	420.938	0	0	447.925	0	0	0	0	503.347	0	64.7079	0	0	187.64	220.074	149.522	0	362.723	0	0	403.12	127.123	0	520.728	224.892	276.916	0	0
O43818	RRP9	0	159.739	285.492	0	0	0	122.959	0	125.225	193.481	182.587	0	207.362	330.296	194.716	341.072	0	208.541	0	234.102	0	0	0	146.31	201.751	0	168.953	0	0	0	0	241.16	110.866	0	177.512	0	0	0	0	0	0	229.578	0	0	0	233.04	0	0
O43837	IDH3B	0	0	0	0	0	0	395.606	0	424.787	0	0	185.187	0	0	515.683	0	0	410.312	0	453.814	0	0	0	0	0	0	0	0	0	0	0	304.769	374.441	0	0	410.682	0	426.807	0	654.711	0	0	0	0	0	142.582	0	0
O43852	CALU	362.342	0	0	0	0	270.945	678.22	0	296.693	0	331.667	181.83	0	0	455.114	0	359.333	0	0	0	652.643	392.506	293.598	466.17	0	0	581.145	630.088	0	195.248	579.527	388.038	636.306	347.088	0	357.659	794.553	667.565	0	555.343	481.085	0	0	572.984	0	249.199	274.445	0
O43854	EDIL3	0	0	0	0	276.124	0	0	0	0	0	0	0	0	0	0	0	0	0	0	0	0	0	0	0	188.243	0	0	0	0	0	0	0	0	123.08	0	0	0	0	0	0	0	0	0	0	0	0	0	0
O43920	NDUFS5	0	0	0	0	0	0	0	0	0	0	0	0	0	0	0	0	0	0	0	0	0	0	0	0	0	0	0	0	0	0	0	0	0	0	0	0	0	0	0	0	0	0	0	0	0	0	0	0
O60264	SMARCA5	172.027	0	0	0	0	0	0	0	0	0	269.441	0	0	0	316.964	0	189.804	0	382.616	320.367	196.434	293.044	0	0	0	172.412	0	241.006	0	0	0	0	328.733	242.641	0	0	0	0	0	317.163	0	178.673	186.22	0	172.155	110.885	292.7	0
O60287	URB1	0	0	0	0	0	0	0	0	0	0	0	0	0	0	0	0	0	0	0	0	0	0	0	8003.86	0	0	0	0	0	0	0	0	0	0	0	0	239.176	0	0	0	0	0	0	0	0	0	115.045	0
O60313	OPA1	0	0	0	0	0	0	0	0	0	0	0	0	0	0	0	0	0	0	0	0	0	0	0	0	0	0	0	0	0	0	0	0	0	0	0	0	0	0	0	0	0	0	0	0	0	0	0	0
O60437	PPL	0	0	0	0	0	0	0	0	5436.81	0	0	0	0	0	0	0	1118.51	1214.31	0	1071.53	0	0	0	0	0	0	0	0	0	0	0	0	0	0	0	0	0	0	0	0	0	0	0	0	0	0	0	0
O60506	SYNCRIP	486.107	0	0	0	207.297	0	134.895	0	0	0	279.142	316.762	481.883	641.012	172.325	280.873	173.222	264.246	621.529	120.997	145.001	184.128	0	0	0	316.11	333.214	235.909	354.761	0	0	0	314.179	335.482	0	282.728	324.788	0	0	0	407.016	0	0	0	643.398	441.583	113.361	0
O60568	PLOD3	0	0	0	0	178.645	0	257.619	0	0	0	0	0	0	0	0	0	0	0	0	0	0	197.894	0	214.829	0	65.1215	0	0	0	177.499	0	0	0	295.765	0	0	0	0	0	0	0	0	0	0	0	112.717	0	0
O60716	CTNND1	0	327.503	0	0	0	233.363	155.879	287.001	0	0	0	0	0	0	0	327.205	0	313.571	0	294.397	0	0	0	0	365.37	0	248.661	0	0	0	0	0	0	76.4307	800.24	0	0	0	451.231	0	494.272	0	0	136.941	290.07	162.992	0	0
O60762	DPM1	0	0	168.301	0	0	0	0	0	0	0	0	0	0	0	0	0	0	0	0	0	0	0	0	0	0	0	0	0	0	0	0	0	0	0	0	68.4295	0	0	0	0	0	0	0	0	0	0	0	0
O60763	USO1	0	0	0	0	0	0	0	0	0	0	0	0	0	0	0	0	0	0	0	0	0	0	0	0	0	0	0	0	0	0	0	0	0	0	0	0	0	0	0	0	0	0	0	0	269.678	0	0	0
O60783	MRPS14	0	0	0	0	0	0	66.8458	0	0	0	0	0	0	0	0	111.268	0	58.397	0	0	52.2115	0	0	0	0	0	0	0	0	0	0	0	0	0	0	0	0	0	0	0	0	0	0	0	0	0	0	0
O60831	PRAF2	145.858	0	0	253.952	0	388.971	399.571	0	162.911	391.923	203.439	372.318	33.3488	428.905	149.612	321.442	239.109	347.361	341.642	0	0	265.68	0	463.624	0	0	330.455	0	410.541	0	301.88	0	434.756	267.927	361.15	209.851	537.81	0	0	444.047	232.462	189.38	0	0	152.126	346.298	166.331	0
O60832	DKC1	0	0	0	0	0	409.844	196.262	0	0	0	0	0	0	206.198	0	0	0	338.42	0	0	0	0	0	0	0	0	0	0	0	0	0	430.448	0	342.332	0	0	0	442.88	0	288.384	0	0	0	0	0	277.736	459.135	0
O60888	CUTA	0	0	0	0	0	0	0	0	0	0	0	0	0	0	0	0	0	0	0	0	0	0	0	0	0	0	0	0	0	0	0	0	0	0	0	0	0	0	0	0	0	0	0	0	0	0	0	0
O60911	CTSV	1055.54	0	0	188.923	0	494.542	0	675.835	0	0	0	0	0	0	0	0	648.117	0	551.223	0	0	0	1105.66	546.526	285.034	1321.29	0	0	0	0	0	0	1116.4	397.789	0	460.739	0	0	0	0	972.065	462.83	540.984	0	0	0	0	0
O75083	WDR1	0	0	0	0	0	0	0	0	0	0	0	0	0	0	0	0	0	0	0	0	0	0	0	0	0	0	0	0	0	0	0	0	0	0	0	0	0	0	0	0	71.4691	0	0	0	29.3323	153.578	0	0
O75131	CPNE3	0	0	0	252.993	259.708	0	0	359.552	0	0	0	0	0	0	79.7797	436.318	389.5	0	0	0	0	0	0	351.85	0	0	0	0	0	0	71.9961	0	0	234.759	0	0	0	0	0	0	0	0	0	0	515.965	0	0	0
O75146	HIP1R	0	0	0	0	0	0	0	0	0	0	0	0	0	0	0	0	0	0	0	0	0	0	0	0	0	0	0	0	0	0	0	0	0	0	0	0	0	0	0	0	0	0	0	0	0	0	0	0
O75223	GGCT	0	0	0	935.052	0	1524.58	573.038	850.707	360.126	0	584.843	0	826.464	0	176.174	549.455	1336.35	0	800.001	0	0	0	188.656	843.908	0	1096.69	451.665	0	0	0	849.917	302.444	668.661	622.212	0	547.924	84.7838	0	354.356	324.576	840.331	781.739	1366.56	0	0	579.047	0	0
O75323	NIPSNAP2	0	0	0	422.108	0	0	0	341.884	0	167.411	0	0	0	260.487	0	183.68	80.1486	0	0	0	0	0	0	0	0	0	0	176.893	0	0	98.3188	0	0	0	152.063	233.573	0	0	309.54	0	0	139.304	0	0	0	0	0	0
O75342	ALOX12B	0	0	0	1735.49	0	181.93	0	784.042	0	0	0	0	0	0	640.328	748.483	318.575	0	0	0	0	0	923.204	0	0	0	0	0	0	0	890.936	744.114	0	935.719	0	0	0	0	0	0	0	339.84	1856.08	0	0	509.75	0	0
O75351	VPS4B	0	0	0	0	0	0	0	0	123.68	0	0	0	0	0	0	0	0	0	0	0	0	0	0	156.828	0	0	0	0	0	0	0	0	0	0	0	0	0	0	0	0	0	0	0	522.145	0	0	0	0
O75367	MACROH2A1	3373.72	1432.4	1453.27	1793.47	1501.07	1469.88	2691.22	1853.84	1862.83	1912.23	2167.56	3306.17	2600.02	4279.91	2153.23	1348.45	1036.03	2609.09	1778.06	2225.64	4144.7	1767.24	3374.82	2411.13	1933.18	1690.47	2571.26	3484.79	3010.35	3119.65	1386.44	2128.79	2960.76	2264.53	2104.36	1718.31	720.056	1557.21	1147.6	2402.89	1431.44	2422.54	1852.1	3236.75	1925.35	1456.15	2154.61	0
O75367;Q9P0M6	MACROH2A1;MACROH2A2	2191.88	1816.24	0	1051.59	1288.77	438.233	1036.08	0	943.303	673.582	784.08	1074.19	1235.1	2256.69	789.361	2458.74	267.326	2995.16	839.615	3108.24	1518.4	2086.21	5547.45	1436.68	1675.33	986.613	2787.54	1231.5	1511.67	1834.65	744.683	2552.23	1402.58	1252.12	964.537	926.624	1045.54	1804.97	958.915	912.74	1434.12	1179.82	1139.31	2488.66	1306.26	1868.79	971.601	0
O75369	FLNB	893.324	284.637	0	175.14	0	0	0	485.361	0	339.433	0	544.469	829.55	417.298	0	0	360.895	0	199.559	412.467	0	0	459.914	382.27	0	0	0	267.349	0	0	559.669	0	0	0	0	0	0	0	0	0	0	501.624	0	0	677.35	332.409	0	408.129
O75380	NDUFS6	0	0	0	0	0	0	0	0	0	0	0	0	0	0	120.318	0	0	0	0	0	0	0	0	0	0	0	0	0	0	0	0	0	217.379	0	0	0	0	0	0	0	0	50.987	0	0	0	154.137	0	0
O75390	CS	2361.18	1323.15	1903.72	2090.02	1360.15	2185.44	3017.67	1583.98	2114.83	1914.49	3454.47	1514.57	1481.5	1905.46	2216.87	608.089	984.819	3307.8	1521.89	2230.82	2134.93	1937.48	641.647	2390.08	1696.17	1696.7	2208.31	1368.28	2906.11	1279.21	1186.29	1789.47	2077.78	2712.93	2422.51	2300.73	2773.51	1468.56	2224.17	2943.11	1790.71	2770.4	1853.74	2576.05	1310.95	2134.94	2899.9	0
O75396	SEC22B	657.417	879.726	732.107	736.877	291.775	285.17	411.197	0	0	396.287	0	410.046	0	305.942	0	225.789	226.443	218.721	480.063	172.385	0	129.051	0	272.956	0	0	273.163	0	0	0	0	175.533	610.898	339.71	1173.51	0	0	90.3414	187.523	118.362	0	206.934	145.204	273.635	439.103	385.389	0	0
O75400	PRPF40A	0	0	0	0	0	0	254.614	0	0	0	0	0	0	0	0	0	39.4063	0	0	0	418.996	423.12	263.131	312.478	472.143	0	0	0	0	0	0	0	364.055	131.354	0	0	0	125.021	175.134	205.556	0	0	0	501.361	0	182.655	0	0
O75436	VPS26A	0	0	0	0	0	0	0	0	0	0	0	0	0	0	0	0	0	0	0	0	0	0	0	0	0	0	0	0	0	0	485.362	0	0	0	0	0	0	0	0	0	0	0	0	0	0	0	189.895	0
O75439	PMPCB	0	0	0	0	0	0	173.156	0	0	227.79	0	0	0	0	168.476	0	0	0	204.506	0	0	0	0	401.119	0	0	0	0	0	0	336.918	0	0	321.701	0	0	190.218	285.781	146.282	310.593	0	145.743	302.801	0	188.666	165.271	0	0
O75475	PSIP1	279.95	0	0	0	0	0	203.061	0	0	0	0	0	0	0	0	0	49.7932	0	0	0	470.14	0	0	0	335.219	102.076	0	0	0	0	0	0	688.894	0	379.875	0	0	0	0	0	0	0	0	0	0	219.403	0	0
O75477;O94905	ERLIN1;ERLIN2	0	0	0	187.604	232.021	0	222.319	207.678	387.318	0	371.121	0	262.026	0	136.011	181.915	486.903	0	299.464	0	187.961	519.333	0	439.848	300.569	527.359	262.085	0	271.374	0	287.34	172.328	195.218	467.134	0	492.693	0	266.555	185.995	618.94	0	528.08	479.388	0	0	358.521	299.396	0
O75489	NDUFS3	0	0	0	0	0	0	211.804	0	217.935	460.706	184.946	0	0	0	156.937	139.527	118.219	141.965	418.617	470.256	348.511	0	0	0	285.541	0	0	261.684	222.666	408.247	250.644	0	264.864	400.152	0	242.697	154.046	332.603	0	392.942	0	376.94	434.481	0	66.1848	354.446	0	0
O75494	SRSF10	209.306	0	0	0	0	0	0	0	397.43	0	325.111	0	463.031	329.386	562.771	0	257.166	0	0	0	0	204.86	0	280.324	333.268	333.654	0	0	702.455	509.056	267.023	0	444.46	313.629	541.097	507.057	208.411	437.974	0	214.37	0	321.47	373.498	0	0	180.89	0	0
O75521	ECI2	0	0	0	57.1964	0	0	0	0	0	134.967	0	239.966	0	0	0	0	177.663	258.76	107.554	0	0	0	0	28.8705	0	0	0	0	0	0	0	0	0	163.541	0	0	0	0	0	0	0	0	0	0	0	329.324	0	0
O75531	BANF1	274.971	0	0	0	206.366	0	0	0	0	0	0	250.486	0	0	0	0	92.2544	0	0	269.778	0	106.35	0	0	0	0	0	0	0	465.754	0	186.024	0	0	0	53.4001	0	0	0	0	0	0	0	0	397.234	193.142	0	0
O75608	LYPLA1	0	0	0	649.501	0	186.109	0	0	0	0	0	0	0	0	0	0	758.598	0	0	209.813	0	0	0	0	0	237.096	0	0	0	0	0	0	0	163.413	0	255.609	0	0	0	0	306.415	0	0	0	0	100.283	0	0
O75616	ERAL1	0	0	0	0	0	0	376.109	0	0	0	0	0	0	0	0	0	0	0	0	0	0	0	0	0	0	0	0	0	0	0	0	0	0	0	0	0	115.401	0	0	0	0	182.61	0	0	0	0	0	0
O75629	CREG1	0	0	0	88.0825	0	0	0	0	0	0	0	0	0	0	0	186.33	0	0	155.004	0	0	0	258.977	0	0	0	0	0	0	0	0	0	0	0	0	0	0	0	0	0	33.5641	0	0	0	0	0	0	0
O75635	SERPINB7	310.967	0	0	0	0	121.712	0	214.073	0	0	0	0	374.542	0	0	0	232.89	0	162.986	0	0	0	0	225.159	0	0	0	0	0	271.993	0	0	0	0	0	0	0	0	0	0	0	0	31.4156	0	0	0	0	0
O75643	SNRNP200	0	0	80.5407	0	0	1020.42	326.284	0	0	1286.98	231.01	138.9	595.077	195.4	511.367	0	716.435	307.57	261.811	373.328	0	0	0	750.448	1138.07	0	0	289.39	392.35	0	314.058	0	177.744	0	0	311.559	0	0	464.115	371.731	99.7311	252.094	0	0	298.224	252.396	0	0
O75694	NUP155	0	0	0	170.216	73.1034	0	260.431	0	0	0	85.8413	0	0	0	0	0	220.618	0	0	0	0	0	0	0	0	0	0	0	0	0	205.109	124.878	0	437.01	0	118.327	0	0	0	0	0	259.773	0	220.515	0	0	0	0
O75787	ATP6AP2	0	0	0	0	0	0	0	0	0	0	0	0	0	0	0	0	0	0	0	0	0	0	0	0	0	0	0	0	0	0	0	0	0	0	0	0	0	0	0	0	0	0	0	0	0	0	0	0
O75828	CBR3	0	0	0	0	0	0	0	0	0	0	0	0	0	0	0	0	0	0	0	0	0	0	0	0	0	0	0	0	0	0	0	0	0	0	0	0	0	0	0	0	0	0	0	0	0	0	0	0
O75828;P16152	CBR1;CBR3	0	0	0	0	0	0	0	0	0	0	0	0	0	0	0	0	0	0	0	0	0	0	0	0	0	0	0	0	0	0	0	0	0	0	0	0	0	0	0	0	0	0	0	0	0	0	0	0
O75832	PSMD10	0	0	0	0	0	0	0	0	0	0	0	0	0	0	0	0	122.894	0	0	0	0	0	0	0	0	0	0	0	0	0	0	0	0	0	0	0	0	0	0	0	109.394	0	0	0	0	0	0	0
O75844	ZMPSTE24	0	0	0	302.973	0	479.143	311.572	106.183	587.637	488.493	470.461	359.188	222.775	822.96	239.254	446.691	62.9632	0	280.853	0	0	516.978	0	233.951	0	633.934	542.099	570.948	0	396.186	0	0	682.127	328.02	509.592	180.384	857.323	276.204	438.8	0	158.034	416.69	0	0	305.247	329.198	211.453	0
O75874	IDH1	0	0	0	0	0	0	0	108.951	0	0	0	0	0	0	0	124.697	78.0116	0	0	0	0	0	0	0	0	175.854	0	28.034	0	0	0	0	0	231.262	0	0	0	0	0	0	0	0	181.449	0	0	0	0	0
O75874;P48735	IDH1;IDH2	0	0	0	655.468	0	0	0	0	0	0	0	0	146.497	0	0	0	1041.26	271.848	0	0	0	0	0	438.149	0	0	0	0	0	0	0	0	0	673.298	609.834	0	0	0	0	0	0	0	807.212	0	0	0	0	0
O75947	ATP5PD	0	0	0	0	0	164.725	673.685	0	355.51	0	0	249.668	0	283.969	0	356.489	116.946	504.244	255.144	0	0	0	0	0	0	0	0	0	0	0	0	0	117.439	0	0	477.871	77.4724	271.48	363.172	0	175.338	0	0	0	284.974	224.418	441.365	0
O75955	FLOT1	0	0	0	0	0	0	0	0	0	0	0	0	0	0	0	0	0	0	0	0	0	0	0	0	0	0	0	0	0	0	0	0	0	0	0	0	0	0	0	0	0	0	0	0	0	0	0	0
O75964	ATP5MG	1236.62	737.555	940.512	294.693	573.359	581.937	739.449	0	511.629	449.547	0	701.501	1085.02	1143.67	918.297	726.01	436.438	641.919	570.702	1964.22	973.058	1041.01	1146.38	838.972	0	273.135	540.826	506.414	630.77	1520.52	713.532	1182.94	608.611	647.798	0	871.249	870.661	551.662	1132.97	1607.94	0	1405.54	614.922	0	311.923	1152.74	774.335	0
O76014;O76015	KRT37;KRT38	0	466.651	0	1002.08	0	0	0	0	0	0	0	0	0	0	0	0	0	0	0	0	0	0	0	2085.46	0	0	0	0	0	0	1821.67	0	0	0	0	0	0	0	0	0	0	0	0	0	0	0	0	0
O76021	RSL1D1	1354.72	799.804	880.135	297.285	659.708	336.444	1163.36	1215.76	437.821	819.958	1109.34	0	924.219	860.19	882.78	1642.35	622.717	823.843	797.251	546.319	999.641	138.074	0	901.071	938.004	1124.98	985.778	1181.67	891.266	972.725	921.803	735.268	788.809	338.997	519.923	1146.58	0	815.102	181.78	682.122	736.744	526.075	1784.45	1201.07	711.959	443	1218.48	0
O76027	ANXA9	0	0	0	0	0	0	0	0	0	0	0	0	0	0	0	0	0	0	0	0	0	0	0	0	0	0	0	0	0	0	0	0	0	0	0	0	0	0	0	0	0	0	0	0	0	0	0	0
O76031	CLPX	0	0	0	0	0	0	0	0	0	225.505	0	0	0	0	0	0	85.9135	139.736	305.774	0	0	0	0	456.059	0	0	0	0	332.898	0	0	0	232.181	0	0	560.046	424.385	0	0	0	0	0	0	0	100.192	46.7358	0	0
O94826	TOMM70	744.899	451.42	425.063	0	0	236.747	438.587	0	0	0	239.469	403.148	584.401	284.068	30.748	418.274	188.307	562.181	0	508.669	644.937	226.473	0	332.354	492.88	0	462.896	0	311.192	103.952	107.051	737.584	175.287	176.303	255.023	335.763	290.075	423.487	0	198.806	673.495	0	0	536.069	391.919	288.923	330.306	0
O94874	UFL1	0	0	0	0	0	0	407.325	0	440.508	399.487	0	175.951	0	0	305.482	0	0	0	0	82.1131	0	0	0	268.646	0	0	0	0	0	0	0	0	0	0	0	450.834	0	0	0	0	0	0	346.796	0	73.9089	0	0	0
O94905	ERLIN2	0	0	0	0	0	0	0	0	0	0	0	0	0	212.208	0	123.631	0	0	100.173	0	0	0	0	251.341	0	0	0	0	0	0	0	0	0	0	0	0	576.997	0	0	0	0	0	0	0	0	0	0	0
O94919	ENDOD1	0	0	0	0	0	0	0	155.66	0	0	0	0	0	0	0	0	461.351	0	0	0	0	0	0	0	0	0	0	0	0	0	0	0	0	0	0	0	0	0	0	0	0	0	0	0	0	0	0	0
O94925	GLS	0	0	0	0	113.288	0	247.103	0	0	0	0	0	0	0	0	0	0	542.69	0	0	0	0	0	0	0	0	0	0	0	0	0	0	0	269.667	0	267.331	0	0	0	277.104	0	0	223.415	0	276.592	59.0744	73.4627	0
O95168	NDUFB4	0	0	0	260.815	0	0	784.123	0	0	0	62.881	0	260.835	0	0	0	0	510.471	0	242.111	0	305.04	0	166.429	353.169	0	706.489	368.405	0	409.726	257.567	476.01	0	255.749	0	249.996	0	0	460.235	640.518	0	158.424	168.403	0	118.54	401.977	0	0
O95169	NDUFB8	463.675	0	0	0	0	0	380.795	0	0	0	399.481	0	0	343.574	0	0	0	0	0	0	190.571	0	300.524	284.458	0	0	0	340.628	0	0	615.531	325.374	311.295	110.477	0	0	0	0	0	188.522	0	306.833	358.139	0	0	0	0	0
O95171	SCEL	0	0	0	0	0	0	0	0	0	0	0	0	0	0	0	0	0	0	0	0	0	0	0	0	0	0	0	0	0	0	0	0	0	0	0	0	0	0	0	0	0	0	0	0	0	0	0	0
O95202	LETM1	0	611.012	766.703	975.709	538.349	0	894.772	612.485	728.516	163.988	1476.86	1269.96	926.526	1342.03	348.418	0	763.611	976.739	724.423	919.286	931.28	0	619.791	912.033	1475.06	1221.93	1524.45	1209.72	2626.83	2464.88	0	1249.17	761.161	1066.96	710.974	1049.06	1876.49	1613.03	1092.21	1204.11	1354.6	1162.86	758.097	1662.87	847.768	799.927	1259.63	1890.56
O95294	RASAL1	0	0	0	0	0	0	0	0	0	0	0	0	0	0	0	0	190.556	0	0	0	0	0	0	0	0	0	0	0	0	0	0	0	0	0	0	0	0	0	0	0	0	0	0	0	0	0	0	0
O95299	NDUFA10	0	0	0	0	0	0	0	0	0	0	0	0	0	0	0	0	0	0	0	0	0	0	0	0	0	0	0	0	0	0	1277.45	0	0	0	0	0	0	0	0	0	0	0	0	0	0	0	0	0
O95302	FKBP9	0	0	0	0	0	154.202	0	0	243.152	0	0	0	0	0	0	0	0	0	201.593	0	0	325.169	0	97.87	0	80.1572	0	0	0	0	0	135.178	0	155.766	0	0	0	0	252.882	0	0	0	0	0	594.699	0	0	0
O95336	PGLS	0	0	0	0	0	0	0	174.998	0	0	0	0	243.227	0	0	0	0	0	0	0	0	107.744	0	271.198	151.669	0	0	0	0	0	0	0	0	140.421	0	0	0	0	0	0	0	0	0	0	0	0	0	0
O95470	SGPL1	0	0	0	0	0	0	0	0	0	0	0	0	0	0	0	414.165	132.245	0	0	0	549.526	0	0	0	782.734	580.989	429.902	695.876	313.125	0	463.207	419.373	0	243.571	0	0	0	0	0	0	348.072	274.966	0	0	0	0	1029.87	0
O95479	H6PD	0	0	0	0	0	0	0	0	0	0	0	0	0	0	0	0	109.419	0	0	0	0	213.339	0	0	0	0	0	0	0	0	0	0	0	0	0	0	0	0	0	0	0	0	0	0	0	0	0	0
O95571	ETHE1	0	0	0	115.41	0	0	413.854	0	0	0	0	0	0	0	143.729	0	0	376.661	0	0	0	431.368	434.375	0	0	0	209.787	395.049	0	0	0	0	0	140.293	0	522.773	0	0	0	415.103	0	257.47	337.276	0	0	220.517	0	0
O95573	ACSL3	184.479	0	0	0	226.687	0	204.68	0	326.086	651.056	373.181	0	0	571.159	0	0	0	416.561	431.032	183.554	0	0	0	246.126	0	0	0	0	0	0	0	0	230.054	314.439	0	448.685	530.607	0	221.985	163.707	0	0	0	0	158.287	219.034	0	0
O95625	ZBTB11	0	0	0	0	0	0	0	0	0	0	0	0	0	0	0	132.462	160.965	0	0	0	0	0	0	0	0	0	0	0	0	0	0	0	0	0	0	0	0	0	0	0	0	0	0	0	0	0	0	0
O95678;P02538	KRT6A;KRT75	537.349	309.555	0	0	171.331	519.548	0	167.344	0	0	288.964	0	470.191	0	191.803	3213.92	0	0	0	0	0	0	0	394.475	0	267.339	185.593	0	0	0	0	0	195.65	128.667	0	4905.73	2863.63	0	0	0	231.78	0	166.058	0	0	0	0	0
O95678;P02538;P04259	KRT6A;KRT6B;KRT75	0	0	0	0	0	0	0	0	0	0	0	1268.78	0	0	0	1445.85	887.735	0	0	1939.5	0	0	259.755	0	0	0	0	0	0	2108.46	0	0	0	785.415	0	2425.62	0	0	1059.14	0	185.963	0	0	0	0	178.92	0	0
O95678;P02538;P04259;P04264;P05787;P12035;P13647;P35908;Q01546;Q7Z794	KRT1;KRT2;KRT3;KRT5;KRT6A;KRT6B;KRT75;KRT76;KRT77;KRT8	0	0	0	1742.2	0	0	437.125	18716.4	0	0	0	0	2682.19	0	0	8864.39	0	0	1350.75	3770.18	0	0	0	2022.62	0	0	0	0	0	1498.39	11704.1	1035.17	1300.05	2974.17	8287.41	1048.34	1518.84	961.246	0	0	0	752.969	0	0	698.395	531.669	0	0
O95678;P02538;P04259;P05787;P08670;P12035;P13647;Q01546;Q5XKE5;Q8N1N4	KRT3;KRT5;KRT6A;KRT6B;KRT75;KRT76;KRT78;KRT79;KRT8;VIM	6457.64	7490.97	6277.09	0	9303.71	10372.9	4855.68	10710.1	10430.6	5549.2	0	7972.03	11154	5218.72	7332.03	35531.6	14162.9	0	9235.92	5684.96	7548.45	9936.19	5057.65	10520.7	7803.51	5443.39	5560.75	5935.39	0	7206.42	26771.7	5416.86	5895.58	10624	6540.27	15921.3	3999.79	6958.7	0	6271.16	0	4064.39	8039.57	6872.75	5804.48	7535.73	5134.07	993.229
O95678;P02538;P04259;P05787;P12035;P13647;P19013;P35908;Q01546;Q3SY84;Q5XKE5;Q7Z794;Q86Y46	KRT2;KRT3;KRT4;KRT5;KRT6A;KRT6B;KRT71;KRT73;KRT75;KRT76;KRT77;KRT79;KRT8	0	855.935	0	219.633	283.219	0	0	2682.17	0	643.687	0	115.035	318.004	0	352.582	1221.3	3026.27	0	607.362	1038.28	0	0	0	930.644	0	533.741	240.33	0	0	251.456	2230.86	0	202.604	919.472	0	624.988	0	0	0	0	0	0	293.021	0	0	0	0	0
O95678;P02538;P04259;P05787;P12035;P13647;P35908;Q01546;Q3SY84;Q5XKE5;Q7Z794;Q86Y46	KRT2;KRT3;KRT5;KRT6A;KRT6B;KRT71;KRT73;KRT75;KRT76;KRT77;KRT79;KRT8	821.408	5292.81	871.746	5369.58	1554.43	4119.6	2356.87	27073.5	1904.23	4006.18	1136.79	1577.09	2268.91	582.729	8630.44	31239	74023.3	2121.42	1865.32	4666.47	2102.81	824.372	2440.19	15369.2	1683.19	2814.27	3947.84	3122.66	669.391	4548.4	62710.7	2498.16	2626.48	16660.2	12831.9	22859.1	4130.86	2123	3759.27	2639.29	5099.25	3102.92	31583.5	2808.54	513.671	1900.57	1808.85	1446.03
O95678;P02538;P04259;P05787;P12035;P13647;P35908;Q01546;Q5XKE5	KRT2;KRT3;KRT5;KRT6A;KRT6B;KRT75;KRT76;KRT79;KRT8	0	0	0	0	273.414	0	0	1542.89	187.725	0	0	0	0	0	593.218	1915.4	2433.84	0	0	172.272	0	0	274.21	0	0	0	0	217.826	0	0	1458.85	0	0	452.345	457.772	243.608	0	0	0	0	0	0	1568.4	0	0	0	0	0
O95678;P02538;P04259;P12035;P13647;P35908;Q01546;Q5XKE5	KRT2;KRT3;KRT5;KRT6A;KRT6B;KRT75;KRT76;KRT79	5558.04	11545.6	2150.47	9850.55	7995.68	4537.44	3242.34	43080.2	14999.5	13882.2	2654.31	6431.5	6134.86	2519.56	57530.1	44568.1	33548.5	4340.74	3847.48	6834.4	3260.31	2393.61	10182.3	12522.2	6092.1	10987.8	6053.96	5182.21	2564.35	14716.2	104121	7982.8	9067.56	19816.8	82119.2	13111.3	9848.73	3005.85	7163.02	2844.42	12533.7	5923.93	56230.8	6301.85	3181.32	7643.38	4164.07	560.396
O95678;P02538;P04259;P13647;P35908;Q5XKE5	KRT2;KRT5;KRT6A;KRT6B;KRT75;KRT79	0	71390.5	0	0	47923.9	0	0	244311	39789.2	61223.2	0	0	57893.6	6305.6	60005.1	0	0	0	0	0	0	26669.7	0	0	0	0	0	12201.2	0	40094.1	0	0	0	0	0	28846.3	0	0	0	0	0	0	0	0	0	0	0	9894.98
O95678;P02538;P12035;Q01546;Q5XKE5;Q8N1N4	KRT3;KRT6A;KRT75;KRT76;KRT78;KRT79	0	167.667	0	994.669	0	971.799	0	0	272.786	0	0	0	0	0	0	6864.56	311.571	0	0	0	0	0	0	139.551	0	0	0	0	0	0	0	0	0	0	684.85	2395.27	511.816	0	0	0	0	237.323	361.733	0	0	0	0	0
O95678;P05787	KRT75;KRT8	0	0	0	0	0	0	212.554	0	0	0	0	0	0	0	233.311	708.23	0	232.581	0	0	0	0	0	528.156	0	0	0	0	0	0	0	0	0	0	0	0	0	0	0	0	619.07	623.68	0	0	0	395.865	0	0
O95678;P13647	KRT5;KRT75	0	178.064	0	925.435	0	0	0	0	0	0	0	0	0	0	505.333	937.834	0	0	0	0	0	200.08	0	0	0	0	0	0	0	0	1183.29	0	280.691	0	351.646	481.743	0	0	0	294.138	702.358	0	0	0	0	331.359	0	0
O95716;P61006;P61026;P61106;P62820;Q15286;Q92930	RAB10;RAB14;RAB1A;RAB35;RAB3D;RAB8A;RAB8B	764.602	0	0	0	0	495.707	0	0	0	0	0	0	0	1046.44	0	0	420.112	0	1226.33	0	0	0	0	0	0	0	0	0	0	0	0	0	0	1420.54	0	1072.06	0	0	1838.23	0	0	0	0	0	0	915.314	0	0
O95716;P61006;P61026;P61106;Q92930	RAB10;RAB14;RAB3D;RAB8A;RAB8B	0	0	0	0	0	0	191.523	0	0	0	0	0	0	0	0	0	0	0	0	0	0	227.413	0	0	0	306.454	0	0	0	0	213.946	0	0	0	0	0	0	0	0	0	64.6417	0	0	0	0	30.5556	0	0
O95777	LSM8	0	0	0	0	0	0	0	0	0	0	0	0	0	0	0	0	0	0	0	0	0	0	0	0	0	0	0	0	0	0	0	0	0	0	0	0	0	0	0	0	0	0	0	0	0	0	0	0
O95782	AP2A1	0	0	0	0	0	0	0	525.147	0	0	0	0	0	0	0	0	0	0	0	0	0	0	0	0	0	0	0	0	0	0	0	0	0	0	0	0	0	0	0	0	0	0	0	0	0	0	0	0
O95816	BAG2	0	92.1429	0	0	0	0	534.837	0	0	0	0	0	0	0	0	280.567	0	0	0	0	215.467	0	0	267.454	106.334	0	0	0	0	0	0	0	0	0	0	147.895	0	0	0	68.4313	0	251.403	0	0	0	0	0	0
O95831	AIFM1	0	4757.04	1750.58	0	0	0	1471.89	0	3218.25	0	413.307	0	0	0	1606.83	0	0	0	2150.12	0	0	0	0	0	0	0	0	452.361	0	0	803.414	3865.95	0	1196.31	0	0	0	0	3779.67	1864.41	4329.79	1257.61	0	0	0	7436.22	648.098	0
O95833	CLIC3	0	0	0	0	0	0	0	0	0	0	0	0	0	0	0	0	0	0	0	0	0	0	0	0	0	0	0	0	0	0	0	0	0	0	0	0	0	0	0	0	0	0	0	0	0	0	0	0
O95864	FADS2	0	0	0	0	0	0	0	0	0	0	0	1573.31	0	0	0	18.5454	0	0	153.972	0	0	487.916	0	0	190.68	0	307.83	0	0	0	0	0	191.222	0	0	277.833	0	0	0	0	0	0	137.927	0	0	400.151	0	0
O95865	DDAH2	0	0	0	0	0	0	0	161.637	0	0	0	0	0	0	0	0	0	0	0	0	0	0	0	0	0	0	0	0	0	0	336.5	0	0	0	0	0	0	0	0	0	0	0	0	0	0	0	0	0
O95881	TXNDC12	0	0	0	0	0	0	0	0	0	101.225	0	0	0	0	0	0	0	0	0	0	0	412.185	0	0	0	0	0	0	0	0	0	0	0	0	0	0	0	0	228.081	0	0	0	0	0	0	0	0	0
O95969	SCGB1D2	0	0	0	93.8019	247.272	0	0	842.463	0	0	0	127.405	1784.16	0	0	0	0	0	202.454	0	0	0	0	323.517	0	365.192	0	0	0	320.976	87.9331	0	0	140.923	0	0	0	238.247	0	0	285.917	0	0	0	0	0	0	0
O96005	CLPTM1	0	0	0	0	0	0	0	0	0	0	0	0	0	0	0	0	0	0	0	0	0	221.946	0	0	0	0	0	0	0	0	0	0	0	0	0	0	0	0	0	0	0	0	0	0	0	0	0	0
O96008	TOMM40	0	347.461	0	0	354.66	519.794	678.589	0	231.335	0	526.556	86.4658	429.501	0	286.739	104.233	0	464.423	459.064	416.874	0	305.711	190.545	183.723	369.634	0	468.729	491.502	0	438.764	258.547	0	198.713	336.86	265.392	489.152	524.885	227.804	421.79	442.299	446.904	522.836	0	0	399.366	448.284	793.884	0
P00167	CYB5A	0	0	0	0	0	0	250.721	0	0	0	0	0	0	0	0	0	225.727	0	0	0	0	292.431	0	0	0	0	0	0	0	0	0	0	0	0	0	0	0	0	60.5203	0	0	0	0	0	0	0	0	0
P00338	LDHA	2114.99	413.191	580.046	0	205.147	360.358	0	957.093	526.169	937.022	511.631	165.506	380.449	1198.83	379.819	1105.66	659.409	555.998	905.207	715.231	0	1291.67	0	554.58	439.305	1004.26	570.208	741.969	0	0	0	411.592	1001.48	1068.55	0	770.068	0	0	0	0	1468.17	884.959	0	1364.71	976.544	548.555	798.546	31.0824
P00338;P07195	LDHA;LDHB	0	0	0	0	0	0	0	0	0	0	0	0	0	0	0	0	0	0	0	0	0	0	0	0	0	0	0	0	0	0	0	0	0	0	0	0	0	0	0	0	0	0	0	0	0	0	0	0
P00352;P05091;P30837;P47895	ALDH1A1;ALDH1A3;ALDH1B1;ALDH2	0	0	0	0	0	0	0	0	0	0	0	0	0	0	0	0	0	0	0	0	0	0	0	0	0	0	0	0	0	0	0	0	0	0	0	0	0	175.737	0	0	0	0	0	0	0	78.0863	0	0
P00367	GLUD1	836.228	913.837	0	550.594	307.611	527.421	1284.05	239.081	631.847	773.708	666.535	1226	0	815.586	829.208	0	447.454	1146.52	770.986	871.64	762.512	979.614	697.609	1150.82	647.883	787.018	840.7	1115.66	511.174	0	604.168	1117.62	776.986	1067.31	858.051	872.739	1261.97	297.058	645.218	441.899	1151.45	532.758	565.259	754.026	789.222	659.53	885.102	0
P00387	CYB5R3	0	202.821	202.414	214.862	362.169	175.044	471.818	0	563.681	355.829	0	445.153	0	190.018	0	0	337.657	349.487	0	403.478	0	147.135	0	643.461	0	277.283	531.225	0	357.54	0	439.063	482.837	0	238.627	0	366.23	0	493.994	0	152.015	0	270.118	1241	487.835	0	342.309	629.137	0
P00403	MT-CO2	971.19	686.495	1527.12	0	976.637	403.342	1685.76	482.113	1111.65	1108.9	1606.24	995.497	662.018	465.265	475.576	958.105	635.18	980.959	1660.63	1169.02	638.614	916.482	513.187	1110.3	650.794	985.142	905.681	871.918	1087.79	530.788	786.746	486.929	641.062	764.574	573.204	1768.08	1656.71	402.909	734.968	922.215	493.034	493.675	381.894	644.103	779.528	1122.31	308.979	0
P00441	SOD1	0	0	0	0	0	0	0	0	0	0	0	0	0	0	0	0	0	0	0	0	0	0	0	0	0	0	0	0	0	0	0	0	0	0	0	0	0	0	0	0	0	0	0	0	0	0	0	0
P00450	CP	0	0	0	0	0	0	0	0	0	0	0	0	0	0	0	0	0	0	0	0	0	0	0	0	0	0	0	0	0	0	0	0	0	0	0	0	0	0	0	0	0	0	0	0	0	0	0	0
P00491	PNP	0	0	0	1530.65	0	1494.49	0	873.651	0	0	0	0	339.266	0	0	713.434	951.517	0	536.984	188.988	0	0	0	274.126	0	0	0	0	0	0	1211.14	708.607	0	468.172	0	0	408.865	0	0	520.984	950.497	200.832	551.886	0	0	130.93	0	0
P00505	GOT2	1738.37	1282.99	1649.56	1452.3	947.488	1350.48	2053.18	1186.08	2513.47	1119.71	1438.44	2393.16	1386.88	1845.35	1384.22	484.929	842.212	2390.16	1581.06	2986.35	2124.59	1907.94	1727.5	1476.36	857.578	1473.98	3428.9	2947.84	1391.33	1781.95	1165.18	2337.5	893.131	1803.57	1073.98	1874.53	2058.55	2363.39	2088.92	2282.53	1477.91	2176.64	1468.73	1908.85	1520.66	2696.04	1471.46	1703.65
P00558	PGK1	150.348	0	138.66	0	0	177.143	225.495	150.905	0	92.3139	0	97.6106	0	0	0	0	141.305	145.139	0	0	0	0	0	123.964	0	0	311.382	336.442	0	0	103.192	199.705	0	161.319	0	139.308	0	0	254.689	154.797	39.5675	0	0	196.782	324.471	0	26302.6	132.727
P00738	HP	0	0	0	0	0	0	0	223.179	0	0	334.737	200.977	353.374	0	0	0	0	0	487.91	0	0	0	0	0	0	0	346.559	0	0	0	179.487	0	0	257.349	0	303.639	513.603	0	0	0	730.824	0	285.135	0	278.568	0	303.477	739.484
P00918	CA2	0	0	0	0	0	0	0	0	0	0	0	0	0	0	0	0	0	0	0	0	0	0	0	0	0	0	0	0	0	0	0	0	0	0	0	0	0	0	0	0	0	0	0	0	0	0	0	0
P01009	SERPINA1	0	0	0	0	0	0	255.327	0	0	0	0	0	0	0	0	359.348	0	0	229.118	0	0	0	0	233.399	77.5407	502.41	0	0	0	374.968	0	0	0	0	0	0	0	0	0	216.252	0	0	0	195.826	203.103	189.963	602.361	0
P01011	SERPINA3	0	0	0	0	0	0	0	0	0	0	0	0	0	0	0	0	310.319	0	0	0	0	0	0	0	0	0	0	0	0	0	0	0	0	0	0	0	0	0	0	0	0	0	0	0	0	0	0	0
P01023	A2M	0	0	0	0	0	0	0	0	0	0	0	0	0	0	0	0	0	0	0	0	0	0	0	0	0	0	0	0	0	0	0	0	0	0	0	0	0	0	0	0	0	0	0	0	0	0	0	0
P01034	CST3	0	0	0	0	0	0	0	0	0	0	0	0	0	0	0	240.542	0	0	0	0	0	0	0	0	0	0	0	0	0	0	0	0	0	0	0	0	0	0	0	0	0	0	0	0	0	0	0	0
P01037	CST1	0	0	0	0	0	0	0	0	0	0	0	0	0	0	0	0	0	0	0	0	0	0	0	0	0	0	0	0	0	0	0	0	0	0	0	0	0	0	0	0	0	0	0	0	0	0	0	0
P01040	CSTA	1172.45	748.226	583.484	3440.75	763.252	1302.74	334.063	2206.41	1413.3	863.19	470.771	896.844	1306.23	224.613	519.531	759.604	632.802	255.608	1806.8	777.767	404.275	346.401	1186.95	916.595	632.063	1209.79	192.506	881.824	395.699	1042.42	1347.15	580.055	594.721	540.616	184.978	290	333.444	444.347	925.069	927.213	301.703	748.907	1227.85	468.889	1261.93	469.29	498.272	1041.57
P01112	HRAS	0	0	0	0	185.181	0	0	0	207.145	0	0	0	0	157.191	0	0	0	0	0	0	0	0	0	0	0	0	0	0	0	0	0	116.893	0	149.622	0	0	0	0	0	0	0	0	0	0	0	0	0	0
P01591	JCHAIN	826.015	626.296	487.81	304.284	0	430.023	841.205	663.197	0	297.187	352.627	0	593.133	0	335.844	0	114.879	0	359.568	279.358	0	0	221.584	258.983	384.478	426.484	0	0	0	0	139.862	0	54.8721	0	236.014	152.37	0	0	154.77	0	569.347	83.7646	0	0	0	0	81.7792	358.667
P01619	IGKV3-20	0	0	0	0	0	134.446	0	0	0	0	0	0	186.992	0	0	0	0	0	0	0	0	0	0	0	0	352.423	0	0	0	0	0	0	0	250.529	0	127.735	0	0	0	0	0	0	0	0	0	0	0	0
P01833	PIGR	1184.72	0	0	0	0	1140.71	19411.6	1139.63	0	0	0	0	2138.07	0	0	0	656.627	0	1159.34	408.661	0	415.905	0	1133.9	0	607.513	0	0	0	0	0	0	0	0	0	1225.67	0	0	396.24	0	0	0	1606.93	0	0	219.897	0	0
P01857;P0DOX5	IGHG1	406.575	0	0	510.97	0	554.836	315.225	750.825	0	0	592.63	0	654.598	135.761	355.467	996.287	670.098	332.021	2494.1	258.222	4489.43	274.23	806.819	933.595	503.092	2272.28	655.262	785.952	472.827	0	0	364.881	1373.99	1068.34	0	405.725	533.374	373.616	0	480.045	2274.18	2884.43	0	668.512	452.102	0	782.581	1128.75
P01859	IGHG2	427.489	0	0	311.83	0	194.212	210.375	0	0	0	0	0	557.996	0	0	602.915	123.049	0	586.305	0	0	0	350.965	0	0	565.226	0	0	0	0	324.959	0	0	234.955	0	0	0	0	0	0	395.863	1390.41	340.67	0	0	0	0	0
P01876	IGHA1	0	0	0	440.902	394.593	349.431	0	1171.56	0	898.558	0	0	1239.98	0	763.41	381.936	384.101	544.453	875.747	0	0	0	749.74	406.895	0	992.076	1494.77	0	0	0	701.095	245.369	502.65	423.108	0	738.61	0	0	0	0	1216.2	1192.08	668.129	0	677.195	0	0	515.417
P01876;P0DOX2	IGHA1	0	0	0	0	0	360.502	5994.26	1649.92	0	0	902.87	0	0	0	0	1138.65	0	0	1658.48	0	0	401.756	0	0	0	1269.22	0	0	0	0	380.553	0	1059.19	411.983	0	0	577.882	729.604	705.97	0	1676.01	1545.26	0	0	0	0	0	920.189
P02042;P68871	HBB;HBD	1976.46	2443.84	2238.48	1770.45	1232.94	1960.83	994.353	872.806	659.267	1563.4	1160.42	1635	1252.97	1135.4	1271.34	1154.34	460.981	1110.81	995.722	964.054	1628.43	874.658	974.67	771.754	996.65	981.447	782.136	775.098	263.414	631.101	0	980.444	615.753	556.095	0	467.523	370.229	0	655.913	495.236	847.584	2259.17	224.243	916.32	2458.58	1021.6	3522.27	3708.3
P02452	COL1A1	0	181.162	0	0	0	0	0	0	0	628.458	0	0	0	412.578	0	0	241.729	1529.39	535.804	0	0	0	0	0	0	0	0	574.878	0	0	0	744.534	423.004	403.807	0	143.572	0	0	0	0	0	0	0	0	839.386	1857.7	0	0
P02533	KRT14	4302.88	8163.88	3697	13086.1	3826.67	11260.3	1830.84	10226.5	9589.7	8541.95	4070.93	4275.42	7066.52	2485.4	3515.78	28483.3	6967.32	2662.21	2292.8	6353.06	825.531	4432.3	6695.78	3734.41	2600.46	4768.41	3190.48	1893.81	2315.5	5787.24	27270.5	2901.75	3129.92	4835.26	10347.1	4402.15	3986.31	2069.97	2658.67	2319.36	4197.65	2700.63	6020.97	4075.61	1286	5628.39	2781.6	2264.72
P02533;P05783;P08727;P08779;P13645;P13646;P19012;Q04695	KRT10;KRT13;KRT14;KRT15;KRT16;KRT17;KRT18;KRT19	12562.2	42274.9	9774.58	63850.2	15313.4	16243.4	9085	89055.3	33855.3	66968	17709	13694.1	29223	7897.69	95468.2	91750.6	99972.6	14248.9	12085.1	21887.8	13785.1	6075.64	27731.2	54595.3	14722.9	21257.7	15082.8	19814.9	0	25904.4	54078.7	20266	12692.4	50675.6	112585	16905.7	17655.8	10224.6	30186.8	11044.4	21865.1	11361.9	76377.5	10693.2	7660.61	17818	13820.7	14052.9
P02533;P08727;P08779;P13645;P19012;P35527;Q04695;Q99456	KRT10;KRT12;KRT14;KRT15;KRT16;KRT17;KRT19;KRT9	872.072	4036.53	1546.25	4231.37	1144.86	10069.1	652.682	7572.37	2666.99	5397.37	2618.81	1163.95	3191.95	605.182	3112.55	10198.7	8140.43	1092.43	1727.19	4138	283.246	513.865	1794.83	4311	1122.12	1469.7	1467.88	0	0	1406.67	7976.3	595.312	1488.93	3915.39	2729.21	797.43	1112.1	1374.05	1861.31	900.583	1598.65	1171.78	2961.64	1674.77	630.234	3274.88	979.964	0
P02533;P08727;P08779;P13645;P19012;Q04695;Q99456	KRT10;KRT12;KRT14;KRT15;KRT16;KRT17;KRT19	6167.48	20484.8	3665.8	39110.8	8860.38	9407.14	4161.7	57637.4	19600	24061.7	6519.91	7683.84	20757.2	3176.38	45044.8	91590.7	111795	7538.25	4481.41	9023.31	4575.02	3518.34	9717.85	51249	10049	15004.8	8136.03	5488.06	3806.21	15406.9	53545.7	14753.9	8216.05	41721	54216.7	14505.2	11773.7	5846.51	16507.4	5757.84	14804.3	7756.4	53973.2	9015.37	5013.24	8271.78	9680.46	7751.08
P02533;P08727;P08779;P13646;P19012;Q04695	KRT13;KRT14;KRT15;KRT16;KRT17;KRT19	380.766	315.604	127.54	401.518	0	34.8945	0	308.577	0	495.744	171.382	0	189.374	0	0	684.388	0	0	291.028	449.303	0	377.199	283.905	342.197	0	458.404	0	0	91.8501	0	769.242	298.862	147.733	0	0	158.757	0	0	181.922	198.742	195.169	0	241.379	0	0	310.989	0	103.867
P02533;P08727;P08779;P19012;Q04695	KRT14;KRT15;KRT16;KRT17;KRT19	5321.5	6853.63	1910.48	4865.11	1157.93	8935.03	2505.58	4881.4	2756.54	5061.25	3279.68	2656.93	9481.77	1146.37	1608.07	19291.7	4897.73	3896.48	4968.57	6788.43	3653.49	1853.2	7377.36	8290.87	2929.29	6619.43	3699.22	3327.33	3171.61	5561.61	31565.8	4323.85	4951.15	3142.93	11943.2	12610.2	2780.93	2830.66	4678.38	2537.08	9192.83	3867.73	6793.39	2776.53	1221.95	5239.28	2967.61	3004.03
P02533;P08779	KRT14;KRT16	394.728	0	330.178	1720.75	751.045	1656.42	0	1532.74	833.61	1080.01	684.725	0	926.014	0	581.031	7117.47	884.444	0	0	1678.09	0	232.314	653.885	0	584.627	793.395	0	0	0	880.973	6682.25	0	253.095	350.07	3145.78	2045.14	834.486	796.338	1277.59	294.324	724.702	401.579	1141.55	1237.86	858.529	755.275	362.185	1554.11
P02533;P08779;P13645	KRT10;KRT14;KRT16	3032.91	14754.7	1218.73	37304.5	6025.48	7989.77	4070.73	78167.1	7952.77	5808.81	1760.95	1759.23	1425.66	336.834	4835.25	49611.4	37602.9	1418.94	707.279	2052.25	604.934	329.086	3054.56	12681.9	327.028	1718.06	1697.36	553.678	0	2288	8815.84	1223.9	1466.09	10222.3	7173.65	3270.03	1862.59	533.683	1271.92	1580.11	1801.46	913.804	20655.7	732.07	2174.84	6816.95	762.571	2521.71
P02533;P08779;P13646	KRT13;KRT14;KRT16	0	0	0	0	0	0	0	0	0	0	0	0	0	0	0	263.16	0	0	0	0	0	0	0	0	0	0	0	0	0	0	0	0	0	0	0	0	0	0	0	0	0	0	0	0	0	0	0	0
P02533;P08779;P13646;P19012	KRT13;KRT14;KRT15;KRT16	884.695	1162.87	0	2308.21	1429.71	2216.08	268.357	1909.9	2004.28	1140.46	328.491	784.277	1969.1	118.264	402.99	25992.3	1527.03	234.977	802.505	1526.54	0	0	903.836	1559.04	222.441	606.551	756.302	0	0	1666.45	20667.6	0	305.114	860.57	3470.98	1481.11	372.572	319.105	1221.11	314.297	1278.57	344.118	921.681	346.204	198.916	1203.24	604.029	626.793
P02533;P08779;P13646;P19012;Q04695	KRT13;KRT14;KRT15;KRT16;KRT17	0	0	0	0	0	0	0	0	114.3	0	0	0	210.991	0	0	801.358	0	0	0	108.155	0	0	0	0	0	0	0	0	0	0	551.954	0	0	0	467.113	510.325	487.407	0	0	108.481	0	0	412.393	0	0	0	0	0
P02533;P08779;P19012;Q04695	KRT14;KRT15;KRT16;KRT17	0	0	0	0	0	0	0	0	0	0	172.615	0	0	0	0	85.6588	49.425	0	0	0	0	0	0	0	0	0	0	0	0	0	830.864	0	0	0	186.911	640.5	0	0	266.095	0	0	0	0	0	0	0	0	0
P02533;P08779;Q04695	KRT14;KRT16;KRT17	0	743.713	0	956.497	485.34	12242.1	0	606.138	485.851	0	0	0	283.115	0	222.454	2865.6	0	0	0	0	0	0	0	0	170.54	276.071	0	0	0	535.358	3295.68	138.19	0	0	664.12	2062.01	0	0	105.41	0	179.674	195.764	0	0	0	2806.23	0	0
P02533;Q04695	KRT14;KRT17	550.16	1334.31	0	1313.62	691.827	1494.68	569.979	1891.45	1015.82	0	745.991	958.469	349.774	0	0	5583.26	597.988	267.633	461.017	681.594	0	0	606.958	960.653	0	614.055	689.075	0	400.985	1488.67	6217.65	1300.87	520.308	495.996	649.243	1468.02	1225.62	542.315	658.392	0	437.855	0	0	0	0	303.436	0	1336.99
P02538	KRT6A	17021.6	7297.7	9351.9	5750.91	6938.46	2475.22	2032.37	4945.34	4203.67	8100.06	3225.09	2568.86	9060.68	1553.94	4232.73	26076.9	3585.2	2678.12	2279.19	9784.38	2970.13	5266.9	7927.27	4199.89	4143.68	4170.1	8807.33	3915.25	8205.58	5100.73	3892.69	4894.34	3139.86	4569.94	2674.66	8865.84	5887.7	3560.22	4737.99	3175.71	3887.98	4944.47	3651.87	4803.63	3692.73	2491.43	5462.12	5786.56
P02538;P04259	KRT6A;KRT6B	16768	10001.9	11686.6	6258.92	8195.41	7863.94	2723.75	4939.91	5592.61	6139.38	4143.25	2932.98	12014.9	804.234	9085.27	20363.9	3027.87	3121.24	6495.01	12492.8	2291.49	15380.5	9770.25	5883.41	5254.77	7414.21	5997.04	4549.87	16110.6	14364.4	6288.16	4027.21	4713.81	5967.93	7624.15	53903.1	9143.22	3746.81	8211.92	3150.68	6243.43	4268.49	4383.95	10651.5	2545.88	3088.95	7724.81	3322.61
P02538;P04259;P04264;P05787;P13647;Q5XKE5	KRT1;KRT5;KRT6A;KRT6B;KRT79;KRT8	319.351	0	207.746	0	0	520.339	0	740.587	0	0	0	0	0	0	0	377.959	213.061	0	0	444.646	0	0	0	0	0	0	0	0	0	88.7491	338.577	0	0	0	0	0	0	0	0	0	0	0	0	0	0	0	0	0
P02538;P04259;P05787;P13647;P35908;Q01546;Q5XKE5	KRT2;KRT5;KRT6A;KRT6B;KRT76;KRT79;KRT8	0	0	0	0	0	0	0	484.906	0	0	0	0	0	0	189.369	205.757	609.126	0	0	0	0	0	0	0	0	0	0	0	0	0	410.583	0	0	0	0	0	0	0	0	0	0	0	0	0	0	0	0	0
P02538;P04259;P12035	KRT3;KRT6A;KRT6B	591.594	617.359	0	0	686.337	439.289	75.1354	213.517	0	0	0	0	0	0	0	676.317	211.602	0	442.274	1541.62	0	199.025	0	443.062	0	449.098	96.7657	0	0	0	0	0	160.94	150.798	1410.54	1961.26	0	0	467.556	0	387.343	259.808	0	713.263	0	0	0	0
P02538;P04259;P13647	KRT5;KRT6A;KRT6B	4223.6	12333.3	2864.56	12732.5	2519.72	14325.6	1832.12	15927.2	7192.5	5543.11	1261.77	3173.2	6237.62	938.595	3052.82	34827.6	13100.3	2145.71	1929.51	2105.59	1055.15	2816.96	5795.63	7374.84	2671.8	3667.75	2566.27	2407.69	1071.4	8281.69	20226.6	1146.32	4465.36	8207.24	9992.99	18134.3	4266.81	1220.85	1952.82	10431.5	4021.85	1580.48	5475.67	2233.53	710.824	3497.18	736	1211.21
P02538;P04259;P13647;P35908;Q01546;Q5XKE5	KRT2;KRT5;KRT6A;KRT6B;KRT76;KRT79	0	0	0	0	0	0	0	0	0	0	0	0	0	0	0	0	0	0	0	0	0	0	0	0	0	0	0	0	0	0	115.629	0	0	0	0	0	0	0	0	0	0	0	0	0	0	0	0	0
P02538;P04259;P13647;Q5XKE5	KRT5;KRT6A;KRT6B;KRT79	1561.45	1919.41	861.227	3714.32	913.923	2425.16	505.472	4384.74	1088.6	1369.14	1279.82	888.12	4350.82	275.083	934.292	8557.92	3073.03	699.757	1467.79	1361.88	345.901	231.786	1570.48	1636.26	1372.6	1223.26	892.952	1363.97	631.816	2159.56	7563.64	1208.71	1189.25	1785.02	3080.85	4554.67	751.311	822.07	829.509	788.154	846.56	0	1671.68	545.554	413.901	1146.86	285.534	0
P02538;P04259;P19013;P35908;Q01546	KRT2;KRT4;KRT6A;KRT6B;KRT76	10151.7	42175.4	9875.83	11550.2	18668.4	7864.59	6277.47	199832	26770.3	35759.8	10239.7	12053.9	25477.3	4568.64	42659.3	178341	231082	8245.05	10339.9	28016.2	6419.38	5410.9	20590.7	29672.7	8771.59	12918.4	16275.1	8167.76	4998.87	31763.3	124869	13569.3	7937.46	54594.6	34917.3	20471.3	21646.1	5220.22	22718.5	8311.96	13259.1	9657.52	100904	14480.1	7672.47	5615.46	7186.87	4781.14
P02538;P04259;P35908	KRT2;KRT6A;KRT6B	0	0	0	0	0	0	0	0	0	0	0	0	0	0	0	0	0	0	0	0	0	0	0	0	0	0	0	0	0	766.205	0	0	0	0	0	0	0	0	0	0	0	0	0	0	0	0	0	0
P02538;P13647	KRT5;KRT6A	4320.58	8183.26	3201.5	12496.9	2884.66	13001.8	1807.1	11250.9	9905.26	8198.59	3981.65	6060.55	25833.8	2478.18	4944.01	23863.5	11116.3	3822.06	4295.03	3998.82	1900.47	1576.1	8293.9	5269.87	6734.4	5148.48	2403.83	4290.21	2869.43	6244.44	27726.9	3834.52	5196.37	4185.09	10127.6	11326.9	5419.16	2662.77	5146.65	2781.61	6806.86	2301.36	6708.52	4410.83	2351.3	6186.49	3492.08	2553.59
P02545	LMNA	10793.3	2661.66	10299.9	6395.4	8098.52	5094.83	6899.66	6957.74	8530.38	3717.68	6295.81	9960.34	8839.28	12316.7	8207.59	6028.11	4751.17	10500	7082.38	5518.25	6673.91	10454.3	8055.48	8020.85	7525.39	5491.1	12765.1	9047.67	7136.87	6144.3	18250.9	9040.76	7600.07	12125.7	6524.91	11010.7	5968.27	8595.77	8444.01	9117.38	6105.2	7395.83	7618.32	6698.56	5954.66	5964.49	9593.03	18040.2
P02545;P20700;Q03252	LMNA;LMNB1;LMNB2	1175.6	535.865	1492.56	1036	2732.03	727.741	932.978	1096.89	1583.34	750.603	744.848	1276.81	1518.71	766.113	1327.63	1060.6	980.887	1689.61	1214.33	1176.48	1464.24	2086.13	2046.72	1382.48	2396.03	1085.46	1192.98	2785.62	1376.38	1848.85	2657.49	2361.7	1722.25	2648.52	1550.29	2149.15	1710.53	3754.03	2964.87	2145.88	3879.43	1916.56	2424.07	1126.06	1735.39	1475.89	2297.23	1134.09
P02647	APOA1	0	0	0	0	0	0	0	0	0	0	94.778	0	0	0	0	0	0	0	0	0	0	0	0	0	0	0	0	0	0	0	0	0	1363.29	0	0	0	0	0	0	0	0	0	0	0	0	0	0	0
P02652	APOA2	0	0	0	0	0	0	0	0	0	0	0	0	0	0	0	0	0	0	0	0	0	0	0	0	0	0	0	0	0	0	0	0	0	0	0	0	0	0	0	0	0	0	0	0	0	0	0	0
P02671	FGA	167.353	0	0	0	211.324	0	0	0	0	0	0	0	0	615.29	163.213	0	0	617.196	0	0	0	0	0	0	0	0	0	0	0	0	0	0	0	0	0	0	0	0	0	213.506	275.972	0	0	835.094	1340.49	0	0	0
P02675	FGB	0	0	454.976	576.1	0	395.849	0	81.3005	382.431	0	0	0	866.265	331.603	453.115	462.252	297.539	0	320.714	895.345	683.253	203.622	0	631.828	811.511	0	332.2	691.14	521.432	0	0	452.853	0	0	841.363	243.322	896.451	917.626	0	0	1006.89	347.162	0	0	0	134.691	290.222	0
P02679	FGG	0	0	0	0	0	0	0	0	0	0	0	0	0	0	0	0	0	0	0	0	0	0	0	1045.66	0	0	0	0	0	0	0	0	0	0	0	0	0	0	0	0	0	0	0	0	0	0	0	0
P02751	FN1	0	390.125	0	0	0	466.719	123.541	0	107.868	387.164	0	0	0	0	0	0	0	217.814	0	0	0	0	0	0	0	0	0	0	0	0	0	0	0	447.645	0	0	0	0	0	0	0	0	0	0	377.536	566.106	0	717.097
P02768	ALB	3334.58	3076.43	2805.75	3624.57	4179.69	4110.42	2181.39	2890.77	2025.98	3862.43	4084.21	4041.72	4794.24	1703.73	2319.84	3417.61	2866.39	3045.62	4469.58	2865.91	1220.64	2847.73	3018.5	5412.74	3544.13	7602.81	3640.98	3430.25	4272.74	5342.36	1805.72	7232.27	5252.48	3492.01	3539.35	2528.42	2973.86	4400.56	3964	3249.17	6164.92	5758.19	2821.44	3005.05	3672.35	2015.07	5476.65	5916.38
P02786	TFRC	1219.81	2321.15	2780.92	1329.5	1708.33	944.979	1497.27	680.995	1779.26	2569.76	1913.23	2166.96	3021.53	2530.96	1034.17	1001.29	1234.15	1289.94	1470.47	1152.44	2089.92	1003.25	1762.8	701.356	605.763	1257.31	2008.13	1214.11	2574.3	2413.44	0	878.453	727.96	696.64	619.266	821.975	1992.37	2035.24	1871.95	2131.1	918.496	3179.12	972.34	1743.26	1211.58	2854.75	1357.58	0
P02788	LTF	296.266	0	0	621.329	0	258.563	396.209	1903.3	0	0	0	355.522	903.231	0	0	41.7071	295.616	0	432.551	477.49	0	0	0	701.207	0	0	594.087	1007.56	0	0	225.168	0	422.004	221.375	0	611.898	0	0	0	0	0	350.153	0	0	516.533	0	0	0
P02790	HPX	664.235	0	485.412	202.906	201.071	779.978	0	786.869	662.793	443.544	280.223	0	0	213.73	0	105.699	0	286.037	0	0	0	0	0	0	0	0	0	0	0	0	0	0	0	0	557.358	0	0	0	166.415	0	0	187.41	0	0	155.275	334.888	393.778	0
P02810	PRH1	0	0	0	0	0	0	0	0	0	0	0	0	0	0	0	0	0	0	0	0	0	0	0	0	0	0	0	0	0	0	0	0	0	0	0	0	0	0	0	0	0	0	0	0	0	0	0	0
P02814	SMR3B	0	0	0	0	0	0	273.391	0	0	67.4835	0	0	0	84.2093	0	0	0	0	0	0	0	0	0	0	0	0	0	0	0	0	0	0	0	0	0	0	0	0	0	0	0	0	0	0	0	0	0	0
P04004	VTN	0	0	0	0	0	0	0	0	0	0	0	0	0	0	364.092	0	0	0	0	0	0	0	0	0	0	0	0	0	0	0	0	0	0	0	0	0	0	0	0	0	0	0	0	0	0	0	0	0
P04040	CAT	2136.29	1012.03	2199.28	4240.77	829.387	3742.95	622.503	4877.15	596.099	1614.67	978.406	1323.34	2186.58	936.931	586.256	3585.42	9031.89	1209.69	1358.6	1881.11	867.192	1088.86	2162.16	1748.84	567.133	1433.77	1765.08	1469.56	0	2341.05	6051.25	1402.77	1237.17	3387.17	2666.03	853.209	1908.4	1299.22	1732.66	986.824	2353.63	1195.62	4556.2	2161.07	0	533.285	534.583	1565.61
P04062	GBA	0	0	0	0	0	0	0	176.737	0	0	0	0	0	0	0	944.999	270.847	0	302.621	0	0	83.5426	0	0	0	0	0	0	0	0	0	0	0	0	0	0	0	0	0	0	0	0	0	0	0	71.696	0	0
P04075	ALDOA	481.909	0	1904.96	1071.37	759.646	486.833	0	876.856	0	885.114	0	0	1053.8	0	0	0	1318.41	0	1156.82	352.379	659.212	785.139	0	0	679.778	1245.88	605.135	0	0	1099.59	607.628	0	760.079	0	0	955.202	0	0	0	0	0	595.788	936.501	0	466.226	0	0	1160.5
P04075;P09972	ALDOA;ALDOC	0	0	0	0	0	0	0	0	0	0	0	0	0	0	0	0	0	0	0	0	0	0	0	0	0	0	0	0	0	0	0	0	0	0	0	0	0	0	0	0	0	0	0	0	0	0	0	0
P04080	CSTB	0	0	0	0	0	0	0	73.6854	0	0	0	0	0	0	0	0	196.246	0	0	0	181.023	0	297.862	0	0	451.718	0	0	0	0	0	0	119.06	0	0	538.31	0	205.156	0	0	162.174	78.1164	0	0	0	0	0	0
P04083	ANXA1	608.353	404.241	2232.08	306.552	867.457	636.543	418.644	0	971.193	0	1374.49	0	396.541	583.97	861.747	0	258.308	683.687	1337.54	790.398	858.7	1271.58	0	972.18	225.212	688.695	1434.36	0	1166.53	680.971	366.85	0	944.534	710.109	0	843.631	434.242	0	325.641	1221.01	0	722.906	687.309	1436.37	1091.35	274.346	809.18	281.955
P04181	OAT	0	0	0	0	0	0	322.58	0	0	0	0	128.789	0	0	0	0	0	0	0	0	0	0	0	0	0	0	0	0	366.773	0	0	0	0	0	0	0	250.611	0	0	365.822	0	55.1471	317.804	0	0	0	0	0
P04259	KRT6B	7385.23	2928.28	3255.3	2068.28	2370.8	1069.26	1700.34	711.957	2009.44	2837.88	1647.13	888.475	3612.93	1796.31	3133.96	3535.46	987.974	1017.49	1485.54	2629.37	806.794	2212.48	2696.1	2345.68	2228.29	2170.92	3645.35	1342.55	4445.65	1356.64	2359.66	2301.46	1200.38	1335.16	1172.52	7263.65	1968.26	961.713	2929.69	2088.09	1493.58	2711.45	929.279	1975.44	1033.74	1348.61	4687.49	2018.76
P04259;P04264	KRT1;KRT6B	25666.3	32452	19831.9	125066	45069.7	312030	19063	234088	30925.1	26369.1	24378.1	20289.4	37933.1	5288.34	20905.9	232431	480735	20390.6	21382.1	69626.8	6299.3	19792.6	40353.2	117319	19841.3	37127	29946	7849.05	12152	32682	220625	31671	28984.1	67780.4	21086.1	11900.4	30289	27161.5	43721	25324.2	51452.5	28638.3	127718	25208.3	15587	17471.1	8024.08	8135.71
P04259;P13647	KRT5;KRT6B	0	490.807	0	771.038	0	666.999	0	2574.05	592.762	0	0	0	318.022	0	254.45	4442.45	2775.69	0	0	0	0	0	548.793	378.363	0	232.367	0	0	0	0	11482.9	0	0	1110.3	0	1590.51	765.491	0	0	0	173.364	0	568.998	0	0	0	0	0
P04264	KRT1	490519	660757	413904	2324503	650173	4.13068e+06	294361	1866494	468435	627433	425691	518175	770186	153289	659266	3476533	1.90524e+06	376024	405812	762102	223922	371237	744335	1.1235e+06	499843	860346	417864	178406	236913	528895	2.93154e+06	583520	541566	716849	601319	257859	417868	459568	512783	392067	845792	307211	1.24749e+06	416395	235075	748055	223058	207426
P04264;P35908	KRT1;KRT2	7875.68	8874.05	4431.31	16980.5	5635.27	16745.8	2521.13	18509.5	9195.79	7678.09	4922.12	6996.6	11135.7	2718.58	14217	15545.5	24979.5	4412.16	7051.63	10171.5	4187.48	5635.48	11353.6	11737.7	4353.26	9206.78	4629.31	4729.5	2898.08	11646.8	45527.4	8677.96	7926.36	5914.47	14795.7	3642.9	7085.15	8551.34	9115.81	4395.72	13729.6	5385.77	15358.5	7182.27	5748.79	12288.3	5512.38	5836.78
P04264;P35908;Q7Z794	KRT1;KRT2;KRT77	14846.8	18434	10659.5	77006.9	25046.3	109210	7232.11	49882.9	15193.9	29655.1	11509.7	12648.9	17223.5	5140.15	20432.1	133904	110790	16299.9	14711.7	29892.6	3970.69	9954.81	24273.3	48968.3	9664.58	22381.5	8800.06	8109.3	2961.47	15988.2	171523	25862.5	12766.2	29415.6	31228.4	5790.07	15703.3	16645.5	22421.3	12762.7	31889.8	7655.36	47196.9	8523.15	9187.82	33695.6	6376.04	4148.22
P04279	SEMG1	0	0	0	1074.23	0	0	0	987.992	0	1346.19	0	0	0	0	0	0	1039.29	0	0	0	0	0	0	1167.74	0	0	0	0	0	0	1552.32	0	0	0	0	0	0	0	1206.36	0	0	146.96	0	0	0	0	0	0
P04279;Q02383	SEMG1;SEMG2	0	0	0	1127.53	0	0	0	0	0	1335.05	0	0	656.695	0	0	0	575.007	0	0	0	0	0	0	1818.21	0	0	0	0	0	0	367.813	0	0	0	0	0	0	0	2506.3	0	0	221.205	0	0	0	0	0	0
P04406	GAPDH	8202.36	10984.1	9597.74	19496.4	12386.8	18028.1	7936.97	22496.7	4616.71	9809.96	7466.86	4742.81	12458.6	6450.15	6646.61	22340.1	34192.2	8796.45	12951	11402.1	6045.15	10623.6	11388.8	9903.95	6453.28	21430.7	8400.17	9962.67	9836.78	6406.84	16174.5	6799.86	12793.8	14852.6	5884.74	14967	5480.64	6833.94	8915.75	8900.48	21340.5	10413.4	35947.7	4442.37	10227.6	6430.07	8719.02	9616.42
P04439	HLA-A	517.357	161.367	212.12	228.37	335.878	0	238.555	370.878	397.233	912.142	931.987	390.202	541.755	113.94	287.743	288.051	266.771	437.516	159.136	658.266	208.878	519.194	489.88	418.693	0	424.626	456.884	0	284.263	660.072	0	325.439	440.696	816.471	0	478.378	0	274.671	916.712	565.894	0	0	447.065	456.562	456.242	0	167.71	0
P04439;P10321	HLA-A;HLA-C	0	0	285.061	258.751	241.306	208.228	0	76.2662	0	545.413	475.581	290.798	540.065	400.446	453.353	0	181.758	121.817	290.652	116.174	285.637	116.195	637.349	0	205.544	0	855.717	0	295.755	0	231.901	244.684	0	429.46	0	580.947	174.071	0	0	212.67	594.508	0	0	0	0	0	0	0
P04792	HSPB1	1904.39	2633.74	1482.64	1814.34	1755.51	1941.68	784.22	1171.36	1162.94	579.851	1559.94	1524.62	2520.1	2040	1586.17	1892.94	3188.3	1420.96	1744.3	2833.56	2153.18	1296.33	866.3	1905.58	1491.36	2605.98	2208.77	0	780.907	0	1605.53	816.498	1440.94	1811.69	1300.87	1655.49	1168.02	1285.61	664.539	1329.79	2145.17	1943.61	0	1681.49	1409.61	1205.19	2966.87	5339.94
P04843	RPN1	2490.15	4364.25	4645.17	5048.23	4047.86	3323.14	3588.27	2384.02	4073.65	4518.17	5042.78	5035.27	4657.38	5146.55	5327.03	4409.26	4545.37	4109.54	4454.17	3622.35	4303.12	5589.74	3870.3	3366.48	4092.15	4005.46	4352.98	5741.56	5569.94	3553.71	1869.18	4121.6	4667.71	5652.83	4421.94	5420.31	5551.12	5670.11	5811.43	4087.94	2758.09	4294.97	2819.74	3913.31	4925.28	5298.05	5248.83	2730.72
P04844	RPN2	493.091	701.834	474.203	0	622.201	744.861	674.26	0	395.603	315.817	530.048	623.162	642.378	0	523.168	340.334	570.881	526.316	243.512	659.074	597.357	394.454	1177.14	528.321	703.154	0	227.717	0	393.237	1589.39	180.19	527.207	631.789	874.783	533.515	809.227	526.239	1176.54	770.963	136.553	0	1348.47	440.056	926.212	1025.86	621.826	1030.52	0
P04899	GNAI2	0	486.302	0	0	386.703	291.472	322.212	116.574	0	0	898.832	248.625	402.569	409.819	0	0	278.516	328.232	0	271.212	0	0	638.442	0	379.47	0	494.13	0	0	428.958	369.042	321.76	0	0	0	347.623	798.609	0	593.285	0	0	0	0	0	0	127.655	404.74	0
P04899;P08754	GNAI2;GNAI3	825.053	1718.79	767.977	1657.99	1317.25	404.072	4341.23	853.838	0	530.598	1216.25	385.826	180.356	493.099	276.111	0	544.084	639.444	668.349	1010.64	0	598.622	706.002	448.183	1305.03	273.97	0	0	308.548	0	0	625.723	0	0	0	512.246	0	1400.3	324.305	467.032	424.889	0	411.109	0	5320.66	3815.31	3432.85	1179.64
P04908;P0C0S8;P20671;Q16777;Q6FI13;Q7L7L0;Q93077;Q96KK5;Q99878;Q9BTM1	H2AC11;H2AC12;H2AC14;H2AC18;H2AC20;H2AC4;H2AC6;H2AC7;H2AJ;H2AW	2906.42	1402.41	950.636	1326.96	3041.33	1039.65	1137.13	776.832	1297.9	1620.9	1850.68	2883.3	1749.62	1557.31	1565.17	1864.18	1379.23	3676	1708.21	1834.46	1335.31	2157.15	1569.1	1330.58	1331.27	2712.12	948.893	1035.04	1605.98	1144.86	589.913	2045.03	1112.22	694.177	475.196	562.034	133.777	526.032	1698.39	314.581	791.863	1222.78	276.182	1270.93	2869.65	3388.29	2086.07	0
P04908;Q7L7L0;Q93077	H2AC4;H2AC6;H2AW	0	266.482	114.392	0	347.488	98.5256	295.924	0	0	0	147.956	0	231.061	297.54	288.762	543.979	39.4063	1006.85	0	277.032	201.014	810.16	848.945	433.054	250.475	17.8765	949.93	444.426	0	0	263.799	108.458	243.759	29.5765	0	164.232	0	122.662	412.719	263.476	0	271.324	0	309.352	0	934.326	874.624	0
P05023	ATP1A1	722.636	777.254	776.489	304.424	764.249	1374.17	783.192	0	0	764.399	512.497	350.576	768.884	1204	726.591	306.812	419.237	652.435	589.935	863.44	366.109	715.554	819.575	592.484	914.749	958.989	1180.95	1042.14	1584.77	636.571	560.312	0	1125.28	965.616	0	528.328	0	0	268.8	674.56	619.391	446.573	980.051	0	2140.48	946.715	853.023	0
P05026	ATP1B1	0	0	0	0	157.95	459.787	870.496	0	0	0	0	335.21	0	0	0	0	0	0	248.851	209.52	0	322.533	792.163	0	746.415	704.846	671.27	0	0	0	0	0	799.868	992.552	0	0	399.979	0	761.631	0	641.447	0	0	435.836	346.728	302.842	0	0
P05089	ARG1	3650.09	3880.02	3905.6	15492.5	4068.81	12893.9	2084.52	25994	2384.32	1698.23	3633.56	3810.07	3957.95	2278.92	3074.63	19861.3	16793.1	2448.79	5327.78	4878.51	2102.95	2518.07	19746.6	6966.45	2791.38	7067.58	4558.64	2619.24	3232.14	4736.89	24311	4069.01	6796.95	10583.2	3240.16	3121.51	2385.12	4162.29	2109.76	3540.69	6790.36	5595.23	9151.04	2187.3	2184.4	3898.58	1433.67	12677.3
P05090	APOD	0	0	0	0	0	0	0	0	0	0	0	0	0	0	0	0	0	0	0	0	0	0	0	0	0	0	0	0	0	0	0	0	0	0	0	0	0	0	0	0	0	0	0	0	0	0	0	0
P05091	ALDH2	0	742.482	0	560.839	0	0	389.728	397.328	0	273.907	494.087	413.607	306.585	578.057	689.757	126.992	359.401	311.892	0	602.837	862.603	377.175	541.905	354.407	632.607	496.611	506.763	629.152	392.687	2132.83	363.085	468.797	688.715	366.674	0	659.424	205.833	0	405.667	164.286	474.849	203.242	268.48	0	192.109	353.462	558.695	0
P05109	S100A8	2973.7	0	6416.54	0	0	426.918	362.369	1969.09	240.242	0	0	340.47	1357.39	494.831	0	0	479.977	277.137	3250.75	1364.37	0	0	1735.68	831.17	240.142	988.227	453.336	183.115	189.378	1078.12	226.985	117.401	1437.91	343.021	0	0	0	645.645	199.443	0	1712.01	909.531	494.786	0	387.998	0	0	1204.21
P05120	SERPINB2	0	0	0	0	0	724.794	0	0	0	0	0	0	0	0	169.496	569.942	0	0	0	0	0	0	0	785.041	0	308.67	0	0	0	0	656.494	0	0	0	0	0	0	0	0	0	0	0	293.295	0	0	809.671	0	0
P05141	SLC25A5	2219.3	1776.45	2603.7	2720.39	2292.16	1663.2	3713.59	1106.7	3854.98	1583.32	2324.31	3288.05	2260.67	3492.52	2868.1	1826.84	2013.56	3983.4	1623.18	2496.74	3159.55	2304.64	3644.63	2306.42	3140.94	2024.84	2673.76	2859.66	1348.93	2295.67	1097.96	3093.78	3861.85	2890.96	1938.15	3040.16	4591.95	2671.15	3429.94	2628.52	3067.33	3263.92	3175.68	2963.68	3596.61	4513.83	4362.54	648.974
P05141;P12235;P12236	SLC25A4;SLC25A5;SLC25A6	532.104	528.397	435.885	871.661	450.536	0	995.474	0	1362.52	303.204	478.882	1347.34	640.082	747.981	547.056	550.883	413.536	812.124	789.392	1329.55	1312.21	585.145	0	820.96	703.887	741.792	478.148	1161.74	346.526	1535.45	181.696	962.605	388.401	672.886	0	848.638	560.869	591.376	331.977	1323.09	687.715	1077.25	1103.14	1068.11	311.251	1166.24	735.209	0
P05141;P12235;P12236;Q9H0C2	SLC25A31;SLC25A4;SLC25A5;SLC25A6	3988.99	2720.01	3442.89	2786.96	2657.14	3073.44	2454.99	1272.68	3712.91	3318.56	4303.62	3627.1	2592.77	3391.13	2971.87	2539.18	1344.37	2983.72	2848.27	4502.96	3811.12	3422.06	1965.13	2536.98	2539.21	2690.81	2896.02	3773.32	2211.27	2503.26	1663	2116.26	2331.88	1649.12	1971.83	3215.84	2539.72	2675.31	3627.19	2603.19	2967.55	3092.44	2498.32	2794.25	3437.02	4044.86	3513.24	0
P05141;P12236	SLC25A5;SLC25A6	552.929	663.311	744.378	654.32	789.028	658.904	988.087	643.572	572.971	960.337	806.001	894.166	780.166	1393.32	708.57	245.544	340.082	690.257	603.142	683.534	874.788	834.88	1590.07	709.141	633.094	472.182	697.269	538.579	545.462	489.614	283.846	995.993	673.573	295.173	1063.09	647.045	655.023	942.241	1378.47	0	1405.82	547.924	438.331	616.285	476.913	1076.44	1343.8	0
P05164	MPO	0	0	0	201.46	0	0	0	0	0	0	0	0	602.079	0	0	93.7707	0	0	0	0	0	0	0	243.35	0	0	0	0	0	0	0	0	0	0	0	0	0	0	0	0	0	0	0	0	0	0	0	0
P05198	EIF2S1	0	0	0	0	0	0	0	0	0	0	0	0	0	0	0	0	0	0	0	0	0	0	0	0	0	0	0	0	0	0	0	0	0	0	0	0	0	0	0	0	0	0	0	0	0	0	0	0
P05204	HMGN2	0	0	0	0	0	0	0	0	0	0	0	0	0	0	0	0	0	0	0	0	0	0	0	0	0	0	0	0	0	0	0	0	0	0	0	0	0	0	0	0	0	0	0	0	0	0	0	0
P05386	RPLP1	313.211	567.352	982.196	749.274	492.366	656.84	572.319	0	570.73	748.81	1080.08	617.233	834.914	319.997	625.654	962.56	237.775	237.617	398.582	0	690.498	558.694	1117.62	459.378	329.375	558.004	360.498	347.939	925.461	665.621	483.979	303.684	511.79	727.234	418.173	507.293	558.08	582.647	889.251	682.541	666.311	413.361	764.553	0	948.319	917.351	191.281	181.768
P05387	RPLP2	213.053	133.002	0	0	0	67.1553	0	0	0	0	0	0	0	212.806	140.461	149.44	206.462	87.4641	375.914	267.89	195.854	56.7396	0	0	0	0	0	0	0	0	0	0	45.2385	0	0	0	0	0	258.847	0	123.415	297.883	0	0	181.654	0	0	0
P05388	RPLP0	1051.78	1283.51	774.488	1219.54	820.224	378.682	457.353	547.514	615.807	976.62	657.935	732.101	805.262	1239.32	1500.47	635.996	313.605	269.127	552.635	866.998	532.73	565.062	608.507	350.612	514.906	180.765	725.447	341.261	1209.69	830.909	187.695	526.318	125.547	339.311	0	331.251	225.214	706.18	794.816	567.836	426.546	647.608	516.723	660.968	646.163	1730.24	549.008	659.923
P05455	SSB	0	0	0	0	0	0	0	0	253.876	0	0	0	97.8724	0	0	0	0	0	0	0	0	0	0	0	0	0	0	0	0	0	0	0	0	0	0	0	0	0	0	0	0	0	0	0	430.102	119.09	0	285.85
P05556	ITGB1	1131.08	1857.24	2017.65	767.891	1522.56	2018.94	981.11	2935.66	976.624	1372.9	2794.4	1677.27	2128.38	1030.16	1250.01	305.871	605.133	790.95	1284.34	839.972	1087.88	1930.32	479.185	577.674	1593.7	2872.58	1184.37	0	1394.82	956.721	662.185	707.444	1538.33	1959.94	0	704.039	1361.96	1804.55	0	825.637	2309.91	1853.18	1182.29	1263.69	1822.79	1413.6	787.074	0
P05783	KRT18	0	0	0	442.763	0	0	224.95	0	0	0	0	427.994	0	0	699.251	594.533	0	0	374.304	309.241	0	0	0	309.551	0	0	0	657.959	0	496.858	0	0	632.561	0	0	0	809.842	1070.63	0	0	964.207	585.483	0	0	0	1047.12	560.887	0
P05783;P08727	KRT18;KRT19	178.1	0	0	162.437	0	287.366	0	0	0	0	0	0	275.127	0	539.86	385.906	0	0	188.746	260.735	0	0	0	1120.85	473.395	376.684	0	165.197	310.341	359.435	0	319.348	835.744	0	0	0	305.39	1727.88	0	0	561.887	1067.09	0	376.403	0	283.829	0	0
P05787	KRT8	6598.46	0	0	1183.78	0	0	0	1011.92	0	749.247	0	0	818.379	0	0	651.537	0	300.826	571.778	716.944	0	0	589.938	854.366	0	0	0	0	0	820.558	0	0	966.693	0	0	0	0	1116.23	0	0	571.026	771.948	0	0	0	725.716	0	0
P05787;P08670;P17661	DES;KRT8;VIM	9007.72	5699.59	7156.99	3800.3	7207.3	5566.47	5366.55	2124.57	9356.31	5262.75	7887.9	9991.63	10388.7	4582.71	8323.88	6991.63	4465.6	14292.1	12289.2	5853.41	10353.5	11003.5	4989.15	10292.4	8424.98	6286.47	6629.86	9453.49	5740.31	6571.1	5740.02	7931.64	8525.97	7808.26	6882.79	8848.32	6468.89	9861.25	8621.18	8361.37	6202.6	7044.22	5124.49	8301.61	8112.81	11223.8	8858.93	2704.91
P05787;P19013;Q6KB66	KRT4;KRT8;KRT80	23553.2	0	19638.1	38022.4	23218.1	0	17467.3	20983.2	23436.4	31461	0	28093.3	26236.3	6038.31	38729.4	54066.3	38966.9	0	20370.4	30416.9	8169.37	15804.1	30889.2	39151.3	22280.8	0	15011.1	8858.74	0	26882	0	33326.8	17394.2	20993	0	11473.4	18401.8	26218.6	0	19154.5	34805.2	19991.4	19736.8	17648.1	9009.82	48327	2522.95	2269.22
P06241;P07947	FYN;YES1	0	0	0	0	0	0	0	0	0	0	0	0	0	0	0	0	0	0	0	0	0	106.054	0	0	0	0	0	0	0	0	0	0	0	0	0	0	0	0	0	0	0	0	0	0	0	0	0	0
P06241;P07947;P20794;Q9UPZ9	CILK1;FYN;MAK;YES1	0	0	0	0	0	0	0	0	0	0	0	0	0	0	0	0	0	0	0	0	0	0	0	0	0	0	0	0	0	0	0	0	0	0	0	0	0	0	0	0	0	259.487	0	0	0	0	0	0
P06280	GLA	0	490.275	0	289.452	0	0	0	0	0	0	0	0	0	0	0	0	0	0	47.8187	0	0	0	0	0	0	0	0	0	0	0	0	0	669.535	148.161	0	0	0	0	0	0	0	149.867	575.101	0	0	0	0	0
P06396	GSN	1064.82	880.36	399.084	1219.24	617.427	1134.92	0	465.674	0	0	457.987	185.931	908.044	0	1217.68	855.674	957.543	0	397.036	0	0	475.441	1137.55	659.969	501.398	560.5	850.432	0	1198.52	0	468.563	0	675.928	761.938	0	89.8604	0	0	492.058	192.047	716.472	629.591	438.555	787.038	665.661	0	605.018	855.915
P06576	ATP5F1B	7328.01	9615.38	9820.27	8506.33	5064.08	5093.68	12942.9	3833.93	9474.6	6519.58	7688.64	8824.09	6950.17	5916.43	6580.8	4797.94	4779.86	11335.3	10227.5	6859.3	9681.05	8053.54	6378.01	9061.02	11277.2	6481.66	9529.8	11077.8	9201.52	6734.38	8229.86	10193.1	10788.4	11037.8	6156.6	11752.8	8509.33	7305.97	8476.62	10569.8	8858.51	9754.22	7747.18	6639.05	7848.8	10256.7	9394.03	0
P06702	S100A9	4135.6	2626.86	2658.76	1455.8	1462.65	1910.09	1129.48	2965.3	2021.21	1263.7	469.589	4254.51	7955.23	1459.23	0	1979.86	1624.71	2035.48	8281.66	2025.65	1106.47	1687.11	4268.24	2798.71	3791.26	13091.2	2248.06	2772.48	2871.78	3274.01	1690.97	2537.62	10361.7	2151.81	4670.73	2061.35	3349.08	1347.62	3066.99	1002.21	13378.8	2748.67	1317.14	2178.47	1054.71	733.181	3512.79	1752
P06703	S100A6	0	0	0	0	0	0	0	0	0	0	0	0	0	0	0	77.0203	0	0	0	0	0	0	0	152.963	0	172.777	0	0	0	0	0	0	116.12	0	0	0	0	0	0	0	0	0	0	0	0	0	0	0
P06731;P13688;P31997	CEACAM1;CEACAM5;CEACAM8	0	0	0	0	0	0	0	0	0	0	0	0	281.082	0	0	0	0	0	0	0	0	0	0	0	0	0	0	0	0	0	0	0	0	0	0	0	0	0	0	0	0	0	0	0	0	0	0	0
P06732	CKM	0	563.837	0	659.387	0	0	151.952	279.879	60.2472	0	0	235.608	0	141.438	0	250.094	0	0	0	0	0	115.009	0	0	0	0	0	0	0	0	0	0	0	0	0	0	0	0	520.111	0	0	0	0	0	733.313	461.484	490.936	615.153
P06733	ENO1	1729.67	497.289	1173.47	951.054	1148.59	819.857	571.238	1309.76	280.302	1407.7	601.6	1114.15	1722.23	746.789	353.847	430.882	330.909	870.889	1790.44	567.95	1105.39	1817.98	576.573	927.834	1408.64	2731.24	945.376	1327.52	705.492	1645.5	878.742	977.798	1686.6	1130.58	0	1080.24	1111.47	488.291	1142.19	462.461	2037.35	1193.63	1131.16	980.962	4603.8	1219.72	1866.86	3794.23
P06733;P09104;P13929	ENO1;ENO2;ENO3	0	0	0	0	159.038	73.8947	0	169.473	0	103.821	0	127.405	172.699	584.977	0	28.2588	0	280.911	0	0	242.783	0	354.536	0	0	385.623	0	0	0	0	0	213.302	178.334	0	0	185.217	0	0	0	0	0	0	0	0	1571.65	289.261	0	0
P06744	GPI	0	0	0	0	0	0	0	0	0	0	0	0	146.473	0	0	0	0	0	0	0	0	0	0	0	0	0	0	0	0	0	0	0	0	0	0	260.957	0	0	0	0	0	0	0	0	0	0	0	0
P06748	NPM1	1097.79	1780.92	1025.12	874.871	1615.39	673.669	593.915	419.468	585.607	1305.38	801.421	1055.78	1008.77	927.85	1057.43	788.378	320	649.748	724.918	489.395	0	388.417	0	520.295	0	367.746	497.237	0	892.071	1694.45	539.987	1302.62	829.82	739.99	0	0	967.21	607.368	356.311	1071.4	909.371	621.583	813.552	919.486	2127.16	1109.96	1487.41	878.501
P06753	TPM3	228.999	592.007	0	0	0	534.827	0	288.669	0	0	0	0	220.468	0	78.0238	349.273	435.148	0	0	311.57	0	0	0	145.872	0	0	0	305.656	0	0	304.451	0	252.947	133.221	0	0	0	0	0	0	459.65	0	0	357.171	220.592	0	609.481	323.861
P06753;P09493;P67936	TPM1;TPM3;TPM4	945.785	584.168	0	947.386	810.193	2168.26	495.226	740.15	589.526	763.9	0	849.447	383.145	902.899	0	0	774.11	549.197	486.601	709.065	0	1092.57	0	858.22	1120.06	161.686	813.023	0	617.679	0	1107.36	281.816	684.943	886.158	339.705	1012.72	792.322	417.092	766.618	0	0	703.159	322.741	1176.89	0	0	851.177	0
P06753;P67936	TPM3;TPM4	0	0	0	0	0	0	0	0	0	0	0	0	0	0	0	0	0	0	0	0	0	0	0	0	0	0	284.413	0	0	0	0	0	0	0	0	0	0	0	0	0	0	0	0	0	0	0	0	0
P06865	HEXA	0	0	0	205.906	0	0	0	0	0	0	0	0	0	0	0	0	0	0	0	0	0	42.64	0	0	0	0	0	0	0	0	0	0	0	22.6173	0	0	0	0	0	0	0	0	0	0	0	0	0	0
P06899	H2BC11	5519.58	9153.33	8712.26	7579.15	9703.02	6827.72	8995.55	5736.24	16324.6	12033.5	8536.76	10090.5	6256.38	14138.1	12277.6	7103	6218.12	7353.1	5945.74	3867.06	11926.5	6808.37	5826.22	8005.26	8371.38	8698.44	4889.31	9028.63	10293.5	11813.7	8000.35	8716.49	11042	5891.13	12901.3	5502	10643	9870.15	9394.59	8532.66	8159.31	11598.5	11940.4	7271.48	4450.43	3885.72	4474.16	0
P06899;P23527;P33778;Q8N257	H2BC11;H2BC17;H2BC3;H2BU1	5206.82	1798.1	630.5	1577.2	3865.59	1550.21	2310.63	1691.08	3698.85	2415.13	3209.73	3827.04	1504.09	5405.2	2721.55	5104.63	1632.67	6471.21	1885.26	6127.51	4417.26	2925.88	4772.68	2967.75	2891.5	4572.55	849.566	2431.43	1455.5	2375.79	2361.38	3095.57	2476.67	2363.81	2189.83	1427.41	1616.62	2396.83	1537.75	1994.07	2867.45	2640.04	3641.94	2429.02	2298.17	5152.1	3078.44	0
P07099	EPHX1	0	0	0	219.683	0	0	129.899	0	0	0	354.61	209.762	543.064	225.712	204.448	0	351.796	283.502	0	0	584.899	0	656.347	88.8058	0	0	0	428.516	0	607.991	0	496.693	1481.37	742.478	533.674	174.33	0	0	723.589	351.973	129.837	614.413	629.983	390.205	0	0	356.475	0
P07108	DBI	0	0	0	0	0	0	0	0	0	0	0	0	0	0	0	0	0	0	0	0	0	0	0	0	0	0	0	0	0	0	871.612	0	0	0	0	0	0	0	0	0	0	0	0	0	0	0	0	0
P07195	LDHB	0	118.576	0	466.03	0	325.766	0	0	0	0	0	0	189.958	433.065	182.672	136.08	0	85.5276	0	315.624	0	400.568	0	0	0	219.124	0	0	0	0	268.968	0	0	0	0	314.319	0	0	1022.56	748.456	0	483.602	242.866	0	661.023	489.689	434.737	497.986
P07237	P4HB	4281.91	4260.59	2614.3	2978.47	2789.02	3590.64	3139.18	1130.83	2398.87	4040.94	4856.8	2031.72	3131.4	2937.6	1893.42	2942.37	2123.43	2618.46	2479.37	2753.84	2386.46	3843.81	3045.86	3698.05	1536.77	5078.67	2862.21	3510.88	2291.08	1400.12	1857	2384.33	2390.82	2652.89	3789.04	2241.14	2925.51	3047.94	3328.49	4196.73	3053.48	2750.22	2271.68	3107.68	3029.37	2637.37	4058.94	0
P07305	H1-0	6799.5	6722.51	5876.87	4200.97	6558.17	6180.75	5898.76	3948.86	9289.71	7287	8908.56	8558.16	7966.26	8148.89	5345	6410.85	5126.24	8244.11	6564.51	5402.68	9534.33	5622.95	5621.38	6083.2	6278.44	7982.98	4529.56	8127.54	6042.12	7729.84	3950.55	5254.94	5670.63	4097.94	6361.1	4893.96	6452.99	11032.1	5113.42	6735.2	5494.53	4360.1	6073.23	8364.01	8479.89	7210.4	6471.58	5196.19
P07339	CTSD	2706.03	2205.61	3764.56	7832.19	1670.32	3983.44	1591.15	4334.94	2226.18	1247.56	3170.53	1334.11	1576.14	1117.06	1412.73	1816.54	3288.07	1423.62	6126.5	3156.44	653.385	1909.7	2812.6	3312.28	2979.09	7230.47	2373.25	3051.17	0	2818.07	2394.28	1713.3	6271.7	1465.09	3471.23	2579.69	2879.47	2444.96	1649.58	1399.62	6134.04	3998.04	1644.84	2447.69	2057.51	1824.56	3164.36	3730.51
P07355	ANXA2	6661.16	8972.38	5896.92	8798.02	10923.5	12438.9	4426.53	10711.8	4816.87	6397.72	8219.46	5470.86	5221.21	10008.6	6348.96	12990.9	16224.3	6637.03	9959.74	8533.85	7385.51	6715.01	8631.42	5350.94	5640.44	12564.3	6153.44	7310.6	2732.93	3989.36	9155.61	4415.62	7621.45	13652.2	9246.56	7988.47	6362.96	3910.27	6063.47	6395.3	9842.3	7485.72	5749.11	4959.52	5023.84	5809.72	6082.77	6337.88
P07384	CAPN1	1161.72	0	0	2396.49	0	937.007	0	1257.71	0	688.687	0	0	960.279	0	357.528	1389.41	2353.67	0	611.842	422.318	950.279	0	259.531	1154.41	0	654.891	0	0	0	0	1168.12	804.547	538.911	1062.25	612.735	1280.9	0	0	553.901	346.504	951.167	902.839	2129.39	0	2681.21	0	0	592.686
P07437	TUBB	603.941	839.609	1189.06	453.491	0	503.566	0	362.461	1165.34	1033.42	923.739	1137.26	145.07	1081.07	480.567	925.808	293.944	0	0	258.143	425.037	2062.62	0	431.267	718.098	708.685	1278.05	367.891	1136.99	0	282.44	278.965	672.966	366.482	0	413.398	1136.6	541.233	0	487.154	0	0	923.042	0	580.43	391.377	1149.32	0
P07437;P68371	TUBB;TUBB4B	1776.4	1142.07	982.192	780.157	0	1032.47	591.845	888.507	1321.63	1104.39	701.556	1006.87	571.694	1679.69	1296.29	1283.12	655.213	663.51	921.588	886.965	1435.82	1084.58	343.456	576.557	608.652	641	1392.26	827.448	1063.23	1051.68	328.883	647.133	556.107	603.707	1040.68	1184.29	1066.16	721.818	593.283	1107.28	801.808	779.372	618.601	1248.07	2149.51	899.017	2061.12	517.713
P07437;P68371;Q13509;Q13885	TUBB;TUBB2A;TUBB3;TUBB4B	550.302	536.963	357.647	531.953	705.862	178.631	328.917	559.969	335.258	473.153	648.316	689.034	720.099	638.359	593.579	820.176	812.528	423.737	169.954	806.119	451.42	950.6	1037.76	186.685	169.793	762.656	520.148	492.53	331.914	0	343.774	0	285.137	1306.88	177.026	428.978	618.375	236.984	654.472	603.402	564.83	426.254	0	0	1258.12	516.853	586.373	1147.73
P07437;P68371;Q13509;Q13885;Q9BUF5	TUBB;TUBB2A;TUBB3;TUBB4B;TUBB6	627.327	621.032	855.294	316.501	225.089	417.528	714.146	0	514.738	745.44	52.5689	0	221.461	731.373	346.065	399.595	0	0	168.592	347.401	364.834	444.226	490.419	292.646	206.169	479.394	888.254	0	0	0	0	256.903	28.7444	371.032	0	511.118	437.392	224.896	258.872	458.654	0	130.477	0	0	1692.88	864.087	785.929	0
P07437;P68371;Q13885	TUBB;TUBB2A;TUBB4B	0	0	0	0	0	0	0	0	0	0	0	0	0	0	0	0	0	0	0	0	0	0	0	0	0	0	0	0	0	0	0	0	0	0	0	0	0	0	0	0	0	0	0	0	0	0	0	0
P07437;P68371;Q13885;Q9BUF5	TUBB;TUBB2A;TUBB4B;TUBB6	510.001	267.543	611.817	538.437	394.239	752.217	0	154.138	571.662	0	475.884	0	0	294.444	260.299	619.926	0	0	0	0	0	0	0	0	0	0	0	0	0	0	93.3392	0	0	0	0	0	149.635	0	0	0	0	0	0	0	446.743	508.633	941.353	506.355
P07437;Q13509;Q13885	TUBB;TUBB2A;TUBB3	0	762.609	650.853	526.208	521.777	0	630.904	203.76	1168.43	41.5286	218.235	0	309.669	0	301.318	478.632	0	0	261.505	0	0	0	142.645	0	0	0	356.353	0	0	0	0	0	206.826	103.518	0	272.807	0	0	0	0	0	0	371.611	0	1193.3	890.19	1036.8	855.284
P07476	IVL	0	0	461.493	0	0	0	0	0	0	0	0	0	0	0	0	0	0	655.627	0	0	0	187.62	0	0	0	0	0	0	0	0	0	0	0	0	0	0	0	0	0	0	0	0	0	0	0	0	0	0
P07477	PRSS1	3285.63	3476.56	4026.07	3432.91	2733.06	2918.82	1258.05	2150.24	2630.31	2534.52	3301.86	2955.03	4366.31	2620.59	1906.25	2493.81	2394.43	3377.95	2660.37	4418.52	3671.75	1868.5	3856.94	1200.66	4041.4	4517.65	2772.08	4407.69	4042.79	4597.19	1345.3	3274.22	2877.61	2104.27	3822.15	2311.09	3507.91	3513.55	3125.25	2756.26	3382.5	2393.65	2942.56	4727.12	4457.08	2921.12	5938	4107.61
P07686	HEXB	0	0	0	0	0	0	0	0	0	0	0	0	0	0	0	637.318	331.28	0	0	0	0	0	0	0	0	0	0	0	0	0	0	0	0	0	0	240.024	0	0	0	0	0	0	484.22	0	0	0	0	0
P07737	PFN1	1040.78	353.846	948.505	322.596	694.915	0	496.919	743.435	665.815	705.288	338.956	483.112	197.232	0	0	552.342	0	347.126	422.099	248.371	0	0	477.62	0	0	0	633.414	0	0	471.01	213.647	425.451	0	139.757	0	103.542	161.017	0	415.146	0	225.929	0	418.205	0	2815.47	896.057	1402.05	1038.15
P07814	EPRS1	0	0	0	0	0	0	0	0	0	0	0	0	0	0	0	0	0	0	0	0	0	0	0	0	0	0	0	0	0	0	0	0	0	0	0	0	0	0	0	0	0	0	0	0	0	0	0	0
P07858	CTSB	789.136	797.784	188.53	678.798	0	356.574	708.148	1018.89	571.184	300.59	337.257	0	810.435	807.435	319.647	0	0	358.696	2937.78	374.882	729.917	0	336.048	353.081	0	3320.92	838.645	0	314.666	0	0	0	1257	626.529	897.997	466.939	757.13	0	646.882	1364.09	1147.62	1050.42	927.474	0	998.017	247.146	784.278	0
P07900	HSP90AA1	0	0	0	0	0	0	0	0	0	0	237.241	0	0	0	0	0	0	0	0	0	0	0	0	0	0	0	0	0	277.14	300.764	0	0	392.301	0	0	0	0	0	0	0	0	299.65	329.479	571.808	585.74	92.2161	445.433	49.4055
P07900;P08238	HSP90AA1;HSP90AB1	267.555	410.564	432.38	356.953	244.718	0	323.954	420.773	68.7691	727.221	505.593	324.133	0	758.452	290.163	456.587	166.335	0	202.619	356.543	680.054	612.679	807.634	0	639.565	449.853	493.916	237.477	276.225	0	359.362	159.948	0	180.98	481.441	439.986	323.425	0	0	200.91	472.82	124.349	449.988	0	458.199	274.029	653.031	379.194
P07910	HNRNPC	8537.73	6487.17	10195.9	7778.8	11088.2	6952.11	8207.07	4115.19	9944.68	4742.75	7287.22	7747.38	10760	14332.6	10350.5	6619.24	6040.37	10300.1	5996.69	9070.77	10098.4	7299.54	8184.96	6172.62	8975.35	5436.06	10569.7	7997.86	5828.45	7914.56	3589.66	8351.96	9158.08	6392.01	5368.18	8783.07	5938.25	10046.4	9213.87	9279.49	7902.43	7076.6	6505.93	7657.24	8200.17	9322.2	9990.26	6209.52
P07954	FH	0	0	0	0	0	115.053	107.07	0	265.22	607.494	0	0	0	0	205.253	0	187.187	272.797	205.019	0	763.275	288.032	0	202.47	0	0	304.448	0	0	0	171.728	558.636	0	80.3868	0	0	337.767	0	0	0	0	0	0	0	124.208	182.072	108.207	0
P08195	SLC3A2	620.656	2200.44	1441.98	2022.65	3314.15	1327.27	808.895	332.208	1253.3	2198.83	1540.78	1377.33	1491.64	2138.92	2258.42	0	614.645	1228.09	1208.57	1838.15	1487.47	917.725	1008.59	1080.58	1707.04	687.141	589.169	895.866	2027.2	1420.58	1497.18	2014.35	1452.67	1507.39	746.355	1305.94	1832.28	538.032	1977.32	771.738	1343.92	994.315	0	782.535	1066.93	1313	1891.92	0
P08237	PFKM	0	313.148	0	0	0	0	53.3264	0	0	0	219.467	71.7423	0	0	0	0	0	125.856	0	0	0	0	0	0	0	0	0	0	0	0	0	0	0	0	0	0	0	0	0	0	0	0	0	0	1249.61	376.854	267.515	0
P08238	HSP90AB1	0	0	351.527	112.007	0	133.985	0	237.305	0	255.054	636.955	0	0	683.255	689.821	0	0	0	0	404.411	0	0	0	0	1039	0	0	0	634.242	0	0	0	231.176	191.798	0	167.748	298.558	0	0	498.205	0	0	142.659	0	0	261.877	344.668	0
P08240	SRPRA	0	0	310.305	0	0	0	0	0	0	289.401	0	280.785	0	161.682	0	0	0	0	0	0	0	0	0	0	0	0	0	0	0	0	0	0	0	0	0	56.5684	0	0	0	0	0	0	0	0	0	336.793	0	0
P08246	ELANE	0	0	0	0	0	0	0	0	0	0	0	0	635.902	0	0	0	0	0	0	0	0	0	0	0	0	0	0	0	0	0	0	0	0	0	0	0	0	0	0	0	0	0	0	0	0	0	0	0
P08263	GSTA1	345.453	0	0	0	0	0	0	0	0	0	0	0	201.285	0	0	0	0	0	0	0	0	0	0	0	0	0	0	0	0	0	0	0	0	0	0	0	0	0	0	0	0	0	0	0	1026.36	306.237	284.149	274.274
P08311	CTSG	0	0	0	0	0	0	0	0	0	0	0	0	0	0	0	0	0	0	0	0	0	0	0	0	0	0	0	0	0	0	0	0	0	0	0	0	0	0	0	0	0	308.653	0	0	0	0	0	0
P08493	MGP	0	0	0	0	0	0	1630.59	0	0	0	0	0	0	0	0	0	0	0	0	0	0	0	0	247.096	0	0	0	0	0	0	0	0	0	0	0	0	0	0	0	0	0	0	0	0	0	0	0	0
P08559	PDHA1	0	953.268	0	267.323	0	168.675	327.545	0	0	0	230.759	0	0	0	367.824	0	0	222.925	303.942	0	530.429	453.343	0	887.048	517.991	0	0	0	0	0	161.087	626.783	319.496	332.812	0	288.691	593.809	0	0	0	634.991	359.638	480.606	902.24	448.412	125.222	0	0
P08574	CYC1	0	0	0	1611.12	0	343.167	512.663	0	1052.99	591.422	348.191	245.923	0	429.062	383.469	0	434.652	0	302.847	766.537	0	472.14	228.853	483.668	831.049	639.869	0	725.443	670.152	0	429.424	0	622.631	681.576	683.356	433.471	0	426.622	0	0	0	776.837	0	0	218.028	418.019	0	0
P08582	MELTF	0	0	0	0	0	0	0	0	0	0	0	0	0	0	0	0	0	0	0	0	0	0	0	632.333	0	0	0	0	0	0	0	0	0	0	0	0	0	0	206.836	0	0	280.496	670.302	0	0	0	0	0
P08670	VIM	110486	89604	113037	68661.8	135220	90322	134945	31873.2	141843	68148.4	109410	114478	123260	80897.3	80478.8	89417.9	65847.3	171259	157555	90925	125990	149903	61610.2	146569	125127	71652.6	101918	116607	62944.1	82447.4	69218.8	116695	98930.8	145847	97714.8	126596	78270.2	126394	111708	106952	63718.9	74344.6	78776.4	94678.2	74365	113215	106447	10567.7
P08670;P17661	DES;VIM	5747.03	1982.45	4488.97	2952.57	6518.88	3983.35	8154.44	1585.5	7902.8	2947.98	6109.38	8152.43	8021.21	6601.06	6102.3	3109.03	3468.12	9958.69	7323.57	7528.52	8386.61	12499.3	4069.44	10908.4	8418.21	4226.4	7758.32	6087.52	4893.76	3886.21	7555.9	10064.1	7637.79	10389.9	7026.1	6977.8	4280.11	7151.19	5586.77	5734.54	6463.79	6007.35	4342.56	6515.88	5273.48	6320.52	5578.29	0
P08708	RPS17	0	0	0	0	0	0	0	0	0	0	0	0	0	0	0	0	0	0	0	0	0	0	0	0	0	0	0	0	0	0	0	0	0	0	0	0	0	0	229.439	0	0	0	0	0	0	0	0	0
P08727	KRT19	0	0	0	0	0	0	0	0	0	0	0	0	0	0	0	0	0	0	0	0	0	0	0	0	0	0	0	0	0	0	0	0	0	0	0	0	0	0	0	0	0	0	0	0	0	0	0	0
P08727;P13646	KRT13;KRT19	0	0	0	0	0	0	0	0	0	0	0	0	0	0	0	0	0	0	0	0	0	0	0	0	0	0	0	0	0	0	0	0	0	0	0	0	0	0	0	0	0	0	0	0	0	0	0	0
P08727;Q04695	KRT17;KRT19	514.341	326.656	627.184	496.463	476.025	256.577	187.018	663.197	186.646	310.165	308.241	740.924	674.123	0	486.502	595.196	242.45	171.164	916.318	541.258	0	341.12	300.524	543.44	0	972.994	311.808	315.774	0	0	508.21	342.245	1576.52	200.946	261.358	3999.93	416.194	120.304	160.2	356.6	627.772	313.207	446.831	0	489.964	516.731	0	606.973
P08754	GNAI3	0	0	0	0	0	0	304.544	0	0	0	0	0	0	257.006	0	187.698	0	301.419	0	242.332	0	169.225	0	0	0	0	188.566	0	291.247	222.133	0	0	424.424	441.771	0	257.577	0	0	0	0	323.493	0	0	0	0	113.979	0	0
P08758	ANXA5	1333.48	1466.61	907.411	516.633	653.345	671.584	0	0	0	0	0	0	0	1223.39	574.947	0	0	527.755	712.973	706.526	829.897	569.431	0	0	0	744.652	0	0	0	0	0	0	0	494.523	1266.61	189.264	467.764	0	0	412.897	878.036	139.131	0	0	0	370.692	0	0
P08779	KRT16	4328.56	2517.75	2903.2	1614.09	4755.55	2374.65	1116.51	2451.04	1853.62	1744.38	1636.58	1247.71	4729.22	1062.84	1134.02	18225.3	767.874	2452.14	0	4773.97	611.993	2157.36	4151.34	1056.9	1116.93	1902.45	2571.19	1395.31	3750.33	3417.75	5739.3	2436.79	1149.5	2677.25	2312.3	1714.5	3576.15	1679.94	793.405	1731.15	1828.22	1480.95	1030.31	1992.38	847.282	1303.96	1279.09	1601.11
P08842	STS	0	0	0	0	0	0	0	212.952	0	0	0	0	0	0	131.433	0	549.449	0	0	0	0	0	0	0	0	0	0	0	0	0	0	0	0	624.318	0	0	0	0	0	0	0	0	418.204	0	0	0	0	0
P08865	RPSA	0	0	123.632	249.345	0	571.744	371.298	0	0	275.482	0	328.337	0	531.065	307.381	0	141.779	291.186	0	0	0	0	311.737	0	0	0	0	435.293	0	0	0	0	0	0	0	131.285	0	299.178	0	0	368.371	138.45	0	0	0	203.147	490.355	0
P09211	GSTP1	0	1391.65	208.292	0	0	0	394.888	95.7344	0	0	0	619.582	39.1331	0	61.2593	0	58.8013	0	68.8467	0	0	0	113.174	0	0	32.2724	51.9676	0	0	0	68.8313	49.2398	64.8974	0	87.4075	64.1408	0	0	78.9197	76.0632	0	0	0	0	2919.69	206.158	2373.39	1026.24
P09237	MMP7	0	0	0	0	0	0	0	0	0	0	0	0	0	0	0	0	0	0	0	0	0	0	0	0	0	0	0	0	0	0	0	0	0	0	0	0	0	0	0	0	0	0	0	0	0	0	0	0
P09382	LGALS1	0	0	0	0	0	0	57.8417	0	0	0	267.134	0	0	0	199.821	383.819	0	0	0	0	0	145.947	0	0	0	0	0	0	0	0	0	0	0	171.5	0	0	0	0	0	0	0	60.7693	0	0	565.141	131.777	0	0
P09429	HMGB1	0	0	0	0	0	0	0	0	0	0	0	0	0	0	0	0	0	159.299	0	0	0	0	0	0	0	104.556	0	0	0	0	0	0	0	0	0	0	0	0	0	0	0	0	0	0	0	0	0	0
P09429;P23497	HMGB1;SP100	0	0	0	201.331	0	0	0	0	0	0	0	0	0	0	0	0	0	0	0	0	0	0	0	0	0	0	0	0	0	0	0	0	0	0	0	0	0	0	0	0	0	0	0	0	0	358.52	0	0
P09525	ANXA4	218.698	202.719	103.188	302.775	0	587.022	0	0	0	201.938	0	0	0	0	0	439.718	239.334	0	161.224	406.347	0	0	0	0	0	288.304	0	0	0	0	160.339	0	285.755	0	0	266.663	0	0	0	0	0	0	0	0	0	0	0	0
P09543	CNP	0	223.799	0	491.145	0	0	0	0	0	0	0	0	0	0	0	0	247.007	0	0	0	0	0	0	0	0	0	0	0	0	0	0	0	0	0	0	0	0	0	0	0	0	0	0	0	0	0	0	0
P09601	HMOX1	0	0	0	0	0	0	0	1276.88	0	0	0	0	0	0	0	0	431.063	0	220.987	148.991	0	0	0	0	0	0	0	0	0	0	0	0	0	0	0	0	0	0	0	0	0	0	0	0	1594.65	0	0	0
P09622	DLD	0	0	376.525	0	0	0	26.8868	0	0	0	0	0	0	0	0	0	166.356	0	0	507.007	0	0	0	90.0789	0	0	0	0	310.428	0	340.196	0	0	0	0	41.4765	161.553	0	94.1245	0	0	0	0	0	0	111.551	0	0
P09651	HNRNPA1	4098.39	2716.72	5126.44	4306.66	4655.71	2723.31	5482.17	2258.37	5807.76	2833.62	5375.92	6666.32	6023.4	8331.82	5215.04	3959.15	3095.18	4653.73	3752.09	5463.84	2557.19	5017.88	4466.51	4077.42	4617.55	3584.51	4585.72	5949.88	4892.91	3196.29	2526.21	6401.48	3854.34	4645.67	2675.89	4507.8	2758.78	6530.38	5481.07	6926.19	1990.04	4387.15	4445.42	5318.35	6457.01	5371.94	5577.91	7579.4
P09668	CTSH	0	0	0	0	0	0	0	0	0	0	0	0	0	0	0	0	307.236	0	134.97	0	0	0	0	0	0	233.671	236.187	0	0	0	0	0	395.712	0	0	0	0	0	0	0	0	426.106	0	0	0	0	0	0
P09669	COX6C	917.356	973.547	481.325	515.671	850.478	327.049	0	318.171	1014.11	903.981	668.16	855.895	942.782	633.073	435.924	546.118	728.892	1107.07	1030.66	311.483	1076.88	789.501	317.856	809.91	764.917	0	0	536.264	1192.59	1076.81	362.075	435.715	857.909	713.676	699.265	642.377	590.669	1099.37	1744.14	756.703	929.398	1277.72	0	896.516	856.784	849.241	518.146	0
P09874	PARP1	441.616	779.29	742.545	655.346	462.413	327.319	442.229	457.636	734.776	880.318	507.402	1066.48	1177.84	1248.32	521.546	629.938	509.676	496.511	570.183	952.95	1097.2	969.901	708.779	775.027	958.983	417.217	0	1130.53	302.112	612.335	0	435.273	869.242	808.801	474.217	171.171	987.55	658.63	439.101	807.547	675.576	467.766	979.15	868.783	517.831	681.015	540.094	0
P09960	LTA4H	307.07	0	0	144.135	0	0	175.752	0	0	0	0	0	0	0	0	0	0	0	0	0	0	0	0	0	0	0	0	0	0	0	0	0	0	0	0	0	0	0	0	0	0	0	0	0	477.125	312.348	0	0
P0C0L4;P0C0L5	C4A;C4B	0	0	0	0	0	0	0	0	0	0	162.751	0	0	0	0	0	0	0	0	0	0	10.9334	0	0	0	0	0	0	0	0	0	0	0	0	0	0	0	0	0	183.98	0	0	0	0	0	0	0	0
P0C0S5;Q71UI9	H2AZ1;H2AZ2	6607.63	5087.52	2659.1	5087.56	6018.06	3631.27	5300.09	2744.52	5748.85	5094.54	5699.87	7864.31	6444.46	8326.5	5121.24	3173.04	4481.55	6501.55	3667.45	5317.66	5805.2	9028.8	5210.41	4904.33	7682.63	6386.88	5218.66	5436.06	5766.29	5094.17	4544.11	8112.97	5471.09	4685.2	3529.84	6593.61	4823.35	5940.3	2693.88	2511.78	4895.95	5289.19	6406.54	6240.62	5161.23	7198.1	1426.57	0
P0C0S8;P20671;Q16777;Q6FI13;Q96KK5;Q99878;Q9BTM1	H2AC11;H2AC12;H2AC14;H2AC18;H2AC20;H2AC7;H2AJ	925.814	275.079	721.853	0	1209.13	0	947.105	0	1401.47	412.687	479.623	1218.38	396.612	1212.62	457.208	1204.52	774.102	2536.25	628.453	1546.95	1507.61	1652.02	1540.01	849.978	1566.72	1292.22	1352.9	725.114	642.949	462.976	790.013	1270.17	538.17	1114.34	0	1555.63	325.659	1193.6	562.058	455.404	554.43	900.468	1270.89	629.369	651.969	2331.06	1266.89	0
P0C7P4;P47985	UQCRFS1;UQCRFS1P1	1629.13	977.513	1106.7	1342.77	1412.66	466.615	1902.05	858.632	1438.48	1710.08	857.824	1247.93	1836.47	1563.48	1102.68	488.567	746.531	1305.72	1846.19	1120.81	1422.93	1383.64	1471.4	1426.85	1712.02	1962.12	0	2506.7	2439.25	1876.83	815.031	1657.99	1047.17	858.035	0	1555.48	1880.82	1880.35	4000	1991.85	1414.91	1503.4	0	1259.92	1260.91	1885.29	1360.57	0
P0C869	PLA2G4B	0	0	0	0	0	0	0	0	0	0	0	0	0	0	0	0	0	0	0	0	0	0	0	0	0	0	0	0	0	0	0	0	0	0	0	0	0	0	0	0	0	0	0	0	0	0	0	0
P0DMV8;P0DMV9	HSPA1A;HSPA1B	0	358.498	0	0	0	0	338.261	0	309.371	0	647.449	0	0	337.605	0	0	272.716	0	0	0	152.085	416.792	0	0	0	527.628	360.327	0	541.373	237.025	418.084	520.376	495.883	539.627	790.862	420.087	0	0	0	396.535	425.179	473.961	0	0	769.332	479.901	0	0
P0DOX2		0	0	0	0	0	0	0	0	0	0	0	0	0	0	0	0	0	0	0	0	0	0	0	0	0	0	0	0	0	0	0	0	118.215	0	0	0	0	0	0	0	0	0	0	0	0	0	0	0
P0DOX7		0	0	0	0	0	0	138.198	332.089	0	449.027	0	0	0	336.837	0	0	0	0	0	0	0	0	0	231.812	0	457.129	0	0	0	0	0	0	0	166.15	0	0	0	0	0	0	0	81.9438	0	0	1093.53	337.471	503.152	874.758
P0DP23;P0DP24;P0DP25	CALM1;CALM2;CALM3	742.617	543.153	318.73	459.18	0	0	11.7462	657.499	0	0	0	0	248.357	0	546.776	0	331.645	344.417	703.472	489.992	313.009	0	364.589	478.069	0	1164.9	294.205	0	752.693	0	408.771	265.424	878.787	424.076	0	0	0	0	0	561.398	793.855	608.648	0	1348.53	492.859	317.693	980.545	861.184
P0DP57	SLURP2	0	0	0	0	0	0	0	0	0	0	0	0	0	0	0	0	225.084	0	0	0	0	0	0	0	0	182.597	0	0	0	0	0	0	0	0	0	0	0	0	0	0	0	0	0	0	0	0	0	0
P0DTE7;P0DTE8;P0DUB6	AMY1A;AMY1B;AMY1C	0	0	0	0	0	0	0	2284.11	0	0	0	0	0	0	0	0	0	0	0	0	0	0	0	0	0	0	269.147	0	0	0	0	0	0	0	0	0	0	0	0	0	0	0	0	0	0	0	0	1381.18
P10155	RO60	0	0	0	281.266	0	0	0	285.562	0	0	0	0	0	0	0	0	527.548	0	0	0	0	0	0	0	0	0	0	0	0	0	128.998	0	311.618	0	0	0	0	0	0	0	0	35.7727	0	0	0	0	0	0
P10253	GAA	492.979	334.887	0	0	0	254.247	0	300.178	0	0	0	353.639	0	0	0	233.05	1021.91	91.5233	440.845	0	0	0	0	621.227	306.638	0	0	430.823	0	0	240.737	181.985	0	298.442	0	37.4557	0	0	0	273.069	0	376.442	271.231	0	273.729	0	0	0
P10301	RRAS	0	0	0	0	0	0	0	0	0	0	0	0	0	0	0	0	0	0	0	0	0	0	0	0	0	0	0	0	0	0	0	0	0	0	0	0	0	0	0	0	0	0	0	0	0	0	0	0
P10321	HLA-C	391.396	756.127	351.943	463.289	548.659	0	640.023	259.796	0	421.541	430.911	565.803	356.267	955.625	546.021	284.121	552.673	596.177	0	814.813	838.578	940.667	1296.87	462.315	727.044	448.89	365.237	0	587.942	430.287	370.092	540.087	356.865	1038.14	416.822	332.005	872.273	545.566	316.786	572.952	510.485	626.118	0	593.679	0	180.077	0	0
P10412	H1-4	0	0	0	0	0	0	0	0	0	0	352.627	232.545	106.002	0	0	130.696	0	0	0	0	0	272.24	0	252.191	0	602.695	0	0	325.65	0	0	0	0	0	0	106.75	0	0	0	0	0	0	0	0	600.602	590.065	0	0
P10412;P16401;P16403;Q02539	H1-1;H1-2;H1-4;H1-5	2442.42	3007.23	3294.85	2269.05	2763.53	1734.55	4074.99	1895.52	4194.57	1982.9	3160.71	1708.47	2812.6	4719.77	3868.27	2082.74	1902.74	1483.48	1841.38	1404.56	3252.36	2611	2448.22	2824.1	4225.49	1812.76	2071.47	5610.62	3275.36	3886.43	1380.05	2046.57	3970.48	1841.11	4101.64	3201.25	3885.81	2844.75	3357.77	3968.32	3354.18	3376.74	3521.43	2256.29	1911.42	1868.59	1661.14	0
P10412;P16403	H1-2;H1-4	21504.4	13784.4	15209.5	16742	23007.7	13651.3	23796.9	11791.4	22355.6	20562.3	18836.7	26594.1	20534.7	31677.4	19420.4	14640.6	17900.9	17802.6	20079.2	16019.9	35576.2	28235.9	23501.4	23035.4	26707.7	23984.3	17715.9	21763.8	23785.2	28262.8	14536.5	22296.4	32720.8	13204	24606.1	19217.2	18972.8	27730.4	25559.9	23690.6	20317.6	22357.4	22386.1	26827	20935.9	17444.6	26626.2	1147.87
P10412;P16403;Q02539	H1-1;H1-2;H1-4	10265.7	6911.48	5871.41	3449.47	5764.03	4978.35	6459.69	4534.05	6042.71	8299.08	10510.4	10123.2	7486.52	10627.9	9045.59	5447.28	4486.28	5757.07	7154.03	6911.22	13115.7	6331.83	5273.05	9814.04	8879.16	10124.6	8404.29	7635.87	6263.79	8522.36	2974.35	6613.74	3036.78	5029.93	7777.09	5194.4	3848.33	3739.79	7318.56	3349.8	3583.22	7622.17	6803.47	9375.46	8368.57	7652.44	7018.27	562.673
P10515	DLAT	0	0	370.914	277.047	0	0	217.909	0	365.175	0	101.799	0	78.6695	192.252	0	0	254.327	252.713	150.905	209.952	0	0	0	0	0	237.424	0	0	0	0	138.763	0	152.469	0	0	0	0	0	0	500.726	0	494.893	556.166	0	189.175	131.018	0	0
P10599	TXN	0	0	0	1467.93	0	0	0	835.031	0	0	0	0	0	0	451.44	712.134	2336.51	561.047	0	0	0	0	945.047	789.066	0	350.916	0	609.754	0	0	425.725	659.658	0	540.19	570.817	0	0	0	0	0	0	521.248	1408.54	0	0	0	0	0
P10606	COX5B	731.21	619.038	665.585	728.109	662.345	572.703	704.559	616.258	0	0	679.711	1133.68	0	0	336.312	489.342	332.096	521.617	1091.89	669.004	1393.82	834.212	908.161	0	1204.14	533.056	1245.78	1087.26	518.304	633.564	484.82	830.43	0	721.75	0	345.731	814.077	897.092	0	721.154	298.322	605.431	443.889	310.433	393.058	861.087	135.571	0
P10619	CTSA	0	0	0	193.81	293.229	0	0	625.627	0	0	0	0	0	0	0	203.385	609.845	0	279.019	0	0	0	0	0	0	322.435	0	0	0	0	447.235	0	0	63.1666	0	0	0	0	0	0	0	0	0	0	0	0	0	0
P10768	ESD	0	0	0	0	0	0	0	0	0	0	0	0	0	0	0	0	43.3868	0	0	0	0	0	0	0	0	0	0	0	0	0	0	0	0	0	0	0	0	0	0	0	0	0	0	0	0	0	0	0
P10809	HSPD1	18889.5	23323	24367.1	18218.8	19859.1	22010	35721.7	9989.51	29722.1	27415.7	30686.6	22428.5	21929.4	22345	22812.7	9195.51	17712.6	30705.6	25202.2	20589.8	24032.4	23478.2	14657.7	21854.2	23349.4	14063.3	24594.3	20367.8	22537.6	14470.4	15058.5	16632.7	27720.8	21048.7	16571.7	27704.2	29603.8	17158.3	20164.9	33645.6	27784.8	34227.5	24560.6	22250.1	28198.7	39273.6	17870	7846.1
P10909	CLU	133.364	92.0032	0	0	0	0	0	365.895	0	0	0	0	597.924	0	0	872.236	381.455	0	188.909	0	0	0	0	195.458	0	0	91.1067	0	107.285	0	0	0	283.002	0	0	355.648	0	0	231.432	0	390.079	0	0	516.242	0	0	0	0
P11021	HSPA5	11839.3	11772.6	12964.9	11116	15116.9	17591.1	18181.3	9388.5	9917.96	10831.1	10292.4	12155.5	7116.62	9341.07	12271.1	9836.84	12194.9	10147.5	12021.7	6725.56	10908.2	14581.2	9133.08	12345.3	7708.72	10259.9	11910.4	8507.38	10003.2	8784.07	12772.2	11948.9	11918.2	17021.7	8190.37	8389.78	15380.4	10066.4	16798.2	17334.3	14903.5	6248.92	10194.9	12768	12924.9	13202.2	15713.1	3363.3
P11021;P11142;P54652	HSPA2;HSPA5;HSPA8	1082.11	1105.62	652.843	603.423	1024.65	0	1392.68	441.05	1111.08	750.032	1118.02	1009.86	818.201	589.373	1250.26	0	0	1037.96	0	385.702	375.319	721.805	439.126	1533.5	683.033	0	1840.37	0	556.972	238.065	718.117	0	1040.6	1076.13	301.592	492.368	0	576.926	0	814.197	847.375	430.133	0	0	1129.81	812.855	923.848	819.463
P11142	HSPA8	1291.72	1441.12	1957.13	1563.34	1536.54	1251.72	1529.67	538.349	1051.06	989.817	1159.42	1394.41	1451.87	1797.87	1002.41	1505.94	971.68	848.774	248.47	382.531	1960.61	935.576	609.367	1159.26	868.88	1011.04	1132.04	960.467	1103.49	1203.96	775.377	1051.1	981.093	554.895	740	811.036	1545.96	1768.26	1212.08	1720.43	1180.2	1650.68	750.544	1201.94	1222.42	1868.25	824.089	1341.04
P11142;P17066;P54652	HSPA2;HSPA6;HSPA8	748.664	1203.75	972.686	954.497	980.461	1775.44	758.847	1981.2	1044.06	384.016	1193.82	1397.04	946.586	919.599	1114.58	2142.46	809.677	867.095	1001.09	865.754	1898.94	1102.77	857.182	885.901	1096.24	1421.66	1849.83	453.795	1034.49	958.347	1952.13	815.746	924.322	1177.36	272.5	770.396	2003.76	1667.35	1084.01	1148.78	1418.71	1687.51	924.885	1912.07	785.051	1000.21	909.708	2907.03
P11142;P54652	HSPA2;HSPA8	2084.78	460.863	880.4	685.778	1109.26	252.602	464.073	490.973	567.045	867.915	697.301	552.386	1285.16	1309.34	646.213	666.31	468.054	752.557	466.109	991.141	842.222	910.978	0	930.958	529.711	755.481	770.611	1160.75	1113.93	1200.4	0	362.076	0	455.08	0	660.112	854.812	697.146	526.379	634.566	430.083	569.332	0	1340.38	1120.61	777.319	586.27	0
P11166	SLC2A1	0	175.608	0	725.248	273.414	0	583.584	0	408.897	0	342.764	468.798	540.727	654.586	502.195	0	318.59	781.312	379.601	89.6276	523.419	178.213	364.229	734.493	643.718	0	669.195	0	295.032	764.723	386.351	154.252	0	993.422	1450.93	0	862.116	0	828.153	903.993	496.001	322.31	0	278.873	382.29	437.286	0	0
P11177	PDHB	0	0	0	0	0	0	247.103	0	0	0	0	0	0	0	0	0	0	0	0	111.744	0	266.773	0	174.071	0	0	0	0	0	0	0	0	0	172.24	0	0	0	0	0	0	0	0	0	0	96.8075	189.445	386.719	0
P11215	ITGAM	0	0	0	0	0	0	0	0	0	0	0	0	159.598	0	0	0	0	0	0	0	0	0	0	0	0	0	0	0	0	0	0	0	0	0	0	0	0	0	0	0	0	0	0	0	0	0	0	0
P11217	PYGM	0	0	315.52	0	0	0	0	0	0	0	0	0	0	0	0	0	0	0	0	0	0	0	0	0	0	0	0	0	0	0	0	0	0	0	0	0	0	0	0	0	0	0	0	0	735.595	223.149	323.833	0
P11233;P11234	RALA;RALB	0	265.254	0	0	397.594	0	176.503	0	0	0	0	0	0	0	0	0	0	0	0	0	0	0	0	0	0	0	0	0	0	0	0	0	0	0	0	0	0	0	0	0	0	0	0	0	0	0	0	0
P11234	RALB	0	0	0	0	0	0	0	0	0	0	0	0	0	0	0	0	0	0	0	0	0	0	0	0	0	0	0	0	0	0	0	0	0	0	0	0	0	0	0	0	0	0	0	0	0	0	0	0
P11279	LAMP1	307.48	0	0	0	0	0	167.878	431.709	0	0	0	0	0	0	0	778.658	707.079	0	0	0	0	0	0	0	0	0	105.744	0	0	0	250.029	0	393.58	0	0	0	0	0	0	231.703	0	403.333	0	0	522.744	0	0	422.905
P11310	ACADM	0	0	221.451	0	0	145.436	221.149	0	0	0	161.832	632.636	0	0	275.328	0	0	328.627	295.641	157.33	449.853	466.072	511.542	290.957	410.22	0	0	1356.93	163.264	405.47	0	0	0	256.334	207.905	0	246.422	0	357.966	0	0	266.506	0	368.784	0	215.982	0	0
P11387	TOP1	0	0	0	0	0	0	0	0	0	0	0	0	0	188.63	86.8381	0	0	0	0	0	0	0	0	0	0	0	0	0	0	0	0	0	0	0	0	0	0	0	0	0	0	0	0	0	0	0	0	0
P11388	TOP2A	738.153	0	0	1030.87	364.855	139.831	656.451	495.693	923.085	652.858	712.511	936.98	380.095	248.586	1187.79	0	515.971	603.382	1067.12	0	1479.15	523.131	1130.35	792.871	854.372	893.921	1308.27	1185.41	0	885.546	462.825	1084.45	674.285	460.182	858.438	688.737	742.036	761.062	778.699	1035.04	973.92	871.69	752.075	193.762	1032.36	854.551	565.882	0
P11388;Q02880	TOP2A;TOP2B	610.904	0	0	243.077	249.957	0	131.058	0	175.757	999.296	0	0	314.603	496.218	496.234	0	134.803	386.667	310.701	234.93	0	162.776	445.228	309.707	305.125	515.432	240.461	678.701	399.403	292.141	243.555	359.622	263.631	0	387.972	205.194	0	0	242.695	0	0	0	0	0	462.653	313.061	191.748	0
P11413	G6PD	0	0	0	242.377	0	0	0	0	0	0	0	0	0	0	0	267.298	212.686	0	0	200.175	0	0	0	0	0	0	0	0	0	0	0	0	0	127.128	0	0	0	0	0	0	0	0	0	0	0	0	0	0
P11586	MTHFD1	0	0	0	277.975	0	0	0	0	0	0	0	0	0	0	0	0	0	0	0	0	0	0	0	0	0	0	0	0	0	0	0	0	0	0	0	0	0	0	0	0	0	0	0	0	417.853	103.211	0	0
P11940	PABPC1	119.218	0	266.227	574.103	0	0	0	0	0	0	0	0	0	0	0	0	146.249	0	0	0	0	388.986	0	30.8458	0	278.751	273.895	0	193.984	90.1393	0	0	71.7514	991.312	0	0	0	744.951	0	231.065	464.065	0	0	415.686	291.074	14.0155	0	0
P12004	PCNA	0	0	0	0	0	0	0	0	0	0	0	0	0	0	0	0	0	0	0	0	0	224.134	0	0	0	0	0	0	0	0	0	0	0	0	0	0	0	0	0	0	0	0	189.734	0	0	0	0	0
P12035	KRT3	0	4094.4	0	1939.56	1983.64	0	1234.42	20050.3	1884.08	2322.45	915.557	1028.73	1801.27	525.258	2294.45	36713.1	18134.1	670.394	104.4	2255.94	1104.96	386.991	2510.38	2564.16	0	625.799	0	1917.85	0	1424.22	1112.64	1255.79	0	2049.83	576.348	0	1615.5	0	3370.51	0	907.71	865.401	9567.79	1063.7	0	0	1269.42	0
P12035;P19013	KRT3;KRT4	0	0	185.394	0	0	0	0	0	0	0	0	0	0	0	0	0	0	0	0	0	0	60.1333	0	0	0	0	0	0	0	0	0	0	0	0	0	0	0	0	0	0	0	0	0	0	0	0	0	0
P12035;P19013;Q3SY84;Q86Y46;Q8N1N4	KRT3;KRT4;KRT71;KRT73;KRT78	0	0	0	62.9158	0	340.734	0	475.112	0	0	0	0	0	0	0	208.407	356.66	0	0	95.4478	0	0	0	129.916	171.575	0	0	0	0	0	430.663	0	0	0	0	0	0	0	0	0	0	0	244.746	0	0	0	0	0
P12035;P35908;Q01546	KRT2;KRT3;KRT76	0	0	0	0	0	0	0	0	0	0	0	0	0	0	0	0	0	0	214.053	0	0	0	0	0	0	0	0	0	0	0	0	0	0	0	0	0	0	0	0	0	0	0	0	0	0	0	0	0
P12035;P35908;Q01546;Q3SY84;Q86Y46	KRT2;KRT3;KRT71;KRT73;KRT76	0	3612.85	991.396	4685.51	3922.57	1359.86	178.755	36638.5	5094.48	2856.37	1662.03	450.244	2223.65	465.958	12925.3	20815.9	0	1760.97	1315.95	3363.94	971.133	540.106	1979.02	5714.61	1861.02	1548.87	2609.45	1213.39	0	5098.64	28141.3	1015.89	767.153	12472.6	8645.39	545.61	4925.42	218.197	3675.09	1813.66	1397.26	447.957	31044.6	3038.64	0	146.667	1171.25	0
P12035;P35908;Q01546;Q5XKE5	KRT2;KRT3;KRT76;KRT79	0	375.515	0	589.365	11.2532	73.1568	169.924	2804.25	192.818	0	0	0	0	0	353.431	1443.44	777.81	0	0	0	0	0	0	783.992	0	419.478	0	0	0	126.829	1309.19	0	0	1445.04	4218.53	203.593	0	0	0	0	434.085	0	2768.46	338.47	0	1626.17	0	0
P12081	HARS1	103.91	0	0	0	0	0	117.766	0	0	0	0	0	0	0	0	0	305.131	0	333.03	0	0	0	0	0	0	0	0	0	169.155	0	0	0	0	0	0	0	0	0	0	0	433.945	0	0	0	0	326.521	0	0
P12081;P49590	HARS1;HARS2	0	0	0	168.157	0	154.972	0	461.396	0	0	0	0	65.5065	148.208	0	543.978	619.147	0	0	231.635	0	0	0	0	0	0	0	0	0	0	104.55	0	0	0	0	0	0	0	0	0	0	0	264.954	0	0	0	0	0
P12109	COL6A1	0	0	0	186.139	0	0	0	0	0	0	0	237.44	0	0	0	0	0	0	0	0	0	0	0	0	0	0	0	161.279	0	0	67.775	0	0	228.843	0	0	0	0	0	0	0	0	0	0	686.909	132.069	0	0
P12110	COL6A2	495.802	0	0	576.093	0	0	55.017	0	0	0	0	0	0	0	0	0	0	0	0	0	0	0	0	0	0	215.989	0	0	0	0	149.06	278.946	0	293.115	0	0	0	544.105	0	0	0	0	0	0	574.824	202.304	223.732	0
P12111	COL6A3	201.13	0	596.944	384.361	217.861	416.681	0	556.421	236.276	0	0	223.885	0	0	0	0	189.686	93.6369	197.183	0	0	0	0	0	0	0	0	0	0	0	53.3137	0	44.3199	0	0	0	0	0	0	0	0	0	0	0	1574.6	774.079	555.824	517.714
P12235;P12236	SLC25A4;SLC25A6	0	0	0	231.074	0	0	163.734	83.267	377.61	185.58	0	0	0	322.241	368.278	161.604	0	580.95	0	0	0	392.506	0	140.106	0	360.084	0	0	0	201.165	0	131.355	0	358.397	0	357.659	220.259	0	0	144.23	0	342.343	0	0	223.249	167.038	158.015	0
P12236	SLC25A6	600.32	124.031	0	159.006	278.861	272.998	101.395	0	331.218	212.832	488.253	531.883	328.724	387.362	518.935	0	291.874	221.506	480.829	552.899	471.208	716.133	239.588	203.791	961.82	0	361.533	334.781	381.316	0	0	0	200.494	476.703	326.301	392.329	240.528	234.709	234.869	0	391.582	269.503	0	227.06	756.68	611.794	921.75	0
P12268	IMPDH2	0	0	0	591.971	0	496.224	137.518	546.68	0	0	0	0	338.208	0	0	230.43	303.163	0	0	0	0	77.9163	0	340.734	0	0	0	0	0	272.448	673.51	0	0	0	0	0	0	0	452.497	0	0	356.413	0	0	0	161.547	0	0
P12273	PIP	6964.36	2818.36	2774.8	1089.26	2250.51	2235.64	1222.18	5079.31	1097.13	1649.99	1186.09	1379.93	7715.36	992.293	2066.75	567.963	1339.02	1166.6	2182	2273.25	1059.18	839.744	1880.98	2824.72	1347.74	2676.46	1693.35	1074.57	969.294	2577.81	1067.24	1680.64	1127.56	1088.9	1716.07	1639.1	2167.54	2096.67	1712.37	1281.29	832.228	2925.79	1144.85	1697.25	1370.6	942.138	959.096	2236.54
P12429	ANXA3	0	0	0	0	0	0	0	0	0	0	0	0	0	0	0	0	0	0	0	0	0	0	0	0	0	0	0	0	0	0	0	0	0	0	0	0	0	0	0	0	0	0	0	0	0	0	0	0
P12532	CKMT1A	0	0	0	0	0	0	191.501	0	0	0	0	0	0	0	0	0	483.131	0	0	0	0	0	0	0	0	0	0	0	0	0	0	0	0	0	0	0	0	0	0	0	0	0	0	0	0	0	0	0
P12814	ACTN1	0	0	0	210.151	0	0	0	0	0	293.733	0	0	0	0	425.628	0	113.216	0	0	0	0	0	0	424.94	0	0	0	0	0	0	0	0	0	0	0	241.376	0	0	0	170.252	0	0	0	0	322.625	171.058	632.937	0
P12830	CDH1	0	0	0	0	0	0	0	0	0	0	0	0	0	0	0	0	0	0	0	0	0	0	0	0	0	0	0	0	0	0	0	0	0	0	0	0	0	0	0	0	0	0	0	0	0	0	0	0
P12956	XRCC6	514.51	0	825.722	327.904	267.815	0	134.017	0	0	395.861	314.056	0	0	297.676	0	174.814	0	0	244.911	0	0	272.523	412.67	140.46	0	0	0	0	283.815	377.073	0	0	272.074	0	0	0	0	628.794	0	0	0	0	0	0	1069.21	442.058	422.448	472.564
P13010	XRCC5	427.522	0	0	0	0	174.83	242.536	0	0	215.403	0	0	58.3889	0	0	0	205.673	280.186	0	142.359	0	0	396.34	0	222.109	0	0	197.952	0	442.163	0	505.637	0	0	0	0	0	431.455	0	319.953	0	161.399	491.607	0	343.023	350.345	0	0
P13073	COX4I1	0	478.907	1567	128.659	695.04	0	235.065	383.507	533.436	550.162	622.326	235.261	742.521	206.423	312.471	343.806	191.881	586.425	801.623	0	1606.43	870.323	0	522.975	747.622	1083.23	382.485	416.414	563.112	586.772	437.291	0	811.064	520.426	0	483.713	623.8	652.304	0	572.305	0	624.831	321.262	0	876.61	622.788	338.132	0
P13489	RNH1	0	0	0	662.6	0	0	0	0	0	0	0	0	0	0	0	0	0	0	0	0	0	0	0	0	0	0	0	0	0	0	0	0	0	0	0	0	0	0	0	0	0	0	0	0	0	0	0	0
P13639	EEF2	1802.19	712.057	1148.44	920.154	906.915	393.575	527.038	1733.28	687.012	634.338	0	1521.63	464.568	357.244	501.085	0	457.457	250.778	255.202	412.888	241.017	1073.47	0	308.686	1102.11	856.629	1553.82	341.673	0	752.879	947.936	528.431	314.899	882.027	0	414.285	2958.91	507.274	570.731	311.962	1210.41	838.587	0	369.359	2725.46	1008.55	786.428	1014.57
P13639;Q15029	EEF2;EFTUD2	0	0	540.402	636.021	491.274	2336.9	326.717	454.539	0	0	0	248.624	0	778.093	260.513	0	0	0	0	0	0	642.878	0	324.366	72.6373	813.38	250.689	0	613.723	0	582.296	0	330.288	0	0	0	0	0	0	0	0	169.35	398.554	0	561.087	377.532	0	0
P13645	KRT10	96748.6	279488	56693.7	380567	120475	127036	57732.5	683080	194912	312827	86642	73607.8	143148	53612.7	445450	910860	1084964	91758.3	69394.6	161003	59678.1	39722.7	156874	446131	90930.4	130949	94536.9	84922.7	41165.1	197156	393787	110562	74566	394588	542729	111026	124881	54092.8	174943	94608.1	124784	94242	653366	96759.2	56469.1	77876.2	86334.4	58879.5
P13645;P13646	KRT10;KRT13	7357.89	24695.8	5006.9	37906.8	9873.79	10281.6	7032.16	58598.6	26558.5	31497.9	10378	7500.6	15671.8	7565.03	56660.7	51492.9	76562.7	8392.48	8529.08	12914.4	9507.39	2832.88	17645.9	42535.7	6519.96	11393.7	8788.63	13522.3	4892.02	17010.4	33239.1	10509.4	7145.71	33157.7	82466.9	9462.34	11416.3	2964.83	22839.8	9888.73	8807.41	7823.9	57314.7	7086.09	4594.51	5412.72	6562.88	6583.04
P13645;P13646;P19012	KRT10;KRT13;KRT15	153.535	466.651	0	1002.08	180.824	0	196.782	2392.21	1061.62	586.587	0	0	13.1014	0	1409.29	1274.29	3625.39	188.28	400.69	57.0358	293.688	0	0	2174.61	0	261.763	0	381.562	0	529.538	1821.67	0	83.3635	744.63	4908.77	0	704.016	0	533.548	335.023	101.935	437.031	3637.51	0	0	0	0	0
P13646	KRT13	0	0	0	0	0	0	192.026	0	0	0	0	0	0	0	0	0	0	0	0	0	0	0	0	0	0	0	0	0	0	0	0	0	0	0	0	0	0	0	0	0	0	0	0	0	0	0	0	0
P13646;P19012	KRT13;KRT15	0	0	0	0	0	0	0	196.681	0	0	0	0	0	0	620.239	0	0	0	0	0	0	0	0	0	0	0	0	0	0	0	0	0	0	83.2864	0	0	0	0	0	0	0	0	329.688	0	0	0	0	0
P13646;Q9C075	KRT13;KRT23	0	0	0	0	0	0	0	574.442	0	0	0	0	0	0	0	0	724.07	0	0	0	0	0	0	0	0	0	0	0	0	0	342.549	0	0	182.347	0	0	0	0	0	0	0	0	0	0	0	0	0	0
P13647	KRT5	37941.5	72664.7	49971.2	147171	67786.3	106109	24899.7	200442	46742	34603.6	37999.9	49364.1	64872.4	15138	39180.2	445620	111966	47016	34270.3	84271	21977.7	41082.4	66349.5	36225.5	41317.7	55247	64980.1	23272.6	41398.3	67493	476779	48558.4	41683.1	72462.8	55130.4	50010.1	59297.8	22768.6	45544.3	39554.1	62975.7	48046.4	57011.4	55529.4	19636.1	27971	29417.1	36007
P13647;P19013	KRT4;KRT5	0	0	0	1474.52	0	0	0	2703.73	0	0	0	0	0	0	0	0	0	0	0	0	0	0	0	0	0	0	0	0	0	0	9055.72	0	0	0	0	888.672	0	0	0	0	0	0	0	0	0	0	0	0
P13667	PDIA4	1737.86	1669.91	1849.99	2006.41	1503.73	1029.72	2075.12	641.408	0	1368.31	1709.2	1048.28	974.613	999.337	1816.98	1110.33	1864.19	2104.27	1425.68	625.04	754.006	1866.07	1040.82	2063.31	1011.53	1175.72	1634.9	834.66	1427.99	1389.58	1261.49	996.29	1228.2	2287.42	2162.75	633.146	1011.67	2236.68	1952.1	1523.54	1615.71	718.874	1881.99	1026.44	848.433	1198.76	1169.62	0
P13674	P4HA1	0	0	0	0	0	62.2875	209.919	0	0	97.7737	243.842	0	0	264.349	206.914	0	0	0	88.2699	0	0	0	0	0	0	0	0	0	0	0	0	0	0	269.435	0	0	0	0	0	0	0	0	401.774	0	0	190.419	214.66	0
P13716	ALAD	0	0	0	0	0	0	0	0	0	0	0	0	0	0	0	0	423.451	0	0	0	0	0	0	0	0	0	0	0	0	0	0	0	0	0	0	0	0	0	0	0	0	0	0	0	0	0	0	0
P13796	LCP1	0	0	0	957.343	0	0	0	0	0	0	0	0	0	0	0	0	217.374	0	0	0	0	0	0	0	0	0	0	246.715	0	461.496	0	0	0	439.572	0	0	0	0	0	0	0	0	0	0	0	0	0	0
P13796;P13797	LCP1;PLS3	0	0	0	0	0	0	0	0	0	0	0	0	0	0	0	0	0	0	0	0	0	0	0	0	0	0	0	0	0	0	0	0	0	0	0	0	0	0	0	0	0	0	0	0	0	0	0	0
P13797	PLS3	0	0	0	0	0	0	0	0	0	0	0	0	0	0	0	0	0	0	0	0	0	0	0	0	0	0	0	0	0	0	0	0	0	0	0	0	0	0	0	0	0	0	0	0	0	0	0	0
P13798	APEH	0	0	0	558.482	0	0	0	675.526	0	0	0	0	0	0	0	714.697	1913.19	0	0	0	0	0	0	344.13	0	0	0	0	0	0	765.3	0	490.068	484.488	0	0	0	0	0	0	0	0	875.631	0	0	0	0	0
P13804	ETFA	0	0	0	0	0	0	214.652	0	0	213.976	0	0	0	0	209.306	0	0	371.86	0	0	60.4473	0	242.044	0	407.476	0	251.647	0	0	0	0	90.0756	0	44.9409	0	0	0	0	0	329.56	0	133.108	0	0	275.8	0	0	0
P13929	ENO3	0	0	0	0	0	0	0	447.683	0	0	0	0	0	0	0	0	0	0	0	0	0	0	0	0	0	589.927	0	0	0	0	0	0	0	0	0	0	0	0	0	0	0	0	0	0	0	0	0	0
P13995	MTHFD2	0	630.229	0	568.329	0	562.854	1168.36	0	0	716.856	938.238	557.601	562.486	466.143	706.216	410.701	520.924	1442.35	772.344	301.16	607.404	957.014	0	605.942	1321.94	0	974.468	1107.24	635.995	0	873.685	659.031	763.785	564.88	0	630.551	1022.92	1188.48	774.67	1488.98	623.158	1111.56	818.106	0	741.777	1045.34	1081.07	0
P14174	MIF	0	0	0	0	0	0	0	0	0	0	0	0	0	0	0	0	0	0	0	0	0	0	0	0	0	0	0	0	0	0	0	0	0	0	0	0	0	0	0	0	0	0	0	0	0	0	0	0
P14314	PRKCSH	608.987	777.113	1802.19	1353.55	562.435	883.589	989.989	0	841.386	655.03	874.168	589.558	430.03	985.65	1292.95	713.392	0	864.168	517.185	0	831.027	977.34	0	460.444	1529.31	780.7	643.39	1254.58	752.236	1060.94	405.266	740.884	716.071	954.551	676.428	262.469	1047.18	276.314	575.411	1048.22	302.201	584.754	1023.52	0	854.783	384.103	869.475	0
P14324	FDPS	0	0	0	0	0	107.763	157.725	0	0	0	0	0	156.025	436.765	0	0	150.946	144.986	0	0	0	245.999	0	0	0	190.257	0	0	0	0	0	0	0	166.15	0	0	0	0	0	0	0	0	0	0	0	97.0993	0	0
P14384	CPM	0	0	0	0	0	0	0	0	0	0	0	0	0	0	0	0	0	0	0	0	0	0	0	0	0	0	0	0	0	0	0	0	0	0	0	0	0	0	0	0	0	0	0	0	0	0	0	0
P14406	COX7A2	0	555.083	316.43	0	629.011	979.493	969.57	498.891	942.962	411.692	868.899	703.607	680.39	260.657	535.366	700.941	665.75	341.745	749.803	523.468	1250.17	1225.03	437.653	602.73	0	479.569	486.909	1103.45	784.856	560.926	555.177	667.915	351.428	882.857	0	639.567	653.68	0	592.396	681.893	1238.97	1152.02	830.339	296.355	1023.03	1053.29	0	472.82
P14550	AKR1A1	0	0	0	0	0	0	0	0	0	0	0	0	0	81.9638	0	0	0	0	0	0	0	0	0	0	0	0	0	0	0	0	0	0	0	0	0	0	0	63.69	0	0	0	0	0	0	0	0	0	0
P14618	PKM	2773.78	1783.89	3111.9	3659.43	1900.06	5988.86	1756.23	2688.03	3022.99	2611.48	3811.77	2310.29	1984.28	2167.55	2124.58	2953.3	2824.39	1500.42	1782.12	1561.98	2117.57	2687.11	3471.11	2555.14	1363.19	3275.32	2663.97	2660.89	2614.7	2304.73	3747.27	1586.91	3164.73	2686.35	2094.4	2016.51	2097.71	1011.85	2156.68	2497.71	2074.08	2319.3	3427.82	2271.44	3684.05	2945.57	3567.24	4530.9
P14625	HSP90B1	7390.31	9281.94	8837.06	7580.04	8789.77	6803.06	10882.8	1873.52	12134.6	9253.14	7860.97	7412.61	8337.55	7717.01	8498.53	5241.69	5703.2	8353.3	7782.66	5025.44	9814.88	9655.25	3112.68	7978.46	6181.28	8317.63	12607	8437.81	8041.43	7720.29	4192.61	7192.71	8242.15	12216.2	10365.2	7196.16	9618.46	6251.39	9274.91	11415.7	7957.74	4772.03	10493.4	7498.44	8645.48	7400.96	9324.47	954.606
P14678;P63162	SNRPB;SNRPN	0	0	0	333.9	0	154.905	0	0	0	0	0	0	0	0	0	0	198.287	0	0	0	0	0	0	0	0	0	0	0	0	317.099	0	512.285	0	0	0	0	0	0	0	0	0	414.774	276.235	0	0	0	0	0
P14735	IDE	0	0	0	771.081	0	0	0	925.701	0	0	0	0	98.814	0	2948.53	0	431.235	0	2362.34	0	0	0	0	0	0	0	0	0	0	0	0	0	0	0	0	570.118	0	0	0	0	0	0	0	0	0	0	0	0
P14780	MMP9	0	0	0	0	0	0	0	0	0	0	0	0	313.241	0	0	0	0	0	0	0	0	0	0	0	0	0	0	0	0	0	0	0	0	0	0	0	0	0	0	0	0	0	0	0	0	0	0	0
P14866	HNRNPL	964.103	0	1196.31	1108.75	2102.77	912.733	1801.04	1665.16	1188.48	0	1132.36	1626.46	2128.39	1628.61	1437.5	1415.01	895.552	1038.86	1002.16	818.97	2212.27	870.62	1219.32	1953.57	2222.34	2393.71	1515.72	1228.04	1194.34	1334.49	859.21	1378.64	1360.26	1521.02	1037.89	1285.7	1215.67	1622.65	1837.18	1693.63	0	1050.29	1046.92	686.329	1269.34	1436.79	1081.43	0
P14923	JUP	4798.01	3565.96	4049.53	15806.7	3136.03	23569	2424.85	26342.6	3549.75	3197.83	1244.57	2806.85	2461.44	645.178	1899.49	13009.6	14545.2	2712.77	0	5689.69	2018.74	3158.87	2919.13	3582	3590.86	4528.59	1533.76	3484.25	2848.15	3159.4	44651.1	9827.86	4860.71	3364.27	21383.4	7348.97	3962.52	3009	1025.13	1983.33	4638.59	3387.49	2704.38	4011.16	662.128	5280.76	2213.4	2836.74
P14923;P35222	CTNNB1;JUP	0	0	0	345.408	0	1383.4	0	512.985	0	0	0	0	0	0	0	731.209	1318.48	0	0	0	0	0	0	0	0	0	0	0	0	0	3369.13	277.992	0	0	2346.7	0	0	0	0	0	359.194	0	0	0	0	0	0	0
P14927	UQCRB	111.127	232.245	0	343.205	246.701	247.363	612.89	0	314.874	0	0	0	0	251.664	681.936	261.251	198.828	428.98	0	225.57	307.807	162.098	448.644	302.339	264.626	0	0	327.363	284.312	246.929	274.334	395.319	310.785	386.914	460.441	237.524	0	0	0	441.487	125.646	430.475	0	432.299	0	406.246	0	0
P15104	GLUL	0	0	0	0	0	0	0	0	0	0	0	0	0	0	0	0	0	0	0	0	0	0	0	0	0	0	0	0	0	0	0	0	0	0	540.88	0	405.8	0	0	0	0	0	0	0	0	0	0	0
P15259;P18669	PGAM1;PGAM2	0	0	0	0	0	0	0	0	0	0	0	0	173.995	0	0	0	0	0	0	0	0	0	0	0	0	0	0	0	0	0	0	0	0	0	0	0	0	0	0	0	0	0	0	0	895.053	0	0	0
P15289	ARSA	0	298.433	0	568.471	0	0	0	0	0	0	0	0	0	0	0	0	0	0	0	0	0	0	0	319.23	0	0	0	0	0	0	0	0	364.799	284.392	0	0	0	0	0	0	0	0	0	0	0	0	0	0
P15309	ACP3	0	0	0	0	0	0	0	0	0	0	0	0	0	0	0	0	631.641	0	0	0	0	0	0	0	0	0	0	0	0	0	0	0	0	0	0	0	0	0	0	0	0	0	0	0	0	0	0	0
P15311	EZR	0	0	0	0	0	0	0	0	0	0	0	0	0	0	0	0	0	0	0	0	0	0	0	0	0	0	0	0	0	0	0	0	0	0	0	0	0	0	0	0	0	0	0	0	0	0	0	0
P15311;P26038	EZR;MSN	0	0	530.56	0	451.536	672.019	0	397.084	0	0	303.492	0	0	0	329.667	174.928	121.14	175.368	0	0	0	0	0	232.235	179.169	0	0	0	0	244.17	336.872	0	0	276.024	0	0	0	0	0	0	0	285.563	0	0	0	0	0	0
P15516	HTN3	0	0	0	0	0	0	41556.9	0	0	0	0	0	0	0	0	0	0	0	0	0	0	0	0	0	0	0	0	0	0	0	0	0	0	0	0	0	0	0	0	0	0	0	0	0	0	0	0	0
P15586	GNS	0	0	454.566	0	0	0	0	0	0	0	0	0	0	0	0	0	0	0	0	0	0	0	0	0	114.195	0	0	0	0	0	0	0	0	0	0	212.602	0	0	0	0	0	81.386	0	0	0	145.812	0	0
P15880	RPS2	367.164	416.261	609.625	481.763	0	400.798	383.213	0	272.5	198.044	550.48	850.481	559.269	1329.79	545.159	486.298	388.118	210.957	0	339.228	896.021	1152.22	0	0	127.766	227.028	544.658	448.485	301.094	341.821	375.968	0	1038.34	0	0	574.808	340.512	290.85	604.65	0	498.697	148.818	509.373	290.872	1153.74	592.147	823.52	892.784
P15924	DSP	17396	9489.62	13277.9	38058.2	11102.2	45532.4	8064.34	71845.2	10092.5	9539.23	6002.97	9759.03	14015.2	5755.18	7678.62	41308.6	45277.8	10115.5	11875.7	14298.9	5378.71	12793.6	14241.3	13458	9662.17	16831.2	11746.6	10788.2	16624.2	11021.3	93444.6	15724.5	9788.64	8782.3	46497	21465.6	14359.4	8644.75	6585.48	6625.47	14169.2	7711.18	18692	14696.2	4106.1	10352.6	7242.54	20330.6
P16104	H2AX	9316.38	4415.44	3019.76	4048.8	7462.38	5631.9	2947.01	4857.46	6188.57	5215.08	3823.32	5305.87	7129.01	8423.81	4598.88	9198.89	4389.94	10222.8	3221.57	5948.31	10534.5	8009.43	7917.55	5378.4	7066.57	6780.14	9745.58	5574.26	2349.8	6193.49	2974.2	6513.52	4561.37	3811.94	5052.9	3156.15	4526.71	6287.46	4761.73	5278.03	4828.32	7493.65	6728.56	5689.42	8371.99	13321.1	10919.7	2065.17
P16104;Q8IUE6	H2AC21;H2AX	67440.1	62352.9	46833.9	45273.4	60622.5	41733	118667	29038.5	91190.4	109945	106336	76488.8	45637.7	134320	158486	55392.6	49847.9	155701	72213.5	110502	166414	107701	133744	100676	105061	83687	86853.1	85415.4	97158	96925	63315.6	117141	125542	70845.7	108005	36858.1	81893.3	103471	91458.9	160069	99650.3	106239	132889	131090	85016.5	80986.1	76224.3	76422.7
P16152	CBR1	0	0	0	0	0	0	0	0	0	360.471	0	0	0	0	0	0	0	0	0	0	0	0	0	0	0	0	0	0	0	0	0	0	0	0	0	0	0	0	0	0	0	0	0	0	0	0	0	0
P16278	GLB1	0	177.25	0	569.348	0	369.229	0	63.8245	0	0	370.828	93.5434	497.537	0	0	407.113	271.71	873.16	0	0	0	0	0	270.885	0	960.171	243.126	452.398	0	0	353.508	0	0	371.968	322.193	0	0	0	0	324.674	484.723	55.9332	476.46	0	0	0	0	0
P16401	H1-5	5450.76	0	2429.53	3896.04	4676	1599.08	0	1700.65	4058.5	2337.65	4712.47	4651.83	2635.24	9074.52	5698.24	0	0	0	0	0	0	6140.65	8438.16	6505.95	8102.38	6522.74	6121.27	8946.48	7940.04	5583.24	0	5848.56	8433.58	0	6199.75	5014.37	0	7967.55	0	6509.79	0	0	6227.83	8537.79	0	5378.46	0	0
P16403	H1-2	2202.43	1254.15	0	1452.96	1502.76	2356.45	803.314	1145.9	1258.16	1014.59	1985.93	613.703	1597.36	4453.3	1771.61	1938.04	1252.98	3813.3	2205.94	2165.43	2068.9	3154.42	0	2266.09	1906.42	3839.53	1511.53	2364.83	1114.3	2083.8	1401.69	334.592	2140.56	527.358	1803.15	1730.33	430.644	1927.95	2402.62	1256.56	853.872	2136.39	1283.03	1318.56	1354.66	160.659	1645.86	0
P16435	POR	352.869	0	387.353	0	0	0	328.464	0	0	0	402.577	173.043	0	0	0	268.712	294.007	311.52	742.837	635.22	0	531.995	0	271.444	0	0	0	125.524	0	0	80.9752	327.141	0	0	0	0	0	203.641	0	282.476	0	230.078	0	0	0	149.739	0	0
P16615	ATP2A2	0	0	0	166.281	0	0	222.471	0	0	344.401	0	0	0	0	0	0	176.312	182.692	0	0	0	0	0	340.993	0	0	0	0	467.027	0	0	0	0	0	0	270.74	0	135.973	133.441	0	0	0	263.362	105.41	121.805	211.023	0	0
P16870	CPE	0	0	0	428.642	0	230.474	0	423.347	0	0	0	0	0	0	0	0	0	0	0	0	0	0	0	0	0	0	0	0	0	0	0	0	0	0	0	0	0	0	0	0	0	0	0	0	0	0	0	0
P16949	STMN1	0	0	0	0	0	0	0	0	0	0	0	0	0	0	0	0	0	168.143	0	0	0	0	105.253	0	0	0	0	0	0	0	0	0	0	0	0	0	0	0	460.235	0	0	0	0	0	184.725	0	128.907	0
P17050	NAGA	0	363.497	0	401.517	0	0	0	0	0	0	0	0	0	0	0	0	1948.28	0	435.488	0	0	0	0	343.047	239.202	165.996	0	0	0	0	549.062	0	0	0	0	0	0	0	0	0	394.067	0	0	0	232.14	0	0	0
P17066	HSPA6	0	970.601	0	962.636	568.452	671.515	958.389	728.297	1043.35	0	1035.81	1590.3	0	1216	1085.46	453.958	329.445	1044	571.227	837.257	954.319	0	713.021	910.51	0	325.57	1836.52	555.302	0	0	1296.8	745.347	892.814	0	430.721	471.574	1065.15	581.532	599.003	1022.92	753.662	562.4	0	651.864	0	351.915	758.012	0
P17096	HMGA1	887.429	1127.33	0	318.011	790.833	0	496.459	498.622	726.088	0	527.709	524.462	2010.46	592.834	327.473	692.335	168.312	0	786.621	271.212	1724.28	887.787	439.015	735.343	892.943	804.444	1299.03	1128.6	1198.23	488.12	279.724	838.743	1193.47	611.535	788.825	786.483	560.783	1512.05	961.199	599.633	888.826	1479.53	1272.01	757.377	1094.52	1518.96	870.465	413.846
P17174	GOT1	0	0	0	0	0	324.269	0	723.921	0	0	0	0	0	0	0	0	703.43	0	357.114	0	0	0	0	407.811	0	522.236	0	0	0	0	0	0	460.026	0	0	0	0	0	0	0	0	387.112	0	0	0	0	0	0
P17405	SMPD1	0	0	0	0	0	0	0	0	0	0	0	0	0	0	0	0	0	0	0	0	0	0	0	0	0	0	0	0	0	0	0	0	0	0	0	0	0	0	0	0	0	0	0	0	0	0	0	0
P17480	UBTF	0	0	0	0	0	0	0	0	0	0	288.752	0	0	0	0	0	0	0	0	0	244.128	0	0	0	120.753	0	360.026	0	0	0	154.724	0	0	0	0	0	0	0	108.822	295.519	64.394	0	0	0	0	0	265.682	0
P17661	DES	283.322	0	300.008	0	0	0	0	204.891	0	112.483	203.392	371.603	0	0	0	0	0	302.15	0	348.231	0	473.823	204.077	0	0	0	63.7202	0	0	0	0	0	0	0	0	0	0	0	0	0	176.093	214.455	0	507.032	1301.38	214.786	580.989	415.195
P17844	DDX5	0	959.9	694.69	1506.82	741.531	537.29	1110.72	0	0	491.548	358.741	2172.45	1476.92	1106.27	1121.33	647.355	816.548	913.617	1007.99	1007.78	1019.95	1116.41	312.377	372.224	1430.8	582.444	957.175	687.749	2234.48	852.872	218.622	962.319	569.295	1341.45	1252.94	1041.51	1487.71	620.746	665.832	632.094	803.062	615.229	596.265	907.821	1140.59	1360.19	1048.89	0
P17844;Q92841	DDX17;DDX5	0	325.428	486.495	395.799	395.417	323.288	765.347	0	546.994	0	488.253	406.953	0	518.731	0	259.626	271.837	438.986	417.564	728.664	477.735	512.774	502.72	259.833	805.275	402.223	600.828	969.258	551.1	0	299.803	0	742.886	460.175	670.027	471.708	0	592.081	415.434	1336.69	302.076	1281.96	595.026	0	444.523	422.348	0	0
P17858	PFKL	167.353	106.839	57.8535	140.703	72.9832	0	0	122.451	156.438	88.248	0	0	0	0	0	0	44.7498	0	221.435	0	0	0	0	0	0	0	0	0	0	0	0	0	0	0	0	0	221.61	0	0	0	0	0	178.509	0	919.672	435.928	91.4825	0
P17858;Q01813	PFKL;PFKP	0	0	0	0	0	0	0	0	0	0	0	0	0	0	0	0	0	0	0	0	0	0	0	0	0	0	0	0	0	0	0	0	0	0	0	0	0	0	0	0	0	0	0	0	0	0	0	0
P17900	GM2A	0	0	0	271.111	0	0	0	0	0	0	0	0	0	0	0	0	118.219	0	0	0	0	0	0	0	0	0	180.248	0	0	0	0	0	232.152	270.537	0	0	0	0	0	0	0	0	0	0	0	0	0	0
P17931	LGALS3	724.686	0	0	406.52	0	0	0	587.382	0	0	0	0	0	0	0	867.271	420.642	0	0	0	0	0	0	0	0	0	0	0	0	389.673	988.315	0	0	239.91	0	0	0	0	0	0	0	0	0	0	0	0	0	0
P17980	PSMC3	0	0	0	0	0	0	0	0	0	0	0	0	0	0	0	0	100.186	328.231	0	0	0	0	0	0	0	0	0	0	0	0	0	0	0	0	0	0	0	0	0	0	0	0	0	0	0	0	0	0
P17987	TCP1	0	0	0	0	0	0	0	235.615	0	0	0	0	0	0	0	0	182.424	0	0	302.328	0	511.923	0	117.341	0	0	0	0	0	0	0	0	0	0	0	0	252.784	0	0	0	0	0	0	0	630.136	164.894	0	0
P18031	PTPN1	0	0	0	0	0	0	0	0	0	0	0	239.965	0	0	0	0	0	0	0	0	0	0	0	0	0	0	0	0	0	0	0	0	0	0	0	0	0	0	0	0	0	0	0	0	0	0	0	0
P18077	RPL35A	341.577	0	0	306.825	337.227	419.558	327.037	447.29	0	0	799.934	0	0	0	255.917	0	0	144.251	359.868	0	288.874	702.976	0	175.063	262.576	0	0	0	0	0	261.378	992.404	0	0	193.728	0	0	651.186	735.332	296.179	0	309.993	593.698	0	650.1	154.228	527.625	0
P18124	RPL7	1325.27	1911.31	1176.67	1079.01	1252.88	1318.73	1723.97	1319.26	2088.13	1552.73	1771.23	1169.02	1056.47	2752.69	1971.11	1405.19	1215.76	723.535	1257.81	1133.08	1980.54	1372.92	1590.49	1394.8	760.711	1228.31	1411.86	1678.39	2851.34	1891.41	1304.7	1589.5	1539.59	1439.16	1465.37	1211.19	1666.81	1795.75	1546.21	1834.99	2024.33	2374.27	1395.29	2082.69	1865.21	1144.56	1703.24	0
P18206	VCL	0	444.037	0	334.545	0	353.211	0	187.141	0	341.576	0	0	5785.32	0	29.9254	545.463	541.221	0	828.133	0	0	729.581	0	0	0	0	213.856	0	0	0	542.307	919.083	542.872	0	0	262.159	610.128	0	0	0	383.44	829.008	1247.32	0	0	283.543	0	0
P18510	IL1RN	0	0	0	0	0	0	0	0	0	0	0	0	0	0	0	0	118.89	0	0	0	0	0	0	0	0	0	0	0	0	0	0	225.513	0	369.401	0	0	0	0	0	0	0	0	116.383	0	0	0	0	354.722
P18583	SON	0	0	0	345.652	223.151	0	284.646	0	0	0	221.295	0	149.316	195.445	138.713	0	93.3716	464.037	0	0	0	363.871	239.822	250.431	260.923	0	0	0	97.9034	0	0	0	0	335.014	0	0	0	0	0	0	0	0	733.479	0	309.158	308.828	0	0
P18621	RPL17	0	0	0	137.848	0	0	130.725	209.172	320.047	373.981	515.579	670.702	177.836	0	98.0464	0	0	0	0	0	0	0	0	229.179	0	368.903	185.792	0	0	0	0	0	0	254.393	0	989.454	0	0	136.74	408.689	0	0	111.093	0	1588	217.936	469.911	0
P18754	RCC1	138.146	448.231	471.528	0	337.209	228.245	215.489	0	0	437.791	0	0	0	321.53	476.128	196.825	247.404	0	0	362.315	720.07	313.094	0	0	0	96.286	0	387.206	412.397	0	0	349.51	225.742	322.225	0	0	107.065	0	0	0	0	601.848	314.868	0	0	194.062	340.562	0
P18859	ATP5PF	325.492	0	362.899	447.274	848.565	0	359.764	0	1047.59	0	294.677	0	713.425	0	0	431.826	229.091	694.721	465.012	741.464	398.11	0	0	360.029	0	0	454.764	0	840.565	507.349	373.888	498.906	251.145	331.429	0	0	0	0	598.712	51.1051	462.438	0	0	569.936	343.764	771.363	0	0
P19012	KRT15	0	0	0	291.516	0	0	0	0	0	0	0	0	0	0	0	0	0	0	0	0	0	0	0	0	0	0	0	0	0	0	0	0	0	0	0	0	0	0	0	0	0	0	0	0	0	0	0	0
P19013	KRT4	0	0	8724.43	0	0	213.087	0	0	0	0	0	0	0	0	3711.03	0	38.4801	0	0	0	0	5910.4	0	0	0	0	0	0	5893.86	0	90.6455	0	106.679	0	0	3155.94	0	0	0	0	0	0	0	0	0	0	714.195	0
P19013;Q86Y46	KRT4;KRT73	0	0	0	0	0	0	0	0	0	0	0	0	0	0	0	0	0	0	0	0	0	0	0	0	0	0	0	0	0	0	0	0	0	0	0	0	0	0	0	0	0	0	0	0	0	0	0	0
P19022	CDH2	0	0	0	300.854	0	0	107.404	0	153.201	0	0	0	0	78.5959	120.318	0	0	0	0	0	0	0	0	0	0	0	0	0	0	0	0	0	0	0	0	0	0	0	0	0	0	0	0	0	0	145.31	0	0
P19338	NCL	0	1097.57	1826.34	1374.16	1664.34	1240.76	841.547	424.83	947.641	1645.05	1622.93	1606.67	1278.38	752.529	1153.03	515.987	1202.97	2130.32	872.165	941.271	1527.95	934.42	1075.25	1352.74	2219.12	1394.87	753.304	1141.17	899.901	1529.92	688.512	2070.54	644.491	1363.5	2000.19	1453.14	1522.58	1211.36	867.172	1096.87	1269.64	1076.09	1688.78	2268.19	2126.57	1332.21	1145.13	1263.75
P19623	SRM	0	0	0	193.323	0	0	0	0	0	0	0	0	0	0	0	0	0	0	0	0	0	0	0	0	0	0	0	0	0	0	0	0	0	273.147	0	0	0	0	0	0	0	0	0	0	0	0	0	0
P19823	ITIH2	0	0	0	0	0	0	0	0	0	0	0	0	0	0	0	0	0	0	0	0	0	0	0	0	0	0	0	0	0	0	0	0	0	0	0	0	0	0	0	0	0	0	0	0	0	137.029	0	0
P19971	TYMP	1305.21	0	0	0	0	0	0	0	0	0	0	0	0	0	0	1170.63	993.761	0	0	0	0	0	0	0	0	0	0	0	0	1765.45	0	0	0	0	0	0	0	0	0	0	0	0	0	0	0	0	0	0
P20061	TCN1	0	0	0	0	0	0	0	0	0	0	0	0	0	0	0	0	0	0	0	0	0	0	0	0	0	0	0	0	0	0	0	0	0	0	0	0	0	0	0	0	0	0	0	0	0	0	0	0
P20073	ANXA7	0	0	0	0	0	465.481	0	0	0	0	0	0	0	0	0	182.673	171.897	0	0	0	0	0	0	0	0	0	0	0	0	0	212.485	0	0	0	0	0	0	0	0	0	0	0	0	0	0	0	0	0
P20290	BTF3	0	0	0	0	0	0	0	0	0	0	0	0	0	0	0	0	0	0	0	0	0	0	0	0	0	0	0	0	0	0	0	0	0	0	0	0	0	0	0	0	0	0	0	0	0	0	0	0
P20339	RAB5A	0	0	0	120.112	0	0	0	0	0	0	0	0	0	0	0	0	0	0	0	154.812	0	0	0	0	0	0	0	0	0	0	0	0	0	0	0	0	0	0	0	0	0	0	0	0	0	0	0	0
P20339;P51148;P61020	RAB5A;RAB5B;RAB5C	0	0	186.709	0	180.824	441.312	256.867	226.29	0	0	0	0	0	547.922	0	0	192.356	405.759	0	240.947	0	682.239	789.393	431.356	0	0	494.129	0	286.684	270.685	0	447.089	0	213.994	0	441.598	143.236	83.7404	0	0	0	0	0	475.455	260.786	353.088	158.015	0
P20340	RAB6A	787.276	1787.93	995.075	997.637	1272.48	0	1392.79	130.117	0	0	0	565.487	0	1161.24	658.21	485.549	0	668.927	1262.69	236.107	1455.55	882.592	724.393	992.369	431.827	764.714	0	809.838	954.103	0	626.655	694.862	0	1041.22	1247.68	1103.86	0	0	1064.73	1707.25	1349.1	1011.98	901.665	1045.01	0	1305.47	0	0
P20618	PSMB1	0	0	0	0	0	559.052	0	401.853	0	0	0	0	0	0	0	0	1062.44	0	0	0	0	220.906	0	138.624	0	0	0	0	0	0	0	0	0	111.081	0	0	401.89	0	0	0	0	0	0	0	0	0	0	0
P20674	COX5A	1388.93	1389.77	1265.74	1239.6	1277.49	1155.47	1786.34	342.051	1264.2	1217.66	1220.08	1183.04	1128.61	878.065	748.72	875.155	579.404	742.421	1277.43	596.09	1117.45	1625.12	743.865	1161.13	0	763.725	979.19	2194.55	1090.61	933.27	810.606	1184.34	1002.7	575.383	0	1256.21	818.776	1019.3	1461.62	1422.44	1311.31	894.795	1631.33	1822.58	1239.59	897.451	1307.57	0
P20700	LMNB1	7001.15	3536.58	3380.02	5631.16	3431.11	5550.65	2563.81	2901.6	6171.65	3033.64	4572.39	8256.35	4372.72	7083.26	3208.19	4382.14	4198.71	5102.55	4215.38	5902.46	5702.7	4618.51	6297.22	6065.91	4190.12	6084.44	4212.72	5713.05	4349.69	3551.39	2740.16	4856.46	6030.54	3626.01	5687.58	4838.22	3171.22	8549.69	4909.95	4787.13	3794.35	3988.17	6274.2	6029.01	4329.99	4697.61	6579.64	0
P20700;Q03252	LMNB1;LMNB2	1158.63	0	0	747.643	0	0	650.955	799.862	561.259	0	801.858	1021.83	901.895	2467.74	1193.76	848.988	696.219	937.411	0	0	0	903.203	794.665	439.838	1399.21	0	0	1278.78	652.507	503.816	620.004	721.082	1557.58	969.619	0	1430.09	702.963	1332.44	1403.44	1648.15	0	995.574	0	0	1078.63	1690.79	0	0
P20930	FLG	4809.64	3456.2	0	2781.25	1262.78	5028.53	3167.9	4927.73	846.758	1569.27	1256.46	1234.71	1992.54	1291.57	1582.88	2323.76	3213.01	1747.49	2557.01	1299.6	811.128	0	3736.22	4731.41	980.184	2956.37	1743.25	0	892.704	1319.46	1933.34	1401.29	4612.86	1700.24	2679.27	2573.12	1858.83	1133.23	2245.2	3404.28	4107.59	2275.4	1048.9	1202.67	0	0	807.956	8001.45
P20933	AGA	0	0	0	0	492.179	0	0	0	0	0	0	447.109	0	0	0	0	0	0	316.488	0	0	0	0	0	0	0	0	0	363.803	0	0	0	0	0	0	0	0	0	0	0	336.243	0	293.489	0	0	0	0	0
P21281	ATP6V1B2	0	0	239.349	0	0	0	0	0	0	0	0	0	0	0	0	0	0	0	0	0	0	332.853	0	0	0	0	0	0	454.252	0	0	0	121.458	152.891	0	249.768	0	0	352.647	0	298.471	0	442.212	0	0	0	0	0
P21333	FLNA	0	705.342	827.932	581.757	430.531	828.675	44.7371	312.587	176.722	0	466.87	804.165	580.73	836.772	393.272	0	1024.38	369.265	0	616.565	690.885	736.86	253.363	0	582.631	466.148	531.087	1227.2	0	0	0	692.084	330.544	386.76	0	463.387	537.721	0	0	0	0	782.074	0	0	536.346	1063.77	0	0
P21796	VDAC1	1469.51	1586.71	1695.91	1290.2	1527.28	1047.06	2117.11	651.702	3300.19	1738.22	1283.01	1563.66	2546.96	1112.06	1593.84	906.447	1105.72	2028.39	2820.81	2088.25	1769.33	2454.67	1211.55	1577.02	3758.79	2517.88	2797.02	1116.88	2615.87	2625.17	1439.46	2349.17	1616.89	1923.19	3144.83	1823.61	1751.52	1978.3	1864.96	1525.44	1957.88	1670.15	2250.3	2804.27	2126.95	2877.29	2427.69	0
P21912	SDHB	285.574	0	0	407.238	0	0	0	0	0	0	0	0	319.196	92.0688	230.173	0	0	0	0	409.728	165.771	291.92	0	233.51	0	0	263.121	0	0	0	0	0	321.846	0	0	286.491	0	311.373	0	0	0	0	0	0	330.923	320.495	0	0
P22061	PCMT1	0	0	0	0	0	0	0	0	0	0	0	0	0	0	0	0	0	0	0	0	0	0	0	0	0	0	0	0	0	0	0	0	0	0	0	0	0	0	0	0	0	0	0	0	0	0	0	0
P22079	LPO	0	0	0	0	0	0	0	0	0	0	0	0	0	0	0	0	0	0	0	0	0	0	0	0	0	0	0	0	0	0	0	0	0	0	0	0	0	0	0	0	0	0	0	0	0	0	0	0
P22087	FBL	0	277.344	496.967	726.473	782.943	0	821.807	0	1044.91	694.789	994.541	0	568.502	790.205	906.712	747.385	439.609	579.132	399.765	467.449	1214.97	41.0884	954.607	0	569.487	521.861	757.465	927.75	799.221	1643.2	744.034	1484.22	460.321	247.018	538.453	840.951	770.966	701.388	659.097	1174.11	522.228	304.839	650.196	814.287	544.85	640.504	635.407	0
P22090;P62701	RPS4X;RPS4Y1	0	0	366.79	0	208.709	271.514	433.698	75.4836	0	0	278.683	0	0	0	536.109	355.09	0	67.0388	0	0	531.95	0	0	0	0	0	224.761	0	134.043	0	235.275	390.002	210.782	0	0	339.987	0	498.335	732.512	0	0	0	0	403.153	0	394.864	0	0
P22102	GART	0	0	0	0	0	0	0	0	0	0	0	0	0	0	0	0	0	0	0	0	0	0	0	0	0	0	0	0	0	0	0	0	0	0	0	0	0	0	0	0	0	0	0	0	0	0	0	0
P22234	PAICS	0	0	0	335.375	0	142.415	0	0	0	0	0	0	0	0	0	61.731	274.298	0	0	0	0	0	0	0	0	0	0	0	0	0	236.59	0	0	32.6736	0	0	0	0	0	0	0	0	0	0	0	233.241	303.46	0
P22304	IDS	0	0	0	0	0	0	0	0	0	0	0	0	0	0	0	236.274	606.696	0	0	0	0	0	0	0	0	99.857	0	0	0	0	533.099	0	0	298.048	0	0	0	0	0	0	0	0	443.011	0	0	0	0	390.514
P22307	SCP2	346.988	341.393	0	227.642	217.861	0	279.4	37.2253	100.336	0	385.918	0	426.39	169.541	266.791	0	276.512	260.773	72.7574	0	84.8439	416.56	0	531.554	0	395.837	0	480.973	0	0	0	253.069	291.246	315.772	826.842	397.805	0	292.502	214.505	0	0	300.46	0	612.608	0	294.014	0	0
P22314	UBA1	0	0	0	0	0	0	0	0	0	293.618	0	0	0	0	0	0	0	104.869	0	0	0	0	0	0	0	0	0	0	0	0	0	0	0	183.045	0	235.786	0	0	0	0	0	0	0	0	89.6706	86.4331	0	0
P22392	NME2	221.661	0	238.744	0	0	542.391	0	553.864	289.986	0	0	0	0	0	0	0	189.697	0	0	0	0	0	0	0	0	0	0	0	0	0	375.716	498.55	0	148.337	1197.87	0	0	0	0	129.667	0	813.165	0	0	265.122	0	0	563.01
P22570	FDXR	868.302	1055.93	1280.65	712.83	0	0	1642.93	0	1184.31	1985.28	0	0	0	1278.61	1227.63	0	756.345	897.473	1215.41	2208.36	874.842	1829.73	733.115	1349.87	1289.16	1556.83	0	742.544	1819.02	398.178	3798.12	1827.34	0	1953.16	438.182	1052.53	2011.83	282.023	453.256	1502.24	757.458	442.268	0	0	931.102	1167.18	927.872	0
P22626	HNRNPA2B1	31133.3	15657.3	23809	27790.6	20804.1	25600.5	25173.6	11620.3	25552.3	2489.4	22130.2	24086.8	28489.2	35239.8	24197.7	19918.5	15468.1	20631	19663.4	23444.6	30497.4	23871.7	17339.7	17543.7	29412.3	15961.2	19242.5	26792.9	22058.7	14341.9	14015.2	20638.4	22928.7	15744.6	19009.3	23878.6	17382.9	28933.7	27836.7	22055.3	14871.9	14867.5	21829.7	22126.2	23366	23680.3	19436.6	11355.6
P22695	UQCRC2	503.195	252.507	285.397	434.65	830.663	228.798	558.156	271.384	0	629.885	616.237	864.538	813.566	0	390.193	0	623.765	663.271	921.242	611.688	688.832	442.594	284.763	430.888	612.035	729.364	835.225	655.276	460.681	0	290.688	234.79	790.681	537.602	710.251	942.04	0	414.435	908.4	648.382	213.721	767.1	386.034	904.724	333.299	361.26	560.095	0
P22735	TGM1	1302.39	131.595	643.296	4894.8	0	3815.95	0	3834.39	1466.43	1415.87	0	0	1179.3	0	2959.39	5681.09	9569.53	1781.25	985.027	3267.15	0	2535.36	1388.37	4106.42	0	717.414	1328.1	0	0	0	8144.76	3629.44	0	3828.49	3768.77	3316.42	2829.82	0	995.105	268.989	0	0	5706.97	0	0	1344	1091.8	0
P23219	PTGS1	327.869	0	0	274.4	0	0	0	0	0	0	0	0	0	0	0	0	860.712	0	0	0	0	0	0	0	0	0	0	0	0	0	0	0	0	0	0	0	0	0	0	0	0	0	246.316	0	0	0	0	0
P23246	SFPQ	3453	3284.79	4673.38	4099.81	2938.08	2935.08	2788.84	1050.74	3314.89	1725.46	3972.24	3348.67	5764.73	4223.82	3849.05	3378.36	2877.87	4223.24	5235.26	2731.68	3802.68	3528.06	2336.5	2336.82	4865.78	969.245	2733.32	2010.55	5766.91	3053.46	2477.86	3914.18	5146.14	2510.47	1837.99	5193.5	2664.04	5424.22	5662.6	4461.04	3641.42	4494.86	2930.2	4673.81	5078.69	5061.8	5591.81	0
P23246;Q15233	NONO;SFPQ	0	863.808	730.318	743.98	616.927	463.656	1213.01	0	556.869	0	1086.74	832.367	921.481	1005.79	633.768	1109.16	504.719	1037.18	884.851	707.498	0	436.668	371.767	737.601	2153.81	0	1329.38	437.111	429.774	406.753	834.188	460.262	1061.69	323.697	0	1215.67	0	719.46	930.375	1032.32	809.847	720.189	273.448	1236.83	1265.52	644.892	517.256	0
P23280	CA6	0	0	0	803.544	0	0	0	0	0	0	0	0	0	0	0	0	0	0	0	0	0	0	0	0	0	0	0	0	0	0	0	0	0	0	946.179	0	0	0	0	0	0	2769.54	0	0	0	0	0	0
P23284	PPIB	4706.1	4438.18	4908.84	4622.88	5338.99	2955.43	4600.88	2646.12	1811.47	3806.75	5249.23	3327.53	4286.49	3125.13	3304.8	3329.68	1439.38	4806.89	4576.5	2767.37	1854.63	4912.79	2529.96	2761.11	1897.83	4108.72	2922.28	3494.99	2458.2	2619.14	1593.89	2947.34	3083.04	5336.67	6524.14	2827.37	2311.72	2321.8	2847.56	5186.81	2652.65	2023.19	3070.93	4288.24	3524.07	4700.54	3033.85	0
P23368	ME2	0	0	0	0	0	0	245.601	0	0	0	0	567.753	0	291.926	0	0	134.248	262.786	0	218.831	0	0	0	88.3094	0	0	0	105.258	382.708	0	324.036	0	0	514.108	0	0	0	0	0	479.252	365.475	0	151.563	0	0	140.556	0	0
[truncated: 984 more rows]
[truncated: 95 more columns]

## Sheet: 10x DIA-ME Vdata
Protein.Group	Genes	log fold ifn	p-val ifn	log p-val ifn	log padj ifn	IFN_Database	without ME
[truncated: 1,468 more rows]
