# Supplementary material for: Enhanced feature matching in single-cell proteomics characterizes IFN-γ response and co-existence of cell states
Source: Nat Commun. 2024 Sep 26;15:8262. doi: 10.1038/s41467-024-52605-x (PMC11427561; doi:10.1038/s41467-024-52605-x)
Supplement: Supplementary file 13 — Supplementary Data 9 [file 41467_2024_52605_MOESM13_ESM.xlsx]

## Sheet: PearsonCorrelations
Genes		A2ML1	ABHD10	ACADM	ACADVL	ACAT1	ACIN1	ACO2	ACSL3	ACTBL2	ADAR	AFG3L2	AGPS	AHNAK	AIFM1	ALB	ALCAM	ALDH18A1	ALDH1B1	ALDH2	ALDH6A1	ALDH7A1	ALDH9A1	ALDOA	ALYREF	ANK3	ANXA1	ANXA2	ANXA5	APMAP	ARG1	ARPC5L	ASPH	ASPRV1	ATP1A1	ATP1B1	ATP5F1A	ATP5F1B	ATP5F1C	ATP5F1D	ATP5IF1	ATP5ME	ATP5MF	ATP5MG	ATP5PB	ATP5PD	ATP5PF	ATP5PO	AZGP1
Protein.Group		A8K2U0	Q9NUJ1	P11310	P49748	P24752	Q9UKV3	Q99798	O95573	Q562R1	P55265	Q9Y4W6	O00116	Q09666	O95831	P02768	Q13740	P54886	P30837	P05091	Q02252	P49419	P49189	P04075	Q86V81	Q12955	P04083	P07355	P08758	Q9HDC9	P05089	Q9BPX5	Q12797	Q53RT3	P05023	P05026	P25705	P06576	P36542	P30049	Q9UII2	P56385	P56134	O75964	P24539	O75947	P18859	P48047	P25311
Genes	Protein.Group
A2ML1	A8K2U0	1	-0.126668		-0.262853	-0.287826		-0.0327548		0.0513275	-0.27362	-0.33754	-0.13711	0.0225157		-0.245558	-0.24295	-0.335599	-0.402452	0.0294253	0.119987	-0.0175247	0.270419	0.496893	0.0399635	-0.181024	0.11738	0.363283	0.0182929	-0.307301	0.34673			0.332994	-0.276339		-0.363958	-0.260146	-0.187263	-0.196648	-0.21493	0.117593	-0.223991	-0.190463	-0.00555542	0.155692	-0.321807	-0.326199	0.409826
ABHD10	Q9NUJ1	-0.126668	1	-0.0486012	0.151089	-0.136641	0.180057	-0.0400391	-0.141526	-0.144822	-0.111495	-0.127763	0.238	-0.123109	0.228261	-0.0687759	0.0892652	-0.066334	0.073046	-0.183117	0.235764	0.191797	-0.0474477	-0.236909	-0.210249	0.0793847	0.0704531	0.0914036	0.166684	0.0958229	-0.186795	-0.214239	0.105636	-0.530475	0.249877	-0.186306	0.0251579	-0.0667411	0.00309048	0.277019	0.0539135	0.0235765	0.268438	-0.0509291	-0.109695	-0.0386509	-0.0642604	0.0469948	-0.130396
ACADM	P11310		-0.0486012	1	0.211481	0.226309	-0.521438	-0.0836714	0.052264	-0.352453	0.301796	0.32334	0.305493	0.140654	-0.0107623	0.169409	-0.0437697	-0.146924	0.0556726	0.316911	-0.254686	0.0291793	-0.0515154	0.206459	-0.158245	0.099934	-0.133908	0.0522922	0.0520569	0.140095	0.112608	-0.11145	0.274457	0.204096	-0.125097	-0.237041	-0.293016	-0.0601201	0.147939	-0.159699	0.0729376	-0.216124	0.00621558	-0.0684598	-0.387447	-0.0813305	0.0229178	-0.155435	0.140897
ACADVL	P49748	-0.262853	0.151089	0.211481	1	0.204822	0.213867	0.226775	0.103269	0.0289815	0.0573501	-0.00369824	-0.0825295	0.010548	0.0556957	0.0515292	0.0326324	0.219182	-0.112486	0.0915718	0.128501	0.162591	-0.191015	-0.0865373	-0.140331	0.0785715	0.0651472	-0.241624	-0.0142985	0.0649767	-0.381302	0.114	0.0756927	-0.197517	0.220872	-0.0145667	0.272696	0.284105	0.26698	0.182399	0.148773	-0.0558978	0.0442026	0.152466	0.139315	0.246904	0.330034	0.033057	-0.211182
ACAT1	P24752	-0.287826	-0.136641	0.226309	0.204822	1	-0.00767742	0.181698	0.0149624	0.0180818	0.316585	0.0931852	-0.0303844	-0.0813912	0.0473928	-0.160771	0.136997	0.171029	0.187352	0.131598	0.163057	0.0601941	-0.208633	-0.268992	0.239175	0.135953	-0.100124	-0.139724	-0.193953	0.10748	-0.100637	0.142321	0.190931	-0.185933	0.160452	0.0677676	0.256833	0.288606	0.222429	-0.0132915	0.238879	-0.0364532	0.0138306	0.137199	-0.00335513	0.0126385	0.0850423	0.09337	-0.223329
ACIN1	Q9UKV3		0.180057	-0.521438	0.213867	-0.00767742	1	0.18472	-0.0648317	0.0286842	-0.170233	-0.389962	0.136827	-0.211373	0.0838187	-0.0276601	0.149085	0.085191	0.0702814	-0.116477	0.430682	-0.0218061		-0.267183	-0.12452	0.175602	0.300218	-0.316398	-0.042149	0.00146857	-0.237693	-0.226302	0.0294866	-0.149757	0.036579	0.0988897	0.159074	0.0763083	0.0902763	0.440882	-0.0479782	0.194972	0.0979498	0.292503	0.0694145	0.219742	-0.0455846	0.2419	0.162606
ACO2	Q99798	-0.0327548	-0.0400391	-0.0836714	0.226775	0.181698	0.18472	1	-0.0751213	-0.00709559	0.0509104	0.0358485	-0.102681	-0.0943431	-0.10425	-0.0811978	0.168421	0.197508	0.0408079	0.0358681	-0.0332253	-0.07517	0.0243453	-0.068099	-0.0317783	0.0518833	0.0778793	-0.026884	-0.0594941	0.0593849	-0.20899	0.239607	0.00526008	-0.128462	0.184518	0.223709	0.296237	0.20818	-0.014334	0.201603	-0.0212611	0.18737	0.0260384	0.229492	0.141156	0.144373	-0.0788572	0.143617	-0.1437
ACSL3	O95573		-0.141526	0.052264	0.103269	0.0149624	-0.0648317	-0.0751213	1	-0.0689909	0.224425	0.369866	0.0672677	-0.0359872	-0.43317	0.0370113	-0.0468833	0.302182	-0.187946	0.116878	-0.174026	0.141134	-0.305101	0.295595	-0.023687	-0.040017	0.175489	-0.0199224	0.0702798	0.0726117	-0.169635	-0.128443	0.0159459	-0.0335136	-0.0593017	0.228393	0.0586319	-0.0731508	-0.0487999	0.0791683	-0.0297364	-0.0886937	0.0323984	-0.148228	-0.254747	0.112074	0.0885146	0.10124	-0.121712
ACTBL2	Q562R1	0.0513275	-0.144822	-0.352453	0.0289815	0.0180818	0.0286842	-0.00709559	-0.0689909	1	0.0189258	-0.0342681	-0.34282	-0.158642	-0.0358478	-0.0743664	-0.0487827	0.0941964	0.12718	-0.0676415	-0.156041	-0.00963794	-0.0004414	-0.00173283	-0.00745702	-0.147209	-0.00291802	-0.223749	-0.32947	0.135739	-0.296834	0.00460419	-0.0898324	0.00350727	-0.0210713	0.111089	0.427567	0.416252	0.079345	0.00496052	0.0404022	0.244046	-0.0320364	0.0302619	-0.085116	0.129194	0.0307197	0.134245	-0.146859
ADAR	P55265	-0.27362	-0.111495	0.301796	0.0573501	0.316585	-0.170233	0.0509104	0.224425	0.0189258	1	0.112218	0.0345478	-0.0339731	0.242054	0.15723	-0.0836911	0.179036	0.0792747	0.150198	-0.132596	-0.0720919	-0.00205526	-0.199606	-0.112806	0.152782	0.189382	-0.049388	-0.0267889	-0.19194	-0.109267	0.478756	-0.186301	0.059889	0.0607992	0.122183	0.0650471	0.126274	0.167877	0.0542423	0.338923	-0.0523735	-0.0106836	0.0235299	-0.0344617	-0.0293398	0.133816	-0.0527489	-0.0742183
AFG3L2	Q9Y4W6	-0.33754	-0.127763	0.32334	-0.00369824	0.0931852	-0.389962	0.0358485	0.369866	-0.0342681	0.112218	1	-0.0531133	0.100065	-0.428291	0.0408092	-0.0825282	-0.153933	0.0105399	-0.120875	-0.200937	0.102105	0.110734	-0.012678	-0.0469705	-0.223206	0.00354273	0.0751207	-0.0845094	0.0034689	0.0576718	-0.0494049	0.121852	0.0350398	0.0776027	0.141478	-0.0040704	-0.0383764	0.142533	0.0407544	0.0379632	0.00703599	0.102976	-0.0410621	-0.0698231	-0.294074	-0.0742087	-0.0394798	-0.0659384
AGPS	O00116	-0.13711	0.238	0.305493	-0.0825295	-0.0303844	0.136827	-0.102681	0.0672677	-0.34282	0.0345478	-0.0531133	1	0.192345		0.25678	0.112729	-0.0521887	-0.0322227	0.0394995	-0.450928	-0.0690966	0.102356	0.176734	-0.0707659	0.135576	0.134315	-0.102124	0.256123	0.12852	0.18742	0.0709144	0.0274737	-0.193028	0.0173604	-0.130764	-0.042801	-0.0956631	-0.130032	-0.0835992	0.102324	-0.109525	-0.0583741	0.0455149	0.177063	0.0921907	-0.0953802	0.15788	0.147723
AHNAK	Q09666	0.0225157	-0.123109	0.140654	0.010548	-0.0813912	-0.211373	-0.0943431	-0.0359872	-0.158642	-0.0339731	0.100065	0.192345	1	-0.153382	0.320428	-0.0352368	-0.244468	-0.0836585	0.126824	0.00461578	0.0485327	0.109981	0.339274	0.0577548	-0.188356	0.0172797	0.273919	0.394188	-0.216262	0.115174	-0.0113375	0.160048	0.117133	-0.0723552	0.00344161	-0.0716024	-0.180188	-0.0327814	-0.226783	-0.0216806	-0.0541293	-0.116681	-0.192429	0.024878	0.056082	-0.0624083	-0.127245	0.204169
AIFM1	O95831		0.228261	-0.0107623	0.0556957	0.0473928	0.0838187	-0.10425	-0.43317	-0.0358478	0.242054	-0.428291		-0.153382	1	0.0725789	0.0988572	0.135155	-0.0626667	0.161477	-0.321754	0.0236337	0.0645001	0.0894008	0.203627	0.121435	-0.0365168	0.126994	0.36281	-0.0711104	0.0955425	0.205849	-0.615331	0.431054	0.186854	-0.0721288	-0.196245	-0.174758	-0.0232537	0.0892818	-0.103099	0.0925014	0.0439715	0.0106153	0.00158667	-0.347354	0.0337027	-0.0426463	0.124293
ALB	P02768	-0.245558	-0.0687759	0.169409	0.0515292	-0.160771	-0.0276601	-0.0811978	0.0370113	-0.0743664	0.15723	0.0408092	0.25678	0.320428	0.0725789	1	0.0215202	-0.104761	-0.0342	0.0380187	-0.0224871	-0.0376254	0.210281	0.218458	0.0755719	0.0539749	0.162556	0.0373641	0.124329	-0.0892489	0.130827	-0.168491	-0.0232951	0.331427	0.0394862	-0.0937008	-0.0689508	-0.129394	-0.108592	0.0275842	0.134316	0.0545635	-0.016587	-0.202053	0.0265424	-0.0647563	-0.0335646	0.0145731	0.318935
ALCAM	Q13740	-0.24295	0.0892652	-0.0437697	0.0326324	0.136997	0.149085	0.168421	-0.0468833	-0.0487827	-0.0836911	-0.0825282	0.112729	-0.0352368	0.0988572	0.0215202	1	0.121159	-0.0614107	0.111533	-0.0221655	0.0501979	0.0363188	-0.0986111	-0.16284	0.0822801	-0.0229706	0.0303581	-0.0456794	-0.0926729	-0.0680666	0.0999897	-0.0659497	-0.101292	0.04423	0.231144	0.176743	0.0504504	-0.0765586	0.0345252	0.0957107	0.257416	0.0599081	0.157778	0.081298	-0.0967343	-0.0716315	0.267019	0.054212
ALDH18A1	P54886	-0.335599	-0.066334	-0.146924	0.219182	0.171029	0.085191	0.197508	0.302182	0.0941964	0.179036	-0.153933	-0.0521887	-0.244468	0.135155	-0.104761	0.121159	1	0.0617634	0.179104	-0.105624	-0.293609	-0.108846	-0.104963	-0.119053	0.436414	0.0155249	-0.205251	-0.222933	0.237517	-0.424234	0.365679	0.0317335	-0.24216	0.0320524	-0.00225669	0.44421	0.425543	0.222768	-0.0664248	0.2315	-0.0158128	0.043938	0.1433	0.188269	-0.0442367	0.230157	0.186511	-0.405132
ALDH1B1	P30837	-0.402452	0.073046	0.0556726	-0.112486	0.187352	0.0702814	0.0408079	-0.187946	0.12718	0.0792747	0.0105399	-0.0322227	-0.0836585	-0.0626667	-0.0342	-0.0614107	0.0617634	1	0.0867185	0.0253656	-0.170992	0.0564006	-0.350935	0.106305	0.132719	-0.103362	-0.199453	-0.1203	0.290544	-0.245988	0.0457282	0.10551	-0.220339	0.0487615	0.0448685	0.130519	0.117802	0.0147797	0.081334	0.0502841	0.0420144	0.0174192	-0.0693612	-0.00555341	-0.027206	-0.00977095	-0.0761847	-0.250619
ALDH2	P05091	0.0294253	-0.183117	0.316911	0.0915718	0.131598	-0.116477	0.0358681	0.116878	-0.0676415	0.150198	-0.120875	0.0394995	0.126824	0.161477	0.0380187	0.111533	0.179104	0.0867185	1	-0.0772216	0.014686	-0.0322185	0.132014	0.211135	0.106429	0.0117876	-0.0814562	0.148255	0.259482	-0.133464	-0.0152873	0.253096	0.0616979	0.125307	0.0208993	0.0106317	-0.0197998	-0.0982481	-0.174498	-0.0907876	0.0207827	-0.185235	0.0355064	0.056594	0.0489892	0.230343	0.043123	0.0228169
ALDH6A1	Q02252	0.119987	0.235764	-0.254686	0.128501	0.163057	0.430682	-0.0332253	-0.174026	-0.156041	-0.132596	-0.200937	-0.450928	0.00461578	-0.321754	-0.0224871	-0.0221655	-0.105624	0.0253656	-0.0772216	1	0.0324547	-0.104405	-0.190879	0.194852	0.194761	0.103063	0.0545778	0.0353059	0.0109512	0.000799766	-0.17033	-0.0831443	-0.0730492	0.0985315	0.0587689	-0.00329941	0.00663406	0.221247	-0.0753003	0.330433	-0.133983	-0.0576148	0.0325283	0.17348	0.18057	-0.180877	-0.00899737	0.193362
ALDH7A1	P49419	-0.0175247	0.191797	0.0291793	0.162591	0.0601941	-0.0218061	-0.07517	0.141134	-0.00963794	-0.0720919	0.102105	-0.0690966	0.0485327	0.0236337	-0.0376254	0.0501979	-0.293609	-0.170992	0.014686	0.0324547	1	-0.311189	0.018154	0.0194144	-0.276521	0.183248	-0.109785	0.1223	0.0551924	-0.0913171	-0.203522	-0.0685885	-0.0374818	0.114412	-0.21646	-0.00339492	-0.0374461	0.0698439	0.125145	-0.124785	0.0286518	0.054952	-0.0273491	-0.158879	0.0332603	0.0294298	0.163626	0.0166114
ALDH9A1	P49189	0.270419	-0.0474477	-0.0515154	-0.191015	-0.208633		0.0243453	-0.305101	-0.0004414	-0.00205526	0.110734	0.102356	0.109981	0.0645001	0.210281	0.0363188	-0.108846	0.0564006	-0.0322185	-0.104405	-0.311189	1	0.104253	-0.125207	-0.200537	0.141474	0.101416	0.270181	-0.115962	0.206011	-0.0494157	-0.145118	0.179231	0.0192599	-0.00412094	-0.105554	-0.0848583	-0.0236587	-0.115849	0.205412	0.0492581	0.0713529	-0.202954	-0.269085	-0.0844178	-0.015125	-0.251463	0.225951
ALDOA	P04075	0.496893	-0.236909	0.206459	-0.0865373	-0.268992	-0.267183	-0.068099	0.295595	-0.00173283	-0.199606	-0.012678	0.176734	0.339274	0.0894008	0.218458	-0.0986111	-0.104963	-0.350935	0.132014	-0.190879	0.018154	0.104253	1	0.042685	-0.103601	0.0750135	0.329273	0.198962	-0.161467	0.295329	-0.265454	-0.158947	0.554	-0.368011	-0.132876	-0.41855	-0.182665	-0.269863	-0.113704	-0.267992	-0.303555	-0.0695936	-0.165423	-0.155954	-0.142694	-0.169375	-0.314555	0.352201
ALYREF	Q86V81	0.0399635	-0.210249	-0.158245	-0.140331	0.239175	-0.12452	-0.0317783	-0.023687	-0.00745702	-0.112806	-0.0469705	-0.0707659	0.0577548	0.203627	0.0755719	-0.16284	-0.119053	0.106305	0.211135	0.194852	0.0194144	-0.125207	0.042685	1	0.17459	0.285512	-0.0441755	-0.0195849	0.140425	0.0323016	0.0250981	-0.0191326	0.196095	0.0840065	0.0906527	-0.0796099	-0.183366	-0.0343027	-0.013866	-0.00835852	-0.0894881	-0.102617	-0.198362	-0.0509239	0.135489	-0.204377	-0.0550388	-0.0394644
ANK3	Q12955	-0.181024	0.0793847	0.099934	0.0785715	0.135953	0.175602	0.0518833	-0.040017	-0.147209	0.152782	-0.223206	0.135576	-0.188356	0.121435	0.0539749	0.0822801	0.436414	0.132719	0.106429	0.194761	-0.276521	-0.200537	-0.103601	0.17459	1	0.0165809	-0.121092	-0.0136173	0.0383279	-0.222104	0.160925	-0.0111073	-0.142263	0.192872	-0.0206794	0.0538386	-0.0375907	0.0336315	0.00826356	0.102123	-0.0295389	-0.0736211	-0.00579002	0.303899	-0.0731553	0.0950293	-0.0788594	-0.0364327
ANXA1	P04083	0.11738	0.0704531	-0.133908	0.0651472	-0.100124	0.300218	0.0778793	0.175489	-0.00291802	0.189382	0.00354273	0.134315	0.0172797	-0.0365168	0.162556	-0.0229706	0.0155249	-0.103362	0.0117876	0.103063	0.183248	0.141474	0.0750135	0.285512	0.0165809	1	0.0218471	0.137901	0.0628175	-0.147295	0.0402918	-0.00973051	-0.0895511	0.245118	-0.105149	0.0754617	-0.0391912	-0.115406	0.109943	-0.0615342	-0.0195896	0.289443	0.0128186	0.036001	0.118747	-0.197434	0.0784815	0.123452
ANXA2	P07355	0.363283	0.0914036	0.0522922	-0.241624	-0.139724	-0.316398	-0.026884	-0.0199224	-0.223749	-0.049388	0.0751207	-0.102124	0.273919	0.126994	0.0373641	0.0303581	-0.205251	-0.199453	-0.0814562	0.0545778	-0.109785	0.101416	0.329273	-0.0441755	-0.121092	0.0218471	1	0.35622	-0.245533	0.525176	-0.186561	-0.0531114	0.494502	-0.123221	-0.076851	-0.373588	-0.384971	-0.184815	-0.196001	-0.0322145	-0.0949821	-0.0977153	-0.156873	-0.0799758	-0.204921	-0.15985	-0.185964	0.413397
ANXA5	P08758	0.0182929	0.166684	0.0520569	-0.0142985	-0.193953	-0.042149	-0.0594941	0.0702798	-0.32947	-0.0267889	-0.0845094	0.256123	0.394188	0.36281	0.124329	-0.0456794	-0.222933	-0.1203	0.148255	0.0353059	0.1223	0.270181	0.198962	-0.0195849	-0.0136173	0.137901	0.35622	1	0.00316467	0.169675	0.213846	-0.036731	0.0909306	0.13877	0.0298838	-0.352617	-0.312132	-0.327057	0.10205	-0.226319	-0.0836391	0.0459541	-0.100277	0.0811331	0.0235308	0.0838063	-0.198311	0.260169
APMAP	Q9HDC9	-0.307301	0.0958229	0.140095	0.0649767	0.10748	0.00146857	0.0593849	0.0726117	0.135739	-0.19194	0.0034689	0.12852	-0.216262	-0.0711104	-0.0892489	-0.0926729	0.237517	0.290544	0.259482	0.0109512	0.0551924	-0.115962	-0.161467	0.140425	0.0383279	0.0628175	-0.245533	0.00316467	1	-0.388714	0.0563765	0.0904178	-0.190794	0.171151	-0.0238639	0.266242	0.206324	0.116912	-0.0140075	0.187555	-0.0339742	0.0435173	0.0344952	-0.0443422	-0.00437638	0.098832	0.0826384	-0.218369
ARG1	P05089	0.34673	-0.186795	0.112608	-0.381302	-0.100637	-0.237693	-0.20899	-0.169635	-0.296834	-0.109267	0.0576718	0.18742	0.115174	0.0955425	0.130827	-0.0680666	-0.424234	-0.245988	-0.133464	0.000799766	-0.0913171	0.206011	0.295329	0.0323016	-0.222104	-0.147295	0.525176	0.169675	-0.388714	1	-0.292488	-0.324449	0.498152	-0.209824	-0.0833836	-0.582233	-0.446713	-0.29056	-0.212966	-0.14779	-0.197188	-0.116136	-0.176691	-0.222028	-0.265788	-0.336353	-0.261221	0.534684
ARPC5L	Q9BPX5		-0.214239	-0.11145	0.114	0.142321	-0.226302	0.239607	-0.128443	0.00460419	0.478756	-0.0494049	0.0709144	-0.0113375	0.205849	-0.168491	0.0999897	0.365679	0.0457282	-0.0152873	-0.17033	-0.203522	-0.0494157	-0.265454	0.0250981	0.160925	0.0402918	-0.186561	0.213846	0.0563765	-0.292488	1	0.0621697	-0.425082	0.0469087	-0.0469982	0.420178	0.34874	0.018246	0.00175497	-0.128733	0.274472	0.12449	0.161515	0.139739	-0.0870168	0.147736	0.270837	-0.429535
ASPH	Q12797		0.105636	0.274457	0.0756927	0.190931	0.0294866	0.00526008	0.0159459	-0.0898324	-0.186301	0.121852	0.0274737	0.160048	-0.615331	-0.0232951	-0.0659497	0.0317335	0.10551	0.253096	-0.0831443	-0.0685885	-0.145118	-0.158947	-0.0191326	-0.0111073	-0.00973051	-0.0531114	-0.036731	0.0904178	-0.324449	0.0621697	1	-0.354019	0.145274	0.0381246	0.20971	0.21403	0.00400995	0.0909617	0.233453	0.00171116	0.0118006	-0.0639273	-0.0692858	0.143245	-0.0883358	-0.0483536	-0.177224
ASPRV1	Q53RT3	0.332994	-0.530475	0.204096	-0.197517	-0.185933	-0.149757	-0.128462	-0.0335136	0.00350727	0.059889	0.0350398	-0.193028	0.117133	0.431054	0.331427	-0.101292	-0.24216	-0.220339	0.0616979	-0.0730492	-0.0374818	0.179231	0.554	0.196095	-0.142263	-0.0895511	0.494502	0.0909306	-0.190794	0.498152	-0.425082	-0.354019	1	-0.341714	0.091648	-0.337429	-0.220458	-0.105249	-0.324987	0.0863459	-0.113153	-0.207335	-0.164197	-0.240858	-0.100572	-0.0944447	-0.205195	0.380851
ATP1A1	P05023	-0.276339	0.249877	-0.125097	0.220872	0.160452	0.036579	0.184518	-0.0593017	-0.0210713	0.0607992	0.0776027	0.0173604	-0.0723552	0.186854	0.0394862	0.04423	0.0320524	0.0487615	0.125307	0.0985315	0.114412	0.0192599	-0.368011	0.0840065	0.192872	0.245118	-0.123221	0.13877	0.171151	-0.209824	0.0469087	0.145274	-0.341714	1	-0.0110326	0.296751	0.117298	0.0726457	0.0154071	0.0687243	-0.0515658	0.090171	-0.0813302	0.10617	0.00818077	0.0165653	-0.0194133	-0.00432235
ATP1B1	P05026		-0.186306	-0.237041	-0.0145667	0.0677676	0.0988897	0.223709	0.228393	0.111089	0.122183	0.141478	-0.130764	0.00344161	-0.0721288	-0.0937008	0.231144	-0.00225669	0.0448685	0.0208993	0.0587689	-0.21646	-0.00412094	-0.132876	0.0906527	-0.0206794	-0.105149	-0.076851	0.0298838	-0.0238639	-0.0833836	-0.0469982	0.0381246	0.091648	-0.0110326	1	0.195552	0.140816	-0.00971931	0.0962844	-0.183443	-0.073845	-0.115011	-0.0376944	-0.182156	0.183727	-0.190265	0.00649753	-0.0411244
ATP5F1A	P25705	-0.363958	0.0251579	-0.293016	0.272696	0.256833	0.159074	0.296237	0.0586319	0.427567	0.0650471	-0.0040704	-0.042801	-0.0716024	-0.196245	-0.0689508	0.176743	0.44421	0.130519	0.0106317	-0.00329941	-0.00339492	-0.105554	-0.41855	-0.0796099	0.0538386	0.0754617	-0.373588	-0.352617	0.266242	-0.582233	0.420178	0.20971	-0.337429	0.296751	0.195552	1	0.748429	0.270801	0.125191	0.0828792	0.266094	0.178959	0.2198	0.169987	0.177626	0.12661	0.46392	-0.382152
ATP5F1B	P06576	-0.260146	-0.0667411	-0.0601201	0.284105	0.288606	0.0763083	0.20818	-0.0731508	0.416252	0.126274	-0.0383764	-0.0956631	-0.180188	-0.174758	-0.129394	0.0504504	0.425543	0.117802	-0.0197998	0.00663406	-0.0374461	-0.0848583	-0.182665	-0.183366	-0.0375907	-0.0391912	-0.384971	-0.312132	0.206324	-0.446713	0.34874	0.21403	-0.220458	0.117298	0.140816	0.748429	1	0.253873	0.176333	0.136422	0.0926443	0.137997	0.221211	0.103555	0.173155	0.118987	0.324974	-0.398537
ATP5F1C	P36542	-0.187263	0.00309048	0.147939	0.26698	0.222429	0.0902763	-0.014334	-0.0487999	0.079345	0.167877	0.142533	-0.130032	-0.0327814	-0.0232537	-0.108592	-0.0765586	0.222768	0.0147797	-0.0982481	0.221247	0.0698439	-0.0236587	-0.269863	-0.0343027	0.0336315	-0.115406	-0.184815	-0.327057	0.116912	-0.29056	0.018246	0.00400995	-0.105249	0.0726457	-0.00971931	0.270801	0.253873	1	-0.228044	0.253844	-0.129565	0.122732	0.00982308	0.0252371	0.165606	0.131559	0.0783003	-0.287277
ATP5F1D	P30049	-0.196648	0.277019	-0.159699	0.182399	-0.0132915	0.440882	0.201603	0.0791683	0.00496052	0.0542423	0.0407544	-0.0835992	-0.226783	0.0892818	0.0275842	0.0345252	-0.0664248	0.081334	-0.174498	-0.0753003	0.125145	-0.115849	-0.113704	-0.013866	0.00826356	0.109943	-0.196001	0.10205	-0.0140075	-0.212966	0.00175497	0.0909617	-0.324987	0.0154071	0.0962844	0.125191	0.176333	-0.228044	1	-0.214079	0.249177	0.228769	0.180748	-0.0130105	-0.00410378	-0.0619021	0.121614	-0.0776689
ATP5IF1	Q9UII2	-0.21493	0.0539135	0.0729376	0.148773	0.238879	-0.0479782	-0.0212611	-0.0297364	0.0404022	0.338923	0.0379632	0.102324	-0.0216806	-0.103099	0.134316	0.0957107	0.2315	0.0502841	-0.0907876	0.330433	-0.124785	0.205412	-0.267992	-0.00835852	0.102123	-0.0615342	-0.0322145	-0.226319	0.187555	-0.14779	-0.128733	0.233453	0.0863459	0.0687243	-0.183443	0.0828792	0.136422	0.253844	-0.214079	1	-0.0626797	-0.107217	-0.00442898	0.0616586	-0.232811	-0.0204098	0.0784617	-0.0619473
ATP5ME	P56385	0.117593	0.0235765	-0.216124	-0.0558978	-0.0364532	0.194972	0.18737	-0.0886937	0.244046	-0.0523735	0.00703599	-0.109525	-0.0541293	0.0925014	0.0545635	0.257416	-0.0158128	0.0420144	0.0207827	-0.133983	0.0286518	0.0492581	-0.303555	-0.0894881	-0.0295389	-0.0195896	-0.0949821	-0.0836391	-0.0339742	-0.197188	0.274472	0.00171116	-0.113153	-0.0515658	-0.073845	0.266094	0.0926443	-0.129565	0.249177	-0.0626797	1	-0.0331427	-0.0302339	-0.0211325	-0.0688247	-0.016834	0.262759	-0.0297259
ATP5MF	P56134	-0.223991	0.268438	0.00621558	0.0442026	0.0138306	0.0979498	0.0260384	0.0323984	-0.0320364	-0.0106836	0.102976	-0.0583741	-0.116681	0.0439715	-0.016587	0.0599081	0.043938	0.0174192	-0.185235	-0.0576148	0.054952	0.0713529	-0.0695936	-0.102617	-0.0736211	0.289443	-0.0977153	0.0459541	0.0435173	-0.116136	0.12449	0.0118006	-0.207335	0.090171	-0.115011	0.178959	0.137997	0.122732	0.228769	-0.107217	-0.0331427	1	0.159608	-0.0740975	-0.25614	-0.0620808	0.143283	-0.194456
ATP5MG	O75964	-0.190463	-0.0509291	-0.0684598	0.152466	0.137199	0.292503	0.229492	-0.148228	0.0302619	0.0235299	-0.0410621	0.0455149	-0.192429	0.0106153	-0.202053	0.157778	0.1433	-0.0693612	0.0355064	0.0325283	-0.0273491	-0.202954	-0.165423	-0.198362	-0.00579002	0.0128186	-0.156873	-0.100277	0.0344952	-0.176691	0.161515	-0.0639273	-0.164197	-0.0813302	-0.0376944	0.2198	0.221211	0.00982308	0.180748	-0.00442898	-0.0302339	0.159608	1	0.144693	0.0483745	0.0772223	0.243711	-0.14503
ATP5PB	P24539	-0.00555542	-0.109695	-0.387447	0.139315	-0.00335513	0.0694145	0.141156	-0.254747	-0.085116	-0.0344617	-0.0698231	0.177063	0.024878	0.00158667	0.0265424	0.081298	0.188269	-0.00555341	0.056594	0.17348	-0.158879	-0.269085	-0.155954	-0.0509239	0.303899	0.036001	-0.0799758	0.0811331	-0.0443422	-0.222028	0.139739	-0.0692858	-0.240858	0.10617	-0.182156	0.169987	0.103555	0.0252371	-0.0130105	0.0616586	-0.0211325	-0.0740975	0.144693	1	0.204485	0.201124	0.139273	-0.0620844
ATP5PD	O75947	0.155692	-0.0386509	-0.0813305	0.246904	0.0126385	0.219742	0.144373	0.112074	0.129194	-0.0293398	-0.294074	0.0921907	0.056082	-0.347354	-0.0647563	-0.0967343	-0.0442367	-0.027206	0.0489892	0.18057	0.0332603	-0.0844178	-0.142694	0.135489	-0.0731553	0.118747	-0.204921	0.0235308	-0.00437638	-0.265788	-0.0870168	0.143245	-0.100572	0.00818077	0.183727	0.177626	0.173155	0.165606	-0.00410378	-0.232811	-0.0688247	-0.25614	0.0483745	0.204485	1	0.12159	0.235203	0.0491063
ATP5PF	P18859	-0.321807	-0.0642604	0.0229178	0.330034	0.0850423	-0.0455846	-0.0788572	0.0885146	0.0307197	0.133816	-0.0742087	-0.0953802	-0.0624083	0.0337027	-0.0335646	-0.0716315	0.230157	-0.00977095	0.230343	-0.180877	0.0294298	-0.015125	-0.169375	-0.204377	0.0950293	-0.197434	-0.15985	0.0838063	0.098832	-0.336353	0.147736	-0.0883358	-0.0944447	0.0165653	-0.190265	0.12661	0.118987	0.131559	-0.0619021	-0.0204098	-0.016834	-0.0620808	0.0772223	0.201124	0.12159	1	0.138151	-0.233602
ATP5PO	P48047	-0.326199	0.0469948	-0.155435	0.033057	0.09337	0.2419	0.143617	0.10124	0.134245	-0.0527489	-0.0394798	0.15788	-0.127245	-0.0426463	0.0145731	0.267019	0.186511	-0.0761847	0.043123	-0.00899737	0.163626	-0.251463	-0.314555	-0.0550388	-0.0788594	0.0784815	-0.185964	-0.198311	0.0826384	-0.261221	0.270837	-0.0483536	-0.205195	-0.0194133	0.00649753	0.46392	0.324974	0.0783003	0.121614	0.0784617	0.262759	0.143283	0.243711	0.139273	0.235203	0.138151	1	-0.172828
AZGP1	P25311	0.409826	-0.130396	0.140897	-0.211182	-0.223329	0.162606	-0.1437	-0.121712	-0.146859	-0.0742183	-0.0659384	0.147723	0.204169	0.124293	0.318935	0.054212	-0.405132	-0.250619	0.0228169	0.193362	0.0166114	0.225951	0.352201	-0.0394644	-0.0364327	0.123452	0.413397	0.260169	-0.218369	0.534684	-0.429535	-0.177224	0.380851	-0.00432235	-0.0411244	-0.382152	-0.398537	-0.287277	-0.0776689	-0.0619473	-0.0297259	-0.194456	-0.14503	-0.0620844	0.0491063	-0.233602	-0.172828	1
BCAP31	P51572	0.0388603	-0.216311	-0.0176934	0.000186838	-0.0820561	-0.29794	-0.00412327	0.0343241	0.104824	-0.0974092	0.104706	-0.00478869	-0.0356245	-0.347083	0.020658	0.0841362	-0.0224936	-0.161919	0.0486678	-0.0777717	0.126356	0.00273728	0.0371737	-0.0799199	-0.0688594	0.175162	0.107186	0.27758	0.114093	0.0237343	0.0178149	0.0780846	0.0991085	0.0591684	-0.0360914	-0.0374797	-0.0070981	0.0674225	-0.148919	-0.184852	0.0975293	0.00790906	-0.0773075	0.125042	0.213056	0.0785096	0.0848713	0.0529541
BCLAF1	Q9NYF8		0.0237745	0.532096	-0.116803	-0.0578788	-0.200669	-0.297184	0.30306	-0.208017	0.100317	0.202397	0.150569	0.325673	0.0707817	0.28292	-0.0408527	-0.226061	-0.239741	0.105677	0.244182	0.0227094	0.379472	0.561826	0.294115	0.0186669	0.125735	0.188002	0.0785394	-0.217634	0.270256	-0.376511	0.249376	0.332618	-0.202896	0.00226165	-0.372216	-0.360257	-0.224058	-0.0393547	-0.270129	-0.208873	-0.00324272	-0.27068	-0.0470939	0.0762646	-0.121111	-0.193403	0.282939
BLMH	Q13867	0.610308	-0.326635	0.129891	-0.267784	-0.212295	-0.0548958	-0.144085	-0.161836	-0.186687	0.105611	-0.135957	0.0571607	0.0457329	0.357781	0.139698	0.0207557	-0.478709	-0.328432	-0.130783	-0.0528718	-0.0122887	0.2306	0.410727	-0.119335	-0.211115	-0.110635	0.455786	0.123304	-0.456903	0.677188	-0.0391216	0.0799063	0.421378	-0.138745	-0.0871943	-0.373068	-0.293193	-0.365501	0.0876726	-0.101591	-0.0188871	-0.102511	-0.235211	-0.168034	-0.404219	-0.284844	-0.341417	0.46618
BOP1	Q14137	-0.204707	-0.161493	0.0341693	-0.0331874	-0.0122976	0.108452	0.0372734	0.434036	-0.0520219	0.0674697	-0.204839	-0.065307	-0.165477	-0.104479	0.0884968	0.130102	0.340739	-0.0212271	-0.00379994	-0.0563293	0.00670263	-0.230612	-0.184364	0.0196158	0.0762589	0.0633707	-0.216949	0.0107722	0.106638	-0.143343	0.0620045	-0.0405757	0.0252308	-0.228732	-0.0111479	0.195516	0.252409	0.251585	-0.0656086	-0.061312	0.081625	-0.00270562	-0.122875	-0.134987	-0.0983452	0.0286425	0.334259	-0.272749
BSG	P35613	-0.22326	0.0957303	0.0282827	0.00195496	-0.0421608	0.027438	0.0654844	0.318069	-0.110411	-0.047674	0.122913	0.0444116	-0.107132	-0.108402	-0.129598	0.230641	0.138232	0.0302157	0.156971	-0.0375565	-0.0448489	-0.247702	-0.0194379	-0.177302	0.209369	-0.0418992	0.0651074	0.248609	0.160469	-0.218421	0.168754	0.294779	-0.234089	0.143221	0.255927	0.109682	0.108163	-0.0341408	0.00828488	-0.184995	0.0421775	0.0320153	0.000438237	0.214564	0.156622	0.0542188	0.1728	-0.0522766
C8orf82	Q6P1X6		0.205127	0.127301	0.342524	0.364022		0.188042	-0.0807131	0.248421	0.224283	-0.225746	-0.146115	-0.0088712	-0.0117744	-0.0374689	0.137276	0.0763392	0.346653	0.115843	0.396902	-0.106567	-0.317399	-0.13032	0.0572846	0.387084	0.402452	-0.135084	0.173345	0.191012	-0.195144	0.280896	-0.141361	0.100871	0.0948361	-0.0448662	0.437017	0.385709	0.1686	0.13741	0.152674	0.15939	0.172227	-0.169373	0.224729	0.369241	-0.0775181	0.177018	-0.202418
CALML5	Q9NZT1	0.329986	-0.318042	0.0636365	-0.171356	-0.258458	0.00665766	-0.172923	0.064496	-0.0636328	0.0629208	0.0891958	0.000948127	0.0577062	0.204398	0.364908	-0.228454	-0.343679	-0.205134	0.0524835	-0.0825757	0.119979	0.127795	0.438391	0.22252	-0.241677	0.110577	0.322258	0.139981	-0.128431	0.380222	-0.454274	-0.207168	0.528288	-0.08158	-0.120369	-0.426428	-0.386696	-0.0198825	-0.135412	0.0130114	-0.190497	-0.0994427	-0.152904	-0.199797	-0.132784	-0.0796311	-0.213951	0.47061
CALR	P27797	-0.376828	-0.0551495	-0.00607936	0.129872	0.169037	0.389705	0.134417	-0.133054	0.0988352	0.139504	0.0856462	-0.137469	-0.0763493	-0.0509495	0.0961679	0.0879074	0.129191	0.250092	0.0845963	0.0893928	0.148556	-0.271997	-0.137505	0.0359403	0.173182	0.0834389	-0.217541	-0.00437131	0.147545	-0.149106	0.219393	0.0963052	-0.242303	0.0911581	-0.0540671	0.11317	0.0964925	0.0651114	0.201733	0.0575798	0.0877161	0.00157231	0.168647	0.105065	0.156881	0.045484	0.193312	-0.0712962
CALU	O43852	-0.21218	0.374486	-0.0746308	-0.0994004	0.146089	0.178695	0.145691	-0.184148	-0.0549741	-0.425457	-0.167274	0.00685846	-0.0845587	-0.199171	-0.208108	-0.0124021	0.159141	0.132238	-0.124914	0.0858379	0.13589	-0.107521	-0.417863	0.136296	0.135174	0.0392434	-0.0607867	0.0929314	0.201949	-0.071259	0.209513	0.0967128	-0.307078	0.177763	-0.170966	0.26209	0.262876	0.0966197	-0.0645407	-0.110916	-0.133384	0.168882	0.000935584	-0.0504999	-0.00929012	-0.0601332	0.116141	-0.235143
CANX	P27824	-0.25966	0.309349	-0.273362	-0.0403441	-0.0380547	0.301457	-0.0447738	0.0481494	0.059127	-0.0563683	-0.0964574	-0.0924733	-0.170719	0.0225763	-0.151613	-0.0162419	0.117414	0.166677	0.164367	-0.0181177	0.209277	-0.0989463	-0.303663	0.0268413	0.182301	0.26385	-0.204778	0.15991	0.0612094	-0.289982	0.092404	0.152633	-0.429368	0.162833	0.0491786	0.0485503	0.0175168	-0.20834	0.174125	-0.180607	0.136967	0.0017584	0.0161984	0.0139701	0.160498	0.15884	0.0535632	-0.148115
CAPN1	P07384	0.506521	-0.268005	0.267104	-0.315474	-0.206148	-0.56803	-0.346205	-0.24113	0.00379081	-0.137397	0.198246	-0.32081	-0.0359933	0.350098	0.123055	-0.167567	-0.306331	-0.143787	-0.0874459	0.0222881	-0.078295	0.282294	0.275582	-0.162556	-0.145824	-0.0507053	0.371192	0.0719459	-0.174154	0.423466	-0.554061	-0.124906	0.272202	-0.160085	-0.144159	-0.524833	-0.404917	-0.115102	-0.273739	0.271107	-0.172023	-0.113036	-0.423178	-0.042568	-0.286526	-0.159231	-0.468303	0.408535
CAPZB	P47756			-0.0223314	-0.102019	-0.140799		-0.192894		0.0956601	-0.0963198	-0.0524784	-0.13671	0.046355		0.116456	-0.160259	-0.120115	-0.295262	-0.125803	-0.02023	-0.115817	0.431743	0.244529	-0.228964	0.11942	0.109163	0.237814	0.138144	-0.170756	0.138223	-0.445005		0.224807	-0.165805	-0.286501	-0.218389	-0.101655	-0.0156586	0.0646655	-0.151973	0.0217326	0.0715304	-0.13859	0.0668478	-0.156559	0.269738	-0.249869	0.236685
CASP14	P31944	0.390713	-0.143194	0.10709	-0.329195	-0.224599	-0.12918	-0.287587	-0.200031	-0.0707442	-0.0307439	0.060703	-0.0181601	0.13392	0.290312	0.199912	-0.11794	-0.293485	-0.340179	-0.0274572	0.103065	-0.145634	0.119985	0.458643	0.108277	-0.20581	-0.124995	0.538429	0.188073	-0.246178	0.626267	-0.428251	-0.234235	0.577403	-0.332615	-0.113959	-0.550471	-0.427829	-0.171389	-0.205388	0.119268	-0.142931	-0.12107	-0.177402	-0.0453369	-0.226017	-0.200079	-0.251881	0.550399
CAT	P04040	0.455223	-0.137139	0.103825	-0.282104	-0.0642125	-0.240709	-0.111217	-0.177269	-0.189299	-0.0936463	0.0373464	0.230248	0.107352	0.136015	-0.00473664	-0.0504642	-0.260096	-0.306539	-0.0942577	-0.0610142	-0.0869648	0.242189	0.347145	0.00283273	-0.0924375	-0.102917	0.422412	0.288502	-0.3428	0.670896	-0.219224	-0.0418572	0.358804	-0.220707	-0.0751195	-0.50932	-0.482497	-0.21807	-0.236297	-0.145264	-0.102491	-0.0889774	-0.217442	-0.100154	-0.194493	-0.115301	-0.35602	0.436964
CDC42	P60953		0.361641	0.307251	-0.00234022	-0.0263682	-0.12305	-0.207244	0.138202	0.0720683	-0.082282	0.0772209	-0.0630789	0.12599		0.0931586	0.0370279	-0.126441	0.0100115	-0.024007	-0.0179411	0.17956	-0.131911	0.0574376	-0.117319	-0.0450032	0.296385	0.0466352	0.257702	0.117798	-0.061254	-0.218692	0.19013	-0.29946	0.109463	-0.224536	-0.170811	-0.187286	0.0591684	-0.0667747	-0.107386	0.240527	0.235117	-0.292375	-0.0235017	0.0950509	-0.25804	-0.118246	0.235163
CDSN	Q15517	0.356111	-0.0753183	-0.00359327	-0.223046	-0.0750028	-0.156554	-0.225786	-0.189985	-0.321275	-0.175776	0.0131079	0.178933	0.147234	-0.164244	-0.0683435	-0.198155	-0.441687	-0.0390014	-0.310106	0.158443	-0.0761812	0.287313	0.188331	-0.0371543	-0.237687	-0.107359	0.383682	0.0676633	-0.375291	0.662451	-0.344562	-0.306023	0.371495	-0.342574	-0.0065373	-0.516877	-0.505745	-0.0550072	-0.334733	-0.0123616	-0.212291	0.122992	-0.13952	-0.183742	-0.0668145	-0.351755	-0.471259	0.309461
CERS2	Q96G23	-0.249056	0.405938	-0.0756072	0.268435	0.119352	-0.149729	0.115279	-0.223921	0.128431	0.212241	0.146592	-0.158976	0.028755	0.283288	0.280478	0.119236	-0.0714609	-0.0189816	0.0241409	0.102273	0.173005	0.0199735	-0.0785235	0.117382	-0.0370065	0.0579744	-0.11307	-0.137924	0.0667684	-0.124561	0.0455729	-0.0667179	-0.0501552	0.166469	0.0189383	0.0606471	0.0430538	0.18908	0.0579578	0.365418	-0.16275	-0.0758475	0.0571186	-0.213599	0.0712987	0.0145812	0.0690248	-0.0520793
CFL1	P23528	0.0557422	0.0832949	0.169522	-0.0952102	-0.192212	-0.0555172	-0.119166	-0.0141293	-0.0546536	-0.14758	-0.0337553	0.227056	0.320576	0.109348	0.207562	-0.079265	-0.129377	-0.0237269	0.0340603	-0.0265512	0.0786709	0.269118	0.316358	-0.0246965	-0.135184	-0.0723354	0.130081	0.308726	0.0515435	0.0928558	-0.214702	0.226633	0.100528	-0.036968	-0.0881026	-0.288366	-0.219681	0.0964812	-0.210105	-0.199607	0.00130438	-0.138521	-0.0560602	-0.113855	-1.83335e-05	0.041671	-0.174654	0.271207
CHCHD3	Q9NX63	-0.329788	0.123766	-0.0442825	0.27048	0.092149	0.140386	0.0269372	0.0935142	0.0396538	0.178906	0.173789	0.100079	-0.20742	0.221227	-0.0270751	0.0893117	0.191891	0.0198719	0.0690318	-0.174162	0.0996583	-0.168633	-0.0468893	-0.0550735	0.168324	0.162985	-0.13939	0.0673151	0.0569915	-0.153816	0.0875357	-0.197248	0.0260331	0.0571628	0.0803227	0.0286272	0.149879	-0.0307255	0.133099	0.0908526	0.141698	-0.0731585	0.14141	0.131034	0.296862	0.311868	0.192025	-0.108695
CHTOP	Q9Y3Y2			-0.235256	0.0254847	-0.134478		0.0873309	0.396433	-0.179561	0.112638	-0.0579045	0.164125	0.0389492	-0.395356	0.0626214	-0.0564641	0.247026	-0.0747676	0.236382	-0.213752	-0.0851842	-0.174445	-0.00261001	0.0157814	-0.0822423	0.184234	0.0890209	0.101023	0.194396	-0.270863	0.19047	0.280103	0.0153687	0.0714034	-0.113532	0.0459451	0.0157132	-0.0957107	-0.0737844	0.0589204	-0.162785	0.0236139	-0.102097	0.365672	0.0340972	0.388898	-0.0567259	-0.257579
CKAP4	Q07065	-0.099228	0.0418439	0.150143	0.237344	-0.0699929	-0.0610455	0.125003	0.122548	0.172594	0.0413298	0.150799	-0.00559653	0.0453451	-0.0487449	0.0609084	-0.00425126	0.150404	0.0541316	0.0876881	-0.0878022	0.0306145	-0.119392	0.0228537	0.0416058	0.167663	0.0260816	-0.0956813	-0.158917	0.329564	-0.354317	0.151769	-0.0269627	-0.0787308	0.272734	-0.00525083	0.46443	0.318512	0.161476	0.0408263	0.183654	0.176108	-0.0655978	-0.0727879	0.114707	-0.0644979	0.16534	0.086804	-0.186413
CLPTM1L	Q96KA5		-0.0588285	-0.134216	0.0282742	0.238824	-0.0600087	-0.0813583	-0.161858	-0.0804444	-0.157889	0.327995	0.165312	0.108876	-0.0601234	-0.105461	-0.103304	-0.0753334	0.131427	-0.056507	0.0687574	-0.0476831	-0.0453823	-0.152095	0.08726	0.117327	-0.0889206	0.235086	0.164865	0.149981	0.0806956	-0.0578817	-0.0515329	0.0382893	0.252766	0.0725031	-0.263345	-0.235064	0.129559	-0.217798	0.222312	-0.373633	0.163723	0.115732	0.465759	-0.253435	0.0633647	-0.163544	-0.194417
CLPX	O76031		-0.226391	0.0600935	0.0181445	0.108571		0.188594	0.40118	0.0375725	0.0645981	0.0868415	-0.234553	-0.294633		0.0426499	0.0996556	0.0198763	-0.0643593	0.110649	0.0802968	0.0624514		-0.399009	0.296587	-0.128162	0.33764	-0.225747	-0.000333034	-0.117822	-0.157521	-0.273715	0.203527	0.222078	-0.202238	0.269828	0.155984	0.0474514	0.0416601	0.134531	-0.000968544	0.109744	-0.0763237	0.152698	-0.0119139	0.154094	-0.146301	0.128917	0.0807524
CLTC	Q00610	-0.263466	0.122787	0.194012	-0.00715885	-0.150373	0.104684	-0.0858994	0.214096	0.0899155	0.147833	-0.151973	0.178271	0.00495294	-0.0969221	0.024264	-0.00844874	0.0250458	0.113041	0.139103	-0.212748	0.223178	-0.0557598	-0.0433875	-0.205202	0.0398314	-0.0177712	-0.152516	0.260373	0.0340336	-0.169625	-0.0346284	-0.0558495	-0.163366	-0.026907	-0.255003	-0.00633653	0.0460674	-0.0252499	0.0462473	-0.0449024	0.0694575	0.0428595	0.14502	-0.010618	0.139441	0.0673227	-0.0204971	-0.00435991
COL1A1	P02452	-0.127347	0.418846	-0.157035	0.0597904	0.0126132	0.203596	0.161906	-0.0255133	0.0152138	0.0901859	-0.0560319	0.313032	-0.109527	-0.0853717	0.0196318	-0.0597349	0.137359	0.249441	-0.13946	0.0850669	-0.074115	0.155515	-0.131023	-0.0651764	0.0485063	-0.247164	-0.2551	-0.0981209	0.248507	-0.137345	0.206162	-0.250319	-0.255417	0.0806719	-0.0508294	0.139181	0.0735014	-0.0136119	0.168722	0.0370448	0.140304	0.138613	0.0908722	-0.109404	0.234635	0.150957	0.0597774	-0.313188
COLGALT1	Q8NBJ5	-0.664601	-0.205678	0.138475	0.151716	0.116725	-0.0662539	0.0726436	-0.0705621	-0.236466	-0.0679602	0.1027	0.0619636	0.102956	-0.171369	0.176662	-0.199856	0.129249	0.102928	0.220728	-0.121752	-0.0248268	0.0259909	-0.246458	0.306007	0.152119	0.0558108	-0.195646	0.036768	0.0675868	-0.157755	0.0354116	0.247245	-0.104897	0.0541895	-0.194995	0.0038263	-0.0157532	-0.0682557	0.153893	-0.0164141	-0.0827803	-0.0915616	-0.0336685	0.275426	-0.0526639	0.279258	-0.0526368	-0.0340098
COX4I1	P13073	-0.414811	0.0148109	-0.0563847	0.140501	0.00628899	0.0117401	0.0607895	0.000679263	0.155619	0.0889294	0.100814	0.0275546	-0.0101692	-0.275896	0.112004	0.0701938	0.0998365	0.122528	-0.113996	0.144442	0.152448	-0.051557	-0.161912	-0.175153	0.0527822	0.148128	-0.247571	-0.0942992	0.100141	-0.252888	0.355983	0.377236	-0.227452	0.133276	-0.0954293	0.323155	0.265171	0.129774	-0.0595738	-0.0511205	0.153024	0.167956	0.0484597	0.0754045	0.0299796	0.0818522	0.323031	-0.263939
COX5A	P20674	-0.0723317	0.0417837	0.187042	0.214383	0.144055	0.0918349	0.0210649	-0.0729546	0.242559	-0.0398036	-0.0251595	-0.200231	-0.103158	0.024259	0.0585903	0.0437274	0.145294	-0.138882	0.122429	-0.0568691	0.0603142	-0.00334422	0.0243242	-0.0378645	-0.092339	-0.0961514	-0.278768	-0.0253418	0.0599791	-0.345537	0.131375	0.0287122	-0.243045	0.070034	-0.160556	0.311081	0.393022	0.184935	0.225469	0.0978792	0.25517	0.290597	0.0183995	0.10542	-0.0600866	0.153236	0.13896	-0.201688
COX5B	P10606	-0.279518	0.0210642	0.0786453	0.197148	0.219119	-0.0689377	0.204579	0.109225	-0.00423039	0.363906	0.0850315	0.170261	0.100566	-0.135379	-0.0606879	0.0721732	0.0547025	0.00806074	-0.00141673	-0.0456445	0.113464	-0.187632	-0.277646	0.074278	0.126118	-0.0434808	-0.251857	-0.000858472	-0.00807768	-0.227385	0.494907	0.152659	-0.256196	0.0552935	0.0416883	0.314485	0.209496	0.0734785	0.126369	0.121657	-0.0352125	-0.193763	-0.0114628	0.297234	0.159256	0.0951976	0.236835	-0.236249
COX6C	P09669	-0.460685	-0.0234544	-0.0831738	0.193262	0.324932	0.048992	0.0663341	0.234141	0.159816	0.0188341	0.237556	-0.0212944	-0.213541	-0.27932	-0.132784	-0.0999197	0.109014	0.0899438	-0.110517	0.0628794	0.0535929	-0.26891	-0.263091	-0.0603883	-0.0318047	-0.113116	-0.305749	-0.252467	0.267193	-0.305096	0.169665	0.0652971	-0.269146	0.0278931	0.00439083	0.300602	0.257266	0.216549	0.104979	0.348133	-0.0289525	0.0777595	0.139655	-0.0187354	0.0937054	0.177206	0.225987	-0.267357
COX7A2	P14406	-0.256752	-0.203593	-0.117289	0.126568	0.135814	-0.0331621	0.15812	-0.215982	0.203429	-0.0779405	0.0715783	-0.0915738	-0.0615818	-0.430953	-0.0576375	-0.196399	0.0998827	0.121829	-0.116308	0.0925714	-0.0353958	-0.275306	-0.225317	0.0290214	-0.104922	-0.100402	-0.231387	-0.336044	0.26415	-0.244959	0.12581	0.105816	-0.196276	-0.0340773	-0.0117073	0.302576	0.32173	0.120516	0.116197	0.142842	0.0328009	-0.0610236	0.00261378	0.1456	0.0325058	0.172332	0.170944	-0.248396
CPA4	Q9UI42	0.40738	-0.144475	0.00327442	-0.108473	-0.168578	-0.0618703	-0.128592	-0.00245402	-0.155062	-0.0341976	0.0122627	-0.0101297	-0.00244182	0.073511	0.322285	-0.175746	-0.243931	-0.265643	0.0429463	0.0524199	-0.116156	0.0788511	0.503081	-0.0641533	0.0580631	-0.152167	0.440733	0.153918	-0.234757	0.490813	-0.293162	-0.287712	0.593523	-0.270489	-0.269113	-0.394952	-0.283156	-0.198249	-0.157215	0.207972	-0.0270328	-0.0515712	-0.102303	0.0283079	-0.283605	-0.0208688	-0.351399	0.462422
CPSF7	Q8N684	-0.161536	0.011416	0.0488612	0.375313	0.243676	-0.0723232	0.0963029	0.0219508	-0.155948	0.119864	0.0627628	-0.147919	0.201088	0.00255239	0.061067	-0.0124777	-0.110654	-0.118306	-0.00383432	0.111081	0.389393	-0.336907	-0.0517474	0.0795491	0.108146	0.227199	-0.156178	-0.133154	0.00640077	-0.289788	-0.175705	0.19176	-0.14347	0.320141	0.24416	0.306099	0.13487	0.0981207	-0.00772178	-0.00759727	-0.139067	-0.0421306	0.149674	-0.100731	0.226302	-0.131537	0.190277	-0.22542
CS	O75390	-0.340415	0.0292649	-0.302668	0.171885	0.15671	0.359507	0.202156	0.0583018	0.29178	0.144522	0.0421724	-0.0756478	-0.0831548	0.189354	-0.0140965	0.192611	0.271214	-0.0329267	-0.00949114	-0.00844358	-0.02445	0.112804	-0.261854	0.0205273	0.0346189	0.0571448	-0.262177	-0.114683	0.176951	-0.441317	0.29873	-0.0215763	-0.275174	0.0969134	0.107654	0.475105	0.414407	0.133162	0.21732	0.0726716	0.169044	0.16001	0.142219	0.135825	0.178876	0.0892323	0.315788	-0.228799
CSTA	P01040	0.221034	0.131534	0.169302	-0.230526	-0.147701	-0.0231964	-0.11173	-0.0209288	-0.0735643	0.133819	0.019323	0.173929	0.108185	0.227818	0.211501	-0.109358	-0.229942	-0.179388	-0.0249174	-0.100201	-0.078402	0.0384546	0.0909862	-0.131895	-0.00574838	-0.0596824	0.198802	0.132561	-0.244774	0.371456	-0.130014	0.0275629	0.155092	-0.0999307	-0.112833	-0.297566	-0.22058	0.0393928	-0.026154	-0.0474188	0.0130964	0.0657617	-0.123831	0.0133955	0.0189786	-0.116671	0.0467693	0.353833
CTNNA1	P35221	0.144793	0.0290608	-0.113441	-0.0320554	-0.0212513	-0.291733	0.0942656	0.428959	-0.0380549	0.104091	-0.195329	-0.20379	0.148009	-0.107034	-0.0406146	-0.0594846	0.192564	0.0518315	0.143078	0.0654712	0.00502226	-0.314007	0.1599	0.207845	-0.00349283	0.250705	-0.107925	0.113495	-0.0147471	-0.193787	-0.0391601	0.295942	-0.176947	0.172211	0.198772	-0.00436497	-0.124656	-0.238153	0.068517	-0.0623413	-0.133638	-0.178958	-0.294059	0.116916	0.418197	0.00639372	-0.0338908	-0.0565511
CTNNB1	P35222	-0.231909	-0.173105	0.348217	0.209879	0.0114876	-0.10188	0.0922464	-0.0384389	0.0148182	0.103762	0.176233	0.252599	0.00608482	-0.170507	-0.117208	0.31837	0.17375	-0.0164496	-0.02866	-0.0622644	-0.18921	-0.147664	-0.0782145	-0.126152	0.166544	-0.25486	-0.172545	0.0377298	-0.114496	-0.191542	0.317415	-0.000407726	-0.428836	0.0388711	0.0387565	0.10283	0.00136987	0.0420686	-0.0438277	-0.220779	0.130747	0.0186415	0.232123	0.268425	0.115448	0.2562	0.100371	-0.215125
CTNND1	O60716	-0.0137206	0.423718	-0.145256	-0.120669	0.036689	-0.344727	0.022441	-0.250336	-0.308	0.0381173	-0.135154	0.395333	0.0979384	0.50068	0.0531001	-0.133008	0.00693252	-0.130008	0.0113728	0.240622	0.0847241	-0.073041	-0.0119067	0.016012	0.162707	-0.0566435	0.227294	0.291142	0.00820998	0.200802	-0.0106141	-0.20569	0.0554945	0.0862155	-0.226198	-0.283414	-0.22483	-0.205665	-0.222117	0.182518	-0.257925	0.0846337	-0.00184628	0.150709	-0.162679	0.22177	0.0614591	0.134667
CTSB	P07858	0.352994	-0.138658	0.150187	-0.185981	-0.0936997	-0.207561	-0.10314	-0.199116	0.043009	-0.104827	0.0223843	-0.0757093	0.148242	0.190942	0.330967	-0.15926	-0.288006	-0.144496	-0.122124	-0.0692846	-0.0500161	0.169382	0.364203	0.103056	0.034163	-0.0264152	0.506795	0.185431	-0.0789989	0.356559	-0.190667	-0.172511	0.6324	-0.26365	-0.090156	-0.360863	-0.214696	-0.0603632	-0.225502	0.0119847	-0.101588	-0.299598	-0.211753	0.0936955	-0.116549	-0.0943453	-0.250456	0.388478
CTSC	P53634	0.401917	-0.308531	0.15922	-0.286059	-0.331789	-0.319007	-0.221574	-0.191493	-0.102842	-0.130808	0.126418	0.128361	0.273748	0.212257	0.313884	-0.0919448	-0.516241	-0.510769	0.0714583	-0.306696	0.115981	0.233132	0.577627	-0.0841368	-0.278352	0.039459	0.423425	0.422916	-0.394002	0.624282	-0.492069	-0.27228	0.642364	-0.0848334	-0.0164897	-0.342273	-0.317807	-0.309472	-0.0194497	-0.305931	-0.0782946	-0.309217	-0.349323	-0.184266	-0.0173692	-0.16278	-0.141624	0.518762
CTSD	P07339	0.222676	-0.210983	0.10916	-0.143456	-0.118378	-0.17767	-0.132885	-0.200734	-0.0806972	0.067151	0.132421	0.0527328	0.247471	0.160613	0.34439	-0.0520488	-0.272906	-0.177369	0.0292691	0.126639	-0.152916	0.159902	0.501728	0.171462	0.00936935	-0.0620479	0.431309	0.0842617	-0.274366	0.509466	-0.283612	-0.214613	0.666184	-0.266747	-0.166373	-0.389207	-0.322466	-0.186973	-0.21162	-0.038573	-0.054844	-0.291877	-0.198318	-0.062992	-0.216511	-0.143795	-0.204069	0.448845
CYB5B	O43169	-0.353005	-0.00532935	0.150233	0.127912	-0.109162	0.0809984	-0.0691763	0.0338533	-0.1065	0.0284603	0.00578057	0.266939	-0.0387794	0.042869	0.10781	-0.0871945	0.170674	-0.00632545	0.2803	-0.165005	0.076176	0.0362874	0.0114411	0.117554	0.162483	0.0668872	-0.366659	0.0752588	0.180282	-0.259622	0.0776028	-0.253841	-0.263823	0.10299	-0.261338	-0.0289855	0.00388637	-0.0580711	0.223325	-0.0447642	0.0148059	-0.182986	0.0733217	0.275236	0.130472	0.102602	0.267977	-0.0681216
CYB5R3	P00387	0.0443277	0.0944249	0.137314	0.107323	0.0171866	0.00981132	-0.0830191	-0.143287	-0.148339	0.0288683	-0.0743877	-0.0704139	-0.0156222	-0.113492	0.141667	0.102552	-0.00439682	-0.0498608	0.037015	-0.141166	0.0101296	-0.0684375	-0.126846	-0.23732	0.128311	-0.0003387	-0.112874	-0.031037	0.0153697	-0.111557	-0.166149	-0.180702	-0.0745428	0.157986	0.165851	0.0734914	0.0923706	0.0805441	0.0796997	-0.241099	0.0582621	-0.0212873	-0.103216	0.0949381	0.141748	0.354536	-0.00827159	0.0578316
CYC1	P08574	-0.107572	-0.0651505	-0.0368775	-0.123661	0.113943	0.14175	-0.0896169	-0.0836771	0.0822153	0.272791	-0.0192146	0.107147	-0.0561163	0.0571696	0.111165	0.0932601	0.0794757	0.0532572	-0.0652407	0.103015	-0.0137185	0.277068	-0.216528	0.0136649	0.0472436	-0.112697	-0.136398	0.066219	-0.0504424	-0.0762706	0.0749945	0.125762	-0.163756	-0.0461073	0.162819	0.0661519	0.172232	0.023926	0.190356	0.076435	0.0345222	0.0544961	-0.0727086	0.00857129	-0.170661	0.204539	0.103103	-0.0648914
DAD1	P61803	-0.0165382	0.0162747	0.0657054	0.182943	-0.183778	0.163247	-0.0128181	0.516381	0.106768	-0.0471457	0.0497136	-0.147561	-0.0559479	-0.0167438	0.102123	-0.0338842	0.0470209	-0.0792522	0.0301679	-0.00717978	0.0911082	0.0625272	0.0511235	-0.245345	-0.0125737	0.139324	-0.0677144	-0.0206952	0.0978643	-0.185953	-0.234827	0.0544272	0.00902661	0.0282253	0.00388227	-0.00446192	-0.021483	-0.0964085	0.0567812	-0.0747722	0.101998	-0.0197504	-0.0403598	-0.153888	0.271519	0.09387	0.0741902	-0.0292527
DCD	P81605	0.147625	-0.183741	0.0665276	-0.23459	-0.215714	-0.0182379	-0.0525341	-0.146366	-0.0512939	-0.121223	-0.00746499	0.125648	0.0684697	-0.0126011	0.250139	-0.0929726	-0.300097	-0.136898	0.0451083	0.00623598	-0.070482	0.0927562	0.296408	0.0760945	-0.0143389	0.226298	0.383876	0.204424	-0.196533	0.43538	-0.352025	-0.0745724	0.402076	-0.0991519	-0.0381006	-0.364986	-0.290611	-0.154167	-0.124787	-0.11379	-0.225073	-0.0863142	-0.05334	0.0742038	-0.0592696	0.0141434	-0.185785	0.543664
DCXR	Q7Z4W1	0.124361	-0.134323		-0.0596506	0.0935698		-0.164125	-0.147652	0.132365	0.198721	-0.000212351	0.321026	0.00211794		-0.15825	-0.0701248	-0.046495	-0.242209	-0.106216	-0.0514309	-0.119226	0.0802389	0.131768	-0.0786588	0.217849	-0.184323	0.0982509		-0.378713	0.163477	0.354418	-0.0213568	-0.0496736	-0.0938942		-0.0698327	-0.026377	-0.0430097	-0.168105		0.00718768	0.148042	-0.295075	0.111611	-0.243939	-0.137244	-0.0957312	0.00189825
DDOST	P39656	-0.0249384	-0.0482054	-0.0971664	0.0591169	0.0242313	0.132825	0.235415	0.119852	0.325175	0.124852	-0.153234	0.167015	-0.0769492	-0.109168	0.0604823	-0.00418702	0.133171	0.264269	0.00336032	0.0462822	0.0863899	-0.00830414	-0.0551989	-0.0462945	0.0656174	0.140312	-0.268006	-0.238677	0.28137	-0.319236	0.195721	-0.23554	-0.242189	0.247963	0.0608917	0.516906	0.461909	0.0733425	0.0293363	0.0208171	0.104273	-0.120597	0.00628626	0.184294	0.183596	0.0853886	0.131177	-0.228939
DDX18	Q9NVP1	-0.397436	0.158617	-0.143164	0.15013	0.14341	0.353709	-0.0367472	0.165321	-0.067546	-0.220588	0.0768473	0.0150918	-0.0114438	0.138349	-0.0215596	0.0712089	0.192039	0.155473	-0.272893	-0.0163464	0.186269	0.0906192	-0.21478	-0.0858716	0.180196	0.0250008	-0.264861	0.0771404	0.217912	-0.240221	0.100857	0.143699	-0.360826	0.0652338	-0.2024	0.183065	0.240141	0.172621	0.0803844	-0.0734261	-0.0199038	0.253865	0.0215559	0.0960759	-0.0514759	0.00375686	0.0147401	-0.206665
DDX21	Q9NR30	-0.224133	-0.0926161	0.132522	0.0312403	0.285187	-0.0530888	0.134123	-0.0840399	-0.075227	0.170457	0.0488913	0.247844	0.141234	-0.173329	-0.0529073	0.20728	0.036849	0.0862844	0.344895	0.0152246	0.0717875	-0.0210571	-0.0203257	0.207347	0.0917404	0.0646925	-0.131678	0.0320561	0.127817	-0.155493	0.0316813	0.112444	-0.177378	0.327138	0.0877654	0.168831	0.0781476	0.15934	-0.0155677	0.115738	-0.156985	0.155402	0.00121615	0.0894213	0.11458	0.151189	0.0168887	-0.0441566
DDX27	Q96GQ7	-0.261074	-0.301655	0.0782255	0.178634	0.122515	-0.064295	0.0331514	0.0858898	-0.0239895	0.0391911	-0.0053216	-0.223762	-0.142208	-0.246627	-0.136452	0.0124824	0.0930832	0.0283649	0.359269	0.0388358	-0.154659	-0.165568	-0.236517	0.160567	0.230053	-0.112368	-0.260098	-0.0280424	0.0222677	-0.212452	0.276505	0.0593371	-0.170073	0.198306	0.125588	0.190369	0.0593135	-0.0935796	0.0387466	-0.30984	-0.0328321	-0.000143361	0.119286	0.0743063	0.237774	0.257837	0.144801	-0.134059
DDX47	Q9H0S4	-0.161673	-0.140182	0.0232584	-0.145995	0.100741	0.154261	0.0140514	0.0477673	-0.0279109	-0.0139132	0.0538471	0.169131	-0.11873	-0.152553	0.0736109	-0.0345517	0.182802	0.027454	-0.0392351	0.161134	-0.22586	-0.0671444	-0.0795879	-0.0948551	0.207719	-0.130125	-0.143823	0.0505519	0.0265192	-0.0931859	0.0846687	-0.138953	0.0401965	-0.031261	-0.340875	0.0688143	0.13632	0.0972302	-0.14474	0.222195	-0.0469521	-0.0497225	0.134958	0.398673	-0.104788	0.222258	0.263708	-0.0507552
DDX5	P17844	-0.500094	-0.069693	0.0470766	0.0722511	-0.00390729	-0.0315073	-0.0500306	0.118778	0.229955	0.225096	0.0819123	-0.327952	-0.081681	0.137004	-0.0990883	-0.0206582	0.225908	0.185325	0.0970669	-0.137146	-0.0727674	-0.113236	-0.188987	-0.177924	0.0694474	-0.265886	-0.26928	0.0718721	0.200177	-0.253336	0.233626	0.146775	-0.265231	0.114208	-0.16304	0.15122	0.23423	0.00547518	0.14259	0.073817	0.13107	0.07977	0.059219	0.235347	-0.00470511	0.17247	0.102644	-0.143611
DECR1	Q16698	-0.197053	-0.0108939	-0.011212	-0.0990355	0.0441735	-0.128175	0.156984	-0.0984993	-0.126605	-0.22347	0.0952828	0.0754423	-0.0738305	0.121861	0.0607935	0.133303	-0.00863902	0.0824791	0.177472	-0.0574085	0.116793	0.00853268	0.207696	0.0753365	-0.185023	0.233103	0.0684095	0.00835183	0.287077	0.0251384	-0.0938093	0.0281906	-0.0280368	0.0126453	0.00159878	-0.0228636	-0.0786991	-0.17382	0.0224933	0.146187	-0.112568	0.0953587	0.127811	0.145648	-0.30865	-0.196954	-0.00876824	0.0371811
DERL1	Q9BUN8	0.035248	-0.151293	-0.0374015	-0.0483493	0.0581852	0.0478615	-0.0299507	0.0293197	-0.022329	0.0294938	0.114859	0.0736943	0.105808	-0.26958	0.0235969	-0.0275226	-0.133776	0.039522	-0.0178774	0.203599	-0.00785322	0.0900756	-0.143881	-0.0244186	-0.0169754	-0.0246671	-0.148104	-0.0878088	-0.00426235	-0.00732153	0.150507	-0.0787729	-0.0559258	0.0499473	-0.0120109	0.0438156	0.0545453	0.0980814	0.0106921	-0.178249	0.151425	0.0273922	-0.139005	0.160765	0.172096	0.0665644	0.0109011	0.035367
DHCR7	Q9UBM7	0.00868309	-0.0133939	-0.0635447	0.188274	0.012428	0.200118	-0.000529974	-0.159055	0.191911	-0.101161	0.105697	0.182085	0.118096	0.039773	0.0220064	0.184522	-0.0199581	-0.0473146	-0.138618	-0.0547963	0.00497868	-0.0214672	0.206367	0.171948	0.162658	-0.0915465	-0.0951159	0.133976	-0.00649081	-0.112747	0.266826	0.22881	-0.119184	-0.0826632	0.190928	-0.0157493	-0.0265626	-0.0584881	0.114638	0.166096	-0.200118	-0.154071	0.146838	0.230674	0.271691	0.243023	0.099877	-0.00512299
DHRS2	Q13268	-0.299318	0.0084775	-0.122151	0.114485	0.144072	0.0229193	0.205768	0.00881862	0.289865	0.0992369	-0.131788	0.321582	0.0031183	-0.216093	-0.069455	-0.00602974	0.283987	0.173058	-0.0356797	-0.0136578	-0.161084	0.0723757	-0.178904	0.00963156	0.148939	-0.0485243	-0.232272	0.0432869	0.1321	-0.314359	0.43357	-0.0283937	-0.251101	0.13164	-0.0336254	0.484558	0.560773	0.0971438	0.12715	0.195239	0.00831043	0.0488054	0.172975	0.0782217	0.20527	0.228031	0.22586	-0.29342
DHX15	O43143	-0.182394	0.0496386	0.424662	0.0911861	0.0568401	0.288279	0.131123	0.132102	-0.107035	0.122689	0.133241	0.241681	0.0308365	-0.201097	0.263145	0.101195	0.0605332	0.0979798	0.133707	-0.0901079	-0.0786408	0.162718	0.0603393	-0.134739	0.201426	-0.0747976	-0.282461	0.0578311	-0.306262	-0.198332	0.165141	0.139421	-0.0950204	0.00241389	-0.0100777	0.118291	0.168141	0.0211312	-0.0483479	-0.245177	0.0555495	0.0487016	-0.0942807	0.258767	0.211523	0.178171	0.172484	0.0374421
DHX30	Q7L2E3	-0.175607	0.119744	0.0815166	0.0445905	-0.106072		0.0364773	0.202051	-0.214871	0.409682	0.125305	0.439631	0.0894542	0.364531	0.336616	0.0202927	0.238199	0.0273751	0.142266	-0.0405448	-0.197318	-0.1056	0.0756395	0.0827119	0.459132	0.283802	-0.0106031	0.205336	-0.0762987	-0.16497	-0.0261343	0.178269	0.18862	0.220037	0.44115	0.0437432	-0.0884241	0.0518581	0.129815	0.0715311	0.0350098	0.145591	-0.0906902	-0.0305303	-0.101188	-0.0725994	-0.00748258	0.0947149
DHX9	Q08211	-0.273367	-0.0308486	0.0183598	0.0899936	0.124984	0.133324	-0.100241	0.0241864	0.0260767	0.152439	0.0915098	-0.0134173	-0.169338	-0.190395	-0.111495	0.13369	-0.0262566	-0.0352527	0.0391862	0.174328	0.140387	-0.334954	-0.228456	0.104719	0.0460578	0.0188774	-0.205117	-0.0550301	0.100972	-0.215831	-0.0562231	-0.0363957	-0.145273	-0.0480081	0.0144475	0.244392	0.0535634	0.0728259	0.0290722	0.0342129	-0.0342805	-0.0300502	0.102489	0.210082	0.143432	-0.0492587	0.246081	-0.079354
DLAT	P10515		-0.0637383	0.253606	0.216672	0.367128	-0.0223328	0.0989442	0.231958	-0.0614359	0.0901996	-0.0533827	0.35458	-0.0171096	-0.0593389	-0.0404647	0.0646773	0.365179	0.104957	0.118733	-0.0419326	-0.0895337	0.00118824	-0.279317	0.16692	0.202751	0.0605656	-0.438946	-0.0905731	0.171346	-0.262243	0.140649	0.379009	-0.194665	0.249649	0.0406969	0.299214	0.252649	0.181347	-0.0930836	0.182742	-0.132912	0.0855992	0.000817506	0.129828	0.297499	0.051961	0.0143213	-0.258059
DLST	P36957	0.199872	-0.100192	0.131822	0.0632891	-0.00531539	-0.0536437	0.110397	0.322157	-0.256532	0.0611255	0.0561187	-0.0876584	-0.067609	-0.21503	-0.0721485	0.0677346	0.0989227	-0.157825	0.124855	0.310317	0.203915	-0.0921434	0.246999	0.152586	0.344173	0.24954	-0.0566826	-0.0220982	-0.038275	-0.0693201	-0.0584098	-0.201899	-0.14783	0.0565987	-0.309596	0.031609	0.00523652	-0.0723614	0.304054	0.0823954	0.0796077	0.136713	-0.0274323	0.226062	-0.0452847	-0.0683814	-0.0205337	0.168019
DMKN	Q6E0U4	0.0808567	0.0110759	0.258909	0.0301881	-0.312432		0.102863	0.0307705	0.0636105	0.0787889	-0.282184		-0.321391		0.463971	-0.0513585	-0.0867171	-0.133421	0.00443654	-0.0243054	-0.237713	0.073268	0.292294	-0.211707	-0.192045	-0.138187	0.205292	0.105408	-0.280044	0.261281	-0.303662	0.0999874	0.318599	-0.261601	-0.0200388	-0.0933658	-0.0709297	-0.306783	0.313538	0.147896	0.110209	-0.0273224	-0.0161895	0.0110902	0.0670911	-0.240529	0.0173494	0.392069
DNAH9	Q9NYC9	-0.405223	0.214283	0.217954	0.14871	0.182414	0.164884	0.065166	0.156431	-0.0777919	0.210652	0.142961	0.315331	0.225275	-0.171432	0.352394	0.129027	0.21022	0.104203	0.146121	0.202731	0.0745462	-0.0229825	-0.221054	0.184248	0.376163	0.218089	-0.16481	0.157422	0.0535222	-0.196634	-0.0537285	0.175012	-0.264163	0.285106	0.0579227	0.308458	0.135289	0.0834557	-0.0200936	0.209871	0.115348	0.128199	-0.0234987	0.0510393	0.136295	-0.0289148	0.195783	0.0506892
DNAJC19	Q96DA6	0.211664	-0.196219	0.280599	0.115109	0.0582012	0.327786	0.116421	-0.413029	0.0466459	0.153082	-0.190124	0.270533	0.0994347	-0.316464	-8.42955e-05	-0.144478	-0.0481976	0.16355	-0.022922	-0.0802697	0.0140525	-0.272864	-0.183898	-0.0890092	0.118559	0.182632	-0.128332	-0.281117	-0.0443034	-0.0828064	-0.0025362	0.298256	-0.307486	-0.0289679	-0.226936	-0.019754	-0.0900711	-0.114419	0.202285	0.106999	0.0939805	-0.0853873	0.105489	0.360142	0.0606775	-0.0217328	-0.00395914	-0.0324376
DNM2	P50570	-0.00149334	0.116171	-0.0108692	0.0875629	0.197377	0.11871	0.0916551	0.270033	0.164235	-0.0114393	0.0123817	-0.382107	0.0292955	-0.204831	-0.0849138	-0.0342008	0.0693464	0.145285	0.008936	0.203887	0.0972216	-0.0494916	-0.333251	0.0301123	-0.0485163	0.170838	0.000588366	-0.0574541	-0.0252378	-0.322388	0.170791	0.0150062	-0.219544	0.147074	0.344771	0.431475	0.338784	0.16348	0.119488	-0.0616233	0.0871163	0.108633	0.0428468	-0.18873	0.142656	-0.00528549	0.209864	-0.229019
DNTTIP2	Q5QJE6		-0.528922	-0.209625	0.217663	0.104182	-0.24274	-0.0112465	0.231014	0.181199	-0.228564	0.227462	-0.390916	-0.0491409	-0.0997828	-0.105212	-0.138266	0.179215	-0.106737	0.339984	0.255957	0.159791		-0.121209	0.0283748	0.0250538	-0.0400988	0.0531798	0.275158	0.142271	-0.188775	0.0722659	0.196479	-0.159706	0.140813	0.198695	0.0212653	0.0993658	0.0238844	-0.169762	-0.346469	0.0429511	-0.230723	-0.158434	0.205431	0.17568	0.104133	-0.0363468	-0.171106
DSC1	Q08554	0.506953	-0.151011	-0.0598077	-0.280037	-0.193548	-0.185823	-0.199976	-0.147332	-0.237163	-0.218745	0.00776756	0.175091	0.102811	-0.0168205	0.181865	-0.0862061	-0.39428	-0.326827	-0.0980643	0.148351	-0.0743886	0.164158	0.318381	0.138483	-0.211971	-0.0286265	0.481017	0.11745	-0.193999	0.722504	-0.472159	-0.327614	0.49354	-0.192807	-0.115798	-0.530064	-0.469506	-0.18221	-0.23417	-0.0994774	-0.124451	-0.116578	-0.132354	-0.0482066	-0.171061	-0.202852	-0.272489	0.491385
DSC3	Q14574	0.221426	-0.0491866	0.142168	-0.0597942	-0.137572	-0.14498	-0.22199	-0.140079	-0.0752958	-0.0448845	0.123365	-0.0967195	0.094392	0.0437152	0.165251	-0.134451	-0.296792	-0.101336	-0.100514	0.0560894	0.129768	0.137429	0.321459	-0.0529118	-0.0935621	-0.233177	0.29784	0.291941	-0.160173	0.283372	-0.205515	-0.0612039	0.194387	-0.187291	-0.112873	-0.374733	-0.322308	-0.0515443	-0.208879	-0.223717	-0.0746663	-0.102253	-0.229092	-0.146249	-0.139119	0.154178	-0.223006	0.170537
DSG1	Q02413	0.579867	-0.00544053	0.177749	-0.209279	-0.164246	0.063024	-0.156742	0.00147319	-0.301217	-0.110489	0.0250895	0.168697	-0.0120167	-0.181919	0.0303879	-0.157225	-0.261925	-0.282334	-0.0553286	0.0676596	0.0225464	0.219523	0.367185	-0.115906	-0.167791	-0.135815	0.322086	0.215674	-0.200028	0.574404	-0.405265	-0.106049	0.318749	-0.270229	-0.289401	-0.54185	-0.44103	-0.262308	-0.14393	-0.0201297	-0.149252	-0.160586	-0.0209743	-0.228115	-0.133473	-0.176789	-0.245418	0.495788
DSP	P15924	0.480435	-0.182486	0.0587101	-0.223947	-0.0432658	-0.150075	-0.246088	-0.0266667	-0.262702	-0.0375269	-0.0779387	0.180558	-0.0262009	0.334108	0.0476373	-0.076388	-0.246896	-0.2479	-0.0331233	-0.0401923	-0.13953	0.2739	0.364692	0.0117513	-0.078679	-0.219941	0.388512	0.0858667	-0.322547	0.693763	-0.282124	-0.257191	0.496948	-0.278614	-0.220239	-0.55623	-0.421343	-0.117988	-0.246852	-0.220879	-0.138448	-0.183639	-0.199528	-0.241848	-0.137098	-0.160438	-0.212494	0.389399
EBNA1BP2	Q99848	-0.354044	0.114667	0.22157	0.172228	0.0820325	0.0408941	-0.211605	0.287868	-0.120057	0.049825	-0.00596632	-0.039312	-0.154189	-0.0758367	0.0403851	-0.00628465	0.121227	0.238307	0.128404	-0.0433897	-0.0449347	-0.159577	-0.0557968	-0.0245114	0.145756	0.0387984	-0.241909	-0.0588257	0.104884	-0.212944	-0.114515	-0.143535	-0.283511	-0.0181713	-0.0284511	-0.0312208	-0.0114524	-0.0366436	0.219418	0.0160418	0.00228791	0.366144	-0.00299064	-0.0653422	-0.198349	0.261547	0.122367	-0.0913698
ECH1	Q13011	-0.148415	0.163512	0.0966966	0.144022	0.0763273	0.113926	0.257512	-0.0306159	-0.157563	0.0780348	-0.201787	-0.0559473	-0.0667918	-0.0267968	0.0265035	0.127487	0.306577	-0.0430426	0.101088	0.0805169	-0.0171015	-0.247497	-0.0798558	-0.136567	0.066739	-0.109538	-0.0589071	0.107864	0.107388	-0.235019	0.192009	0.255151	-0.142904	0.190167	-0.0697664	0.104099	0.1652	0.181307	-0.0475129	0.20619	-0.192529	-0.150195	-0.0510204	0.185435	0.10493	0.0298316	0.103659	-0.195365
ECI1	P42126	-0.148497	0.182202	-0.0651314	-0.119764	-0.306831	0.0473222	-0.0491424	-0.129279	-0.167943	-0.102398	0.267735	-0.14091	0.0474472	0.024218	0.0161293	0.120326	-0.0424288	0.050732	0.0793845	-0.159123	0.155383	0.0187624	-0.0607129	-0.00991059	-0.0698356	0.0468686	0.11191	0.239567	0.0887193	-0.0049514	-0.0994475	-0.00664917	-0.0474857	-0.131494	0.110946	-0.156635	-0.154688	-0.00168028	0.0866445	-0.04396	0.00736981	0.0532129	0.000931757	0.144656	-0.110184	0.153185	-0.105922	0.103866
EEF2	P13639	0.33905	-0.0989801	0.114376	-0.0188887	-0.0579279	0.133232	-0.0986275	0.00592105	-0.0917787	-0.222413	-0.0497032	0.127187	0.117446	-0.0605615	0.0464231	-0.219448	-0.0774659	0.0784764	-0.0512011	-0.00137463	-0.0410654	0.307821	0.349858	-0.187224	0.0103725	-0.0715549	0.114002	0.163918	-0.0652948	0.182899	-0.171521	0.151937	0.243183	-0.0859251	-0.0908644	-0.232934	-0.0968784	-0.0804795	-0.0350916	-0.0882326	-0.135608	-0.099546	-0.183184	0.0343496	-0.0903879	-0.0202271	-0.318427	0.264297
EFTUD2	Q15029	-0.213068	0.0715684	0.0933066	0.126133	0.349811	0.106554	0.0960164	0.0635855	0.147427	0.244878	0.187969	-0.0226891	0.0305963	-0.119391	0.0664698	0.0311662	0.139048	0.261522	-0.0263125	-0.0475709	-0.14416	-0.28413	-0.287432	0.0864242	-0.00478149	-0.0167321	-0.278446	-0.20461	-0.0258116	-0.330444	0.0325718	0.12044	-0.199492	-0.0180114	0.0601743	0.215455	0.216456	0.100512	0.0661668	0.0550698	0.0600392	0.0810073	0.121528	0.2073	0.316291	0.240104	0.20419	-0.253992
EIF4A1	P60842	0.541655	0.110511	0.0520981	-0.0990547	-0.12584	0.109558	-0.0217989	-0.000697972	0.0917128	0.0851613	-0.150743	0.101891	-0.039589	0.210577	0.0300006	-0.220932	-0.123713	-0.00577352	0.0425613	-0.0360921	-0.0729595	0.212943	0.289788	-0.015156	-0.019612	0.102485	0.163553	0.00864352	-0.107844	0.118348	-0.158265	-0.0178054	0.0901811	-0.130703	-0.260956	-0.175472	-0.0878299	-0.1594	-0.0239594	0.145733	0.0932782	-0.223201	-0.141849	0.0506498	0.0478085	-0.116404	-0.271691	0.243308
EIF4A3	P38919	0.0756749	-0.00412821	-0.108886	-0.0358074	-0.0625761	0.351648	-0.0582843	0.130416	-0.115041	0.141445	-0.165635	0.065494	0.0245459	-0.222389	-0.199101	0.0652409	0.117958	0.151781	0.160271	0.046163	-0.0117769	0.0448545	-0.00996061	-0.0238204	-0.0537194	0.0472247	-0.226816	-0.120152	0.0775887	-0.238856	0.0285956	0.167861	-0.240947	-0.0665359	0.168807	0.0312817	-0.00716877	0.136028	0.081708	0.0720494	-0.0798157	0.0285115	0.059787	-0.0189061	0.138013	0.180312	0.080935	-0.250007
EIF6	P56537	0.315352	-0.173546	-0.063497	-0.136055	-0.20384	-0.0831044	-0.0105242	-0.148809	0.0291636	-0.200269	0.0185636	-0.00630116	-0.194798	0.0892128	0.171454	-0.104403	-0.18063	-0.257844	-0.1229	-0.102883	-0.121144	0.406577	0.4641	-0.0398082	-0.128229	0.0696208	0.378182	0.052924	-0.116539	0.558615	-0.560961	-0.268698	0.500727	-0.173244	0.13308	-0.346151	-0.305123	-0.203725	-0.143643	-0.0595141	-0.183667	-0.0778905	-0.281122	-0.242495	-0.23853	-0.278418	-0.181124	0.359701
ELAVL1	Q15717	-0.0156113	0.115633	-0.00164845	-0.215759	0.0426847	0.221845	0.00607317	-0.107114	-0.00991166	0.133986	0.0539284	-0.0397986	-0.030539	0.0707912	-0.189491	0.0420462	0.0828635	-0.055191	-0.00892103	-0.135399	-0.117448	0.0263202	-0.0887186	-0.184446	0.0139196	-0.0785605	-0.126111	-0.120906	-0.0714619	-0.0071267	0.142278	-0.152401	-0.110316	-0.0346296	0.127764	0.0922449	0.0538839	0.0067291	-0.0220922	0.00519344	-0.0237203	0.0458541	0.231538	0.00373699	-0.177491	-0.0896985	0.0441672	-0.0532438
ELOVL1	Q9BW60	-0.345763	-0.232699	0.446444	0.0761208	-0.0643227	-0.299269	0.0196016		-0.116189	-0.00274411	0.398573	-0.14864	0.0127522	-0.222438	0.110858	-0.290216	-0.138157	0.00360477	0.200993	-0.148944	-0.0494934	-0.0174345	0.0921647	-0.102223	0.0392367	-0.205586	-0.021115	0.0181698	0.130778	-0.102939	0.00357463	-0.422665	0.110211	-0.0528764	-0.292723	-0.0524627	0.0998433	-0.119214	-0.0903862	-0.104307	-0.0406319	0.214997	-0.123674	0.240696	0.22346	0.445443	-0.0349557	0.0241731
EMD	P50402	-0.209904	-0.0554766	0.0323083	-0.0317679	-0.0195421	0.10941	0.014855	0.19714	-0.0352858	0.170924	0.0607453	-0.0537642	-0.0623911	-0.0716061	0.00580789	-0.00993394	-0.0325059	-0.0268689	0.0848387	-0.116702	0.136006	-0.0745901	-0.0986686	0.0326622	-0.0214357	0.108034	-0.00213048	-0.0725076	0.0715934	-0.0885426	0.084869	-0.133505	-0.185672	0.0854109	-0.193466	-0.00372194	-0.0597435	-0.0232737	-0.00584801	0.132803	0.182515	0.0132275	-0.0166547	0.0504555	0.0509509	0.227883	0.0809705	0.00946494
ENO1	P06733	0.128166	-0.0504176	0.267698	-0.00240173	-0.0372134	-0.0925683	0.0647111	0.0871582	0.0320489	0.17186	0.214192	0.0283009	-0.0655346	0.0623581	0.33131	-0.0991718	-0.0863882	-0.104644	0.0710852	-0.148273	0.0976149	0.18429	0.365456	-0.205451	0.0137579	0.041609	0.132505	0.109535	-0.0849333	0.216456	-0.279632	-0.219609	0.421441	-0.0630485	-0.0847666	-0.258321	-0.133652	0.0263914	-0.143531	0.00921323	-0.0363462	-0.21964	-0.0674576	-0.153417	0.0107489	-0.0488773	-0.0983685	0.285257
EPHX1	P07099	-0.151443	-0.0122658	0.00109096	0.330149	0.291426	0.185698	0.137723	-0.256983	-0.163886	0.278023	0.0980878	0.123897	0.264335	-0.0315704	0.159923	-0.0588348	0.0276996	0.0591952	0.157822	0.0414354	0.0894832	0.0191706	-0.221537	-0.0288137	0.147119	0.0448413	-0.125501	-0.0490919	0.0252248	-0.00237258	0.256376	0.186916	-0.117694	0.29902	-0.0262594	0.0723574	0.0485539	0.14854	-0.0982431	0.256612	-0.055405	0.0253317	0.0490688	-0.184265	0.075667	-0.0411264	0.00262556	-0.0145929
ERO1A	Q96HE7	-0.22435	-0.0691085	-0.244952	0.243309	0.0103278	0.153778	0.31284	0.263239	-0.0818241	0.101065	-0.122482	0.168998	0.0606838	-0.375952	0.094287	0.180899	0.279724	-0.0221982	-0.071477	-0.122338	0.165558	-0.121892	-0.0143029	-0.210251	0.107257	0.224944	-0.180415	-0.0701449	0.161986	-0.345806	0.39033	0.203895	-0.166487	0.318573	0.264683	0.293958	0.213772	0.139164	-0.121225	-0.112936	-0.190519	-0.0018391	0.303887	0.051057	0.00368954	-0.0162116	0.0275329	-0.264089
ERP29	P30040	-0.149904	-0.0166698	-0.169649	0.0790081	0.0717736	-0.0120807	0.175701	-0.0533267	0.140848	-0.130445	-0.100966	-0.0840826	-0.121472	0.190451	-0.17542	0.264908	0.296402	0.0481879	0.0216303	-0.111578	-0.0477904	0.110334	-0.179035	-0.0461152	0.0198283	-0.0294279	-0.170833	-0.00109915	0.149541	-0.294747	0.4931	0.0219932	-0.336845	0.144133	0.0184426	0.303854	0.317574	0.104097	0.0553684	0.0254985	0.1204	0.0428598	0.054397	-0.00384752	0.0867614	0.161893	0.179782	-0.215156
ESYT1	Q9BSJ8	-0.101215	0.157389	-0.00241942	0.216348	0.237387	0.087923	0.111072	0.0782413	0.0202244	0.0412253	-0.0397221	0.00134088	-0.0271338	-0.0241841	-0.101726	0.0784468	0.253373	-0.0216412	0.0596693	-0.0792626	0.0181595	0.0334555	-0.191533	0.0649175	0.151222	-0.0373419	-0.135364	-0.142642	-0.054885	-0.279111	0.0692116	0.243943	-0.286608	-0.00585689	0.154638	0.219725	0.150017	0.144048	-0.0227814	0.0185711	0.158928	0.0665665	-0.0288271	-0.0214986	0.225183	-0.0218423	0.0401686	-0.234592
ETFB	P38117	-0.239159	0.202555	-0.0919845	0.231421	0.0195034	0.00300438	0.154479	0.127262	-0.0412679	-0.0723383	-0.047341	-0.0445844	0.0831478	-0.193165	-0.0632429	0.0286762	0.187086	0.0128232	-0.078983	0.184945	-0.0980602	-0.171935	-0.146586	-0.177658	0.155941	0.025329	0.0597381	0.113121	0.0561046	-0.150724	0.244857	0.00368926	-0.323133	0.193347	0.252084	0.210831	0.0297984	0.163522	0.12331	0.00721589	-0.0244143	0.042941	-0.0710973	0.0402233	-0.0923457	0.0279756	0.126161	-0.161495
ETHE1	O95571		-0.46395	0.294985	0.145197	0.149221	-0.125383	0.0722211	0.0900773	-0.11679	-0.181974	-0.244602	0.151348	0.132457	-0.290748	0.0304955	-0.0877027	-0.017876	0.0962792	0.149155	0.0456917	0.13345	-0.41866	0.0896199	0.116897	-0.00340111	-0.0245281	-0.155118	-0.104729	0.177756	-0.182367	0.0274369	-0.00336404	0.207337	0.0759241	-0.197267	0.188154	0.0528305	0.0297188	-0.0857134	-0.0725202	0.07772	0.0698989	0.121684	-0.0134981	0.265085	-0.338626	0.0258656	-0.00573809
FABP5	Q01469	0.345024	-0.204817	0.186979	-0.201553	-0.239771	-0.0265867	0.0987675	0.0177277	-0.0559152	0.0534447	0.255501	0.0323253	0.110498	-0.0131556	0.300266	-0.00860952	-0.133627	-0.189005	-0.147804	-0.209863	-0.0715267	0.364914	0.350846	-0.0657659	-0.242618	-0.0811805	0.453616	0.0378511	-0.0804953	0.395045	-0.215137	-0.117737	0.644983	-0.275261	0.11592	-0.307781	-0.314834	-0.114364	-0.0575251	0.162485	-0.060311	-0.0688874	-0.125684	-0.175973	-0.176189	-0.0542381	0.00396825	0.358489
FADS2	O95864	-0.213059	0.0472157	-0.00389546	0.0925827	-0.103289		0.0801622	0.261107	0.407262	0.0995565	-0.00266081	0.0723976	-0.0958705		0.121452	-0.150246	0.116986	0.0573866	0.371907	-0.255249	-0.110951	-0.125988	-0.0125885	-0.117729	0.0735538	0.122835	-0.19995	-0.126202	0.321243	-0.378505	0.296185	0.328838	-0.290962	0.125333	-0.336778	0.217078	0.282583	-0.0780539	0.096304	0.260068	0.0330952	-0.0241047	0.00955614	0.158833	-0.0187126	0.093509	0.0868373	-0.222011
FAU	P62861	-0.545282	0.229644	0.0545218	0.211418	0.0667434	-0.0299824	0.0677165	0.216566	0.0139507	0.0991277	0.130376	0.227919	0.080403	-0.284617	-0.00489734	0.0664186	0.2108	0.166388	0.0640382	0.00876602	-0.0603824	-0.10295	-0.319765	-0.0150009	0.0867001	-0.0238797	-0.134037	0.0446801	0.0427999	-0.320885	0.0291624	0.147571	-0.20619	0.201494	0.294157	0.223107	0.215128	0.131073	0.0244854	0.132467	-0.0361408	0.0525231	0.00788218	0.199933	0.3804	0.0981558	0.0839315	-0.258235
FBL	P22087	-0.0224896	-0.0866786	0.0139668	-0.0485186	0.229995	0.0148239	0.00963693	0.0231853	0.00764981	-0.0577502	0.0149074	-0.157643	-0.0694229	-0.182162	0.0174535	0.029054	0.0682998	0.1854	0.107894	0.0914465	0.204944	0.00925334	-0.19065	0.117786	0.0491227	-0.0820315	-0.236096	-0.0116104	0.132005	-0.160793	-0.187574	0.123193	-0.0998931	0.061322	0.0230887	0.0619926	0.0578974	0.00528643	0.0180002	0.0180429	-0.0676782	0.0575613	0.0910321	0.0428377	0.215311	-0.0405618	0.123344	-0.128451
FBLL1	A6NHQ2	-0.367095	0.0814211	0.12244	0.317492	0.0506662	0.0910857	-0.065034	0.22149	-0.0443969	-0.0788982	0.0222698	0.177823	-0.128734	-0.00906204	-0.091224	-0.0825619	0.281767	0.152252	0.160113	-0.152182	0.0962267	-0.0807223	-0.181137	-0.107124	0.2424	-0.00668913	-0.381712	-0.0757997	0.182066	-0.27876	0.14329	0.200282	-0.246061	0.262525	-0.150967	0.254642	0.24608	0.0123805	0.0170098	-0.30959	-0.0549839	0.0471775	0.229469	-0.00423757	0.207065	0.162938	-0.0130833	-0.163825
FBN3	Q75N90	-0.266906	-0.453389	-0.0680236	-0.0535039	-0.334746	-0.110056	0.0058792		-0.22942	0.0805488	0.0392989		0.407115	0.393221	0.307744	0.166734	-0.197007	-0.189471	0.24914	-0.278416	-0.166079	0.219561	0.180023	0.179231	0.0700493	-0.24511	0.151216	0.345042	-0.308099	0.251281	-0.023041		0.227936	-0.170895	-0.0391734	-0.446583	-0.47675	-0.28942	0.0268743	-0.277003	-0.1938	-0.230378	-0.288346	0.180691	-0.0207153	0.129433	-0.268198	0.359352
FDXR	P22570	-0.376407	0.0258541	-0.308572	0.0197215	0.232686	0.065257	0.198424	-0.00353752	-0.049656	-0.0413538	-0.0211702	-0.363321	0.21193	-0.126759	-0.0245981	0.0742663	0.115795	-0.0416484	-0.11873	0.188731	-0.0139032	-0.028885	-0.21999	-0.0228685	0.0350305	0.186772	0.0469921	0.0275534	-0.0843674	-0.199875	0.317306	0.272528	-0.265834	0.266423	-0.103903	0.335014	0.236287	0.151503	0.0119771	0.117265	-0.0315131	0.166844	0.0425252	0.0602247	-0.0398671	0.0722141	0.206046	-0.122203
FGB	P02675	-0.42729	-0.0225398	0.166781	0.160917	0.30349	-0.0960943	0.0519356	0.171165	-0.105068	0.201392	0.18514	0.145811	0.17822	0.115778	0.154119	0.0208203	0.256569	0.175896	0.0184262	0.151417	0.0340962	-0.0817919	-0.202047	0.295569	0.229938	-0.0126661	-0.154475	0.194719	0.0874281	-0.264372	0.0727508	0.251882	-0.00934651	0.12083	0.0187928	0.149479	0.175189	0.226203	0.0306323	0.295419	0.0149765	0.0323283	0.0238918	0.14053	0.12006	-0.0750622	-0.0445886	-0.162366
FH	P07954		0.0553557	0.15905	0.112689	0.20899	0.000439509	0.100839	0.23781	-0.0167147	-0.112534	0.0405687	0.343584	0.179331	0.194722	-0.0125273	-0.0124878	0.253445	-0.0537443	0.111998	-0.226731	0.333151	-0.268888	0.0495699	0.146184	0.132352	0.160059	-0.175575	0.0483968	0.049206	-0.161796	0.0221965	0.154348	-0.141161	-0.263736	-0.111115	0.0751517	-0.0157864	-0.0444305	0.0362988	0.00726534	-0.0521457	0.0264346	0.0425885	0.161637	0.0127357	-0.0864958	0.257418	-0.222658
FKBP10	Q96AY3	-0.351057	-0.206351	-0.0916946	0.201057	0.102467	0.388381	0.236719	0.0904572	-0.0986248	-0.0573581	0.0978525	0.0667269	0.0284014	-0.0353073	0.018031	0.190905	0.0768709	-0.121484	0.245095	0.0836637	0.064968	-0.120973	-0.045	0.102924	0.156242	0.0618905	-0.0998565	0.16212	0.0730681	-0.143025	-0.100699	0.065088	-0.105206	0.0804338	0.187227	0.224475	0.15533	-0.155268	0.314081	-0.166867	0.136622	0.0909435	0.357616	-0.0703969	-0.0374232	-0.0108225	0.287705	0.0097152
FLNA	P21333	0.385398	-0.00927718	0.255077	-0.0194263	-0.0987142	-0.338408	-0.250917	-0.111938	-0.146018	0.254651	0.171407	-0.003476	-0.0195433	-0.19762	0.0554989	-0.0246149	-0.0875684	-0.110095	0.0342718	-0.165508	0.145649	-0.141285	0.255011	-0.031119	0.17332	0.0618435	0.100004	-0.0175022	-0.150894	0.0954554	0.0352413	0.23887	0.0570983	-0.111592	-0.298329	-0.264946	-0.205809	-0.136347	-0.0139329	-0.0755843	-0.0646291	-0.116633	0.121664	0.0347522	-0.207827	-0.129957	-0.153924	0.0528747
FTSJ3	Q8IY81	0.025172	-0.0324488	-0.0502676	-0.0617567	0.0495004	0.253838	0.00610902	-0.0721486	-0.0601693	0.0319132	0.142618	-0.189652	-0.14418	-0.0150675	-0.0824475	0.116756	0.160051	0.0754485	0.0170443	0.00967205	0.0925381	-0.0362407	-0.0748246	0.190195	0.108359	0.101679	-0.138337	-0.294903	0.129393	-0.148215	0.00392921	-0.153739	-0.0853223	0.0148809	-0.0211733	-0.0264559	-0.0947064	0.173209	0.098859	0.134894	0.0149727	0.180144	0.169352	0.23205	-0.237443	0.0118164	0.144758	-0.158271
FUBP3	Q96I24	-0.269015	0.115813	0.230171	-0.113574	0.0898033	0.0467702	0.0137201	-0.232948	-0.0492315	0.260116	0.0314612	0.141924	-0.184038	-0.0325854	-0.0392833	-0.0193226	0.199855	0.0260452	0.0824476	-0.0358218	-0.0884273	-0.0720579	-0.274303	-0.0290619	0.241818	0.0543642	-0.306024	-0.0131019	0.0717771	-0.256546	0.0489298	0.0892039	-0.317425	0.309365	0.0750125	0.211333	0.212459	0.19225	-0.0400467	0.135927	-0.0478831	0.193319	0.180921	0.0497063	0.0857439	-0.192078	0.0381662	0.00120699
GAA	P10253	0.476252	0.122647	0.212958	-0.224003	-0.18597	-0.248679	-0.338	-0.0751546	-0.0339756	0.0254069	0.00873181	0.474841	0.521908	0.418586	0.514779	-0.069381	-0.362889	-0.0834972	0.128354	-0.16525	0.0127746	0.30707	0.374764	0.0828374	-0.0378038	0.156588	0.327583	0.453496	-0.0842068	0.27131	-0.258922	-0.024243	0.287539	-0.00680664	-0.15751	-0.401215	-0.464098	-0.270466	-0.0617962	0.038223	-0.0842953	-0.130993	-0.224173	-0.111848	-0.264931	-0.218889	-0.322714	0.498503
GANAB	Q14697	-0.23832	-0.0146387	-0.0801	0.0684037	0.0475462	-0.153586	0.211835	-0.164471	0.223775	0.0181153	-0.0762061	-0.0997664	-0.0702661	-0.0409755	-0.0320194	0.127964	0.335185	0.177932	0.0847206	-0.122318	-0.0590746	0.164783	-0.120939	-0.0428754	0.277942	-0.0437694	-0.167252	0.0330235	0.249612	-0.410114	0.469355	0.251819	-0.331722	0.254165	0.152093	0.450904	0.460068	0.11667	0.0776812	0.07073	0.0968874	0.170505	-0.0217422	0.105429	0.0573321	0.110447	0.112007	-0.383992
GAPDH	P04406	0.453058	-0.205241	0.00946055	-0.378218	-0.0987369	-0.245461	-0.258939	-0.109704	-0.149844	-0.0499088	0.0154062	0.0219963	0.133651	0.306588	0.173409	-0.110495	-0.320128	-0.261767	-0.203182	0.0804386	-0.0916229	0.133422	0.464646	0.00717333	-0.180064	-0.100405	0.607513	0.0978365	-0.338394	0.735389	-0.405212	-0.304258	0.630846	-0.232894	-0.0800065	-0.460161	-0.399049	-0.158447	-0.257994	-0.158938	-0.166979	-0.161365	-0.241865	-0.178158	-0.264724	-0.342296	-0.300116	0.494568
GGCT	O75223	0.511867	-0.194784	0.237015	-0.229126	-0.0171214	-0.355265	-0.158433	-0.171585	0.048525	-0.0439363	0.245292	0.0910685	0.0670133	0.13026	0.137188	-0.233244	-0.342929	-0.249621	-0.0146912	-0.0899163	-0.112314	0.358419	0.354666	0.0972772	-0.220625	-0.00851724	0.435063	0.119502	-0.224607	0.43142	-0.322856	-0.107739	0.492629	-0.120509	-0.170218	-0.300909	-0.2459	-0.118003	-0.137983	0.0262828	0.0219842	-0.09513	-0.313344	-0.211792	0.0667625	-0.136133	-0.166322	0.378203
GGH	Q92820	0.440759	-0.367468	-0.0541376	-0.215858	-0.143281	-0.340878	-0.140864	-0.140544	-0.0662345	-0.155916	0.128495	0.176502	0.223457	0.213544	0.260219	-0.0571727	-0.475032	-0.181711	-0.163954	-0.135887	-0.11545	0.346502	0.324657	0.0781149	-0.288091	-0.147101	0.457308	0.14746	-0.337638	0.656705	-0.450996	-0.099048	0.498701	-0.197828	-0.0482821	-0.486671	-0.479475	-0.294958	-0.114302	-0.0168118	-0.000214852	-0.128019	-0.211793	-0.073594	-0.319103	-0.40735	-0.386238	0.462447
GLB1	P16278	-0.0108906	0.141716	0.166532	-0.0646747	0.0629204		0.0570414		-0.142561	0.155091	0.223565	-0.0398062	0.176156		0.253083	0.0977559	0.010197	0.191692	0.0482938	0.275699	0.071786	0.0611761	0.0830233	0.250721	0.237725	-0.0251636	0.103545	0.391421	-0.0121471	0.0178795	0.0669204	-0.30949	0.136063	0.0573275	0.0698358	0.0181626	0.0434785	0.0958142	0.129608	0.0967888	0.214257	0.118741	-0.338626	0.0650125	-0.163729	-0.0122514	-0.0548368	-0.0147371
GLUD1	P00367	-0.374704	0.0791542	0.177729	0.142579	0.303401	-0.0172468	0.21261	0.29711	0.154254	0.231645	0.104122	-0.301162	-0.00875817	0.00828872	-0.0249613	0.146347	0.335867	0.255487	0.16238	0.022868	0.0721624	-0.155758	-0.146982	-0.0325606	0.0682605	0.017849	-0.112546	0.199599	0.222446	-0.342403	0.199123	-0.155059	-0.134856	-0.0308819	0.0676178	0.386697	0.360351	0.14568	0.133718	0.192093	0.158907	-0.0206379	0.0764727	-0.00519254	0.14605	0.118139	0.177689	-0.206656
GNAI2	P04899	-0.374879	0.145059	0.034713	0.155047	0.245744	0.0876297	0.262064	0.120194	-0.118134	-0.0237149	-0.0441689	0.434008	0.113892	-0.126378	0.120846	0.215509	0.170909	-0.117646	0.174731	0.103984	0.14877	-0.171387	-0.101962	0.00551913	0.395929	0.147173	-0.0630315	0.228906	0.202137	-0.148246	0.167837	0.179073	-0.37642	0.3745	0.163196	0.169142	0.151082	0.00377544	-0.0815456	0.259277	0.00812621	0.0154746	0.125061	0.306072	0.0851821	-0.137321	0.089567	-0.0109934
GNG12	Q9UBI6	-0.0213536	-0.0961698	-0.0221673	-0.0720751	0.110321	-0.0342922	0.134547	0.345347	-0.257845	0.178838	-0.161426	0.0195116	0.213433	-0.116023	0.221897	0.0867869	-0.024343	-0.0116649	0.143511	0.200205	-0.178099	0.330713	0.00531335	0.153593	0.0812779	-0.118866	0.0298864	0.0525336	-0.0167367	0.123247	-0.126557	-0.248097	0.162623	-0.036335	0.0232714	-0.12611	-0.165717	-0.107572	-0.0468993	0.129806	-0.0190524	-0.139634	-0.0063396	0.117492	-0.0353385	0.0754189	-0.14668	0.185652
GOT2	P00505	-0.325401	0.0370544	0.0511352	0.118371	0.212077	0.319147	0.161554	0.00187427	0.204441	0.145711	0.0611982	-0.218875	-0.188161	-0.0394175	-0.0468136	0.106603	0.238837	0.165672	0.00939579	-0.0436442	-0.0224388	-0.122224	-0.292874	-0.01187	0.124177	0.20634	-0.209831	-0.109047	0.186082	-0.392284	0.270089	0.180206	-0.243216	0.044147	0.00453629	0.40897	0.446025	0.0978369	0.223781	0.0234492	0.0733718	0.210844	0.281405	0.198478	0.0907101	0.155474	0.200234	-0.236037
GPC1	P35052	-0.0202509	0.354343	0.116513	0.0234544	-0.161166	0.0624008	-0.0925285	-0.00616634	-0.335435	-0.10507	0.0895381	-0.034521	0.0620041	0.108816	0.107517	-0.0740559	-0.032661	-0.0405831	0.159011	0.191194	-0.0914827	0.361417	0.0266455	-0.0395922	0.0815855	0.223968	0.141711	0.322699	0.237702	-0.0936585	0.073761	0.274209	-0.209549	0.145362	0.0579913	-0.102964	-0.125687	-0.141488	0.145046	-0.272266	-0.180275	0.207624	-0.0801366	0.0576915	0.0316327	0.197657	-0.225022	0.107079
GPD2	P43304	-0.323959	0.336614	0.443921	0.314692	0.150563	0.112838	-0.163805	0.0209373	-0.0144047	0.160239	0.0076681	0.112743	0.132178	0.062035	0.0794204	0.0145363	-0.0301382	0.241631	0.149394	-0.0523663	0.324734	-0.137967	-0.0271538	-0.440992	-0.0196459	-0.280141	-0.118635	0.0713037	0.0500008	-0.0604328	0.0423199	0.0974463	-0.0771658	-0.0352033	-0.200791	-0.0890616	0.0617844	0.15796	0.216858	-0.119421	-0.102278	0.223552	0.184237	-0.186389	0.108194	0.238509	0.0135957	0.0731161
GPX8	Q8TED1	-0.0526729	0.0329865	0.022836	0.0542386	-0.193691	0.0637886	-0.0492116	0.0129719	-0.0926472	0.00478834	-0.0733263	0.0777722	0.289147	-0.283356	-0.0723111	-0.0182638	0.0480928	0.0434502	0.0442252	-0.287464	-0.0826016	-0.0424163	-0.059217	-0.215934	0.0166273	0.054223	0.130154	0.196314	-0.0052433	-0.12844	0.054787	0.498694	-0.196674	0.0448323	0.0143015	-0.049177	0.0767642	0.00406431	-0.00666789	-0.12753	-0.206143	0.146196	-0.00997661	0.0518844	-0.0575976	0.0808828	0.0367043	0.000601177
GRSF1	Q12849	0.34611	0.0443303	-0.118755	-0.00867401	-0.0689134	0.160677	0.0239125	0.114812	-0.00907122	0.0279352	-0.205517	-0.291431	-0.176272	0.153835	-0.130923	-0.0494643	-0.0941077	0.104771	0.0755052	0.027753	0.000795253	0.16456	-0.171013	-0.0785379	-0.16106	-0.158072	-0.0610302	-0.0341379	-0.0313295	-0.00363853	-0.141453	-0.215362	-0.185988	0.0600029	-0.227866	0.0245611	-0.0373492	-0.0636296	0.116894	-0.164791	0.0473134	-0.106051	-0.0102431	0.211679	0.209151	0.00964302	0.141321	0.0742138
GSDMA	Q96QA5	-0.0118131	-0.102825	0.493734	-0.223112	-0.0899778	-0.0223621	-0.254761	-0.0852164	-0.260807	0.322381	0.255205	0.230318	0.249123	0.367882	0.173116	-0.16036	-0.274225	-0.112122	0.0346995	0.0337378	-0.122717	0.344942	0.0838057	-0.192421	-0.208821	-0.0863855	0.230455	0.130942	-0.302715	0.461794	-0.218948	-0.15553	0.196521	-0.247413	-0.0121437	-0.392488	-0.301236	-0.099554	-0.159962	0.127046	-0.253109	-0.0313879	-0.323765	-0.243813	-0.0405132	-0.305698	-0.311167	0.368541
GSN	P06396	0.280905	0.224927	-0.00478865	0.0234896	0.025363	-0.11025	-0.170245	-0.0860117	-0.0404257	-0.010948	0.217194	0.0318563	0.109104	0.212414	0.308565	-0.139529	-0.152425	-0.04419	0.12072	0.0719261	0.0323001	0.352316	0.190929	0.153016	0.00563186	0.0953808	0.253475	0.288667	0.0153244	0.255782	-0.292125	-0.111041	0.260477	0.107205	-0.0854022	-0.32423	-0.423055	0.0256555	0.0291649	0.0775842	-0.11992	-0.0863252	-0.160193	-0.0182728	0.0505768	0.0755927	-0.269615	0.353084
GSTP1	P09211	0.0388896	0.348077	0.271722	0.232327	-0.290969	0.234875	-0.0483524	0.163473	0.0980541	-0.369535	0.198569	-0.132527	0.0832786	-0.25449	0.0583421	-0.223137	-0.11774	0.246668	-0.0514366	0.0789035	0.21621	0.127618	-0.000448726	-0.233177	-0.170542	-0.0297777	-0.139963	0.261274	0.00561104	-0.137427	-0.47878	0.125268	-0.250769	0.0453524	-0.224511	-0.121315	-0.117986	-0.0168469	0.137692	0.158147	0.0228971	-0.0603704	-0.23645	0.0751383	0.238891	-0.118481	-0.162484	0.054689
H1-0	P07305	-0.273514	0.0700616	0.156009	0.15396	0.0607646	0.0402237	0.113535	0.120879	0.0265004	0.0164681	0.0415313	-0.153768	0.200766	-0.0453606	-0.0328472	-0.0299183	0.0664909	-0.0632561	0.0113427	-0.138594	0.00844937	-0.125161	-0.195176	0.0921441	0.00997215	0.0654072	-0.161575	0.203299	0.104062	-0.282355	0.159504	-0.0193231	-0.11465	0.169394	0.19331	0.298449	0.16044	0.0402255	0.0988885	-0.191816	0.14925	0.000475921	0.0104487	0.100826	0.168988	0.102124	0.135064	-0.170817
H1-1	Q02539	-0.19007	0.34764	0.171092	0.0657504	0.0293156	0.00651647	0.00513757	0.101014	0.089629	0.144589	0.0747577	-0.0006158	0.0705218	0.0454412	-0.0150728	-0.04667	0.0700204	-0.00913707	0.0262501	-0.103446	0.0422011	-0.069423	-0.26074	-0.102159	0.0597739	0.0634122	-0.233183	0.0534456	0.0651856	-0.256342	0.13577	-0.0584622	-0.0408642	0.0949271	0.254879	0.300658	0.225822	0.121647	0.130648	-0.0194361	0.135422	0.222496	0.193265	0.00968892	0.163434	-0.0615735	0.272285	-0.179507
H1-10	Q92522	-0.411256	0.0164913	0.164395	0.106912	0.153573	0.124691	0.0396241	0.251869	-0.0311864	0.0279014	0.146454	0.0125675	-0.00528897	-0.286578	-0.0140994	0.0543812	0.0824633	0.0226047	0.0969398	-0.168035	0.136896	-0.139065	-0.179299	-0.00593054	0.136959	0.0693193	-0.298635	0.0485772	0.226929	-0.331203	0.203735	0.134868	-0.185259	0.0406327	0.0346208	0.328487	0.195666	0.146904	0.178943	-0.052926	0.0571309	0.043242	-0.00674565	0.193457	0.162074	0.0663532	0.290373	-0.196179
H1-2	P16403	0.0212788	0.0649534	0.11172	0.05893	-0.0477047	0.0960547	0.0624704	0.187691	-0.0790748	0.127058	-0.00727104	-0.0301914	0.138545	-0.16536	0.0374787	-0.0596521	0.0164634	-0.172382	0.213458	0.079526	-0.141039	0.0184614	-0.218338	0.146149	0.0784428	0.237447	0.0431402	0.136382	0.0369428	-0.138542	0.146623	0.0885897	0.0392746	0.223446	0.145636	0.188308	0.0113105	-0.0407778	0.0290566	-0.0679164	0.186576	0.0711967	0.0257768	0.01603	0.277125	0.0590209	0.159495	-0.0339268
H1-5	P16401	-0.251194	0.106922	0.0893214	0.100365	0.135273	0.155759	0.0336862	0.169251	0.0747521	0.0760424	0.012894	-0.00704592	0.0246354	-0.128111	-0.125414	-0.0103964	0.0930059	0.157787	0.0683928	0.111757	0.0209813	-0.25239	-0.218701	-0.0497911	0.0807134	0.0313632	-0.077323	0.0481909	0.23025	-0.121996	-0.0777066	-0.0136612	0.0567885	0.106717	0.276899	0.242474	0.191882	0.0738868	-0.063977	-0.0362971	-0.00212682	-0.161974	0.171735	0.0531986	0.254562	-0.175991	0.0546912	-0.0879894
H2AC21	Q8IUE6	-0.0214623	0.114933	-0.129026	-0.0878847	0.172672	0.288233	0.10964	0.234514	0.0415967	0.251227	0.0962492	-0.276862	-0.11922	-0.0791538	-0.07513	0.0589655	0.127423	-0.0661433	-0.141451	-0.027967	0.0760379	-0.305286	-0.173718	0.0576656	0.159726	-0.0914947	-0.0871952	-0.160625	0.00672301	-0.1695	0.202784	0.216437	-0.189883	0.0423295	0.182049	0.103786	0.0846826	0.000451886	0.183672	-0.121551	0.169591	0.016649	0.0556128	0.117933	0.0307973	0.0587234	0.0580426	-0.272194
H2AX	P16104	-0.0218146	0.330028	-0.00233836	0.121073	0.0107674	0.0500492	0.0957435	0.072662	0.108572	0.0791807	0.048518	0.130369	-0.0223858	-0.176396	-0.0237638	-0.0632627	0.0855421	0.0728668	-0.0860586	0.0125854	0.0571067	-0.189479	-0.386503	-0.0236618	0.0311652	0.0299318	-0.111088	-0.00691915	0.109954	-0.348336	0.215855	0.124676	-0.293394	0.121233	0.134912	0.338334	0.115881	0.0309555	0.0584578	-0.155192	0.174709	0.0286672	0.134259	0.150371	0.26674	0.249135	0.265227	-0.266704
H2BC11	P06899	-0.436609	0.0669168	0.0584752	0.159702	0.300419	-0.160732	0.0477703	0.205718	-0.0221526	0.0367016	0.0550461	-0.108536	-0.0259097	-0.154434	-0.123653	0.0272484	0.135634	0.0669676	0.00340761	0.124338	0.0271956	-0.0923767	-0.40166	0.240897	-0.0182495	0.0633355	-0.276	-0.110135	0.109868	-0.223714	0.240056	0.155864	-0.262823	0.123458	0.273064	0.309441	0.281156	0.1366	0.0628806	0.140157	-0.147937	0.118219	-0.0215948	-0.0128421	0.11868	-0.0375699	0.267052	-0.299584
H2BC14	Q99879	-0.0497697	0.127491	-0.0192421	0.191031	0.106388	-0.138771	0.104629	0.106338	-0.0323371	0.335456	0.0895839	0.284358	0.0704714	-0.122733	-0.0405891	-0.0838418	0.0748628	-0.0151184	0.0733677	0.134885	0.306135	-0.179448	-0.148815	-0.00830241	0.13413	0.0526745	-0.075774	-0.127905	0.0476383	-0.193537	0.0720412	0.062214	-0.119721	0.0706628	0.0770219	0.034937	-0.0107953	0.0871973	-0.106492	0.343761	-0.11687	-0.103276	0.044943	0.00301665	0.202783	-0.0398189	0.119636	-0.0672084
H2BC3	P33778	0.211557	-0.00945563	0.17943	0.218039	0.103323	-0.069742	-0.101392	0.15643	0.0681684	0.182556	0.0165567	-0.233958	0.139852	-0.220457	-0.114617	0.0712908	0.0586135	-0.129691	0.146049	0.0876611	0.172259	-0.183916	-0.201312	0.0913914	-0.0123959	0.11677	-0.161611	-0.239905	0.00177775	-0.242066	0.0939868	0.312046	-0.126649	-0.0715678	-0.0530946	0.174025	0.127613	0.269037	-0.03667	0.176538	-0.00127052	0.12346	0.0972567	-0.153268	0.0064998	-0.166106	0.0462674	-0.340829
H2BC5	P58876	-0.355277	0.0503659	0.201042	0.0978307	0.301271	-0.154465	-0.0706415	0.277075	-0.0166241	0.00519068	0.201701	-0.0673911	-0.0371314	-0.135576	-0.041491	0.0532229	0.298131	0.215366	0.165896	0.162352	-0.0106009	-0.182642	-0.312287	0.159747	0.18104	-0.0625166	-0.308734	-0.0941429	0.195165	-0.256297	0.214652	0.107657	-0.229842	0.0109516	0.195035	0.203277	0.1893	0.153809	0.00271898	0.233261	-0.0478493	0.101871	-0.0998415	0.0900462	0.138199	-0.0261896	0.143205	-0.278536
H3-2	Q5TEC6	-0.108412	0.151236	-0.00152988	0.137447	-0.0996824	-0.0288753	-0.0080677	0.169485	0.0150416	0.188728	0.177616	-0.086503	-0.0474214	0.243384	0.0695899	-0.0126969	-0.00188168	-0.0309768	-0.112739	0.0179859	-0.00246387	-0.074544	-0.18238	-0.0631768	0.134827	-0.0646732	-0.0786232	0.00245915	-0.0545304	-0.12678	0.0871819	-0.0507025	-0.0198066	0.0204821	0.236372	0.0964387	-0.0710535	-0.0800337	0.162219	-0.177898	0.0763184	-0.031599	0.0604654	0.0983684	0.0339578	0.273771	-0.0648381	-0.0874529
H3-3A	P84243	0.0745425	0.369772	-0.0666905	0.0694207	-0.149738	0.121831	-0.0307931	0.109413	-0.0970818	0.155802	0.0615556	0.123967	0.115249	-0.0410156	-0.0530499	-0.0489986	-0.0302568	-0.0737679	-0.0872315	0.0893459	0.0836623	-0.0769107	0.0369796	-0.0690704	0.0574164	-0.00634818	0.0434532	0.0143859	-0.184761	0.0642024	-0.0457823	0.0253903	-0.0491794	-0.0218618	0.0382574	-0.0311428	-0.0648385	0.0351521	0.206626	-0.0959727	-0.0490621	0.0904207	0.0339494	0.0370138	0.140558	0.0183579	-0.0457675	-0.0312368
H4C1	P62805	0.0342856	0.347296	0.0586751	0.0101794	-0.147857	0.285885	-0.0148854	0.0647268	-0.156008	0.0737933	0.100824	0.0801531	0.108161	0.0338717	-0.00838328	0.0963857	-0.12562	0.0155711	-0.0904524	0.11729	0.17682	-0.0605206	-0.0234823	-0.0662583	0.0251861	-0.0230165	0.145165	0.0323291	-0.24696	0.0483334	-0.25997	-0.0552958	-0.0100715	0.0393241	-0.014055	-0.0382641	-0.194246	-0.0122163	0.13257	-0.0946905	0.0604902	0.0800181	0.111887	0.0571809	0.135554	-0.0066619	0.0152124	0.0468941
HADHA	P40939	-0.182053	0.0976879	-0.194418	0.0946941	0.169735	0.314386	0.156176	-0.231657	0.152353	0.197286	-0.198028	-0.0782617	0.0493684	-0.10603	0.0892684	0.048378	0.280485	0.173086	0.175352	0.254687	-0.0359834	0.234102	-0.190337	0.113102	0.0953701	0.188811	-0.227236	-0.0638783	0.0983766	-0.306491	0.24535	0.119231	-0.18711	0.197073	0.0917927	0.519059	0.488707	0.119031	0.0349199	-0.0757184	0.0945742	0.061124	0.0157864	0.280661	0.191071	0.185227	0.207265	-0.154367
HADHB	P55084	-0.163592	0.0665441	-0.199996	0.112618	0.177949	0.0824685	0.257976	-0.0216456	0.250679	-0.00533921	-0.0612304	0.0214528	-0.11082	-0.34387	-0.209546	0.143104	0.19141	0.204539	-0.0697246	0.154446	0.0154346	-0.125219	-0.384395	-0.154277	-0.0367415	-0.0389347	-0.257485	-0.235919	0.164434	-0.338262	0.272407	0.123661	-0.393648	0.251894	0.134091	0.567029	0.532076	0.0531913	0.116992	0.179926	0.0763145	0.142344	0.123617	0.114626	0.170189	0.0889327	0.384652	-0.208915
HAL	P42357	0.589786	0.0453016	-0.162789	-0.303549	-0.133171		-0.165058		-0.021296	0.284051	0.177811	0.130162	0.184474		-0.0532987	-0.147147	-0.41206	-0.198102	-0.077578	0.135159	-0.0623346	0.297161	0.307783	0.151367	-0.268167	0.228477	0.391074	0.419752	-0.0905502	0.365368	-0.121269	0.0296118	0.153429	0.0270223	0.227215	-0.268812	-0.293282	-0.152881	0.00914981	0.118249	-0.00988609	-0.0364013	-0.289934	-0.272243	-0.357972	-0.478912	-0.264565	0.423799
HBA1	P69905	0.141619	0.273398	-0.0032032	0.150699	-0.0440625	0.198158	-0.186373	0.0274706	-0.0415249	0.0950701	-0.0712031	-0.18342	-0.119901	0.0555251	0.0897609	0.0656026	0.152497	-0.0466441	0.0541346	0.00328956	-0.0728884	-0.0101382	0.0908618	-0.0123354	0.400485	-0.0544859	-0.144498	0.0178723	-0.0770491	-0.113159	-0.22757	0.237027	-0.0475219	0.0729552	0.0760327	-0.13636	-0.173415	0.112849	0.0847462	0.314183	-0.0997973	-0.0824227	-0.05365	0.102384	0.0178449	0.120424	-0.0737324	0.137603
HBB	P68871	0.578176	0.191537	0.117942	-0.083369	-0.290188	0.0522207	-0.347853	-0.135399	0.091374	-0.178838	-0.27049	-0.0617556	-0.0576911	-0.0217073	0.176896	-0.156993	-0.305747	-0.0492712	-0.0667066	0.263409	-0.00679271	0.219463	0.2909	-0.132216	-0.361869	-0.0111019	0.46538	0.25617	-0.0767504	0.408016	-0.424363	-0.0325789	0.313617	-0.0129279	-0.204916	-0.542641	-0.396942	-0.230482	-0.0753601	0.254435	-0.259718	-0.219856	-0.0898738	-0.0737866	0.189736	-0.0957454	-0.334625	0.533188
HINT2	Q9BX68	-0.163051	-0.291293	0.0835135	0.0505977	0.295432	-0.218121	0.157406	0.23511	-0.242772	0.168435	-0.0350717	0.0326327	0.252551	-0.0580369	-0.0850038	0.225585	0.194989	0.0219101	0.308672	0.0680217	-0.261829	0.146451	0.0897878	0.147179	0.136168	0.026733	0.104963	0.178245	-0.035091	-0.0728298	0.264842	-0.0269875	0.127722	0.0474736	0.370485	0.151408	0.138597	0.106477	-0.200393	0.0714663	-0.194519	0.0141586	0.0830424	0.18322	0.0154641	0.012324	0.0982227	-0.174272
HLA-A	P04439	0.0330693	0.0535004	0.200537	0.0743398	0.0868162	0.0773992	0.136887	-0.224255	-0.0735137	0.011024	0.00358904	-0.067937	0.0199897	-0.0669392	0.0362026	0.11511	-0.13559	0.0954407	-0.00025854	-0.0448469	0.0095133	0.196507	-0.447282	-0.0224988	-0.250331	0.145583	-0.0918807	-0.247093	0.0766922	-0.0871171	0.165077	0.0832319	-0.122175	0.24558	0.0747214	0.0871907	-0.00688539	0.122631	-0.153786	0.289201	0.00646967	0.0713334	0.03931	-0.211878	-0.0481314	0.0530253	0.00649511	-0.121271
HLA-C	P10321	-0.247258	0.171282	0.0996091	0.022394	0.22756	-0.0621989	0.0147887	-0.0881197	-0.184447	-0.0447737	-0.0486101	-0.015591	0.178648	0.161156	-0.171284	0.163005	0.0128366	0.217347	0.19482	0.00906648	0.0425192	-0.0348718	-0.152998	0.308513	0.0509182	0.12915	0.0894677	0.145307	0.111503	-0.0452553	0.0919664	0.0685195	-0.104426	0.290901	-0.0993707	0.0192814	-0.0803431	0.0261477	-0.142072	0.614408	-0.181093	-0.106929	0.103513	0.287509	-0.300249	0.0554912	-0.149587	-0.131955
HMGA1	P17096	-0.147708	0.0962112	0.122889	0.173669	0.143899	-0.01057	-0.0422052	-0.0254931	0.148203	0.211155	0.0573516	-0.234301	-0.152153	0.105003	0.0284346	0.0224037	0.0689706	-0.0678323	-0.0147071	0.0650363	0.0353128	-0.139961	-0.153763	-0.0223185	0.0234233	0.0823446	-0.228411	-0.319973	0.0670858	-0.264397	0.090626	0.0638896	-0.0251164	0.0753318	0.177391	0.176551	0.157533	0.0916519	0.0116765	0.104864	0.104012	-0.0287972	0.0879267	-0.133392	0.216799	0.0561155	0.180962	-0.1016
HNRNPA0	Q13151	-0.381575	0.0871524	-0.220904	0.050724	0.0822734	0.2677	0.140641	0.245102	0.041936	0.0156445	-0.174291	-0.0314671	-0.118267	-0.190178	-0.0313754	0.156217	-0.00331592	-0.00479419	0.0534218	0.242825	0.141469	-0.195901	-0.308248	0.0556508	0.20283	0.113231	-0.331366	0.0399664	0.0930789	-0.137596	-0.164436	-0.112382	-0.298849	0.221708	0.0328309	0.15207	0.0887197	-0.0811608	0.13738	0.0727855	-0.062929	-0.0876378	0.0137102	0.131123	0.230285	0.00450437	0.116232	-0.0302449
HNRNPA1	P09651	-0.235179	-0.00801254	0.119128	-0.0142655	0.00284864	0.31641	-0.0494685	-0.0806573	0.100197	0.0977827	-0.0618669	-0.0275773	0.0385378	-0.142201	0.00636184	0.051058	0.11087	0.152122	0.0283978	-0.18466	-0.078665	-0.139786	-0.218297	0.0437048	0.173566	0.056678	-0.24267	-0.164001	0.160328	-0.274392	-0.0273255	0.0665809	-0.146534	0.205416	-0.0145869	0.352154	0.240171	0.178167	0.100516	-0.127131	0.124245	0.0530255	0.0664807	0.233882	0.319219	0.0421887	0.241985	-0.193761
HNRNPA2B1	P22626	-0.236127	-0.0271575	0.124251	-0.000311623	0.0599901	0.304296	-0.0632933	-0.0749548	0.101199	0.0899264	-0.0838777	-0.0845237	0.0883248	-0.0491921	-0.100811	-0.0109697	-0.0279209	0.0354889	0.0754134	0.0417275	-0.119506	-0.0607672	-0.296598	0.130845	0.098136	-0.0329763	-0.121217	0.0745243	0.0846304	-0.129452	-0.0650148	-0.0194602	0.0376575	0.0758371	0.0249438	0.269286	0.127679	-0.00243948	0.0555402	-0.0952982	0.115217	-0.0435323	0.028619	0.227642	0.236925	0.0718532	0.186083	-0.0644196
HNRNPA3	P51991	-0.186999	-0.093956	0.00740433	0.00449796	-0.0499857	0.10022	0.026365	0.0521746	0.0395241	0.17361	-0.131976	-0.0166661	-0.132962	-0.0348962	-0.145047	-0.00101228	0.0451849	0.0556489	-0.017196	-0.0806683	-0.0315251	-0.300379	-0.413523	-0.0532251	-0.0811196	-0.0480868	-0.302212	-0.221296	0.0805839	-0.171479	0.269511	-0.0823243	-0.181973	-0.151002	0.22107	0.248314	0.171254	0.141777	-0.0224605	0.0160399	0.0890578	-0.114835	0.274867	0.138081	0.457438	0.198768	0.277367	-0.103496
HNRNPAB	Q99729	-0.0957552	0.20092	0.15046	0.233369	0.123557	0.263478	-0.0696269	0.118133	-0.107496	0.108828	0.0349068	0.296615	-0.0731148	-0.138439	-0.0480288	-0.0356623	0.146541	-0.148853	0.118982	-0.0707642	0.005582	0.300622	-0.146341	-0.0885033	0.0239101	0.220184	-0.312219	0.0652945	0.0532231	-0.157206	0.198454	0.0950695	-0.345938	0.122508	-0.269341	0.144903	0.141362	-0.00348139	-0.0865011	0.0683764	-0.0363451	0.0139294	0.143836	0.0143771	0.113171	0.180837	0.0869918	-0.127554
HNRNPC	P07910	-0.283948	-0.0272913	0.0977932	0.106211	0.0677581	0.279308	0.110187	-0.203612	0.183323	0.158996	0.00608053	-0.218733	-0.109541	-0.0035644	-0.0725594	0.0952868	0.119642	0.188218	0.1395	0.0693384	-0.0103216	-0.0309168	-0.334381	0.0979388	0.139618	0.0108318	-0.369823	-0.263492	0.254235	-0.447037	0.143964	-0.0216654	-0.237123	0.187087	0.0263347	0.416107	0.231511	0.0912104	0.220409	0.00582548	0.172977	0.0859556	0.130438	0.141777	0.252581	0.0564555	0.20446	-0.228454
HNRNPD	Q14103	-0.252156	-0.0948535	-0.168066	0.0980133	0.228439	0.255267	0.267679	0.0327355	0.0616835	0.0434354	-0.047798	-0.191721	-0.0694144	-0.293634	-0.00361175	0.176641	0.245123	0.150644	-0.0867161	0.0699184	0.0854837	-0.22129	-0.144479	0.0763893	0.1506	0.140953	-0.127479	-0.254562	0.0130856	-0.281447	0.147733	0.0575389	-0.10421	0.0630003	0.0174521	0.228641	0.162188	-0.0419019	0.153153	0.136196	0.088483	-0.00579465	0.0696161	0.189044	0.0969743	-0.00648503	0.0598351	-0.204062
HNRNPDL	O14979	-0.463768	0.0803849	-0.156974	-0.0266073	0.170352	-0.143753	0.154821	0.155986	0.0596595	0.172979	0.108426	0.100608	-0.176553	0.202231	0.10713	0.166032	0.0967764	0.128865	0.149881	0.0335306	0.400034	-0.483522	-0.312794	0.0990125	0.0576735	-0.0476939	-0.251778	-0.199542	0.13152	-0.246831	0.115578	-0.0497472	-0.209472	0.308864	-0.221061	0.347026	0.174822	0.115655	0.0138234	0.202632	0.157438	0.0494314	0.136351	0.156775	0.015952	0.0756874	0.291619	-0.18133
HNRNPH1	P31943	-0.180749	-0.149471	-0.0978135	-0.0540955	0.0161421	0.136004	-0.0216613	0.0465171	0.106569	0.0543508	-0.0609858	0.063469	-0.0289761	-0.312531	-0.118027	0.0232923	0.123752	0.135674	0.00826701	0.26579	0.0239885	-0.0971465	-0.0993172	0.167618	0.0935987	0.0277744	-0.399529	-0.207009	0.0824614	-0.279606	0.0438111	0.0447076	-0.137714	0.13851	0.087997	0.214219	0.127231	0.046659	0.09042	-0.132354	0.0246253	-0.00518932	0.0431621	-0.0417876	0.388394	-0.102494	0.0748265	-0.164296
HNRNPH3	P31942	-0.19196	-0.0264831	-0.024704	-0.0254117	0.0806946	-0.0372221	-0.148145	0.119608	0.140492	0.0561631	0.128432	-0.118032	-0.112689	-0.185971	-0.272629	0.0260832	0.238464	-0.095019	-0.152121	-0.0944837	0.0308592	-0.0549827	-0.237384	0.0740983	0.103955	-0.0612127	-0.169601	-0.163652	-0.00374507	-0.185888	0.109794	0.188665	-0.100206	-0.115717	0.0230149	0.147321	0.20445	0.229828	0.0117074	-0.0502095	-0.0929816	-0.10204	-0.00101417	-0.00104765	0.0899116	0.0651187	0.0243352	-0.272852
HNRNPK	P61978	-0.344531	-0.000221213	0.203315	-0.0622821	0.0912992	-0.0882392	-0.0209517	-0.0102053	-0.0223853	-0.0906773	0.055562	-0.0852216	0.049913	-0.0279905	0.1819	0.0359603	-0.0122278	0.0406716	-0.0611679	-0.152423	0.193947	-0.0769196	0.0135929	0.114324	-0.0364084	-0.0376361	-0.0777091	0.0149276	0.0306548	0.0363359	-0.12772	0.0594908	-0.158496	0.123028	-0.231828	-0.151714	-0.144542	-0.0602279	0.166172	7.23094e-05	0.164645	0.0514982	-0.106412	-0.268805	-0.0853707	-0.0483258	-0.0519189	0.145581
HNRNPL	P14866	-0.374275	0.0825719	-0.0505534	0.0380291	-0.0567086	0.146102	0.0541906	0.0636841	-0.115619	0.109187	-0.0810212	-0.075256	-0.0391186	0.0321375	-0.0387819	-0.0441683	0.070349	0.157106	0.0183413	0.115041	-0.053306	-0.0391321	-0.231455	0.0176206	0.0710348	-0.143946	-0.231331	-0.162242	0.0872508	-0.183806	0.123345	-0.0171197	-0.0987457	-0.0303081	0.150489	0.143509	0.0309786	0.0339247	-0.0335549	0.0606891	-0.0374069	-0.0239417	0.0529682	0.0799901	0.0164687	-0.0322708	0.0716003	-0.223053
HNRNPM	P52272	-0.242874	-0.176129	0.0739671	-0.0805494	-0.0897786	0.207733	-0.0309737	0.0311462	0.0148354	0.069425	-0.14396	-0.138226	0.0638724	-0.0267869	0.0461775	-0.112565	-0.00591972	0.028351	0.0584208	-0.0126004	0.0197999	-0.113069	-0.165829	0.260642	0.0185021	0.0467878	-0.191503	0.0778863	0.0830501	-0.10756	-0.186779	-0.185884	0.0194126	0.06791	-0.0831949	0.0473745	-0.00752969	0.00721197	0.105607	-0.0643287	0.0382427	0.0277417	0.0124633	0.151575	0.277213	-0.0190815	0.087234	0.0232504
HNRNPR	O43390	-0.214375	0.341086	-0.0452234	0.0719699	0.0951561	0.133392	0.0328915	-0.0669356	0.0356235	-0.101943	0.0267979	0.00762223	-0.138833	-0.089488	-0.0531078	0.160674	0.0325292	0.04222	-0.0837666	0.0921933	0.192127	-0.120047	-0.246663	0.0719966	0.078426	0.00568535	-0.216818	-0.228832	-0.0332968	-0.207804	-0.0584194	0.0857977	-0.0857125	0.0323749	-0.0944669	0.186396	0.121073	0.152609	-0.0632831	0.13758	0.138948	0.0432214	0.0292275	0.0958514	0.329356	0.157152	0.186518	-0.152524
HNRNPU	Q00839	-0.115976	-0.0462091	0.108634	0.00119951	0.18079	0.234089	-0.0734605	0.136354	0.104047	0.103164	0.110333	-0.035146	0.135762	-0.184518	-0.0201838	0.0324715	-0.0543389	0.177314	0.0826398	0.104711	0.0811453	-0.164426	-0.165894	0.197262	0.0742633	-0.00811585	-0.141833	0.056355	0.130162	-0.251618	-0.0217328	0.137754	0.0342383	0.073426	0.110361	0.373468	0.195724	-0.0324947	0.100526	-0.0945735	0.0822378	-0.0743195	0.0388602	0.218793	0.258005	0.0690612	0.218729	-0.0916803
HSD17B10	Q99714	-0.105039	0.0615802	0.19046	0.0785388	0.163916	-0.197359	0.162523	-0.0740147	0.0342204	-0.113654	-0.0937786	-0.154748	-0.102083	0.109424	-0.142015	-0.0320251	0.120929	0.243757	0.00708186	-0.0898593	-0.020063	-0.178273	-0.350986	0.0895763	-0.046713	-0.0221513	-0.00914449	0.0743671	0.39423	-0.0715459	0.118211	-0.0118543	-0.260459	-0.0278365	-0.0883193	0.0877153	0.109071	0.0706534	-0.017824	0.0541325	0.00964731	0.0253392	0.00773782	-0.152664	-0.0974595	-0.0931659	0.0670441	-0.0832374
HSD17B4	P51659	0.101352	0.146312	-0.00802412	0.0484718	-0.0626461	0.12235	0.155814	0.176186	0.102638	0.26334	-0.0733819	-0.0648338	-0.00127034	0.0548797	0.0613455	-0.049266	0.0704536	0.0794928	-0.0780167	0.138082	0.053701	0.172147	-0.137728	0.00761375	0.0764334	0.279648	-0.143024	-0.0444593	0.0591737	-0.219668	0.111311	0.0904493	0.00627306	0.0941765	0.0594288	0.0500208	0.0131957	0.13291	-0.135748	0.147852	-0.00222108	-0.00453421	0.00333978	0.133712	0.202156	-0.0854884	0.0575605	-0.0753673
HSP90AB1	P08238	0.0423824	0.186295	0.248373	0.233336	-0.0354605	-0.328362	-0.109542	0.0583157	0.0261429	0.212237	-0.11078	-0.160959	0.271226	0.0936661	-0.0452024	0.0428708	0.0142151	0.296057	-0.0157669	0.146373	0.187165	-0.15523	0.159361	0.0746285	0.123728	0.0825086	-0.0297506	0.281739	-0.0566024	-0.231843	0.280774	-0.103392	-0.129254	-0.139427	0.137004	-0.015527	0.00553009	0.0583244	0.0605361	0.131739	-0.021856	-0.0158599	-0.168827	0.106149	0.238397	-0.13086	0.079692	-0.159673
HSP90B1	P14625	-0.240752	0.0908298	-0.123373	0.158093	0.00961235	-0.0952671	0.139788	-0.0922733	0.293332	0.00920783	-0.0025491	-0.14294	-0.106386	0.0535641	-0.116463	0.0974528	0.351877	0.0832079	0.0130123	-0.0409244	-0.0187223	0.0572482	-0.131394	-0.0241116	0.169441	0.135164	-0.247802	0.0944137	0.242537	-0.505019	0.475272	0.219058	-0.333573	0.217805	0.143959	0.457474	0.465112	0.0586193	0.21882	0.0590586	0.178846	0.0325322	0.0175988	-0.0409263	0.0726044	0.16933	0.0657527	-0.350156
HSPA5	P11021	-0.0542793	0.139497	-0.268757	0.0431356	-0.0892911	-0.0540115	0.120443	-0.173738	0.411995	-0.146808	-0.227794	-0.120516	-0.157555	0.118114	-0.0676079	0.122515	0.246817	0.0935292	-0.0120388	-0.104058	-0.143206	0.236391	-0.0464336	-0.166059	0.0647276	0.0346384	0.0354037	0.0346104	0.132469	-0.255327	0.3785	-0.0361745	-0.149375	0.123848	0.146841	0.419518	0.389589	0.0784147	0.155844	-0.0400745	0.18164	0.0871049	0.0542773	-0.0666914	-0.14506	0.0652981	0.0796984	-0.157538
HSPA6	P17066	0.231537	-0.038165	0.0902657	0.00176905	-0.0810249	0.165503	0.0328932	0.210985	0.160792	-0.00132822	0.131427	-0.0468137	-0.0568924	0.17172	0.0064136	0.00982456	0.0786797	-0.270528	0.143592	-0.104929	0.026835	0.305361	0.123853	-0.0262783	0.0117409	0.326616	0.105083	0.179409	0.0117218	0.0396403	-0.247762	0.0773442	0.0322789	0.0196434	0.1037	-0.08193	-0.0134397	-0.040314	0.0522608	0.10231	-0.151444	-0.0213789	0.0493116	-0.0601327	0.051167	-0.121169	-0.131556	0.123658
HSPA8	P11142	0.317983	0.0407115	0.0653777	-0.0798513	-0.133781	-0.164191	-0.15055	0.00751869	0.215768	-0.0426648	-0.0676219	-0.190528	0.0771516	0.183382	0.0639873	-0.0326198	0.000299518	-0.169761	0.0580924	-0.0119571	0.0602419	0.188971	0.337878	0.108241	0.107648	0.0236357	0.0371189	0.042481	-0.0962097	-0.0806608	-0.147553	-0.0219188	0.0871373	-0.093725	0.0476738	-0.185539	-0.082693	0.000790891	0.0397928	0.107672	0.0619553	0.00882294	-0.159985	-0.129514	-0.0545921	-0.0559082	-0.0677997	0.0738192
HSPA9	P38646	-0.350594	0.0328241	-0.169593	0.241898	0.170985	0.218319	0.31564	-0.0306343	0.314012	0.127974	0.0022038	-0.111144	-0.135924	-0.126696	-0.122564	0.152079	0.420717	0.101316	0.0115348	-0.0259765	0.00794631	-0.0661763	-0.171102	-0.088542	0.121279	-0.0457184	-0.323228	-0.338466	0.205724	-0.464646	0.339225	0.267122	-0.418193	0.242739	0.0255776	0.694566	0.659139	0.189372	0.261175	0.127198	0.164616	0.246694	0.172345	0.181711	0.0923415	0.0724542	0.368937	-0.330499
HSPB1	P04792	0.465879	0.054008	-0.0266744	-0.0895071	-0.0974857	-0.178877	-0.0568372	-0.00191802	-0.0471812	0.0140879	-0.00369563	-0.0555526	0.0437747	0.00288428	0.0916029	-0.142506	-0.218877	0.000379737	0.0484117	0.221152	0.0181168	0.124796	0.362926	0.125251	0.00280421	0.0342456	0.423246	0.266237	0.0294855	0.366114	-0.349273	-0.150742	0.519812	-0.0517657	-0.0730976	-0.297494	-0.259475	-0.125649	-0.128129	-0.167059	-0.170405	-0.248709	-0.0637249	-0.217029	0.0396098	-0.133454	-0.183487	0.401223
HSPD1	P10809	-0.297	0.0891918	-0.275108	0.184568	0.187253	0.0940018	0.16945	-0.102882	0.524233	0.0767135	-0.0439167	-0.204288	-0.0902678	-0.048405	-0.166339	0.153421	0.397778	0.115454	-0.0605628	-0.0669562	0.0312599	-0.0290382	-0.174896	-0.173688	0.0365756	-0.0914158	-0.253101	-0.364906	0.164791	-0.503205	0.338951	0.318561	-0.343456	0.222166	-0.0442918	0.712595	0.694007	0.183063	0.224604	0.0384315	0.171908	0.231639	0.0967892	0.0145465	0.0248964	0.132468	0.273716	-0.32544
HSPE1	P61604	-0.211544	0.0949501	-0.172341	0.132063	0.198181	0.124529	0.267274	-0.23458	0.488913	0.0956666	-0.0607119	-0.175055	-0.0224378	-0.0485528	-0.103917	0.158319	0.281448	0.110529	-0.0200221	-0.247325	-0.0852107	0.00448934	-0.109931	-0.224923	0.0909016	-0.165281	-0.207276	-0.331289	0.0803618	-0.398882	0.277569	0.282403	-0.199665	0.1885	0.0683484	0.686578	0.614252	0.154206	0.147605	-0.0405573	0.193385	0.153847	0.195055	0.0733097	-0.073106	0.150049	0.251036	-0.350821
HYOU1	Q9Y4L1	-0.128282	0.0609406	-0.102034	-0.016327	0.0204013	0.143386	0.0254754	-0.0294689	0.0847721	0.107639	-0.176975	0.144692	-0.138969	0.128562	-0.134765	-0.00993998	0.266121	0.478455	0.204223	0.108853	-0.0501528	-0.184955	-0.0629001	0.0586092	0.251155	0.00304778	-0.298316	0.0313062	0.33807	-0.327534	0.360262	-0.0435228	-0.338777	0.171401	0.072841	0.171303	0.222021	0.0064741	0.154176	0.207858	0.0163064	0.274341	-0.0311717	0.0802707	0.0314838	0.104653	0.208088	-0.179042
IARS2	Q9NSE4	-0.213642	0.138434	-0.0146146	-0.0117827	0.148577	-0.116863	0.0940154	0.0270624	-0.0702267	0.161352	0.28179	-0.203924	0.217528	-0.114628	-0.0952484	0.166678	-0.00600298	0.111251	0.194753	-0.0889396	-0.134727	0.0965498	-0.0661045	0.0147378	0.126511	0.0768224	0.00278183	0.209784	-0.156408	-0.194669	0.0954056	0.00500147	-0.163777	0.225044	0.111432	0.21879	0.0968156	0.0959478	0.136644	0.028129	0.111379	0.126246	0.281955	0.186107	0.0463187	-0.0486719	0.0592025	-0.119304
IDH3A	P50213	-0.163979	0.00138937	0.0150583	-0.0398794	0.189969	0.110047	0.0804065	0.238569	0.18859	0.18542	0.128703	-0.176951	-0.315301	0.17841	-0.125345	0.102664	0.108028	0.0428717	0.03366	-0.043752	-0.000287877	-0.0078619	-0.0686923	0.173762	-0.160446	0.104537	-0.164974	-0.259681	0.0752976	-0.145127	0.138602	-0.0911762	-0.0688622	0.0306973	-0.0677161	0.19772	0.244928	0.137603	0.157048	0.0394286	0.0215932	0.342685	0.19061	-0.204187	-0.011649	-0.096709	0.159148	-0.210549
IDH3B	O43837		0.0553224	0.00221926	-0.0762398	-0.111		0.168662	-0.0815194	-0.349695	0.173197	-0.0873662	0.17383	0.0753195	0.0637044	0.0138669	0.218373	0.0665818	0.152632	0.0217148	0.147109	-0.556448			-0.145155	0.0716587	0.208774	0.268186	0.177371	-0.222075	0.16875	0.089689	0.00237112	0.160129	0.0170583	-0.116541	-0.115298	0.0508517	0.0429931	-0.290485	0.137103	0.113964	0.170547	-0.141078	0.297269	-0.185488	-0.213077	-0.137738	0.017955
IGF2BP2	Q9Y6M1	-0.209332	-0.112255	0.107424	-0.131201	0.0167694	-0.144908	0.060374	0.346686	-0.028035	0.140675	0.384736	0.0576699	0.123993	-0.282352	-0.072362	-0.0701808	0.216559	-0.087991	0.175601	0.199099	0.147872	-0.348851	0.004543	0.137088	0.167425	-0.217564	-0.141781	-0.0154147	0.070911	-0.106705	-0.0649808	-0.0649976	0.0150681	0.123193	0.427972	0.0728583	0.108925	0.00382812	0.0295259	0.290656	-0.276433	-0.268273	0.0833026	0.277117	-0.0296496	-0.122798	0.00614904	0.0125447
IGHA1	P01876	0.259446	-0.0135821	-0.00906003	-0.0326211	-0.198047		0.0641232	0.0754442	0.181918	-0.0746036	0.12634	-0.200037	-0.202671		0.159914	-0.000569028	-0.202297	-0.215536	-0.104845	-0.0374957	0.235811	0.327276	0.111457	-0.155819	0.0406378	0.223953	-0.0044357	-0.00656513	-0.122694	0.0739891	-0.122311	-0.0129374	0.146308	-0.080195	-0.2284	-0.11574	-0.0413651	-0.167888	-0.132049	-0.275864	0.170364	-0.147432	-0.200938	0.0589014	0.211252	-0.176216	-0.123295	0.280644
IGHA1	P01876;P0DOX2	0.159099	-0.125003	-0.154391	-0.23533	-0.0836859		-0.0100063	-0.109031	0.231968	-0.191298	0.0603313	-0.155617	-0.064493		0.182801	-0.0488737	-0.103401	-0.011813	-0.122154	0.0840848	0.125712	0.0441981	0.209318	-0.0013818	-0.0890447	0.140219	0.186094	0.0832149	-0.0159271	0.127849	-0.330782	-0.0922431	0.31162	-0.299742	-0.111674	-0.159797	-0.012146	0.0214576	-0.139012	-0.28994	0.00652842	-0.092276	-0.335957	0.139536	0.302075	-0.0644569	0.029193	0.338344
IGHG1	P01857;P0DOX5	0.149465	0.0503144	0.148414	-0.138268	-0.110863	-0.116625	-0.0779949	-0.194853	-0.104497	-0.0326197	0.128756	-0.117448	-0.0072931	0.167649	0.364311	-0.22095	-0.298486	-0.0995236	-0.0885118	0.102726	0.180812	0.31387	0.264531	0.0526178	-0.190339	0.0549981	0.360643	0.0339101	-0.182632	0.460802	-0.344253	-0.0820639	0.525531	-0.279576	-0.235394	-0.324237	-0.220193	-0.0296065	-0.116221	0.000545429	-0.138931	-0.0808691	-0.167591	-0.0307657	-0.256684	-0.0760586	-0.105342	0.358886
IGHG2	P01859	0.326342			-0.116347	-0.369497		-0.148054		0.00720151	-0.184447	-0.0290754		0.0775907		0.462711	-0.210709	-0.408473	-0.228478	-0.0966352	-0.189836	0.232387	0.0857369	0.45379	-0.0350525	-0.26107	0.258273	0.35541	0.0419146	-0.334118	0.392468	-0.725513		0.561577	-0.186975	-0.304093	-0.538972	-0.360127	-0.146491	-0.01458	0.0181785	-0.294282	-0.0259159	-0.0375962	0.0990486	-0.166936	0.00487108	-0.118572	0.477107
IL36G	Q9NZH8	0.418119	0.0710082	0.19628	-0.103702	-0.17855	-0.224305	-0.250431	-0.0244398	-0.046297	-0.212537	0.157461	-0.122493	0.0691446	0.0739862	0.325237	-0.220023	-0.469175	-0.155969	-0.0351794	0.127153	0.00307574	0.00155533	0.455366	0.0415614	-0.203382	-0.069243	0.441396	0.0549482	-0.166639	0.467009	-0.621659	-0.246514	0.623996	-0.102543	-0.0448723	-0.400982	-0.315961	-0.0780003	-0.398718	-0.0349366	-0.167986	-0.0393811	-0.268523	-0.121621	-0.253995	0.0275858	-0.231757	0.411488
ILF2	Q12905	-0.215538	-0.176042	-0.212705	0.0361607	0.0437746	-0.258894	-0.0708167	-0.105273	0.0387998	0.127222	0.0870679	-0.10971	0.0198494	0.192161	0.0425493	0.0744651	0.253129	0.094939	0.00503522	-0.0346216	-0.117111	-0.32708	0.112894	0.117928	0.29063	-0.117883	-0.00321859	-0.208627	0.0606434	-0.157652	0.174911	-0.199596	-0.0179271	-0.219475	0.0054013	0.0891887	0.0924465	0.162432	-0.188898	-0.06545	-0.0393608	-0.0842562	0.0265664	0.189931	-0.0714221	0.247208	0.0235986	-0.156043
ILF3	Q12906	-0.260004	0.150293	-0.0269372	0.0193923	-0.0242042	-0.0594435	-0.132447	0.0754063	-0.0188534	-0.204068	0.122705	0.340122	-0.177127	-0.163406	-0.123604	0.0384256	0.0908779	-0.0119646	-0.117017	0.0341645	0.140057	-0.259364	-0.214717	0.0456805	0.0216716	0.175197	-0.211154	0.0499959	0.205188	-0.152364	0.13137	0.0410845	-0.160578	0.0717045	0.0536929	0.101635	0.164548	0.0212213	0.125709	-0.0931838	0.119896	0.0870984	0.110136	0.00457963	0.250876	0.0463506	0.0691986	0.0299266
IMMT	Q16891	-0.0947891	0.174599	-0.192468	0.205123	-0.101709	0.245395	0.0405387	0.0915157	-0.051063	0.251892	-0.0579765	-0.0381442	-0.0721228	-0.0540173	0.0675178	-0.274237	0.099406	-0.160311	-0.0181128	0.0912602	-0.0112754	-0.195953	-0.166632	-0.00991661	0.0985782	0.315458	-0.344064	0.0280087	-0.0620244	-0.311036	0.0918096	0.244858	-0.361128	-0.0143912	-0.00807515	0.114649	0.178809	-0.0221606	0.195379	-0.103189	-0.0766015	0.0326604	0.162536	0.225184	0.226843	0.0906207	0.0668052	-0.240652
IMP3	Q9NV31		0.0472175		0.0932111	-0.160198	-0.0793132	-0.240806	0.129593	0.0935653	0.00608779	-0.0689624	0.0444267	-0.181997	0.0217813	-0.0131394	0.0254912	0.121618	-0.0883607	0.107331	0.0720254	0.1955		-0.362869	0.252731	-0.205915	0.307062	-0.148848	-0.24628	0.225701	-0.142862	-0.103044	0.310283	-0.289011	-0.0671583	0.300902	0.134212	0.184077	-0.110132	0.00872092	0.211942	-0.0709569	-0.064015	-0.0137884	-0.114917	-0.137475	0.0599717	0.180893	-0.120524
ITGA3	P26006	-0.206299	0.104979	-0.216568	0.0727595	0.0173898	-0.044034	0.17586	0.0231648	0.0535044	-0.204189	-0.136424	-0.167119	0.0977365	-0.185461	-0.0970982	0.385721	0.171041	-0.0186926	0.248054	0.141529	-0.094452	-0.170288	-0.107509	0.0254141	0.0732592	-0.12586	0.051673	0.207084	0.165768	-0.236495	0.316902	0.155207	-0.22471	0.187343	0.270809	0.195734	0.178492	0.0381631	-0.0328791	-0.0127206	0.0628004	0.0362063	0.0668017	0.241963	0.121057	0.0143266	0.0952993	-0.163069
ITGB1	P05556	-0.455749	-0.0372226	-0.121802	0.11895	0.108999	-0.0626566	0.0801737	0.0449637	0.0844689	0.148784	0.0899254	0.090656	-0.0245376	-0.169706	0.105226	0.170557	0.220354	0.0885202	0.107949	-0.194165	-0.0767087	-0.0745262	-0.19517	-0.142817	0.151343	0.0611472	-0.12304	0.0231075	0.177717	-0.229271	0.422311	0.142136	-0.30134	0.399455	0.0947799	0.206924	0.107901	-0.0337591	0.0664857	-0.0291583	0.0317531	0.0861169	-0.0133865	0.117284	0.00752273	0.0464064	0.1295	-0.18952
JCHAIN	P01591	0.0412053	-0.133522	-0.0804253	-0.0750261	-0.163183	0.193784	0.0398831	0.0792023	0.137573	0.0784777	-0.0834851	-0.163819	-0.0619651	0.0338406	0.138433	-0.272953	-0.138998	-0.145172	-0.206354	0.0796519	-0.0258805	0.0989397	0.179836	-0.0537555	-0.116047	0.101408	0.177875	0.341616	-0.0765405	0.176901	0.0218441	-0.106232	0.132545	-0.14854	-0.0679521	-0.218227	-0.117543	-0.0629562	0.243634	-0.395958	-0.103248	0.0430321	-0.123728	0.103429	0.209284	-0.00585911	-0.0990369	0.287966
JUP	P14923	0.419152	-0.235871	-0.00812043	-0.145768	-0.0433162	-0.133427	-0.174503	-0.0671851	-0.203462	-0.0533971	-0.022118	0.0700812	-0.0370327	0.344253	-0.0176731	-0.112458	-0.280289	-0.209833	-0.0439119	-0.0524394	-0.162979	0.314289	0.239041	0.0639883	-0.174075	-0.235595	0.366125	0.0521365	-0.302144	0.62489	-0.172874	-0.144884	0.498093	-0.192043	-0.146228	-0.407658	-0.307093	-0.170251	-0.165629	-0.196495	-0.0941122	-0.185204	-0.180825	-0.270153	-0.140622	-0.145317	-0.12789	0.303898
KATNAL2	Q8IYT4	0.251292	0.0397498	-0.209289	0.0372878	-0.00955977	0.0885241	0.0682636	0.212042	0.0877682	0.222742	0.173202	0.0834188	-0.0508424	0.181493	0.0330164	-0.0866017	-0.0467818	0.0158547	-0.127676	0.14237	0.103609	0.0084304	0.164834	-0.11014	-0.299671	0.119032	0.252423	0.0530807	-0.156128	0.0060439	0.105374	0.154625	0.344052	-0.0739707	0.161927	0.0597549	0.172994	0.0710981	0.00837118	-0.0561708	-0.00337304	-0.0659326	-0.0598003	-0.371202	-0.149794	-0.095046	-0.112874	0.0574023
KPNB1	Q14974	0.106037	-0.127745	0.00701268	0.183461	0.0960575		-0.15077		0.0721542	0.0789515	-0.100637		0.134684	-0.0556213	0.076696	-0.00192545	0.0752531	0.0617668	0.20876	-0.0423999	0.242189	0.170228	0.399198	-0.146536	-0.143116	0.224839	-0.00738583	-0.0582046	-0.19419	0.0843522	-0.168259	-0.26424	-0.0827327	-0.202818		-0.168321	-0.116626	-0.327168	-0.00720245	-0.0833989	-0.0650664	0.0468833	-0.157478	0.0496064	0.210596	0.310824	0.0321551	0.154354
KPRP	Q5T749	0.489658	-0.15159	0.233415	-0.00162209	-0.188092	-0.441932	-0.0716942	-0.102905	-0.245603	-0.028885	0.135933	0.143044	0.119731	0.343939	-0.163262	-0.214251	-0.359548	-0.386804	-0.166857	-0.129777	-0.0944515	0.112074	0.32033	-0.222721	-0.304651	-0.156833	0.292169	0.0342491	-0.242955	0.558363	-0.081968	0.0149872	0.141308	-0.132661	-0.162095	-0.491163	-0.449823	-0.162617	-0.220006	-0.131689	-0.199823	-0.0955937	-0.314296	-0.192083	-0.108651	-0.31342	-0.34477	0.205515
KRT18	P05783	-0.277689	0.620445	0.0645181	0.295424	0.0169033		-0.10427	0.0955684	-0.126213	0.259062	0.0561559	0.011843	-0.0063255	0.118093	0.0566047	0.0365256	0.129105	0.242756	-0.0278732	0.195582	0.127981	-0.130743	-0.164319	0.117055	0.241886	0.116264	-0.275785	0.138735	0.0102032	-0.209291	0.122925	-0.0667609	-0.392094	0.0571591	0.247365	-0.00422212	-0.012822	-0.00288262	0.285292	-0.251352	-0.0117792	0.338027	-0.267176	-0.120582	-0.373667	0.0991102	-0.0135226	-0.188902
KRT78	Q8N1N4	0.467735	-0.111826	0.0104427	-0.180727	-0.0610639	-0.0980165	-0.164148	-0.273082	-0.323587	-0.0611346	-0.0652174	0.292914	0.158427	0.542756	0.0340002	-0.0198753	-0.294344	-0.272328	-0.0248596	0.0362537	-0.0748962	0.238243	0.175241	0.0417072	-0.09826	-0.0704446	0.438209	0.32292	-0.306548	0.671142	-0.160309	-0.317278	0.30745	-0.100914	-0.0301129	-0.533944	-0.473643	-0.18632	-0.137559	-0.171242	-0.0869215	-0.0253925	-0.103996	-0.0974066	-0.212373	-0.26019	-0.28434	0.389382
KRT80	Q6KB66	0.541538	-0.0534544	0.0121036	-0.231262	-0.0818315	-0.268333	-0.247992	-0.191084	-0.26721	-0.0941392	-0.0591865	0.271976	0.0152622	0.360193	-0.0780603	-0.0664131	-0.25837	-0.289068	-0.0575565	0.0186235	-0.127421	0.227821	0.32989	0.0291669	-0.175955	-0.167947	0.409021	0.0784295	-0.303595	0.650253	-0.334483	-0.0525462	0.33455	-0.166834	-0.0667617	-0.53073	-0.431987	-0.171327	-0.154381	-0.0920715	-0.167677	-0.108306	-0.227412	-0.145404	-0.208542	-0.245777	-0.407373	0.350448
KTN1	Q86UP2	-0.389404	-0.026278	0.135708	0.126511	0.12934	0.153938	0.272091	-0.217293	0.185832	0.127998	0.171142	0.0842881	0.0505695	-0.0677279	0.296529	-0.0919971	0.0989906	0.236934	0.0257357	0.110952	-0.0454271	-0.008751	0.183118	0.0820701	0.159348	0.0340839	-0.0557053	0.256633	0.133808	-0.181698	0.0448391	0.0383904	-0.0777024	0.00293113	-0.000812974	0.0926826	-0.0135425	-0.0598774	0.21076	-0.0623651	-0.151855	0.0247641	-0.0786307	0.0270835	0.10681	-0.0755008	-0.0859059	-0.00223042
LAMTOR1	Q6IAA8	-0.237164	0.0488173	-0.0252518	-0.0311096	0.024214	0.0510092	0.232056	-0.13335	0.0044289	0.0717398	-0.18266	-0.146071	-0.136348	0.121157	0.021628	0.294385	0.205395	0.0631235	0.110291	0.114849	-0.108381	-0.0994999	-0.213221	-0.00846595	0.231365	-0.0942635	-0.0492178	-0.237872	0.00646742	-0.129507	-0.0359328	0.104336	-0.112663	-0.0341473	0.234651	0.222217	0.112619	-0.0136001	0.143007	0.0563511	0.114164	0.0564075	0.252691	0.0277769	-0.125998	-0.116408	0.172944	-0.00102999
LAP3	P28838	-0.268094	-0.188727	0.355613	-0.0484245	0.211263	-0.073378	0.122698	0.206753	0.0311321	0.288592	-0.0633031	-0.0499206	-0.143104	-0.117154	-0.107609	0.136604	0.264015	0.174189	0.0513244	-0.00757923	-0.0936969	-0.117195	-0.248943	0.277021	0.161344	0.0172716	-0.21462	-0.325121	0.0158688	-0.0895982	0.317798		-0.312123	0.167014	-0.150893	0.140424	0.0383844	0.0472069	0.0908748	0.0171439	0.140365	-0.100159	-0.0494898	0.0491659	-0.17707	0.0318861	0.139381	-0.188815
LBR	Q14739	-0.236147	0.00102149	0.241928	0.0396794	0.0567941	-0.242006	-0.132088	0.236287	0.0259193	-0.0438157	0.141706	0.075771	-0.0672641	-0.159521	0.067205	-0.120706	0.100972	0.0429527	-0.149208	-0.158692	0.0557732	0.143725	0.13882	0.215817	0.250043	-0.0874221	-0.30667	-0.261884	0.139026	-0.149132	-0.151737	-0.00795894	-0.0438906	-0.0492543	-0.0775962	0.0581222	0.126138	0.0548288	-0.071515	0.0481049	-0.0837634	-0.0257413	-0.223616	-0.0136361	0.0511319	-0.0106804	-0.062639	-0.103082
LCN1	P31025	-0.157515	-0.0515722	0.292156	0.104816	0.117773	0.156846	0.083973	0.0849845	-0.140913	0.134421	-0.0686634	0.24522	0.120284	0.0742091	0.23282	0.0673613	0.0436926	0.0667105	-0.0407102	-0.0163061	-0.113258	-0.147467	-0.0133824	0.0536369	0.228186	0.260333	-0.0499727	-0.00780836	-0.0722363	0.0555566	0.103329	0.118385	-0.202659	0.161211	0.0832868	-0.0364882	0.055674	0.000114893	0.012485	-0.0213491	-0.00549248	0.0669082	0.0977583	0.0593576	0.229772	-0.267875	-0.0697935	0.131868
LDHA	P00338	0.225762	-0.196341	0.0617086	-0.160276	-0.00360804	-0.0748654	0.0943648	0.141314	0.238015	0.103457	0.282514	0.0173809	0.0935247	-0.0198852	-0.0126003	-0.135737	-0.10347	0.10765	0.0784754	0.00658113	-0.0686666	0.20625	0.23918	0.111969	-0.103542	0.308514	0.176698	-0.0669506	-0.21522	0.0256255	-0.244765	-0.114909	0.231463	-0.118701	0.0651992	0.0142074	-0.180785	0.1676	-0.199847	-0.108161	-0.098652	-0.0323492	-0.0178526	-0.0273448	-0.0946374	-0.0997849	-0.193907	0.043818
LDHB	P07195	-0.250667	0.290451	0.10059	-0.118281	-0.0587399	-0.0210109	-0.0960213	0.0068605	0.0415534	0.0457273	0.00408192	0.0880882	0.19561	-0.0782873	0.0633477	-0.00598792	0.162066	0.0933705	-0.106911	0.0424352	-0.123055	-0.275136	0.0440855	0.00670147	0.0916493	0.0514678	-0.0489965	-0.0677621	0.123682	-0.11062	-0.0685955	-0.0872724	-0.207392	0.102051	0.196731	0.00817287	0.00919972	0.0227474	0.111479	0.150847	0.0350545	-0.0105047	-0.043932	0.0571736	-0.102078	-0.257611	-0.0381883	-0.0194031
LETM1	O95202	-0.416447	0.0978823	0.027649	0.0305211	0.126866	-0.146952	-0.0936223	-8.79482e-05	-0.0635389	0.253082	0.203674	-0.107324	0.123232	-0.331999	0.125958	-0.027868	0.061884	0.0964251	-0.0207232	0.259838	-0.0126337	0.0876021	-0.00676932	0.130404	0.219017	0.128999	-0.154789	0.0479111	-0.0375996	-0.0298573	-0.0291073	0.109203	-0.0448074	-0.0973679	-0.00139062	0.143208	0.249772	-0.0266571	0.0427745	0.190201	-0.142239	0.0984727	0.100323	0.241828	0.0646483	-0.103166	-0.0134728	-0.0701256
LGALS7	P47929	0.511913	-0.396078	-0.059323	-0.185632	-0.342324	-0.0152246	-0.142013	-0.0268796	0.125817	0.0792616	-0.233046	0.0517345	0.0589375	0.140771	0.215616	-0.204817	-0.262964	-0.250784	0.09004	-0.170198	-0.090345	0.371973	0.512822	-0.164111	-0.301142	0.11684	0.241753	0.147295	-0.0891922	0.335562	-0.270489	-0.177389	0.557531	-0.302122	-0.142749	-0.232922	-0.201617	-0.117618	-0.268967	-0.0197908	-0.133469	-0.233209	-0.0929127	-0.0926995	-0.0036309	-0.107519	-0.112025	0.400869
LMAN1	P49257	0.0135542	0.0207263	-0.155781	0.0742052	-0.119223	0.0951281	0.188239	0.00747879	-0.107409	0.0668712	0.0507553	-0.260511	-0.0193142	-0.16277	0.0382385	0.0988322	0.0900084	-0.237138	-0.151922	0.201198	-0.0913002	-0.173355	-0.0567702	-0.18326	-0.113109	-0.115548	0.0389394	-0.0581304	0.0407033	-0.0572376	0.0651847	-0.0391353	-0.148051	0.0965407	0.0773411	0.0491397	-0.0702301	0.0505224	0.254806	0.15682	0.0202484	0.207639	0.0398537	0.246357	-0.0463954	-0.257814	-0.0146261	0.14613
LMNA	P02545	0.132188	-0.205982	0.165194	-0.0712117	0.0176851	0.0612801	-0.0993912	0.01138	0.042964	-0.0404908	-0.131724	-0.219827	0.0557763	-0.308189	0.0776347	0.00393455	-0.245224	0.122175	0.0156705	-0.0217206	0.0829279	0.0985422	0.152054	0.10076	-0.0824071	0.0661342	0.0240348	-0.0473268	0.0197848	-0.00386595	-0.309442	0.0123091	0.365409	-0.109724	0.010174	0.114687	0.0833969	-0.0765496	0.119931	-0.0237814	-0.040835	-0.150289	-0.0175812	-0.11065	0.156901	0.0736465	0.0485249	0.0521613
LMNB1	P20700	-0.155861	0.0533664	0.219528	0.0428016	-0.039074	0.068368	0.0134703	0.0798756	-0.0777287	0.14148	0.225996	0.191441	0.193703	-0.104562	0.0779965	-0.0830313	-0.0540034	-0.0240003	0.0434943	-0.0705583	-0.0118342	-0.0549582	-0.186259	0.164276	-0.00138664	0.126237	-0.16365	0.0921711	0.111624	-0.16032	0.0677686	0.0518917	-0.101706	0.0869073	0.0293779	0.102364	0.0491308	-0.0280351	0.164825	0.0852743	0.152455	0.0211282	-0.0816887	0.0764761	0.0957971	0.107196	0.0624947	-0.0578839
LMNB2	Q03252	-0.219739	-0.122419	0.186674	0.07754	0.0203805	0.180296	-0.0258544	0.127199	-0.0664481	0.0457458	0.0239666	-0.173265	-0.010491	-0.0562918	-0.147672	0.0223559	0.0818784	0.115988	-0.0537956	-0.189013	-0.146193	-0.194785	-0.11443	0.0112041	0.202996	0.0627775	-0.0484809	0.0301646	0.0217669	-0.0859942	-0.0172749	0.249034	-0.019629	0.0230839	0.169249	0.0239983	-0.0122564	0.020417	0.121887	0.0583927	0.0200369	0.0341523	0.0400907	0.0969344	-0.00479986	0.0742159	-0.099874	-0.0765656
LONP1	P36776	0.237319	-0.273166	0.189685	0.0707723	0.00159353	0.0395227	0.0833384	0.356917	-0.0649702	0.148146	-0.411654	-0.117642	0.0397611	0.24992	-0.0378121	-0.0630721	0.0197423	-0.2456	0.158774	0.0835696	-0.0721786	-0.120902	-0.114029	0.143799	-0.0464788	0.0419847	0.0654877	0.332423	0.0313365	0.0719181	0.112897	0.109124	0.135313	-0.0806639	0.0427792	-0.00397977	-0.0507872	-0.0340503	-0.0376418	-0.308024	0.0786276	0.117313	0.153584	0.00613316	0.276367	-0.097304	-0.115353	0.14687
LRPPRC	P42704	-0.221072	0.205529	0.0778906	0.0754021	0.0309939	-0.122503	-0.0120371	0.107556	-0.0358145	0.171816	0.00589159	0.0607303	0.0402738	-0.0250076	0.0212791	-0.0277196	0.0778609	0.129753	0.0445497	-0.130192	0.0977847	-0.203885	-0.261525	-0.0563936	0.0513699	-0.0339893	-0.249808	-0.100559	0.0735354	-0.18868	0.00712571	-0.0266133	-0.455702	0.12746	0.0594817	0.157362	0.122831	0.0255618	-0.0364074	-0.134174	-0.0589295	0.0607467	0.0340437	0.219517	0.0417614	0.03682	0.191654	-0.18838
LRRC59	Q96AG4	-0.332197	-0.0447371	-0.123476	-0.0389894	0.12652	0.095948	0.057261	0.0609079	0.259932	-0.0220145	0.104704	0.00344752	-0.038432	-0.0494508	-0.0422977	0.0183327	0.207911	-0.00224303	-0.0229521	-0.0682683	-0.119863	0.0491903	-0.119573	0.0627956	0.0434383	-0.123867	-0.282845	-0.296951	0.185333	-0.31687	0.161001	0.124427	-0.248544	0.0991932	0.10335	0.304435	0.251642	0.207355	-0.0253019	0.0977072	0.122247	-0.0619911	0.141377	0.0173325	0.229654	0.110545	0.161133	-0.228251
LRRC9	Q6ZRR7	0.139106	-0.16907	0.0364692	-0.147764	-0.0171333	-0.137639	-0.111202	-0.339143	-0.206221	0.0126973	-0.0769891	0.193779	0.0378721	0.21308	0.0171092	0.102879	-0.0546134	-0.0185813	0.28639	0.0336564	-0.26231	0.272863	0.14384	0.159584	0.0839694	-0.100426	0.229489	0.340149	-0.227929	0.382854	0.137594	-0.098761	0.0487588	-0.113615	-0.0447103	-0.362142	-0.346456	-0.0983611	-0.170437	-0.161656	0.0444966	-0.160332	-0.295653	-0.0984922	-0.0375657	-0.0173655	-0.208932	0.11349
LSM14A	Q8ND56		-0.379845	0.0309876	-0.324044	-0.148067		-0.144848	0.139321	-0.392779	-0.111206	-0.167476		-0.0312383	0.225296	0.0301318	0.126777	-0.172796	0.103629	0.0126757	-0.354353	-0.153934		0.0186596	-0.0282796	-0.36163	0.137786	0.221477	0.258079	0.00156393	0.497623	0.0145016		0.0963647	0.0896002	-0.298301	-0.395148	-0.345706	-0.062018	-0.174775		-0.204414	0.0967806	-0.103261	0.0192969	-0.420352	-0.124755	0.0753515	-0.0126121
LTF	P02788	-0.0748925	0.0835457	-0.0649029	0.0513673	0.195633	0.224466	0.00319713	0.0875123	0.155684	0.112309	0.162878	0.179271	-0.00286986		-0.0426066	-0.0345065	-0.136235	-0.0582154	0.0451101	0.244076	0.0464558	-0.236685	0.205246	0.104179	0.100018	0.292474	0.0934845	0.12494	0.112574	0.0837731	-0.14297	-0.26072	-0.0705082	0.0983695	-0.135931	-0.166521	-0.0649467	0.0206294	-0.338435	-0.273695	-0.371018	-0.105835	-0.0102138	0.193087	0.178823	-0.0782739	-0.0411552	0.313858
LYZ	P61626	0.14749	0.102516	-0.0779612	-0.0033082	-0.0305	-0.0661097	0.0776775	0.0301539	-0.0458703	-0.0402281	0.112668	0.106329	0.22542	-0.0503767	0.182276	0.0405067	-0.156681	-0.14061	-0.0182666	0.214042	0.0999406	-0.0317793	0.250556	0.034141	0.023709	0.0776044	0.201609	0.0739041	-0.182843	0.239083	-0.0960936	-0.253072	0.26397	-0.108597	-0.0385379	-0.187591	-0.0977013	-0.055902	-0.152089	-0.170966	0.00859483	-0.164372	-0.19891	0.0854714	0.0653241	-0.121264	-0.131784	0.31285
MACROH2A1	O75367	-0.344242	0.151186	0.0753203	0.158827	0.106685	0.416351	0.223613	-0.140516	-0.0836946	0.27795	0.0768797	-0.0462279	0.00968737	-0.0681444	0.00615095	0.13159	0.253155	0.0677384	0.206304	0.10142	0.103108	-0.0568867	-0.405387	0.152543	0.334289	0.215496	-0.0848697	-0.237737	0.0877315	-0.308185	0.142275	0.146633	-0.245913	0.283009	0.155123	0.313119	0.126719	0.248712	0.0247116	0.109303	0.0534555	0.109409	0.0689966	0.174431	0.273184	0.0139853	0.187616	-0.195067
MAGT1	Q9H0U3	-0.0673632	0.292919	0.447867	0.0440393	0.126218		-0.0396158	-0.0446076	0.075662	0.194562	0.01448	0.380401	-0.259222	-0.0245867	-0.224414	-0.186894	0.111418	0.344725	0.270616	-0.287241	-0.261467	0.0570176	-0.0214108	0.0469627	0.218665	0.111519	-0.133182	0.144689	0.287864	0.0273929	0.0067748	0.403722	-0.0172304	0.235209	0.311556	-0.0239241	0.141047	-0.203282	0.0245663	0.0787399	-0.201683	0.0220923	-0.00221446	-0.266271	0.12442	0.178601	-0.0726869	-0.00338652
MATR3	P43243	-0.242368	0.0530987	-0.0630916	0.0665241	0.00202835	0.270505	0.0446428	0.0430647	0.067494	0.147025	0.0207426	0.196026	0.0343385	-0.226329	0.019618	0.147714	0.123381	0.00422029	0.119409	0.0191447	-0.123693	-0.326731	-0.0852584	0.0431113	0.222945	0.213785	-0.223889	-0.119786	0.188823	-0.229242	0.179238	-0.0773559	-0.247049	-0.0867092	0.0408831	0.212343	0.0896089	-0.139741	0.0370368	0.14462	0.201246	0.0307353	0.233584	0.248327	0.220822	0.0764656	0.301094	-0.146841
MCCC2	Q9HCC0	-0.608352	0.0533263	0.395897	0.0434638	0.258994	-0.182234	0.157423	0.0981117	-0.341821	0.221059	0.215679	-0.263173	-0.10578	0.0419873	-0.021021	-0.137464	0.418328	-0.0952245	0.037707	0.0518719	0.0497899	-0.14077	-0.414031	0.146608	0.349323	-0.112155	-0.27109	-0.0386906	0.109524	-0.076621	0.23934	0.184343	-0.256355	0.209687	-0.0722144	0.168068	0.113203	0.192378	-0.0859338	-0.16813	-0.0337569	0.116956	-0.194158	0.0463627	-0.114182	-0.132127	0.045212	-0.201035
MDH2	P40926	-0.294442	-0.0117573	-0.0138742	0.093003	0.172497	-0.102395	0.156076	-0.235888	0.318045	0.0450845	-0.0850317	-0.275891	-0.133843	-0.00745951	-0.0702123	0.0959521	0.160426	0.169223	-0.0102189	-0.0796459	-0.0958821	-0.101155	-0.231	-0.143168	-0.0980098	-0.167131	-0.126406	-0.170693	-0.00598417	-0.164337	0.14129	0.300702	-0.229629	0.202762	-0.0717342	0.436992	0.502253	0.0253242	0.155766	0.0145095	0.0451229	0.0525541	0.142083	0.0140018	-0.0509455	0.0316033	0.176781	-0.207523
ME2	P23368		-0.00532986	-0.12053	0.151159	-0.308648	0.195095	0.0810278	0.187028	0.110583	-0.0961802	-0.0361826	0.047935	-0.146309	-0.0648085	0.0872715	0.0878933	0.26058	0.210552	0.100928	-0.316862	0.0911349	0.376944	-0.115991	0.367995	-0.132648	0.26127	-0.215974	-0.0659948	0.153879	-0.200196	-0.126449	0.302704	-0.039601	-0.131257	0.293859	0.207151	0.0573549	-0.168997	0.310934	-0.218101	0.0961064	0.0297988	-0.0405615	-0.128507	0.291866	-0.255353	0.0375161	-0.204125
MLEC	Q14165	-0.224324	0.059434	-0.230437	0.0599163	0.00120224	0.122442	0.140363	0.0287035	-0.135496	-0.0822833	-0.0405691	0.000935381	0.0382499	-0.0745594	0.146124	-0.0212012	0.0149908	0.085814	0.132671	0.202394	-0.00841389	0.0570064	-0.0392701	0.127962	0.0170496	0.187041	-0.0601098	0.0174145	0.129055	-0.181679	-0.0150607	0.118044	-0.131732	0.0249089	0.0118257	0.107448	0.0496169	-0.0874394	-0.000990924	0.0258013	-0.0867656	-0.00891773	0.0691337	0.244991	0.0327292	0.12193	0.0669865	-0.0886358
MOGS	Q13724	0.153079	-0.159141	0.270854	0.103179	0.15652	0.0120752	0.0358533	-0.0301674	0.0206094	-0.046244	-0.022494	-0.0449988	0.147982	0.0400857	0.0381528	0.0730369	0.0957606	0.0580292	0.457877	-0.0225248	-0.0697016	0.117101	0.0274321	0.0572119	0.201162	0.162029	-0.0100674	0.0173406	0.206262	-0.110212	-0.0147236	0.357354	-0.0297511	0.0828929	0.232645	-0.0469045	-0.0461781	0.0694091	-0.165255	0.117968	-0.0544696	-0.217609	-0.112391	0.209812	0.185826	0.0882989	0.219239	0.054404
MRPL12	P52815	-0.197546	0.311983	0.0240642	0.210126	0.159045	0.29336	0.286463	-0.00852393	-0.0198031	0.02142	-0.38156	-0.0197677	-0.168383	0.0440778	-0.0898775	0.214534	0.221609	0.0986966	0.0937696	0.139549	-0.114051	0.077558	-0.273807	-0.260116	0.16249	-0.416896	-0.168495	0.0446093	0.081817	-0.151171	0.29391	-0.114209	-0.34341	0.000199236	-0.0515653	0.265201	0.287568	0.0123794	0.0154998	-0.0606312	0.101671	0.113696	0.367818	-0.164544	0.0773313	0.135484	0.0693044	-0.136874
MRPL15	Q9P015		-0.404209	0.107438	0.252652	0.110365		-0.0438443	0.132136	0.167445	0.113895	-0.0291482	-0.0641102	0.136228	0.266777	0.10481	0.22787	0.3788	-0.104027	0.298143	-0.210577	-0.142744	0.186469	0.395548	-0.00950779	0.220055	-0.233566	-0.27894	-0.0840497	0.0563789	-0.239879	0.142597	0.00817319	-0.0650602	0.131533	-0.0673883	0.145359	0.146052	0.246366	-0.0705567	0.140221	0.19128	-0.16931	-0.516589	0.136725	-0.0455985	0.0122165	-0.0906675	0.0243119
MRPL19	P49406		-0.360844	-0.105699	0.217925	0.238076	0.23067	0.0478267	0.149256	0.174628	-0.226354	-0.0567682	0.225107	0.128768	-0.38791	0.25584	-0.150385	0.287209	0.147451	-0.184478	-0.0858643	-0.116273	0.351447	-0.171636	0.0801834	0.0795949	-0.0583664	-0.304162	-0.00593886	0.101193	-0.202979	0.0702902	0.212897	-0.0997831	-0.114491	0.0267984	-0.00748386	-0.0905971	0.166845	0.121458	0.22339	0.0908961	-0.00946486	-0.0523208	0.00237447	-0.148322	0.234191	-0.00422324	-0.127559
MRPL23	Q16540	-0.235975	0.0952914	-0.204183	0.16697	0.00607573	0.245181	-0.257518	-0.117278	0.244598	0.0732969	-0.182919	0.107529	0.049011	-0.252005	0.122274	0.121026	0.130966	-0.0181154	0.152879	0.163238	-0.087476	-0.000386227	0.0377981	0.0673992	0.325782	0.197444	-0.302616	0.204556	0.246567	-0.401787	0.23916	0.256982	-0.155021	0.13645	-0.170984	0.264589	0.238785	0.180886	-0.246203	0.165977	0.0509301	0.0300382	0.173651	0.0638786	-0.0176278	0.0243449	-0.0793739	-0.0326222
MRPL39	Q9NYK5	-0.293188	-0.141005	0.0564078	0.181817	0.376036		0.0748685	0.0157347	0.262185	-0.0564254	0.150031	-0.0113165	0.0701815	-0.339593	-0.0972512	-0.0581382	0.224948	0.238027	0.0453581	0.100011	-0.191574	0.176873	-0.196773	0.220135	-0.11059	-0.177539	-0.222278	0.0453063	0.128566	-0.189101	0.0593499	0.0734276	-0.197426	0.0913773	0.690979	0.176352	0.145768	0.197059	0.16808	-0.251617	0.0716774	0.0136098	0.0622733	-0.134314	0.240825	0.0904355	-0.0218902	-0.272058
MRPL41	Q8IXM3		-0.274584	0.322588	-0.0346119	0.181442		0.224503	0.242411	0.00417858	0.162829	0.372407	-0.238556	-0.165024		-0.133722	-0.124642	0.297192	0.267429	0.101308	-0.0510065	0.0734968	-0.233688	0.164106	-0.0573654	0.0591955	-0.102922	-0.324115	0.0603624	0.133092	-0.351287	0.486947	0.102432	-0.127533	-0.184408	-0.0139	0.130552	0.295941	0.312063	-0.120065	-0.198069	-0.184303	-0.0907896	-0.0276468	0.0728601	0.347196	0.298761	0.223636	-0.334661
MRPS23	Q9Y3D9	-0.258029	0.116246	0.0451903	-0.0342233	-0.0397979	-0.26564	0.0900985	0.308447	0.0345058	0.270957	0.00513739	-0.276624	0.162058	-0.194232	0.121302	-0.026991	-0.0283424	-0.0698773	-0.00193127	0.172971	0.00167895	-0.0461229	0.295387	-0.00887146	0.301523	0.304414	-0.0203044	0.167152	0.00623674	-0.257585	0.307626	0.0203417	-0.0931134	0.0911859	-0.291033	0.0306532	0.0257203	0.0226057	-0.0197912	0.120721	0.185611	-0.116416	-0.0162907	-0.0955475	-0.129753	0.118618	-0.0324203	-0.0354032
MRPS28	Q9Y2Q9	-0.361516	0.085566	0.045652	0.0969709	0.0639776	-0.0169075	0.0686223	0.246665	-0.133333	0.0850068	0.211995	0.00323203	-0.240751	0.094324	0.0140756	0.29019	0.0740316	0.0289836	-0.0243906	-0.221306	0.205912	-0.203908	-0.311919	0.117549	0.145107	0.146688	-0.232732	-0.105557	0.0916292	-0.376841	0.231146	0.179475	-0.215981	0.234512	0.227601	0.323546	0.201712	0.113305	0.0565235	0.0381625	0.204121	0.0427111	0.0461425	-0.050268	0.0942219	0.106105	0.186111	-0.183918
MT-CO2	P00403	-0.180124	0.0477367	-0.0977665	0.000657082	0.0820672	0.0308539	0.0740985	-0.107323	0.0298754	0.035731	-0.126852	-0.115227	-0.0134452	0.046082	-0.136252	0.0226394	0.100958	0.0144534	-0.0767477	-0.0440403	0.0896787	-0.214833	-0.117039	0.0882105	0.00846569	-0.0172325	-0.239498	-0.0965752	-0.00606686	-0.23245	0.367098	0.0135152	-0.294542	-0.0137202	-0.00467721	0.306919	0.260265	0.0524059	0.0859531	-0.0414029	0.141366	0.0683025	0.0228285	0.190874	0.0123733	0.146519	0.209839	-0.197524
MTCH2	Q9Y6C9	-0.308692	0.0623242	0.0835296	0.275561	0.0808543	0.434533	0.255024	0.143426	0.0524187	0.106463	-0.229017	0.287798	-0.157401	0.122034	-0.149576	0.109144	0.181819	0.0408522	0.28474	-0.0883376	0.074067	-0.122414	-0.0728868	-0.0366122	0.163377	0.192137	-0.245823	-0.04453	0.186661	-0.273878	0.0351225	0.120698	-0.253395	0.0373298	0.0641326	0.233331	0.271553	0.0319336	0.212171	0.0919561	-0.134363	0.0187246	0.18389	0.0532878	0.141497	-0.020697	0.0596908	-0.0916163
MTHFD1L	Q6UB35	-0.0401773	0.0216842	0.0822088	0.0234522	0.132397	0.154825	0.338743	-0.123379	-0.0596411	0.199475	-0.0298069	0.301774	0.12704	0.131008	0.0819723	0.0567849	0.191188	0.0720529	0.0410453	0.0607328	-0.0916679	0.108857	-0.140531	0.162919	0.161752	0.0471636	-0.162228	0.0906061	-0.00110729	-0.256044	0.148726	0.0696946	-0.101549	0.15837	0.228172	0.19077	0.222928	0.103995	0.13155	-0.0472415	0.223773	0.0804929	-0.037579	0.063442	0.0473299	0.0687029	0.150432	-0.101653
MTHFD2	P13995	-0.135812	0.173645	-0.0960095	0.193778	0.244696	0.233617	0.293854	-0.0263229	0.179888	-0.0219959	-0.0897365	-0.152163	-0.195422	0.0911501	-0.160594	0.164854	0.197924	0.048265	-0.128962	0.126051	-0.0734318	-0.138725	-0.306169	-0.0639571	0.109347	-0.0192941	-0.275622	-0.314601	0.133056	-0.357004	0.209959	-0.0410782	-0.334393	0.145845	0.319522	0.519564	0.457316	0.229955	0.166601	-0.137487	0.159247	0.29426	0.167503	-0.0663743	0.0618151	-0.054914	0.331337	-0.311344
MUCL1	Q96DR8	0.0133505	-0.29886	-0.100236	-0.316516	-0.202729	-0.087478	-0.161429	-0.152145	-0.0296137	-0.152587	-0.0502102	0.124084	0.0425988	0.106812	0.226	-0.219812	-0.207468	0.0246412	0.0474175	0.0352783	-0.0735878	-0.0046305	0.245444	0.13853	-0.0109191	0.0754966	0.306703	0.140087	-0.0368202	0.366428	-0.328112	-0.227698	0.474708	-0.106707	-0.193374	-0.312176	-0.301046	-0.109623	-0.281039	-0.0284913	-0.222775	-0.247386	-0.10535	-0.0321375	-0.0286395	-0.0628851	-0.140512	0.472896
MYH9	P35579	0.225092	-0.121803	0.057536	0.102154	-0.0707012	0.137658	-0.0110049	-0.0168027	0.169667	0.180096	-0.11361	-0.107141	0.138394	0.132091	0.129117	-0.110855	-0.0517421	0.1065	-0.040105	-0.162665	-0.0390945	0.339848	-0.0627704	0.0722633	-0.0515228	0.183313	-0.091828	0.171433	0.0763898	-0.0584671	0.0595237	0.23574	0.0432258	-0.0127535	-0.0218644	0.00200777	-0.0696741	-0.0506908	0.116375	0.105172	0.172211	0.031261	-0.0608959	0.017564	0.244741	0.110886	-0.0187234	0.0462435
MYL6	P60660	0.21665	-0.00804336	0.195907	0.0263267	-0.0322974	0.117009	0.0195191	-0.0128542	0.252357	0.152782	0.0601107	-0.20813	0.050556	0.0942132	0.0542886	-0.140029	-0.0974473	0.0374086	-0.287375	-0.12292	0.0568745	0.064651	-0.203084	-0.142781	0.0105192	0.104904	-0.00220575	0.130018	-0.0388517	0.0413405	-0.259646	0.0911998	0.116249	-0.0624898	0.00389231	-0.141932	-0.0797921	-0.0618255	0.05599	0.0871903	0.1376	-0.0546672	-0.0426447	-0.240976	-0.0336264	0.0524726	-0.219256	-0.0303833
MYO1B	O43795	-0.361837	0.179235	-0.126587	0.0659522	0.13873	0.210898	-0.0727263	-0.0505263	0.150282	0.509566	-0.168457	0.020351	-0.0839444	0.160834	0.107484	0.000695945	0.130959	0.0485921	-0.0395832	0.424465	0.114387	-0.119556	-0.156575	0.0390579	0.193478	0.28523	-0.314003	-0.028117	0.0819193	-0.191084	0.264292	-0.0176444	-0.147747	0.109151	0.389861	0.0735597	0.0387795	0.138604	0.0501054	0.195211	0.0324635	-0.00351248	0.124287	0.0614656	0.0882097	0.0290075	0.0974016	-0.00585665
MYO1C	O00159	0.271831	0.18803	-0.095981	0.0400822	0.034954	0.101469	-0.00616301	0.0772381	0.0149489	0.0871458	-0.231718	0.115991	0.0439015	-0.0573049	-0.0181429	0.125028	0.0547122	-0.104983	0.186852	0.137535	0.000678316	0.186568	-0.038573	-0.020078	0.0622466	0.121624	-0.0895877	0.0688365	0.101628	-0.0949844	0.1821	0.175953	-0.228674	0.0548374	0.232222	0.131824	0.0591848	0.03854	-0.259038	-0.104507	-0.0275806	0.0690604	-0.0872246	-0.118916	0.153104	0.0801881	-0.026352	0.0302478
NANOS3	P60323	0.260383	-0.0575382	0.0391441	-0.317176	-0.0830835	-0.20036	-0.221903	-0.11245	-0.355452	-0.203352	0.0804071	-0.0874656	0.0370474	0.116916	0.063635	-0.0997883	-0.364873	-0.0810218	-0.16773	0.0770122	-0.00985136	0.00208322	0.0282382	-0.145515	-0.162869	-0.113499	0.344692	0.182959	-0.227931	0.557492	-0.41696	-0.154632	0.18225	-0.0060299	0.100238	-0.555136	-0.494774	-0.234157	-0.175853	-0.114168	-0.119752	-0.0399098	-0.167123	-0.148236	-0.28626	-0.18179	-0.309746	0.335207
NAT10	Q9H0A0		0.334422	0.273257	0.188086	0.0510883	-0.195531	0.135115	-0.106148	-0.0431744	0.0383899	-0.0902368		0.106935	0.153894	0.13081	0.153099	0.123098	0.0096389	-0.106868	-0.140876	0.377329	-0.20014	-0.162267	0.15374	0.379379	-0.0469829	0.0183959	0.264273	0.0213817	-0.248814	0.32343	0.248828	-0.171199	0.14423	-0.183205	0.215267	0.124675	0.0956443	0.145781	0.300283	0.0350301	0.107477	-0.118752	0.338393	0.0786793	0.0318896	0.170937	-0.251732
NCCRP1	Q6ZVX7	0.510166	-0.127366	0.00725392	-0.325537	-0.0827871	-0.055117	-0.117218	0.0230733	-0.0753744	-0.0660812	-0.00404054	0.137211	0.0946853	-0.00831855	-0.0284365	-0.0527235	-0.262526	-0.170909	-0.180832	0.00676742	-0.131966	0.478479	0.32852	-0.267735	-0.249031	-0.0897954	0.29852	0.0516812	-0.365437	0.49423	-0.20204	-0.0822657	0.210378	-0.34064	-0.232619	-0.388218	-0.376361	-0.155827	-0.260056	-0.35775	-0.0543666	-0.214652	-0.170206	-0.0529491	-0.0203995	0.0761341	-0.165132	0.25328
NCL	P19338	-0.298448	0.285719	0.169157	0.177793	-0.0676156	-0.142996	-0.0035074	0.164631	-0.0573286	0.19976	-0.146321	-0.0998831	0.0739114	0.0224725	0.0259339	-0.0040451	0.150566	0.00186094	0.0815911	0.102472	0.15042	-0.289962	-0.036939	0.0394715	0.202343	-0.0476547	-0.0391099	0.139482	0.179081	-0.162993	0.120451	-0.12277	-0.283662	0.24372	-0.0412584	0.0166894	-0.0382821	0.0283673	0.0572131	0.0638287	-0.0536698	0.11253	-0.0396274	-0.114048	0.0421189	0.0167563	-0.114902	-0.0345605
NCLN	Q969V3	-0.270676	-0.127409	-0.0367645	-0.0401887	0.183627	-0.0279707	-0.145618	-0.00302969	0.023828	0.0219857	0.136441	0.36905	0.230111	-0.04928	0.235284	0.0163216	0.0462619	-0.152114	-0.0225469	-0.252943	0.0600618	-0.0951754	-0.0884689	-0.126428	-0.0104876	0.0137198	-0.0334849	0.0617018	0.0487422	0.0872052	0.254603	0.255164	-0.198891	0.201945	-0.188297	0.0886949	0.0142478	0.0352447	-0.187623	-0.0402938	0.066571	-0.135519	0.0694784	0.249011	-0.121982	-0.0314613	0.108493	0.176358
NDUFA13	Q9P0J0	-0.383493	0.039203	0.258145	0.287319	0.281998	-0.142348	0.271736	-0.011027	-0.24107	0.174947	0.00659292	-0.130316	0.112445	0.180486	0.0323288	0.248539	0.374406	0.217406	0.288582	0.174527	-0.0774063	-0.063396	-0.390679	0.0184864	0.24346	-0.187738	-0.235084	0.0499015	-0.0249787	-0.305419	0.292896	0.193485	-0.49602	0.307226	0.193116	0.258883	0.199437	0.167576	0.268612	-0.19841	0.198152	0.127729	0.061223	0.223043	0.211579	0.113106	0.140339	-0.215016
NDUFA4	O00483	-0.324825	-0.0316831	-0.0380861	0.0373112	0.169816	-0.05957	0.223171	-0.150505	0.203707	-0.0137926	-0.101024	0.048142	-0.207694	-0.189849	-0.181858	-0.0652602	0.13811	0.11305	-0.0856381	-0.156007	-0.0683016	-0.30268	-0.154539	-0.0167839	-0.00555995	-0.00616489	-0.170028	-0.257012	0.331476	-0.176497	0.217667	0.0349094	-0.193861	0.0467681	-0.183684	0.308782	0.390938	0.0419994	0.0698154	-0.118055	0.135173	0.0315578	0.208001	0.169893	0.156129	0.292194	0.0951605	-0.192753
NDUFB11	Q9NX14	-0.108594	0.0153668	0.206731	-0.0661101	-0.0431358	0.155898	0.190958	-0.0420206	-0.00512069	0.00174228	-0.00537763	0.302115	-0.27553	-0.351496	0.185204	0.00915011	-0.0526257	0.149177	-0.243288	0.103503	-0.016012	-0.101622	-0.20858	-0.0796109	-0.0723161	0.144258	-0.162031	-0.0723537	0.0684215	-0.204007	0.0602971	0.304451	-0.208891	-0.0925148	0.0314975	0.179211	0.117012	-0.113848	0.217382	0.00575322	0.0976825	0.106868	-0.0869176	0.162859	0.0286959	-0.0106718	0.109165	-0.0382327
NDUFB4	O95168	-0.427995	0.18438	0.0506867	0.319002	0.23126	0.0950322	0.329726	-0.0751322	-0.0876082	-0.0262051	-0.197779	0.0121994	-0.0732225	0.130156	0.0503392	0.069447	0.250009	0.0923236	0.0837059	-0.0388919	-0.0320979	0.0532582	0.00816868	0.165974	0.140158	-0.109464	-0.228531	0.143025	0.125325	-0.216407	0.214551	0.107552	0.0927775	0.112266	0.298599	0.275945	0.252582	0.121728	0.289963	-0.0698917	-0.0265664	0.0805967	0.169713	0.0450103	0.418791	0.0583363	0.155387	-0.176053
NDUFB8	O95169		0.0228266	-0.0556878	0.302467	0.0495098	0.339387	-0.0963627	0.0951491	-0.170284	-0.200276	0.110195		0.151236	-0.236366	-0.082193	0.271066	-0.218843	-0.161794	-0.0852598	0.399583	0.0269206	-0.0270375	-0.0768517	-0.104274	-0.151812	-0.17318	-0.237169	-0.0513926	-0.234776	-0.119887	-0.451902	-0.194814	-0.249152	0.0247121	0.312277	0.00650946	-0.123084	0.128516	-0.00637207	0.17751	0.0207868	-0.0457172	-0.0694931	0.0982462	-0.172614	-0.0177668	-0.00319033	-0.133661
NDUFS1	P28331	-0.0231733	0.215064	0.0151725	0.123478	0.10472	0.207933	0.118722	-0.0526522	-0.0525446	-0.1067	-0.111865	0.0197238	0.0210789	-0.327523	-0.0443842	-0.226084	0.0616007	0.188876	0.0479589	0.222325	-0.05403	-0.0796746	-0.181999	0.0138777	0.230273	-0.0106535	-0.205642	0.000729481	0.012585	-0.220791	0.014903	0.173423	-0.210509	0.175262	-0.188133	0.0997589	0.13876	0.0883597	0.0189805	0.0924206	0.0619701	-0.0139646	-0.0427093	0.062633	0.119493	0.216221	0.0680493	-0.129397
NDUFS3	O75489	-0.110634	-0.127746	-0.13224	0.135753	0.435853	0.277355	0.347852	-0.284498	0.154536	0.219648	-0.223423	0.1755	-0.210594	0.305339	-0.00423873	0.109301	0.127102	0.0906851	0.157342	-0.0688838	0.055626	-0.141998	-0.172454	0.30472	0.0221949	-0.0388526	-0.120485	-0.099895	0.112174	-0.177113	0.24883	0.0506157	0.115856	-0.00286657	0.0313311	0.245737	0.289634	0.0307775	0.0532746	0.126194	0.150663	-0.0351548	0.348637	0.253099	0.0605389	0.0757413	0.361656	-0.167091
NES	P48681	-0.344449	0.0322688	-0.192202	0.143212	-0.153187	0.0506016	0.0165008	0.139423	0.0418214	-0.065133	-0.0322532	0.0746446	0.115967	-0.109535	0.0181463	0.159877	0.0629673	-0.114912	0.109247	-0.130157	0.0754595	-0.198211	-0.00773975	0.0465993	0.12669	0.0405428	-0.34432	-0.0508562	0.113953	-0.282072	0.104105	-0.0252425	-0.310109	0.0482638	0.0777532	0.197986	0.0714412	-0.0530046	0.0681293	-0.298783	0.275904	0.213238	0.0424751	0.0207949	0.0912434	0.169439	0.0540476	-0.225487
NIPSNAP1	Q9BPW8	-0.440356	0.203442	0.316412	0.213453	0.112488	0.192936	0.191742	-0.0906447	-0.226224	0.243991	-0.16147	0.539884	-0.0143336	0.136282	0.130297	0.049131	0.167506	0.114316	0.380875	0.110607	0.0541796	-0.197928	0.181171	-0.0350944	0.15527	0.113023	-0.113417	0.30057	0.0393489	-0.113833	0.149107	-0.517741	-0.0696958	0.154534	0.0516235	0.0649331	0.21569	-0.118679	0.321301	0.0016196	0.0435895	0.17432	0.0616855	0.147944	0.11542	-0.159434	0.264077	0.00578356
NNT	Q13423	-0.223321	0.24389	-0.124552	0.115634	0.19705	0.0395572	0.163282	-0.139092	0.147213	-0.127464	0.0690899	0.00964383	0.0403475	-0.180572	0.109565	-0.0878007	0.229883	0.129917	0.0766546	0.0539166	-0.0464231	-0.336308	-0.176817	0.0647115	0.205628	-0.169131	-0.262415	-0.278482	0.0266167	-0.208303	0.0207589	0.379737	-0.234404	0.202789	0.17213	0.426364	0.314485	0.129072	0.0124198	-0.140257	0.0583667	0.0504176	0.0941777	0.218167	0.0650216	-0.103932	0.173897	-0.16786
NONO	Q15233	-0.178871	-0.0405399	-0.0610705	-0.0225415	0.103919	0.0638824	-0.127811	-0.17614	0.207126	0.127034	-0.0466324	0.0929715	-0.137421	-0.104731	-0.117881	0.0609871	0.0383425	0.0358873	0.0304851	-0.132969	0.0242354	-0.121952	-0.254766	0.141087	-0.0605791	0.105957	-0.281268	-0.124405	0.0942852	-0.207352	0.200753	-0.249066	-0.291382	-0.0187538	0.0377933	0.245642	0.150144	0.0243138	0.0331817	-0.117715	0.150205	0.0684006	0.0192089	-0.0592939	0.257556	0.0388261	0.226891	-0.161332
NOP2	P46087	-0.0131913	-0.0729348	0.356688	0.0429794	0.135753	-0.204524	-0.0881227	0.0443403	-0.15773	0.213891	0.0978463	0.0934623	0.23768	-0.0817706	0.0198916	-0.036014	0.137372	0.029355	0.297832	8.7091e-06	-0.028567	0.125478	-0.181262	0.110484	-0.0625244	0.0247749	-0.0578998	-0.146569	-0.0989877	-0.0878553	-0.184877	0.203371	-0.32545	-0.053887	-0.148937	-0.0638412	-0.145626	0.178591	-0.246255	0.251762	0.00991533	-0.063529	0.146273	0.0387476	0.0477875	0.0983475	-0.115237	-0.0600404
NOP56	O00567	-0.0502145	-0.0122803	-0.225817	-0.0433608	0.0773992	0.404662	0.0351606	0.176005	-0.117828	-0.106593	0.0123394	0.020468	-0.039882	-0.32315	-0.181286	-0.00224795	0.0485728	0.110146	0.0135682	0.137613	0.245572	0.0247223	-0.0801896	0.269289	0.167272	0.202472	-0.180348	0.0243074	-0.00241352	-0.119806	-0.0973215	0.167901	-0.184809	0.169646	0.11806	0.0205631	0.0132316	0.00739576	-0.0307173	-0.0916892	-0.117718	0.0395416	0.0394205	-0.0953868	-0.00706904	-0.0676774	0.00348377	-0.0988539
NOP58	Q9Y2X3	-0.443151	-0.147223	-0.15432	0.227287	0.0686021	0.21661	0.0312861	0.0908492	0.0861233	0.168468	-0.187924	-0.0624207	-0.00658096	0.0696403	-0.0397519	0.0161443	0.0741543	0.013657	0.291285	-0.147551	-0.0216594	-0.234424	-0.185768	0.00680955	-0.0753236	0.0172484	-0.172443	0.0337689	-0.0647763	-0.103088	0.0461265	0.118298	-0.0558249	0.0135754	0.187658	0.251108	0.117877	-0.0812109	0.108266	-0.172406	0.0183068	-0.10017	0.0490391	0.0486789	0.230926	-0.0883979	0.129993	-0.0135561
NPM1	P06748	-0.265819	-0.0540163	0.11413	0.114772	-0.163976	-0.285961	0.114198	0.034426	0.00587423	0.0826454	0.185482	-0.216443	-0.0335878	-0.0150677	0.073873	-0.019033	0.0989543	0.1578	0.108902	-0.158313	0.142168	-0.129238	-0.120139	-0.110859	-0.0241557	-0.0196825	-0.176236	0.054084	0.147642	-0.235002	0.0475166	0.18768	-0.131831	0.222574	-0.196799	0.0448341	0.133881	0.0997665	0.123557	-0.106723	0.0864131	0.272653	-0.0311227	0.100298	0.131891	-0.109089	-0.0703464	-0.171993
NUP210	Q8TEM1	-0.482972	-0.0805199	0.291001	0.209746	0.125643		0.157864	0.26801	0.0389337	-0.106662	0.17176		0.0701448	-0.0303084	-0.138094	0.143577	0.239506	-0.231561	0.213699	-0.145957	0.335984	-0.326195	-0.0621709	0.101756	0.187568	-0.154425	-0.352698	-0.150095	-0.0272865	-0.349317	0.0905403	0.0275281	-0.217475	0.211533	0.0521952	0.163894	0.111998	0.0782873	0.156489	0.154335	-0.162977	0.167485	0.130068	0.259061	-0.0690733	0.168417	0.0947104	-0.199924
OCIAD1	Q9NX40			-0.0619282	0.28402	0.361924		0.0909447	0.0718985	0.066669	0.0695679	0.296606	0.0135106	-0.00369704	-0.243856	0.0116408	-0.00524388	0.15759	0.183995	-0.0355714	0.0333878	0.0272213	-0.164229	-0.330933	0.148511	0.369689	0.0699091	-0.313951	-0.197449	-0.0330508	-0.181048	0.078784	0.317421	-0.457535	0.117342	-0.128826	0.167962	0.109211	0.285272	0.292947	0.302039	-0.00876538	0.217266	0.0468414	-0.0877506	-0.28169	-0.0727187	0.0519642	-0.245312
OCIAD2	Q56VL3	-0.334975	0.045002	0.0959668	0.328818	0.127361	0.139717	0.17325	0.0661577	-0.0701577	0.468738	-0.0644019	0.115681	0.215093	-0.00704683	-0.0296633	0.0620586	0.116447	-0.0122544	0.0670756	0.0857196	0.0588002	-0.00496594	-0.228377	-0.0606665	0.0761941	-0.0760594	-0.146627	0.211104	0.0952072	-0.264503	0.111035	0.00776784	-0.294061	0.343903	0.062362	0.259544	0.165683	0.315898	0.102678	0.137241	-0.053551	0.122206	0.109445	0.185505	0.0363209	0.193398	-0.0302001	-0.100633
OPLAH	O14841	0.261655	0.0247407	0.0697491	-0.147741	0.197568		-0.052268	0.281583	-0.451966	0.0881107	0.132556	0.39419	0.259549		-0.0876819	0.0665854	-0.397832	-0.13623	-0.220228	0.0741266	0.0306856	0.251058	0.0709244	-0.0548639	-0.194676	0.0194761	0.408696	-0.248506	-0.465781	0.566625	0.207396	-0.196923	-0.059665	-0.223826	-0.0156336	-0.398407	-0.359925	-0.318666	-0.0460754	-0.127714	0.109551	-0.0708949	-0.163074	-0.27849	-0.312677	-0.474402	-0.245396	0.246
ORC1	Q13415	-0.417085	0.282177	0.27286	0.106609	0.10307	-0.212659	0.124774	0.322806	-0.180881	0.231257	-0.0669551	0.212919	0.01043	-0.0222463	0.141556	0.0553747	0.275799	0.104567	0.179129	0.0620836	-0.0839852	-0.124406	-0.228682	0.125262	0.22786	0.0958961	-0.205815	-0.0265038	0.0874369	-0.221501	0.158772	0.180058	-0.306007	0.116633	0.120739	0.169989	0.131678	-0.00845354	0.0649845	0.0600349	0.0144495	0.0972031	0.0891899	0.00326694	0.128585	-0.019363	0.0032213	-0.251914
OXCT1	P55809	0.0116784	0.155019	0.0629341	0.142048	-0.00798568	-0.00888608	0.0275619	-0.245903	0.0452278	0.207055	-0.235682	-0.0429789	0.0637315	-0.0801376	-0.0579614	-0.162858	0.091983	-0.0111499	0.119879	0.169559	-0.0375537	-0.283264	-0.151305	-0.0879442	0.324953	-0.0335472	-0.129272	0.160209	0.0299269	-0.207508	-0.0704766	-0.0347308	-0.21412	0.0908866	-0.168182	-0.0424428	-0.00718082	0.127789	-0.248603	0.0930059	-0.0249325	-0.241831	0.121132	0.167256	0.135453	0.0847628	-0.11989	-0.185272
P4HA2	O15460	-0.0276157	0.247547	-0.341973	-0.0862652	-0.110961	0.121482	0.0629808	0.0845487	-0.157947	-0.217307	-0.102283	-0.0806075	0.0130136	0.0250464	-0.0705942	-0.0348991	0.127913	0.105893	0.0940705	0.0255936	-0.0466356	-0.267291	-0.0306953	0.106665	-0.0118929	0.128548	0.18485	0.174226	0.0798396	-0.0365664	0.0930502	0.282746	-0.185214	0.155554	0.15833	-0.0709713	-0.116184	-0.240197	-0.00286235	-0.0831402	-0.0499431	0.00868383	-0.00441067	-0.0212042	0.165435	-0.0338523	-0.0662522	-0.0318321
P4HB	P07237	0.0458086	0.14644	-0.168673	0.0291596	-0.182071	0.144607	0.0181031	-0.246731	0.163945	-0.0499706	-0.051347	-0.139597	-0.0824009	0.0333541	0.0146438	-0.0548614	0.136895	0.00117925	-0.21408	0.0677086	-0.108979	0.135804	0.0958421	-0.116583	0.0667365	-0.154064	0.061371	0.150544	0.0076516	-0.137013	0.312668	0.123136	-0.109432	-0.025076	0.150714	0.0249249	0.106516	0.0963454	0.130473	-0.00276095	0.204586	-0.10054	0.0375869	-0.146943	0.0017622	0.146201	-0.0274485	-0.0842507
PABPC1	P11940	-0.0366343	-0.189691	0.149778	-0.0139825	0.0242087	0.167544	0.115441	0.186498	-0.00504501	-0.0463843	-0.115203	0.240426	0.153386	-0.386915	0.042909	0.0881627	0.226895	0.266974	0.0528973	-0.187029	-0.301932	0.353788	0.195933	0.0442655	-0.0683579	0.246465	0.134887	0.206982	0.0733898	0.00192567	0.294462	0.503982	-0.111896	-0.0528009	0.102854	-0.0291551	0.0293504	-0.127235	-0.10574	0.0804404	-0.0548661	-0.0680923	-0.25321	0.140594	0.236885	-0.0603928	-0.076806	0.00951552
PABPC4	Q13310	0.280614	-0.0233973	0.0485832	-0.217189	-0.114812	0.172556	-0.258849	-0.049621	-0.186451	-0.27312	-0.215135	0.201635	-0.00993996	0.100934	0.186866	0.0813386	-0.416477	-0.198838	-0.176449	0.00305819	-0.0180869	0.301586	0.174551	-0.0181064	-0.0732289	0.0283256	0.288911	0.278218	-0.251923	0.593214	-0.376307	0.101494	0.284475	-0.0262624	-0.131358	-0.47496	-0.297979	-0.340801	-0.0822591	0.0856163	-0.152041	-0.0256344	-0.357426	-0.241457	-0.128285	-0.218756	-0.288255	0.570118
PABPN1	Q86U42	-0.0932678	0.206919	-0.180184	-0.0405351	0.0198969	0.199824	0.0237786	0.0426569	-0.0841436	-0.148163	-0.0154992	0.223113	-0.322286	0.194117	-0.110778	-0.0345511	-0.185468	-0.00747251	-0.265532	0.0479823	0.104762	0.0403699	-0.0303841	-0.00929525	-0.0949345	-0.0822284	0.0571392	0.171755	-0.0150656	0.109705	0.154931	-0.233063	0.0634985	0.00802014	0.0798124	-0.0498278	-0.098764	-0.0726952	0.150709	0.0178422	-0.0485964	0.00597629	0.0536242	-0.0467385	0.0387454	-0.126916	0.0965462	0.0670851
PARP1	P09874	-0.2301	0.0694255	0.354912	0.131778	0.080434	0.0630087	0.0939645	0.256702	0.0729881	0.32056	0.160098	0.233291	0.00531368	-0.0129712	-0.0431833	0.0847543	-0.0152711	-0.0298663	-0.0875402	-0.103185	0.0472974	-0.051181	-0.287486	-0.112621	0.11532	0.0569392	-0.218345	0.0508	-0.00118629	-0.159321	0.090272	-0.156306	-0.107204	0.113302	0.0877504	0.105967	0.0813862	0.153853	-0.0294478	-0.0558137	-0.00200607	0.0856265	0.00292851	0.0835264	0.140015	-0.159033	0.140741	-0.15537
PCBP1	Q15365	-0.15372	-0.25842	0.00592154	0.0449567	-0.13625	0.0947827	0.0859993	0.443192	0.0607405	-0.270431	0.160309	-0.136073	-0.0287542	-0.366744	-0.122116	-0.00101096	-0.01597	-0.139113	-0.1138	-0.218303	0.161728	-0.213179	0.0531654	0.0866588	-0.229533	-0.0622921	-0.124401	-0.0413436	0.0148181	-0.163267	-0.0931013	0.154713	0.0588151	-0.100366	0.0614614	0.00239207	-0.0916229	0.0706617	0.120101	-0.148778	0.0639654	-0.132035	0.0432872	-0.245154	0.397344	-0.186985	0.0972667	-0.032496
PCK2	Q16822	-0.277641	-0.138518	-0.0841129	0.185751	0.0702382	0.192965	0.353185	0.2718	-0.20895	0.0934739	-0.00326774	-0.00791473	0.22812	-0.279317	-0.0971469	0.173218	0.153404	0.0907842	0.211111	0.0271408	-0.0847925	0.395977	0.0430252	0.00601681	-0.0528989	0.0439262	0.0722534	0.080782	0.12879	-0.07706	0.165697	0.0462968	0.0596071	0.0239178	-0.0227422	0.06975	0.0693161	-0.126323	-0.108052	0.118931	-0.0787023	-0.114568	0.0619498	0.0676324	0.255571	-0.0126653	0.203532	0.0117142
PCYOX1	Q9UHG3	0.0536864	0.0203007	0.16354	-0.106197	-0.149555	-0.274954	0.0676222	-0.316596	0.160378	-0.0198327	0.160943	-0.133808	0.0734084	0.227349	0.0185305	0.119119	-0.0970174	-0.119226	0.423543	-0.0163734	0.0050452	-0.0268011	0.15215	0.0771965	0.141828	-0.15419	0.153714	0.00892585	0.0606373	0.102718	-0.0222246	-0.229595	0.147754	0.0525816	-0.134389	-0.0604504	-0.129028	-0.110896	-0.0980706	-0.0460153	0.01688	-0.0253081	-0.0658062	0.0542571	-0.134789	-0.0428671	-0.0467104	0.168401
PDHA1	P08559	-0.428642	0.192274	0.215031	0.0774771	0.159414	0.00418554	0.0701004	0.0895938	0.00898363	-0.0491048	-0.0219108	0.220555	0.187538	0.0363589	0.138585	-0.0117245	0.281329	0.193607	0.0340926	0.0908813	0.00420283	-0.3656	-0.0531828	-0.120232	0.119444	-0.0581044	-0.164228	0.048852	0.219416	-0.174034	0.21034	0.112132	-0.294321	0.238841	-0.0761611	0.177391	0.175587	0.076145	-0.0673721	0.22407	-0.00788663	0.0373328	-0.0162899	0.11235	-0.061201	0.00254044	0.10408	-0.149755
PDIA3	P30101	-0.0854174	0.128392	-0.0966439	0.129835	0.0293886	-0.187078	0.326681	-0.0522382	0.136586	0.102931	-0.15265	-0.247093	-0.203187	-0.127156	-0.0753953	0.192262	0.337892	0.11699	0.0707667	-0.0583855	0.000192107	-0.0578044	-0.214242	-0.13794	0.154335	0.0521738	-0.0714848	0.0714925	0.228023	-0.379214	0.529567	0.210216	-0.375029	0.124356	0.12488	0.268436	0.265476	0.0640464	0.111292	-0.011263	0.262861	-0.000974499	-0.0728115	0.0269977	-0.0364886	0.193326	0.0543914	-0.275357
PDIA4	P13667	-0.247402	-0.0772017	-0.0919582	0.109016	0.160232	0.0839049	0.166881	0.0388291	0.100921	0.066633	0.0131581	-0.00847372	-0.0638583	0.019524	0.0244829	0.13215	0.138564	0.193014	0.0513529	-0.0286187	-0.0418592	0.0954688	-0.0150791	0.0253656	0.136341	-0.056407	-0.224947	0.141233	0.169281	-0.251081	0.525189	0.094937	-0.15275	0.107563	0.114539	0.295943	0.286672	0.0385798	0.367273	0.185839	0.193725	0.168669	-0.0787716	-0.0737225	-0.0168143	0.0727489	0.0649352	-0.250673
PDIA6	Q15084	-0.159454	-0.0813395	-0.171183	0.0511129	0.00595598	0.0344943	0.182135	-0.130197	0.191805	-0.123841	-0.160702	-0.174163	-0.0919558	-0.0908614	-0.0610107	0.193161	0.361291	0.0289431	0.0159588	-0.0162091	-0.103343	0.0773409	-0.142234	-0.150433	0.135473	-0.0230891	-0.105431	0.00635112	0.25436	-0.376644	0.512681	0.0606144	-0.283409	0.201395	0.19312	0.428646	0.399379	0.173121	0.00659623	0.0758695	0.176922	0.110898	0.106761	-0.0216176	0.00543442	0.117053	0.130174	-0.264037
PES1	O00541	-0.177957	-0.178754	0.450875	0.17505	0.159954	-0.367696	0.0455236	0.0805996	-0.0267442	0.0116653	0.233001	0.140512	-0.0948589	0.127515	0.0565061	0.0395295	-0.0893639	0.26591	0.0857223	0.0468794	0.289523	-0.335009	0.256589	0.15335	0.0569542	0.0102528	0.07312	0.135076	0.131173	0.0147796	-0.209614	0.137382	-0.180442	-0.0458458	0.290196	-0.150596	-0.103247	-0.0129409	-0.0170044	-0.33681	-0.304589	-0.109223	0.177131	-0.275043	-0.0280498	0.0719967	-0.159008	0.146329
PFN1	P07737	-0.0344825	0.415777	-0.0595792	-0.0658253	-0.224314		0.0445874	-0.284994	-0.18028	-0.000168548	-0.120822		-0.237354	0.0508267	0.0338083	-0.174367	-0.0358539	0.191366	-0.151637	0.164855	-0.0530753	0.0892698	-0.184461	-0.309251	0.0807461	0.104469	-0.134764	0.190503	0.140943	-0.011697	-0.287578	-0.254821	-0.225367	0.364278	0.034265	-0.202638	-0.238173	0.0248663	0.0589222	-0.0321245	0.0445699	0.440605	-0.0139423	-0.181174	-0.035324	-0.0153186	-0.106168	0.0268696
PGAM5	Q96HS1	0.0684534	-0.0649579	-0.0834711	-0.173608	0.00573916	-0.45362	-0.0702119	-0.0679593	-0.0991024	-0.0167902	0.259384	-0.00535378	0.3097	-0.0954668	0.233284	-0.0548723	-0.052589	0.0147971	0.058771	-0.0638193	-0.0450044	-0.0963461	0.109627	0.0839311	-0.203784	0.171137	-0.00926325	0.141961	-0.0348239	0.0893642	0.0214154	-0.144812	0.153342	-0.0273249	-0.0850052	-0.201101	-0.216921	0.0374187	-0.196214	0.0311331	-0.121056	0.168945	-0.0434773	0.134444	-0.192918	-0.031527	-0.121069	-0.132694
PGK1	P00558	0.556218	0.327467	0.151148	-0.0168145	-0.0863328	0.368339	-0.0303271	-0.384517	0.0944799	-0.126633	-0.249231	-0.172102	0.0114738	-0.280951	0.0967017	-0.282303	-0.166567	0.208062	0.100132	0.371816	-0.107697	0.0936848	0.142005	-0.0742345	0.102381	0.0621362	0.0832103	0.141338	0.217205	-0.162948	-0.602441	-0.0107691	0.0867299	0.069317	-0.00350238	-0.0260632	0.0199857	0.0064044	0.0669037	0.339257	0.133851	-0.15788	-0.0849534	0.101488	0.167451	-0.0156064	-0.0477629	0.195867
PGRMC1	O00264	-0.0964024	-0.0467489	0.108228	0.0843988	-0.00243626	0.0485107	0.0654407	0.11011	0.118649	0.261826	0.228169	-0.16083	0.0253054	-0.28687	0.0433614	-0.152793	0.205874	0.0410003	0.00845899	-0.0513725	-0.0332991	0.0700592	-0.266066	-0.06646	0.258579	0.191196	-0.289829	0.0924874	0.0264076	-0.320932	0.317413	0.224755	-0.325615	0.1228	-0.188248	0.306135	0.302065	0.135844	0.0891799	0.0164561	0.146984	0.00403397	-0.109379	0.256563	0.17128	0.0957682	0.127751	-0.150336
PGRMC2	O15173	-0.223927	-0.113566	0.000319483	-0.103529	0.00797801	0.231861	-0.142558	0.133959	-0.00611913	-0.0115957	0.0473738	-0.0960123	0.181992	-0.107975	-0.0282218	0.0488124	0.0379786	0.19876	0.151867	-0.191641	0.126309	-0.0387431	-0.0393324	0.029304	0.00065652	-0.0661119	-0.21209	-0.227941	0.122069	-0.210639	0.2225	0.355555	-0.120819	-0.0620739	-0.00548521	0.218005	0.0825342	0.0804504	-0.0212757	0.0632648	0.058732	0.071868	-0.0937994	-0.0333585	-0.0720836	0.00578223	0.186429	-0.141066
PHB	P35232	-0.262366	0.0958876	-0.0802497	0.195656	0.205973	0.284698	0.10302	0.234827	0.271754	0.154026	-0.0498286	-0.0988325	-0.128507	-0.0656311	-0.0854808	0.0113701	0.315867	0.105818	0.0409141	0.0602316	0.0599817	-0.18469	-0.332376	0.070732	0.0533764	0.011506	-0.418129	-0.296566	0.231114	-0.521167	0.315942	-0.023569	-0.291349	0.165788	-0.109332	0.674249	0.564447	0.189235	0.152962	-0.0358338	0.211608	0.212866	0.190579	0.119124	0.220697	0.224783	0.365749	-0.419807
PHB2	Q99623	-0.193409	0.0717788	-0.0411007	0.154862	0.201883	0.201733	0.0485645	0.181264	0.315794	0.105044	-0.0275424	-0.0785807	-0.189043	0.0482684	-0.0970437	0.040577	0.350846	0.127784	0.133474	0.0363391	0.0673309	-0.0838016	-0.31064	0.103872	0.0433166	0.0375778	-0.439964	-0.212398	0.345396	-0.532662	0.247845	0.0787406	-0.374013	0.185039	-0.214264	0.629032	0.587247	0.158109	0.161805	0.130248	0.154462	0.203306	0.235805	0.153387	0.207828	0.324429	0.279065	-0.382175
PIP	P12273	0.045009	-0.0779381	0.00521104	-0.0213663	-0.164771	0.05629	-0.0221879	0.00234297	-0.131835	-0.172989	-0.104556	0.05133	0.151533	-0.0279872	0.182955	0.0046007	-0.154702	-0.202279	0.0482775	0.0872442	0.064632	-0.311368	0.082834	0.0408296	0.127236	0.100766	0.242784	0.14197	-0.0592143	0.207058	-0.218963	0.141182	0.18356	-0.00456488	-0.097054	-0.283252	-0.31427	-0.0322125	-0.0320587	-0.101166	-0.128378	-0.119321	-0.00197828	-0.00411725	0.113907	-0.0994908	-0.0288691	0.406653
PKM	P14618	0.488294	-0.0140206	0.0826259	-0.285713	-0.161205	-0.244181	-0.286726	-0.0352406	-0.123203	-0.15173	0.100832	-0.0453786	0.137555	-0.0669532	0.0772066	-0.151044	-0.330697	-0.153731	-0.0392485	0.188027	0.00760444	0.168971	0.313471	0.0747137	-0.08757	0.0699548	0.456867	0.260337	-0.172118	0.491955	-0.40237	-0.00608024	0.352634	-0.011721	0.046558	-0.370846	-0.299451	-0.106138	-0.290864	-0.129967	-0.206469	-0.157949	-0.189392	-0.193636	-0.0537409	-0.210227	-0.244213	0.419556
PKN2	Q16513		0.417026	0.0605265	-0.178694	0.0129687		-0.070949	0.156981	-0.196672	-0.0822354	0.110973		-0.0263727		0.256311	0.109018	-0.434193	0.0339694	0.11814	0.0209959	-0.0977409		0.0657934	0.0295189	-0.0347857	-0.0518083	0.295512	0.141784	-0.0560693	0.423489	-0.476574		0.0702296	0.196125	-0.0988612	-0.32541	-0.362768	-0.0402491	-0.172524	-0.0973404	-0.225799	0.137538	0.00662585	-0.228756	-0.0118484	-0.212943	-0.151308	0.295215
PKP1	Q13835	-0.0143371			-0.278425	-0.180423		0.111148		-0.480067	-0.264577	0.0595826		0.00171411		-0.221913	0.191819	-0.108916	-0.250556	-0.0713261	0.015676	-0.0126254	0.370321	-0.161602	-0.11316	-0.196385	-0.254491	0.181203	0.00601227	-0.442743	0.469443			0.0381735	-0.213728		-0.420356	-0.32066	-0.145155	-0.393951	-0.342732	-0.225434	0.129465	-0.0259768	-0.106027	0.181023	0.0809221	-0.140702	0.0718844
PLEC	Q15149	-0.258188	-0.109327	-0.304658	0.15605	-0.00243086	-0.00631986	0.0471374	-0.048467	0.41429	-0.00986372	0.0288341	-0.196379	-0.143499	-0.00679193	-0.154652	0.0970886	0.157757	0.0857499	-0.143269	-0.142711	0.037137	-0.277942	-0.176297	-0.0563142	-0.233062	-0.0186439	-0.186959	-0.32719	0.0674645	-0.364672	0.288272	0.0623793	-0.199094	0.118831	-0.000426973	0.540326	0.433988	0.0996336	0.145638	0.0740993	0.214628	0.134428	0.197579	-0.093282	0.0557036	0.0130796	0.19791	-0.38346
PLOD1	Q02809	-0.241456	0.113501	-0.120595	0.0366452	0.0622886	-0.155934	0.128508	-0.0210066	-0.0498935	-0.012925	-0.120783	-0.0612683	-0.068189	0.0143955	0.171336	-0.0202281	0.0539263	0.162166	-0.0216942	0.287318	-0.0324756	0.184996	-0.193799	0.106768	0.32929	0.0626484	-0.108991	0.230414	0.0699444	-0.118341	0.147055	-0.0917528	-0.188275	0.0751785	0.0428894	0.0110476	0.0160225	0.105258	-0.00596177	0.00177656	0.0281661	-0.127939	-0.0497523	-0.00512983	-0.123113	0.151339	-0.0907919	-0.108594
PLOD2	O00469	-0.12271	-0.00824023	0.206394	0.191359	0.116567	0.217069	0.140529	-0.15949	-0.0652076	0.0343382	-0.100701	0.231909	0.108624	0.169752	0.0894915	0.0839978	0.146705	0.121768	0.0569211	-0.193909	-0.0505078	0.0745878	0.00648682	0.0957597	0.244504	0.173089	-0.0695507	-0.154482	-0.0677475	-0.0863131	0.185852	0.245384	-0.210716	-0.180815	0.128612	0.088649	0.0726273	-0.0283862	0.134641	0.127387	-0.0211328	-0.154145	0.00366653	0.238136	0.127623	-0.0716605	0.156546	-0.00707991
PLP2	Q04941	-0.0257651	0.204788	0.218558	0.0292975	0.109603	0.228627	-0.108282	0.130586	-0.137907	0.197069	0.132647	0.0177045	0.228358	0.0447697	0.0177605	-0.0220886	-0.0115743	-0.0560613	0.0731039	-0.11444	-0.0304008	0.103616	0.174088	0.164977	0.330786	0.0912923	0.249169	0.491812	-0.00314515	0.0948826	-0.0673577	0.357636	0.237981	0.225592	0.228825	-0.124705	-0.0539962	-0.0262942	0.126404	-0.0800717	-0.306102	0.194496	-0.24962	-0.145501	-0.00400055	-0.0122162	0.0147451	0.0485756
PMPCB	O75439	-0.202763	-0.0346739	-0.0536611	0.118644	0.141226	-0.26318	0.119458	0.194404	-0.173643	-0.0966089	0.0599416	0.214635	0.238909	0.0799355	0.105057	0.514949	0.204717	0.0463958	0.286439	-0.0876758	0.321513	-0.0838059	0.108272	0.109477	0.155196	0.0222359	-0.161929	0.0144056	-0.210044	-0.0337196	0.107009	-0.158533	-0.201584	-0.0574733	0.0190481	0.23968	-0.122283	-0.168101	-0.0133763	-0.176765	0.206444	-0.0691487	-0.115882	0.15555	-0.212072	-0.139853	0.255335	0.0249049
PNPT1	Q8TCS8	-0.227504	-0.124694	0.0382642	0.0956086	0.0684497	-0.0659675	0.292337	0.0589466	-0.00538391	0.198933	0.14269	-0.0521731	-0.0188098	-0.482646	-0.0433548	0.0925768	0.260017	0.163659	0.0713014	-0.0804772	0.0545846	0.251327	0.0016346	-0.142553	-0.0185471	0.19375	-0.198181	-0.0836469	0.147376	-0.246401	0.153047	-0.175068	-0.2165	-0.0849934	-0.0985542	0.105471	0.13103	0.0892835	0.0810045	0.228746	-0.0252649	0.310798	0.133107	0.0089432	-0.0798381	0.101071	0.088844	-0.204171
POF1B	Q8WVV4	0.554986	-0.194985	0.0708106	-0.132038	-0.136634		-0.284732		0.0195318	-0.00324741	-0.18738	-0.152769	-0.137029		-0.00424639	-0.241738	-0.138668	-0.310338	0.0198409	-0.0789986	-0.191385	0.539005	0.319966	-0.207522	-0.0222071	-0.223691	0.2361	-0.0280722	-0.173918	0.355623	-0.240335	-0.186721	0.466915	-0.374043	-0.157143	-0.338371	-0.266498	-0.248027	-0.354458	-0.107635	0.0438499	-0.186424	-0.296867	-0.276545	-0.0347589	0.1977	-0.266055	0.321597
POLDIP2	Q9Y2S7		-0.0667219	0.176075	0.0588113	-0.17379	0.295228	0.13096	0.00805263	-0.135707	0.128669	-0.0187744	-0.0924094	-0.084174	0.284089	0.0781255	0.0842602	0.0625978	-0.266195	-0.0341589	0.059707	0.0380521	0.316848	0.139823	-0.198516	0.251133	0.0928861	-0.168095	-0.0437159	-0.149742	-0.0738634	-0.137929	-0.319198	-0.181801	0.143045	-0.515908	0.00255585	-0.00279738	0.0490157	-0.0129459	0.163557	0.119951	0.287672	0.170451	0.155446	0.192335	-0.0811699	-0.104125	0.35925
POR	P16435	-0.201657	0.016224	-0.0965994	0.0868096	-0.151983	0.30899	-0.0686935	0.0744813	0.0471614	-0.0399022	-0.0952189	-0.0254296	0.0840213	0.15824	0.0642604	-0.0902517	0.133817	-0.232717	0.0329091	0.179227	-0.350852	0.142313	0.0799179	0.144764	-0.137682	0.214256	0.00534967	0.125833	0.0754166	-0.0365339	0.187439	-0.222777	-0.16085	-0.0250708	-0.258093	0.0799605	-0.0434314	0.0572917	-0.139883	0.000177801	-0.00701942	-0.0929461	0.222451	0.187113	0.0452275	0.145582	0.040727	0.0306406
POTEF	A5A3E0	0.159855	-0.167688	-0.271767	0.0818113	0.0346537	-0.0462827	0.034751	0.0749092	0.782604	0.188935	0.0548589	-0.209258	-0.00316589	-0.15966	-0.0296235	0.020526	0.138915	0.095219	-0.0647619	-0.0912856	-0.121459	0.0882461	0.173078	-0.0140037	0.0301966	0.147111	-0.15415	-0.311105	0.0579043	-0.286378	0.119707	0.0368636	0.0354262	-0.0335053	0.0101956	0.425905	0.403731	0.131384	-0.0286155	0.0348441	0.23622	-0.0480285	0.0183808	0.0663882	0.162821	0.0297872	0.0644912	-0.114879
PPIA	P62937	0.0446638	0.211183	-0.000760335	-0.223591	-0.313392	-0.0460577	-0.0389236	-0.24063	-0.0981771	-0.254707	-0.27	-0.260342	-0.115977	-0.206272	0.0034387	0.0393476	0.0441931	0.165892	0.0420826	0.0565375	-0.0766021	0.0285058	-0.0248783	-0.159487	0.15898	-0.218181	-0.0141973	0.319806	-0.0114747	-0.065945	-0.178628	0.260496	-0.203892	0.0585097	0.0216003	-0.139342	-0.162522	-0.188679	0.0337947	0.0230596	-0.100996	-0.129689	0.0993721	0.298437	0.255799	0.147244	-0.0268635	0.0813566
PPIB	P23284	-0.0838709	0.024643	-0.272198	0.00921962	-0.0220854	0.132521	0.363486	-0.259006	0.157508	-0.00895508	-0.18342	-0.182128	-0.16057	-0.170501	-0.0509054	0.210815	0.252105	0.0869259	0.0413514	-0.1094	-0.0640126	-0.105453	-0.105478	-0.0490127	0.0970957	0.143851	-0.0842624	-0.0812733	0.19064	-0.322455	0.584579	0.21068	-0.262178	0.125647	0.00776812	0.32844	0.332054	-0.0584468	0.16861	0.00394121	0.22209	0.019939	0.125333	-0.010102	0.131462	0.160619	0.147713	-0.262552
PPIF	P30405	-0.0564231	0.213131	-0.0934043	0.201841	0.0734952	-0.0622987	0.0460195	0.364694	-0.103178	0.277261	0.188218	0.000244687	-0.0376899	-0.230683	-0.142634	-0.196494	0.110711	0.157707	-0.117917	0.276182	0.108111	-0.237622	-0.21388	0.205118	0.252529	-0.118921	-0.0209898	0.195678	0.169133	-0.157398	0.266432	0.241796	-0.249676	0.199871	-0.133397	0.0232439	0.0172942	0.06603	0.0287243	0.0415388	-0.0291574	0.217091	0.0751078	-0.144187	-0.0975642	0.0135178	-0.121812	0.0639371
PRAF2	O60831	-0.515227	-0.0635944	-0.157716	-0.0810967	0.0801522	0.133387	0.125149	-0.123669	0.000609238	-0.0933301	-0.144312	-0.132962	-0.144128	0.0413313	-0.127125	-0.00717149	0.170708	0.211537	-0.115995	-0.102344	-0.145068	0.0573343	-0.3475	0.106938	0.0490678	-0.0572223	-0.149544	-0.0161682	0.0728926	0.0184436	0.209399	-0.11288	0.00611783	0.0544509	0.168075	0.221073	0.152855	-0.0705377	0.0233315	-0.0723255	0.0554917	-0.00324085	-0.141919	-0.0489725	-0.320557	-0.0349591	-0.00759686	-0.229949
PRDX1	Q06830	0.604977	-0.169674	-0.0391034	-0.28149	-0.105286	-0.137012	-0.0708601	-0.177999	-0.0460725	-0.365937	-0.0348068	-0.0206879	0.0165297		0.0530561	-0.327363	-0.374522	-0.111954	-0.0419926	0.0990718	-0.173254	0.240944	0.432388	0.117457	-0.17282	0.115216	0.415853	0.268409	-0.242267	0.587944	-0.422188	-0.409203	0.536283	-0.270875	-0.0652056	-0.459814	-0.40736	-0.240523	-0.360893	-0.211504	-0.280606	-0.126943	-0.135907	-0.17519	0.0700744	-0.208955	-0.256824	0.444012
PRDX2	P32119	0.657411	-0.11038	0.100348	-0.256158	-0.152197	-0.383896	-0.288548	-0.0696608	-0.2381	0.0579466	0.0448792	0.0771958	0.125292	0.30248	0.0389621	-0.175648	-0.368402	-0.30647	-0.0167067	-0.0171451	-0.111451	0.27159	0.3745	0.0558994	-0.113234	-0.181932	0.439063	0.021567	-0.411659	0.609907	-0.303005	-0.177099	0.445808	-0.279149	-0.31331	-0.587926	-0.446177	-0.119466	-0.324015	0.0459973	-0.178896	-0.212792	-0.243438	-0.144625	-0.111992	-0.107134	-0.377608	0.339586
PRDX3	P30048	-0.184039	-0.0480908	-0.150455	0.249525	0.0159119	0.040741	0.0468841	0.124459	0.389714	0.214557	0.0822118	-0.261276	0.054126	-0.172362	-0.0623643	0.0256632	0.1829	0.129931	0.00348954	-0.0462245	0.0410134	-0.225423	-0.0748723	-0.116728	-0.0671937	0.0390696	-0.180468	-0.194365	0.0406435	-0.340371	0.145822	0.213233	-0.275121	0.0457831	0.0344711	0.395085	0.495811	0.108729	0.204457	-0.0945371	0.120142	0.0832158	-0.0141031	-0.0556015	0.186404	0.239515	0.0798812	-0.282673
PRDX4	Q13162	0.00496796	-0.397324	-0.134941	-0.162498	0.134816	-0.0337957	0.0522535	0.00596733	-0.0169552	-0.0564617	-0.245948	0.0452204	0.115942	-0.187266	-0.117218	0.00883088	0.0493985	0.145243	0.129693	0.0234521	-0.150752	0.307313	-0.0412624	-0.0790767	-0.0276034	-0.28354	0.0233298	0.131866	-0.0348143	0.144954	0.420221	-0.0178289	-0.172452	-0.0296072	-0.0540069	-0.0483419	0.0657878	-0.0761349	-0.0520599	-0.0165304	0.0795315	-0.10279	-0.112743	-0.146832	-0.0191098	0.0304775	0.016036	-0.0429643
PRDX6	P30041	-0.0608917	0.103551	-0.0351682	0.0919209	0.041997	0.297264	0.0228832	0.0942548	0.0190441	-0.0144044	-0.10433	0.0721425	0.177701		0.0446413	-0.0433331	0.0824229	0.201385	0.196011	-0.0111241	0.320462	0.224975	0.0607289	-0.236578	0.0391377	0.143877	-0.134516	0.204362	0.011142	-0.0439637	-0.0383881	0.420541	-0.250327	0.461954	-0.0160075	-0.17616	-0.149761	0.0422129	-0.144013	0.0638886	0.0598669	-0.12663	0.0459544	-0.270678	0.0586381	0.0893123	-0.125299	0.112134
PRKCSH	P14314	0.00932288	-0.0395556	0.209435	0.0806508	0.0755322	-0.142398	0.121584	-0.223134	0.0457138	0.172679	-0.114586	-0.0123681	0.168623	-0.0927648	-0.100046	-0.0447756	0.0796405	0.123756	0.186651	0.166414	-0.117448	0.137861	0.000826204	0.0993726	0.185892	0.0375147	-0.0879541	0.0901014	0.15829	-0.186655	0.293317	0.195144	-0.0551065	0.232685	-0.113739	0.0505217	0.0696185	0.0381314	-0.0302813	0.23807	-0.135919	0.194885	-0.10467	0.2114	-0.00229552	-0.0530276	-0.0497003	-0.106464
PRKDC	P78527	0.180709	-0.200857	0.181946	-0.128342	0.0703967	-0.137839	-0.133316	-0.0930572	-0.443461	0.0661599	0.00119496	0.283971	0.0776346	0.422458	-0.0481359	-0.114827	-0.260754	-0.163975	-0.09504	0.341925	-0.121743	-0.166642	0.180219	0.0269249	-0.00623135	-0.331543	0.287019	0.0968654	-0.209785	0.518273	-0.12582	-0.218036	0.217529	-0.150831	0.012033	-0.507301	-0.426026	-0.136128	-0.0449376	0.189579	-0.221377	-0.106336	-0.114814	-0.166752	-0.205495	-0.215539	-0.240988	0.348187
PRPF40A	O75400		0.0372388	0.276398	0.148905	-0.0316088	-0.0311601	0.0112174	0.091819	-0.120254	-0.0252024	0.356932	-0.115403	0.0151704	-0.0364188	0.0708848	0.0655668	-0.0756737	0.0480924	0.152789	0.129784	0.0264586	0.145675	-0.0542523	0.216818	0.083345	0.224431	-0.0861622	0.297341	-0.230249	0.00328339	-0.0332018	-0.00601256	-0.415352	0.422785	0.15983	-0.109639	-0.0430572	-0.0151953	0.193138	-0.00657591	0.00299683	0.0261595	-0.0588327	0.0670338	0.00777067	-0.114534	0.158708	-0.00583267
PRPF8	Q6P2Q9	-0.355684	0.0318136	0.0849669	-0.0509633	-0.146196	0.169835	0.040213	0.198583	0.00102915	-0.131946	0.16552	-0.0292331	-0.149458	-0.270196	0.0325507	-0.0290385	0.136181	-0.0130343	-0.0592183	-0.132932	0.201345	-0.120093	0.0393635	-0.0833592	-0.150932	0.197444	-0.258513	0.0675205	0.14707	-0.107956	-0.039044	0.22132	-0.0460134	-0.0935721	-0.0702033	0.0999202	0.0203419	-0.230619	0.165772	-0.193867	-0.0408571	0.172923	0.16731	-0.0514773	-0.122332	0.0309375	0.112044	0.00176552
PRSS3	P35030	-0.351938	0.169668	0.109541	0.174506	0.122663	0.176299	0.0208395	-0.0469232	-0.10737	0.133314	0.186851	0.312547	0.144914	-0.131041	0.157835	0.0818784	0.105127	0.177372	0.115155	0.0965564	-0.0603755	0.234466	-0.0204839	0.0148259	0.0308943	0.12859	0.0313926	-0.00644407	0.0946935	-0.0735182	0.120612	0.348318	0.0124712	0.223523	0.15091	0.193258	0.106384	0.094544	-0.11724	0.268509	0.00454397	0.155544	-0.0219665	-0.0692197	-0.0678338	0.0333858	-0.00336146	-0.0953771
PRSS3P2	Q8NHM4	-0.387215	0.0508994	0.156103	-0.0116081	0.0689493	0.244173	-0.135035	0.00885576	0.0290434	-0.00147512	-0.112616	-0.0156063	0.0214103	-0.196474	-0.0513497	0.111787	-0.0337148	0.0606719	0.116477	0.151951	0.184164	-0.0890294	-0.0546954	0.0999053	-0.136373	-0.000332597	-0.0862703	0.0358817	-0.00786988	0.0471637	-0.202025	-0.0699765	-0.302513	0.0122396	-0.0754844	-0.0732711	-0.163586	-0.0491911	0.0282078	0.046818	-0.187925	0.086645	0.162055	-0.184585	-0.142642	-0.21102	-0.0180627	-0.057197
PSMA1	P25786	0.455548	-0.324368	0.262095	-0.160699	-0.12998	-0.351697	-0.284289	-0.300176	-0.147858	-0.0540135	-0.018132	-0.143374	-0.0338276	0.498396	-0.0500503	-0.0751714	-0.306604	-0.227222	0.0375705	-0.000293962	-0.0664702	-0.0333244	0.350673	0.179445	-0.0964289	0.0248027	0.429891	0.156693	-0.143916	0.564314	-0.239383	-0.499779	0.369233	-0.259988	0.0497568	-0.557836	-0.505891	-0.175719	-0.242633	-0.0870233	-0.0623379	-0.243954	-0.24172	-0.150743	-0.126294	-0.258596	-0.455991	0.314539
PSMA2	P25787	0.352853	-0.0610449		-0.547028	-0.0563211	-0.580282	-0.222062	-0.190184	-0.109562	-0.0132885	0.135905	0.0256871	0.039366	0.350551	0.137085	-0.391453	-0.239598	-0.206604	-0.400297	0.00112817	-0.195739	0.0270586	-0.0531822	-0.134443	-0.152635	-0.202313	0.5859	-0.0760394	-0.158498	0.521875	-0.300174	-0.323873	0.232876	-0.173609	-0.368505	-0.327591	-0.414988	-0.18631	-0.506512	-0.0232965	-0.111895	-0.12667	-0.342549	-0.0392168	-0.455866	-0.190255	-0.310715	0.383297
PSMA4	P25789	0.702177	-0.165063	-0.110999	-0.359938	-0.316449	-0.229109	-0.126919	-0.0882124	-0.0210374	-0.0629994	-0.150697	-0.131837	0.0713922	0.321315	0.106339	-0.099692	-0.366865	-0.183072	-0.00470231	-0.0158267	-0.167283	0.314004	0.665979	-0.117284	-0.0389469	-0.0828011	0.566249	0.125301	-0.197394	0.645485	-0.506591	-0.266625	0.570978	-0.342793	-0.25979	-0.513538	-0.458459	-0.282036	-0.178565	-0.0180025	-0.000992694	-0.179901	-0.335639	-0.130714	-0.477638	-0.302755	-0.438951	0.57832
PSMA5	P28066	0.528185	-0.0348818	-0.0856372	-0.336108	-0.0875114		-0.242192	-0.126229	0.0997388	-0.18188	-0.312128	0.141896	0.0932783		0.178492	-0.356289	-0.23524	-0.0913481	-0.218645	-0.0153577	-0.317269	0.253313	0.437495	0.0866645	-0.0935516	-0.0288783	0.416615	0.335309	-0.156061	0.356926	-0.40117	-0.00527792	0.37333	-0.372172	-0.171031	-0.300486	-0.236154	-0.234328	-0.159071	0.199478	-0.150335	-0.130916	-0.362887	0.00462744	0.000396202	-0.14879	-0.433458	0.367746
PSMA6	P60900	0.600967	-0.236895	0.418321	-0.339924	-0.135514	-0.277861	-0.00626122	-0.385312	-0.148384	0.0181368	-0.0148155	-0.0243034	0.456031	0.284856	0.121598	-0.0187517	-0.424342	-0.295037	-0.0239663	0.148844	0.0436572	0.110531	0.571436	-0.0410769	-0.0927829	-0.235364	0.529359	0.274332	-0.518168	0.643755	-0.229458	-0.267474	0.483744	-0.241643	-0.10576	-0.464341	-0.416664	-0.296627	-0.272586	-0.178115	0.119969	-0.120578	-0.30902	-0.133382	-0.485986	-0.379144	-0.242539	0.608035
PSMA7	O14818	0.43609	-0.435791	0.0158854	-0.344554	-0.125991	-0.277607	-0.139957	0.213639	-0.16124	0.0967833	0.170217	-0.15462	0.10773	0.0755997	0.101144	-0.292032	-0.171804	-0.149494	-0.0226902	0.266095	-0.0847084	0.0603915	0.304386	0.0743375	-0.206526	0.0534504	0.398166	-0.0585507	-0.259616	0.431534	-0.25824	0.150334	0.35206	-0.194722	0.0240748	-0.297718	-0.26232	-0.150207	-0.211301	-0.0782584	-0.109297	-0.050274	-0.229298	-0.0181474	-0.211794	-0.400743	-0.39119	0.310085
PSMB2	P49721	0.518864	0.0638753	0.122122	-0.155022	-0.168027	-0.34829	-0.378802	-0.030063	-0.0875578	-0.0698412	0.1623	0.109971	0.193426	0.237865	0.19254	-0.127067	-0.317475	-0.289282	-0.0306233	0.202778	-0.0222534	0.228074	0.220901	-0.143007	-0.236526	-0.131546	0.536573	0.318593	-0.191979	0.531005	-0.163074	-0.111862	0.431375	-0.216686	-0.26751	-0.394549	-0.401348	-0.0954529	-0.281247	0.0741882	-0.126792	-0.147223	-0.459898	-0.186723	-0.277792	-0.0858263	-0.310746	0.461625
PSMB6	P28072	0.475399	-0.057198	0.0689316	-0.398591	-0.175483	-0.266334	-0.338261	-0.160325	-0.117321	-0.151582	-0.0272907	-0.0314556	-0.0773672	0.304487	0.0965624	-0.146692	-0.348683	-0.0857863	0.104292	0.0626576	-0.0208822	0.0974492	0.2406	0.0454122	-0.281279	-0.080789	0.435742	0.245237	-0.096155	0.579866	-0.439408	0.0389585	0.502187	-0.175584	-0.083843	-0.457137	-0.311652	-0.319894	-0.072624	0.118528	-0.139472	-0.0555093	-0.177877	-0.245133	-0.392667	-0.249339	-0.279955	0.474674
PTBP1	P26599	-0.0338803	-0.0287227	-0.268629	-0.0443894	0.135764	0.264464	0.185881	-0.0214393	0.048217	0.17121	-0.0654739	-0.132344	-0.15474	-0.0292643	0.000530651	0.0392032	-0.0382784	0.0174808	0.0422509	0.0081096	0.0120799	-0.00749629	-0.148394	0.10882	0.0300623	0.0340523	-0.155373	0.102329	-0.0287167	-0.132878	0.203638	-0.00389885	-0.129822	0.136129	0.00224748	0.0682301	0.0316964	-0.213489	0.060778	-0.338809	0.14188	-0.0101761	0.12626	0.0893535	0.156605	0.0718953	0.0311307	-0.0988998
PYCR1	P32322	-0.157976	-0.124131	-0.182567	-0.0244268	0.115789	0.211597	0.0490079	0.107559	0.0788605	0.010603	-0.0769989	-0.0951061	-0.301769	-0.0447229	-0.0484432	-0.0952523	0.33706	0.132528	-0.0481714	0.042538	-0.315103	-0.0995646	-0.00206773	-0.129339	0.192174	-0.310788	-0.0937248	-0.189681	0.190554	-0.10316	0.120863	-0.26623	0.105522	-0.181367	-0.0859178	0.246538	0.22576	0.082068	0.00497897	-0.0910309	0.0211949	0.171976	0.251232	0.140548	0.0833526	0.216669	0.241019	-0.096157
RAB10	P61026	-0.0901606	-0.0561093	-0.234273	0.188853	0.000627151	0.293114	-0.168466	-0.243191	0.153116	0.00139752	-0.249103	-0.0789717	0.0712585	0.142698	-0.146822	0.00261512	0.232408	-0.0207004	-0.235151	0.020552	0.0841585	-0.0286563	-0.243571	-0.18189	0.0501389	0.00159349	-0.167737	0.0754363	-0.177852	-0.105211	0.0650898	-0.164982	-0.185246	0.0453374	-0.0975041	0.235301	0.230668	0.258891	-0.00275226	0.106425	0.017279	0.0113558	-0.0474002	-0.0429684	0.163735	-0.0868946	-0.0409365	-0.101779
RAB15	P59190				0.164488	0.294964		0.189525	0.0720188	0.164689	-0.0480546	0.0906924		0.27895		-0.127613	0.198598	0.00536437	0.350151	-0.061407	0.26148	0.127997		0.0446069	-0.0605201	0.0702703	0.127676	0.0800268		-0.105861	-0.203014	-0.167993		0.0550108	-0.0978432	0.151018	0.307982	0.138881	-0.0409744	0.22205		0.203912	0.0746832	0.10295	-0.209773	-0.283525	-0.136278	0.0670139	-0.162009
RAB18	Q9NP72	0.214979	-0.169079	0.200401	0.148621	0.0479139	0.198491	0.112137	0.0715104	-0.0424435	-0.0382791	0.0216744	0.153893	-0.0800872	0.0906613	-0.112663	0.091356	0.0221732	-0.0991371	0.0352297	0.0658952	0.0204431	0.0479883	-0.0397657	-0.00604411	-0.115231	-0.0699154	-0.0641542	0.282442	0.0155701	-0.0744164	0.037634	-0.253051	-0.0648808	-0.0209745	0.358933	-0.0671939	0.092045	0.049139	0.0385237	-0.0739262	0.0363369	-0.0114171	0.105563	0.151112	0.303894	0.0809737	0.0411901	0.0574245
RAB1A	P62820	-0.0195515	0.0562873	-0.121945	0.0978871	0.052511	0.167765	0.123791	-0.209593	0.0389816	-0.0184989	-0.166461	-0.145223	0.0988344	0.32362	0.0524913	0.102243	0.211686	0.087909	0.0844641	0.0138302	-0.116665	-0.168462	0.0317409	0.00638477	0.0419097	-0.145358	-0.094468	0.109315	-0.082263	-0.222052	-0.0661173	0.374242	0.116406	0.0415513	-0.0741324	0.0712561	0.208163	-0.00711166	0.0229744	-0.0246969	0.0660427	0.0804715	0.151711	0.208327	-0.119724	0.174795	-0.276753	-0.078229
RAB2A	P61019	0.219524	-0.0194005	-0.0688827	-0.0565996	0.207182	0.0951528	0.140452	0.122176	-0.0555077	0.217651	-0.0535752	-0.00636973	-0.0211318	0.0666869	0.077863	-0.0336613	-0.0174221	0.216016	-0.0294015	-0.242497	-0.0328078	0.144715	-0.222631	-0.00983265	0.123764	0.0224834	-0.0764555	0.164479	0.0775339	-0.118566	0.131877	0.516891	-0.136684	0.0403348	0.000151932	-0.063416	-0.0109434	-0.0983592	0.229686	0.0663903	0.160018	-0.0691303	0.0267139	-0.0333351	0.0915681	0.14505	-0.0857066	-0.0794345
RAB35	Q15286	-0.239074	0.0271309	0.148937	0.190217	-0.0263798	-0.0253423	0.108308	0.044377	0.0930701	0.230116	0.176224	-0.0140231	-0.165408	0.331923	0.128906	-0.0801973	0.1394	0.0835937	0.226957	-0.247565	-0.0103367	0.156653	0.178171	0.0853276	0.149011	0.0292278	-0.0953236	0.297129	0.0618942	-0.155527	-0.109499	0.0269537	0.32072	0.14515	0.306203	0.127541	0.240833	0.0176731	0.0369522	-0.0355677	-0.00941025	-0.114262	0.225369	-0.0348843	0.0791074	0.092159	-0.0524499	-0.0447983
RAB5C	P51148		-0.191701	0.0502624	-0.281105	0.186352	-0.0665112	0.0717714	-0.105767	-0.0443477	0.161546	-0.270868	-0.115346	-0.0179871	0.0292263	0.234381	0.348186	0.114518	0.0907959	0.165151	-0.142879	-0.0501145	-0.309058	-0.039447	0.0984462	0.251966	0.194675	0.0726103	-0.125653	-0.0255767	0.0152354	-1.76088e-05	0.436137	0.194211	0.0182579	0.135132	0.0443036	-0.0433008	0.104675	-0.0481733	-0.0389052	0.250864	-0.0974706	0.0116577	0.0641394	0.258539	0.0915992	0.0299594	0.0701303
RAB6A	P20340	-0.074784	0.217854	-0.00659496	-0.00563746	0.0685432	0.0645003	0.0547016	-0.0103481	0.129737	-0.0597519	-0.0200015	0.0309236	-0.0663078	0.168204	0.0311785	-0.00314156	0.0621771	0.206677	0.199594	0.0180924	0.105794	-0.129869	0.290729	0.0858051	0.0808943	0.0440821	-0.0936363	-0.275337	0.362154	-0.267139	0.165382	0.0150368	0.0525728	0.00178957	-0.101445	0.292988	0.279825	0.209682	0.103186	-0.00112285	0.0912261	0.179724	0.0259368	-0.127331	-0.00557516	-0.0884105	0.0920407	-0.0131968
RAB7A	P51149	0.0605323	-0.18164	-0.308183	0.074678	0.0399168	-0.144532	0.0433022	0.0311257	-0.0101344	-0.0748222	-0.0900397	-0.145821	0.0169422	-0.00772626	-0.0681694	0.0489881	0.157367	-0.00617166	0.00570342	-0.0710983	-0.0958662	-0.120345	0.110878	-0.0144608	-0.0982764	-0.0277617	0.00220666	-0.014293	0.0453812	-0.0777589	0.227781	0.0843365	0.0983637	-0.120974	0.041698	0.000936601	0.183083	0.0608346	-0.137182	0.0542408	-0.0471937	0.00299362	0.0826831	0.0808037	-0.0180861	-0.0400774	-0.00470499	-0.090311
RALY	Q9UKM9	-0.311952	3.14729e-05	0.0380978	0.196264	0.229784	0.13077	0.134183	0.233852	0.0825695	0.203513	-0.050524	-0.0785284	0.0492628	-0.256173	-0.10282	0.00935939	0.229654	0.0275225	0.0852558	0.170231	0.0103718	-0.0816152	-0.0568501	-0.0352141	-0.033566	-0.101976	-0.186559	-0.0920368	0.0487339	-0.280102	7.96607e-05	0.221673	-0.0812214	-0.0700845	0.143645	0.279091	0.252159	0.236711	0.170521	0.200814	0.00501472	0.13755	0.12928	0.0137714	0.267438	0.00705994	0.132111	-0.209105
RAN	P62826	0.0462347	-0.0518107	-0.0102385	-0.00561045	0.106826	-0.0202051	0.032205	0.144692	0.0297879	-0.245712	0.162412	-0.024944	0.0711363	-0.452886	-0.075301	-0.142517	-0.129409	-0.0316223	-0.0743779	0.108194	0.195189	-0.0640784	-0.0890386	-0.0240584	-0.227005	0.0365741	0.0684986	0.226805	0.215489	-0.0548576	-0.083014	0.201589	-0.065657	0.0406989	-0.0143847	0.0593137	-0.0173017	0.0418145	-0.178079	0.0168667	0.0252146	-0.104886	-0.139602	0.0278674	0.0721258	-0.00274952	0.0600027	-0.00832746
RBM14	Q96PK6	-0.545893	-0.129922	0.06558	0.184153	0.137623	0.122234	0.100602	-0.198632	0.122812	0.0116459	0.0348484	0.246945	0.0990733	-0.0162581	-0.11447	0.354638	0.261481	0.0549102	-0.157238	-0.427655	-0.045595	-0.112977	-0.0369085	-0.0481446	0.0662914	-0.0616155	-0.259737	-0.0826585	-0.0651443	-0.0636931	0.395488	0.138684	-0.462178	0.100852	-0.269093	0.124042	0.145726	0.104199	-0.0334982	0.0516719	-0.253945	-0.0408542	0.222087	0.20438	0.150265	-0.00498791	0.156998	-0.2094
RBM39	Q14498	0.266015	0.0868995	0.23177	0.0718586	-0.0209844	0.0578932	-0.25279	-0.194235	0.0953492	0.0219175	0.0566413	0.172944	-0.268576	-0.0626614	-0.0749769	0.023887	0.143715	-0.0149462	0.0152349	-0.324151	-0.0413759	0.282701	-0.177654	-0.254483	0.095757	0.13254	-0.114011	0.0180169	-0.0139874	0.0984306	0.138769	-0.0590293	-0.211893	-0.172483	-0.226359	-0.0505004	0.00148206	0.0858114	0.104047	-0.115884	0.179436	0.321582	0.0849311	-0.0170639	-0.213014	-0.0688905	0.0350185	-0.132368
RBMX	P38159	-0.213169	0.179355	0.10366	0.186123	0.204808	0.138388	0.0408787	0.273888	-0.0960259	0.121501	0.101064	0.00741245	-0.0387197	-0.0969578	-0.179382	0.163436	0.186987	0.263129	0.130369	0.0467117	0.128088	-0.315497	-0.148946	-0.0801244	0.171347	0.0069119	-0.234819	-0.0823087	0.206844	-0.314664	0.178918	0.137727	-0.393136	0.113423	0.0134781	0.127056	0.00587725	0.179928	0.132293	0.0602027	0.0453753	0.169171	0.170064	0.104486	0.163479	0.141192	0.275209	-0.279422
RCC1	P18754	-0.4896	-0.255793	0.2263	0.222712	0.0874447	0.0325108	0.0136103	0.0763174	0.033629	0.113036	-0.242619	0.348887	0.106192	-0.220402	-0.0983837	0.0931736	0.293003	-0.111121	0.354116	-0.14952	0.0111307	-0.333697	0.0223764	0.0322463	-0.103949	0.106119	-0.276384	-0.27492	0.111694	-0.230956	-0.0715669	0.23433	-0.189408	0.000256872	-0.108633	0.207876	0.175235	0.0334465	-0.103689	-0.023924	-0.102514	-0.0029426	0.18583	0.130331	0.1708	0.411612	0.315738	-0.187553
RCN1	Q15293	-0.221234	0.277263	0.0706765	0.0911369	0.225484	0.138469	0.107661	-0.163469	-0.0206203	-0.212215	-0.116112	0.208006	-0.00798652	0.107897	-0.166677	0.189294	0.224918	0.0243108	0.0319301	0.0355092	0.0585814	-0.0563583	-0.238355	0.0101942	0.121455	-0.0200466	-0.102484	-0.00665824	0.189814	-0.170199	0.212792	0.0173298	-0.487048	0.106948	-0.0471233	0.297108	0.266969	0.0641166	0.0634869	0.289712	-0.00757938	0.156612	0.0835664	0.165834	0.0200449	0.220012	0.247456	-0.214028
RCN3	Q96D15			0.313132	0.251664	0.0967922		0.16904	0.222058	-0.0752971	0.188928	0.16973		-0.0527149		-0.0597319	0.091467	0.0864485	-0.139392	-0.0382356	-0.197654	0.0710347	-0.0165241	-0.294848	0.0763121	0.0524332	0.160301	0.0457525	0.31865	0.17247	-0.266737	0.179877	0.367788	-0.28492	0.169032	0.202201	0.0949447	0.000622881	-0.0257581	0.298499	-0.0783658	-0.0150749	-0.0731823	-0.0136637	-0.194735	0.293437	0.358707	0.310179	-0.0612505
RDH11	Q8TC12	0.205793	0.134547	-0.00426111	0.0347927	0.0478706	0.000621659	0.0101771	0.0439533	0.145609	0.215184	-0.0917247	0.026343	0.0069943	0.0062195	-0.0918437	0.068378	0.114833	-0.0946264	0.317142	-0.159962	0.0543509	0.152716	-0.0731754	0.152452	0.238544	0.174387	-0.187842	0.0323295	0.101911	-0.241528	0.194388	-0.0778043	-0.247567	0.29085	-0.0201001	0.170731	0.0179128	-0.179665	-0.0365808	-0.0412005	0.332665	0.0454544	0.02822	-0.119597	0.147744	0.0990729	-0.168088	-0.0175768
RHOT2	Q8IXI1	-0.114356	-0.414114	0.187013	0.0951867	0.151641	-0.0425283	0.0259884	0.332257	0.0142522	-0.0621166	-0.0947476	-0.112501	0.269544	-0.235098	0.0883211	0.107539	0.178352	0.0300598	0.326367	-0.00701474	0.110779	-0.202444	0.111007	0.114656	0.394155	0.278396	-0.242678	0.192272	0.19492	-0.48629	0.0898829	0.0656519	-0.0251144	-0.0706643	0.201364	0.272845	0.0219944	0.0819658	-0.247369	-0.113195	0.0573164	0.0728543	0.024959	-0.131096	0.170835	0.106215	-0.0589123	-0.0840653
RNPS1	Q15287		0.163847	0.0718015	0.199929	-0.151871	0.320899	0.225311	0.0187616	-0.12019	-0.0147875	-0.101442	0.253556	-0.0711008		-0.124651	-0.230504	-0.0575539	0.271325	0.188165	0.119836	-0.213821		-0.264548	0.108848	-0.168818	0.357958	-0.0899208	-0.0215619	-0.0727048	-0.0606421	0.120434	-0.42622	0.118708	0.0153159	0.0853675	0.187039	0.0436105	0.0585393	0.0359097	0.0442147	0.00203517	-0.0290364	-0.10576	0.0422592	0.336291	-0.142697	0.00779813	-0.0196846
RPL10	P27635	0.0109433		0.131574	0.160599	0.0902669		0.388886	0.322436	-0.262648	-0.0642901	0.219939		-0.0775602	-0.10355	-0.169586	0.391498	0.206184	0.155578	0.195268	0.0401915	0.0620865	-0.273425	-0.0961951	0.312408	0.379101	0.074774	-0.167001	-0.0306192	-0.0240099	-0.219745	0.117698	-0.035016	-0.161933	0.122467		0.171428	0.0488879	-0.215074	0.246328	-0.254401	0.200118	-0.104294	0.129862	0.279335	0.157597	-0.430333	0.355046	-0.0400199
RPL10A	P62906	-0.200131	0.247473	-0.174252	-0.073898	-0.0878309	0.0970653	-0.0793958	-0.186365	0.172646	0.0335652	-0.00580134	0.200277	-0.0840683	0.340293	0.0477964	0.0347339	0.0633089	0.160284	0.0109116	-0.181159	-0.00492075	-0.0980754	-0.0544757	-0.15125	0.0279324	0.0511342	-0.235635	0.0799307	0.0449063	-0.145469	0.0519247	-0.22018	-0.289994	0.24553	-0.180505	0.0775034	0.0991346	-0.0619805	0.177501	0.0183392	0.167606	0.137818	0.114024	-0.07841	-0.186492	0.0185839	0.0299357	-0.0469101
RPL11	P62913	0.0392089	0.198236	-0.0372241	0.00801355	-0.180134	0.105042	-0.119422	-0.0676232	0.0501748	-0.0263113	-0.0777193	-0.0960442	0.0456524	0.0650989	-0.0817385	-0.00819145	-0.0102416	0.0208894	-0.049913	0.0726448	0.0274096	-0.041831	-0.0794257	-0.19507	0.0432332	0.211386	-0.127388	-0.0793099	0.0251084	-0.184296	-0.065524	0.0272122	-0.120647	-0.0520048	0.030059	0.14235	-0.00983681	0.0658084	-0.0747336	-0.0188841	-0.0584692	0.0149818	0.244336	-0.152123	-0.0787922	-0.0291143	0.103076	-0.00344342
RPL12	P30050	0.00593822	-0.0932691	-0.336806	-0.0460227	-0.00672894	0.25902	0.0480125	0.152741	-0.0544496	0.0609473	-0.240365	-0.233297	-0.0643102	0.0402848	-0.105589	0.0326349	0.165748	0.11962	-0.00639299	-0.00942736	-0.0264833	0.119824	0.0484547	0.227137	0.116356	0.175235	-0.0887705	0.104922	-0.0155778	-0.0901786	0.127228	-0.19236	-0.181576	0.102566	-0.119208	-0.0441099	-0.0660777	-0.102651	-0.0750058	-0.0938593	-0.0612276	0.0532287	-0.0149209	0.000890201	-0.186058	-0.113271	-0.0716556	-0.100394
RPL13	P26373	-0.246841	0.14777	-0.114769	0.0312574	0.16666	0.249125	0.115717	0.0777952	0.230044	0.159765	-0.0111803	0.140093	-0.063109	-0.224444	-0.0709231	0.101834	0.279782	0.272099	-0.0321225	-0.108921	0.0667155	-0.0741454	-0.143812	-0.0176899	0.165648	-0.0111632	-0.315599	-0.0758906	0.0739206	-0.378145	0.182897	0.176924	-0.255223	0.0428154	0.121978	0.324148	0.261462	-0.0108329	0.22046	-0.155998	0.206098	-0.0120442	0.151811	-0.0368588	0.291377	0.0291593	0.144439	-0.329656
RPL13A	P40429	-0.293284	-0.0623633	0.0326817	0.270419	0.0814787	0.121799	0.18281	0.0126371	-0.0308833	0.026561	0.0778314	-0.0484636	0.0732331	-0.186175	-0.109256	-0.0125967	0.0869796	0.115194	0.104121	0.164904	0.0949759	-0.11224	-0.230414	0.0282365	-0.0185203	-0.0667184	-0.230879	-0.242261	0.0889773	-0.306412	0.0125422	0.191477	-0.270765	0.153958	0.000319069	0.147591	0.104662	0.184678	0.0482619	0.318647	-0.0201222	0.104585	0.103807	0.158513	0.287797	-0.0185881	0.120258	-0.246297
RPL14	P50914	-0.338487	0.0486113	0.26178	-0.0541599	0.134644	0.0663596	-0.149411	0.10677	0.0723638	-0.0300108	0.105548	0.162312	-0.000688483	0.17902	0.0455267	-0.0648881	0.0635466	0.1548	0.0660339	-0.125893	0.0246766	-0.151122	-0.134675	0.143149	0.0540823	0.0816748	-0.115742	0.195653	0.27819	-0.119108	-0.00734016	-0.211044	-0.0642008	0.0395461	-0.232654	0.0960582	0.0941325	0.0615181	-0.00526076	-0.133089	-0.00588576	0.151288	0.114684	0.102666	0.131236	-0.0964167	0.108412	-0.159314
RPL15	P61313	-0.270035	-0.0488714	-0.154238	0.0943931	0.109609	0.154501	0.137013	-0.11158	0.0674613	-0.174065	0.113389	-0.0752909	0.00597453	0.0932769	-0.125776	-0.0141619	0.264645	0.0892714	-0.0772167	0.115312	0.123037	-0.151727	-0.0430754	0.0919301	0.106498	0.00418736	-0.261537	0.0641727	0.112961	-0.346029	0.196696	0.0361912	-0.506856	0.249504	0.0811935	0.281154	0.190855	0.0931939	0.122254	-0.088446	0.0787777	0.111392	0.124434	0.000690441	0.0863649	0.134284	0.0685805	-0.169716
RPL17	P18621	0.0181236	0.207298	0.244606	-0.226742	-0.0625199	-0.10193	0.0759277	-0.138615	-0.0756588	-0.180749	-0.0885506	-0.345337	0.0445339	0.0599075	0.125045	-0.110496	-0.0821705	0.110446	-0.120072	-0.040549	0.126254	-0.421195	-0.174986	0.174302	0.0669944	0.231554	0.114007	-0.090697	0.130901	0.0279356	-0.137047	0.146492	-0.189897	0.143898	-0.205078	-0.0933092	-0.13199	-0.169481	-0.179256	-0.303409	-0.141425	-0.109392	-0.100881	0.0308699	0.0177906	-0.272573	-0.108733	0.19596
RPL18	Q07020	-0.191918	-0.0797396	-0.0103116	0.0224098	0.170722	0.172135	-0.0550655	-0.0140631	0.0406345	-0.0462829	-0.00385782	0.146423	-0.027864	-0.0168909	0.00963136	0.280795	0.12327	0.124216	0.0522615	0.180672	-0.0883194	-0.0306647	-0.126965	-0.0141636	0.2316	0.0814839	-0.138541	-0.0978393	0.0887491	-0.147176	-0.0593759	0.0502827	-0.146235	0.236848	0.198424	0.328406	0.327826	0.0188329	0.13419	0.0800949	0.015225	0.156298	0.191723	0.114691	0.0467409	-0.157819	0.144324	-0.0190984
RPL19	P84098	0.425082	0.192455	-0.0228546	-0.110016	-0.181413	-0.324254	-0.122308	0.00159424	-0.0409397	-0.00838205	0.0741039	-0.185974	-0.183662	0.00441375	0.174055	-0.192672	-0.24291	0.068356	-0.0406918	0.197858	0.022696	-0.0683658	0.166957	0.0568421	0.0690515	0.126647	0.144778	0.0731949	0.019918	0.00698499	-0.321223	-0.0834373	0.124588	0.158271	-0.0842487	-0.228075	-0.295139	-0.0821026	-0.131788	-0.0559286	-0.0943493	-0.0780025	-0.112911	-0.0146426	-0.0899801	0.0445824	-0.181563	0.157209
RPL22	P35268	0.0762366	0.109677	0.043926	0.0920783	0.0400119	0.295302	0.0603178	0.112575	0.00702098	-0.0939462	-0.0457801	0.00737252	0.0916677	-0.400414	-0.0901584	0.0301415	0.0361709	0.19723	0.0502357	-0.0201063	-0.0651062	-0.038947	-0.169845	-0.240623	-0.0765385	0.0028684	-0.16674	-0.179227	0.0899661	-0.204797	-0.210918	0.194606	-0.104701	-0.0958014	-0.216204	0.206814	0.146256	0.0807633	-0.0349697	-0.111855	-0.0479883	-0.139801	0.212388	0.109758	0.169438	-0.049231	0.0543462	-0.0232988
RPL23A	P62750	0.152605	0.0705836	-0.0160314	-0.0293797	0.00656732	-0.126498	0.10744	0.146694	-0.00160112	0.162458	-0.0139816	0.0800243	-0.00429515	0.0774914	-0.118388	-0.139337	0.166679	-0.0239456	-0.105712	0.0570875	-0.0968143	-0.129349	-0.0809011	-0.0730903	0.11459	-0.101501	0.0279839	0.0797583	0.0338009	-0.183118	0.0563982	0.0627022	-0.175594	0.0232106	-0.00203682	0.018973	0.0781787	0.0635272	0.00496286	-0.209655	0.170701	-0.134587	-0.113515	0.142704	0.219222	0.064505	-0.120929	-0.0585458
RPL24	P83731	-0.430386	0.205098	-0.0218569	0.0798532	0.0198938	0.172951	0.0963753	0.0218209	-0.0162455	-0.0635276	-0.0851588	0.15682	0.103801	0.0817461	0.0763635	0.0857391	0.108012	0.189749	0.246797	0.0671921	-0.203776	0.0711204	-0.0867571	0.00987284	0.0303921	-0.0874654	-0.165341	0.0150766	0.0620019	-0.189042	0.0887055	-0.0830915	-0.20961	0.139832	0.150334	0.199025	0.0651243	-0.0430946	0.0153368	-0.138525	0.0449434	-0.0462324	0.109087	0.138076	0.115983	-0.129123	0.199775	-0.0762697
RPL26	P61254	-0.126181	0.230978	0.237771	0.160864	-0.00362541	0.0691225	-0.0264117	0.153944	0.0346328	-0.0169748	0.11583	0.210204	-0.0777819	-0.0329297	0.00578573	0.0700995	0.0416811	0.220663	-0.081321	0.113406	0.111601	-0.109133	-0.086425	0.0158925	0.120539	0.00270159	-0.257627	-0.111155	0.200117	-0.154356	-0.075934	-0.0817228	-0.233312	0.11277	-0.0955194	0.0576579	0.0157368	0.206117	-0.0223051	0.0221385	-0.0376344	0.173832	0.138716	-0.0502435	-0.0135281	-0.0958062	-0.0322482	-0.110334
RPL27	P61353	-0.35119	-0.297643	0.045347	0.0199573	0.0894147	0.224368	0.245727	0.024286	-0.0961953	0.417506	0.00606958	0.0915576	-0.0188839	0.00291771	0.102393	0.159848	0.202066	0.159005	0.0771643	-0.0680257	-0.210899	-0.278263	-0.170082	-0.0322423	0.20701	0.169621	-0.038021	0.0749979	-0.0435865	-0.180443	0.216492	-0.288608	0.0171664	0.133778	0.0875836	0.125762	0.0710749	-0.0348521	0.253235	-0.0227907	0.0103359	0.166582	0.0406357	0.335081	0.12165	-0.0202553	0.045925	-0.10453
RPL27A	P46776	-0.102274	-0.207717	-0.0176192	0.0334162	0.176358	0.0923376	0.15569	0.0231538	0.128692	0.0773058	0.0618616	0.0153363	0.191262	-0.248987	-0.209229	0.022122	0.0667173	0.162403	0.127351	0.175141	-0.128825	-0.105204	-0.255199	-0.0372458	0.034795	-0.00279202	-0.181619	-0.247598	0.0826949	-0.237728	0.0782445	0.124349	-0.18852	0.190375	-0.0712478	0.304619	0.272322	0.126092	0.0145968	-0.0861405	0.0860183	0.0271374	0.139474	0.149591	0.128146	0.0868227	0.0575562	-0.0794939
RPL28	P46779	-0.296552	0.20819	-0.200357	-0.0688873	0.0270713		-0.0633073	-0.0859168	-0.0718488	0.344747	0.264493	0.190348	0.0484533		0.0774895	0.0641529	-0.00069979	0.0511	-0.103262	0.408004	0.0601599	-0.388105	0.0239516	0.0479245	0.0617739	-0.0516407	-0.0735058	-0.100723	0.120068	-0.00353321	0.178377	-0.24793	-0.0860873	0.0819	0.0557445	0.0409983	-0.0020042	-0.0868439	0.0698878	0.431084	-0.158041	0.0467037	0.0647501	-0.0914161	-0.0602487	-0.188849	0.216406	0.0169422
RPL29	P47914	0.0771223	0.0178489	0.0306038	0.128376	-0.0320086	0.0736343	0.133728	0.150657	0.109496	0.116649	-0.0753473	-0.15875	-0.0273094	-0.00715521	-0.0774468	-0.0530947	0.327043	0.0117365	0.0641006	0.0809066	0.0513847	-0.314632	0.163156	-0.204394	0.213968	0.0243566	-0.0858478	0.144348	0.215887	-0.280203	0.105174	0.246659	-0.132715	-0.0114675	-0.107708	0.0763452	0.0979782	-0.00217528	0.0276478	0.115106	-0.0454644	-0.082595	0.115354	0.0959618	0.145699	0.106222	0.0538537	-0.0143073
RPL3	P39023	-0.272058	0.158823	0.175546	0.0260177	0.114544	0.182225	-0.0509447	0.207273	-0.120006	-0.0345588	0.0924986	0.361528	-0.0925955	-0.0703167	0.071455	-0.0426571	0.0179337	0.148284	0.0390775	-0.0901168	0.0123473	-0.261761	-0.0549431	0.0933208	-0.0170199	0.0209948	-0.225262	-0.0788929	0.0977564	-0.120352	-0.175009	0.0420986	-0.0878468	0.141282	-0.00433033	0.0519801	0.11832	0.180768	0.102965	0.0446348	0.0801442	0.0385841	-0.112056	0.0653911	0.163239	-0.0605486	0.0296463	-0.0981255
RPL30	P62888	-0.443492	-0.0616097	0.245169	0.260829	0.0373209	-0.085225	-0.0853277	-0.00669725	-0.035424	0.0406417	0.219462	-0.0986382	0.177555	-0.101033	0.066322	-0.0216152	0.0963617	0.0256921	0.119017	-0.21117	0.148467	-0.146447	-0.153639	-0.246612	0.138003	-0.144121	-0.0930396	-0.0159327	0.0692492	-0.0937974	-0.176384	-0.0539975	-0.33477	0.0938514	-0.0719218	0.0173433	-0.111072	-0.108382	-0.0573517	0.0147596	-0.0149284	0.052725	0.0271142	0.0432244	0.0376252	0.517874	-0.0440831	-0.0172933
RPL31	P62899	-0.029072	-0.00357741	0.121501	-0.00837496	-0.00206907	-0.118521	0.0246288	-0.00312317	0.143056	0.0707037	-0.134562	-0.121671	-0.00794984	-0.00931227	-0.158786	0.0677606	0.0599644	0.0155675	0.080132	-0.137485	0.188015	-0.0743272	-0.199613	-0.114337	0.0129805	-0.0271678	-0.103818	-0.0437525	-0.0784468	-0.154913	0.00468543	0.284321	-0.106532	-0.0247127	0.0871187	0.129008	0.141185	-0.0205531	-0.00301677	-0.167568	0.198773	-0.0506923	-0.0497316	-0.0297306	0.304643	0.241256	0.182244	-0.0644293
RPL34	P49207	-0.427164	-0.0897079	0.0402187	0.0631533	0.233849	0.0827973	0.184087	-0.062963	-0.0568894	-0.0662175	0.106069	-0.164778	0.123702	-0.36297	0.19218	0.189519	0.22159	0.297542	-0.102336	0.182773	0.0262209	-0.22134	-0.164797	-0.060115	0.171968	0.275961	-0.171362	-0.178123	-0.0216386	-0.286345	0.23454	0.432269	-0.270045	0.0699063	-0.019202	0.290125	0.25952	0.056255	-0.0547481	0.0734104	0.0146583	-0.0222698	0.0028953	0.0301231	0.00985014	-0.104129	0.0692584	-0.201931
RPL35	P42766	0.0282186	-0.120513	0.222573	0.0790632	0.0318361	-0.12145	-0.142612	-0.0401546	-0.116781	0.041773	-0.102741	0.2832	0.0972768	0.208725	0.114275	0.352899	0.0258207	-0.00316603	0.362119	-0.156447	0.00644172	0.0827035	-0.0803064	0.0373396	0.0414415	0.443687	-0.155353	0.221673	-0.00797443	-0.125534	-0.0135185	0.084407	-0.220941	0.169523	0.214655	0.0561774	-0.0517357	-0.11838	-0.019732	-0.0754787	-0.0183665	0.148663	0.0477381	-0.015132	-0.0682502	0.0487823	0.038933	0.0437246
RPL35A	P18077	-0.453272	-0.242009	-0.0130605	0.0938013	0.195858	0.213307	-0.00500361	0.197072	-0.0665306	0.162547	0.0840712	0.296126	0.0840976	-0.16557	0.118003	0.124802	0.188469	-0.102181	0.0795565	-0.211925	-0.105031	-0.197622	-0.131505	-0.0521035	0.109343	0.257806	-0.177593	0.0422904	0.0711022	-0.182082	0.0922834	0.235029	-0.28791	-0.00919676	0.190906	0.205808	0.14958	0.0485209	-0.0192652	-0.166785	0.053206	0.106698	0.136544	0.342199	0.139663	-0.0058648	0.0900881	-0.134123
RPL37A	P61513	-0.466484	0.512399		0.0464209	0.0645028	-0.0545827	0.162126		-0.151809	-0.160495	-0.193049		-0.364525		-0.178444	0.145232	0.43401	0.341453	0.0859794	0.176034	-0.0391131	-0.0310767	-0.370016	-0.0837849	0.313554	-0.0833298	-0.173638	-0.0128817	0.373544	-0.350963	0.151279		-0.418787	0.324465	-0.192945	0.158835	0.0635507	-0.0767737	-0.0824732	0.134179	0.0706097	0.00564806	0.0388321	0.467914	0.0238523	0.275994	0.158234	-0.368753
RPL4	P36578	-0.424541	0.108335	-0.0135711	0.0961833	0.089841	0.0584102	-0.0356133	0.183425	-0.0245777	0.0176819	0.0187641	0.111231	-0.0133127	0.163449	0.0607131	0.0597873	0.11455	0.132316	-0.017263	0.0411166	0.0449577	0.0367636	-0.0838745	-0.0891036	0.11213	0.0710369	-0.33473	-0.0334496	0.0563734	-0.21083	0.068913	0.270382	-0.254024	0.144232	0.0445111	0.210588	0.212679	-0.0166668	0.134167	0.0771582	-0.0777491	0.157118	0.0937262	0.1775	0.163801	0.0790455	0.0853593	-0.113226
RPL6	Q02878	-0.147034	0.00755541	-0.0628034	0.0564422	0.168321	0.199662	-0.037289	-0.0645715	0.171042	0.0186662	0.000113005	-0.242148	0.127474	0.0220811	0.0583025	0.0613565	0.122065	0.0980382	0.10854	-0.0139761	-0.0722201	0.122631	-0.196027	0.039276	-0.0739351	0.0104397	-0.0933815	-0.043841	0.0309323	-0.190748	-0.00378373	-0.035615	-0.226675	0.050693	0.124885	0.360624	0.175737	0.165659	0.0487154	-0.098356	0.106472	0.0852822	0.0654651	0.0695915	0.0584232	-0.0110353	0.181945	-0.0906975
RPL7	P18124	-0.428916	0.155017	0.0141333	0.00611669	0.0478416	0.0727211	-0.0402279	0.276015	0.0487129	0.0960507	-0.155387	0.169489	-0.0213701	-0.0184773	-0.0351053	-0.0514666	0.187922	0.13779	0.123001	0.0175918	0.160455	-0.0220144	-0.207686	0.0604636	0.221369	0.0847556	-0.163625	-0.1726	0.213052	-0.245898	-0.0212276	-0.145643	-0.26747	0.11498	0.0196746	0.180148	0.0474629	0.169557	0.0984235	0.0603913	0.0245855	-0.0386731	0.0554861	0.0233144	0.168577	0.111441	0.0403341	-0.156094
RPL7A	P62424	-0.142453	0.030367	0.00566686	-0.0764062	0.139602	0.0489074	-0.072848	0.292493	0.0585926	0.288553	0.0712321	0.125057	0.256541	-0.161534	0.0126405	0.0271385	0.0634274	0.168706	0.153086	-0.0127517	0.267508	0.0252068	-0.148623	0.111101	0.0406412	0.135466	-0.184424	-0.126569	0.125738	-0.193493	0.0426413	-0.215616	-0.15685	-0.00273448	-0.0491527	0.208146	0.121701	0.107612	0.119869	0.173047	0.0730064	0.149256	-0.0153244	0.069754	0.0729985	-0.145561	0.0190444	-0.188632
RPL7L1	Q6DKI1	-0.30411	0.185375	0.300351	0.247042	0.424055	0.0949105	0.00237811	0.318946	-0.112222	-0.102159	0.116478	0.389053	0.0507478	-0.181755	0.0589308	0.100404	0.0521577	0.0865807	0.0656698	0.26945	-0.00237053	-0.121854	0.2501	-0.0323254	0.251588	-0.00849305	-0.210576	0.0184619	0.175193	-0.115774	-0.000853954	0.253011	-0.188976	-0.0870864	-0.0537975	0.00110908	0.153106	-0.0181273	0.113484	0.187791	-0.139467	-0.118085	-0.0665605	-0.232236	-0.0416149	-0.0851077	0.0593952	-0.045697
RPL8	P62917	-0.261533	0.139354	-0.201524	0.138155	0.0454935	0.175199	0.0388638	0.244524	0.0290158	-0.0307597	-0.0927079	0.236585	-0.113738	0.106477	-0.11684	0.0593201	0.25587	0.025356	0.0600159	0.235012	0.103906	-0.157318	-0.0234948	0.0871061	0.160999	0.13943	-0.122206	0.0363929	0.102435	-0.175901	0.0833905	0.0756939	-0.265731	0.154235	0.257888	0.192991	0.141483	0.157439	0.030911	0.038751	0.013916	0.0233313	0.0790039	-0.174547	0.185242	-0.220914	0.0731177	-0.0764201
RPL9	P32969	-0.160897	0.0974938	0.0783916	0.0367624	0.110609	-0.0120546	-0.00246672	0.053568	-0.0955957	0.0516025	0.144858	0.291317	0.00937068	-0.146426	0.103677	-0.0829874	-0.0747777	-0.10339	-0.0891372	-0.0743214	0.157737	-0.0683396	-0.010796	-0.158009	-0.208433	-0.0385054	-0.00585984	0.147144	-0.0790444	-0.10155	-0.0413233	0.0934818	-0.113085	-0.0140154	-0.146417	-0.0555652	0.0553034	0.0314315	0.00261841	0.29021	-0.00377482	0.165317	-0.0100071	0.111914	0.0720211	-0.0245633	0.10564	-0.132774
RPLP0	P05388	0.0105533	0.0390068	-0.168881	-0.07364	-0.150089	-0.00521821	0.021452	0.0814105	0.18821	0.156668	-0.0244383	-0.150901	-0.0630123	0.0923095	-0.0827592	-0.0176568	0.116851	0.0088138	0.0373511	-0.282553	-0.0835344	-0.144262	0.0405231	-0.00915016	0.0326857	0.0593045	-0.0888738	0.202953	0.0669119	-0.212373	0.0778	0.00965427	-0.128335	0.0145925	-0.0263962	0.035884	0.0153364	-0.155283	0.206822	-0.0389954	0.201906	0.00198264	0.193117	0.123867	0.29528	0.233799	0.0457336	-0.0468033
RPLP1	P05386	0.213715	0.309285	-0.0651981	-0.120609	-0.115148	0.115476	-0.159492	-0.121974	0.148896	-0.0679277	-0.13874	-0.258855	-0.145167	0.204509	-0.0947065	-0.0731001	-0.195373	-0.0795581	-0.0438118	0.0590677	0.0957191	-0.0512228	0.185997	0.0609956	-0.148177	0.0916618	0.151695	0.108754	-0.122194	0.219503	-0.192637	-0.0761891	0.0746796	0.149772	0.0387675	-0.244298	-0.179649	-0.0891653	-0.0725073	-0.114649	-0.0319903	-0.103158	-0.119074	-0.256553	-0.0251951	-0.273478	-0.25549	0.0909329
RPLP2	P05387	0.467422	-0.175798	-0.192641	-0.0409908	-0.303664	0.0993578	-0.190737	0.304996	0.179618	0.155512	-0.18094	-0.334992	-0.0104228		0.229051	-0.376075	-0.0953963	-0.156656	-0.0529854	-0.0151141	0.0956258	-0.0126854	0.423655	0.011586	-0.243865	0.222941	0.0608363	-0.00754535	-0.0587576	0.111932	-0.414324	-0.351026	0.328609	-0.266179	0.0737011	-0.344588	-0.140685	0.0808056	0.0241508	-0.0532249	-0.400761	-0.109599	-0.0468526	0.0641069	0.314813	-0.098579	-0.163974	0.337231
RPN1	P04843	-0.328252	0.118663	-0.00376224	0.232254	0.000996015	-0.0705945	0.155702	0.116719	0.198792	0.150042	0.106021	0.103322	-0.0859453	-0.087691	-0.00175182	-0.0764607	0.129686	0.242482	0.135582	-0.195602	0.0391506	-0.110425	-0.132464	-0.0971857	-0.0366201	0.0904755	-0.274853	-0.103284	0.226113	-0.39315	0.293799	0.404421	-0.37697	0.211972	0.179995	0.303683	0.211428	0.0584718	0.0948292	-0.00627798	0.0371284	-0.0197499	0.0108166	0.000452025	0.0818752	0.128455	0.0863216	-0.341349
RPN2	P04844	-0.206059	0.240435	0.161735	0.259108	0.133151	0.179489	0.152067	-0.113995	-0.0151707	-0.0713279	0.108656	-0.104821	0.216081	0.0916232	0.155486	0.0110307	0.0680149	0.261839	0.335025	0.138992	-0.0384829	-0.21291	-0.151455	-0.0452699	0.129488	-0.110659	-0.00543472	-0.151548	0.172911	-0.111423	-0.251226	0.161633	-0.0576516	0.121263	-0.0741054	-0.00117273	-0.0890779	-0.00569687	-0.15879	0.243714	-0.000149133	-0.0827291	0.0871803	0.349478	0.0481253	0.155941	-0.0172377	-0.0243343
RPS11	P62280	0.149178	0.0938725	0.14056	-0.00292872	0.024426	0.26201	-0.00359191	0.132482	-0.0720922	-0.101865	-0.020443	0.165837	0.118695	0.113528	0.0923204	-0.0771986	-0.0848288	0.00607843	0.0898468	-0.129299	0.163871	-0.0299303	0.23431	0.0596108	0.0924529	0.0999851	-0.0439169	0.0700357	0.0671954	0.0717631	-0.177166	-0.0340303	0.1354	-0.0632414	-0.0107404	-0.108652	-0.0545058	-0.286254	0.0533435	-0.100023	0.11948	-0.172526	-0.0932003	0.0377716	0.125233	0.0727237	0.126605	0.167187
RPS13	P62277	-0.444337	0.00807437	0.13092	0.134374	0.150114	0.171961	-0.0285761	0.179882	-0.0136707	0.173201	0.007049	0.14676	0.085583	0.0534122	-0.168751	-0.00546733	0.15226	0.0863028	0.101711	-0.111221	0.0890785	-0.293098	-0.21782	0.122272	0.0659807	-0.0897523	-0.326196	-0.0216969	0.0914373	-0.322342	0.266859	0.0294443	-0.220693	0.157497	-0.0271833	0.253365	0.119088	0.0503271	-0.0484867	0.0869444	0.0120876	-0.0253182	0.123424	0.227772	0.297675	0.0471539	0.083294	-0.263477
RPS14	P62263	0.223235	-0.146058	0.0206011	-0.0950723	-0.148348	0.06279	-0.132235	-0.0220501	0.0256654	-0.0978486	0.0372575	-0.012964	-0.0150547	-0.145487	0.0994831	-0.0922404	0.0280958	0.0183257	0.00753651	0.0914072	-0.104593	0.0450474	0.175165	0.136799	-0.0717878	0.0931507	-0.163518	-0.206537	0.00798297	-0.0243863	-0.0291228	-0.0842855	-0.140898	-0.116306	-0.205448	-0.0219664	0.0302097	0.0498618	-0.0951221	-0.295358	0.0329724	0.00151891	-0.0326336	0.229584	-0.00400343	0.0522528	-0.0322923	0.0047172
RPS15A	P62244	-0.0712253	0.0920367	0.0900682	0.0257747	-0.112896	0.410187	-0.0695435	0.0836943	0.0676023	-0.0361478	0.118686	-0.171437	0.0777262	-0.160271	-0.0754743	-0.0513293	-0.087686	0.164673	0.195271	0.00810604	0.0541194	0.00480357	0.219312	-0.117354	0.0502074	0.0228201	-0.0464489	0.360586	0.0475819	-0.141479	-0.349703	0.0433349	-0.153718	0.162612	-0.119302	-0.202221	-0.169159	-0.205807	0.186271	-0.222608	-0.059186	-0.0237741	0.0399572	0.0533586	-0.0495299	0.0357595	-0.191596	0.0638978
RPS16	P62249	-0.372729	0.055206	-0.0230987	0.113349	0.0331097	0.0817117	0.0368668	0.00350516	0.0875901	0.132583	0.0505606	0.237665	-0.00650777	0.238765	0.067571	-0.0511572	-0.0561389	0.0932827	0.0162555	0.100385	0.102842	-0.217366	-0.087225	0.215342	0.0382159	0.215344	-0.221748	0.141799	0.204663	-0.230118	0.174787	-0.0939076	-0.193754	0.142708	0.113189	0.145272	0.114596	0.0212129	0.29587	-0.2016	0.278499	0.0866692	-0.0347971	-0.0732971	0.36291	-0.0218014	0.102317	-0.0766339
RPS18	P62269	-0.266418	0.086859	-0.0312752	0.142005	-0.0785942	-0.0390048	-0.0388042	0.178767	0.112468	0.0719967	-0.0361765	-0.126563	0.0939815	0.0901085	-0.0465435	-0.0151353	0.160084	-0.0185918	0.0482388	0.0103433	0.00980976	-0.224705	0.184906	0.0874346	0.212597	0.0920038	-0.00403559	0.23286	0.0602762	-0.257435	0.125833	0.320076	-0.245543	0.10847	-0.161181	0.108052	0.0766732	-0.0839959	0.218001	-0.184849	0.205248	0.163533	-0.0954225	0.0791941	0.0609823	0.0829799	0.0282602	-0.128845
RPS19	P39019	0.146097	-0.237982	0.297527	0.0795441	0.0988378	0.0215697	0.0364011	0.158931	0.0279024	-0.0105979	0.0088541	-0.121057	0.0482513	0.0336812	0.0504696	-0.0946166	-0.0552709	-0.0953001	0.239488	0.165718	0.0212367	-0.193965	0.103958	0.208133	0.268028	0.0326161	-0.103694	-0.126773	0.126138	-0.156939	-0.0260059	0.166796	0.0726619	0.195199	0.0984189	-0.0138361	-0.0053798	-0.0426835	0.00557845	-0.0414329	-0.0146775	-0.243163	-0.125789	-0.137209	0.175058	-0.257369	0.0186941	0.00540624
RPS2	P15880	0.023779	0.0652397	-0.248237	-0.0545255	-0.113257	0.0698838	0.109455	-0.0304686	0.0558787	0.0507493	-0.0647602	-0.0497092	-0.286348	-0.086591	-0.166211	-0.135554	0.0263809	-0.0356009	-0.061313	0.0616007	0.0402407	-0.180797	-0.0315387	-0.195662	-0.136791	0.0592752	0.0203385	0.0503448	0.172297	-0.0260445	-0.00672196	-0.159884	-0.00668359	0.0428356	0.0911144	0.062131	0.02414	-0.124828	0.0644358	-0.13818	0.00719458	-0.169821	0.0366644	-0.0644687	-0.0162952	-0.143218	0.074411	-0.0722368
RPS23	P62266	-0.311674	-0.0600264	0.0585094	0.0834991	-0.0388815	0.0755642	0.024541	0.398547	0.131705	-0.0596516	0.138656	0.122526	0.235119	-0.133267	0.0119469	0.0142677	0.150879	-0.024257	-0.055382	-0.19142	0.029758	-0.237754	0.0117213	0.0281928	-0.0999471	0.0970433	0.00803103	0.118795	0.140655	-0.17429	0.0234231	0.313522	0.0932331	-0.0255216	0.27644	0.123699	0.0445747	-0.0116198	0.10743	-0.164394	0.121041	-0.080122	0.0309514	-0.0949272	0.173854	0.0808324	0.12178	-0.118409
RPS24	P62847	-0.533783	0.102007	0.104641	0.0367227	-0.293446	0.103872	-0.0216261	-0.00927005	0.029545	0.104085	-0.0273363	-0.113827	0.104044	-0.0281332	0.17852	-0.11815	-0.0215779	-0.00149722	-0.0966969	-0.133716	-0.0392748	-0.145994	-0.13455	-0.0737441	-0.10952	0.0749954	-0.101354	0.132138	0.0186996	-0.117581	-0.214949	-0.186675	0.022412	0.0394564	0.11967	-0.067772	-0.0521564	-0.0286167	0.369918	0.0148718	0.143231	0.262382	0.0122438	0.0482257	-0.0365609	-0.0467102	-0.0865667	-0.0939267
RPS25	P62851	-0.306925	0.196513	-0.00908165	0.151864	0.0788919	-0.058998	0.0644729	0.0394147	0.0173896	0.132777	-0.0740522	0.206902	0.0164002	0.119524	0.088511	0.0442261	0.127945	0.0687993	0.121587	0.0097537	-0.0958767	0.0824642	-0.318315	-0.0256712	0.148493	0.197562	-0.287268	-0.0337757	-0.00203404	-0.276144	0.357446	0.336646	-0.220961	0.121442	0.247049	0.285471	0.179951	-0.0934813	0.1297	0.102475	0.158436	0.178377	-0.0791826	-0.0290641	0.170934	-0.0131175	0.123803	-0.1844
RPS26	P62854	-0.577793	0.0415866	0.0292518	0.338247	0.337902	-0.171154	0.159859	0.235396	0.23027	0.277672	0.161167	0.0164094	-0.187391	0.0721383	0.0685543	0.0777521	0.345813	-0.0165563	0.235532	-0.0787342	0.11597	-0.318611	-0.322901	0.0522581	-0.136411	0.0608584	-0.123411	-0.140959	0.355951	-0.311907	-0.0264839	0.00784647	-0.185733	0.266532	-0.0804427	0.234097	0.180015	0.125064	0.164418	0.125111	0.0450949	-0.0215614	0.103569	-0.0387195	0.067243	0.333731	0.234807	-0.203701
RPS27A	P62979	0.0659944	0.00935223	0.366634	-0.0399513	-0.0733589	-0.0390877	0.0102547	0.0694249	-0.208439	0.1549	0.113343	0.294156	0.261779	-0.0213488	0.187337	-0.0506528	-0.117024	-0.054864	0.115486	0.11873	-0.188772	0.19962	0.103817	-0.10207	0.219338	0.128694	0.138065	0.387893	-0.0990275	0.138257	-0.187699	0.106394	0.0289666	0.127655	-0.0150385	-0.205371	-0.197017	-0.0906536	-0.0612672	0.0192984	-0.0421876	-0.0715719	-0.05555	0.214968	0.0460823	0.0231757	-0.214917	0.280912
RPS3	P23396	0.0491151	0.0450251	0.254186	0.143103	0.0888174	0.0397689	0.0350205	0.0460235	-0.111779	0.17582	-0.0374139	0.234839	0.012735	0.232864	0.0401275	-0.0304307	0.0967768	0.178893	0.0252554	-0.172899	0.0197945	0.00540395	0.107138	-0.05527	0.155415	-0.0887673	-0.00252859	0.377183	0.0320419	-0.123152	-0.0370639	0.135895	-0.0321248	-0.0304508	-0.0254216	-0.0530032	0.0186931	0.00607453	0.179327	0.0846013	0.100691	-0.0550219	0.0136305	0.0479311	0.00711425	0.103237	-0.0293722	0.0191819
RPS3A	P61247	-0.147778	0.0626869	0.186896	-0.0540532	0.0291155	-0.02034	-0.0627463	0.0568548	0.0877296	-0.14666	-0.141224	0.0554715	-0.169238	-0.299177	-0.0268713	0.216708	0.226669	-0.00882424	-0.216669	-0.0173143	-0.0883687	-0.20407	0.00205679	-0.24147	0.159953	-0.0345399	-0.103564	-0.0617736	0.11618	0.00365758	0.00319175	-0.103982	-0.258481	-0.043993	0.0315528	0.0681125	0.0432956	-0.240909	0.129101	-0.03009	0.0982299	0.116039	0.0586867	-0.0188477	0.0323646	0.0239991	0.204548	0.0272521
RPS4X	P62701	-0.291769	0.00460758	-0.105806	0.0406131	0.208655	0.223856	-0.0246627	-0.192485	0.0311839	-0.1354	-0.0893132	0.0252784	-0.0368732	0.143703	-0.0484684	0.0755038	0.00570028	0.0148514	0.184648	0.0106537	0.128184	-0.351048	-0.334728	0.165818	0.126506	0.0246172	-0.170668	0.171416	0.0898041	-0.230346	0.116773	0.0562638	-0.174296	0.113901	0.049186	0.176294	0.0599785	0.0667169	0.065888	-0.00396143	0.146016	-0.0249605	0.117673	0.233756	0.272152	-0.0494622	0.235528	-0.133597
RPS6	P62753	-0.344271	0.115358	-0.259092	0.016013	-0.0623047	-0.32364	0.000469456	-0.155394	-0.0148411	0.0586388	-0.109467	-0.129959	-0.0186971	0.137175	0.102557	-0.0736665	0.260437	0.10873	-0.0952324	-0.037498	-0.0536888	0.0337335	-0.0734253	0.0124956	0.122847	-0.0244331	-0.0895448	-0.0144645	-0.196807	-0.0504748	0.0641383	0.277158	-0.148373	0.139388	-0.0600655	0.000969374	-0.013973	-0.0146047	0.0375804	-0.0315896	0.00530475	-0.0530231	-0.0316891	0.232227	0.123497	0.131136	0.0533832	-0.139269
RPS7	P62081	-0.216072	0.238545	-0.0521002	0.0442462	-0.069246	-0.087146	-0.0683178	0.294646	0.06239	0.0566579	0.0101616	-0.0287504	0.186025	-0.0296952	-0.0929814	0.00817007	0.0654226	0.0446921	-0.119027	-0.0838261	0.176777	-0.227712	-0.170094	0.093506	0.0221392	-0.0203497	-0.17068	-0.0452468	0.0768406	-0.254615	0.0855541	0.132088	-0.347445	0.147986	-0.0174126	0.0391683	-0.00072438	-0.0304927	0.232605	0.139851	0.195001	0.0119109	-0.0286874	-0.191932	-0.0760003	0.0679436	0.0975549	-0.13015
RPS8	P62241	-0.162496	-0.101442	0.0938447	0.160716	0.0223411	0.0963885	0.025248	0.00574535	0.0275603	0.134554	0.0023659	0.233624	0.0437643	-0.00865184	-0.0158313	-0.0228529	0.142623	0.110799	0.0787603	-0.0273565	-0.0999454	-0.413714	-0.0585181	0.0270596	0.0659618	-0.141809	-0.170774	0.0663376	0.0815289	-0.231252	0.137192	0.0283303	-0.150463	0.147744	0.136454	0.162706	0.202363	0.099127	0.100965	-0.130303	-0.0436444	-0.0669155	0.10736	0.254392	0.212337	0.0667466	-0.142273	-0.185999
RPS9	P46781	-0.368335	-0.107578	-0.00942758	0.182317	-0.0360553	0.190592	-0.0622788	0.126912	0.0323384	-0.0191014	0.106709	-0.00968345	-0.199633	0.0769917	-0.0420122	0.0147717	0.149474	0.0388521	0.0490318	-0.242897	-0.118396	-0.120603	-0.32051	-0.00887383	-0.0400537	0.139362	-0.181871	-0.142858	0.140338	-0.273036	-0.022395	0.0789127	-0.172656	0.229696	0.284937	0.253	0.0446111	0.164359	-0.0208753	0.0561815	-0.0655886	0.224838	0.0893608	-0.163189	0.0304792	-0.0884238	0.043735	-0.142139
RPSA	P08865	0.244467	-0.123047	0.300659	0.0100173	-0.30136		-0.129352	0.298705	0.0184387	-0.141561	0.139269	0.176754	0.215954	-0.15121	0.314895	0.166762	-0.400866	0.0435243	0.0957971	-0.186315	0.0965647	0.405735	0.508378	-0.0430289	-0.114372	-0.100123	0.145972	0.325467	-0.271021	0.162261	-0.317425	-0.135287	0.444528	-0.055643	-0.00926369	-0.158338	-0.243023	-0.14848	0.222919	-0.232758	0.046192	-0.0199262	-0.200988	-0.12526	-0.159155	-0.0884861	-0.107762	0.17572
RRBP1	Q9P2E9		-0.0231971	0.225896	-0.0979916	0.121156		0.298345	-0.153761	-0.00187813	-0.014927	0.0766939	-0.2758	0.00655658	-0.641462	0.0112658	0.0960733	-0.0762711	0.103938	-0.0890985	0.0223073	0.0140546	0.0293169	-0.0613496	0.0363448	-0.0660059	-0.19871	-0.0780664	-0.164395	0.130194	-0.130002	0.394748	0.457314	-0.144708	0.017794	-0.0362167	0.146213	0.169355	-0.0879363	0.163609	0.0806654	0.0820427	0.214382	0.090575	-0.242892	-0.0298846	-0.0664974	0.010391	-0.0728447
RRP1	P56182	0.307021	-0.320194		-0.22006	-0.213546		-0.200015	0.0988788	0.129084	0.396884	-0.027312	-0.284435	0.168975		0.0200244	-0.214466	-0.127932	0.126249	-0.254319	-0.0619026	-0.00781219	0.272885	0.487125	-0.16518	0.170508	0.259632	-0.0431316	0.501638	-0.229643	-0.0423957	0.0866639		0.164376	-0.439501	0.0692578	-0.25155	-0.0750643	-0.382939	0.472092	-0.256366	0.0453944	-0.132578	0.063612	0.105837	0.106259	0.125333	-0.17223	0.295356
RSL1D1	O76021	-0.218813	-0.0658945	0.0102468	-0.021044	0.173555	0.133772	0.0574271	0.174364	-0.269465	-0.0544421	-0.189675	0.0391726	-0.115781	-0.297056	-0.184803	0.135912	0.0226221	0.175989	0.0789888	0.0737487	0.191867	-0.141855	-0.309729	-0.048866	0.0777016	-0.0689372	-0.233343	0.0402652	0.0698813	-0.113155	0.0803679	0.196429	-0.230941	0.150324	0.179564	0.161179	0.0943462	-0.0627718	0.0391892	-0.1617	0.0682595	-0.0164636	0.0951614	-0.0639803	0.112019	-0.0542392	0.0550143	-0.0919936
RTN4	Q9NQC3	-0.199357	0.242986	-0.0314328	-0.130606	0.0337325	-0.204942	-0.0765936	-0.28569	-0.127546	0.0278822	0.14004	-0.167716	-0.0502512	-0.0186946	0.0320662	-0.138352	-0.0228468	0.305667	-0.0439064	0.227338	0.0981681	-0.386985	-0.143093	0.0045906	0.125397	-0.0813233	0.05897	0.116284	0.122552	-0.0137083	-0.304001	0.0089153	-0.102051	0.117981	-0.0698804	-0.0697074	0.0190111	0.097385	-0.0930508	0.164163	-0.0745079	-0.178642	0.0204915	0.126254	-0.0639925	-0.152748	-0.108205	0.113151
S100A7	P31151	0.244071	-0.0356613	-0.189859	0.141064	-0.269655	0.267114	-0.0268113	-0.295377	0.107239	0.0450113	-0.188342	0.058431	-0.0316131	0.122172	0.221376	-0.0398976	-0.168028	-0.187772	0.0341245	0.148952	-0.0218991	0.165779	0.317281	-0.101558	-0.105165	-0.0398323	0.22364	0.0533038	-0.235391	0.321874	-0.353369	-0.300303	0.381951	-0.142837	0.0482883	-0.225006	-0.175983	0.0927251	-0.116141	-0.0394544	-0.169581	-0.0189629	-0.113408	-0.0686021	-0.253338	0.00861085	-0.149067	0.37826
S100A8	P05109	0.312556	-0.103483	0.106583	-0.140008	-0.270997	-0.0113774	0.0479036	-0.133513	-0.0712269	0.137114	0.0369874	-0.0635697	0.0488629	0.429054	0.268218	-0.0057644	-0.37295	-0.156773	-0.0825349	0.135981	-0.00773384	0.192326	0.398412	0.0616361	-0.173002	0.168458	0.319617	0.122968	-0.251981	0.37058	-0.207466	-0.278093	0.59604	-0.176178	-0.199884	-0.404795	-0.380142	-0.211022	-0.0839724	-0.0163819	0.120661	-0.242261	-0.137921	-0.110114	-0.319472	-0.180168	-0.156185	0.466379
S100A9	P06702	0.278491	-0.246924	0.106846	-0.145954	-0.199132	-0.0481533	-0.0932003	0.126557	0.0383295	0.166764	0.0685426	0.0423709	0.0347426	0.255554	0.370413	-0.164403	-0.296112	-0.136729	-0.0375698	-0.02943	-0.0296028	0.0500672	0.482183	0.0864358	-0.111213	0.0816595	0.324412	0.144756	-0.122408	0.388227	-0.317072	-0.224552	0.671905	-0.194088	0.068068	-0.354045	-0.22571	-0.164239	-0.142943	-0.0271763	-0.0803402	-0.308379	-0.15699	-0.180007	-0.203182	-0.112707	-0.1005	0.392686
SAFB	Q15424		0.00497026	0.151948	0.342452	0.166312		-0.0894976	0.209527	-0.0766398	0.211709	0.0211428	0.165342	0.185138	-0.00969274	0.103947	0.303736	0.0836052	0.0179104	0.0235065	-0.139103	0.196408	-0.021184	0.0509116	0.0615309	0.216248	0.104507	-0.189052	0.128717	0.0200231	-0.0429742	0.282261	0.199453	-0.146291	-0.10679	0.113293	-0.0753256	0.00141229	0.110562	0.453533	-0.19363	-0.00662595	0.319269	0.151611	-0.250901	-0.128203	-0.00665937	0.0111183	-0.264061
SBSN	Q6UWP8	0.419214	-0.219392	-0.104855	-0.0808913	-0.120467	-0.0865227	-0.194514	-0.00270924	0.06183	0.138898	0.153551	-0.291536	-0.0128211	-0.0950636	0.204038	0.0612806	-0.194086	-0.249723	0.0636141	0.26184	0.0396279	0.169779	0.375301	0.0966342	0.00056884	0.208068	0.359573	0.0608024	-0.336082	0.414749	-0.437999	-0.038847	0.427654	-0.134401	-0.0261439	-0.387582	-0.276313	0.0386432	-0.0434585	0.124574	-0.21159	-0.0326823	-0.121085	-0.0519682	0.047506	-0.392058	-0.317128	0.525613
SCCPDH	Q8NBX0	-0.335703	-0.105338	-0.0557873	0.291455	0.171679	0.291876	0.0522796	-0.0580312	-0.153733	0.0900747	-0.15144	0.121945	-0.112328	0.312104	0.0290589	0.102348	0.197972	0.19443	0.134529	0.358923	0.175757	-0.139082	-0.122135	0.069946	0.0864443	0.0651134	-0.216189	-0.0926591	0.193556	-0.115524	0.371101	-0.227055	-0.0595632	0.0829281	0.191857	0.195145	0.169329	0.244128	0.0981868	0.290661	0.0304364	0.0979127	0.0306733	-0.0839507	-0.0598659	0.0485983	0.139819	-0.181257
SCP2	P22307	-0.161896	0.246691	-0.071905	0.138927	-0.106065	-0.056485	0.13228	0.0724346	0.0433913	0.000272317	0.118102	-0.180795	0.129224	-0.226635	0.0905662	0.0923814	-0.0812687	0.127999	-0.0397495	-0.0413547	0.0140825	-0.219961	-0.0697766	-0.181759	0.045384	0.0254068	-0.0171354	0.0513045	0.0505421	-0.269804	0.106774	0.0859448	-0.0345199	0.196558	0.245239	0.272597	0.117847	0.0138625	0.0938466	0.0827594	0.10654	0.0709462	0.0554361	-0.0458032	0.028651	-0.089044	0.134337	-0.131685
SDHA	P31040	-0.194229	-0.178388	0.069902	0.113329	0.0482746	0.124569	0.132423	0.0299967	-0.0926944	-0.0796998	-0.011901	-0.201395	-0.148412	-0.257908	0.0594367	0.0559297	0.0237134	0.00352218	0.265561	-0.101485	-0.0788947	0.336057	-0.0795046	0.0783132	0.0219664	-0.00514033	-0.0720955	0.100014	0.0655192	-0.08334	0.0413851	-0.154406	-0.167993	0.0451896	0.0084405	-0.0966712	-0.083779	-0.0829643	0.145449	0.111685	0.132351	-0.22186	0.0484967	-0.035123	-0.0266365	0.164348	0.0226316	-0.0901193
SDHB	P21912		-0.0108643	-0.439345	-0.09436	0.231146		0.195309	-0.0350183	0.166982	-0.0945498	-0.103835		-0.144871		-0.0240387	-0.0207265	0.11577	0.269548	-0.062629	0.101308	-0.143738	-0.00571386	-0.45624	0.218959	0.000336874	0.11417	-0.568327	-0.312033	0.133359	-0.331201	0.395692	0.338632	-0.421934	0.366557	0.0555647	0.372499	0.360552	0.252237	0.0532148	-0.0285078	0.0048493	0.183304	0.0607971	-0.0184141	0.408441	0.195133	0.254049	-0.387051
SEC22B	O75396	-0.358095	0.137213	-0.0728185	-0.00902973	0.0031495	-0.111683	0.0919635	0.115348	-0.0122424	0.0587155	0.0754733	-0.215804	-0.183381	-0.119365	-0.261992	-0.0247923	0.174046	0.0233941	0.209915	0.0103003	0.00367516	-0.0181423	0.00687595	-0.0123407	0.122091	-0.173469	-0.0443958	0.207784	0.152012	-0.0405238	0.235857	-0.223023	-0.130962	0.162428	0.197331	0.00794837	0.151248	-0.116311	-0.0432667	-0.0380184	0.0196328	0.0294306	-0.0533578	-0.194376	0.00673431	0.115508	0.0316311	0.0913917
SEC61B	P60468	-0.173325	-0.133956	-0.127474	0.00192147	-0.0723219	0.0304723	0.113119	0.217847	-0.117705	0.0689105	-0.173246	-0.264024	0.0351337	0.334757	0.00704973	0.00462174	0.115851	-0.13019	0.150209	0.136885	0.0993852	-0.0451242	-0.288123	0.242002	-0.0715181	0.0122373	-0.228839	0.125018	0.0970345	-0.228181	0.163976	-0.084732	-0.351998	0.273521	-0.246909	-0.0228076	-0.168624	0.118693	0.111876	0.166828	0.145694	-0.0114214	0.024981	-0.0569908	-0.0243864	-0.0489426	0.0837536	-0.0412889
SERPINA1	P01009		-0.0640435	-0.00825737	-0.148779	-0.0667398	0.262033	-0.211837	-0.0172701	-0.0226807	-0.31346	-0.151854	0.0361397	0.000518705		0.298417	-0.161782	-0.262514	0.0857274	0.266473	0.227502	0.144998	0.0892476	0.277318	0.341763	0.0884825	0.269509	0.342864	0.390017	-0.00962454	0.18851	-0.598204	0.0952291	0.451164	-0.0413368	-0.137734	-0.425435	-0.400574	-0.304805	-0.0186467	-0.0386002	-0.197448	-0.182452	-0.377117	-0.0194598	0.0356798	0.084693	-0.221046	0.325072
SERPINA12	Q8IW75	0.351387	0.109148	-0.237383	-0.148858	-0.310175		-0.202832	-0.0695367	-0.0393126	-0.483173	-0.122092	-0.027779	0.266607		0.16833	-0.13051	-0.311341	-0.260554	-0.0749647	0.179353	0.112591	-0.0374757	0.477324	-0.0937743	-0.0523118	0.0553382	0.379456	0.354423	-0.0901016	0.308546	-0.540757	-0.0422031	0.2522	-0.0583119	-0.264051	-0.341188	-0.475144	-0.0938461	-0.259192	0.0565707	-0.377821	-0.0426689	-0.187495	0.0650331	-0.170645	-0.163842	-0.297711	0.420813
SERPINB12	Q96P63	0.565724	-0.118604	0.0129321	-0.143911	-0.0713129	-0.385854	-0.197539	0.0371041	-0.157232	-0.0267804	0.151091	0.099464	0.157263	0.108368	0.00531907	-0.112006	-0.463048	-0.0989771	-0.105131	0.0794859	-0.0610286	0.291231	0.306193	-0.104598	-0.355073	-0.144786	0.333423	0.299096	-0.336201	0.602304	-0.404158	-0.191937	0.305894	-0.0630108	-0.197097	-0.481273	-0.390747	-0.294205	-0.177945	-0.111836	-0.185564	0.0160291	-0.139342	-0.344899	-0.160019	-0.268665	-0.49996	0.410606
SERPINB3	P29508	0.313497	-0.162827	-0.0642441	-0.196971	-0.172595	-0.254211	-0.095018	0.106113	0.0712435	0.0296265	0.0728847	0.0722999	0.049933	0.265366	0.275901	-0.0718946	-0.26654	-0.156788	0.055662	-0.0331551	-0.0215361	0.0875433	0.546558	0.133799	-0.0685219	0.0958895	0.320004	-0.0260807	-0.208241	0.415374	-0.369131	-0.153501	0.471687	-0.222148	-0.101304	-0.369028	-0.233904	0.00953099	-0.207541	0.0812827	-0.268393	-0.176194	-0.235561	-0.178713	-0.147666	-0.212106	-0.306003	0.373241
SERPINH1	P50454	-0.353697	0.199447	-0.00456489	0.125498	0.0579219	0.0268456	0.201802	-0.0673415	0.113007	0.0296387	-0.166407	-0.0320295	-0.166235	0.216711	-0.018687	0.169029	0.353559	0.221326	0.0659056	-0.124467	-0.123228	0.0898919	-0.198831	-0.0173352	0.141388	-0.132847	-0.142932	0.157617	0.328174	-0.39027	0.471657	0.0352052	-0.387371	0.168672	0.168502	0.284261	0.283309	0.034376	0.148663	0.186758	0.1594	-0.0488631	0.00429172	-0.0127111	-0.0334844	0.0751079	0.103006	-0.345843
SF3B3	Q15393	-0.117453	0.00772776	0.162553	0.188527	0.0542786	-0.22717	0.0294148	-0.0629004	0.0402125	0.0648495	0.104701	0.0780616	0.0974413	-0.0167512	-0.0686052	-0.257266	-0.0932363	-0.0103317	0.146524	-0.00778	0.0390141	-0.300554	0.0625074	0.152359	0.017457	-0.0149259	-0.143845	0.0290705	0.234857	-0.0134181	0.120219	0.0206684	-0.161016	-0.000954188	0.00268666	-0.0845763	-0.0443619	0.0417788	-0.0511745	-0.115134	0.0208307	-0.0553365	-0.143925	-0.0542692	-0.000165413	-0.230498	0.0811297	0.0768646
SFPQ	P23246	-0.379085	-0.0618251	-0.325075	0.140712	0.150903	0.249559	0.044296	0.0671883	0.24003	0.189078	0.0081934	-0.0483053	-0.103093	-0.122919	-0.125175	0.0447609	0.159197	0.168791	-0.134033	-0.00455993	-0.0290222	-0.0729533	-0.240167	-0.0022502	0.0303955	-0.0501004	-0.440098	-0.235452	0.161292	-0.354081	0.154789	-0.193947	-0.265635	-0.036281	-0.0780843	0.41208	0.327318	0.0853606	0.0593265	0.0685914	0.18857	0.0825982	0.174755	0.0623771	0.109308	0.0841566	0.15046	-0.307441
SFXN1	Q9H9B4	-0.292575	-0.0148533	-0.0310294	0.0572456	0.173622	0.184664	0.182157	0.21134	-0.0969008	-0.0870846	0.0274376	0.0884822	-0.0734346	-0.263059	-0.1276	0.109929	0.204624	0.0788327	0.119096	0.0393717	0.0874834	-0.316214	-0.174804	0.195508	0.225309	-0.0458665	-0.307734	-0.356774	0.0759417	-0.253805	0.163655	-0.0421494	-0.333828	0.0651205	0.232064	0.208446	0.0755532	0.0675467	-0.0220384	0.0548118	-0.0448095	0.0324155	0.0345334	0.141551	0.323469	0.0172709	0.281879	-0.136524
SFXN3	Q9BWM7	-0.22389	0.135383	-0.0549739	0.0888275	0.247217	0.0745451	0.136233	-0.158594	0.171416	0.30868	-0.0140129	0.238915	-0.077816	-0.0578816	-0.026851	0.205434	0.175905	0.40175	-0.0884183	0.124426	-0.175792	-0.113076	-0.0619105	0.0794114	0.317004	0.11259	-0.167788	-0.00534005	0.197472	-0.213326	0.0870287	-0.25929	-0.153972	0.0646345	0.3487	0.192583	0.191408	-0.0335225	0.0813371	0.219602	-0.135008	0.0791267	0.138929	0.0429659	-0.0471139	0.027405	0.0250594	-0.225566
SHMT2	P34897	-0.348503	0.197577	-0.207362	0.185821	0.0941178	0.253824	0.128105	0.0283729	0.270711	0.0837114	0.090002	-0.0675603	-0.0590213	0.116161	-0.00821971	0.132372	0.350767	0.174524	0.0992755	-0.0161317	0.109571	0.0206157	-0.200152	-0.0136666	0.16647	0.120346	-0.334955	-0.162326	0.244025	-0.465882	0.19625	-0.0302998	-0.307823	0.0875442	0.0717313	0.459404	0.42611	0.188642	0.23195	0.130337	0.214703	0.0967737	0.0657335	0.130978	0.0647498	0.136382	0.34992	-0.174333
SLC1A5	Q15758	-0.190011	-0.000606983	-0.028755	-0.244413	-0.099292	-0.0327479	-0.162831	0.305903	0.124402	-0.215888	-0.0953235	0.471963	0.128697	-0.0531775	0.191958	0.110238	0.00638505	-0.0322335	0.163696	-0.3353	0.0257947	-0.282413	0.449821	0.254687	-0.0748087	-0.0645813	0.0729476	0.177268	0.0797959	0.0434968	-0.154458	0.0839795	0.0253798	-0.0228873	-0.0496023	-0.100298	-0.173391	-0.0120091	-0.0315143	-0.0787052	0.133722	-0.294513	0.0468558	-0.0257051	0.289794	0.0256992	0.13058	0.125361
SLC25A13	Q9UJS0	-0.0293619	-0.143868	-0.127411	0.0512476	-0.00683006	-0.0416529	0.181292	0.0949504	0.0175209	0.0306469	0.0896421	0.095245	0.0135482	-0.0808132	0.253177	-0.112993	-0.0165615	0.105904	0.127828	0.0288294	0.0751568	-0.170223	-0.00427868	-0.00514214	-0.076885	-0.137457	-0.348859	-0.215037	-0.0690416	-0.0974182	0.189913	0.218921	-0.106222	0.191534	-0.0257161	0.262062	0.161626	-0.135881	0.00309581	-0.153933	0.145549	0.110588	-0.0348666	0.0967163	-0.104127	0.0185819	0.168235	-0.117695
SLC25A24	Q6NUK1	-0.507563	0.114844	0.0915544	0.131056	0.192153	-0.157753	0.144481	0.302894	-0.0610855	0.204946	0.0386692	0.113932	-0.0634903	-0.490693	-0.0857657	0.1938	0.153581	0.26367	0.0406591	0.0701179	0.029828	-0.230713	-0.265934	-0.13379	0.0522815	0.0315826	-0.212405	-0.177156	0.10622	-0.305596	0.239894	0.0592153	-0.309944	0.0332453	0.148238	0.385149	0.335686	0.287449	-0.0404402	0.128776	0.00856486	0.193559	0.0975683	0.129513	0.0230767	0.0169076	0.152323	-0.318669
SLC25A3	Q00325	-0.147585	0.166969	0.0680396	-0.00717204	0.0738674	-0.0862083	0.0688393	-0.0334361	-0.0172967	0.0512011	-0.0062615	-0.120784	-0.139627	-0.0281034	-0.156883	0.116664	0.177626	0.0624554	0.0236966	0.0916137	0.203403	-0.30576	-0.234472	0.0182279	0.0476888	0.0485231	-0.202262	-0.125442	0.194481	-0.265322	0.163053	0.304723	-0.333539	0.172738	-0.156084	0.272324	0.279544	0.173199	0.111873	0.176213	0.0817829	0.153855	0.108912	0.0211487	0.00428711	0.00328156	0.132637	-0.177883
SLC25A5	P05141	-0.00813817	0.0560704	-0.0338703	0.343956	0.040751	0.136969	0.254569	0.0593494	0.373481	-0.0338185	0.141133	0.0121532	-0.0496382	0.119034	-0.0374937	0.0548793	0.288985	0.196423	0.0471764	-0.0425709	-0.103157	-0.0181688	-0.0647891	-0.0398099	0.0482423	0.0609209	-0.265036	-0.264771	0.284049	-0.432913	0.0536569	-0.103941	-0.182882	0.29612	0.283431	0.511055	0.472014	0.228526	0.034741	-0.0756507	0.0358927	0.0920895	0.0303187	0.142614	0.20445	0.17816	0.150644	-0.240284
SLC25A6	P12236	-0.251845	-0.0619893	0.110288	-0.0407414	0.194156	-0.27057	0.132815	-0.072849	0.0694549	0.323046	0.0627282	0.0107458	-0.0508274	0.0958088	-0.023451	-0.0437325	0.132308	0.192124	0.0779592	-0.113164	0.00202239	-0.1044	-0.146233	-0.05872	0.0274121	-0.0161947	-0.177591	-0.180272	0.0776302	-0.122992	0.142167	-0.0786624	-0.193945	0.205735	-0.2821	0.148549	0.2099	-0.08286	-0.0704494	-0.104323	0.0759166	0.0163172	0.101305	0.0870212	0.0119112	0.00166768	-0.117016	-0.236654
SLC2A1	P11166	-0.0889403	0.141094	0.0700313	-0.0252772	-0.141259	-0.169958	0.199563	0.0962651	-0.120464	-0.092771	0.00423134	0.028863	0.0608857	-0.0300772	-0.0992347	0.187064	0.267746	0.0635985	0.0472527	-0.0715385	-0.242168	0.111277	-0.11612	-0.157428	0.105728	-0.0937554	0.00687792	-0.036591	0.141809	-0.120865	0.170324	-0.00711259	0.0045307	0.146779	0.351203	0.200546	0.154062	-0.0598988	-0.0940711	-0.0324217	0.0435962	0.0966348	-0.0758754	-0.0116413	0.137261	-0.167467	0.0434753	-0.126706
SLC3A2	P08195	-0.527719	0.0336023	0.116759	0.150494	0.1159	-0.212782	0.0323796	0.235999	0.038585	0.0703525	0.315561	0.0365308	0.142255	0.0447367	0.0128601	0.142701	0.327033	0.00581512	0.160267	-0.156723	0.0311853	-0.103909	-0.0844721	-0.0481606	0.108953	0.0224187	-0.0494914	-0.0189544	0.109781	-0.263353	0.0994825	0.258703	-0.300794	0.207939	-0.0179173	0.148732	0.156397	0.128611	0.0226183	0.109369	-0.0292106	0.146507	0.139949	0.0789861	0.131964	0.165596	-0.0593641	-0.26494
SLC4A8	Q2Y0W8		0.462812	0.10596	-0.0981808	0.0959082	0.0551198	-0.39271	-0.152239	-0.319046	0.0187146	-0.00838579		0.210857	0.091365	0.0169396	0.207838	-0.341932	-0.0604724	-0.0618481	0.0873254	0.197283		-0.118719	-0.0784857	0.132746	-0.206537	0.159728	0.404346	-0.149123	0.259114	0.0226147	0.171118	-0.00130382	0.257155	-0.425149	-0.307511	-0.336611	0.0260136	-0.0822506	0.109427	-0.0933624	-0.0600349	-0.20514	-0.150982	-0.209181	-0.0811764	-0.186186	0.118832
SLC7A5	Q01650		0.0545966	0.265697	0.151958	0.208817	0.250583	0.186759	0.100291	0.0182105	-0.345925	-0.0301433	0.331978	-0.0430589	-0.237418	0.106792	0.187232	0.264754	-0.0924617	-0.0471817	-0.0954365	0.000330582		0.324411	0.0808795	0.103188	0.0834382	0.188282	0.189151	0.265197	-0.0955005	-0.0956124	0.289707	-0.00796558	-0.200803	0.115015	0.16426	0.25037	-0.0471395	-0.103195	-0.00382555	-0.237161	0.0844047	-0.151091	-0.0200136	0.31921	0.120294	0.295226	0.0428257
SLIRP	Q9GZT3	-0.20165	0.255858	-0.161479	0.0125503	0.0704025	0.093272	-0.058523	-0.0919861	0.206856	0.019632	-0.255925	0.0705689	-0.0875873	0.305962	-0.141892	0.0197295	0.372177	0.122608	0.0206778	-0.101309	-0.101659	-0.0144845	-0.124791	-0.053549	0.00098486	0.026593	-0.15421	-0.248188	0.123367	-0.28059	0.238375	0.172966	-0.346035	0.113971	-0.0353625	0.309818	0.30013	0.216463	0.02851	0.0419768	0.00824468	0.219105	0.00953554	-0.0838969	-0.0336297	0.0808907	0.141264	-0.247116
SMARCA5	O60264	-0.42709	-0.022972	0.195798	0.0159588	0.0958209	0.329387	0.251962	0.394741	-0.133209	0.223421	0.211102	0.163483	0.288428	-0.122644	-0.0284579	0.0940336	0.0889824	0.012874	0.202583	-0.0939084	-0.245681	0.202754	-0.0653381	0.163383	0.243589	0.353637	-0.114755	-0.0427914	0.0962663	-0.252744	0.0845721	0.25038	-0.150289	0.141547	0.0460262	0.195784	0.146387	0.0819585	0.139614	0.0585559	-0.0735449	0.381568	0.211098	0.19578	-0.00950907	0.100599	0.148719	-0.0950529
SNRNP200	O75643	0.220611	-0.151099	-0.113276	0.0436448	-0.159163	-0.316122	-0.0578612	0.262551	0.11048	0.197844	-0.104662	0.0113883	0.152249	-0.0237786	0.107357	0.02358	0.0362587	-0.108581	0.0274959	-0.0740522	-0.131884	0.128744	-0.244825	0.00112736	-0.00284082	-0.268894	-0.0309568	0.105961	0.0601879	-0.00271705	0.208953	0.0266635	-0.265999	0.0458985	-0.0165848	-0.052713	-0.162689	0.0719622	0.0515796	0.00398349	0.251402	0.0391493	-0.0142876	-0.0174915	0.15124	-0.0078146	-0.114335	0.144858
SNRPD3	P62318	0.272784	-0.0666399	0.0450432	-0.0592521	-0.0356579	-0.134404	-0.116295	0.000892196	0.0651982	0.215211	0.135772	0.0646117	0.1253	0.0626039	0.226417	-0.0891165	-0.207593	-0.0675433	-0.0368833	0.153661	0.0442677	0.207951	0.0994588	0.0587577	-0.203236	0.0844482	0.139108	-0.174721	-0.00629433	0.0492522	-0.265991	-0.0971511	0.257599	-0.0181677	-0.0966136	-0.170624	-0.180723	0.0972969	-0.195944	0.149197	-0.0306186	-0.21985	-0.152962	0.124976	-0.0150122	-0.0549096	-0.19757	0.292046
SNW1	Q13573		-0.149232	-0.260736	-0.0728937	-0.0129511		-0.0804445	0.147565	0.0381173	0.246183	0.123698		-0.0975922		0.0553972	-0.161438	-0.0282315	-0.160586	-0.0944817	0.306157	0.120163	-0.164782	-0.24839	-0.0533195	-0.0500075	0.0128731	-0.171803	0.022483	-0.0492429	-0.194204	-0.0496582	0.324702	-0.26811	0.255788	-0.235012	-0.0674438	-0.0755587	0.190128	-0.0933037	0.39879	-0.133275	0.141251	0.0580506	-0.00928332	-0.249022	0.404477	-0.249206	0.0423829
SON	P18583		0.347763	0.176927	0.177897	0.586602	0.179007	0.361694	-0.159853	0.145889	-0.167312	0.104366		0.00803876		0.0365781	0.294559	-0.0954319	0.220276	-0.0779575	0.218039	0.0553064	0.133815	-0.130453	0.295257	0.00540295	0.0867284	0.0115485	-0.0470169	-0.0518352	0.0906836	-0.0818243	-0.168669	-0.0584687	0.00346145	-0.25748	0.0229163	0.0381218	0.0447323	0.111918	-0.148383	-0.0627241	0.106777	-0.173369	-0.0590188	0.401217	-0.166177	-0.0110815	0.0376714
SPCS2	Q15005	-0.360244	0.16131	-0.0473656	0.0632597	0.011534	-0.0577954	0.0415482	-0.0541783	-0.0885206	0.0786372	-0.0705237	0.0220954	0.215008	0.294576	0.0932145	0.0353269	0.208189	0.152428	0.145695	-0.0821065	-0.14818	-0.20808	-0.0306705	-0.078928	0.203591	0.078684	-0.0472821	-0.176179	0.0462896	-0.145499	-0.125115	-0.159178	-0.0385687	0.210211	-0.0813054	0.0806793	0.0259399	-0.00849253	0.0649907	-0.0976925	0.253578	0.150044	0.125197	0.163553	-0.0940806	0.0480841	0.165268	-0.0549603
SPCS3	P61009	0.0653196	0.0774038	0.0776343	0.252739	0.0206716	0.11508	0.332826	0.00250323	-0.047848	0.374708	-0.151214	0.00175517	0.156978		0.1872	0.0756874	0.20812	-0.0413218	-0.0259853	0.115553	0.126269	-0.126454	-0.200386	-0.0161221	-0.0737367	0.13439	0.0156522	-0.0494124	0.00700721	-0.252517	0.278154	-0.000232088	-0.28897	-0.0319536	0.265435	0.0924067	0.12166	0.192327	0.252963	-0.0412204	0.142482	0.0297246	-0.0411543	-0.0443459	0.122551	0.338934	0.0605532	0.102751
SPTBN1	Q01082	-0.000166583	-0.0683024	-0.0948368	0.0934459	0.206413	-0.0469715	0.228119	0.128234	-0.0176441	0.0257416	-0.0958142	-0.309819	-0.14621	-0.0111967	-0.211661	-0.0393125	0.0430657	-0.0923168	0.0650883	0.28951	0.232422	-0.282423	0.0690062	0.37305	0.162312	0.195235	-0.013824	0.228372	0.239675	-0.0659939	0.269444	-0.0396713	0.0561105	0.0541881	0.340981	0.0427097	-0.0690673	-0.117717	0.0238056	-0.191155	-0.0722165	0.0165476	0.136046	-0.134478	0.268461	-0.112776	0.169074	0.0425093
SRPRB	Q9Y5M8		-0.422351	0.252796	-0.0265103	0.0968352	0.229892	0.101519	0.349756	-0.23677	0.11198	-0.0520911	0.175934	0.082237	-0.327461	0.029708	-0.278162	0.0898467	-0.00394842	0.0393402	0.010835	0.0578313	-0.390499	0.0437915	0.331457	0.296916	0.313091	-0.00736446	0.186221	0.113017	-0.0187664	0.138397	0.224714	-0.104581	0.00329001	-0.0554517	0.0195208	0.0126338	-0.120344	0.21135	0.191305	-0.182853	-0.125716	-0.0297478	-0.1731	-0.105933	-0.202558	-0.137226	-0.0227675
SRRM2	Q9UQ35		-0.253779	-0.073708	-0.00384189	0.336226	0.304066	0.112377	0.0287855	0.294251	-0.0534109	0.162143	0.00174791	-0.19592	-0.202702	0.0959614	-0.0186578	0.165842	0.308799	0.0555507	0.0578728	-0.328428	-0.0726038	-0.209652	0.358474	0.372025	0.274935	-0.305088	0.073474	0.195426	-0.291591	0.241953	-0.179538	-0.237208	0.0844169	0.0181605	0.115527	0.14477	-0.125229	0.139207	0.0439637	-0.0273608	0.00925495	0.0872882	0.0587077	0.182866	0.105058	0.224927	-0.0361805
SRSF1	Q07955	0.00908421	-0.0556283	-0.0609772	-0.1241	-0.126816	0.21053	-0.156734	0.122833	0.0527185	-0.0780144	-0.0983446	-0.0146641	0.0340862	-0.126646	-0.152027	-0.0364424	0.0264643	-0.106114	-0.0221399	-0.0760721	-0.169094	-0.211015	0.0830808	-0.0530272	0.204832	0.188063	-0.00745763	-0.0292816	0.0340038	-0.0496873	-0.00016087	0.15575	0.00710989	-0.0182005	-0.00112117	0.0247859	0.00719042	-0.0464287	-0.0287822	-0.219589	-0.0150558	0.0656455	0.0604279	-0.087062	0.19649	-0.115328	0.0860649	0.0686122
SRSF10	O75494	-0.296559	-0.0604279	0.198208	0.0658017	-0.0931961	-0.0285852	-0.027285	0.0560183	0.0569673	0.278233	0.0340285	-0.0366029	-0.0574447	0.0263445	0.0333128	-0.0166348	0.218928	-0.0761922	0.310223	-0.081855	0.130376	-0.0987456	0.151594	-0.0759643	-0.0609702	0.192361	-0.101998	0.220171	0.0915799	-0.140562	-0.161345	0.261734	-0.0110134	-0.00160748	0.121576	-0.0243139	-0.0787425	-0.0109497	-0.0726789	-0.258501	-0.0723815	0.0803281	0.0110261	-0.180105	0.307766	0.0776573	-0.0486289	-0.0863087
SRSF2	Q01130	-0.0727296	-0.384345	-0.00644378	-0.0508136	0.0620679	0.0170881	0.0706707	-0.058854	0.179967	0.278565	0.142378	-0.0462575	-0.0154651	-0.00892336	-0.0445714	-0.0523327	0.096672	-0.00157242	0.113908	-0.169121	0.000546076	-0.221621	0.0904437	0.0928158	0.161417	0.0908655	-0.147515	-0.259775	0.0733355	-0.200125	0.174916	-0.0296924	-0.167909	0.125955	-0.12326	0.0485995	0.0433736	-0.0562025	0.141313	-0.0566909	-0.015718	-0.188082	-0.0478606	0.145925	-0.152045	0.0685639	0.0589905	0.00275966
SRSF3	P84103	-0.260345	0.0205505	0.0853096	0.145701	0.369236	0.0911684	0.052506	0.0415823	0.2669	0.123971	0.0485029	-0.204844	-0.234069	0.025667	-0.209297	0.120964	0.210365	0.209726	0.0170146	-0.0802123	-0.025118	-0.252237	-0.146625	0.0622434	0.0593918	0.139074	-0.238161	-0.34005	0.079383	-0.21207	0.0320713	0.0481016	-0.0239988	0.0867615	0.0278572	0.302073	0.331726	0.141533	-0.105275	-0.0768342	0.0267353	-0.0371391	0.10547	-0.08582	0.120741	-0.0702062	0.144896	-0.284569
SRSF6	Q13247	0.0406168	0.127841	0.0694999	0.0897937	-0.00500017	0.175103	0.00457963	-0.328645	0.00140554	-0.0387358	-0.157011	-0.105311	-0.20811	0.123463	-0.033003	0.101845	0.0984595	0.135079	-0.0480375	-0.0694259	-0.0369913	0.0328732	-0.187076	0.0307544	0.12689	0.225864	-0.0774856	-0.0561892	-0.0049963	-0.185313	0.0416479	0.126713	-0.245702	0.0523204	-0.041025	-0.00227444	0.106196	0.11623	0.181537	0.358143	0.136247	0.000693136	0.0960213	-0.0246296	-0.136596	-0.0301848	-0.0997563	-0.122837
SRSF7	Q16629	-0.289423	-0.295218	0.0395035	0.01635	0.257691	0.020813	0.0140573	-0.228904	0.302663	0.0492783	-0.0108808	-0.137351	-0.10661	-0.092178	-0.188495	0.168659	0.180505	0.216576	-0.0501386	-0.0663632	-0.0446691	0.0546837	-0.280247	0.126822	0.0957104	-0.0452296	-0.338706	-0.279794	0.0433468	-0.294908	0.11474	-0.027209	-0.0263914	0.0859316	0.115576	0.380493	0.277918	0.189385	-0.0470078	0.151815	0.132131	-0.130282	0.0142671	0.0247525	0.126423	0.0727997	0.156007	-0.214253
SRSF9	Q13242	-0.269522	-0.0726857	0.000606384	0.0735324	0.056376	0.278042	-0.104936	-0.0536262	0.0549137	0.254203	-0.0672213	-0.0435027	0.00298301	0.0380496	0.0914659	-0.0463511	0.217439	0.0714168	-0.0600525	-0.130897	-0.176446	0.221523	-0.324973	-0.050806	0.303498	0.0271067	-0.165346	-0.0224181	-0.0627037	-0.0959834	0.0196429	0.168971	-0.18302	0.128504	-0.0888927	0.0123012	0.111667	0.119592	0.00313991	0.148054	-0.00833355	-0.0295663	-0.0374555	-0.108673	0.0840018	0.0122287	-0.0922077	-0.0845969
SSBP1	Q04837	-0.519127	0.162668	-0.049699	0.0665991	0.0988279	-0.114184	0.259117	-0.138102	-0.0948961	0.141365	-0.230378	-0.13079	-0.00282479	0.216451	0.0479952	0.402199	0.420593	0.00388776	0.0834985	0.00167583	-0.162167	-0.140018	-0.324341	-0.352505	0.153896	-0.348366	-0.29146	0.019368	0.0565192	-0.185193	0.350266	-0.169805	-0.423221	0.00943703	0.206173	0.389554	0.35322	-0.0170531	-0.0334581	-0.077742	0.375281	0.173395	0.076995	0.253508	-0.00173016	0.102529	0.339872	-0.0564651
SSR1	P43307	0.340394	-0.205361	0.00357652	-0.0782781	-0.173667	-0.205218	-0.211957	-0.00472017	0.0536561	-0.0448478	-0.0125222	-0.0187216	0.0262441	-0.0466238	0.188472	-0.248953	-0.102062	-0.01147	-0.0872383	-0.0668268	-0.0822188	0.0141775	0.377159	-0.17354	0.109742	0.0283505	0.112915	-0.0765724	-0.080012	0.0887651	-0.237209	-0.221959	0.228007	-0.28706	-0.262352	-0.180023	-0.10264	-0.142331	-0.140053	-0.153784	0.0404397	-0.159763	-0.0504738	0.0114098	-0.0518714	0.193615	-0.109476	0.15127
SSR3	Q9UNL2	-0.0776166	0.0121078	-0.0851391	-0.157292	0.0554786	-0.107317	0.0830431	-0.271967	0.0944095	-0.0300164	0.00556169	-0.0507966	-0.300923	0.246823	0.102141	-0.0191592	-0.0433747	-0.085443	-0.188718	0.00917231	0.0191563	0.100343	-0.385978	0.226704	-0.127238	-0.0647806	0.0271294	-0.275946	0.0922088	-0.0237034	0.193882	0.00219311	0.0405658	0.0296112	-0.0347878	0.321536	0.127634	0.24229	0.0597022	0.135786	0.238698	0.178279	0.0674882	0.069031	-0.149681	-0.107299	0.290361	-0.0745172
SSR4	P51571	0.120059	0.127543	0.0156728	0.0091416	0.0963203	0.0888012	-0.0645408	0.0210737	0.114166	-0.061121	-0.111592	-0.29043	-0.0102518	0.294873	-0.0624947	0.0597018	-0.0983026	0.178827	-0.0232759	0.0286498	0.055831	-0.158847	-0.0480658	0.151993	-0.182041	-0.227966	0.0589414	-0.160458	0.0797198	0.027937	-0.140814	-0.100471	0.0196294	0.0217776	-0.171279	-0.0940823	-0.0329331	0.103607	-0.0401115	0.0904232	-0.0501412	0.00310834	-0.0763949	-0.187229	-0.237771	-0.110721	-0.0219513	-0.0262121
SSRP1	Q08945	-0.216711	-0.150791	0.337737	0.0480431	0.138841	0.167491	0.186483	-0.12283	-0.177883	0.337856	0.0826994	0.208755	0.019006	0.190247	0.00449789	0.181225	0.152773	0.013327	0.0804226	0.0109638	0.0482232	0.169696	-0.0363097	0.0305685	0.293724	0.199424	-0.167088	0.0834787	0.0068762	-0.206847	0.291078	0.00138853	-0.118927	0.0637402	0.103002	0.0914982	0.049078	0.18486	0.179022	0.0374569	0.129906	0.187913	0.263387	0.11941	-0.0663588	0.0834058	0.0903977	-0.0231955
STEAP3	Q658P3		-0.00701231	0.0237018	0.197401	0.0778362	-0.279595	-0.0232239	0.25243	-0.237384	0.37236	-0.0113772	0.528695	0.285811	-0.187046	0.234219	0.0999224	0.160262	0.106619	0.218627	0.0682642	-0.098343	-0.00584341	-0.0829056	-0.141246	-0.0894242	0.113828	0.148606	0.299399	-0.0339593	0.0730931	0.179423	0.177035	-0.289599	0.114849	0.154167	-0.0358534	-0.100547	-0.0114993	-0.130865	0.449982	-0.102728	-0.145079	-0.184945	0.197884	0.113389	0.159533	0.0691629	0.0174392
STOML2	Q9UJZ1	-0.256534	-0.291801	-0.109835	0.0845653	0.0263101	-0.230151	0.106296	0.307242	-0.0871111	0.159419	0.0755943	0.102592	-0.0371546	-0.00973356	0.0178886	-0.00871322	0.196514	-0.120661	0.10623	-0.0212807	-0.138777	0.32545	-0.139106	0.136864	0.258975	0.156427	-0.317088	-0.170205	-0.250192	-0.127545	0.411143	-0.0150968	-0.171096	0.167615	-0.0603387	0.251717	0.232395	-0.0208533	0.00668738	-0.226757	0.0860786	-0.108691	0.136903	0.147345	0.28829	0.0465776	0.023346	-0.0894372
SUCLG2	Q96I99		0.378639	0.294223	0.248712	0.00179481	0.0774038	-0.0901086	-0.0992985	-0.0438508	0.211887	-0.188248		0.156034	0.324967	0.14569	0.15631	0.0668118	0.039347	0.0670886	0.193352	-0.0366825	0.393502	-0.318546	-0.0208321	-0.0119642	0.175712	0.00347253	0.248502	0.103465	-0.164315	0.00559587	0.127585	-0.248614	0.0802641	0.0486349	-0.114811	-0.152155	-0.073019	-0.0362998	0.390855	0.225168	-0.380355	-0.156309	0.146588	0.105229	0.219255	-0.051191	0.185279
SYNCRIP	O60506	-0.128668	0.113149	-0.0886733	-0.246014	-0.108475	-0.29546	-0.0219953	0.0489582	-0.123269	0.207149	-0.0044091	-0.154662	-0.00179555	0.245596	0.110558	0.194171	-0.0327063	0.0978786	0.00798836	-0.0708945	0.190456	0.152657	-0.0998078	-0.123217	-0.0314407	-0.157004	-0.0135708	-0.0741813	-0.0269198	0.0243511	-0.0368042	-0.0420592	0.0365706	0.210522	0.103301	-0.0806761	-0.216599	0.0239511	-0.275817	0.0892057	0.00139759	-0.0464941	-0.110698	-0.0810675	-0.181664	0.0609206	-0.152928	0.0704586
SYNJ2BP	P57105		0.230097	0.0918202	0.21008	-0.0427157	0.217	0.0146062	0.00178957	-0.0744361	0.147264	-0.115968	0.45273	0.17807		0.348147	-0.15578	-0.138631	-0.205751	-0.224046	-0.108837	-0.0241388	0.0944457	0.0299428	0.0760243	0.0905169	0.321334	-0.175065	0.0953987	-0.0716005	0.0110334	0.327536	0.348642	-0.0871131	-0.0787601	0.0560358	0.116325	0.00187901	-0.00415411	0.0334772	0.322085	-0.00492764	0.194637	-0.290257	-0.297026	0.166867	-0.0480569	0.051926	0.181313
TALDO1	P37837	-0.0034726	0.231044		0.00280495	-0.0101332		-0.0454319	-0.055784	0.283386	-0.088102	0.0272292		-0.16835		0.087262	-0.165896	0.0642295	0.266489	-0.10333	-0.0823122	-0.0250031	0.0495313	-0.0522191	-0.270628	0.0613455	0.0607155	-0.152807	-0.18315	0.037527	-0.277623	-0.224093	0.263676	-0.168695	0.191564	-0.176366	0.0531945	0.146438	0.104228	-0.0294153		0.0505668	-0.0943438	-0.204427	0.177507	0.0934528	-0.0519312	-0.103787	-0.0143
TAP1	Q03518	-0.350686	0.0252257	-0.0588325	0.0695884	0.0637162		-0.0807305	-0.09479	0.0795435	0.0978315	-0.0714789		-0.0322427	-0.25352	-0.0708982	0.094445	0.111455	-0.0280312	0.0137168	0.0243443	0.232564	0.162601	-0.163871	-0.174059	0.0177486	0.350035	-0.129341	0.123581	-0.025383	-0.149531	0.10771	0.138648	-0.383296	0.000292516		0.325583	0.123605	0.0788956	0.130434	-0.0533986	0.208506	-0.0612411	-0.065412	-0.234902	-0.192844	-0.193349	0.10324	0.0669478
TAPBP	O15533	-0.175287	0.0149575	0.0617285	0.196938	0.411575		0.180064	0.315221	-0.100495	0.107427	-0.161354		-0.119086	0.310897	0.0244286	0.27083	0.297529	0.0865289	0.240311	-0.111156	0.0840011	-0.194584	-0.146436	0.103049	0.0698116	0.314411	-0.170795	-0.0569408	0.129519	-0.207614	0.259718	0.364365	-0.143748	0.390293	0.143871	0.319266	0.168176	-0.0845312	-0.0953472	-0.140907	0.0833677	-0.201764	-0.101893	-0.025562	0.169885	0.109157	0.141657	-0.0740929
TARDBP	Q13148	-0.120105	0.0124913	0.468371	0.0780132	0.144762		-0.142997	-0.013573	-0.300835	0.343601	0.0744932		-0.0873226	-0.218479	0.132624	-0.144662	0.0987888	0.0701163	0.0357715	0.0200577	-0.047687	0.371921	-0.0476821	0.0112459	0.197411	0.0199195	-0.304532	0.175118	0.107641	-0.17072	0.269116	-0.182426	0.0600021	-0.0378969	-0.172517	0.0376512	0.154633	0.0810351	0.0117294	0.170147	-0.274687	0.222184	0.266566	-0.0845664	-0.0321356	0.386417	0.0790056	-0.143995
TFAM	Q00059	0.0823945	0.108882	0.00866906	0.129511	0.0471326	0.101986	0.184246	0.262274	-0.0877878	0.0276228	-0.0777937	0.00306887	-0.0878737	-0.151444	-0.107664	-0.130181	0.115226	-0.0430868	-0.0150203	0.0065722	-0.020231	0.02727	-0.123171	-0.075797	0.182973	0.0986062	-0.155959	-0.118343	0.0147155	-0.191183	0.137147	0.0371282	-0.212666	0.138007	-0.0618178	0.215804	0.182554	-0.0336994	0.181158	-0.118479	-0.0797144	0.20634	0.145292	0.0871648	0.0615617	0.161209	0.0911295	-0.153306
TFRC	P02786	-0.280233	0.20559	0.0141852	0.0132482	0.0116124	0.162648	-0.107305	0.116445	0.0829788	-0.0485908	0.00408852	0.136647	-0.0719688	0.270041	-0.0713431	0.174674	0.235386	-0.0660223	-0.0483094	-0.140616	0.149432	0.0135949	-0.134205	-0.245844	0.166061	0.0684375	-0.193054	-0.0113249	0.0478064	-0.253829	0.168647	0.00226664	-0.325373	0.108872	-0.121358	0.189482	0.150972	0.0469884	0.0820324	0.125665	0.160101	0.119049	0.204081	0.136773	0.0529072	0.0579906	0.251248	-0.0959198
TGM1	P22735	0.450756	-0.258583	-0.0183313	-0.177668	0.132514	-0.21032	-0.222068	-0.106078	-0.187551	0.132268	0.10613	-0.0204816	0.0571946	0.217847	-0.0692939	-0.065825	-0.26277	-0.0416058	-0.0519247	0.0222551	-0.0648749	0.289303	0.0298779	-0.152903	-0.192188	-0.185079	0.315385	-0.248788	-0.278356	0.50107	-0.285409	-0.403451	0.246427	-0.197664	-0.246731	-0.36515	-0.410464	-0.114083	-0.196366	-0.0649672	-0.102446	-0.277067	-0.190536	-0.0530147	-0.0797952	0.017439	-0.2394	0.273537
TGM3	Q08188	0.52555	-0.354048	0.206054	-0.202252	-0.0285281	-0.151092	-0.256782	0.0258901	-0.174514	0.0972102	0.158621	0.208935	0.0965797	0.184615	0.239611	-0.0852455	-0.333812	-0.428653	0.0180506	0.0584282	-0.0224384	0.334304	0.368683	0.10412	-0.121928	0.019853	0.398026	0.168404	-0.296843	0.624618	-0.456015	-0.200051	0.533107	-0.20584	0.0551661	-0.475578	-0.346249	-0.0960616	-0.205946	0.0626819	-0.240929	-0.0800162	-0.239265	-0.00340265	-0.175817	-0.22082	-0.262869	0.429086
THRAP3	Q9Y2W1	0.141871	-0.121904	-0.271689	0.163092	0.0558678	0.050298	0.104146	0.10953	0.138812	-0.130869	-0.139426	-0.082819	-0.0514211	0.116021	0.0829975	0.169604	0.0767547	-0.042182	0.0830474	-0.14424	0.0957901	-0.109372	-0.233593	0.104355	0.0350947	0.183392	-0.183319	-0.159587	0.0811873	-0.349864	-0.221534	0.0585061	-0.349448	0.146815	0.0346636	0.1948	0.0153558	-0.0033963	0.00573622	-0.251062	0.227222	0.0351223	0.123494	0.105056	0.112948	0.134845	0.283209	0.116884
TIMM50	Q3ZCQ8	-0.527492	-0.0825008	0.103484	0.273546	0.343944	0.233627	0.178363	-0.124288	0.0832708	0.248136	-0.231103	0.158706	-0.0692359	0.281168	-0.107581	0.220858	0.393438	-0.0150439	0.227364	-0.203051	0.0892551	-0.415588	-0.321969	0.180735	0.145062	-0.105554	-0.259646	-0.200644	0.197624	-0.286406	0.164765	0.131239	-0.108997	0.189668	-0.062637	0.340853	0.22674	0.36499	0.0221913	0.309598	0.152587	-0.169267	0.262123	0.191782	0.084666	0.156498	0.279164	-0.134002
TMED10	P49755	0.217356	-0.0223293	-0.0698411	-0.144442	0.101762	-0.00181535	0.177233	-0.153834	0.123148	0.197906	0.0035081	-0.00348878	0.0267872	-0.0108223	0.0347202	0.166462	0.119181	0.0721495	0.0733074	-0.102889	-0.203221	0.105687	0.037067	0.16725	0.000573445	0.0966084	0.0280584	-0.106485	-0.0172026	-0.0403511	0.22646	0.0256563	0.142666	-0.102541	0.141241	0.195124	0.199464	-0.102974	-0.112729	0.242089	0.132878	0.0312539	0.00264131	-0.0124901	-0.0110385	-0.129262	0.00730872	-0.0689889
TMED9	Q9BVK6	0.0399806	0.0958484	-0.525646	-0.0716116	-0.0967226	-0.202025	-0.00768588	-0.169236	0.0314968	-0.00156679	-0.252484	0.00997728	0.101025	-0.120541	0.104163	-0.101904	0.0350562	-0.153401	0.0431351	-0.189518	0.0632648	-0.105752	0.0300063	0.100907	0.109879	0.386225	-0.0117553	0.145968	0.119626	-0.138767	0.00296653	0.395669	-0.208719	0.332718	-0.129655	-0.0244708	-0.00673998	-0.200896	0.0145932	-0.20171	0.00372358	0.0431354	0.0206199	0.127071	-0.120058	-0.237697	-0.204391	0.0191613
TMEM109	Q9BVC6	-0.194257	-0.0375322	-0.0467645	0.301502	0.0890305	0.237322	-0.120491	0.285307	0.00865527	0.11371	0.133412	-0.194491	0.00413365	-0.31394	0.0368497	-0.131553	0.201567	-0.245393	0.12805	0.227971	0.125039	-0.113904	-0.11314	-0.0953832	0.0450181	0.0617155	-0.201697	-0.119654	0.0770891	-0.21314	-0.168704	-0.0954483	0.0349524	0.0900229	0.0535893	0.0814159	0.18197	0.180279	0.0169936	0.311819	-0.0497312	-0.126331	-0.0851885	0.0941265	0.279973	0.357439	0.0503016	0.0188782
TMEM33	P57088		0.331934	-0.0919883	-0.129019	0.0544429	-0.0640456	-0.110011	-0.0172421	0.248429	0.227293	0.0337161		-0.226904	0.215814	0.0726426	0.0927638	-0.0119992	0.16588	-0.0466729	0.0268101	0.0363052	-0.467392	0.156491	0.310138	0.0130042	-0.0257514	0.0353941	-0.304737	0.149028	-0.116022	-0.216312	0.0624167	-0.14178	0.145583	-0.00698455	-0.0716091	-0.135278	-0.0854741	0.068207	0.180246	0.0322477	0.162186	-0.365036	-0.0201711	-0.323895	-0.335185	-0.186392	-0.0499054
TMEM43	Q9BTV4	-0.0264152	-0.114828	0.273654	0.0925092	-0.027726	-0.101907	-0.104592	0.029696	-0.0754686	-0.00593638	-0.0498955	-0.0371867	0.136233	0.0356871	0.0669615	0.0439655	0.0109113	0.149184	0.188038	0.205974	0.182246	-0.075555	-0.0478831	-0.0293644	0.0178525	0.0968325	-0.0189696	-0.0873301	0.250289	-0.209495	-0.191247	0.317021	0.0739818	0.254204	-0.181101	0.0612008	-0.0393843	0.179358	-0.129916	0.0333483	-0.0778911	0.201012	0.083329	0.0554279	-0.0205706	0.00174618	-0.102258	0.0241858
TMPO	P42167	-0.159436	0.00481228	-0.169973	0.0712055	-0.120451	-0.0235864	0.244936	0.0898342	-0.0281912	0.138405	0.00972944	-0.0339594	-0.180086	0.179446	0.192444	-0.0621086	0.187813	0.153033	0.180262	-0.0980094	0.161887	-0.0656302	-0.172159	0.0412756	0.216311	0.252716	-0.258953	0.107932	0.0790845	-0.296363	0.309074	0.141718	-0.19963	0.287859	0.191466	0.24641	0.127732	-0.0152637	0.254634	-0.217744	0.205256	0.116577	-0.122506	0.17566	0.036263	0.0613927	0.00178204	-0.0903396
TMX1	Q9H3N1	-0.24348	0.110141	0.123931	0.0511218	-0.151739	0.0757436	-0.0398142	0.0258291	0.0665002	-0.0130399	0.147769	0.121786	0.0554864	0.0936938	0.0661026	0.124821	0.103732	0.122816	0.209893	0.0484467	0.199566	-0.254319	0.0381793	0.052351	0.197836	0.0637974	-0.179477	-0.0887749	0.163783	-0.253652	0.00590118	0.0435285	-0.206728	0.0171055	0.0613464	0.090338	-0.0071463	-0.16041	0.246675	-0.146977	0.110431	-0.122327	0.0856568	0.012952	-0.0769207	0.0199521	0.0865997	0.0430803
TMX2	Q9Y320		-0.615685	-0.040865	-0.150675	0.123057	0.247983	-0.075834	0.104002	0.390006	0.256827	0.195191	-0.202069	-0.0548391		-0.0768602	-0.0655848	-0.00770546	0.131304	-0.0929079	0.0577356	0.159065	-0.00150583	-0.118518	0.219319	-0.0255096	-0.0218012	-0.286286	-0.238435	-0.0415164	-0.0491428	0.0423867	-0.2975	0.148023	-0.0313602	0.0472974	0.0466519	0.100299	0.291294	-0.17083	-0.0272945	0.0672996	-0.234634	-0.130628	-0.134411	0.284796	-0.110107	0.227742	-0.0639482
TOLLIP	Q9H0E2	0.425507	-0.242032		-0.20705	-0.416257		-0.276318		0.0231825	0.164995	-0.143351		0.149105		0.494318	-0.198597	-0.162698	-0.244094	0.0272439	0.146156	0.146465	0.29656	0.511893	0.265572	-0.0969795	0.295254	0.282045	0.194689	-0.108429	0.286025		-0.331725	0.543025	-0.0704731	-0.191889	-0.227779	-0.281439	-0.23583	-0.192595	0.20656	-0.265688	-0.41373	-0.289268	0.122682	0.13614	-0.113784	-0.180939	0.525965
TOMM20	Q15388	-0.0604107	0.0353841	0.175727	0.114524	0.12083	0.123464	0.121511	0.196902	-0.0721995	-0.301885	-0.0417687	0.169555	-0.0295788	-0.328015	0.0219552	-0.0780973	0.100335	0.17563	0.0810423	-0.217065	-0.0862345	-0.0663207	0.0237408	0.154783	0.136248	0.0703566	-0.0915127	0.0384365	0.0491686	-0.128894	0.228768	0.216305	-0.103623	-0.0688319	0.0810753	0.0166038	-0.0374203	-0.00563507	0.0365723	-0.0686596	-0.0693435	0.0209328	-0.0830672	0.284947	0.0170785	-0.0853261	0.125668	-0.11249
TOMM40	O96008	0.0242416	-0.0153905	-0.0570441	0.101035	0.128639	0.129128	0.114929	-0.021726	0.200749	-0.0551587	0.145797	-0.0565098	-0.247514	-0.104532	-0.00176549	-0.142751	0.0241075	-0.0637172	0.028761	0.201161	0.0665352	0.0555893	-0.0524551	0.112831	0.0690496	0.0225286	-0.137071	-0.178839	0.127098	-0.248801	-0.206694	0.215382	-0.141216	0.109662	-0.00525333	0.117695	0.148236	0.208621	0.17957	-0.0780569	0.119995	0.0111978	0.0868428	0.167406	0.180415	-0.00562845	-0.067495	-0.0154601
TOMM70	O94826	-0.277523	0.166829	0.079639	0.128306	0.079673	0.0261888	0.041048	-0.0972611	-0.0105281	0.0484765	-0.0161177	0.0203576	-0.0999326	0.0574109	-0.000430101	-0.0168334	0.353463	0.150241	-0.163083	0.0297516	-0.20061	-0.0707327	-0.183792	-0.0783609	0.0767897	-0.0105141	-0.247273	-0.0768576	0.0954796	-0.267861	0.175402	-0.0417523	-0.182723	0.075855	-0.202789	0.257886	0.353342	0.0949088	0.0422731	0.168528	-0.0779989	0.150015	0.097779	0.143658	0.0235571	0.250629	0.0751052	-0.153189
TOP2A	P11388	-0.308672	-0.077956	0.243469	-0.0252024	0.00253665	-0.448493	-0.178153	-0.160944	0.0322727	0.26406	0.27874	-0.0562311	0.144586	0.0713472	0.00805575	-0.0618465	-0.0513836	0.0759244	-0.0858317	0.0518541	0.102098	-0.0241016	-0.172324	-0.0168593	0.0328138	0.121679	-0.0358405	0.00719807	-0.0667567	-0.0216142	0.115301	-0.043843	0.0144506	-0.178128	0.136346	0.0138606	0.115843	0.0960087	-0.00977875	0.0591517	-0.201257	0.175168	-0.0647668	0.163726	0.104809	-0.04922	-0.016433	-0.163846
TOP2B	Q02880	0.0101965	0.259708	0.241832	0.0422858	-0.0721206	0.0383621	-0.262931	0.0723228	-0.0709125	-0.0544694	0.188798	0.307041	0.160911	-0.326993	0.0820946	-0.0710918	-0.0733313	0.208478	-0.218689	-0.242067	-0.077785	0.00569827	-0.15164	-0.119313	0.211766	-0.272337	-0.134855	0.0936027	0.0231416	-0.0982902	-0.334927	0.409996	-0.221096	0.0617651	-0.166614	-0.253993	-0.321553	0.083552	0.0266828	0.31377	0.0309793	0.0576058	-0.126571	0.00273443	-0.0356773	0.122324	-0.096215	0.0705102
TOR1AIP1	Q5JTV8		-0.04639	-0.39699	-0.123658	-0.0443012		0.210093	0.278926	-0.0602434	-0.117635	-0.0482177	-0.236345	-0.37905		-0.0669415	-0.220721	-0.0149712	0.0114003	0.00743895	-0.136443	-0.0317518		-0.389103	0.11913	-0.107487	0.203511	-0.0920456	0.209154	-0.0053821	-0.149365	0.094866	0.30285	-0.154284	0.139879	0.02843	0.100526	-0.111245	-0.00816592	0.255285	-0.328282	0.263965	-0.180877	-0.116448	0.0403764	-0.102144	-0.0779436	0.019972	-0.440676
TPI1	P60174	0.348889	-0.0381963	0.143593	-0.189707	-0.078516	-0.106591	-0.0334033	-0.146103	-0.0472073	0.118709	0.0466352	-0.20876	-0.00889569	0.127034	0.105764	-0.0880483	-0.268048	-0.0895041	-0.0919031	0.00300587	0.0581589	0.233343	0.386158	-0.099828	-0.0229797	0.110662	0.327782	0.103804	-0.124787	0.326086	-0.246931	-0.209094	0.409012	-0.170029	-0.164086	-0.29359	-0.152846	-0.118547	0.119498	-0.115422	-0.149425	-0.126853	-0.100556	-0.092823	-0.287459	-0.106495	-0.225343	0.290417
TPM3	P06753	0.36432	0.187357	0.0238917	-0.0496955	-0.236856		-0.282735	0.132616	-0.0773105	-0.0323524	-0.066614	-0.248718	0.223387		0.307213	-0.159152	-0.192341	-0.224212	0.0789073	0.211777	-0.0245021	-0.0078298	0.219216	0.417384	0.0947207	0.0436613	0.186977	0.145955	-0.118337	0.123601	-0.498612	-0.609647	0.420177	-0.0992032	-0.300028	-0.252388	-0.336085	-0.0884307	-0.268178	-0.404136	-0.0144122	-0.23296	-0.30295	-0.122098	-0.0456671	0.0474741	-0.105526	0.359583
TPM4	P67936		0.691922	-0.0658639	0.364234	0.317027		0.256973		-0.0871399	0.162118	0.132609		0.0871303		-0.0267987	0.179661	0.290464	0.166029	-0.108995	0.298286	0.115308	-0.022297	-0.389956	-0.0222926	0.352896	0.158704	-0.170956	0.410682	0.111255	-0.188932	0.414807	0.242172	-0.541115	0.326348	0.161188	0.17151	-0.0424853	0.276012	-0.17037	0.429584	0.0245833	0.124658	0.140991	0.167372	0.171459	-0.0356432	0.0985334	-0.18183
TRA2A	Q13595	-0.227826	-0.0503137	-0.06241	0.118749	0.156143	0.214994	0.10356	0.0339667	0.072325	-0.044379	-0.115069	-0.122475	-0.129124	-0.156978	0.00319024	0.141272	0.0629227	-0.0410614	-0.0859266	-0.0488707	-0.0387071	0.150325	-0.290396	0.076527	0.0467651	0.175115	-0.214593	-0.0414712	0.120454	-0.277841	0.0670757	0.28796	-0.282463	0.131806	0.213251	0.261889	0.151121	0.212373	0.229445	0.0807312	0.0612606	0.0511628	0.114226	-0.109862	0.277793	-0.13504	0.0933312	-0.197994
TRA2B	P62995	-0.187238	0.132587	-0.0241857	-0.198427	0.276468	-0.0999194	0.0633947	-0.0355783	0.00512073	0.043727	-0.0534421	0.197508	-0.0645096	-0.144419	-0.184867	-0.00449304	0.144969	0.00379324	0.0373569	0.0466363	0.0310296	-0.20896	-0.142011	-0.0284656	0.0637845	-0.00797893	-0.0965127	-0.226428	0.11455	-0.0217684	0.0949051	-0.0131975	-0.272893	-0.0629287	-0.145431	0.137609	0.160355	-0.0419296	-0.0983603	-0.025102	-0.106844	-0.0274068	0.0735751	-0.0308075	-0.119726	-0.0128655	-0.0288437	-0.189335
TRAP1	Q12931	-0.272748	0.0238386	-0.100004	0.0869701	0.233881	0.388108	0.0658026	0.0876561	0.243137	0.0156411	0.0587774	0.0220196	-0.184079	0.175923	-0.0786709	0.00291951	0.271218	0.0602053	0.133436	0.15452	-0.0551121	-0.150406	-0.275687	0.150373	0.0511501	0.0207633	-0.178188	0.0417006	0.160042	-0.180487	0.168175	-0.0601089	-0.15227	0.13753	-0.162092	0.265822	0.305971	0.175161	0.283678	-0.0632015	0.0813031	-0.00283111	0.189622	0.184212	0.0362484	0.123472	0.16582	-0.097591
TST	Q16762		-0.200985	0.0652703	-0.0538992	0.177577	-0.108231	-0.0944444	-0.186348	-0.0148767	0.0932965	-0.0469886	-0.195443	-0.200358	0.163501	-0.00661599	-0.167235	-0.0818149	-0.0169455	-0.0442375	-0.032277	0.0567385	0.227223	-0.174607	0.00219971	-0.081391	-0.094461	0.0653067	-0.114776	-0.243182	0.222962	-0.0510232	0.0750767	0.313597	-0.215829	0.0927212	-0.194783	-0.109631	-0.0618452	-0.161205	-0.052196	-0.0961362	-0.390419	0.160973	-0.244334	-0.237393	0.0318968	0.0760962	-0.0627014
TUBA3E	Q6PEY2	0.110454	0.173115	-0.0410565	-0.121101	-0.167955		-0.252093	-0.139712	-0.0258235	0.190823	-0.192002		-0.0405729	0.407146	-0.0145897	-0.371492	-0.0583847	0.124346	-0.00493135	-0.0874038	-0.104893	0.0790059	-0.0622596	-0.0124425	-0.0753227	-0.151555	0.0553368	0.0862131	0.0404977	0.0444314	-0.374001	-0.141192	0.10831	0.0509156	-0.281668	-0.328558	-0.286314	0.12182	-0.0776106	-0.236353	0.105206	-0.0204279	-0.202006	-0.201997	0.0264936	0.0902945	-0.257958	0.153075
TUBA4A	P68366	0.138045	-0.140627	-0.00397552	0.0415654	0.00553873	0.354907	0.0754439	0.0351538	0.183988	0.0593406	-0.107689	-0.112292	0.10915	-0.101665	0.166725	-0.117298	-0.018216	0.0249858	0.0651884	0.0242181	0.0353173	0.159479	0.113213	-0.0826318	0.0547188	-0.0290347	-0.0241347	0.296864	0.0297547	-0.0828795	-0.144463	0.138257	0.08605	0.0992036	-0.126347	0.200906	0.154692	0.0252699	-0.0166575	-0.0266244	0.193923	-0.238578	-0.0490555	0.0404879	0.0172932	-0.00619532	0.0843712	0.0934772
TUBB	P07437	-0.127784	0.120599	0.032914	0.0334348	0.0532549	0.173019	0.174711	0.238365	0.208193	0.00264349	-0.0555381	0.186756	-0.135238	0.0691323	0.063888	0.131136	0.19057	0.197739	-0.0449675	-0.0578551	-0.00872273	0.128261	0.0388863	-0.119228	0.181022	0.191909	-0.193767	0.191124	0.13518	-0.304304	0.0749865	0.0752436	-0.0430907	0.002352	-0.0463138	0.224455	0.0877346	-0.0480605	0.0839322	0.0102895	0.245691	0.143302	-0.0404998	-0.0608543	-0.126612	0.0640565	0.146445	-0.13189
TUFM	P49411	-0.447753	0.0683931	-0.219831	0.244528	0.208079	0.154537	0.256063	0.0446142	0.306109	0.0484049	-0.0155683	-0.135894	-0.0942128	-0.107581	-0.108611	0.0710824	0.200486	0.163733	0.0210281	0.0940474	0.0375719	-0.155524	-0.308608	-0.0258661	0.0762724	-0.0326388	-0.260186	-0.141546	0.163825	-0.459382	0.199867	0.502778	-0.42026	0.323209	0.0806731	0.480691	0.469273	0.13697	0.28211	0.224899	0.142871	0.152645	0.0495792	0.159007	0.115444	0.0772468	0.195433	-0.307353
UGGT1	Q9NYU2	-0.199014	-0.110602	-0.0591961	-0.00906923	-0.0637041	-0.151077	0.109454	0.129649	-0.215926	0.155161	-0.00762014	-0.0774111	-0.0300514	0.377669	0.138811	0.0558704	0.331003	0.0455683	-0.251873	0.0670078	-0.0604044	0.0152668	-0.145679	-0.0915108	0.128385	0.073956	-0.12197	-0.279203	0.0247908	-0.157492	0.355963	0.113138	-0.165185	0.0752885	-0.00651176	0.071456	0.0143366	0.0625114	0.136629	0.312069	0.00309829	0.0688722	0.149944	0.19892	-0.250411	0.0557644	0.071115	-0.107809
UQCRB	P14927	0.167356	0.101918	-0.144672	0.274562	0.0708069	0.342634	0.175315	-0.138285	0.13846	-0.344438	-0.336433	-0.10751	-0.118261	-0.014313	-0.0864728	-0.036402	0.109083	0.112988	0.0364284	0.0506696	-0.016438	0.124681	-0.145611	-0.0962508	-0.341367	-0.0179923	-0.292438	-0.291606	-0.0572882	-0.227317	0.0713638	0.253597	-0.268653	0.341394	0.0657091	0.242045	0.257426	0.0675599	0.0275355	0.113497	0.0223735	0.166841	0.0185543	0.0746757	0.233322	0.0277309	0.204682	-0.29518
UQCRC1	P31930	0.185503	-0.0556902	0.0706857	0.127339	0.107522	0.370554	0.298863	0.0318429	0.0816279	0.109768	-0.0299046	-0.0112625	-0.217891	0.186182	-0.0484602	0.154306	0.210151	0.188708	0.0571622	0.00909415	0.0448285	-0.186024	-0.144538	-0.0764168	0.0289111	0.0269581	-0.21264	-0.345614	0.153108	-0.352567	0.130145	0.0218182	-0.136446	-0.136703	0.0908886	0.27414	0.3265	0.22484	0.110427	0.177314	0.234985	-0.0917704	0.116179	0.215347	0.228021	0.0018633	0.323284	-0.16256
UQCRC2	P22695	-0.000654332	-0.0808162	-0.0996736	-0.084846	0.109603	0.0616203	0.161232	0.215052	0.0508007	0.102199	0.289886	0.0451035	-0.0455913	-0.149337	-0.111831	-0.0283198	0.202157	0.248539	-0.0271187	-0.121395	-0.0991235	-0.0935061	0.0152207	0.164524	0.164901	0.0598806	-0.125766	-0.321543	0.290265	-0.361676	0.316442	0.403597	-0.212671	-0.0546781	0.136741	0.263296	0.257867	0.0386133	0.0806261	0.107799	0.115573	0.168421	0.0787265	0.00582929	-0.00174884	-0.00973669	0.154856	-0.258381
UQCRQ	O14949	-0.145281	-0.27605	0.229663	0.0118766	-0.106404	-0.181075	0.0499121	0.0345269	-0.226539	0.0755939	0.139624	0.2508	-0.0253178	0.00244902	-0.0653911	0.142597	-0.0376056	-0.0230384	0.143784	-0.282905	-0.101677	-0.0148158	0.0843598	0.122865	-0.0531205	-0.0566985	0.0266916	0.315187	0.0937047	0.0467227	0.0988235	0.208408	0.0500022	-0.0617062	-0.151317	-0.0448748	-0.235679	-0.0408385	-0.04331	-0.0511107	-0.103851	0.23614	-0.245793	-0.127516	-0.0985248	-0.0139476	-0.0500274	0.112996
UTP18	Q9Y5J1	-0.0275132	-0.0277517	-0.107651	0.209142	0.386315	0.0802964	0.0096905	0.552561	0.0989779	-0.137103	-0.0599041	0.0276912	0.0449499		-0.288502	-0.176534	0.328687	-0.042268	0.072877	0.0458944	-0.00942312	-0.245257	-0.26557	0.222881	-0.0765041	-0.0351946	-0.271611	-0.0627057	0.246908	-0.157924	0.211069	0.245375	-0.125518	0.177609	0.246288	0.292031	0.327143	0.178585	-0.214015	0.0409136	-0.396608	-0.0650189	0.0764693	0.1386	0.19477	0.0922171	0.209114	-0.414659
VAPA	Q9P0L0	-0.230745	0.00582924	0.165637	0.207029	-0.0601394	0.237024	0.0881154	0.0340818	-0.0582254	0.123581	-0.133881	0.344674	-0.157304	0.208646	-0.0356266	0.120877	0.265199	0.153412	-0.0964657	-0.172576	0.0307686	0.13362	-0.275954	-0.299209	0.0443497	0.0532251	-0.234268	0.156427	0.0126051	-0.17012	0.265664	-0.327422	-0.329374	0.0646417	-0.0434696	0.199315	0.226182	0.142118	0.151086	-0.0580533	0.152224	0.170115	0.216715	0.147335	0.0742875	0.173629	0.155682	-0.0823433
VAT1	Q99536	0.159234	-0.198699	-0.181299	-0.123389	-0.142106	0.187146	0.299328	-0.18612	0.108132	-0.0220551	0.017688	-0.281083	0.218891		0.0173302	-0.179779	-0.137541	0.0507458	0.18176	-0.00145282	0.0526396	0.153817	0.116474	0.0052568	-0.00660503	0.146054	0.169722	0.0429152	0.0291221	0.0308441	0.129771	0.275853	0.243533	-0.0564287	-0.155602	0.033948	-0.0540418	-0.109524	0.113923	-0.0490254	0.0338456	-0.00774615	-0.0526143	0.0523806	0.320364	-0.162327	0.145124	0.10405
VCL	P18206	-0.123636	0.0895345	0.489942	0.10838	-0.0264575		-0.2894	0.123912	-0.010679	-0.225679	0.295416	0.15316	0.139866		0.343811	-0.031837	-0.138151	-0.20904	-0.30128	0.134468	0.0517234	-0.204381	0.179951	-0.0711635	0.076155	0.0528358	0.0886913	0.0233047	-0.00278857	0.0424076	-0.21495	0.0779933	0.21966	-0.0981513	-0.209984	-0.0245217	-0.00272425	-0.0710473	0.00040128	0.209625	-0.148788	-0.199049	0.21584	0.0162148	0.00477831	-0.142945	0.00448072	0.241635
VCP	P55072	0.207615	-0.327263	-0.0445331	0.0974971	-0.023218	0.101905	0.107901	0.181292	0.0429953	-0.139446	-0.10333	-0.250808	0.0327313	-0.225656	-0.0285121	0.0410396	0.0968991	-0.018143	0.0392937	0.182412	0.0284774	0.0594053	0.251642	0.0275328	-0.0620402	0.114386	-0.0699656	0.107142	-0.0893083	-0.10662	0.0633326	-0.126486	0.217625	-0.19572	0.210651	0.0155308	0.147966	0.212161	-0.0885483	0.10209	-0.0831754	-0.203595	0.0187322	-0.0414485	0.0816259	-0.112634	0.130177	0.0158253
VDAC1	P21796	-0.259321	0.0808746	-0.202146	0.166786	0.226589	0.105648	0.132763	0.0484175	0.234896	0.162845	0.0330747	0.141953	-0.0384555	0.183613	0.0620924	0.0536976	0.182496	0.0911641	0.173177	-0.00933652	0.109645	-0.0346746	-0.0543589	-0.0106958	0.0755567	0.00306772	-0.4261	-0.0193369	0.369529	-0.491026	0.359821	0.230448	-0.21967	0.286166	0.0609971	0.540896	0.517011	0.195066	-0.0152833	0.202755	0.201679	0.0114397	0.172381	0.284012	0.196785	0.398835	0.270759	-0.276013
VDAC2	P45880	-0.0991632	-0.0508731	-0.0536083	0.0370415	0.27167	0.221952	0.199544	0.225614	0.165148	0.260878	-0.0441766	0.086357	-0.121088	0.00185101	-0.0968282	0.117695	0.183747	0.110199	0.198603	-0.11267	0.14578	0.0343531	-0.145516	0.219939	-0.0213741	0.0706459	-0.225334	-0.16555	0.0751022	-0.287059	0.160999	-0.00933399	-0.145314	0.084602	0.11497	0.47111	0.470939	0.19119	0.0862555	0.160362	0.125284	0.142491	0.13342	-0.014302	0.173627	0.10843	0.30096	-0.343428
VDAC3	Q9Y277	-0.0870988	0.142258	0.100817	0.0907416	0.0677137	-0.131768	0.142328	-0.00732533	-0.00943371	-0.0106391	-0.0762861	-0.0137387	-0.0525208	0.0540348	-0.00229909	-0.065579	0.178796	0.0851729	-0.182974	-0.16176	-0.106486	0.0288438	-0.119972	-0.0525658	0.14593	-0.203894	-0.182599	-0.0361921	0.017584	-0.215947	0.135813	0.135777	-0.292307	0.241528	-0.131908	0.132014	0.0218463	0.24155	0.147978	0.0282852	0.227391	-0.146721	-0.132538	-0.00420934	0.0480407	0.165501	-0.112135	-0.241333
VIM	P08670	-0.202398	0.0313606	-0.0224973	0.218106	0.0806687	0.0483877	0.172749	-0.10416	0.316055	-0.0727199	-0.267913	-0.0380309	-0.110186	-0.254326	-0.217425	0.182633	0.100473	0.0899993	0.104699	0.0123837	0.102153	-0.235198	-0.288762	0.0369974	-0.102215	0.0700577	-0.222579	-0.176794	0.331708	-0.420477	0.224277	0.133581	-0.23243	0.196237	0.122948	0.60404	0.551202	0.167943	0.128924	0.0174979	0.121624	0.0815831	0.100187	0.0900513	0.263524	0.146101	0.3397	-0.340924
VPS16	Q9H269	0.262296	0.0522834	0.0557867	-0.241235	-0.185153	-0.0258089	-0.00596638	-0.280992	-0.319378	-0.0486522	-0.161787	0.404256	-0.0231024	0.363177	0.0290839	-0.0174418	-0.373424	-0.241286	-0.0234809	0.01012	-0.164159	0.283388	0.125667	-0.465463	-0.149356	-0.230901	0.323752	0.1306	-0.506175	0.654793	-0.344748	-0.3022	0.20644	0.00253234	-0.130404	-0.465628	-0.418638	-0.318941	-0.218992	-0.209191	-0.150941	-0.133643	-0.190724	-0.210508	-0.016826	-0.24009	-0.358076	0.430538
XP32	Q5T750	0.379495	0.0484212		-0.310279	0.0131503		-0.500935		0.0930214	-0.022221	0.00243091	0.238893	0.115726		-0.0740626	-0.227317	-0.251568	0.0582939	-0.0680705	0.00613569	-0.00382833	0.028558	0.284979	-0.250927	-0.287194	-0.148444	0.338328	0.0407234	0.0130242	0.457273	-0.333084	-0.51192	0.187495	-0.135282	0.0326599	-0.222193	-0.230305	-0.208471	-0.299759	-0.251646	-0.324035	-0.0862783	-0.0279413	-0.302024	-0.313435	-0.317852	-0.298833	0.262089
XRCC5	P13010		0.264154	0.421373	0.148468	0.00663977	-0.35375	-0.0392854	0.0945633	0.0261471	-0.165492	0.0310755	0.0404645	0.180271		0.120337	-0.00439793	0.087926	0.221944	0.192613	-0.132403	0.170991	-0.207283	0.0223215	-0.197564	0.0736026	0.179318	-0.280887	0.230723	0.055015	-0.070162	-0.00284267	0.235196	-0.137253	-0.128553	0.212072	0.109038	0.0656373	0.0357979	0.258506	-0.154451	0.111861	0.343121	-0.0016906	-0.352373	0.14882	-0.208738	0.0352192	-0.0122461
XRCC6	P12956	-0.227143	0.344777	0.108884	0.229159	0.195618		0.0832915	0.0866563	-0.0329558	0.128035	-0.0315837		0.179383		-0.0148191	-0.19339	0.10256	0.142146	0.0755502	0.150508	0.30478	-0.0883366	-0.0862566	0.23794	-0.0856369	0.123573	-0.191275	0.0995307	0.175841	-0.173139	-0.0408079		-0.225952	0.195667	-0.0430847	-0.104178	-0.110139	0.131794	0.0222743	0.420277	-0.13002	0.0606423	-0.123187	0.0772721	-0.0563194	-0.0381096	-0.0707727	-0.0558788
YME1L1	Q96TA2		-0.242367	0.317656	0.251852	0.152075	0.147846	-0.00859177	0.63449	-0.147136	0.0734196	0.256849	0.152572	0.330027	-0.254831	0.0119331	-0.0162495	0.276036	0.208028	0.186142	-0.211717	0.0834883	-0.314781	-0.0187707	-0.129228	0.140705	-0.233677	-0.0466309	0.146123	0.138739	-0.140161	-0.00816261	-0.109554	-0.108817	-0.15288	0.079773	0.119369	-0.0516336	0.193497	-0.276712		-0.0602503	-0.118751	-0.124839	0.0260123	0.0939304	0.451945	0.0589836	-0.00767182
ZG16B	Q96DA0	-0.197614	0.0329436	0.0183058	-0.272053	-0.133139	-0.185125	-0.028422	0.0540472	0.077231	0.198111	-0.153258	-0.261849	0.228449	-0.315155	0.241005	-0.0865097	-0.0623404	0.248369	-0.133043	0.0275521	0.0754834	-0.3586	-0.108341	-0.0824701	0.126023	-0.0293333	0.0348472	-0.0157108	-0.0699346	-0.0769823	0.0125432	-0.0905043	-0.135542	-0.21957	-0.259791	-0.179767	-0.23692	-0.128456	0.179508	-0.294755	0.0238089	-0.0118412	-0.134548	0.00149819	0.166831	0.131115	-0.209839	0.116136
ZMPSTE24	O75844	-0.215195	-0.0946067	-0.17586	0.220599	0.150482	0.252702	0.103123	0.248323	-0.0180121	0.103667	0.125661	0.31097	0.12139	0.043546	0.0266951	0.0548982	0.289904	0.148263	0.00264643	0.0105068	-0.0653803	-0.00278386	-0.177605	0.145119	0.381776	0.270313	-0.171992	0.116872	0.125758	-0.310424	0.363769	0.0180599	-0.229589	0.227601	0.0842464	0.196656	0.139751	0.13255	-0.109475	0.227884	-0.00778706	-0.0127066	0.0963866	0.0447015	0.0399934	0.206388	0.150415	-0.204532
[truncated: 522 more columns]
