# Supplementary material for: Enhanced feature matching in single-cell proteomics characterizes IFN-γ response and co-existence of cell states
Source: Nat Commun. 2024 Sep 26;15:8262. doi: 10.1038/s41467-024-52605-x (PMC11427561; doi:10.1038/s41467-024-52605-x)
Supplement: Supplementary file 14 — Source data [file 41467_2024_52605_MOESM14_ESM.xlsx]

## Sheet: 1C
Figure 1C
		Condition	Ratio	Spike	HUMAN	HUMAN_total	Software
	20220407_KK_HeLa_Ecoli-00perc_1ng_R1_A1_1_6866	indiv	w/o		2710	3928	DIA-NN
	20220407_KK_HeLa_Ecoli-00perc_1ng_R2_A2_1_6874	indiv	w/o		2816	3928	DIA-NN
	20220407_KK_HeLa_Ecoli-00perc_1ng_R3_A3_1_6882	indiv	w/o		2688	3928	DIA-NN
	20220407_KK_HeLa_Ecoli-00perc_1ng_R4_A4_1_6890	indiv	w/o		2688	3928	DIA-NN
	20220407_KK_HeLa_Ecoli-00perc_1ng_R5_A5_1_6898	indiv	w/o		2700	3928	DIA-NN
	20220407_KK_HeLa_Ecoli-00perc_1ng_R6_A6_1_6906	indiv	w/o		2782	3928	DIA-NN
	20220407_KK_HeLa_Ecoli-00perc_1ng_R7_A7_1_6914	indiv	w/o		3040	3928	DIA-NN
	20220407_KK_HeLa_Ecoli-00perc_1ng_R1_A1_1_6866	mbr	w/o		3253	3441	DIA-NN
	20220407_KK_HeLa_Ecoli-00perc_1ng_R2_A2_1_6874	mbr	w/o		3253	3441	DIA-NN
	20220407_KK_HeLa_Ecoli-00perc_1ng_R3_A3_1_6882	mbr	w/o		3218	3441	DIA-NN
	20220407_KK_HeLa_Ecoli-00perc_1ng_R4_A4_1_6890	mbr	w/o		3251	3441	DIA-NN
	20220407_KK_HeLa_Ecoli-00perc_1ng_R5_A5_1_6898	mbr	w/o		3242	3441	DIA-NN
	20220407_KK_HeLa_Ecoli-00perc_1ng_R6_A6_1_6906	mbr	w/o		3299	3441	DIA-NN
	20220407_KK_HeLa_Ecoli-00perc_1ng_R7_A7_1_6914	mbr	w/o		3335	3441	DIA-NN
	20220407_KK_HeLa_Ecoli-00perc_1ng_R1_A1_1_6866	+1_5	+1x ME	0.05	3439	3684	DIA-NN
	20220407_KK_HeLa_Ecoli-00perc_1ng_R2_A2_1_6874	+1_5	+1x ME	0.05	3461	3684	DIA-NN
	20220407_KK_HeLa_Ecoli-00perc_1ng_R3_A3_1_6882	+1_5	+1x ME	0.05	3457	3684	DIA-NN
	20220407_KK_HeLa_Ecoli-00perc_1ng_R4_A4_1_6890	+1_5	+1x ME	0.05	3451	3684	DIA-NN
	20220407_KK_HeLa_Ecoli-00perc_1ng_R5_A5_1_6898	+1_5	+1x ME	0.05	3443	3684	DIA-NN
	20220407_KK_HeLa_Ecoli-00perc_1ng_R6_A6_1_6906	+1_5	+1x ME	0.05	3501	3684	DIA-NN
	20220407_KK_HeLa_Ecoli-00perc_1ng_R7_A7_1_6914	+1_5	+1x ME	0.05	3548	3684	DIA-NN
	20220407_KK_HeLa_Ecoli-00perc_1ng_R1_A1_1_6866	+5_5	+5x ME	0.05	4156	4737	DIA-NN
	20220407_KK_HeLa_Ecoli-00perc_1ng_R2_A2_1_6874	+5_5	+5x ME	0.05	4172	4737	DIA-NN
	20220407_KK_HeLa_Ecoli-00perc_1ng_R3_A3_1_6882	+5_5	+5x ME	0.05	4139	4737	DIA-NN
	20220407_KK_HeLa_Ecoli-00perc_1ng_R4_A4_1_6890	+5_5	+5x ME	0.05	4119	4737	DIA-NN
	20220407_KK_HeLa_Ecoli-00perc_1ng_R5_A5_1_6898	+5_5	+5x ME	0.05	4139	4737	DIA-NN
	20220407_KK_HeLa_Ecoli-00perc_1ng_R6_A6_1_6906	+5_5	+5x ME	0.05	4252	4737	DIA-NN
	20220407_KK_HeLa_Ecoli-00perc_1ng_R7_A7_1_6914	+5_5	+5x ME	0.05	4337	4737	DIA-NN
	20220407_KK_HeLa_Ecoli-00perc_1ng_R6_A6_1_6906	+10_5	+10x ME	0.05	4332	5234	DIA-NN
	20220407_KK_HeLa_Ecoli-00perc_1ng_R1_A1_1_6866	+10_5	+10x ME	0.05	4411	5234	DIA-NN
	20220407_KK_HeLa_Ecoli-00perc_1ng_R2_A2_1_6874	+10_5	+10x ME	0.05	4374	5234	DIA-NN
	20220407_KK_HeLa_Ecoli-00perc_1ng_R3_A3_1_6882	+10_5	+10x ME	0.05	4341	5234	DIA-NN
	20220407_KK_HeLa_Ecoli-00perc_1ng_R4_A4_1_6890	+10_5	+10x ME	0.05	4417	5234	DIA-NN
	20220407_KK_HeLa_Ecoli-00perc_1ng_R5_A5_1_6898	+10_5	+10x ME	0.05	4469	5234	DIA-NN
	20220407_KK_HeLa_Ecoli-00perc_1ng_R7_A7_1_6914	+10_5	+10x ME	0.05	4657	5234	DIA-NN
	20220407_KK_HeLa_Ecoli-00perc_1ng_R1_A1_1_6866	+100_5	+100x ME	0.05	4248	5742	DIA-NN
	20220407_KK_HeLa_Ecoli-00perc_1ng_R2_A2_1_6874	+100_5	+100x ME	0.05	4300	5742	DIA-NN
	20220407_KK_HeLa_Ecoli-00perc_1ng_R3_A3_1_6882	+100_5	+100x ME	0.05	4257	5742	DIA-NN
	20220407_KK_HeLa_Ecoli-00perc_1ng_R4_A4_1_6890	+100_5	+100x ME	0.05	4204	5742	DIA-NN
	20220407_KK_HeLa_Ecoli-00perc_1ng_R5_A5_1_6898	+100_5	+100x ME	0.05	4240	5742	DIA-NN
	20220407_KK_HeLa_Ecoli-00perc_1ng_R6_A6_1_6906	+100_5	+100x ME	0.05	4433	5742	DIA-NN
	20220407_KK_HeLa_Ecoli-00perc_1ng_R7_A7_1_6914	+100_5	+100x ME	0.05	4710	5742	DIA-NN
	20220407_KK_HeLa_Ecoli-00perc_1ng_R1_A1_1_6866	+1_10	+1x ME	0.1	3330	3549	DIA-NN
	20220407_KK_HeLa_Ecoli-00perc_1ng_R2_A2_1_6874	+1_10	+1x ME	0.1	3358	3549	DIA-NN
	20220407_KK_HeLa_Ecoli-00perc_1ng_R3_A3_1_6882	+1_10	+1x ME	0.1	3330	3549	DIA-NN
	20220407_KK_HeLa_Ecoli-00perc_1ng_R4_A4_1_6890	+1_10	+1x ME	0.1	3329	3549	DIA-NN
	20220407_KK_HeLa_Ecoli-00perc_1ng_R5_A5_1_6898	+1_10	+1x ME	0.1	3316	3549	DIA-NN
	20220407_KK_HeLa_Ecoli-00perc_1ng_R6_A6_1_6906	+1_10	+1x ME	0.1	3399	3549	DIA-NN
	20220407_KK_HeLa_Ecoli-00perc_1ng_R7_A7_1_6914	+1_10	+1x ME	0.1	3438	3549	DIA-NN
	20220407_KK_HeLa_Ecoli-00perc_1ng_R2_A2_1_6874	+5_10	+5x ME	0.1	4028	4580	DIA-NN
	20220407_KK_HeLa_Ecoli-00perc_1ng_R4_A4_1_6890	+5_10	+5x ME	0.1	4046	4580	DIA-NN
	20220407_KK_HeLa_Ecoli-00perc_1ng_R6_A6_1_6906	+5_10	+5x ME	0.1	4079	4580	DIA-NN
	20220407_KK_HeLa_Ecoli-00perc_1ng_R7_A7_1_6914	+5_10	+5x ME	0.1	4042	4580	DIA-NN
	20220407_KK_HeLa_Ecoli-00perc_1ng_R1_A1_1_6866	+5_10	+5x ME	0.1	4046	4580	DIA-NN
	20220407_KK_HeLa_Ecoli-00perc_1ng_R3_A3_1_6882	+5_10	+5x ME	0.1	4129	4580	DIA-NN
	20220407_KK_HeLa_Ecoli-00perc_1ng_R5_A5_1_6898	+5_10	+5x ME	0.1	4244	4580	DIA-NN
	20220407_KK_HeLa_Ecoli-00perc_1ng_R6_A6_1_6906	+10_10	+10x ME	0.1	4323	5192	DIA-NN
	20220407_KK_HeLa_Ecoli-00perc_1ng_R7_A7_1_6914	+10_10	+10x ME	0.1	4371	5192	DIA-NN
	20220407_KK_HeLa_Ecoli-00perc_1ng_R1_A1_1_6866	+10_10	+10x ME	0.1	4439	5192	DIA-NN
	20220407_KK_HeLa_Ecoli-00perc_1ng_R2_A2_1_6874	+10_10	+10x ME	0.1	4295	5192	DIA-NN
	20220407_KK_HeLa_Ecoli-00perc_1ng_R3_A3_1_6882	+10_10	+10x ME	0.1	4365	5192	DIA-NN
	20220407_KK_HeLa_Ecoli-00perc_1ng_R4_A4_1_6890	+10_10	+10x ME	0.1	4444	5192	DIA-NN
	20220407_KK_HeLa_Ecoli-00perc_1ng_R5_A5_1_6898	+10_10	+10x ME	0.1	4646	5192	DIA-NN
	20220407_KK_HeLa_Ecoli-00perc_1ng_R1_A1_1_6866	+100_10	+100x ME	0.1	4341	5754	DIA-NN
	20220407_KK_HeLa_Ecoli-00perc_1ng_R2_A2_1_6874	+100_10	+100x ME	0.1	4385	5754	DIA-NN
	20220407_KK_HeLa_Ecoli-00perc_1ng_R3_A3_1_6882	+100_10	+100x ME	0.1	4317	5754	DIA-NN
	20220407_KK_HeLa_Ecoli-00perc_1ng_R4_A4_1_6890	+100_10	+100x ME	0.1	4308	5754	DIA-NN
	20220407_KK_HeLa_Ecoli-00perc_1ng_R5_A5_1_6898	+100_10	+100x ME	0.1	4321	5754	DIA-NN
	20220407_KK_HeLa_Ecoli-00perc_1ng_R6_A6_1_6906	+100_10	+100x ME	0.1	4469	5754	DIA-NN
	20220407_KK_HeLa_Ecoli-00perc_1ng_R7_A7_1_6914	+100_10	+100x ME	0.1	4646	5754	DIA-NN
	20220407_KK_HeLa_Ecoli-00perc_1ng_R1_A1_1_6866	+1_20	+1x ME	0.2	3288	3488	DIA-NN
	20220407_KK_HeLa_Ecoli-00perc_1ng_R2_A2_1_6874	+1_20	+1x ME	0.2	3311	3488	DIA-NN
	20220407_KK_HeLa_Ecoli-00perc_1ng_R3_A3_1_6882	+1_20	+1x ME	0.2	3291	3488	DIA-NN
	20220407_KK_HeLa_Ecoli-00perc_1ng_R4_A4_1_6890	+1_20	+1x ME	0.2	3302	3488	DIA-NN
	20220407_KK_HeLa_Ecoli-00perc_1ng_R5_A5_1_6898	+1_20	+1x ME	0.2	3304	3488	DIA-NN
	20220407_KK_HeLa_Ecoli-00perc_1ng_R6_A6_1_6906	+1_20	+1x ME	0.2	3360	3488	DIA-NN
	20220407_KK_HeLa_Ecoli-00perc_1ng_R7_A7_1_6914	+1_20	+1x ME	0.2	3388	3488	DIA-NN
	20220407_KK_HeLa_Ecoli-00perc_1ng_R2_A2_1_6874	+5_20	+5x ME	0.2	3962	4486	DIA-NN
	20220407_KK_HeLa_Ecoli-00perc_1ng_R4_A4_1_6890	+5_20	+5x ME	0.2	4001	4486	DIA-NN
	20220407_KK_HeLa_Ecoli-00perc_1ng_R6_A6_1_6906	+5_20	+5x ME	0.2	3998	4486	DIA-NN
	20220407_KK_HeLa_Ecoli-00perc_1ng_R7_A7_1_6914	+5_20	+5x ME	0.2	3947	4486	DIA-NN
	20220407_KK_HeLa_Ecoli-00perc_1ng_R1_A1_1_6866	+5_20	+5x ME	0.2	4004	4486	DIA-NN
	20220407_KK_HeLa_Ecoli-00perc_1ng_R3_A3_1_6882	+5_20	+5x ME	0.2	4078	4486	DIA-NN
	20220407_KK_HeLa_Ecoli-00perc_1ng_R5_A5_1_6898	+5_20	+5x ME	0.2	4171	4486	DIA-NN
	20220407_KK_HeLa_Ecoli-00perc_1ng_R1_A1_1_6866	+10_20	+10x ME	0.2	4164	4991	DIA-NN
	20220407_KK_HeLa_Ecoli-00perc_1ng_R6_A6_1_6906	+10_20	+10x ME	0.2	4194	4991	DIA-NN
	20220407_KK_HeLa_Ecoli-00perc_1ng_R7_A7_1_6914	+10_20	+10x ME	0.2	4236	4991	DIA-NN
	20220407_KK_HeLa_Ecoli-00perc_1ng_R2_A2_1_6874	+10_20	+10x ME	0.2	4181	4991	DIA-NN
	20220407_KK_HeLa_Ecoli-00perc_1ng_R3_A3_1_6882	+10_20	+10x ME	0.2	4220	4991	DIA-NN
	20220407_KK_HeLa_Ecoli-00perc_1ng_R4_A4_1_6890	+10_20	+10x ME	0.2	4338	4991	DIA-NN
	20220407_KK_HeLa_Ecoli-00perc_1ng_R5_A5_1_6898	+10_20	+10x ME	0.2	4503	4991	DIA-NN
	20220407_KK_HeLa_Ecoli-00perc_1ng_R1_A1_1_6866	+100_20	+100x ME	0.2	4382	5804	DIA-NN
	20220407_KK_HeLa_Ecoli-00perc_1ng_R2_A2_1_6874	+100_20	+100x ME	0.2	4352	5804	DIA-NN
	20220407_KK_HeLa_Ecoli-00perc_1ng_R3_A3_1_6882	+100_20	+100x ME	0.2	4289	5804	DIA-NN
	20220407_KK_HeLa_Ecoli-00perc_1ng_R4_A4_1_6890	+100_20	+100x ME	0.2	4303	5804	DIA-NN
	20220407_KK_HeLa_Ecoli-00perc_1ng_R5_A5_1_6898	+100_20	+100x ME	0.2	4344	5804	DIA-NN
	20220407_KK_HeLa_Ecoli-00perc_1ng_R6_A6_1_6906	+100_20	+100x ME	0.2	4476	5804	DIA-NN
	20220407_KK_HeLa_Ecoli-00perc_1ng_R7_A7_1_6914	+100_20	+100x ME	0.2	4768	5804	DIA-NN
	20220407_KK_HeLa_Ecoli-00perc_1ng_R1_A1_1_6866	indiv	w/o		2777	3695	Spectronaut
	20220407_KK_HeLa_Ecoli-00perc_1ng_R2_A2_1_6874	indiv	w/o		2693	3695	Spectronaut
	20220407_KK_HeLa_Ecoli-00perc_1ng_R3_A3_1_6882	indiv	w/o		2499	3695	Spectronaut
	20220407_KK_HeLa_Ecoli-00perc_1ng_R4_A4_1_6890	indiv	w/o		2538	3695	Spectronaut
	20220407_KK_HeLa_Ecoli-00perc_1ng_R5_A5_1_6898	indiv	w/o		2655	3695	Spectronaut
	20220407_KK_HeLa_Ecoli-00perc_1ng_R6_A6_1_6906	indiv	w/o		2973	3695	Spectronaut
	20220407_KK_HeLa_Ecoli-00perc_1ng_R7_A7_1_6914	indiv	w/o		2460	3695	Spectronaut
	20220407_KK_HeLa_Ecoli-00perc_1ng_R1_A1_1_6866	mbr	w/o		3057	3097	Spectronaut
	20220407_KK_HeLa_Ecoli-00perc_1ng_R2_A2_1_6874	mbr	w/o		3074	3097	Spectronaut
	20220407_KK_HeLa_Ecoli-00perc_1ng_R3_A3_1_6882	mbr	w/o		3061	3097	Spectronaut
	20220407_KK_HeLa_Ecoli-00perc_1ng_R4_A4_1_6890	mbr	w/o		3071	3097	Spectronaut
	20220407_KK_HeLa_Ecoli-00perc_1ng_R5_A5_1_6898	mbr	w/o		3054	3097	Spectronaut
	20220407_KK_HeLa_Ecoli-00perc_1ng_R6_A6_1_6906	mbr	w/o		3077	3097	Spectronaut
	20220407_KK_HeLa_Ecoli-00perc_1ng_R7_A7_1_6914	mbr	w/o		3075	3097	Spectronaut
	20220407_KK_HeLa_Ecoli-00perc_1ng_R1_A1_1_6866	+1_5	+1x ME	0.05	3124	3203	Spectronaut
	20220407_KK_HeLa_Ecoli-00perc_1ng_R2_A2_1_6874	+1_5	+1x ME	0.05	3151	3203	Spectronaut
	20220407_KK_HeLa_Ecoli-00perc_1ng_R3_A3_1_6882	+1_5	+1x ME	0.05	3123	3203	Spectronaut
	20220407_KK_HeLa_Ecoli-00perc_1ng_R4_A4_1_6890	+1_5	+1x ME	0.05	3139	3203	Spectronaut
	20220407_KK_HeLa_Ecoli-00perc_1ng_R5_A5_1_6898	+1_5	+1x ME	0.05	3134	3203	Spectronaut
	20220407_KK_HeLa_Ecoli-00perc_1ng_R6_A6_1_6906	+1_5	+1x ME	0.05	3157	3203	Spectronaut
	20220407_KK_HeLa_Ecoli-00perc_1ng_R7_A7_1_6914	+1_5	+1x ME	0.05	3175	3203	Spectronaut
	20220407_KK_HeLa_Ecoli-00perc_1ng_R1_A1_1_6866	+5_5	+5x ME	0.05	4037	4434	Spectronaut
	20220407_KK_HeLa_Ecoli-00perc_1ng_R2_A2_1_6874	+5_5	+5x ME	0.05	4089	4434	Spectronaut
	20220407_KK_HeLa_Ecoli-00perc_1ng_R3_A3_1_6882	+5_5	+5x ME	0.05	4072	4434	Spectronaut
	20220407_KK_HeLa_Ecoli-00perc_1ng_R4_A4_1_6890	+5_5	+5x ME	0.05	4066	4434	Spectronaut
	20220407_KK_HeLa_Ecoli-00perc_1ng_R5_A5_1_6898	+5_5	+5x ME	0.05	4047	4434	Spectronaut
	20220407_KK_HeLa_Ecoli-00perc_1ng_R6_A6_1_6906	+5_5	+5x ME	0.05	4133	4434	Spectronaut
	20220407_KK_HeLa_Ecoli-00perc_1ng_R7_A7_1_6914	+5_5	+5x ME	0.05	4215	4434	Spectronaut
	20220407_KK_HeLa_Ecoli-00perc_1ng_R1_A1_1_6866	+10_5	+10x ME	0.05	4223	4813	Spectronaut
	20220407_KK_HeLa_Ecoli-00perc_1ng_R2_A2_1_6874	+10_5	+10x ME	0.05	4210	4813	Spectronaut
	20220407_KK_HeLa_Ecoli-00perc_1ng_R3_A3_1_6882	+10_5	+10x ME	0.05	4189	4813	Spectronaut
	20220407_KK_HeLa_Ecoli-00perc_1ng_R4_A4_1_6890	+10_5	+10x ME	0.05	4153	4813	Spectronaut
	20220407_KK_HeLa_Ecoli-00perc_1ng_R5_A5_1_6898	+10_5	+10x ME	0.05	4147	4813	Spectronaut
	20220407_KK_HeLa_Ecoli-00perc_1ng_R6_A6_1_6906	+10_5	+10x ME	0.05	4312	4813	Spectronaut
	20220407_KK_HeLa_Ecoli-00perc_1ng_R7_A7_1_6914	+10_5	+10x ME	0.05	4425	4813	Spectronaut
	20220407_KK_HeLa_Ecoli-00perc_1ng_R1_A1_1_6866	+100_5	+100x ME	0.05	2595	3271	Spectronaut
	20220407_KK_HeLa_Ecoli-00perc_1ng_R2_A2_1_6874	+100_5	+100x ME	0.05	2645	3271	Spectronaut
	20220407_KK_HeLa_Ecoli-00perc_1ng_R3_A3_1_6882	+100_5	+100x ME	0.05	2567	3271	Spectronaut
	20220407_KK_HeLa_Ecoli-00perc_1ng_R4_A4_1_6890	+100_5	+100x ME	0.05	2502	3271	Spectronaut
	20220407_KK_HeLa_Ecoli-00perc_1ng_R5_A5_1_6898	+100_5	+100x ME	0.05	2665	3271	Spectronaut
	20220407_KK_HeLa_Ecoli-00perc_1ng_R6_A6_1_6906	+100_5	+100x ME	0.05	2820	3271	Spectronaut
	20220407_KK_HeLa_Ecoli-00perc_1ng_R7_A7_1_6914	+100_5	+100x ME	0.05	2640	3271	Spectronaut
	20220407_KK_HeLa_Ecoli-00perc_1ng_R1_A1_1_6866	+1_10	+1x ME	0.1	3232	3418	Spectronaut
	20220407_KK_HeLa_Ecoli-00perc_1ng_R2_A2_1_6874	+1_10	+1x ME	0.1	3239	3418	Spectronaut
	20220407_KK_HeLa_Ecoli-00perc_1ng_R3_A3_1_6882	+1_10	+1x ME	0.1	3229	3418	Spectronaut
	20220407_KK_HeLa_Ecoli-00perc_1ng_R4_A4_1_6890	+1_10	+1x ME	0.1	3261	3418	Spectronaut
	20220407_KK_HeLa_Ecoli-00perc_1ng_R5_A5_1_6898	+1_10	+1x ME	0.1	3240	3418	Spectronaut
	20220407_KK_HeLa_Ecoli-00perc_1ng_R6_A6_1_6906	+1_10	+1x ME	0.1	3292	3418	Spectronaut
	20220407_KK_HeLa_Ecoli-00perc_1ng_R7_A7_1_6914	+1_10	+1x ME	0.1	3313	3418	Spectronaut
	20220407_KK_HeLa_Ecoli-00perc_1ng_R1_A1_1_6866	+5_10	+5x ME	0.1	3994	4336	Spectronaut
	20220407_KK_HeLa_Ecoli-00perc_1ng_R2_A2_1_6874	+5_10	+5x ME	0.1	4030	4336	Spectronaut
	20220407_KK_HeLa_Ecoli-00perc_1ng_R3_A3_1_6882	+5_10	+5x ME	0.1	4028	4336	Spectronaut
	20220407_KK_HeLa_Ecoli-00perc_1ng_R4_A4_1_6890	+5_10	+5x ME	0.1	3974	4336	Spectronaut
	20220407_KK_HeLa_Ecoli-00perc_1ng_R5_A5_1_6898	+5_10	+5x ME	0.1	4012	4336	Spectronaut
	20220407_KK_HeLa_Ecoli-00perc_1ng_R6_A6_1_6906	+5_10	+5x ME	0.1	4064	4336	Spectronaut
	20220407_KK_HeLa_Ecoli-00perc_1ng_R7_A7_1_6914	+5_10	+5x ME	0.1	4156	4336	Spectronaut
	20220407_KK_HeLa_Ecoli-00perc_1ng_R1_A1_1_6866	+10_10	+10x ME	0.1	4149	4774	Spectronaut
	20220407_KK_HeLa_Ecoli-00perc_1ng_R2_A2_1_6874	+10_10	+10x ME	0.1	4178	4774	Spectronaut
	20220407_KK_HeLa_Ecoli-00perc_1ng_R3_A3_1_6882	+10_10	+10x ME	0.1	4182	4774	Spectronaut
	20220407_KK_HeLa_Ecoli-00perc_1ng_R4_A4_1_6890	+10_10	+10x ME	0.1	4204	4774	Spectronaut
	20220407_KK_HeLa_Ecoli-00perc_1ng_R5_A5_1_6898	+10_10	+10x ME	0.1	4172	4774	Spectronaut
	20220407_KK_HeLa_Ecoli-00perc_1ng_R6_A6_1_6906	+10_10	+10x ME	0.1	4234	4774	Spectronaut
	20220407_KK_HeLa_Ecoli-00perc_1ng_R7_A7_1_6914	+10_10	+10x ME	0.1	4414	4774	Spectronaut
	20220407_KK_HeLa_Ecoli-00perc_1ng_R1_A1_1_6866	+100_10	+100x ME	0.1	2385	3266	Spectronaut
	20220407_KK_HeLa_Ecoli-00perc_1ng_R2_A2_1_6874	+100_10	+100x ME	0.1	2544	3266	Spectronaut
	20220407_KK_HeLa_Ecoli-00perc_1ng_R3_A3_1_6882	+100_10	+100x ME	0.1	2405	3266	Spectronaut
	20220407_KK_HeLa_Ecoli-00perc_1ng_R4_A4_1_6890	+100_10	+100x ME	0.1	2611	3266	Spectronaut
	20220407_KK_HeLa_Ecoli-00perc_1ng_R5_A5_1_6898	+100_10	+100x ME	0.1	2552	3266	Spectronaut
	20220407_KK_HeLa_Ecoli-00perc_1ng_R6_A6_1_6906	+100_10	+100x ME	0.1	2827	3266	Spectronaut
	20220407_KK_HeLa_Ecoli-00perc_1ng_R7_A7_1_6914	+100_10	+100x ME	0.1	2664	3266	Spectronaut
	20220407_KK_HeLa_Ecoli-00perc_1ng_R1_A1_1_6866	+1_20	+1x ME	0.2	3041	3152	Spectronaut
	20220407_KK_HeLa_Ecoli-00perc_1ng_R2_A2_1_6874	+1_20	+1x ME	0.2	3053	3152	Spectronaut
	20220407_KK_HeLa_Ecoli-00perc_1ng_R3_A3_1_6882	+1_20	+1x ME	0.2	3057	3152	Spectronaut
	20220407_KK_HeLa_Ecoli-00perc_1ng_R4_A4_1_6890	+1_20	+1x ME	0.2	3063	3152	Spectronaut
	20220407_KK_HeLa_Ecoli-00perc_1ng_R5_A5_1_6898	+1_20	+1x ME	0.2	3060	3152	Spectronaut
	20220407_KK_HeLa_Ecoli-00perc_1ng_R6_A6_1_6906	+1_20	+1x ME	0.2	3084	3152	Spectronaut
	20220407_KK_HeLa_Ecoli-00perc_1ng_R7_A7_1_6914	+1_20	+1x ME	0.2	3098	3152	Spectronaut
	20220407_KK_HeLa_Ecoli-00perc_1ng_R1_A1_1_6866	+5_20	+5x ME	0.2	3859	4107	Spectronaut
	20220407_KK_HeLa_Ecoli-00perc_1ng_R2_A2_1_6874	+5_20	+5x ME	0.2	3876	4107	Spectronaut
	20220407_KK_HeLa_Ecoli-00perc_1ng_R3_A3_1_6882	+5_20	+5x ME	0.2	3821	4107	Spectronaut
	20220407_KK_HeLa_Ecoli-00perc_1ng_R4_A4_1_6890	+5_20	+5x ME	0.2	3844	4107	Spectronaut
	20220407_KK_HeLa_Ecoli-00perc_1ng_R5_A5_1_6898	+5_20	+5x ME	0.2	3871	4107	Spectronaut
	20220407_KK_HeLa_Ecoli-00perc_1ng_R6_A6_1_6906	+5_20	+5x ME	0.2	3872	4107	Spectronaut
	20220407_KK_HeLa_Ecoli-00perc_1ng_R7_A7_1_6914	+5_20	+5x ME	0.2	3986	4107	Spectronaut
	20220407_KK_HeLa_Ecoli-00perc_1ng_R1_A1_1_6866	+10_20	+10x ME	0.2	3908	4499	Spectronaut
	20220407_KK_HeLa_Ecoli-00perc_1ng_R2_A2_1_6874	+10_20	+10x ME	0.2	3987	4499	Spectronaut
	20220407_KK_HeLa_Ecoli-00perc_1ng_R3_A3_1_6882	+10_20	+10x ME	0.2	3941	4499	Spectronaut
	20220407_KK_HeLa_Ecoli-00perc_1ng_R4_A4_1_6890	+10_20	+10x ME	0.2	3880	4499	Spectronaut
	20220407_KK_HeLa_Ecoli-00perc_1ng_R5_A5_1_6898	+10_20	+10x ME	0.2	3883	4499	Spectronaut
	20220407_KK_HeLa_Ecoli-00perc_1ng_R6_A6_1_6906	+10_20	+10x ME	0.2	4008	4499	Spectronaut
	20220407_KK_HeLa_Ecoli-00perc_1ng_R7_A7_1_6914	+10_20	+10x ME	0.2	4189	4499	Spectronaut
	20220407_KK_HeLa_Ecoli-00perc_1ng_R1_A1_1_6866	+100_20	+100x ME	0.2	2639	3329	Spectronaut
	20220407_KK_HeLa_Ecoli-00perc_1ng_R2_A2_1_6874	+100_20	+100x ME	0.2	2685	3329	Spectronaut
	20220407_KK_HeLa_Ecoli-00perc_1ng_R3_A3_1_6882	+100_20	+100x ME	0.2	2567	3329	Spectronaut
	20220407_KK_HeLa_Ecoli-00perc_1ng_R4_A4_1_6890	+100_20	+100x ME	0.2	2490	3329	Spectronaut
	20220407_KK_HeLa_Ecoli-00perc_1ng_R5_A5_1_6898	+100_20	+100x ME	0.2	2403	3329	Spectronaut
	20220407_KK_HeLa_Ecoli-00perc_1ng_R6_A6_1_6906	+100_20	+100x ME	0.2	2707	3329	Spectronaut
	20220407_KK_HeLa_Ecoli-00perc_1ng_R7_A7_1_6914	+100_20	+100x ME	0.2	2721	3329	Spectronaut

## Sheet: 1D
Figure 1D
	Protein.Group	indiv_R1	indiv_R2	indiv_R3	indiv_R4	indiv_R5	indiv_R6	indiv_R7	MBR_R1	MBR_R2	MBR_R3	MBR_R4	MBR_R5	MBR_R6	MBR_R7	HE10_10ng_R1	HE10_10ng_R2	HE10_10ng_R3	HE10_10ng_R4	HE10_10ng_R5	HE10_10ng_R6	HE10_10ng_R7	Median
	Q8IUE6	17.2608	18.4873	13.9433		18.5269	18.5949	15.5636	18.6133	18.6365	18.6951	18.6062	18.6662	18.7307	19.0345	13.9141	18.6365	18.6951	18.6062	18.6662	14.0859	14.3959	18.6062
	P62805	18.162	17.4112	17.8912	18.0546	17.9163	18.1737	18.2551	17.8771	17.9298	17.8912	17.6812	17.8846	17.9669	18.3061	17.8052	17.9566	17.9129	17.6945	17.8753	18.0312	18.3332	17.9163
	A5A3E0	17.6229				18.1479			17.6323	17.5436	17.5895	17.5671	17.5753	17.5926	18.0502	17.6323	17.543	17.5895	17.5671	17.5753	17.5917	18.0502	17.5906
	P04406	16.5654	17.5486	17.5551	17.2969	17.4329	17.2656	17.8716	17.1164	17.1735	17.2135	16.992	17.0682	17.2605	17.6154	17.4647	17.5486	17.5551	17.3675	17.4376	17.6129	17.959	17.4329
	Q5TEC6	17.4349	17.1915	17.4319	16.839	16.8001	16.993	17.7668	17.2471	17.1866	17.4319	17.1915	17.4144	17.5912	18.0658	17.2471	17.1866	17.4319	17.1915	17.4144	17.5912	18.0658	17.4144
	Q562R1								17.2374	17.4087	17.4167	17.4055	17.3924	17.4032	17.9332	17.2374	17.4087	17.4167	17.4055	17.3924	17.4032	17.9332	17.4055
	P06703	17.091	17.0436	17.3297	17.1766	16.964	16.4688	17.5786	17.1894	17.1633	17.2816	17.2438	17.2104	17.2621	17.7182	17.091	17.0303	17.0912	17.0781	17.1894	17.1817	17.5672	17.1817
	P62937	17.1086	17.197	16.9531	17.152	17.1317	17.3532	17.5138	17.101	17.201	16.9577	17.1404	17.1543	17.3375	17.5277	17.1013	17.209	16.9524	17.1438	17.1576	17.3447	17.5133	17.1543
	P14618	16.536	17.0139	17.0571	16.5179	16.6078	17.136	17.2479	16.9503	17.0139	17.0543	16.9201	17.0482	17.136	17.5431	16.9503	17.0139	17.0543	16.9193	17.0482	17.135	17.5431	17.0482
	P62979	16.4933	16.3991	16.4237	15.9709	15.5486	16.5308	16.9091	16.5578	16.4675	16.4896	16.5377	16.5674	16.5308	16.921	16.5578	16.4675	16.1424	16.538	16.5674	16.5308	16.921	16.5308
	P08238	16.4271	16.2138	16.5084	16.1193	16.4049	16.5337	16.9039	16.4357	16.4197	16.5083	16.3361	16.4149	16.5065	16.9035	16.4579	16.4447	16.5281	16.3345	16.4149	16.5277	16.9106	16.4447
	Q05639	16.2905	17.234	15.9917	16.9028	16.3107	16.4044	16.7935	16.2635	16.2936	16.3423	16.2525	16.2571	16.4054	16.7932	16.2635	16.2936	16.3423	16.2525	16.2571	16.4054	16.7932	16.3107
	P48741	16.4616		15.8953	16.5311	15.7947	16.6907	16.1666									16.116						16.1666
	P31949	16.1426	15.8715	15.9668	16.0986	16.1346	16.2087	16.6038	16.1387	16.0779	16.1999	16.0956	16.1394	16.2074	16.6012	16.1426	16.0779	16.2145	16.0956	16.1394	16.2074	16.6012	16.1394
	P00338	16.0832	16.0534	16.1274	15.97	16.0818	16.2025	16.2094	16.0461	16.1737	16.1258	15.9238	16.0899	16.1921	16.5323	16.0832	16.1737	16.1741	16.0524	16.0818	16.1921	16.682	16.1258
	P26447	16.1505	15.8048	16.1751	16.1338	15.6544	16.1652	16.3609	16.0814	16.0647	16.1486	16.1493	16.1731	16.104	16.6214	15.9228	15.8046	15.8879	15.7827	15.8624	15.9481	16.3789	16.104
	P05787	16.0533	15.987	16.143	15.4981	16.0702	15.6712	16.617	16.102	16.0897	16.1429	16.0897	16.0839	16.1279	16.6224	16.1053	16.0897	16.143	16.0897	16.0864	16.1418	16.617	16.0897
	Q06830	14.6949	15.684	16.0786	15.9229	15.2658	15.7486	16.4065	16.0791	16.0203	16.0767	15.9376	16.0328	16.0874	16.4047	16.0791	16.0203	16.0767	15.9376	16.0328	16.0874	16.4047	16.0328
	Q12931	15.9916	16.2125	15.9881	15.9214	15.9786	14.7722	16.5764	11.8929	12.0971	12.1332	11.8412	12.2653	11.9348	12.6018	16.122	12.0971	16.1505	15.9955	16.0444	16.2886	16.6148	15.9786
	P06733	15.8055	16.2705	15.676	16.0971	15.958	16.2131	16.3728	15.8125	15.7301	15.9533	15.8612	15.8992	15.8564	16.3252	16.0751	16.219	15.9505	15.8639	16.1852	16.1978	16.4903	15.958
	P05783	15.5459	15.9059	15.8868	15.7035	15.895	15.8468	15.9729	15.9671	15.835	15.8895	15.7459	15.8826	15.8279	16.427	15.9671	15.7791	15.8644	15.7459	15.7929	15.8594	16.268	15.8644
	P22626	15.4868	15.4615	15.4388	15.4832	15.7653	15.9898	16.0468	15.7497	15.85	15.8085	15.6187	15.7793	15.9609	16.3524	15.5368	15.6043	15.5409	15.4863	15.5159	15.8006	16.0062	15.7497
	P62826	15.3556	15.2351	15.6385	15.7376	15.9639	15.5316	15.9974	15.4587	15.5245	15.6385	15.4225	15.5893	15.6867	15.9974	15.7396	15.8523	15.9601	15.7357	15.959	16.0328	16.3007	15.7357
	P00558	15.6971	15.7341	15.8742	15.6992	15.7186	15.6749	16.1843	15.6971	15.7283	15.8683	15.6682	15.718	15.6727	16.1843	15.6971	15.7298	15.8683	15.6682	15.718	15.6749	16.1843	15.718
	P07737	15.4114	15.6803	15.3874	15.0044	15.7153	15.5423	16.0067	15.7604	15.669	15.8374	15.7066	15.7153	15.7661	16.2055	15.7604	15.669	15.8374	15.7066	15.7153	15.7661	16.2037	15.7153
	P07355	15.6132	15.6217	15.72	15.5256	15.319	15.7284	15.7594	15.6132	15.6206	15.722	15.5193	15.7218	15.7271	16.0846	15.5935	15.6206	15.7151	15.5193	15.7218	15.7271	16.0846	15.7151
	P26641	15.6704	14.3157	15.6677	15.4291	15.7107	15.819	16.1163	15.6577	15.5671	15.6703	15.4283	15.6555	15.7543	16.1064	15.66	15.5671	15.6703	15.4235	15.6555	15.7543	16.1046	15.6677
	P68871	15.5897							15.5897	15.706	15.6486	15.5473	15.6259	15.9258	16.08	15.4591	15.706	15.6454	15.4743	15.6259	15.9299	16.0873	15.6454
	P10599	15.704	15.7475	15.3134	15.3012	15.4659	15.6683	16.1784	15.6066	15.6281	15.6537	15.5699	15.6482	15.8115	16.0543	15.3775	15.5184	15.5024	15.2587	15.4659	15.667	15.9169	15.6281
	P07910	15.3592	15.7557	15.4128	15.6405	15.6646	15.2713	16.1643	15.3385	15.6215	15.3923	15.6405	15.5713	15.662	16.1501	15.3385	15.6215	15.3923	15.6405	15.7579	15.4868	16.1501	15.6215
	P06748	15.4675	15.5066	15.3898	15.4696	14.9515	15.5265	15.5557	15.4729	15.497	15.6234	15.4597	15.5922	15.5164	16.1033	15.4747	15.497	15.6234	15.4597	15.5922	15.5123	16.1033	15.5066
	P11021	15.5255	15.5527	15.1403	14.9956	15.5185	15.6599	15.9654	15.3179	15.3908	15.3323	15.279	15.5011	15.4738	15.9532	15.3179	15.3908	15.3293	15.279	15.5011	15.4738	15.9532	15.4738
	P08729	15.0055	15.3737	15.5091	15.264	15.4633	15.4625	15.9362	15.5483	15.3691	15.5091	15.3844	15.4617	15.5457	15.9362	15.5483	15.3691	15.5091	15.378	15.4617	15.5457	15.9362	15.4633
	P62750	15.3187	15.435	15.3665	15.3523	15.431	15.525	14.6054	15.3399	15.4711	15.4462	15.4167	15.463	15.5239	15.7727	15.3399	15.4711	15.4462	15.4167	15.463	15.5239	15.7727	15.4462
	P11142	14.8099	14.9245	15.3404	14.9933	16.2834	15.3109	16.606	16.2123	16.2149	16.2025	16.1751	16.2799	16.2673	16.6045	15.2022	15.4319	15.3401	15.1666	15.1973	15.4443	15.8085	15.4443
	P30041	15.1598	15.5024	15.4431	15.2425	15.3862	15.4442	15.8554	15.423	15.4987	15.4399	15.3441	15.5111	15.5575	15.9541	15.423	15.4987	15.4399	15.3441	15.5111	15.4839	15.9541	15.4442
	P04075	15.0205	15.1253	15.4903	15.0543	15.038	15.5514	15.366	15.4155	15.4173	15.4903	15.3484	15.3586	15.5485	15.8989	15.4155	15.4173	15.4903	15.3484	15.3675	15.5485	15.8989	15.4155
	P62241	15.2475	15.3215	15.3575	15.2146	15.393	15.2887	15.7449	15.3731	15.3465	15.4074	15.2206	15.4055	15.4232	15.7385	15.3672	15.3465	15.4074	15.2206	15.4055	15.4232	15.7391	15.3731
	Q9NRL2						15.3153	15.7783	15.1472						15.7773	15.1624	15.2195	15.3173	15.3599	15.2656	15.3104	15.837	15.3153
	P06576	15.2963	15.4011	15.2688	15.2736	14.6953	14.9628	15.8044	15.2921	15.3957	15.2688	15.2396	15.3146	15.4898	15.9118	15.2963	15.3951	15.2688	15.2598	15.3146	15.4898	15.9118	15.2963
	Q9BQE3			14.9349	15.2073	14.8754	15.4157		15.1219	15.3495	15.1469	15.1511	15.3318	15.471	15.6853	14.8787	15.3495	14.7959	15.1511	15.3318	15.471	15.3771	15.2709
	P19823	15.4113	15.2606	15.1878	15.3451	15.2239	15.3481	15.6525	15.307	15.1454	15.1098	15.278	15.1421	15.2541	15.6727	15.307	15.1454	15.1098	15.278	15.1421	15.2541	15.6727	15.2606
	P13639	14.7619	15.1766	15.2163	15.3243	15.1675	15.2465	15.6613	15.133	15.1918	15.2477	15.3135	15.1585	15.2623	15.6613	15.133	15.1918	15.2477	15.3135	15.1641	15.2623	15.6613	15.2465
	P61604	15.186	15.2009	15.2976	15.0247	15.2936	15.4639	15.6583	15.1771	15.2009	15.2319	15.0967	15.2032	15.4614	15.6583	15.1771	15.2009	15.2319	15.0994	15.2032	15.4614	15.6579	15.2032
	Q04695	15.1612	15.2561	14.7216	15.1636	15.1918	15.33	15.6959	15.1531	15.1106	15.1288	14.9836	15.1857	15.1617	15.5868	15.1531	15.0068	15.1288	14.9836	15.1857	15.108	15.5868	15.1612
	P09651	15.5192	15.0196	14.6663	15.3922	15.0744	15.1761	15.6209	15.333	15.1535	15.1473	15.0707	15.0798	15.3129	15.6461	15.1332	14.9851	15.0016	14.9933	14.9373	15.1857	15.5068	15.1473
	P00966	14.8228	14.6617	14.8211	14.9457	15.1404	15.1852	15.5289	14.9046	15.1147	15.1597	14.9259	15.0807	15.1775	15.478	14.8228	15.0051	15.0973	14.9457	15.0605	15.1144	15.4312	15.0807
	P07437	15.07	15.4618	13.8892	14.6587	15.0233	15.2418	15.525	15.0658	15.1177	15.1043	14.8658	15.0259	15.2194	15.4737	15.07	15.1152	15.1043	14.8943	15.0259	15.2194	15.0067	15.07
	P14174	15.1365	15.2018	15.2004	14.7892	15.0097	14.9064	15.6881	15.0212	15.0674	15.1132	14.8352	14.9259	15.1219	15.5761	15.0373	15.0674	15.1132	14.8358	14.957	15.1219	15.5761	15.0674
	P62851	15.031	14.7582	15.1702	15.038	15.061	15.1386	15.4528	15.031	15.025	15.1589	15.0503	15.061	15.1286	15.5538	15.031	15.0146	15.1589	15.0267	15.0674	15.1286	15.5752	15.061
	P30044	15.0066	14.9459	15.0859	14.9001	15.0497	14.5811	15.2957	15.0066	15.1077	15.0859	14.8912	15.0497	15.1363	15.4342	15.0002	15.1077	15.0859	14.8912	15.0497	15.1363	15.4342	15.0497
	P46782	15.0349	15.0885	15.0619	14.9019	15.0038	15.103	15.4758	15.0349	15.0998	15.0449	14.9021	14.9826	15.1026	15.4654	15.008	15.1112	15.0001	14.8851	14.9711	15.0924	15.4809	15.0449
	P60174	15.0969	14.6782	14.4639	15.0193	14.7716	15.02	15.5107	14.9034	14.8227	14.858	14.8583	14.8271	14.9491	15.3763	15.1561	15.0509	15.0943	15.0118	15.0583	15.133	15.5537	15.0193
	P46781	15.0332	15.0184	14.9994	14.8517	14.9678	14.9959	15.3197	15.0332	15.0155	14.9993	14.7972	14.9678	15.0935	15.4553	15.0332	15.0155	14.9973	14.8483	14.9737	15.1009	15.4553	15.0155
	P30101	14.3998	15.0086	14.7032	14.9871	14.9061	15.0778	14.5194	15.0686	14.9664	14.9894	14.9825	15.0526	14.9851	15.4447	15.0686	14.9637	14.9894	14.9825	15.0526	14.9851	15.4447	14.9871
	P23528	15.0139	14.3692	14.5637	14.898	14.8922	15.0561	15.5801	15.0139	14.7279	14.9548	14.8853	14.981	15.0474	15.5712	15.0139	14.7279	14.9548	14.8796	14.981	15.0474	15.5712	14.981
	P68371	15.0701	14.8468	14.7928	14.7466	14.9811	14.9379	15.0818	14.9484	14.9833	14.8365	14.8042	14.9656	14.9976	15.2702	14.8714	14.9833	14.8365	14.8042	14.9656	14.9976	15.2716	14.9656
	P62269	14.1736	14.797	14.3948	14.7406	14.9797	15.1293	15.0109	14.8677	14.839	14.9654	14.8089	14.9724	15.125	15.3825	14.879	14.839	14.9654	14.8089	14.9724	15.1236	15.3825	14.9654
	P02765	14.9135	14.4979	14.9188	14.5546	14.8997	14.6012	15.454	15.0635	14.9587	14.9929	14.7703	14.8997	14.9551	15.4422	15.0635	14.9587	14.9957	14.7703	14.8997	14.9484	15.4422	14.9484
	P60903	14.8903	14.779	14.8743	12.8238	15.0095	14.8996	15.2603	15.1633	14.9416	15.0312	14.9092	15.0648	15.0415	15.3775	14.8821	14.746	14.9263	14.7743	15.0095	14.8996	15.2806	14.9263
	P25705	14.7244	14.9167	14.8424	14.8441	14.6767	15.2232	15.4673	14.8396	14.9113	14.8336	14.8421	14.9372	15.0924	15.2971	14.8396	14.9326	14.842	14.8421	14.9506	15.1047	15.3194	14.9113
	P69905	14.6523	14.8033	14.6967	14.5675	14.9774	14.4729	14.861	14.8735	15.0491	14.8477	14.8181	14.9774	14.9599	15.2013	14.8625	15.1634	14.9884	14.8181	15.0183	15.0558	15.1984	14.8735
	P08670	14.6455	14.6032	14.6839	14.7386	14.8026	15.2518	15.2661	15.0172	14.9505	15.0221	14.9791	15.0173	15.1353	15.4844	14.7951	14.6617	14.803	14.7384	14.7634	14.8721	15.1863	14.8721
	P29401	14.7395	14.9287	14.8473	14.8248	14.9663	14.9194	15.0854	14.8353	14.8311	14.836	14.7826	14.9633	14.9194	15.1514	14.7395	14.8631	14.8	14.7414	14.9663	14.9242	15.0964	14.8631
	P62701	14.8394	14.2675	14.519	14.8303	14.6817	15.0559	14.7711	14.8394	14.7847	14.8433	14.8299	14.8919	15.0498	15.2352	14.8394	14.7847	14.8433	14.8299	14.8816	15.0498	15.2294	14.8394
	P62899	14.7649	14.8343	14.8572	14.6492	14.9716	14.8054	15.4328	14.6511	14.8381	14.8572	14.6464	14.8425	14.8088	15.3064	14.6538	14.8381	14.8572	14.6464	14.8425	14.8088	15.3064	14.8381
	Q00839	14.8631	14.4012	14.3866	14.6848	14.8549	14.3909	15.0634	14.8631	14.6536	14.7891	14.667	14.8271	14.8122	15.0011	14.8631	14.6536	14.7891	14.667	14.8271	14.8122	15.0634	14.8122
	Q02878	14.7517	14.8499	14.6	14.0993	14.1929	14.8519	14.9271	14.7517	14.8558	14.6786	14.6081	14.6197	14.803	15.0457	14.8187	14.9857	14.8057	14.7077	14.7111	14.8417	15.2673	14.803
	Q8N257		14.7101	14.6395	14.2716	14.6666	14.882	14.9644	14.5706	14.4681	14.636	14.6159	14.6047	14.7914	15.0283	14.9494	14.7899	15.0545	14.977	14.9889	15.2006	15.5313	14.7907
	P07195	15.3396	15.0464	15.4554	15.2881	15.2976	15.5365	14.9855	14.6163	14.7552	14.7782	14.556	14.7397	14.822	15.1785	14.6117	14.7229	14.691	14.556	14.5094	14.7377	15.0694	14.7782
	P19338	14.7099	14.6652	14.8579	14.7567	14.7176	14.7211	14.9751	14.7099	14.6633	14.8436	14.7677	14.7176	14.8641	15.1901	14.7099	14.6633	14.8436	14.749	14.7233	14.8641	15.1901	14.749
	P60842	14.3466	14.6769	14.3901	14.3834	14.2348	14.0524	15.2539	14.7563	14.7239	14.6546	14.6974	14.8374	14.8241	15.2518	14.7563	14.7239	14.6546	14.6974	14.8328	14.8241	15.2518	14.7239
	P23284	14.6314	14.5059	14.5025	14.1974	14.7442	14.3942	15.0566	14.7223	14.6067	14.5944	14.7842	14.7639	14.8714	15.0675	14.7223	14.6153	14.5975	14.7842	14.7639	14.8749	15.0675	14.7223
	P80723	12.6974	12.5978	12.6366	12.5324	14.6988	12.7595	12.9372	14.8943	14.6855	14.7321	14.6517	14.886	14.8721	15.3187	14.8943	14.6855	14.7321	14.6517	14.886	14.8721	15.3187	14.6988
	P61978	14.8447	14.5235	14.4439	14.6895	14.4089	14.5188	14.9789	14.8421	14.8455	14.7461	14.6563	14.6761	14.5095	14.9751	14.8421	14.8455	14.7452	14.6563	14.6761	14.5095	14.9631	14.6895
	P07900	14.6082	14.1817	14.6932	14.7408	14.7139	14.4845	15.0428	14.8747	14.5536	14.6905	14.6106	14.6843	14.6677	15.0289	14.8747	14.5536	14.6905	14.6106	14.6843	14.6677	15.0289	14.6843
	P62753	14.5797	14.3123	14.3596	14.2798	14.2183	13.8276	14.7689	14.5751	14.7716	14.7147	14.5147	14.6782	14.7371	15.0861	14.6128	14.7743	14.7158	14.5133	14.6782	14.7734	15.0885	14.6782
	P62917	14.6295	14.0632	14.6187	14.5996	14.6984	14.7176	15.4314	14.5155	14.6139	14.6778	14.5456	14.6886	14.7108	15.1798	14.5231	14.6139	14.6778	14.5406	14.692	14.7108	15.1814	14.6778
	P15531	14.6339	14.6353	14.5875	14.8717	14.6342	15.0294	15.1162	14.6417	14.8194	14.6712	14.4501	14.6013	14.7853	15.1771	14.5241	14.8194	14.6712	14.4501	14.4766	14.7853	15.1162	14.6712
	P10809	14.5886	14.7277	14.4962	14.3931	14.665	14.5841	15.1976	14.5886	14.7042	14.577	14.5302	14.6367	14.7851	15.1731	14.5886	14.7042	14.577	14.5081	14.6367	14.6538	15.1731	14.6367
	P23396	14.7373	14.7384	14.2176	14.5585	14.8126	14.2218	15.0258	14.5417	14.4987	14.4659	14.4512	14.7003	14.7011	14.9564	14.624	14.5949	14.5787	14.5207	14.7473	14.7668	15.0258	14.624
	P62263	14.0156	14.5975	14.6322	14.3606	14.3689	14.4794	14.451	14.6643	14.5975	14.6234	14.5945	14.7262	14.789	15.1108	14.6643	14.5975	14.6234	14.5945	14.7262	14.789	15.1069	14.6234
	P27635	14.5119	14.6205	14.7278	14.3913	14.5547	14.8735	14.9519	14.5449	14.5873	14.7211	14.4932	14.6517	14.7651	15.0642	14.4863	14.5694	14.7211	14.2212	14.6027	14.6418	14.9925	14.6205
	P63220	14.3073	14.6693	14.5413	14.2021	14.0624	14.7993	15.1598	14.595	14.664	14.5413	14.5118	14.4708	14.796	15.1594	14.603	14.664	14.5371	14.5118	14.4708	14.796	15.1594	14.595
	P50914	14.2958	14.0088	14.3314	14.4944	14.4949	14.4993	14.8396	14.4851	14.5094	14.5469	14.5942	14.6107	14.7546	14.9907	14.4838	14.5094	14.5469	14.5989	14.6107	14.7546	14.9907	14.5469
	P61247	14.6011	14.5571	14.6704	14.5057	14.7083	14.5742	14.9242	14.539	14.5129	14.5569	14.404	14.4702	14.4464	14.7922	14.4226	14.5429	14.6281	14.3463	14.3998	14.4483	14.9102	14.5429
	Q14624	14.4348	14.0327	14.3952	14.4958	14.1994	14.5324	14.8568	14.6291	14.4924	14.5341	14.3964	14.4837	14.5762	14.9385	14.7116	14.4926	14.5559	14.6175	14.6557	14.6139	14.9577	14.5341
	P50238	14.3242	14.3896		14.5278	14.5514	14.7297	15.0916	14.5266	14.3691	14.499	14.516	14.5396	14.7297	15.091	14.5266	14.3691	14.499	14.516	14.5221	14.7297	15.091	14.5266
	P36578	14.501	14.2943	14.3093	14.5868	14.4264	14.5332	14.8817	14.501	14.6234	14.597	14.5776	14.5488	14.6661	14.9203	14.3274	14.4794	14.4184	14.4038	14.4169	14.526	14.9203	14.526
	P08865	14.511	14.575	14.5572	14.5092	14.0943	14.7864	14.9166	14.511	14.4795	14.4683	14.4539	14.4642	14.6969	14.8704	14.5323	14.4818	14.3729	14.4393	14.4856	14.7904	14.8749	14.511
	P42766	14.2186	14.6291	14.493	14.3111	14.6958	14.3263	14.978	14.244	14.4177	14.493	14.2456	14.2767	14.4621	14.8396	14.4821	14.6235	14.7454	14.512	14.6286	14.5979	14.9589	14.493
	P27797	14.0166	13.8125	14.5725	14.3029	14.5036	14.5726	14.9481	14.2938	14.2784	14.5725	14.226	14.4866	14.5631	14.9275	14.2956	14.2784	14.5725	14.226	14.4866	14.5631	14.918	14.4866
	P63241	14.4862	14.1852	14.294	13.2892	13.7032	14.4738	14.8933	14.6217	14.4427	14.5277	14.3655	14.5367	14.6489	15.0198	14.5376	14.3863	14.4132	14.3194	14.4985	14.6159	14.8857	14.4862
	Q07020	14.5849	14.4209	14.3936	14.371	14.3449	14.4853	15.0971	14.5849	14.473	14.3575	14.4867	14.3646	14.5136	15.052	14.593	14.473	14.3637	14.4867	14.4558	14.51	15.052	14.4853
	Q15366	14.4757	14.564	14.5068	14.5232	13.9921	14.3706	15.001	14.4757	14.5467	14.505	14.5174	14.5025	14.6091	14.9926	13.4806	13.3389	13.5995	13.2968	13.4384	13.4332	13.8592	14.4757
	P46776	14.4688	14.564	14.3461	14.1585	14.448	14.5664	15.0333	14.4194	14.5002	14.4622	14.2512	14.4171	14.5995	15.0023	14.4194	14.5002	14.4539	14.2729	14.4022	14.5961	15.0023	14.4622
	P15880	14.4158	14.4095	14.5263	14.4083	14.4892	14.4667	14.8979	14.4158	14.4215	14.5263	14.4048	14.4482	14.4667	14.8349	14.4158	14.4215	14.5263	14.4048	14.4589	14.4667	14.8349	14.4589
	Q00325	14.5965	14.2575	14.4705	14.3853	14.5058	13.4005	14.9527	14.5329	14.3176	14.4001	14.3332	14.4514	14.5196	14.9774	14.5355	14.3176	14.4001	14.3332	14.4514	14.5196	14.9774	14.4514
	P21333	14.4087	14.1948	14.7053	14.3042	14.4286	14.6409	14.7384	14.4002	14.3587	14.6767	14.4504	14.4286	14.633	14.8839	14.4087	14.3587	14.6767	14.4504	14.4286	14.633	14.8839	14.4504
	P18124	14.2466	14.18	14.5713	14.2984	14.5755	14.5843	14.5783	14.2466	14.503	14.5713	14.169	14.3476	14.4091	14.8348	14.2466	14.503	14.5713	14.169	14.3476	14.4091	14.8348	14.4091
	P61313	14.4053	14.2339	14.2373	14.5621	14.1792	14.0885	14.5321	14.401	14.3944	14.5782	14.5462	14.4043	14.6627	14.9707	14.401	14.3944	14.5808	14.5462	14.4043	14.6627	14.9707	14.4053
	P26373	14.4242	14.2976	14.3938	14.3536	14.1793	14.2761	14.9178	14.4242	14.4987	14.4002	14.3841	14.4042	14.4672	14.8196	14.4242	14.4987	14.4002	14.3841	14.4042	14.3057	14.78	14.4042
	P05387	14.3475	14.2801	14.4241	14.3524	14.3341	14.274	14.7577	14.3928	14.427	14.4249	14.3411	14.4982	14.3408	14.7368	14.3928	14.2753	14.4249	14.3411	14.4982	14.3408	14.7816	14.3928
	P62244	14.2445	14.389	14.1699	14.1073	14.559	14.4234	14.9586	14.3624	14.389	14.2553	14.0969	14.5508	14.4234	14.9423	14.3624	14.389	14.2553	14.0969	14.5508	14.4234	14.9423	14.389
	P62829	14.2166	14.418	14.3124	14.359	14.3243	14.2119	14.6462	14.3324	14.4231	14.3401	14.3733	14.3243	14.1909	14.7136	14.3324	14.4231	14.3401	14.3733	14.3243	14.1909	14.7136	14.3401
	P02768	14.283	14.3158	14.0487	14.0213	14.4972	14.2997	14.8694	14.2918	14.3158	14.0487	13.9856	14.4883	14.3895	14.8605	14.283	14.3158	14.0487	13.9856	14.4883	14.3895	14.8605	14.3158
	P49207	13.8021	14.184	13.6565	13.9662	14.0528	14.4738	14.5846	14.3941	14.1774	14.3135	14.2555	14.3427	14.4675	14.7914	14.4011	14.1774	14.3135	14.2555	14.3427	14.4675	14.7914	14.3135
	P16401	13.2311	13.1285	13.2512	14.0449	14.1215	13.3458	14.7468	14.2943	14.3165	14.3095	14.1583	14.152	14.4034	14.7468	14.2943	14.3165	14.3049	14.1632	14.1688	14.4034	14.7468	14.2943
	P02545	14.4066	14.2646	14.3515	14.2666	14.2347	14.3273	14.8433	14.3127	14.2652	14.3374	14.26	14.1327	14.2772	14.7957	14.3127	14.253	14.2713	14.3295	14.1727	14.2772	14.7441	14.2772
	P63244	13.8606	14.3099	13.7823	13.548	13.6514	14.2824	14.5089	14.1615	14.3019	14.1564	14.1019	14.3859	14.2715	14.5068	14.1615	14.3019	14.1665	14.1019	14.381	14.2715	14.5068	14.2715
	Q15365	14.277	14.4213	14.0721	14.425	14.3374	14.4895	14.77	14.088	14.1334	14.1003	14.1982	14.0798	14.2788	14.5131	14.0903	14.1911	14.1621	14.255	14.0628	14.3107	14.5872	14.255
	P49411	14.2511	14.1548	14.2544	14.0928	14.338	14.2848	14.5593	14.2511	14.1369	14.2575	14.0741	14.3237	14.2848	14.5602	14.2511	14.1369	14.2454	14.0566	14.3237	14.2848	14.5593	14.2544
	P26038	14.1362	14.0379	14.2539	14.2324	14.4368	14.4409	14.788	14.1362	14.1675	14.2539	14.0613	14.3291	14.4358	14.7048	14.1362	14.1675	14.2539	14.0613	14.3291	14.4303	14.707	14.2539
	P62888	14.2633	13.7593	14.2471	14.2669	14.197	14.3253	14.2672	14.2633	14.0457	14.2471	14.2639	14.175	14.3253	14.3823	14.1978	13.9758	14.2208	14.1718	14.0792	14.2626	14.3542	14.2471
	P37802	14.1162	14.4681	14.1767	14.2416	14.1211	14.4807	14.6417	14.2449	14.4607	14.2573	14.2382	14.2499	14.4698	14.6287	14.1493	14.0135	14.1767	14.2208	14.2006	14.1267	14.6287	14.2416
	P35613	14.2391	13.5417	14.1562	14.2459	14.2127	14.1969	14.6072	14.2391	14.293	14.3348	14.2389	14.1662	14.1853	14.7016	14.2391	14.293	14.3348	14.2389	14.1662	14.1812	14.7016	14.2391
	P05388	14.0851	14.2175	13.7956	13.798	14.1598	14.2387	14.6959	14.2584	14.1808	14.2458	14.0875	14.2227	14.2272	14.6959	14.2584	14.1808	14.2458	14.0875	14.2227	14.2272	14.6959	14.2227
	P84103	14.2102	14.1221	14.2672	14.1179	14.1879	14.2063	14.673	14.1141	14.1177	14.2585	14.1179	14.177	14.3161	14.6752	14.141	14.1177	14.2585	14.1179	14.177	14.3161	14.6752	14.1879
	P06454	13.4197	13.7231	14.0797	13.8231	13.9102	14.2611	14.3961	14.1782	14.1122	14.2283	14.2777	14.1159	14.3893	14.8077	14.1468	14.1122	14.2229	14.2775	14.1159	14.3893	14.8076	14.1782
	O43175	14.1501	14.0599	14.2777	13.7271	14.0942	14.2324	14.5426	14.0061	14.1744	14.271	14.1017	14.0942	14.4376	14.5017	14.0061	14.1744	14.271	14.1017	14.103	14.4376	14.5017	14.1744
	P30050	13.7503	13.9606	13.9921	14.0967	12.9982	14.3806	14.5783	14.1607	14.1626	14.2835	14.0673	14.0326	14.3806	14.5783	14.1607	14.1626	14.2835	14.0706	14.0326	14.3784	14.5783	14.1607
	P05141	14.0505	13.7552	13.4906	14.1604	14.0861	14.3266	13.9271	14.0975	14.3968	14.2803	14.1604	14.0689	14.4109	14.5436	14.0975	14.3968	14.2735	14.1604	14.0689	14.4109	14.5436	14.1604
	Q9UQ80	14.0886	13.9127	14.2756	14.2296	14.1633	14.1274	14.2537	14.0886	13.9824	14.2756	14.2296	14.1597	14.1105	14.7092	14.0886	13.9824	14.2756	14.2296	14.1597	14.1105	14.7092	14.1597
	Q9H0I9	13.8774	14.1446	13.9503			14.2294	14.3877		14.1446	13.9308		14.0741	14.2174									14.1446
	P14625	14.0461	14.0053	14.1385	14.1078	14.1485	14.3318	14.5729	14.0461	13.9997	14.1281	14.0657	14.154	14.3178	14.5568	14.0461	13.9806	14.1385	14.1033	14.154	14.3288	14.5698	14.1385
	P40429	14.1756	13.9462	14.1139	14.2324	13.9245	13.8575	14.6316	13.9051	14.0083	14.1071	14.1681	14.1356	14.1791	14.516	13.9701	14.1262	14.1685	14.3188	13.9397	14.2153	14.5839	14.1356
	P62249	14.1294	14.0296	14.1659	13.9665	13.9496	14.158	14.3743	14.129	14.0245	14.1493	13.9612	14.0525	14.1595	14.5304	14.1266	14.0387	14.1493	13.9198	14.0747	14.1595	14.5126	14.129
	P62857	13.9029	14.1656	12.997	13.6955	13.4234	13.9827	14.2375	14.1288	14.1656	14.1158	14.1368	14.0481	14.1942	14.456	14.1288	14.1656	13.6593	14.1368	13.8561	13.9718	14.4861	14.1288
	P25398	13.785	14.1625	14.1076	13.766	13.7738	14.2062	14.2001	14.0214	14.1716	14.1253	13.9544	14.0187	14.1755	14.5323	14.0214	14.1716	14.1253	13.9544	14.0187	14.1755	14.5323	14.1253
	P31327	14.0268	14.0777	14.1749	14.1102	14.1618	14.4194	14.8184	14.0538	14.2331	14.0938	13.9425	14.1197	14.362	14.5744	14.0538	14.2331	14.0152	13.9425	14.1197	14.362	14.5744	14.1197
	P84098	15.0865	15.038	15.1253	15.0566	14.9894	13.6723	14.3765	14.0811	13.9029	14.1179	14.0572	14.0821	14.2875	14.6235	14.0811	13.9029	14.1179	14.0572	14.0749	14.2875	14.6235	14.1179
	P31946	14.1477	14.0654	13.9233	14.0508	13.866	14.1273	14.6995	14.2036	14.2186	14.0708	14.1172	14.0612	13.9455	14.6995	14.2036	14.2186	14.0732	14.1172	14.0612	13.9455	14.6995	14.1172
	P46779	14.1627	13.9093	14.0989	13.4025	13.6516	14.3046	14.4207	14.1627	14.1089	14.0989	13.9831	14.1237	14.3024	14.6295	14.1627	14.1049	14.0721	13.9818	14.0988	14.3046	14.6295	14.1089
	P61353	14.1873	13.885	14.0459	13.9616	14.1191	14.0812	14.4255	14.0653	13.8735	13.9818	13.922	13.9467	14.1037	14.4148	14.1873	14.1725	14.1577	14.1677	14.086	14.2872	14.7205	14.1037
	P62280	14.0161	13.4148	13.7018	13.9882	14.2189	13.7243	14.0885	14.1322	14.0076	14.2415	13.9705	14.3358	14.2531	14.7008	14.1018	14.0076	14.2415	13.9705	14.3358	14.2531	14.7008	14.1018
	P50990	14.1317	13.9745	13.9905	14.0301	14.124	14.0793	14.4293	14.1194	13.9146	14.0246	14.0499	14.1615	14.1116	14.4293	14.1194	13.9146	14.0122	14.0499	14.0989	14.119	14.3792	14.0989
	P63104	14.3283	14.2579	14.2805	14.0989	14.3153	14.5124	14.7338	14.0962	13.8919	13.996	14.0881	13.952	14.0584	14.553	14.0962	13.8919	13.9474	14.0881	13.952	14.065	14.553	14.0962
	P53999	13.1453	13.486	14.2208	13.8796	14.0567	14.1097	14.5324	14.0046	14.0887	14.1963	13.8713	14.0825	14.0952	14.5967	14.0046	14.0887	14.1963	13.8713	14.0825	14.0952	14.5967	14.0887
	P07237	13.3794	14.0524	13.97	13.742	13.6903	14.2806	14.4998	14.2555	14.0493	14.1644	13.9673	14.0876	14.2653	14.4979	14.2555	14.0397	14.1644	13.9762	14.0876	14.2789	14.5015	14.0876
	P18077	14.0497	13.9853	14.0566	14.093	14.2021	14.1203	14.4184	14.045	13.916	14.0566	14.0875	14.2021	14.0995	14.4391	14.045	13.9793	14.0566	14.0875	14.2021	14.0845	14.4391	14.0875
	P04083	13.7523	14.1443	14.0054	13.9634	14.0616	14.1694	14.6172	14.0895	14.1287	14.0054	13.9591	14.0616	14.1407	14.6073	14.0851	14.1287	13.9901	13.9591	14.0589	14.1407	14.6073	14.0851
	P15328	14.0455	13.0572	14.1953	13.8995	14.0198	13.7751	14.642	14.0455	14.0379	14.1953	13.8503	14.0138	14.1187	14.642	14.0802	14.1328	14.3005	13.911	14.0807	14.1595	14.6797	14.0802
	P38646	14.0231	14.0774	13.9242	14.1481	14.0604	13.9034	14.5989	14.0667	14.0741	14.2278	14.1411	14.0305	14.1589	14.5989	14.0667	14.0741	14.2303	14.1411	13.981	14.0181	14.5445	14.0741
	P31943	13.6894	14.0561	14.0508	14.1495	14.2341	14.2173	14.344	13.6894	14.0006	14.0274	13.9817	14.1572	14.1513	14.3306	13.6894	14.0006	14.0274	13.9769	14.1572	14.1513	14.3306	14.0561
	P35268	13.9971	13.9814	14.089	13.9058	14.0797	14.2344	14.5536	13.9396	13.9552	14.1288	13.9362	14.0529	14.1352	14.4596	13.9396	13.9552	14.1288	14.0301	14.0529	14.1385	14.4596	14.0529
	P39687	13.7114	13.6603	13.938	14.0678	13.8062	14.232	14.4786	13.7864	13.703	14.0889	14.0499	13.9481	14.2193	14.4737	13.7361	13.8194	14.0889	14.0499	13.9481	14.2193	14.4737	14.0499
	P62277	14.1489	13.9622	14.2187	14.0339	13.6026	14.1054	14.3313	14.0052	13.9084	13.8318	14.0469	13.9063	14.0945	14.255	14.0052	13.9872	14.205	14.0469	13.9063	14.0879	14.3769	14.0469
	P32119	13.936	13.9567	13.8698	13.8066	14.0345	14.1818	14.428	14.2595	14.3369	14.4305	14.2538	14.0739	14.2241	14.6648	13.8795	14.0405	14.0238	13.8066	14.0071	14.0066	14.4996	14.0405
	P08174	13.9761	14.1086	14.207	14.0207	14.0241	14.0354	14.5176	13.9299	13.8594	14.0996	13.9351	14.0859	13.9661	14.441	13.9299	14.1086	14.0996	14.0207	14.0859	13.9661	14.441	14.0354
	P62861	13.0895	13.5281	13.233	13.9439	14.0339	14.0899	14.2993	13.7755	14.0706	14.094	13.9176	14.0339	14.0718	14.5599	13.7755	14.0706	14.094	13.9176	14.0339	14.0718	14.5599	14.0339
	P62258	13.9924	13.9422	14.0397	13.855	14.0225	14.0444	14.4739	13.9854	13.9019	14.0501	13.9662	14.0556	14.0337	14.4672	14.0516	13.9019	14.0501	13.9455	14.0225	13.9631	14.4728	14.0225
	P39019	13.8626	13.8785	14.0644	13.9356	13.8988	14.2093	14.529	13.9684	14.2132	14.0135	14.0507	14.1371	14.1941	14.5234	13.9979	13.8651	14.0563	13.9154	13.8024	13.9309	14.3598	14.0135
	P12004	13.9261	13.748	13.9606	14.0228	14.0234	14.1421	14.415	13.8066	13.9319	13.9606	14.0118	14.0234	14.0267	14.5174	13.8328	13.9319	13.9606	14.0118	14.0234	14.0267	14.5174	14.0118
	P62424	13.7606	13.8842	14.0105	13.9532	14.0316	13.8903	14.4603	14.0756	14.1114	14.0046	13.9286	14.0074	13.9586	14.5867	14.0756	14.1114	14.0046	13.9286	14.0074	13.9586	14.5882	14.0074
	P62266	12.7241	12.4197	14.0679	14.1573	12.695	12.6642	14.3166	14.2163	14.0004	14.0062	14.1531	13.9897	13.9241	14.4572	14.2187	14.0004	14.0113	14.1531	13.9897	13.9241	14.4572	14.0062
	P06744	13.8582	14.1364	13.3933	13.8989	13.5757	14.2079	14.2998	13.8533	14.1364	14.0042	13.9486	13.804	14.2072	14.3717	13.8533	14.1364	14.0042	13.9486	13.7984	14.2079	14.3717	14.0042
	Q01105	14.0183	14.1642	14.3901	13.8484	14.0123	14.8331	14.6933	13.9816	13.8808	13.8768	13.8406	14.0035	14.1605	14.3382	13.9785	13.8808	13.9124	13.7754	13.9974	14.0895	14.3299	14.0035
	P62906	14.0179	14.0012	13.8661	13.8514	13.9913	14.0225	14.6421	14.0179	13.9831	13.9065	13.7975	13.9708	14.14	14.6348	14.0178	13.9906	13.9065	13.7975	13.9708	14.14	14.6348	13.9913
	P18669	13.9667	13.9245	13.9853	13.8964	14.0921	13.7709	14.2996	13.9536	13.8952	13.9853	14.0723	14.2462	13.9475	14.3169	13.9536	13.8952	13.9853	14.0723	14.2462	13.9475	14.3169	13.9853
	P47914	13.0914	13.7985	13.9387		13.9534	13.8453	14.2082	14.0275	13.9164	14.0576	13.9736	13.9882	13.8837	14.4327	14.0275	13.9164	14.0576	13.9736	13.9882	13.8837	14.4096	13.9736
	Q09666	13.9036	13.9736	13.8179	13.8988	13.7212	14.1174	14.4757	13.9036	13.9711	13.8797	13.9733	13.92	14.1259	14.429	13.8831	13.9711	13.8728	13.9733	13.92	14.1259	14.429	13.9711
	Q15185	12.4393	13.7384	12.9354	12.9022	13.9661	14.0921	14.5242	13.9374	13.8743	14.0655	13.7597	14.0675	14.176	14.5242	13.9374	13.8743	14.0655	13.7597	14.0599	14.176	14.5242	13.9661
	P36952	13.6655	14.1154	13.8283	13.9655	14.0231	14.0463	14.5925	13.7651	14.1035	13.8684	13.9115	13.937	14.0307	14.5347	13.7651	14.1035	13.8684	13.9017	13.937	14.0505	14.5347	13.9655
	P26599	13.6809	13.9529	13.4914	13.7431	13.9536	14.0008	14.3485	13.7242	13.9454	13.7919	13.8478	13.9536	14.0008	14.3485	13.6809	13.9454	13.7919	13.8478	13.9536	14.0008	14.3485	13.9454
	O75531	13.9585	13.7566	13.8204	13.7798	13.91	13.9945	14.3967	13.98	13.7518	13.8013	13.6882	13.909	13.9945	14.4738	13.98	13.7518	13.8013	13.6882	13.909	13.9945	14.4738	13.909
	P10606	14.0097	13.9715	13.5771	13.4559	13.796	13.8658	13.9437	14.0097	13.9565	13.5771	13.7298	13.7665	13.8995	14.3442	14.0097	13.9343	13.5226	13.7406	13.796	13.8995	14.3362	13.8995
	P18621	13.876	13.7875	13.7674	13.7525	13.2767	13.7989	13.5619	14.0159	13.8973	13.9565	13.8986	13.9077	13.9036	14.3761	14.0195	13.8973	13.9565	13.8986	13.9077	13.9036	14.3761	13.8986
	P30086	13.7065	13.8905	13.9765	13.8958	14.1053	13.7906	14.2742	13.7125	13.8905	13.9371	13.8555	14.0755	13.8661	14.4542	13.787	13.908	13.9765	13.8826	14.0405	13.7786	14.3907	13.8958
	Q12906	14.1027	13.8246	13.9369	13.8962	13.8597	13.8273	13.9657	14.1017	13.8178	13.8963	13.8739	13.9099	13.8559	13.9716	13.9898	13.8456	13.8914	13.8631	13.8826	13.861	13.8944	13.8914
	O60361					13.8042			14.0647	13.8856	13.8155	13.7196	13.7888	14.0118	14.1678	14.052	13.8856	13.8155	13.842	13.7888	14.0118	14.1678	13.8856
	P08758	13.8783	13.7878	13.6666	13.9275	13.6019	14.0077	13.9715	13.8783	13.7785	13.7026	13.79	13.7001	14.0885	14.1553	13.9802	13.9659	13.8814	13.8986	13.8411	14.2231	14.2739	13.8814
	P40926	13.4986	14.0705	13.786	13.8168	13.6638	13.6693	14.3036	13.7877	13.9518	13.7339	13.9233	13.7311	13.8792	14.2639	13.9529	14.0705	13.8548	14.0132	13.8158	14.0428	14.4344	13.8792
	P49773	13.7191	13.8866	13.8628	13.7988	14.0009	13.9105	14.271	13.7191	13.8762	13.797	13.7424	14.0009	13.9105	14.2942	13.7191	13.8762	13.797	13.7499	14.0009	13.9256	14.2942	13.8762
	P07602	13.69	13.8547	13.7533	13.7838	14.0474	13.94	14.2142	13.69	13.8547	13.7206	13.7818	14.0284	13.909	14.2087	13.69	13.8547	13.7206	13.7926	14.0284	13.9014	14.2087	13.8547
	Q07955	13.8964	13.8043	14.0192	14.0047	13.6494	13.8201	14.1893	13.8964	13.7866	13.647	13.8305	13.6494	13.9424	14.3399	13.8964	13.7866	13.647	13.8305	13.6494	13.9424	14.3399	13.8305
	Q9C0F0	10.668							13.7643	14.1049	13.8231	13.7419	13.8279	13.9008	14.1307	13.7505		13.8231	13.7419	13.8279	13.9008	14.1307	13.8255
	P24534	13.0222	13.5301	13.857	13.5887	13.7187	13.8617	14.19	13.5846	13.7648	13.857	13.56	13.989	13.8197	14.19	13.5846	13.7832	13.857	13.56	13.989	13.8197	14.19	13.8197
	P62913	13.8039	13.6123	13.803	13.5961	13.7473	13.6543	14.4427	13.7801	13.7533	13.7629	13.6583	13.7854	13.7784	14.2096	13.8208	13.9816	13.7947	13.8395	13.8465	14.067	14.4406	13.7947
	P40925	14.0903	13.702	13.7601	13.5824	13.736	13.6765	14.178	14.1467	13.7415	13.9251	13.7887	13.973	13.767	14.3207	14.1467	13.7415	13.9251	13.7887	13.973	13.767	14.3207	13.7887
	P52565	13.9826	13.0612	13.6069	13.6429	13.6416	13.811	14.0508	13.9481	13.6924	13.5721	13.7686	13.5986	13.8009	14.0141	13.9481	13.6924	13.5665	13.7686	13.5986	13.8009	14.0141	13.7686
	P62910	13.8578	13.5814	13.7049	13.8478	13.6812	13.7884	14.1025	13.8408	13.578	13.6641	13.8327	13.6709	13.7626	14.0487	13.8271	13.578	13.6374	13.8407	13.6709	13.7117	13.9345	13.7626
	Q92688	13.8096	13.4188	13.4359	13.6461	13.7533	13.9461	14.1312	13.7639	13.8868	13.794	13.6265	13.7453	13.71	14.3201	13.7597	13.4594	14.0167	13.6461	13.8437	13.71	14.3201	13.7597
	Q9Y3U8	13.62	13.3922	13.5711	13.3685	13.6617	13.4388	13.9346	13.7645	13.7206	13.9219	13.675	13.8825	13.8061	14.2436	13.7576	13.7206	13.9219	13.675	13.8933	13.8061	14.2155	13.7576
	P61981	13.6612	13.5359	13.5539	13.6155	13.4154	13.4192	13.9324	13.8662	13.7642	13.6797	13.8764	13.7183	13.7795	14.2752	13.8662	12.4795	13.7449	13.8764	13.7183	13.7795	14.2752	13.7449
	P31948	13.3923	13.4098	13.8897	13.5785	13.7248	13.725	13.8797	13.5548	13.7244	13.8844	13.5588	13.7151	13.6598	14.1723	13.5615	13.7244	13.8844	13.5381	13.7151	13.725	14.1723	13.7244
	O75367	13.2894	13.7048	13.8389	13.463	13.7238	13.9182	14.1184	13.5866	13.6963	13.834	13.4506	13.7137	13.9139	14.1133	13.5986	13.6963	13.834	13.4329	13.7191	13.9139	14.0941	13.7191
	P34897	13.554	13.8784	13.37	13.4589	13.6971	13.8444	14.1061	13.554	13.8784	13.7682	13.4119	13.6971	13.8343	14.1012	13.554	13.8784	13.7682	13.3672	13.6617	13.7151	14.1012	13.7151
	P29692	13.8291	13.7291	13.7868	13.6107	13.3021	13.7143	14.0498	13.8291	13.6911	13.7868	13.568	13.5649	13.7106	14.0498	13.8291	13.6911	13.7785	13.568	13.5649	13.7106	14.0498	13.7143
	P14314	13.531	13.2261	13.6713	13.5846	13.8771	13.8507	13.7867	13.5773	13.4868	13.6938	13.5846	13.8146	13.8507	14.1376	13.5773	13.4868	13.6938	13.5846	13.8146	13.8507	14.1376	13.6938
	P32969	13.8366	13.7376	13.5536	13.318	13.3074	12.6764	13.9769	13.6847	13.7784	13.7435	13.3786	13.5992	13.6442	13.9595	13.6915	13.7784	13.7435	13.3786	13.5992	13.6442	13.9647	13.6847
	Q14697	13.922	13.6028	13.6335	13.6803	13.6914	13.9488	14.3119	13.9806	13.5084	13.6335	13.6708	13.599	13.9488	14.2774	13.9704	13.5084	13.6335	13.6708	13.599	13.9488	14.2774	13.6803
	P68366	15.6922	15.779	13.5827	13.2956	13.885	13.934	16.524	13.5791	13.6404	13.5827	13.6793	13.5366	13.9208	14.1815	13.5791	13.6062	13.5827	13.6907	13.5366	13.9208	14.1815	13.6793
	P62081	13.6131	13.6221	13.4159	13.5205	12.8842	13.55	14.0997	13.6433	13.6139	13.6426	13.5748	13.7416	13.7421	14.0927	13.6963	13.976	13.6481	13.8952	13.9	13.9053	14.4437	13.6481
	P02760	13.7283	13.3392	13.645	13.5285	13.3836	13.6227	14.3101	13.7241	13.6476	13.6391	13.4969	13.8057	13.6122	14.2513	13.7241	13.6476	13.6391	13.4969	13.7959	13.6122	14.2513	13.645
	P22314	13.5766	13.7969	13.4721	13.514	13.583	13.8298	14.0778	13.6056	13.6588	13.6269	13.6711	13.7003	13.5816	14.0778	13.6056	13.6588	13.6269	13.6421	13.7003	13.5816	14.0778	13.6421
	P47756	13.5814	13.786	13.644	13.4159	13.5221	13.6322	13.9302	13.5678	13.7145	13.6961	13.3529	13.5283	13.6467	13.8872	13.5129	13.6798	13.6583	13.3566	13.5206	13.6178	13.8733	13.6322
	O43143	13.5068	12.4571	13.8719	13.7133	12.5627	12.3343	12.7396	13.3343	13.6501	13.7897	13.6803	13.6168	13.341	14.0249	13.3343	13.6501	13.7897	13.6803	13.6168	13.341	14.0249	13.6168
	Q14103	13.2181	13.6083	13.4264	14.0048	13.6319	13.8192	13.757	13.4965	13.577	13.7366	13.5382	13.4085	13.8192	14.0007	13.4965	13.4575	13.7366	13.5507	13.4969	13.8192	13.9997	13.6083
	P46777	13.4168	13.6121	13.5966	13.6865	13.409	13.5084	13.906	13.4663	13.6121	13.5927	13.6184	13.4979	13.4879	14.051	13.4663	13.5594	13.5927	13.6184	13.4873	13.4879	14.051	13.5927
	P01024	13.3075	13.5859	13.4877	13.6668	13.575	13.7114	14.1673	13.6994	13.5327	13.8305	13.627	13.7465	13.8704	14.164	13.1056	13.1801	13.2196	13.1881	13.2187	13.2783	13.5874	13.5859
	O00299	13.6549	13.5758	13.511	13.5557	13.5816	13.8193	14.0703	13.5745	13.6714	13.5741	13.5753	13.5816	13.7989	14.1391	13.5745	13.6703	13.5741	13.5694	13.5816	13.8049	14.1391	13.5816
	P51858	13.5979	13.5014	13.5883	13.6329	13.7091	13.4437	13.8848	13.5505	13.4451	13.5737	13.4766	13.6706	13.4284	14.0742	13.5535	13.3969	13.5737	13.4766	13.6706	13.4284	14.0742	13.5737
	P63000	12.813	12.8922	13.4556	13.3852	13.7195	13.6495	13.2958	13.5701	13.6539	13.4556	13.4078	13.68	13.6495	13.7979	13.5701	12.9407	13.5047	13.3753	13.68	13.6495	13.7979	13.5701
	P45880	13.4811	12.9825	13.4307	13.3257	13.5913	13.5655	14.0245	13.4811	13.6313	13.6084	13.5678	13.5913	13.4665	14.0245	13.4811	13.6313	13.6084	13.5217	13.5913	13.509	14.0083	13.5678
	O75369	13.6232	13.7352	13.8759	13.7234	13.562	13.6802	14.0853	13.3715	13.2164	13.4302	13.1238	13.562	13.3966	13.8408	13.3715	13.2578	13.4302	13.2527	13.562	13.4075	13.8408	13.562
	P08195	13.5441	13.4543	13.6694	13.2621	13.3319	13.3273	13.9802	13.5441	13.4759	13.6956	13.2457	13.3905	13.6628	13.9591	13.5441	13.4812	13.6743	13.2457	13.3905	13.6628	13.9455	13.5441
	P09382	13.4906	13.2038	13.3389	13.4876	13.8261	13.6934	14.0566	13.4906	13.5434	13.3389	13.5274	13.8169	13.6136	14.0792	13.4829	13.5343	13.3389	13.5274	13.8169	13.6125	14.0792	13.5343
	Q99497	13.428	13.6906	13.5244	13.6563	13.4621	13.5981	13.7913	13.4284	12.9476	13.5244	13.6466	13.3824	13.5497	13.8953	13.4284	12.9311	13.5244	13.6466	13.3824	13.5497	13.8953	13.5244
	Q04837	13.5196	13.3348	13.2487	13.3002	13.7357	13.3615	13.9352	13.5196	13.4165	13.3622	13.6627	13.7339	13.3312	13.9352	13.5196	13.4165	13.3622	13.6627	13.7329	13.3312	13.9264	13.5196
	Q01130	13.2983	12.8112	13.6035	13.8289	13.5173	13.2653	14.1418	13.8535	13.8987	13.8437	13.8261	13.8252	13.8473	14.1706	12.9244	12.6029	13.041	13.2261	12.9374	13.1331	13.4949	13.5173
	P00403	13.0686	13.5153	12.5885	13.3563	13.6756	13.4942	14.0069	13.2737	13.5857	13.661	13.3323	13.4428	13.5459	14.0457	13.2737	13.5839	13.661	13.3323	13.4314	13.5459	14.0457	13.5153
	P67936	13.3523	13.1108	13.5118	13.455	13.1028	13.512	14.0208	13.4877	13.4229	13.504	13.5926	13.7115	13.512	14.0182	13.4877	13.4229	13.5118	13.5926	13.7115	13.512	14.0182	13.5118
	P40394						13.5105																13.5105
	P39748	12.5462	13.3256	13.5667	13.0607	12.9172	13.966	13.825	13.2731	13.7079	13.5016	13.2258	13.4657	13.5523	13.802	13.4018	13.6294	13.5434	13.2772	13.4833	13.7039	13.8849	13.5016
	P27824	13.5	13.4634	13.5018	13.0805	12.8349	13.5001	14.0334	13.5487	13.2329	13.5018	13.3091	13.3718	13.5675	14.0412	13.5487	13.2329	13.5018	13.3091	13.3718	13.5675	14.0412	13.5001
	P12829	13.36	13.4609	13.1751	12.9782	13.0773	13.2939	13.5836	13.5864	13.6364	13.3249	13.4577	13.498	13.6153	13.9553	13.5864	13.6512	13.3249	13.4784	13.498	13.6153	13.9553	13.498
	Q15233	13.5963	13.3353	13.1867	13.5147	13.5774	13.4768	13.659	13.5963	13.2816	13.1972	13.4951	13.4932	13.431	13.6256	13.5963	13.2952	13.1912	13.4738	13.5517	13.431	13.6256	13.4932
	P52272	13.4886	13.2951	13.4231	13.3273	13.2462	13.6383	13.7812	13.4847	13.5038	13.4647	13.6002	13.2544	13.7625	13.8737	13.4603	13.5038	13.4566	13.6002	13.3411	13.7625	13.8737	13.4886
	P62841	13.5361	13.5313	13.5516	13.349	13.2018		13.4803	13.5389	13.52	13.4785	13.3607	13.1942	13.3966	13.5793	13.5228	13.52	13.4881	13.3696	13.2096	13.3625	13.5716	13.4842
	P04792	13.3366	13.3083	13.6125	13.521	13.4358	13.4946	13.6837	13.3366	13.3042	13.6125	13.4996	13.4248	13.4841	13.6837	13.3366	13.3042	13.6125	13.4996	13.4248	13.4841	13.6837	13.4841
	P27348	13.196	13.4322	13.3219	12.9851	13.3986	12.985	13.7325	13.6233	13.5503	13.3757	13.4476	13.4818	13.6449	13.9817	13.6233	13.5503	13.3757	13.4468	13.4818	13.6449	13.9891	13.4818
	Q8NC51	13.3935	13.4819	13.399	13.5665	12.9723	12.6894	14.0511	13.3263	13.4897	12.9265	13.555	13.4675	13.4134	14.0533	13.3431	13.4833	13.399	13.5438	13.4675	13.4134	14.0533	13.4675
	P02786	14.1133	14.2051	13.5221	13.93	13.4771	14.4548	14.5932	13.3113	13.2874	13.1698	13.0435	13.3325	13.5072	13.6122	13.3191	13.2198	13.186	12.9944	13.3056	13.4666	13.565	13.4666
	P15121	13.2037	13.1853	13.4562	13.2602	13.2513	13.5001	14.0942	13.2124	13.1853	13.4562	13.2476	13.553	13.5001	14.0942	13.227	13.218	13.4562	13.2476	13.553	13.4848	14.0942	13.4562
	P25786	13.6648	13.0868	13.3768	13.4128	13.6131	13.5254	13.7288	13.5687	13.2611	13.4431	13.4778	13.5792	13.4842	13.7288	12.8281	13.0693	13.116	13.2583	12.9476	13.339	13.7288	13.4431
	P30040	13.5871	13.4899	13.5415	13.1749	13.4397	13.265	13.9571	13.5822	13.4598	13.6077	13.0112	13.4256	13.4296	14.0242	13.4135	13.4366	13.5415	12.9506	13.2032	13.3875	13.95	13.4397
	Q16719	13.2508	13.4339	13.418	13.5428	13.2609	13.5663	13.8268	13.443	13.3019	13.3994	13.5201	13.35	13.5663	13.9304	13.4335	13.2989	13.3994	13.5428	13.35	13.5663	13.9245	13.4339
	P55072	13.3361	13.4945	13.6671	13.0048	13.4267	13.6042	13.7208	13.3091	13.2972	13.6381	13.2163	13.3602	13.6647	13.6926	13.3091	13.2972	13.6381	13.2163	13.3038	13.6647	13.6926	13.4267
	P17931	13.3644	13.8841	13.2509	13.4067	13.4538	13.7959	13.7863	13.1121	13.5286	13.2424	13.4049	13.2255	13.7728	13.7224	13.1121	13.5286	13.2424	13.4049	13.2255	13.7728	13.7224	13.4067
	P50991	12.6957	13.1985	13.2903	13.3027	13.0035	13.0388	13.3978	13.5813	13.3051	13.5705	13.2926	13.4441	13.6471	14.0784	13.4685	13.3051	13.5705	13.3173	13.6685	13.6471	14.0784	13.3978
	P78386	13.5009		9.20458	12.551		13.2856	13.5036	13.5009	13.3965		13.2723	13.2819	13.5955	13.8196	13.5009	13.3965	8.56607	13.2671	13.2819	13.5955	13.8196	13.3965
	P30048	13.3677	13.2245	13.4378	13.2958	13.4427	13.4538	13.9225	13.3677	13.364	13.4976	13.2991	13.3923	13.3879	13.8524	13.3677	13.364	13.5025	13.3111	13.3923	13.3994	13.9225	13.3923
	Q15181	13.5374	13.3905	13.3447	13.0772	13.3154	13.0605	13.9358	13.5374	13.7736	13.8496	13.4818	13.6744	13.5108	14.0394	13.3052	13.3905	13.3214	13.1975	13.2886	13.0531	13.6456	13.3905
	P12956	13.253	13.3672	13.2745	13.3925	13.5597	13.469	13.7346	13.3613	13.5438	13.2677	13.3902	13.5665	13.3884	13.6208	13.253	13.3246	13.2745	13.2611	13.5155	13.3884	13.6207	13.3884
	P13010	13.3414	13.5497	13.2125	13.4032	13.3501	13.3386	13.7346	13.3828	13.5009	13.3415	13.0852	13.3501	13.426	13.7521	13.3828	13.5009	13.3415	13.1418	13.3425	13.426	13.7521	13.3828
	P51991	13.4612	13.3741	13.27	13.4251	13.3045	13.4727	13.5844	13.4612	13.0871	13.3949	13.1914	13.2958	13.3522	13.846	13.4612	13.0871	13.3949	13.1914	13.2272	13.3522	13.846	13.3741
	P20674	13.2427	13.3259	13.1162	13.3725	13.268	13.2485	14.035	13.3654	13.5121	13.373	13.3725	13.676	13.5326	14.0804	13.3654	13.5121	13.373	13.3555	13.676	13.5326	14.0804	13.373
	Q8IYT4	13.4024	12.9609	12.8954	12.6466	13.2926	13.4144	14.014	13.4024	13.4165	13.2954	13.3721	13.5047	13.6596	13.9646	13.1981	13.2195	13.2439	13.205	13.2575	13.4371	13.7425	13.3721
	P61088	13.0956	13.3277	13.4691	13.3697	12.933	13.2871	13.5881	13.5644	13.3277	13.4691	13.3697	13.4114	13.2773	14.0158	13.5644	13.3277	13.4691	13.3697	13.4114	13.2773	14.0158	13.3697
	P62318	13.1098	13.4594	13.1729	12.4881	13.3688	12.6096	13.8911	13.4624	13.4333	13.3029	13.1198	13.3515	13.547	13.8816	13.4575	13.4052	13.3029	13.1198	13.3515	13.5414	13.8816	13.3688
	Q02543	13.3388	13.6892	13.1657	13.0971	13.3669	13.0039	13.8498	13.5303	13.3678	13.3076	13.2828	13.3267	13.7143	13.981	13.5303	13.3786	13.3076	13.2828	13.3472	13.7143	13.9849	13.3669
	P06753	13.3348	13.3496	13.2866	13.3357	13.3618	13.4053	14.0221	13.3348	13.4708	13.2903	13.1954	13.3618	13.435	13.8368	13.3348	13.4831	13.2799	13.1954	13.3618	13.435	13.83	13.3618
	P36542	12.3658	12.4107	12.7198	12.4442	12.4134	13.3971	13.0787	13.36	13.0312	13.6055	12.5955	13.4318	13.3999	14.1229	13.35	13.0681	13.6406	13.2317	13.441	13.4043	14.1435	13.35
	P59190	13.3173	13.3514	13.3304	13.3778	13.2207	13.6441		13.3444	13.3369	13.3556	13.3538	13.2072	13.5793	13.711	13.3173	13.3369	13.3556	13.3285	13.2116	13.5947	13.711	13.3479
	P13073	13.2722	13.4329	12.9982	13.0422	13.4915	13.404	13.7552	13.2942	13.3926	13.158	13.1749	13.473	13.3353	13.8406	13.2942	13.3926	13.158	13.1298	13.473	13.3353	13.8406	13.3353
	P62316	13.4189	13.3732	13.3287	13.0405	13.0631	13.1217	13.4653	13.3723	13.3483	13.3287	13.1914	13.1858	13.2273	13.4836	13.4297	13.3483	13.3287	13.1763	13.172	13.2577	13.4585	13.3287
	P22234	13.4431	13.3467	12.9267	13.2151	12.74	13.9282	13.4345	13.4431	13.3252	13.1941	13.2009	12.9324	13.3243	13.5559	13.4431	13.3252	13.1941	13.2009	12.9324	13.3243	13.5559	13.3243
	P23526	13.6476	13.5162	13.5845	13.3976	13.6596	13.6581	14.0578	13.1727	13.1185	13.1858	12.988	13.1586	13.3239	13.5358	13.1727	13.1185	13.1858	12.988	13.1586	13.3239	13.4887	13.3239
	P50454	13.2145	13.3351	13.3937	12.662	14.1618	13.4882	12.5228	13.2163	12.116	13.4414	13.1336	13.3211	13.0705	13.8102	13.2163	13.3351	13.4414	13.1336	13.3211	13.4882	13.8002	13.3211
	P21796	13.0056	12.9181	13.4049	12.6355	13.3295	13.4109	13.614	13.257	13.1718	13.2187	13.0646	13.1356	13.2052	13.3381	13.3232	13.3208	13.4049	13.2451	13.3295	13.3998	13.614	13.3208
	Q08211	13.1815	13.6274	13.4484	13.2502	13.4029	13.2534	13.9206	13.1378	13.3435	13.4484	13.0286	13.2923	13.2534	13.5985	13.2737	13.3435	13.4484	13.1566	13.2923	13.2534	13.9206	13.2923
	P83731	13.2796	13.1498	13.2941	13.2329	13.6072	13.1977	13.8803	13.1352	13.395	13.1413	13.1558	13.2697	13.3672	13.6467	13.1352	13.395	13.2941	13.2766	13.2552	13.3672	13.7106	13.2796
	Q96P31	13.2774																					13.2774
	Q16629	13.2509	13.1241	13.2747	13.2926	13.0898	13.3438	13.8046	13.2357	13.0175	13.2139	13.255	13.4204	13.3264	13.7845	13.2439	13.0048	13.2139	13.255	13.4204	13.247	13.7845	13.255
	P09429		13.2964				12.7672	13.3526	13.3502	13.2712	13.2647	13.3218	13.2549	13.3361	13.3863	12.4679	12.2372	12.3537	12.0417	12.2309	12.286	12.683	13.2549
	O14818	13.2099	13.0947	12.822	12.8337	13.3774	13.2508	13.6226	13.1948	13.1648	13.3109	13.0341	13.3833	13.3541	13.6226	13.1296	13.1021	13.3109	13.0341	13.3184	13.3157	13.6226	13.2508
	O60506	13.185	13.48	13.1372	12.9862	12.9449	13.4324	13.5434	13.185	13.3921	13.1638	13.1599	13.2491	13.4324	13.5496	13.185	13.3921	13.1871	13.1315	13.2491	13.4324	13.5298	13.2491
	P78417	13.1509	13.6782	13.144	13.0276	13.1977	13.456	13.9484	13.247	13.535	13.0524	13.0333	13.3009	13.5424	13.9316	13.247	13.535	13.0524	13.0023	13.2469	13.5424	13.9359	13.247
	Q01650	11.5708	13.2426	13.0853	12.9928	13.0792	13.3252	13.6002	13.3476	13.1534	13.2297	13.0189	13.3657	13.3252	13.5837	13.3476	13.1662	13.2297	13.0422	13.3657	13.3252	13.5837	13.2426
	P54819	13.2375	13.101	13.1726	13.4449	13.0025	13.0793	13.7495	13.2375	13.3099	13.2383	13.4449	13.2699	13.232	13.7495	13.2223	13.2716	13.2383	13.4449	13.2699	13.232	13.7495	13.2383
	P35232	13.0201	13.2587	12.9506	13.2214	12.837	13.2329	13.8555	12.8164	13.2496	12.9506	13.1165	13.2196	13.2208	13.6548	12.8164	13.2496	12.9506	13.1165	13.2196	13.2208	13.6471	13.2196
	P00441	13.0609	13.4756	13.2171	13.1746	13.398	13.3822	13.7557	13.0521	13.3418	13.2017	12.9696	13.4986	13.1943	13.7481	13.0757	13.3418	13.2017	12.9486	13.4986	13.1943	13.7481	13.2171
	P28072	13.2589	13.0476	13.2475	13.047	13.1727	13.2125	13.7693	13.2475	12.9972	13.2869	12.8398	13.2125	13.2125	13.7693	13.2475	12.9972	13.2869	12.8398	13.2125	13.2315	13.7693	13.2125
	P00505	12.923	13.1717	12.9315	12.874	13.4252	13.3015	13.4614	13.2089	13.1283	13.0105	12.8903	13.3919	13.2621	13.6787	13.2089	13.1283	13.0105	12.8903	13.3919	13.2621	13.6787	13.2089
	Q92522	13.2739	12.5011	13.2047	13.1458	12.9517	13.1629	13.3287	13.2739	13.416	13.1788	13.1458	13.1742	13.3059	13.5541	13.2739	13.416	13.1788	13.1458	13.1742	13.3059	13.5541	13.2047
	Q9H853	13.2427	13.4331	13.1383	12.9282	13.5124	13.5363	13.6324	12.9007	13.0605	13.0173	12.9755	13.2175	13.2773	13.4819	12.9591	13.1041	13.1015	12.975	13.2015	13.3556	13.4897	13.2015
	P60660	13.0649	12.9159	13.2	12.8742	13.2029	13.2799	13.6472	13.0649	13.2766	13.2555	12.9649	13.2089	13.3343	13.8041	13.0018	12.7632	13.1704	12.6942	13.3149	13.0725	13.3865	13.2
	P60866	13.1575	13.8191	13.4256	13.2985	13.1763	12.8924	13.8596	13.1588	13.0858	13.343	13.2799	13.1763	13.1646	13.7151	13.1864	13.0858	13.343	13.2799	13.1983	13.0698	13.7151	13.1983
	P25789	13.2639	13.3035	13.3978	13.2107	13.0234	13.3108	13.7376	13.1608	13.1673	13.3177	13.1188	13.0102	13.1941	13.4529	13.144	13.1816	13.2971	13.1188	13.0102	13.1941	13.407	13.1941
	P25815	13.0886	13.378	13.3545	12.8222	13.3009	13.3149	13.2968	13.0886	13.3322	13.3545	13.1906	13.3009	13.5084	13.7124	12.794	12.7121	12.7932	12.5793	12.6364	12.8533	13.0666	13.1906
	P62273	12.8156	12.8667	13.2347	12.4929	13.1985	12.8887	13.4811	13.0196	13.0175	13.2347	12.5807	13.1784	13.2685	13.4811	13.0196	13.0175	13.2347	12.5807	13.1784	13.2685	13.4811	13.1784
	O75964	13.398	13.1883	13.3714	12.9708	12.7705	13.0434	13.7958	13.4077	13.4588	13.3714	13.213	13.1748	13.4212	13.7958	12.7269	12.4941	12.4307	12.288	12.4762	12.6567	13.1299	13.1748
	Q14974	12.8317	13.2178	13.2386	13.1608	12.9374	13.3857	13.8373	12.7559	13.0946	13.1857	12.6168	12.6775	13.1877	13.7033	12.5946	13.0946	13.1857	12.6605	12.6775	13.1966	13.7033	13.1608
	Q99733	13.389	11.2131	11.599	11.0231	11.9965	11.821	12.0362	13.4607	13.2835	13.2035	11.183	13.1589	13.1599	13.7435	13.4607	11.3219	13.2035	13.3813	13.1589	13.1599	11.9982	13.1589
	A6NHQ2	12.9776	13.3281	13.1235	13.2311	13.1451	13.1586	11.9344	12.9683	13.3404	13.1235	13.2221	13.1046	13.1695	13.5617	12.9683	13.3404	13.1235	13.2221	13.1046	13.1695	13.5617	13.1586
	P55060	12.8576	13.0475	13.3186	13.0767	13.34	13.2684	13.5852	12.7179	12.8279	13.0969	13.0681	13.1564	13.2131	13.5852	12.8576	12.9798	13.291	13.0558	13.2843	13.3008	13.5852	13.1564
	P78527	13.0551	13.1861	13.1272	13.1799	13.1456	13.1693	13.4991	13.0551	13.4046	13.1272	13.1529	13.1013	13.1059	13.5779	13.0551	13.411	13.1272	13.1529	13.1272	13.1486	13.5779	13.1486
	P40227	12.8545	12.7277	13.2426	12.8754	13.1523	13.3297	13.6632	12.9306	12.9464	13.1515	13.0748	13.1396	13.3126	13.6511	13.0656	12.9544	13.1515	13.0748	13.1396	13.2816	13.6511	13.1396
	P16949	13.1389	12.8317	12.4128	11.9887	13.0434	13.4709	13.6854	12.9333	13.0334	12.9174	12.9903	12.825	13.2012	13.4925	13.1389	13.2224	13.2879	13.2748	12.9771	13.4944	13.7228	13.1389
	O75390	13.2801	13.0112	13.164	12.9719	13.4269	13.2962	13.497	13.1949	12.8696	13.0295	12.9841	12.9176	13.2578	13.4477	13.1322	12.9784	12.9052	12.9611	12.898	13.2595	13.3029	13.1322
	P39023	12.9538	13.0522	13.1238	13.0696	13.0307	12.9054	13.5449	13.1222	13.0502	13.0551	13.2541	13.0502	12.9469	13.5638	13.5883	13.6506	13.4911	13.5675	13.69	13.177	14.1827	13.1238
	P22102	13.0565	13.1207	13.3556	13.2936	13.2034	13.3255	13.671	13.0773	13.0592	13.3556	13.2327	13.1381	13.2321	13.6619	12.4448	12.164	12.7853	12.4328	12.4651	12.7622	12.8465	13.1207
	P26639	13.0037	12.9202	13.1126	12.8168	13.1372	13.2609	13.4823	13.0037	12.9917	13.1126	13.11	13.1372	13.213	13.4783	13.0037	12.9917	13.0923	13.11	13.118	13.1682	13.4783	13.1126
	P42330	13.049	13.111	13.3734	13.1662	13.0992	13.229	13.6305	12.9724	13.0711	13.1298	12.9905	13.0909	13.3454	13.393	12.9724	13.0711	13.1298	12.9905	13.0909	13.3454	13.393	13.111
	P61254	14.536	11.8541	12.375	14.4745	13.9976	14.5347	13.5227	13.2104	12.733	13.0989	12.887	12.7373	12.6935	13.3525	13.2104	12.733	13.0989	12.887	12.7373	12.6935	13.3525	13.0989
	P41091	12.9125	13.289	13.2646	12.5265	13.07	13.4267	13.8287	12.9478	13.276	13.253	13.0924	13.0924	13.4261	13.8176	12.9125	13.0966	13.0911	13.0396	12.9928	13.3511	13.6667	13.0966
	Q99623	12.658	13.1638	13.0905	13.0778	12.7566	13.058	13.1017	12.9254	13.1191	13.0905	13.0741	13.0408	13.0868	13.3674	12.9254	13.1191	13.0905	13.0741	13.0408	13.0762	13.3674	13.0778
	P12883	13.1583	13.1615	13.0742	12.9287	12.9956	13.7838	13.2524	13.1693	12.9026	12.9368	12.9039	12.9901	13.1994	13.5043	13.1583	12.9026	12.9935	12.9039	12.9901	13.1994	13.5043	13.0742
	Q15907		13.0442	13.0985		13.1466		13.4761	12.9533	13.0229	13.0985	12.7684	13.1445	12.8946	13.4761	12.9533	13.0229	13.0985	12.7561	13.1445	12.8946	13.4761	13.0716
	P11586	12.8003	13.185	12.865	12.7881	12.9295	13.0461	13.3826	13.0663	13.1774	12.865	12.7593	13.0659	12.9986	13.3769	13.2101	13.1774	12.8475	12.7593	13.0659	12.9986	13.3447	13.0461
	Q96AE4	13.0429	13.3064	13.1026	12.9116	13.3048	13.2032	13.3844	12.9789	13.0307	13.1026	12.892	13.2719	12.9751	13.5006	12.8234	12.8905	13.1115	13.0205	13.0439	12.9751	13.4142	13.0439
	P38117	12.7149	12.8958	12.416	13.0401	12.9003	13.1857	13.37	12.9487	13.0239	13.2562	13.0123	12.8704	13.2243	13.5084	12.9529	13.0401	13.2562	13.0123	12.8258	13.2243	13.455	13.0239
	P20700	13.0146	13.076	12.8927	13.0566	12.9215	13.048	13.5843	12.9418	13.1062	12.9689	13.1594	12.8967	13.0224	13.5497	12.8686	13.0524	12.9043	13.0333	12.7871	12.9118	13.5712	13.0224
	P31947	13.0289	12.8669	13.1131	12.9956	13.275	12.9179	13.4296	13.0198	12.8096	12.8986	12.9259	13.1306	13.2378	13.5426	13.0219	12.8096	12.898	12.9259	13.1405	13.2378	13.5329	13.0219
	Q04941		13.0212																				13.0212
	P37837	12.954	12.9662	12.6441	13.0888	13.0405	13.1021	13.5976	12.9712	12.9425	12.7406	13.029	13.0133	13.1771	13.4569	12.9712	12.9425	12.7406	13.029	13.0201	13.1771	13.4812	13.0201
	O43707	12.0725	13.2683	12.6289	12.9819	12.9409	12.4919	13.6658	13.0186	13.2234	13.0936	12.9801	12.7801	13.0257	13.6658	13.0186	13.2234	13.0936	12.9801	12.7801	13.0257	13.6658	13.0186
	P07954	12.942	13.1118	13.0585	12.922	13.2302	12.9465	13.1883	12.942	13.0279	13.003	12.8657	13.2168	12.8924	13.5311	12.942	13.0555	13.0158	12.8711	13.2168	12.8924	13.5311	13.0158
	O76031	9.7549	10.1948	10.4858	9.39662	9.80736	10.0688	10.1724	13.0137	12.8212	13.0132	13.013	13.1923	12.9511	13.4609	13.0658	13.1394	13.1593	13.1177	13.1649	13.1548	13.6866	13.0132
	Q15084	12.9841	12.944	13.1841	13.007	13.0773	13.1472	13.3874	12.4097	13.1671	13.0609	12.9793	12.9155	12.9942	13.3405	12.5411	13.1671	13.0626	12.9793	12.9155	12.9732	13.0568	13.007
	P46940	13.0255	12.9906	13.026	12.5467	12.6357	13.0679	13.4057	13.0107	12.9506	12.9526	12.7488	12.7956	13.0642	13.4057	13.0255	12.9506	12.9526	12.7488	12.7956	13.0533	13.4057	12.9906
	Q15293	12.858	13.0367	12.8003	12.9274	12.9899	13.1998	13.3035	13.0079	12.9056	13.1423	12.8855	12.7993	13.179	13.5144	12.8547	12.9493	13.1025	12.7463	12.716	13.1021	13.434	12.9899
	Q07021	13.2149	13.3682	12.8299	13.2976	12.9899	12.9624	12.6416	13.1175	13.0053	12.8299	12.9077	12.9805	13.1569	12.6856	13.1175	12.5696	12.8299	12.9077	12.9805	13.1569	12.8224	12.9805
	P46783	12.7744	12.2938	12.9851	12.7411	12.9771	12.4276	13.4644	12.7783	12.5615	12.7678	12.5796	12.9591	12.874	13.3403	13.5108	13.4336	13.3538	13.2933	13.4017	13.1607	13.6794	12.9771
	Q9NQC3	12.0338	11.7091	11.5774	12.3799	10.1125	11.8234	13.3565	13.3606	13.0888	12.9787	12.7429	12.9595	13.0873	13.312	13.3757	13.1102	12.9751	12.8102	12.9431	13.1928	13.3478	12.9751
	P06396	12.8315	13.0065	12.9498	12.9131	13.1613	12.8979	13.2308	12.9735	13.0305	12.9828	12.708	13.118	12.8867	13.4142	12.9272	12.9725	12.9609	12.9511	13.118	12.635	13.2228	12.9725
	P49588	13.0663	12.7875	12.7095	12.9379	12.6273	13.1243	13.6811	13.0386	12.8765	12.9663	13.0706	12.6073	13.1412	13.6811	13.0663	12.7719	12.8106	12.9202	12.602	13.2276	13.4778	12.9663
	Q16881	13.0585	13.0067	13.238	12.9598	12.6724	12.9411	13.3817	12.958	12.7495	12.9148	12.9518	12.4669	12.9157	13.4026	12.9252	12.8518	12.9961	13.0544	12.5243	13.0982	13.3464	12.958
	P43307	13.0386	12.9191	12.87	12.8553	12.6325	13.1479	13.2056	12.9571	12.7526	13.0493	12.942	12.6636	13.0693	13.1526	12.9571	12.7438	13.0493	12.9796	12.6793	13.0871	13.1526	12.9571
	P11413	13.0104	12.782	12.7795	12.7555	12.9801	13.1788	13.4032	13.0104	12.6335	12.8072	12.8158	12.9566	13.1523	13.4025	13.0104	12.6335	12.8072	12.8592	12.9566	13.1523	13.4025	12.9566
	P28066	13.0358	12.9517	13.1198	12.8335	12.9258	13.082	13.7531	12.8838	12.9538	13.1198	12.7373	12.8979	13.2908	13.6183	12.9246	12.9304	13.1198	12.7373	12.8194	13.2908	13.5876	12.9538
	P51857															12.8447	13.006	12.9611	12.5854		12.9222	13.2356	12.9418
	O76021	12.9354	12.9313	12.7539	12.6234	12.5194	12.9917	13.365	12.9346	12.895	12.7539	12.7317	13.0543	13.1013	13.2444	12.9346	12.895	12.7539	12.6959	13.0686	13.1013	13.2444	12.9346
	P78371	12.9331	12.8482	12.6839	12.8041	12.9125	13.3125	13.1084	12.8888	13.0065	12.6819	12.6937	13.0239	13.1911	13.2448	12.9331	13.0782	12.6629	12.8041	13.1008	13.3102	13.1935	12.9331
	Q9Y230	12.8035	12.6529	13.0133	12.7626	12.8013	12.9522	13.1138	12.7865	13.0146	12.9846	12.899	12.7993	13.1785	13.3585	12.7389	13.0563	13.0634	12.8727	12.7413	12.9324	13.265	12.9324
	Q15149	13.3833	12.6241	13.2735	12.4579	12.7048	12.6564	13.2959	12.9228	12.7389	12.9363	12.6216	12.8204	12.983	13.5397	12.9228	12.7389	12.9363	12.6216	12.8204	12.983	13.5302	12.9228
	Q00610	12.9219	13.0358	12.9048	12.7292	12.7842	13.0317	13.3098	12.9287	13.2618	12.8508	12.7576	12.8467	13.1729	13.4887	12.9219	13.2618	12.9048	12.6602	12.8467	13.1729	13.5031	12.9219
	P14866	12.9712	12.7052	12.818	12.5722	12.8254	12.4484	13.4932	13.1061	12.9179	12.9243	13.0695	12.7153	12.8122	13.3935	13.0698	12.8792	12.9307	13.0813	12.7153	12.8122	13.4312	12.9179
	P27695	12.815	12.9613	12.9887	12.9819	12.7183	13.0526	13.2472	12.815	12.5929	12.9056	12.7775	12.9031	13.0367	13.2272	12.815	12.7381	12.9056	12.7775	12.9031	13.0367	13.1588	12.9056
	Q96AG4	12.3137	12.6647	12.9235	12.7965	12.7904	12.9379	13.1085	12.9043	12.628	12.9383	12.7636	13.0572	12.9028	13.336	12.9069	12.628	12.9383	12.7636	13.0572	12.9028	13.336	12.9043
	P62942	12.8319	12.6994	13.278	12.8956	12.9274	12.6872	13.3385	12.7946	12.6177	13.0051	12.8475	12.9589	12.6808	13.2502	12.8019	12.7838	13.1646	12.9853	13.1296	12.9039	13.318	12.9039
	O14979	12.6918	12.7555	12.6806	12.5428	12.8731	12.9172	13.1695	12.8661	13.0568	13.0422	12.6239	12.8946	13.112	13.2378	12.8661	13.0671	13.0446	12.6239	12.8946	13.112	13.2378	12.8946
	O43390	12.8918	12.8809	12.6707	12.8005	12.85	13.2634	13.2345	12.7541	12.7803	12.9643	13.0105	12.7235	13.1283	13.312	12.8807	12.9176	12.9357	12.8827	12.7417	13.1164	13.2345	12.8918
	P40261	12.1808	12.8469	12.8897	12.6526	12.6711	13.0688	13.0555	12.7091	13.061	12.8897	12.6094	13.0736	13.0456	12.9988	12.7296	13.061	12.8807	12.6094	13.0736	13.0456	13.0331	12.8897
	P05198	12.8817	12.906	12.6837	12.6285	13.0132	13.1815	13.5214	12.8817	12.8863	12.7779	12.8551	12.9805	13.1356	13.4931	12.8817	12.8863	12.7779	12.8551	12.9805	13.149	13.4931	12.8863
	O15260	12.8853	12.9412	12.4152	13.1536	12.5169	12.8859	13.3817	12.8779	12.935	12.7205	13.0012	12.7834	13.0277	13.1698	12.6069	12.7812	12.5152	12.8226	12.8392	12.9506	13.0971	12.8853
	P63173	12.7904	12.6312	13.1149	12.8283	11.6826	13.0919	13.6389	12.7805	12.6834	13.0291	12.8849	12.9656	13.0919	13.6389	12.7805	12.2503	13.0291	12.7524	12.7518	13.0919	13.6389	12.8849
	P04080	12.5866	12.8727	12.7632	12.6126	12.6948	12.658	13.1453	12.7536	12.8842	13.1346	12.8457	13.0546	13.0807	13.4937	12.7727	12.8963	13.1346	12.8457	13.0546	13.0807	13.4937	12.8842
	Q06323	12.891	13.0264	12.5843	12.5066	12.8074	13.0019	13.1816	12.8813	12.9737	12.6698	12.6931	12.7686	13.0612	13.2336	12.8813	12.9737	12.6812	12.2642	12.7824	13.0005	13.2336	12.8813
	Q9BY32			12.8962			12.8846									8.47168	9.97586	12.8827	9.66712	12.7958	12.874	13.4476	12.874
	Q9H2U2	12.3396	12.9172	12.7928	13.0241	12.6535	13.1285	13.5077	12.8731	12.8663	12.7432	12.8478	13.1431	13.0691	13.4756	12.8731	12.8663	12.7587	12.871	13.1431	13.0674	13.4756	12.8731
	P11940	12.6136	12.6207	12.7897	12.6316	12.6441	13.2854	13.3837	12.8706	12.8924	12.8041	12.6126	12.8967	13.2512	13.4974	12.8706	12.9103	12.8041	12.6126	12.8967	13.2512	13.4974	12.8706
	P21291	12.3628	13.19	12.8222	12.8642	13.0768	13.1133	13.2264	12.7723	12.8946	12.8078	12.8347	12.8638	13.0158	13.1188	12.7723	12.8946	12.8078	12.8347	12.8244	13.0158	13.1074	12.8642
	O00592	12.6642	12.8667	11.8811	12.7522	13.1126	13.2448	13.3918	12.6216	12.8632	12.7729	12.7419	13.0362	13.1593	13.3799	12.6513	12.8632	12.7541	12.7657	13.0362	13.1618	13.3799	12.8632
	P20042	12.8287	12.3443	13.0471	12.3729	12.577	12.9142	13.2928	12.8319	13.0308	12.9365	12.7899	12.8752	12.8617	13.3926	12.8319	12.8317	12.9365	12.7899	12.8752	12.8617	13.3926	12.8617
	P62834	12.8684	12.9114	12.8514		11.1618	12.8994	13.3667	12.8684	12.762	12.8218	12.668	12.8186	12.8807	13.3667	12.9003	12.762	12.8218	12.668	12.8186	12.8807	13.3667	12.8599
	Q04760	12.7136	12.7543	12.6821	12.9056	12.8713	12.912	13.0777	12.8196	12.9703	12.5701	12.8498	12.9239	13.021	13.3259	12.8196	12.708	12.6553	12.8498	12.7725	12.989	13.3443	12.8498
	P17096	12.7651	11.9174	12.9638	13.0184	12.475	12.8971	12.7719	12.7651	12.5781	12.9527	13.1077	12.9658	12.4078	13.6258	12.7651	12.7164	12.9638	13.1077	12.8023	12.8478	13.3181	12.8478
	P30049	12.7486	12.9095	12.1357	12.6441	12.6604	12.8975	13.2844	12.7536	12.8478	13.0236	12.6843	12.6305	12.8626	13.3428	12.8047	12.9952	13.1874	12.7861	12.7222	13.0329	13.4799	12.8478
	P38159	12.6978	12.8615	12.7636	12.8045	12.8621	12.9762	13.2567	12.8729	12.9607	12.7549	12.8045	12.8459	13.0653	13.271	12.5603	12.3376	12.2288	12.3449	12.464	12.9048	13.1198	12.8459
	P60900	12.8414	12.218	11.6488	12.0485	12.9773	12.3587	12.6041	12.8414	12.4884	13.0345	12.9046	12.8802	12.737	13.3772	12.8359	12.4202	13.0666	12.9293	12.9653	12.7089	13.3177	12.8414
	Q16658	12.9522	12.6325	13.0302	12.668	12.8723	12.7859	13.4073	12.839	12.512	13.0302	12.6059	12.8912	12.7701	13.4626	12.839	12.5016	13.0302	12.6059	12.8912	12.7717	13.4626	12.839
	P08621	12.4194	12.4858	12.8363	12.6108	12.839	12.8882	13.0918	12.3565	12.4826	12.8967	12.6876	12.8696	12.9105	13.0918	12.3567	12.4826	12.8363	12.6806	12.8418	12.8473	13.0918	12.8363
	O75822	12.535	12.8353	12.7828	13.1254	12.9174	13.0678	13.1945	12.6819	12.8353	12.5955	12.9429	12.8962	12.9287	13.1841	12.3926	12.5367	12.3044	12.8204	12.705	12.6472	13.0695	12.8353
	P42765	12.5727	12.6064	12.8652	12.7971	13.0193	13.0631	12.9403	12.5211	12.7362	12.8652	12.7742	12.8376	12.8303	13.2777	12.5211	12.7362	12.8652	12.7595	12.8376	12.8303	13.3132	12.8303
	Q93045			12.5908	12.5911		12.8686	12.9207		12.5682			13.0398	12.8301				12.8176		13.0398	12.8301		12.8301
	Q99714	12.8486	12.9261	12.8272	12.4341	12.5353	12.7971	13.2351	12.8486	12.9261	12.7688	12.3913	12.6071	12.971	13.2297	12.8285	12.9261	12.783	12.4909	12.6071	12.971	13.2297	12.8285
	P49321	13.1412	12.7655	12.6461	12.3942	12.5503	12.5401	12.9812	13.0842	12.8228	12.8878	12.6771	12.822	12.8767	13.4391	13.0339	12.8228	12.8878	12.6609	12.822	12.8297	13.4391	12.8228
	Q9Y617	12.6904	12.6481	12.7235	12.7211	12.9246	12.8186	13.2174	12.6441	12.7011	12.6981	12.8777	12.9168	13.0121	13.3128	12.625	12.7011	12.6981	12.8777	12.9168	13.0121	13.3128	12.8186
	Q9Y266	12.5992	12.9663	12.8564	12.7983	12.7956	12.9077	13.2873	12.7715	12.9785	12.7628	12.7059	12.7904	12.9077	13.1897	12.8027	12.8956	12.7476	12.6294	12.8178	12.9029	13.1897	12.8178
	O95373	12.8132	12.3465	12.4473	12.8007	12.4474	13.0686	13.2463	12.8132	12.8418	12.4853	12.8007	12.668	13.3137	13.2463	12.8132	12.8418	12.4853	12.8007	12.668	13.3062	13.2463	12.8132
	Q9Y490	12.6651	13.1399	11.3163	12.2246	12.9874	12.7582	13.2879	12.6651	13.0797	12.9998	12.6414	12.8112	12.5596	13.2553	12.6651	13.0797	12.9998	12.6414	12.8112	12.5433	13.2553	12.8112
	P08727	12.6887	12.6373	13.0076	12.4651	12.81	12.7226	13.2224	12.8013	12.5644	13.0163	12.5814	12.8817	12.9591	13.3044	12.8013	12.5644	13.0163	12.5814	12.8597	12.9604	13.3044	12.81
	P15311	12.509	12.6939	12.7196	12.3816	12.6582	12.9997	13.3907	12.509	12.3306	12.8056	13.0434	13.071	12.9259	13.4999	12.5725	12.5594	12.7128	13.0685	13.0972	12.956	13.3836	12.8056
	P20618	12.2345	12.6751	12.4836	12.4297	12.8931	12.8982	13.2887	12.4297	12.5663	12.8025	12.4297	12.8807	12.8982	13.2522	12.4592	12.567	12.8025	12.4297	12.8422	12.8982	13.2598	12.8025
	Q07666	12.4492	12.7758	12.9283	12.8206	12.9538	12.6537	13.1309	12.3029	12.5981	12.7952	12.8846	12.8628	12.4385	13.0578	12.4538	12.5829	12.8094	12.7513	12.9993	12.4234	12.9567	12.7952
	Q15046	12.7555	12.5819	12.9164	12.6546	12.7981	12.6101	13.1724	12.8853	12.792	12.9164	12.6172	12.7292	12.5649	13.1685	12.8853	12.792	12.9164	12.6172	12.7292	12.5553	13.1685	12.792
	P05546	12.7603	12.8303	12.7877	12.6046	13.0495	12.9486	13.1319	12.7603	12.5838	12.7877	12.4714	13.0495	12.9447	13.2152	12.7603	12.5838	12.7877	12.4714	13.0495	12.9447	13.2847	12.7877
	P56537	12.664	12.5423	12.6907	12.6627	12.7499	12.8828	13.3219	12.9683	12.9618	12.782	12.5833	12.7762	12.8905	13.2155	12.9683	12.9445	12.782	12.5833	12.726	12.8905	13.2155	12.782
	Q9UMS4	12.3921	12.6854	12.6232	12.782	12.8706	12.9092	13.0007	12.6225	12.4315	12.6096	12.782	12.8424	12.8555	13.136	12.6225	12.6735	12.6096	12.782	12.8424	12.8555	13.136	12.782
	Q9BRA2	12.7636	12.6371	12.8648	12.5358	12.7769	12.8582	13.2962	12.7636	12.7805	12.8216	12.5358	12.7634	12.8582	13.2864	12.7636	12.7805	12.8514	12.5236	12.7634	12.8582	13.2971	12.7805
	P49368	12.7472	12.8392	12.7256	12.8355	12.9274	12.7294	13.2678	12.5462	12.7773	12.7387	12.817	12.8402	12.7294	13.25	12.6259	12.7773	12.7387	12.817	12.8402	12.7294	13.171	12.7773
	P33316	12.96	12.6627	12.2758	13.0736	12.6537	12.8404	13.4026	12.8357	12.6671	12.3346	12.9445	12.6524	12.7653	13.1102	12.8357	12.6671	12.3346	12.9293	12.6524	12.7764	13.1102	12.7764
	P11279	12.2438	12.5729	12.9699	12.4674	12.6405	13.1969	13.0843	12.7764	12.6011	12.9699	12.4494	12.608	13.2166	13.2581	12.7764	12.6421	12.9699	12.4494	12.608	13.2119	13.2581	12.7764
	Q13151	12.4896	11.1655	12.7007	11.8588	12.841	12.8128	12.6479	12.8182	12.7659	12.7354	12.5777	12.841	12.774	13.4268	12.8027	12.7659	12.8431	12.5777	12.841	12.774	13.4268	12.774
	P05023	12.8479	12.8341	12.7665	12.5515	12.9921	12.662	12.8652	12.8479	13.0698	12.7587	12.4868	12.9544	12.7883	13.0778	12.3217	12.7924	12.3641	12.2146	12.5642	12.6305	12.7463	12.7665
	Q9NR30	12.5814	12.608	12.8997	12.72	12.6303	12.7647	13.0865	12.8321	12.608	13.0005	12.6911	12.7072	13.0312	13.1605	12.8321	12.608	13.0168	12.6983	12.7072	13.0312	13.1428	12.7647
	P23246	12.5263	12.7636	12.7117	12.6472	12.6832	12.7754	13.0269	13.3248	12.3734	12.6823	12.6764	12.8721	12.8144	13.0041	13.284	12.3734	12.6823	12.6764	12.8721	12.8144	13.0041	12.7636
	P43243	12.7867	12.625	12.7375	12.7239	12.7912	12.7729	13.0896	12.7867	12.609	12.713	12.6891	12.8138	12.752	13.0825	12.8279	12.609	12.713	12.6891	12.8796	12.7281	13.1149	12.752
	Q99584	12.6409	12.7853	12.536	12.8758	12.7149	12.74	13.3746	12.8005	12.7339	12.7247	12.8325	12.7149	12.7318	13.3689	12.8224	12.7339	12.7247	12.8424	12.7149	12.7318	13.3746	12.7339
	Q92839		12.7649	12.7411			12.6046	12.4651	11.9947	12.7215	12.4543	12.7315				12.0928	12.7421	12.6904	12.8047	12.7408	12.9166	13.1246	12.7315
	P30046	11.9834	12.7885	13.2061	12.7859	12.5142	12.7273	13.3671	12.5694	12.6504	13.1887	12.7467	12.4365	12.7273	13.3396	12.5694	12.6396	13.1887	12.7467	12.4365	12.7273	13.3396	12.7273
	Q14204	12.628	12.3468	12.4564	12.7002	11.7895	12.8076	12.7605	12.5572	12.8958	12.6468	12.6043	12.7264	12.7881	13.415	12.628	12.8926	14.0091	12.5807	13.9452	12.819	14.5085	12.7264
	P13797	12.7143	12.7754	12.6957	12.6407	12.7879	13.1795	13.1324	12.7254	12.5739	12.6305	12.5682	12.6551	13.0683	12.8234	12.7653	12.6138	12.6305	12.6149	12.7636	13.0442	12.843	12.7254
	Q13263	12.4442	12.5582	12.6241	12.1706	12.7408	12.8126	12.7938	12.48	12.4976	12.7301	12.3545	12.7247	12.8126	12.9869	12.48	12.4833	12.7301	12.4307	12.7247	12.8126	13.006	12.7247
	P47813	12.8733	12.748	12.4964	12.7324	12.6013	12.5031	13.0056	12.8733	12.6282	12.645	12.7232	12.7364	12.5744	12.96	12.8733	12.6282	12.5639	12.7232	12.7364	12.5744	12.96	12.7232
	Q99436	12.6622	12.1833	12.0293	12.2723	11.87	12.5729	12.9252	12.6421	12.9486	12.5248	12.7713	12.737	12.9949	13.1781	12.6622	12.7472	12.4868	12.7928	12.722	12.9337	13.1781	12.722
	P09493	12.7106	12.7173	12.556	12.5703	12.3462	12.7013	12.8388	13.1632	12.7084	12.4699	12.9785	12.3674	13.1773	13.466	12.8999	12.7084	12.4699	12.5601	12.8132	12.795	12.7495	12.7106
	O94760						12.71		12.5018				12.7754	12.7222	12.7916	12.3658	12.5326	12.6861	7.63664	12.7396	12.5375	12.7582	12.6981
	Q14847	12.768	12.6278	12.7505	12.4067	12.3859	13.0279	13.2216	12.9235	12.5821	12.6883	12.2877	12.5127	12.9498	13.279	12.9882	12.6477	12.6883	12.3197	12.5353	12.9498	13.2971	12.6883
	P55209	12.5596	12.5346	12.5297	12.6625	12.3834	12.196	13.3461	12.5409	12.9577	12.839	12.6817	12.5233	12.7756	13.3368	12.5474	12.9577	12.839	12.726	12.5233	12.7756	13.3368	12.6817
	P17987	12.5632	12.5932	12.6371	12.6762	12.6136	12.717	13.181	12.5632	12.6802	12.6963	12.654	12.5992	12.7026	13.181	12.5632	12.6802	12.7134	12.6658	12.5992	12.7026	13.181	12.6762
	P46778	12.8557	12.806	12.3669	12.4533	12.7192	12.4268	12.7106	12.7427	12.8632	12.814	12.5338	12.7715	12.6257	13.0161	12.4094	12.509	12.4868	12.4533	12.6742	12.5307	12.876	12.6742
	P20962	12.4134	12.4813	12.5805	12.7944	12.5275	12.7423	13.0881	12.4134	12.4745	12.6542	12.6671	12.7134	12.7123	13.1021	12.403	12.4437	12.6542	12.6715	12.7134	12.7123	13.0594	12.6671
	P62633	12.5123	12.3103	12.6762	12.4696	12.2423	12.6662	13.3659	12.9317	12.4836	12.7928	12.672	12.4136	12.635	13.3472	12.9317	12.4836	12.7928	12.672	12.3929	12.635	13.3472	12.6662
	Q9P258	12.5152	13.1477	12.7568	12.9819	11.9982	13.2099	13.7706	12.5486	12.6421	12.6609	12.9768	12.4607	12.6166	13.0466	12.4919	12.6357	12.6609	12.9586	12.4607	12.6166	13.0693	12.6609
	P42677		12.341	12.5603	12.5753	12.277	12.7203	13.1577	13.0288	12.6101	12.5098	12.4863	12.3534	12.7037	12.9825	13.2729	12.7106	12.7065	12.5353	12.5428	12.7292	13.1517	12.6577
	P48047	12.2497	12.8657	12.9031	12.7173	12.6549	12.6034	13.2392	12.4623	12.8449	12.4669	12.23	12.5892	12.7262	13.0663	12.3083	12.8449	12.4669	12.0994	12.5892	12.7262	13.3438	12.6549
	P43487	12.4028	11.8341	12.7194	12.6645	12.2378	12.5668	13.1588	12.654	12.5524	12.7194	12.4579	12.8064	12.5618	13.0345	12.654	12.5524	12.7194	12.464	12.8064	12.5618	13.0345	12.654
	P48643	12.6441	12.3937	12.6101	12.4901	12.7727	12.2189	12.94	12.6502	12.5326	12.7444	12.5922	12.692	12.3899	13.0222	12.6441	12.5326	12.7444	12.5922	12.692	12.4134	13.0222	12.6441
	O43852	12.8142	12.5831	12.5748	12.6821	12.0286	12.7093	12.8723	12.8599	12.5974	12.5936	12.6841	12.5694	12.6656	12.7547	12.7177	12.5445	12.5172	12.5481	12.4836	12.6434	12.7547	12.6434
	P31942	12.5988	12.6777	12.479	12.6867	12.0762	12.5137	12.8999	12.3058	12.5836	12.643	12.6735	12.692	12.5399	12.8142	12.3058	12.5836	12.6544	12.6735	12.692	12.5399	12.8811	12.643
	P23588	12.8692	12.9844	13.1343	12.5505	12.8899	13.3019	13.6469	12.4803	12.5613	12.6166	12.5241	12.6382	12.7245	13.1008	12.4803	12.5741	12.631	12.5056	12.6382	12.7396	12.8984	12.6382
	P35579	12.2938	12.6968	12.1023	12.3476	12.4128	12.8066	12.9607	12.4633	12.6996	12.0447	12.5608	12.6859	12.6645	13.0168	12.2441	12.6353	12.0858	12.5608	12.6859	12.6457	13.0168	12.6353
	Q9HB71	12.5665	12.7678	12.8134	12.4989	12.5033	12.809	13.2093	12.635	12.6087	12.5563	12.6538	12.545	13.0711	12.9598	12.635	12.6087	12.617	12.6538	12.545	13.0711	12.9862	12.635
	O43399	12.2822	12.6466	12.5911	12.3154	12.3982	12.9757	13.1451	12.4278	12.6466	12.5911	12.6145	12.6339	13.0845	13.1693	12.4278	12.6466	12.5911	12.6145	12.6339	13.0845	13.1693	12.6339
	P11387	12.7402	12.7158	12.6445	12.6076	12.5272	12.3609	12.8363	12.8266	12.4406	12.6445	12.6298	12.5272	12.5703	13.0276	12.7279	12.5016	12.6445	12.454	12.5272	12.5677	13.0175	12.6298
	P30043	12.6287	12.6016	12.7072	12.7522	12.6282	12.7385	12.6613	12.6287	12.5517	12.5435	12.6582	12.5857	12.656	12.4871	12.513	12.5036	12.6016	12.5838	12.7085	12.752	12.5739	12.6282
	P17844	12.5355	12.7469	12.2559	12.2462	12.1991	12.6412	12.9584	12.6909	12.6981	12.5343	12.1608	12.2006	12.6275	13.283	12.6909	12.6981	12.5343	12.1111	12.2006	12.6275	13.283	12.6275
	Q06033	12.6149	12.5715	12.6461	12.4297	12.6682	12.7351	13.2093	12.7277	12.4571	12.6211	12.5864	12.5498	12.6839	13.1649	12.7056	12.4312	12.6211	12.5864	12.5498	12.702	13.1649	12.6211
	P09874	12.6209	12.0471	12.2369	12.5438	12.6092	12.7505	12.7421	12.6266	12.26	12.5169	12.5177	12.6715	12.6323	13.1307	12.6266	12.26	12.5169	12.3457	12.6715	12.6323	13.1113	12.6209
	O75347	12.812	12.4215	12.4628	12.5922	12.6186	12.2204	12.8994	12.7922	12.5826	12.7039	12.5113	12.6671	12.6036	12.8888	12.7713	12.5826	12.7039	12.5113	12.6389	12.6036	12.8888	12.6186
	Q12905	12.7373	12.5263	12.7117	12.6589	12.5758	12.9313	13.2503	12.4229	12.5228	12.4014	12.4502	12.381	12.5829	13.1095	12.5572	12.6325	12.4984	12.6273	12.6175	12.8899	13.2078	12.6175
	P01023	12.3487	13.0747	12.515	12.463	12.056	12.5866	12.7267	12.4587	13.0331	12.515	12.6172	12.9176	12.7366	13.1211	12.4826	13.0331	12.5145	12.6172	12.6602	12.7366	13.1211	12.6172
	P61513	12.9267	12.4046	11.8804	12.1555	12.5399	12.5675	13.1607	12.9267	12.344	12.6166	12.7725	12.536	12.769	13.144	12.9267	12.344	12.6166	12.7725	12.536	12.769	13.144	12.6166
	P54577	12.0406	12.2216	12.6004	12.3396	12.5401	12.8811	12.9898	12.3323	12.6452	12.5606	12.3993	12.6524	12.8897	13.0086	12.3929	12.6218	12.5606	12.3993	12.6533	12.8897	13.0362	12.6004
	P07814	12.5243	12.5321	12.6018	12.0815	12.4964	12.5411	13.2063	12.5911	12.5155	12.6584	12.4328	12.5784	12.5734	13.1729	14.6875	14.5836	12.6584	14.7237	14.6386	12.5734	15.1496	12.5911
	P24666	12.2064	12.3707	12.7465	12.5658	12.5426	12.5897	13.0367	12.5572	12.4702	12.928	12.4643	12.6398	12.8258	13.0367	12.5572	12.5336	12.9392	12.5192	12.6398	12.8258	13.0367	12.5897
	Q9Y265	12.4049	12.4107	12.3543	12.6099	12.2143	12.635	13.0896	12.7132	12.384	12.5869	12.4612	12.6622	12.5174	12.9429	12.7132	12.384	12.5869	12.4873	12.6808	12.5174	12.9482	12.5869
	P49327	12.474	12.4697	12.6845	12.6454	12.813	12.8331	13.1338	12.474	12.5857	12.4831	12.5859	12.368	12.7455	12.8888	12.474	12.4134	12.3859	12.6087	12.368	12.6883	12.8628	12.5859
	O43736	12.5845																					12.5845
	Q13838	11.0573	12.3576	12.4934	12.3217	12.3826	12.2845	12.8786	12.8248	12.1883	12.7048	12.5901	12.5812	12.3429	12.8715	12.8248	12.1883	12.7048	12.5901	12.5812	12.3429	12.8782	12.5812
	Q13247	12.395	12.6755	12.4091	12.7769	12.3761	12.568	12.8706	12.3974	12.6755	12.4073	12.7769	12.4633	12.5897	12.8094	12.395	12.6755	12.4073	12.7551	12.4633	12.5746	12.8094	12.5746
	Q15056	11.9841	12.4886	12.7799	12.4192	12.4959	12.7541	13.2014	12.438	12.7607	12.7123	12.3407	12.464	12.725	13.0914	12.4481	12.6517	12.5665	12.4365	12.4564	12.6713	13.0752	12.5665
	P50395	12.8025	12.2128	11.9218	12.6008	11.7478	12.6535	12.4669	12.8025	12.3112	12.4057	12.4785	12.6186	12.6325	12.5596	12.7975	12.3112	12.4057	12.4785	12.6186	12.6325	12.5596	12.5596
	P18085	12.3883	12.5214	12.527	12.3584	12.5632	12.6218	12.9812	12.4676	12.4535	12.4401	12.438	12.5589	12.5556	12.7406	12.5936	12.631	12.5243	12.6416	12.5589	12.7934	12.9643	12.5589
	P08708	12.5009	12.6221	12.6018	12.4223	12.5556	12.5883	12.8746	12.4719	12.4981	12.5866	12.2811	12.4223	12.628	12.8148	12.4719	12.3376	12.5866	12.2811	12.4094	12.628	12.8148	12.5556
	Q15717	12.5906	12.0974	12.1157	11.7536	12.6117	12.3385	13.0011	12.6168	12.4297	12.2869	12.3081	12.5696	12.3589	13.0526	12.7091	12.572	12.5457	12.5541	12.5967	12.4284	12.9504	12.5541
	O14684	11.8467	12.6364	12.5258	12.4587	12.556	12.5589	13.5016	12.551	12.7578	12.4788	12.2975	12.6407	12.4979	13.4639	12.4533	12.7578	12.4788	12.2975	12.6407	12.3979	13.4534	12.551
	P35659	12.2961	12.7011	12.2577	12.8901	12.5479	12.7373	12.6784	12.2961	12.2744	12.7181	12.6918	12.4432	12.5128	12.9869	12.2961	12.2744	12.7181	12.7834	12.4432	12.5128	13.0032	12.5479
	P31153	12.5852	12.6156	12.1867	12.4404	12.1929	12.7758	12.4976	12.5046	12.6156	12.4724	12.4052	12.3334	12.5457	12.6591	12.5793	12.7555	12.7599	12.5474	12.2992	12.5941	12.7298	12.5474
	P49748	12.4944	12.8455	12.4934	12.0447	12.2612	12.5399	12.9705	12.4944	12.8305	12.4934	12.5939	12.2715	12.5399	12.9052	12.4944	12.7832	12.4934	12.5939	12.27	12.5399	12.9052	12.5399
	Q9H3K6	12.6645	12.5346	12.4896	12.4984	12.6839	11.749	12.8451	12.6645	12.4805	12.4635	12.3295	12.6269	12.5392	12.6573	12.7705	12.5253	12.5544	12.3496	12.4909	12.6234	12.792	12.5392
	Q9NVG8	9.09012	9.58685	8.19477		7.8642	12.8025	8.96868	12.5297	12.7605	12.5739	12.4679	12.6955	12.7411	13.2485	10.0648	9.58685	12.5394	9.05258	12.7013	12.7245	13.2181	12.5346
	P55769	12.6529	12.688	12.3974	12.2312	12.4028	12.4131	12.9328	12.6529	12.6611	12.3974	12.4543	12.572	12.5331	13.017	12.6373	12.4699	12.3974	12.4466	12.5831	12.5331	13.017	12.5331
	P22087	12.7048	11.9377	12.4646	12.3851	12.5289	12.2225	13.3442	12.3587	12.6303	12.3666	12.512	12.5922	12.5377	13.1373	12.3775	12.6303	12.3666	12.4941	12.5922	12.5377	13.1373	12.5289
	Q01518	12.5277	12.4497	12.1561	12.0379	12.7651	12.7985	12.7102	12.451	12.4057	12.1306	11.9716	12.5071	12.6011	12.8431	12.5756	12.5887	12.2615	12.1605	12.6704	12.7867	12.9379	12.5277
	Q9NP58	12.1532	12.526		12.3219		12.8168		12.207	12.526	12.6106	12.2796	12.4648	12.8168	13.1564		12.526	12.6106		12.4648	12.8168	13.1464	12.526
	P08243	12.4171	12.4273	12.5265	12.5228	12.7398	12.7672	13.0861	12.0358	12.1855	12.0272	12.2796	12.2092	12.3188	12.4197	12.4247	12.8122	12.6863	12.5164	12.7983	12.9159	13.1102	12.5164
	Q04637	11.7834	12.0637	12.1003	12.2107	12.8595	12.5634	12.9256	12.0951	12.4651	12.1443	12.2318	12.538	12.512	12.8361	12.5258	12.5981	12.2918	12.4004	12.8595	12.7368	12.8325	12.512
	O75947	12.3374	12.5036	12.4853	12.51	12.3786	12.6246	12.9427	12.3742	12.5382	12.4461	12.4858	12.3482	12.7188	12.9289	12.3474	12.5382	12.5152	12.5326	12.4067	12.8015	13.2527	12.51
	O95336	12.1017	12.2892	12.6867	12.2565	12.3066	12.6175	12.8825	12.362	12.1261	12.4001	12.3641	12.247	12.5918	12.8611	12.5517	12.5411	12.6867	12.5066	12.4783	12.81	12.8611	12.5066
	P18754	12.4868	12.4841	11.9542	12.4986	12.0573	12.5282	12.6904	12.4868	12.4742	12.4218	12.6022	12.5642	12.6638	12.7396	12.4868	12.4533	12.3149	12.6022	12.5642	12.6638	12.8144	12.4986
	P82979	12.3699	12.8092	12.9164	11.9502	12.8849	12.3219	12.9507	12.6974	12.2633	12.3832	12.218	12.3576	12.6407	12.9507	12.4976	12.1593	12.9164	11.9898	12.4187	13.0296	13.3857	12.4976
	P09496	12.4668	12.4926	12.5236	12.7002	12.8669	12.1453	13.1992	12.4668	12.1994	12.3318	12.7002	12.5493	12.3545	13.1085	12.4668	12.1994	12.3318	12.7002	12.5493	12.3845	13.1085	12.4926
	P08590	12.214	11.9816	12.4904	12.1846	11.388	12.4666	13.0046	12.4086	12.5767	12.6452	12.3055	12.5199	12.6198	12.9867	12.4176	12.268	12.6826	12.4646	12.6179	12.509	12.9732	12.4904
	Q9Y2B0	12.3018	12.2351	12.4471	12.0957	12.5167	12.713	12.9841	12.3018	12.4707	12.5221	12.4763	12.3853	12.6412	12.9785	12.2721	12.5534	12.4471	12.4894	12.5167	12.6788	12.9841	12.4894
	P41250	12.3883	11.7785	12.4826	12.6364	12.4292	12.545	12.9529	12.3883	12.3171	12.4826	12.4931	12.5541	12.4689	12.8084	12.3883	12.2767	12.4954	12.4866	12.5418	12.5206	12.9086	12.4866
	P54136	12.5324	12.3521	12.3926	12.5493	11.8154	12.7269	12.8234	12.5324	12.3587	12.3625	12.4828	12.1681	12.5243	12.857	12.5324	12.3587	12.3625	12.4597	12.1681	12.5243	12.857	12.4828
	P41252	12.4528	12.5258	12.4732	12.1532	12.2168	12.4745	13.0154	12.4528	12.5258	12.5467	12.4785	12.2348	12.678	13.0035	12.4385	12.5258	12.5467	12.4785	12.2348	12.6618	13.0035	12.4785
	P12429	12.6289	12.5272	12.3432	12.2805	12.5367	12.6909	13.0163	12.2871	12.4788	12.2488	12.2155	12.509	12.5071	13.0011	12.2871	12.4605	12.2488	12.2155	12.473	12.4742	13.0011	12.4742
	P28074	12.4717	12.4556	12.4996	12.4546	12.1173	12.7134	13.2248	12.4717	12.4556	12.4097	12.4323	12.1338	12.6488	13.1954	12.4717	12.4556	12.4996	12.4323	12.1338	12.6488	13.2149	12.4717
	P84090	12.4331	12.2482	12.5021	12.4838	12.6922	12.5265	12.8319	12.5004	12.058	12.1855	12.5004	12.4623	12.5265	12.8124	12.4686	12.0735	12.2375	12.32	12.4297	12.2459	12.6351	12.4686
	P04179	12.1586	12.5236	12.451	12.4517	12.6618	12.4762	12.7703	12.4474	12.6103	12.3797	12.2811	12.656	12.4617	13.0928	12.4489	12.6103	12.3797	12.2811	12.6618	12.4676	13.0322	12.4676
	P55795	12.5551	12.536	12.7385	12.2964	12.3418	12.3631	12.5548	12.4856	12.4658	12.6876	12.263	12.3953	12.3631	12.5078	12.4856	12.4658	12.6876	12.263	12.3953	12.3631	12.5078	12.4658
	O43684	12.4422	11.8869	12.5416	11.3259	11.4378	11.9762	12.2491	12.6651	12.2494	12.4548	12.6902	12.4656	12.5321	12.732	12.6553	12.2494	12.4435	12.708	12.4656	12.5321	12.732	12.4656
	Q99832	12.5852	12.275	12.5201	12.2476	12.36	12.6002	13.1866	12.5852	12.4589	12.5201	12.1938	12.3429	12.4102	12.8224	12.4894	12.4226	12.407	12.1202	12.2491	12.5807	12.6998	12.4589
	P52209	12.1941	12.7366	12.2787	12.4155	12.1877	12.454	12.9518	12.3888	12.7108	12.516	12.4128	12.511	12.4694	12.9518	12.275	12.4411	12.5479	12.4128	12.3748	12.4615	12.9518	12.454
	P38919	12.4538	12.4607	12.2518	12.4525	12.4653	12.3446	12.7046	12.2058	12.3474	12.5758	12.4218	12.4054	12.3225	13.0119	12.4538	12.4391	12.5758	12.42	12.4653	12.3098	13.0123	12.4525
	P30153	12.5634	12.5433	12.4257	12.3432	12.3259	12.7128	12.7322	12.5634	12.4406	12.4257	12.2688	12.368	12.5978	12.6571	12.5634	12.4522	12.4257	12.2989	12.3745	12.6143	12.7035	12.4522
	P14678															12.6344	12.2351	12.5418	12.4367	12.2805	12.4497	12.6991	12.4497
	Q6NUK1	12.6266	12.1768	12.1418	12.2811	12.1858	12.4455	12.7	12.6266	12.543	12.0331	12.1141	12.5127	12.6113	12.871	12.5435	12.3931	12.0331	12.1354	11.8098	12.4949	12.7505	12.4455
	P47985	12.1121	12.5713	11.9622	11.4681	12.5056	12.749	12.8126	12.1437	12.4646	12.0116	12.3208	12.0721	12.4445	12.7956	12.218	12.3939	12.2621	12.4785	12.5056	12.6018	12.8899	12.4445
	P09012	12.2735	12.1671	12.6117	12.5962	12.6972	12.4648	13.0258	12.2735	12.1671	12.5985	12.4367	12.3797	12.2972	13.0044	12.2735	12.1671	12.5985	12.4502	12.395	12.2918	13.0044	12.4367
	O00571	12.1364	12.4762	12.8844	13.0656	12.9867	13.2205	13.1303	12.463	12.2303	12.3788	12.2811	12.4362	12.4218	12.6243	12.463	12.058	12.3788	12.2738	12.4362	12.4218	12.596	12.4362
	P28070	12.4763	12.4979	12.2342	12.4359	12.3845	12.5219	12.7345	12.3772	12.4979	12.1456	12.3805	12.4218	12.6122	12.7526	12.4763	12.5277	12.224	12.3696	12.4344	12.4286	12.7226	12.4359
	P08559	11.8792	12.8376	12.6889	12.3078	12.6702	12.4357	12.5703	12.4062	12.6928	12.7284	12.3493	12.6184	12.8274	13.111	11.7258	11.9961	12.3449	12.0102	12.1485	12.346	12.5703	12.4357
	Q9Y277	12.3985	12.7764	12.1589	12.4312	12.6662	12.3614	13.204	11.6353	11.9816	11.5221	11.8182	12.3055	11.8857	12.1532	12.8126	12.8671	12.702	12.4414	12.6616	12.7924	13.204	12.4312
	Q08945	11.8416	12.5329	12.4863	11.927	11.9535	11.908	12.4326	12.3592	12.5028	12.4863	12.4218	12.1238	12.3955	12.7777	12.3259	12.5028	12.4863	12.4218	12.1238	12.3955	12.7313	12.4218
	Q02790	12.4006	12.4461	12.4194	12.4197	12.0199	12.7791	12.9726	12.4247	12.3851	12.4194	11.9887	12.2276	12.723	12.7822	12.4006	12.3851	12.4194	11.9741	12.2276	12.723	12.7822	12.4194
	Q8TEW0	12.4176						12.3723								12.407	12.5226	12.5594	12.4323	12.3923	12.3509	13.0348	12.4176
	Q6ZMW3				12.1475		12.736		12.6106	12.0842	12.1923	12.0818		12.8376	13.1173	12.6106	12.0842	12.1923	12.1475	12.7341	12.8376		12.4165
	P17980	11.3287	12.4136	12.3512	12.5868	12.0389	12.7074	12.5983	12.3069	12.4136	12.5577	12.5462	12.3783	12.7033	12.6567	12.0441	12.3921	12.3512	12.2984	12.0144	12.611	12.6085	12.4136
	Q13404	12.3044	12.2079	12.1447	11.5985	12.5392	11.9979	13.0193	12.4123	12.4051	12.2494	12.1507	12.4656	12.4504	13.0016	12.4123	12.4365	12.2494	12.0661	12.4656	12.4504	13.0016	12.4123
	Q9H2K8					11.8162		13.0041		11.9596	8.46354	11.6253	12.4257	12.5469	12.8327		11.8482		11.7356	12.4115	12.5696	12.9954	12.4115
	P15170	11.6983	12.0227	12.1589	12.4244	12.0151	12.5363	13.0212	12.0731	12.4115	12.1954	12.4396	12.3015	12.5258	12.9876	12.1193	12.4367	12.2098	12.4396	12.3015	12.5258	13.0126	12.4115
	P14550	11.7752	12.2966	12.4676	12.4435	12.6771	12.6241	13.1909	12.5127	12.4419	12.4091	12.391	12.5703	12.692	13.1909	10.1898	12.3225	12.2485	10.5803	10.7125	10.2456	11.3089	12.4091
	Q05BV3			12.4067																			12.4067
	P02771	12.5033	12.3963	12.4062	12.2926	12.3186	12.2961	13.0795	12.7037	12.3939	12.6092	12.3993	12.3032	12.4742	13.0795	12.7037	12.3939	12.6092	12.3993	12.2583	12.4742	13.0795	12.4062
	P51149	12.4181	12.1066	12.0526	12.1023	12.0109	12.6499	13.083	12.4041	12.8543	12.8781	12.5946	12.8811	13.0019	13.0701	11.9915	12.0658	11.9411	12.0502	11.9629	12.3086	12.4668	12.4041
	Q9H299	12.2174	12.4612	12.4605	12.3362	9.71597	12.4022	11.8345	12.2845	12.3548	12.4197	12.5177	12.224	12.4022	12.6223	12.312	12.3548	12.4197	12.5177	12.224	12.4022	12.6223	12.4022
	Q9NTK5	12.3805	12.7589	12.4017	12.1364	12.2246	12.32	13.263	12.3805	12.4367	12.5243	12.2336	12.1228	12.617	12.7844	12.3805	12.4367	12.5382	12.2195	12.1386	12.5539	12.7415	12.4017
	Q99729	12.4929	12.265	12.0098	12.4556	11.5981	12.211	12.7076	12.4929	12.3086	12.3567	12.1469	12.3521	12.4126	12.4594	12.4208	12.388	12.3972	12.416	12.2174	12.5798	12.7076	12.3972
	P31939	12.4663	12.1532	12.5241	12.1348	12.4432	12.3295	12.884	12.4926	12.214	12.395	12.1699	12.4302	12.2642	12.8212	12.6108	12.3913	12.3971	12.0755	12.4302	12.2642	12.8212	12.3971
	P16989	12.3969	12.2949	10.8827	12.7828	12.2104	12.3351	12.6275	12.2721	12.4473	12.0842	12.5093	12.1463	12.5692	12.6147	12.2721	12.4473	12.0842	12.5093	12.1463	12.5692	12.6147	12.3969
	O75083	12.1827	12.253	12.3929	12.5304	11.9744	11.6856	12.4949	12.4752	11.9058	12.3929	12.4059	12.188	12.2753	12.9518	12.4323	11.9058	12.3929	12.4445	12.188	12.2753	12.9518	12.3929
	Q13283	12.2989	12.1257	12.5358	12.2969	12.4679	12.4333	12.5246	12.3166	12.0674	12.4936	12.3309	12.3902	12.3647	12.7303	12.4192	12.0674	12.4936	12.3323	12.3902	12.3548	12.7303	12.3902
	P26583	12.6384	12.631	12.514	12.7678	12.5646	12.3729	12.0947	12.3674	12.3688	12.0091	12.3824	12.5294	12.1684	12.5589	12.3556	12.388	12.0091	12.3982	12.5294	12.2113	12.6622	12.388
	P51572	12.5565	12.3015	12.292	12.4192	12.1264	12.4966	12.6382	12.3617	12.3015	12.058	12.3523	12.1264	12.2152	12.5392	12.5565	12.3816	12.4067	12.4365	12.3707	12.4841	12.6221	12.3816
	Q00688	12.5922	12.3343	12.3501	12.4041	12.3859	12.5606	12.914	12.2691	12.2333	12.3332	12.3515	12.3197	12.4727	12.8619	12.29	12.3069	12.3245	12.4653	12.3783	12.5365	12.9016	12.3783
	Q8NBJ5	12.3622	12.196	12.1141	12.3354	12.6633	12.1082	12.7557	12.4078	12.4221	12.3404	12.3354	12.6633	11.9658	12.9118	12.4078	12.3915	12.3404	12.3354	12.6633	11.9658	12.9022	12.3622
	P49915	11.9773	12.4494	12.2285	12.572	12.3603	12.4354	12.6443	11.94	12.4579	12.1997	12.0802	12.2732	12.5253	12.7358	11.9274	12.4579	12.1157	12.0802	12.1583	12.5063	12.7358	12.3603
	O43776	12.2831	12.3848	12.1513	12.0845	12.4049	12.1599	12.4499	12.2183	12.381	12.031	12.4006	12.4049	12.344	12.5656	12.2183	12.3143	12.1513	12.4006	12.4049	12.3578	12.5551	12.3578
	Q00796	12.4525	12.3685	12.4144	12.1079	12.3869	12.0798	12.7674	12.2592	12.3551	12.4684	11.9954	12.1815	12.0798	12.7674	12.2592	12.3551	12.4684	12.0119	12.1815	12.0798	12.7095	12.3551
	Q14116	11.8975	12.3038	12.5287	12.0772	12.5115	12.5006	12.8719	12.3504	12.3537	12.4878	12.0772	12.3737	12.3457	12.8027	12.3504	12.1596	12.4878	12.0772	12.3737	12.3457	12.8027	12.3537
	P11177	12.1261	12.3526	11.7611	12.0248	12.4674	12.5204	12.6573	12.1437	12.3526	11.9129	12.0248	12.4517	12.5204	12.6573	12.1437	12.3526	11.9129	12.0248	12.4517	12.5204	12.6727	12.3526
	P60228	12.3066	12.2848	12.4607	12.014	12.3821	12.0573	12.9456	12.3496	12.1164	12.4086	11.9495	12.2926	12.3584	12.9456	12.3496	12.1164	12.4086	11.9748	12.2926	12.3584	12.9456	12.3496
	P36955	12.1756	12.6202	11.7985	12.1889	12.0355	12.407	12.7532	12.1756	12.4302	11.8937	12.3487	12.1003	12.4561	12.8414	12.1756	12.4302	11.8937	12.3487	12.0974	12.4561	12.8005	12.3487
	P12268	12.0389	12.2744	12.3751	12.286	12.4344	12.3669	12.9157	12.3169	12.4548	12.3556	12.2321	12.3482	12.3146	12.9157	12.3169	12.4548	12.3556	12.2321	12.3482	12.3146	12.905	12.3482
	Q7L1Q6	12.5541	12.2674	12.2989	12.3412	12.056	12.2738	12.5236	12.5541	12.2671	12.2989	12.3086	12.4889	12.4131	12.9629	12.5541	12.3024	12.2989	12.3086	12.5558	12.4131	12.952	12.3412
	Q16836	12.4115	12.3639	12.5375	12.3072	12.5348	12.7539	12.5908	12.2764	12.3362	12.1173	12.2825	12.0021	12.6994	12.7877	12.2764	12.3362	12.1173	12.2825	12.0021	12.6994	12.7877	12.3362
	Q14019	12.0321	12.1589	12.0577	11.9455	12.4989	12.8819	12.8601	12.3298	12.1306	12.3357	11.8941	12.4866	12.8273	13.0885	12.3298	12.1306	12.3357	11.8941	12.4866	12.7301	13.0885	12.3357
	P04843	12.3326	12.6328	11.9683	12.3926	12.3856	12.5527	12.6735	12.3371	12.316	12.1092	12.1254	12.253	12.314	12.6466	12.4448	12.2961	12.0768	12.1399	12.2609	12.3622	12.725	12.3326
	P19623	12.3295	12.2929	12.4028	12.1615	12.2753	12.0738	12.7861	12.4244	12.236	12.4028	12.145	12.2615	12.4404	12.4612	12.399	12.236	12.4028	12.1545	12.2615	12.4404	12.4612	12.3295
	P52815	11.6676	12.5358	11.9851	12.1978	12.1498	12.399	12.5223	12.511	12.5206	12.5384	12.3004	12.3239	12.3923	12.7046	12.0788	12.2485	12.157	12.0987	12.1141	12.3578	12.4889	12.3239
	P16615	11.891	11.7989	11.8321	12.3625	12.4674	12.4722	12.4229	12.3644	12.4628	12.3217	12.1988	12.2721	12.1721	12.5763	12.5231	12.5964	12.2822	12.1988	12.2694	12.1721	12.5546	12.3217
	P31930	12.0386	11.8029	12.7104	12.0028	11.6878	12.1671	12.4661	12.3918	12.06	12.6972	12.1702	12.0447	12.3041	12.4432	12.5031	12.3217	12.5927	12.5536	12.1046	12.391	12.6727	12.3217
	P61081	12.3674	12.1164	12.3174	12.104	12.443	12.1768	12.7611	12.3674	12.3118	12.2482	12.0583	12.2912	12.3974	13.0568	12.3923	12.3306	12.2482	12.0695	12.2912	12.3974	13.0568	12.3174
	Q8N1F7	12.3217	12.683	11.1286	12.1479	12.2107	12.3385	12.7505	12.3152	12.6409	12.4914	12.1665	12.1479	12.0918	12.7413	12.3152	12.6409	12.4914	12.1596	12.1945	12.098	12.7224	12.3152
	Q9UKM9	12.2186	12.3861	12.4038	12.0597	12.1134	12.4131	12.5777	12.2186	12.4097	12.314	12.0182	12.2204	12.4139	12.7026	12.2186	12.4097	12.314	12.0182	12.2204	12.4139	12.658	12.314
	Q16543	12.3633	12.4671	11.9462	12.057	11.9425	12.5066	12.538	12.3633	12.312	12.0018	12.1771	12.0303	12.5066	12.7115	12.3633	12.2668	12.0018	12.1771	12.1399	12.5066	12.7707	12.312
	P62847	12.4991	12.2726	12.2261	12.1095	11.8498	12.4697	12.4946	12.4504	12.3084	12.265	12.0227	12.0234	12.4523	12.4419	12.4991	12.3084	12.265	11.9378	12.0234	12.4523	12.4286	12.3084
	Q9Y2W1	12.5299	12.0303	12.5608	11.989	12.3049	12.3312	12.4094	12.5299	12.0028	12.4612	12.0255	12.2615	12.2912	12.5584	12.5299	12.0028	12.4427	12.0255	12.2615	12.2912	12.5798	12.3049
	Q92945	12.4067	12.2387	12.1488	12.0788	12.3963	12.2877	12.6147	12.5103	12.3024	12.1373	11.9694	12.3963	12.1827	12.6195	12.5103	12.3024	12.1373	11.9694	12.3963	12.2671	12.6195	12.3024
	P35637	12.4187	12.3012	12.3242	12.2009	12.292	12.4359	12.9313	12.3671	12.2369	12.3401	12.0671	12.2912	12.2049	12.7601	12.4187	12.2369	12.3652	12.0671	12.192	12.227	12.6418	12.3012
	Q9UBM7	10.4635	12.2952	12.6457	11.4949	12.3004	10.3118	12.9919	12.7203	11.3559	11.318	12.4213	12.2444	11.3123	12.9699	12.7203	12.2485	12.6097	12.4213	12.2444	12.4398	12.9694	12.3004
	P00491	12.5803	12.2542	12.221	12.7711	11.5854	12.5442	12.9067	12.2886	12.1529	12.221	12.36	11.964	12.2518	12.4714	12.4633	12.2104	12.3041	12.4022	12.1428	12.2518	12.4502	12.2886
	Q13813	12.1206	12.2691	12.1437	12.3485	12.5167	12.2309	12.5321	12.1206	12.2886	12.1687	12.5416	12.4139	12.2309	12.4383	12.1206	12.2886	12.1488	12.5416	12.4139	12.2309	12.4383	12.2886
	P26885	11.7789	12.1053	11.1491	12.5962	12.1309	12.2767	12.551	11.7419	12.3576	12.1665	12.4147	12.1456	12.2949	12.4964	12.0573	12.6046	12.2198	12.5767	12.0822	12.5687	12.5389	12.2767
	P56385		12.2741	12.3089	11.6808	12.1386	12.3086	12.6298	12.5016	12.2609	12.1759	12.2423	12.5857	12.6779	12.9093	12.1228	12.1917	11.8654	11.69	12.4719	12.2761	12.5435	12.2751
	P07741	11.9625	12.1555	12.0621	12.2718	12.2354	12.69	12.8771	12.204	12.3055	12.2027	12.0133	12.27	12.6191	12.5985	12.204	12.3222	12.2027	12.0133	12.27	12.6191	12.5985	12.27
	P16070	12.3685	12.2848	12.268	12.2131	12.2857	12.1746	12.8238	12.431	12.5897	12.1917	12.2116	12.2553	12.145	12.8144	12.3859	12.5675	12.2627	12.0046	12.255	12.1338	12.8045	12.268
	P04632	12.0362	12.1874	12.218	12.2647	12.454	12.0307	12.5287	12.2327	12.3401	12.1338	12.2647	12.403	12.2886	12.5081	12.2497	12.3098	12.1267	12.2647	12.403	12.2886	12.5081	12.2647
	O75874	11.9248	12.0133	12.0805	12.2324	12.5277	12.1942	13.1204	11.9248	12.2043	12.2612	12.4886	12.4906	12.2915	13.0177	11.9248	12.2043	12.2612	12.4886	12.4424	12.2915	13.0177	12.2612
	Q969Q0	12.3595	12.0088				12.3537		12.3595	11.4388	11.9622	11.8941	12.2969	12.2237	12.7566	12.3595	11.4388	11.9622	11.8941	12.2612	12.3537	12.7566	12.2612
	Q9BVK6	12.362	10.8463	12.2536	10.6502	11.0175	12.3526	12.9112	12.5483	12.2595	12.5001	11.6266	12.4778	12.4173	12.6221	12.362	12.1176	12.2482	11.8815	12.2336	12.3143	12.2494	12.2595
	O75533	12.1855	11.9615	12.4136	12.1932	12.4651	12.2589	12.4951	12.1225	11.9319	12.4136	12.1348	12.253	12.4576	12.7609	12.1225	11.9319	12.4136	12.1348	12.2955	12.4576	12.7408	12.2589
	P12236	12.8506	12.3462	11.8285	12.8054	11.9687	13.2432	12.5729	12.2104	12.258	12.0865	12.1618	11.858	12.6459	12.5355	12.2104	12.258	12.0865	12.1618	11.858	12.6459	12.5355	12.258
	Q969H8	12.407	11.9933	12.3993	12.174	12.1415	12.3278	12.9046	12.4179	12.0116	12.2515	12.292	12.0735	12.2333	12.8671	12.4479	12.0116	12.2515	12.3129	12.0735	12.2333	12.8769	12.2515
	P40939	12.0792	12.3468	12.3446	12.1852	12.3617	12.1138	12.5873	12.0175	12.2506	12.3446	12.1668	12.1818	12.3761	12.7341	12.0372	12.2479	12.099	12.1475	12.1424	12.3171	12.6596	12.2479
	Q14978	11.9178	12.0137	11.9748	12.4318	12.2668	12.5194	12.7551	12.0053	12.0875	11.9901	12.1072	12.1886	12.5194	12.7341	12.2465	12.006	11.9748	12.4318	12.3633	12.5474	12.8287	12.2465
	P04844	11.8345	12.4805	12.0748	12.3424	12.1036	12.06	12.6198	11.7797	12.5915	11.9894	12.3982	12.0283	12.3537	12.5546	11.6887	12.3318	12.0355	12.3004	11.9531	12.2432	12.4307	12.2432
	Q8NBS9	11.8963	11.9451	12.1245	12.2165	12.3083	12.3712	12.3641	12.1994	12.3334	12.0792	12.1749	12.2423	12.336	12.4065	12.1994	12.362	12.1245	12.1402	12.27	12.336	12.4388	12.2423
	Q86VP6	12.0289	12.2553	12.2351	12.0641	12.1085	12.2577	12.46	12.4437	12.2402	12.2351	12.0389	12.0321	12.2825	12.46	12.4194	12.2402	12.2351	12.0389	12.0321	12.2825	12.46	12.2402
	P30084	12.4202	11.9851	12.0307	11.9837	12.4033	12.0451	12.4362	12.4202	11.9215	12.0307	11.9447	12.3233	12.2366	12.5748	12.4202	11.9215	12.0307	11.9136	12.3233	12.2366	12.5748	12.2366
	P49755	12.5147	12.4803	11.9256	12.2363	12.5873	12.0389	12.6092	12.4813	12.4134	11.9694	12.2267	12.188	12.0688	12.5897	12.4989	12.4284	11.9694	12.2267	12.188	12.1299	12.5755	12.2363
	P60953	12.4417	12.2058	11.8669	12.0039	12.2189	12.384	12.6441	12.4097	12.098	12.2321	11.8134	12.2095	12.5004	12.8368	12.4147	12.098	12.2321	11.8134	12.2095	12.4971	12.8164	12.2321
	P25788	12.1383	12.4946	12.3072	12.4936	11.8834	12.2276	12.5464	12.1824	11.9676	12.3072	12.4722	11.8297	11.9823	12.5464	12.2037	11.9676	12.3072	12.4722	11.7985	12.1	12.5464	12.2276
	P08697	12.1793	11.9517	12.2647	11.9958	12.1053	12.3859	12.0238	12.0451	12.2234	12.3401	11.7698	12.3518	12.3958	12.8258	12.1793	12.0563	12.3146	11.8388	12.3171	12.4028	12.8347	12.2234
	Q9H1E3	11.8557	12.3674	12.2279	12.221	12.4735	12.0812	13.0746	12.1929	12.3674	12.1545	12.1646	12.4735	12.0674	13.0866	12.1929	12.3674	12.1545	12.1646	12.4735	12.0509	13.0866	12.221
	Q15063	11.757	12.4171	11.813	12.058	11.9077	12.3977	12.4944	12.2479	12.5058	11.8933	12.119	12.0227	12.2805	12.5088	12.2479	12.2805	11.7727	11.9185	11.8529	12.2189	12.4044	12.2189
	P05204	12.2174	12.1874	10.9484	12.4856	12.2055	12.736		12.2547	12.5807	9.93517	12.3081	12.3426		9.9887	11.8033		10.6909	12.3633	9.5906	12.6384	10.1637	12.2114
	P18206	12.3075	12.6378	12.2098	12.2086	12.1396	12.1777	12.7476	12.275	12.617	12.2098	12.2037	12.1424	12.2222	12.6972	12.3435	12.617	12.2098	12.2037	12.1424	12.1836	12.6972	12.2098
	P52597	12.0063	12.2085	12.1176	11.6618	12.288	11.8834	12.4646	12.0063	12.2183	12.3169	11.7793	12.2435	11.9809	12.4571	12.0063	12.2183	12.3236	11.7793	12.218	12.0539	12.6166	12.2085
	P12277	12.245	11.9114	12.3332	12.0868	11.638	12.3429	12.3404	12.245	12.0509	12.4643	12.056	12.211	12.2061	12.4919	12.1463	11.9296	12.3332	11.8376	12.1532	11.9802	12.4961	12.2061
	P05114	11.9647	12.1235	11.6129	12.2024	12.2816	12.1111	12.807	12.2761	12.1235	12.2198	12.473	12.2261	12.2647	12.807	11.7871	11.7653	11.7838	12.2668	11.7661	11.9013	12.4113	12.2024
	Q9Y5S9	12.2995	12.2189	12.2049	12.2021	11.8952	12.2107	12.5201	12.1821	12.1225	12.1799	12.0931	12.1715	12.0314	12.4856	12.1821	12.1225	12.2049	12.1296	12.3049	12.2453	12.4856	12.2021
	P68036	12.2165	12.3083	11.2929	12.2018	12.0519	12.137	12.3826	12.3451	12.2811	12.0133	12.2018	12.0161	12.137	12.3208	12.3451	12.2811	11.2929	12.2018	12.0161	12.0637	12.3208	12.2018
	Q9P2Y5			11.6493		11.8661		12.4871	12.2324			12.2018	11.7932		12.4737	12.2324		11.9748	12.2018	11.7932	12.137	12.4737	12.2018
	Q01844	11.9694	12.3044	12.1849	11.8677	12.1997	12.4009	12.9935	11.9611	12.3191	12.2243	12.4484	11.9834	12.2703	12.9502	11.9694	12.1762	12.117	12.4006	11.9207	12.1774	12.9263	12.1997
	Q13310	11.8122	12.4836	12.0293	11.7056	12.2963	12.0241	12.6589	11.952	12.4486	11.9968	12.1771	12.2963	12.1945	12.6531	11.952	12.4486	12.0641	12.1771	12.2963	12.2339	12.631	12.1945
	P53396	12.1548	12.1167	12.0345	11.9982	11.8182	12.3851	12.8303	12.1911	12.0468	12.1235	12.0621	11.7814	12.5316	12.7041	12.9681	13.0837	12.099	12.9769	13.2618	13.2861	12.6852	12.1911
	Q13162	11.6795	12.2952	12.1383	11.8522	12.006	12.2686	12.3191	12.1589	12.1774	12.1836	12.2995	12.1864	12.4474	12.3012	12.0505	12.1774	12.1574	12.2723	12.1864	12.4474	12.3012	12.1864
	P61224				12.0102				12.346	12.6746	12.0772	12.2857	12.1746	12.2723	12.2267	12.2369	12.0147	11.8669	12.0434	11.6636	12.3041	12.1852	12.1852
	P35241	12.0818	12.0914	11.6596	12.4336	12.3869	12.5145	12.1861	12.0327	12.0341	11.6243	12.1827	12.3869	12.462	12.3611	12.0818	12.0341	11.6243	11.9226	12.3869	12.462	12.4131	12.1827
	O75400	9.72111	9.74988	10.1749	8.90088	10.4461	12.7653	10.8471	12.2207	12.1818	12.2273	11.6773	12.3262	12.4271	12.6373	12.2207	12.1818	10.3587	11.6773	12.3262	12.4271	12.654	12.1818
	P55084	12.1274	12.0891	12.2539	12.1621	12.0928	12.6013	12.4213	12.0109	12.0644	12.2134	12.179	12.1264	12.5995	12.5779	12.0465	12.1784	12.3072	12.179	12.2207	12.5995	12.5779	12.179
	P05386	11.6852	12.2645	8.71426	11.9425	12.2969	12.169	11.0526	11.6852	12.4823	8.71426	12.1846	12.2808	12.6454	10.8447	11.6852	12.4658	8.71426	12.1846	12.2808	12.6228	10.9084	12.169
	P09661	12.1383	12.2387	12.1668	11.9377	12.1261	12.6298	12.3298	12.1026	12.1098	12.2992	11.8944	12.0931	12.3407	12.4489	12.1026	12.1895	12.2992	11.8944	12.0931	12.3407	12.4448	12.1668
	O43670	12.2034	12.1466	12.2553	11.567	12.1599	12.2843	12.0011	12.2009	12.158	12.2984	11.7267	12.1599	12.1715	12.5135	12.1517	11.9798	12.1963	11.2691	11.9751	12.0272	12.3554	12.1599
	Q13435	12.0502	12.2318	12.1228	12.3715	12.0403	12.5115	12.6427	11.9001	12.1583	11.9837	12.1846	11.9159	12.2929	12.5418	12.0718	12.1583	11.9837	12.1846	11.9436	12.2929	12.5066	12.1583
	Q01082	11.7665	12.3046	12.4499	12.1784	11.9039	12.1479	12.3075	11.8529	12.1883	12.346	11.9133	11.8754	12.0901	12.6887	11.8529	12.1883	12.346	11.9133	11.8754	12.0765	12.6887	12.1479
	P62314	11.7977	12.2363	12.1472	11.2773	12.2168	12.4091	12.36	11.0721	11.88	11.5152	11.6294	11.6948	12.3089	12.3628	11.4589	12.2297	12.1693	12.0822	12.0042	12.5304	12.7705	12.1472
	Q9BZZ5	12.058	12.0519	12.0795	12.1883	12.3109	12.1428	12.5587	12.058	12.129	11.9465	12.1627	12.2577	12.1935	12.5464	12.058	12.0372	11.9444	12.1627	12.3816	12.1341	12.5587	12.1428
	P49721	11.8037	12.3219	12.1938	11.9769	12.0495	12.1424	12.6237	11.8715	12.137	12.329	11.5527	12.0014	12.1424	12.5556	11.8796	12.1941	12.329	11.5527	12.0014	12.1424	12.5556	12.1424
	P55884	11.9816	11.9816	11.8595	11.7532	11.6097	12.4294	12.2606	12.388	12.1421	12.2923	11.8623	11.6434	12.3918	12.3904	12.388	12.1421	12.2923	11.8842	11.6434	12.4294	12.3904	12.1421
	O60869	12.2164	11.8788	12.4533	12.0755	12.0681	12.136	12.2527	12.2164	11.9844	11.9473	12.0755	12.3699	12.1408	12.3685	12.1892	11.6604	12.4551	12.0755	12.3699	11.9304	12.339	12.1408
	P24752	11.7117	12.0888	12.1951	12.1545	12.1917	12.0947	12.628	11.7427	12.0102	12.1951	12.1367	12.1264	12.1643	12.628	11.7427	12.0102	12.1951	12.056	12.1264	12.1643	12.628	12.1367
	Q9Y6A9	12.1341	9.86883		12.0718		12.4357	10.9773	12.1341	11.815	12.4671	12.3501	12.1322	12.2086	12.4086	12.1341	11.8545	12.4671	11.9915	12.1322	12.3485	12.4102	12.1341
	P19012						12.1325																12.1325
	Q08J23	11.8933	11.6321	12.158	12.2171	11.8154	12.1687	12.7607	11.911	12.1007	12.3046	12.2116	12.1319	11.9611	12.6821	11.911	12.1007	12.3046	12.2116	12.1319	11.9498	12.6425	12.1319
	P05455	12.0345	12.1871	12.0938	12.0997	12.1652	12.006	12.5401	11.968	12.3573	11.9498	12.0997	12.0858	12.1293	12.4951	12.0768	12.3652	12.207	12.2285	12.0858	12.1293	12.7389	12.1293
	Q15843	12.3177	11.3636	11.838	11.8895	12.4367	12.1267	12.7417	12.0637	12.4315	11.9744	11.6649	12.2321	12.0918	12.5294	12.0327	12.4315	11.9744	11.6865	12.2321	12.1267	12.5789	12.1267
	P13693	12.5409	12.2046	11.5211	10.8986	11.3487	11.5118	11.9024	11.8715	12.1929	12.0934	11.6896	12.1264	11.8541	12.9598	12.5915	12.1929	12.3287	12.334	12.1264	12.4969	12.8756	12.1264
	P21266	12.0865	12.3611	12.1261	11.4858	12.0758	12.399	12.6018	12.3742	12.1232	12.0788	11.5929	11.9546	12.2306	12.7924	12.3742	12.0286	12.0788	11.5934	12.3012	12.2306	12.7924	12.1261
	P09960	12.1721	12.1693	12.2267	12.0196	12.1251	12.4028	12.883	12.0444	11.8849	12.2267	11.6537	11.6733	12.0393	12.3509	12.1721	11.8849	12.2267	11.6537	11.6484	12.0393	12.403	12.1251
	Q9Y3F4	11.432	11.8482	11.8376	12.1238	10.9535	11.7641	12.1746	12.5046	12.6477	12.1577	12.2089	11.6289	11.8098	11.8553	12.5285	12.6477	12.1805	12.2438	11.6289	11.8098	13.0828	12.1238
	Q9NQH7	11.7545	12.0556	12.1299	12.2387		12.464	12.7313	11.7545	12.0255	12.1098	12.3072	11.978	12.4599	12.7065	11.7545	12.0255	12.1098	12.3072	11.978	12.4599	12.7065	12.1199
	P13473	12.1507	12.1319	12.0967	11.9982	12.1399	12.1053	12.1102	12.3186	11.9418	12.0967	11.9926	12.1193	12.3734	12.6303	12.3186	11.9418	12.0967	11.9643	12.1193	12.3734	12.6303	12.1193
	Q9UKK9	11.6582	12.1693	12.4564	12.2231	11.1574	11.4341	12.7181	11.9385	12.2866	12.4564	12.3106	12.0931	12.0918	12.7181	11.5779	12.0091	12.4134	12.117	11.9968	11.8329	12.5784	12.117
	Q9Y696	12.0116	12.1982	11.4205	11.8001	11.4574	12.3753	12.2871	12.1659	12.1344	11.937	11.7764	11.7245	12.3753	12.2741	12.1151	12.1344	11.937	11.7764	11.7541	12.3753	12.2871	12.1151
	O15427	11.7052	12.1771	11.9462	12.0838	12.0081	12.5438	12.5534	11.7347	12.1151	11.9136	12.0437	12.1494	12.453	12.5363	11.7022	12.1151	11.9136	12.0437	12.1494	12.453	12.5363	12.1151
	Q16576	11.969	11.9092	11.7586	12.1523	11.9748	12.2995	12.4065	11.8811	12.1479	12.0269	12.1523	12.1151	12.0604	12.605	12.0091	12.1479	12.0269	12.1523	12.1151	12.0604	12.605	12.1151
	P61970	12.1151	12.2592	12.2046	11.8293	11.7541	12.2706	12.5046	12.1049	12.2592	12.2046	11.5929	11.9274	12.2058	12.4941	11.6751	12.0499	12.1102	11.6046	11.7541	12.2143	12.5073	12.1151
	P25205	12.3529	11.883	12.1367	11.8246	11.8595	12.1671	12.6087	12.2609	11.8781	12.1121	11.9887	11.7636	12.138	12.7328	12.2609	11.8781	12.1043	11.9858	11.8266	12.138	12.7328	12.1121
	P20290	12.1189		11.7785	12.1007	11.994	12.1737	12.0502	12.1189	11.7993	12.0614	12.1286	11.994	12.1737	12.314	12.1189	11.8218	12.0614	12.1286	11.994	12.1737	12.314	12.1098
	P35237	11.8238	11.9099	12.4302	11.9993	12.1315	11.9766	12.0658	11.8238	12.2656	12.4302	12.0885	12.1315	11.8838	12.4505	11.8146	12.2656	12.4302	12.1053	12.1315	11.9181	12.4505	12.1053
	P42704	12.3644	12.1046	11.794	11.9088	12.0627	12.0951	12.4821	12.3644	12.0825	12.1586	12.0631	12.0441	12.2414	12.438	12.3644	11.757	12.4582	11.7944	12.0441	12.2414	12.5575	12.1046
	Q9UL46	11.9654	12.1261	11.6537	12.3318	12.0858	12.2031	12.0509	12.1007	12.0203	11.978	12.3376	11.9495	12.7672	12.286	12.1007	11.8853	12.0728	12.3376	11.9495	12.7672	12.3415	12.1007
	P00568	12.4218	12.5068	11.7657	11.8142	11.9915	12.4676	12.9467	11.9535	12.4062	12.0984	11.88	11.8486	12.3802	12.7396	11.9759	12.4062	12.0984	11.88	12.0067	12.3802	12.7396	12.0984
	Q9Y5B9	12.0974	12.0785	11.9869	12.2046	12.1765	12.1494	12.7339	12.1709	11.821	11.9869	12.0848	11.888	12.1963	12.4223	12.0641	12.0533	11.8013	11.9986	12.332	12.2571	12.695	12.0974
	P13804	12.0112	12.1889	12.0974	12.0447	11.9009	12.4871	13.0025	11.9491	11.781	12.1908	11.917	12.1668	12.1715	12.9982	12.0112	11.781	12.1908	11.8914	11.9929	12.1328	12.9982	12.0974
	Q14914	11.2101	12.336	11.9054	11.2485	12.1643	12.0583	12.4038	12.0021	12.3112	11.8443	12.0974	12.1643	11.9759	12.4038	12.0728	12.3137	11.8443	12.0974	12.1643	11.9759	12.4038	12.0974
	O14980	11.9322	12.0631	11.9506	12.1889	12.1507	12.152	12.2027	11.9926	12.1309	12.0362	11.9589	12.0967	12.2252	12.1693	11.9604	12.1309	12.0362	12.0944	12.0362	12.2589	12.1693	12.0967
	Q92499	12.0911	11.888	12.4589	12.2618	11.9315	12.2037	12.6468	12.0911	11.9582	12.4589	12.0858	11.5694	12.1251	12.5997	12.0911	11.9582	12.4589	12.0858	11.6537	12.1251	12.5997	12.0911
	Q9UHV9	12.0028	12.0888	12.1357	11.9414	12.2336	11.9837	12.5481	11.9929	11.8518	12.1357	11.9582	12.1886	12.1248	12.5481	12.0028	11.8518	12.1357	11.9582	12.1886	12.0327	12.5397	12.0888
	Q8NBM4	11.7474							11.7039	11.7781	12.1257	12.0838	12.236	12.1157	12.8367	11.7039	11.7781	8.17494	12.0838	12.236	11.9961	12.8367	12.0838
	Q7KZF4	12.2497	11.8368	11.7009	11.6529	12.099	11.7797	12.2479	12.1969	11.9061	11.8238	11.6457	11.9396	11.6952	12.3298	12.2357	12.1257	11.9509	12.0805	12.2216	12.1079	12.4589	12.0805
	P09669	11.9495	11.318	12.0074	11.9869	11.7698	12.1963	12.5095	11.9495	11.2656	12.1219	12.1529	12.0775	12.1963	12.5781	11.9495	11.327	12.1219	12.1529	12.0775	12.1963	12.5095	12.0775
	P27708	11.2252	11.4793	11.2726	11.3631	11.2384	11.1886	12.2	12.1154	11.6285	12.0765	11.8788	12.4367	12.3095	11.7553	12.3038	12.4515	12.3666	12.1412	12.5925	11.1351	13.2157	12.0765
	Q05397				11.9189			12.6898		12.1558	12.0658	11.8846		12.0868	12.6103	7.9129	12.4735	12.4633	12.174	8.07147	8.51176	7.41786	12.0763
	P62495	12.1	12.1245	12.0752	11.6856	12.286	11.999	12.0678	12.2034	12.0238	12.0752	11.6891	12.2793	11.9726	12.3721	12.1951	12.0238	12.0664	11.6891	12.2793	11.968	12.3737	12.0752
	Q92973	12.0327	11.8735	12.0721	12.3149	11.5078	12.1787	12.7072	12.0533	11.8297	12.0721	12.2527	11.88	12.1833	12.6041	12.0327	11.7973	12.0721	12.2527	11.88	12.1833	12.6041	12.0721
	P09972		12.5859	11.3734			12.7343					11.8982	12.1805	12.7343	13.1211		12.151	7.24794	7.49186	11.9791		8.59992	12.0676
	P14868	12.2192	12.014	12.0509	12.2095	11.8001	12.242	12.7908	12.2342	11.8592	11.9726	12.0269	12.0627	12.158	12.7908	12.1951	11.902	12.29	12.0269	12.0502	12.014	12.6269	12.0627
	P51665	12.2426	12.0974	11.944	12.0172	12.1164	12.0279	12.3379	12.2845	12.0597	11.9163	12.0151	12.2429	11.9809	12.4017	12.2426	11.9069	11.7461	12.0182	12.1164	12.0279	12.3046	12.0597
	P83881	11.8642	11.9805	14.2081	13.9033	13.9391	11.9222	14.6579	11.8642	11.8154	12.059	12.2712	12.1542	11.8518	12.8084	11.8642	11.8735	12.059	12.2712	12.1542	11.9009	12.8084	12.059
	P27816	11.6325	12.2482	11.8013	12.136	11.6321	11.9568	12.1877	11.697	12.1277	12.1923	11.9414	11.6298	12.0566	12.3188	11.697	12.0947	12.1923	11.9414	11.5435	12.0566	12.3188	12.0566
	P60981	11.973	12.0931	11.7288	11.6184	12.0526	12.0911	12.2155	11.9458	12.0196	11.7632	11.3095	11.9809	12.127	12.4574	11.9458	12.3988	12.0987	11.6225	12.218	12.3337	12.4367	12.0526
	O76003	11.6578	12.0488	11.9837	11.6843	12.0848	12.0063	12.4944	11.8553	12.2255	12.0631	11.7334	12.2107	12.0011	12.5367	11.7752	12.2255	12.0631	11.5028	12.1796	11.9726	12.5873	12.0488
	Q96QK1	11.7686	12.128	12.2354	11.9769	12.0475	12.1523	12.5297	11.7686	12.0081	12.2354	11.8761	11.9311	12.1523	12.5105	11.7686	12.0081	12.2354	11.9065	11.9061	12.1523	12.5105	12.0475
	P61019	12.0468	11.8692	12.1325	12.1796	11.275	11.7524	12.5382	12.0468	11.8372	11.7503	12.1602	12.3357	12.0685	12.4107	12.0468	11.811	11.8392	12.1602	11.0708	12.0685	11.5014	12.0468
	P61160	12.2426	12.0465	12.1777	11.6622	12.1706	11.9433	12.3647	12.2426	11.899	12.2843	11.5826	11.8823	12.0084	12.3891	12.2426	11.899	12.2843	11.4924	11.8443	12.0084	12.3446	12.0465
	P49454			12.0341																			12.0341
	O00483	11.7039	12.0286	11.7039	11.6991	11.6289	12.1618	12.3451	11.9076	11.9805	12.1238	11.744	12.3786	12.1618	12.3387	11.821	11.9805	12.0372	11.5508	12.4229	12.1618	12.3387	12.0286
	Q9Y6C9	11.6207	12.0705	12.0695	11.8868	12.0251	12.059	12.5725	11.6207	12.0014	12.0678	11.7993	11.8926	12.0238	12.4793	11.6207	12.0014	12.0678	11.7871	11.8926	12.0238	12.4793	12.0238
	Q99873	12.0018	12.0154	11.7478	11.8049	11.4179	12.4341	12.128	12.0018	12.1615	12.021	11.8094	12.1498	12.4341	12.2721	11.994	12.1615	12.021	11.8094	12.1309	12.4158	12.2342	12.021
	P99999	11.7343	11.9726	11.5957	12.3112	12.0279	11.8807	12.4097	11.71	12.021	11.6524	12.3253	11.9546	12.0818	12.3867	11.7031	12.0172	11.825	12.3095	11.9586	12.0818	12.3867	12.0172
	Q92879	11.6733	12.1793	12.3137	11.8005	11.8214	12.0133	12.4123	11.8317	12.1274	12.3137	11.9099	11.8262	12.0684	12.4123	11.8317	11.6533	12.3137	11.9099	11.8262	12.0351	12.4123	12.0133
	P13667	11.781	11.9733	11.9841	12.2249	12.0018	12.3592	12.6511	11.8365	11.8857	11.9841	12.1615	12.0671	12.1545	12.3101	11.9322	11.7224	11.9947	12.2249	12.0123	12.2122	12.3101	12.0123
	P48637	11.933	11.9322	11.6207	12.0661	12.0731	12.1836	12.362	11.933	12.0063	11.7528	11.9826	12.0731	12.1539	12.362	11.933	12.0063	11.8361	11.8333	12.0731	12.1539	12.362	12.0063
	P49458	11.7043	12.2465	12.0035	12.0172	11.6983	12.8152	11.6751	11.5929	11.9805	12.0199	11.9495	12.0468	12.7814	12.909	12.5737	11.8545	11.638	11.9174	12.0413	11.9207	12.253	12.0035
	Q99829	11.8277	11.8861	11.7977	12.0898	11.9151	12.0954	11.8309	11.623	12.0735	11.7326	11.8688	12.0674	12.3837	12.0014	11.7822	12.1225	11.7715	12.0265	12.1095	12.341	12.057	12.0014
	Q92841	11.9337	11.914	12.0018	12.0262	11.7469	12.2414	12.3926	11.9337	11.8891	11.9755	12	11.7641	12.0631	12.5083	11.9337	11.7415	12.0025	12.0074	11.7641	12.0701	12.4046	12
	O95433	11.6693	11.683	12.1003	12.1456	12.1583	12.2324	12.1577	11.6529	11.7891	11.9951	11.545	11.8823	12.1488	12.1118	11.6207	11.8293	12.0858	11.3197	11.8907	12.1488	12.1118	11.9951
	P49189	11.8861	12.0039	11.9159	11.9005	12.3109	11.9919	12.5006	11.9716	11.968	11.8884	12.1914	12.2438	12.1059	12.4089	11.9933	11.9625	11.8884	12.1475	12.2438	11.8884	12.4089	11.9933
	P25787	11.8603	11.8447	12.128	12.1115	11.7168	12.3188	12.3807	11.4909	11.8588	12.0095	11.3276	11.9933	12.3188	12.4696	11.5304	11.8588	12.0095	11.3298	11.9933	12.3188	12.4696	11.9933
	P39656	12.1886	11.9912	12.0944	12.2756	12.1408	11.9136	12.5922	12.2116	11.8486	11.969	12.4635	12.1408	11.9136	12.5639	11.6371	11.4152	11.2082	10.9908	11.2597	11.5387	12.0742	11.9912
	Q7Z3E2						11.9908											12.0654			11.964		11.9908
	Q16531	12.0213	11.9274	12.0947	11.7394	11.9908	12.2559	12.381	11.9211	11.8941	11.9694	12.1157	11.8891	12.2642	12.2491	11.9211	11.9159	11.92	12.1157	11.8891	12.0147	12.5164	11.9908
	O75608	12.1693	12.2021	12.1671	11.8521	11.6869	11.8849	12.2459	12.1693	12.1777	12.0512	11.3078	11.5737	11.8529	12.2952	11.9883	11.9263	12.1376	11.3078	11.5737	11.9009	12.0621	11.9883
	P61158	11.8475	11.4393	11.7674	11.6834	12.0091	12.2381	12.3614	11.9359	12.0258	11.7674	11.9997	11.93	12.0745	12.3945	11.9422	11.9869	11.8029	12.0217	11.9607	12.0745	12.3393	11.9869
	P04040	11.4404	12.0607	11.6961	12.1357	11.7789	11.8669	12.4747	12.1821	11.9848	11.9665	12.1299	11.7108	11.9748	12.3474	12.1491	11.9848	11.9665	12.1299	11.7108	11.9196	12.3474	11.9848
	O14744	11.9469	11.9834	11.7928	11.9389	11.9676	12.041	12.3259	12.2288	11.794	11.7748	12.0654	11.9546	12.1183	12.4099	12.1712	11.794	11.9311	12.0654	12.0977	11.8595	12.5009	11.9834
	O60664	12.2961	12.1687	11.9826	11.764	11.8692	12.3357	12.3923	12.2935	12.0931	11.8281	11.6004	11.8301	12.2843	12.0441	12.1852	11.9196	11.9065	11.8758	11.7887	12.1985	11.969	11.9826
	P08574	12.0303	11.7503	11.9073	12.0067	12.042	11.8891	12.1548	12.0735	11.6138	11.8025	12.014	12.1144	11.8258	12.1627	11.9723	11.7275	11.8033	11.9801	12.2079	11.8447	12.0848	11.9801
	P61077						11.9737																11.9737
	P14324	13.0817	12.6613	12.9224	13.0241	13.0007	12.8311	11.9378	11.7347	11.8305	11.7334	11.9766	12.0186	11.8584	11.9712	11.7347	11.676	11.5172	11.9766	12.0186	11.8584	11.9712	11.9712
	P55263	11.2155	11.6285	11.421	12.0482	12.4646	12.3332	12.4686	11.858	11.5854	11.6569	11.9662	12.3737	12.3103	12.4569	11.8994	11.5836	11.5864	11.783	12.2636	12.3323	12.3371	11.9662
	Q9H3N1	12.059	11.9654	12.0175	11.8588	11.7262	12.1671	12.4949	12.0317	11.757	11.94	11.6685	11.6685	12.1605	12.528	12.059	11.757	11.9615	11.8588	11.6685	12.1874	12.5711	11.9654
	P46087	11.948	12.1046	12.0028	11.4813	11.6421	12.1264	12.0348	11.856	11.9618	12.1627	11.9784	11.6421	12.1147	12.1389	11.6502	11.8166	12.0028	11.5845	11.2414	11.5708	12.1105	11.9618
	Q9Y4L1	11.9809	12.0987	11.9031	11.7065	11.9527	11.9597	12.041	12.0084	11.9054	11.8154	11.8514	11.948	11.6813	11.9575	12.0088	12.0842	12.3704	11.8514	12.6006	12.3387	12.4081	11.9597
	P59998	11.3998	12.3118	12.0478	11.6658	11.543	11.7469	12.3821	11.6605	12.2562	12.0265	11.7516	11.87	11.9582	12.2961	11.6605	12.2562	12.0265	11.7516	11.87	12.0621	12.3348	11.9582
	O75821	11.7665	12.0621	11.7461	11.8677	11.4964	11.5722	12.3228	11.9567	11.7736	12.0478	11.9315	12.0583	11.7948	12.4471	11.8206	12.043	11.9414	12.118	12.2237	12.0795	12.6341	11.9567
	O00148	11.7279	12.0182	11.6018	12.3501	11.8971	11.9244	12.4582	11.8281	12.1357	11.5275	12.0007	11.7822	11.9564	12.2726	11.8281	12.1357	11.5594	12.0007	11.7822	11.9564	12.2726	11.9564
	P61289	12.0914	11.9726	11.8922	11.1085	11.3032	11.1039	12.2645	12.0914	11.9487	11.8746	11.6742	11.7867	12.0891	12.2021	12.0914	11.9487	11.8746	11.6425	11.7867	12.0891	12.2021	11.9487
	Q14498	11.9676	12.043	11.9381	11.8278	11.557	12.0241	12.2767	11.9509	11.9905	11.7928	12.3106	11.8572	12.2494	12.3671	11.3961	11.7318	11.7928	11.576	11.3298	11.9363	11.9615	11.9381
	P34932	11.7373	11.8102	11.5646	11.9151	11.6609	11.9787	12.4486	11.7185	11.9672	11.71	11.5004	11.8021	12.3012	12.4486	12.4517	11.9344	12.5063	12.5508	11.8823	12.602	13.0041	11.9344
	P62306	12.1344	11.8715	11.7224	11.9524	11.823	11.0341	12.2491	12.1072	11.9344	11.8784	11.647	12.0063	11.8884	12.3753	12.1344	11.9344	11.8784	11.647	12.0063	11.9348	12.3753	11.9344
	Q9UKA9	11.5324	11.558		11.6826	12.0997	12.1567	12.1787	11.9174	11.3853	11.9285	11.7368	12.0891	12.0914	12.1759	11.9174	11.3853	11.9285	11.7368	12.0891	12.0674	12.1759	11.9285
	Q9NTU7	11.6312	11.7228	11.9589	11.8811			12.848	11.9274	11.6965	11.9589	11.8455	11.6022	12.3228	12.848	11.9274	11.6965	11.9589	11.8455	11.6022	12.3228	12.848	11.9274
	P54727	11.6339	11.927	12.0007	12.0137	11.6965	12.1415	12.0539	11.899	11.888	11.983	11.7805	11.9248	12.1889	12.6564	11.5722	11.4808	11.8222	11.6711	11.6965	12.0088	12.5911	11.9248
	P27105	11.021	12.0512	11.9564	11.774	11.9226	11.9805	12.312	11.4879	12.0199	11.9564	11.4656	11.8564	12.0512	12.312	11.5068	12.0957	11.8274	11.5048	11.8486	11.8677	12.3188	11.9226
	O15145	11.9211	11.9986	11.7785	9.84236	11.2726	11.5058	12.2562	11.9211	11.8126	11.7411	12.402	12.0607	11.9451	12.2556	11.6225	11.7989	11.7636	12.2288	12.0631	11.9575	12.0594	11.9211
	P52907	11.5623	12.3024	12.4989	11.6913	11.5517	12.2793	12.2459	11.9193	11.9665	11.2186	11.842	11.5182	12.0014	12.0102	11.9193	11.9665	11.6211	11.842	11.3009	12.0014	11.9407	11.9193
	P00734	11.9181	12.1972	12.2128	11.7969	12.1348	11.7215	12.0641	11.9181	11.8114	12.2327	11.5285	12.0248	11.9716	12.2656	11.8926	11.7394	11.7665	11.0987	11.6707	11.813	11.9933	11.9181
	P50213	12.0151	11.2831	11.9712	11.5498	11.9163	11.9491	12.1062	12.0151	11.183	11.9148	11.817	11.9414	11.9862	12.2285	12.0151	11.2432	11.6834	11.6869	11.6742	11.883	12.2285	11.9163
	P61619	12.224	11.94	11.6046	11.6839	11.7164	12.3217	12.1453	11.9502	11.6156	11.9151	11.5995	11.794	12.2592	12.3066	11.9748	11.6156	11.9151	11.6667	11.8305	12.2592	12.3066	11.9151
	Q5SSJ5	11.968	11.8603	11.8838	11.8903	11.9823	11.856	12.4315	11.914	11.7624	11.8838	12.0842	11.9791	11.7095	12.6425	11.914	11.7624	11.8838	12.1111	11.9791	11.7095	12.6314	11.914
	P19827	12.0296	11.7628	11.8106	11.2883	12.0738	12.0614	12.5527	11.9129	11.8297	11.8941	11.6795	12.0509	12.2161	12.5145	11.9129	11.8297	11.8941	11.6551	12.0509	12.2161	12.5145	11.9129
	P05556	12.0901	11.8634	11.7936	12.0137	11.8142	12.2825	12.5018	12.0901	11.7284	11.7056	11.821	11.7715	12.2624	12.4795	12.1389	11.781	11.7645	11.9122	11.7715	12.0475	12.4795	11.9122
	P62191	11.4388	11.5527	11.5033	11.5445	11.7043	11.0815	11.9099	12.0272	11.6069	12.3507	12.3365	12.1482	12.6266	12.0119	11.8746	11.8545	12.5462	11.8696	12.0825	12.7115	12.4816	11.9099
	P26368	11.5995	12.0382	11.7578	11.842	11.7557	12.1286	12.2503	11.8846	11.9447	11.94	11.8037	11.9024	12.1108	12.3958	11.8553	11.6996	11.8337	11.7406	11.9024	12.1108	12.3958	11.9024
	P51571	11.7389	11.8475	11.4798	12.1212	11.9166	11.8134	12.2796	11.9178	11.8122	12.0116	11.7879	11.9024	11.856	12.0147	12.0465	11.7801	12.0116	11.7879	11.9024	11.7112	12.0147	11.9024
	Q9Y262	11.7108	12.0424	11.6285	12.014	11.4189	11.6817	12.2665	11.7108	12.0424	11.9005	11.9633	11.6375	11.6448	12.163	11.7108	12.0424	11.9005	11.9633	11.6402	11.6013	12.1491	11.9005
	P30085	10.8424	13.2087	11.5343	11.6384	11.9633	12.2204	12.4919	11.5859	12.188	11.8045	11.8933	12.2006	12.1827	12.4646	11.5741	11.8967	11.5343	11.6307	11.8711	11.8365	12.1402	11.8933
	P67775	12.2363	11.5469	12.0974	12.2213	11.8238	12.2668	12.3595	11.9389	11.1599	11.8926	12.102	11.9061	12.0967	12.1532	10.445	10.2854	10.6591	10.2058	10.7203	10.2192	11.5675	11.8926
	P13987	11.4289	11.819	11.8926	11.3186	11.9207	12.0109	13.4916	11.6887	11.7048	11.8926	11.528	11.9226	11.4599	13.5269	11.6799	12.0768	12.0286	11.528	11.9844	11.6092	13.4668	11.8926
	Q13155	11.4062	12.406	11.6018	11.9005	11.3129	12.0417	12.5058	11.8592	12.381	11.725	11.8922	11.8086	12.029	12.636	11.8592	12.381	11.725	11.8922	11.8086	12.029	12.636	11.8922
	Q9UG63	11.9073	11.6275	11.1555	12.4331	11.5995	11.3652	12.1264	11.9073	11.6239	11.6133	11.9429	11.3837	11.8914	12.0067	11.9905	12.3066	11.4036	11.2372	12.6718	11.3652	11.9542	11.8914
	O00264	11.9181	12.0895	11.8206	11.762	12.1494	11.8903	12.5611	11.4476	11.6348	11.5859	11.7541	12.0845	11.8903	12.528	11.6856	12.0262	11.5503	11.7541	11.8914	11.7936	12.528	11.8903
	O75396	11.8361	13.2738	12.1469	11.8603	13.3864	11.8853	12.0424	11.8146	11.6425	12.0752	11.8222	12.0681	11.762	12.145	11.8361	11.8545	12.041	11.8603	12.3012	11.8194	12.2969	11.8853
	Q14152	11.8853	11.8944	12.3462	11.9114	11.7985	11.8146	12.7549	11.8615	11.6834	12.0994	11.8979	11.5527	11.3993	12.1721	11.7912	11.6834	12.0994	11.8979	11.5527	11.4184	12.1354	11.8853
	P40121	11.6724	11.7805	12.1235	11.703	11.8588	11.9455	12.3652	11.8842	11.6101	12.1235	11.8576	11.7524	11.9455	12.4474	11.8842	11.7347	12.4737	11.8576	11.825	12.1485	12.5527	11.8842
	P17812	11.5459	12.1665	11.6751	12.0755	12.1332	11.2402	12.6159	11.5732	12.1241	11.5512	11.8412	11.9509	11.858	12.612	11.5255	12.1453	11.5873	11.8735	11.9509	11.858	12.612	11.8735
	O75436	11.9737	12.3103	11.9926	11.8723	11.599	12.3276	12.0832	11.4783	11.6729	12.0658	11.1183	11.8392	11.7822	12.0161	11.6996	11.7661	11.8971	11.5167	11.9883	11.7495	11.9524	11.8723
	P49257	11.8715	11.6931	11.7545	11.4676	11.838	12.4292	12.6757	12.1173	11.8673	12.2318	11.8301	11.8138	12.4292	12.6319	12.1173	11.8673	12.2318	11.8715	11.8138	12.4292	12.6319	11.8715
	P12814	11.8711	11.5915	11.9054	11.6918	11.923	12.0798	12.2897	11.8711	11.5915	11.8431	11.5967	11.7715	12.0974	11.9665	11.8711	11.6869	11.8431	11.5967	11.7715	12.0526	12.2174	11.8711
	P52292	10.9622	11.3723	10.1396	10.968	10.5372	11.8681	11.2009	12.0334	12.1134	10.8619	12.3295	12.5772	12.2738	11.7682	11.9484	12.144	11.2052	12.2354	12.1056	12.3851	11.7082	11.8681
	P35998	11.9712	11.6856	11.8345	11.3702	11.9582	12.2612	12.4856	11.9712	11.7756	11.8345	11.6353	11.8669	12.2003	12.474	11.8482	11.5512	11.8345	11.6353	11.8669	12.2003	12.474	11.8669
	Q9BVP2	11.5976	11.8198	11.8646	11.5527	12.0587	12.158	12.2467	11.5976	11.9465	11.7989	11.5455	12.0098	11.8262	12.2467	11.5532	11.9465	11.7989	11.5455	12.0977	11.9947	12.2222	11.8646
	Q8IYJ2		11.863																				11.863
	P49419	11.973	11.5651	11.7936	11.7657	12.0878	12.1721	12.0488	11.8876	11.6922	11.7616	11.7411	11.8238	12.1721	11.8623	11.8876	11.7245	11.7616	11.7411	11.865	12.1886	11.9077	11.8623
	Q9UM00	12.0762	11.9274	11.9392	11.9812	11.7657	11.7912	12.4658	12.1389	11.7649	11.9159	11.7599	11.6193	11.7262	12.236	11.969	11.5948	11.8623	11.7789	11.7406	11.8293	12.2785	11.8623
	P04439	11.9215	12.0583	11.9005	11.8106	11.9016	11.5774	12.2949	11.6887	11.8545	11.865	11.8731	11.4131	11.679	12.2949	11.6667	11.8349	11.8564	11.94	11.4078	11.733	12.2949	11.8564
	Q99536	11.7908	11.7789	12.0738	11.7628	11.4959	11.9851	12.2691	11.8494	11.8289	12.0199	11.7465	11.7035	12.1193	12.2828	11.8494	11.8289	12.0199	11.7181	11.4173	12.1193	12.2828	11.8494
	P15559	11.5522	10.9751	11.8914	10.1561	10.9263	10.7944	12.3622	11.5522	11.9769	12.0921	11.757	12.0276	11.8277	12.2729	11.5522	12.0179	12.0921	11.757	12.0276	11.8494	12.2729	11.8494
	Q96DG6	11.7048	12.0276	11.8467	11.8234	12.0379	11.9629	12.5073	11.7048	11.8967	11.8134	11.813	11.9596	11.849	12.4856	11.7048	11.8967	11.8134	11.813	11.9596	11.849	12.4856	11.849
	P60468	11.4671	11.7773	11.8463	11.8708	11.9222	11.9058	11.988	11.4492	11.7207	11.5435	11.8126	11.8827	12.183	11.9701	11.412	11.7013	11.5435	11.7973	11.8827	12.2034	11.9819	11.8463
	Q09028	11.8619	11.6729	12.2473	11.1331	11.9016	11.6211	12.4617	11.8435	11.7181	11.9883	11.9672	11.7879	11.6371	12.3786	11.7326	11.7181	12.0738	11.9672	11.7879	11.6371	12.3786	11.8435
	Q14247	11.8431	11.8944	12.3807	12.2441	11.3532	11.9553	12.9759	11.3794	11.5906	11.96	11.736	11.7723	11.796	12.6015	11.3794	11.5906	11.96	11.8708	11.811	11.796	12.6015	11.8431
	O60264	11.2186	12.0674	11.6724	12.0556	11.8412	11.7694	11.5503	11.8313	12.0878	12.0137	11.8066	11.7385	11.8669	12.1737	11.8396	12.1144	11.0196	11.8066	11.7385	11.8669	12.1737	11.8396
	P62304	11.8009	11.7461	11.2843	11.7474	12.1082	12.0526	12.3368	11.7961	11.8392	11.2125	11.6865	12.0782	12.0495	12.3242	11.8009	11.8392	11.2125	11.6605	12.0782	12.0495	12.3242	11.8392
	P13645	11.7769	11.9069	11.6961	11.8677	11.9791	12.6328	12.3385	11.7185	11.7168	11.8365	11.7309	12.0464	11.7469	12.3132	11.722	11.6751	11.8365	11.7309	12.0464	11.6896	12.3132	11.8365
	Q9NZ01	11.7904	11.8704	12.1351	11.9222	11.2785	11.8037	12.127	11.7785	11.8431	12.0434	11.8357	11.5798	11.8353	12.1771	11.7636	11.7507	12.1994	11.794	11.7474	11.7645	12.127	11.8353
	P33992	11.7936	11.8118	11.9844	11.5522	12.0379	11.6715	11.9958	11.8309	11.6502	11.9596	11.6115	11.927	11.5483	12.346	11.9244	11.6502	12.0116	11.6115	11.927	11.5826	12.0971	11.8309
	P63279	12.0658	11.9708	11.5152	11.9894	11.9922	11.8126	12.3669	11.6152	11.3208	11.3581	11.2802	11.2149	11.3197	11.8297	12.2467	11.5584	12.0098	11.7682	11.87	11.8329	12.224	11.8297
	P62873	11.5541	11.8274	11.8416	11.6931	11.5152	11.7112	12.2444	11.4046	11.8274	11.8368	11.8861	11.5812	11.6248	12.2721	11.5836	11.8447	11.8368	11.9136	11.5338	11.6248	12.1972	11.8274
	Q6GMV3	11.7723	11.4712	11.9794	11.7789	11.7607	12.2067	12.1049	11.8266	11.5265	12.0403	11.5826	11.752	12.4107	12.0004	11.7723	11.8404	12.0403	11.5826	11.752	12.4615	12.0386	11.8266
	P52788	11.5474	11.9517	11.7516	11.7423	11.823	12.4372	12.3595	11.7406	11.7168	11.7237	11.5522	11.9958	12.4176	12.444	11.7	11.7997	12.1147	11.6729	11.8218	12.4128	12.5558	11.8218
	Q8TEA7		11.9259													11.3174	11.9259			11.6944			11.8148
	Q9Y2X3	12.2079	11.9841	11.4989	11.69	11.813	11.8029	12.0758	12.0488	12.0621	11.5083	11.5275	11.7022	11.7203	12.1753	12.336	12.0028	11.5083	11.7545	11.993	11.762	12.3284	11.813
	P98179	10.9873	12.0203	11.3929	11.432	12.0334	11.968	11.0035	11.8657	11.8114	11.5939	11.7789	11.5784	11.968	12.4226	11.8657	11.8114	11.628	11.7789	11.5784	11.968	12.3742	11.8114
	P31040	11.647	11.6965	11.4543	11.5618	11.8098	12.1551	12.1306	11.7641	11.6294	11.8369	11.4507	12.0828	12.1551	12.144	11.7641	11.6294	11.8369	11.4773	12.0828	12.1551	12.104	11.8098
	P46063	11.6216	11.8102	11.8281	11.2408	11.809	12.1267	12.4197	11.7082	11.7956	11.7241	11.4205	11.368	11.7536	12.061	11.8792	11.9869	11.8819	11.5948	11.664	12.0865	12.4197	11.809
	Q14566	11.1189	11.8857	11.5196	11.3691	11.5732	11.7511	12.0556	11.9517	11.6266	12.8939	11.5053	11.6161	12.0788	12.2975	11.9517	11.8062	12.8939	11.5053	11.612	12.0788	12.2975	11.8062
	P04004	12.0179	11.5741	11.8823	10.7632	11.8595	11.462	11.6843	12.1818	11.5157	11.8823	11.6184	11.7956	11.7185	11.8158	12.0179	11.5845	11.9326	11.5976	11.8595	11.8066	11.8053	11.8053
	Q5VY09	11.4205							11.3674			11.8025		12.1494	12.3262	11.3674	11.3945		11.8025	11.8317	12.1494	12.341	11.8025
	P09234	11.7952	11.6479	11.5275	11.5372	11.8066	11.7657	12.0028	11.8498	12.0091	11.5911	11.7985	11.6856	11.8098	12.4255	11.8498	12.0091	11.5911	11.7985	11.6856	11.8098	12.4255	11.7985
	P54725	11.3292	11.8884	11.6285	11.8888	11.7973	11.8455	12.4365	11.3292	11.8922	11.6777	11.5392	11.6768	11.8066	12.3357	11.3292	11.8922	11.6777	11.5722	11.6768	11.8066	12.3357	11.7973
	Q15388	10.5793	11.5821	11.2312		11.4346	12.1957	12.0258	11.2479	11.6662	11.9058	11.9759	11.6027	11.9915	12.2683	11.2479	11.6786	11.9058	11.9759	11.4818	12.1367	12.3137	11.7967
	P00492	11.6804	11.8463	11.7944	11.9058	11.4848	12.1529	12.3562	11.4362	11.6225	11.7356	11.5765	11.357	11.9823	12.1914	11.6009	11.87	11.9088	11.749	11.4147	12.0918	12.2636	11.7944
	Q96TA1	11.7117	11.6667	11.7649	12.0967	11.4173	12.0025	12.1248	11.8529	11.7674	11.7932	11.968	11.592	12.006	12.473	11.7117	11.7026	11.7211	11.7237	12.0865	11.9958	12.4981	11.7932
	Q13442	11.6298	11.7981	11.8781	11.5445	11.8281	11.5484	12.2583	11.8754	11.6887	11.7532	11.1332	11.7916	12.1079	12.3589	11.8754	11.6887	11.7532	11.3859	11.7682	12.0286	12.3644	11.7916
	Q13242	11.5167	11.9647	11.6587	11.8914	11.5646	11.7912	11.5275	11.5594	11.8704	11.6475	11.7411	11.888	11.9658	12.1954	11.5594	11.8704	11.6475	11.7411	11.888	11.911	12.1954	11.7912
	P22061	11.03	11.4858	12.0224	11.8607	12.1605	11.8502	12.4359	11.0647	11.8058	11.9898	11.7973	11.7557	11.7899	12.3565	10.8226	11.7065	11.7026	11.592	11.3202	11.4247	12.0321	11.7899
	Q9UBQ5	11.8329	11.9665	11.7891	11.6211	10.8572	12.0105	11.5817	11.7645	11.7641	11.6746	11.5953	11.568	11.8545	12.1908	11.9993	11.9222	12.0193	11.6978	11.5063	11.8611	12.0832	11.7891
	O95782	11.8869	12.0189	11.1338	11.2568	11.8891	11.1905	12.0077	11.3049	11.0077	11.1693	11.2258	11.0835	11.5157	11.9723	11.9396	11.8242	11.9352	11.7891	11.6609	12.0004	12.0317	11.7891
	P62333	11.4247	11.8623	11.6096	11.6475	12.0671	11.952	12.2171	11.4247	11.7879	11.5646	11.4949	12.0393	11.9618	12.2171	11.4247	11.6573	11.5646	11.4949	12.183	11.9618	12.2171	11.7879
	O00567	11.5231	11.6511	12.0179	11.7855	11.3636	11.9348	12.4271	11.7249	11.6865	12.0179	11.7981	11.3891	11.9961	12.1513	11.5231	11.6239	11.8758	11.7777	11.5206	11.9819	12.2079	11.7855
	P62745	11.8166	11.6883	11.8025	11.204	11.5812	11.0835	11.6294	11.8451	11.9192	11.8673	11.0967	11.6069	11.7846	11.9787	11.8166	11.9192	11.8673	11.1453	11.4707	11.7846	11.9787	11.7846
	Q99735	11.5147		11.7112		11.7871			11.5812	12.0502	11.628	11.7301	11.8963	12.0688	11.7838	11.5584	12.0502	11.628	11.7301	11.9118	12.0688	11.7838	11.7838
	P16152	11.7436	11.7822	12.2003	11.7545	11.9189	11.762	12.0624	11.7436	11.9065	11.5995	11.6653	11.8198	11.7087	12.0234	11.875	11.9065	11.5995	11.7616	11.8482	11.7536	12.0372	11.7822
	Q16891	11.752	11.6983	11.4691	11.4147	11.9473	12.2547	12.0661	11.752	11.4989	11.7486	11.7822	11.9473	12.1039	12.0738	11.752	11.4989	11.4969	12.0265	11.9473	12.1039	12.007	11.7822
	Q9Y383	11.3669	11.6777	11.7859	11.4471	11.8607	11.8361	11.9755	12.3256	11.7574	11.7499	11.7343	11.8619	11.817	11.7793	11.8807	11.7574	11.7628	11.5575	11.4205	11.8361	11.7985	11.7793
	P10916	11.5508	12.3021	11.96	11.3891	11.821	12.059	12.4398	11.7082	11.7364	11.9337	11.7781	11.4252	11.6698	12.4398	11.6289	11.7364	11.9436	11.7781	11.3146	11.6698	12.4398	11.7781
	P62879		11.5798	11.5727	9.80414	11.8657	11.716	12.5725	11.9252	11.7284	11.6926	11.4362	11.9039	11.817	12.5085	11.908	11.7284	11.6926	11.4362	11.9862	11.817	12.5085	11.7734
	P50402	11.7665	11.4538	11.4036	11.5406	12.0954	11.8412	12.64	11.7436	11.4445	11.5236	11.4404	12.0708	11.7628	12.3961	11.7665	11.5435	11.4168	11.4404	12.0708	11.8285	12.3106	11.7628
	P34896	11.1718	11.8891	11.4057	11.8929	11.3619	11.7611	12.512	11.7952	11.6991	11.7181	11.2721	11.6147	11.7283	12.3507	11.8017	11.8357	11.7561	11.357	12.0234	11.6799	12.4401	11.7561
	P08962	11.1248	11.7095	11.5948	11.8742	11.7549	11.7385	12.381	11.2627	11.9687	11.6403	11.856	11.6746	11.8106	12.3753	11.2627	11.9687	11.6262	11.856	11.6746	11.8106	12.381	11.7549
	P43490	11.7653	11.5699	11.9618	11.0499	11.8595	11.7035	12.6168	11.6357	11.2479	11.9524	11.3095	11.7891	11.9586	11.752	11.6357	11.2276	11.9524	11.6184	11.7301	11.9564	12.4663	11.752
	O60841	10.4686	11.8321	11.6479	11.5934	12.0788	11.6782	11.7682	11.7985	11.6987	11.4999	11.7511	12.0762	11.6939	12.1883	11.7495	11.6987	11.4999	11.7511	12.0762	11.6022	12.1681	11.7495
	P0C0L4	11.8884			11.0668	11.2633	11.7448	11.948	11.8684	11.9429	11.7482	11.0695	11.3848	11.7448	12.214	11.8684	11.9429	11.7574	11.5981	11.3625	11.7448	12.6124	11.7482
	Q12904	11.3918	11.7432	11.5387	11.4889	11.6939	11.9054	12.7313	11.6904	11.612	11.8471	11.8074	11.7004	11.8174	12.5751	11.4919	11.612	11.8471	11.8074	11.7198	11.9226	12.5642	11.7432
	Q9Y2T3	11.8325	11.5646	11.6676	11.5152	11.6613	11.7406	11.9163	11.8553	11.6124	11.851	11.5392	11.6605	11.7406	12.2201	11.8553	11.6457	11.851	11.5319	11.6605	11.7406	12.2201	11.7406
	Q9HC38	11.0307	11.4605	11.2058	11.1466	11.7406	12.0147	12.2092	11.8365	11.7143	11.4404	11.178	11.794	11.8735	12.184	11.8533	11.4362	11.4404	11.0741	11.794	11.8297	12.2082	11.7406
	P07203	11.4163	11.7582	11.5314	11.6257	11.5901	11.809	12.3095	11.6667	12.0695	11.6393	11.9905	11.948	11.7603	12.1437	11.5455	11.5962	11.3832	11.9905	11.5338	11.7398	12.0351	11.7398
	P24539	11.4954	11.4564	11.8198	11.1351	11.8967	12.5085	12.1914	11.672	11.4025	11.6978	11.8529	11.6707	11.8986	12.1914	11.672	11.0014	11.6316	11.8529	11.736	11.8986	12.1914	11.736
	Q8WUM4	12.1768	11.7842	11.2831	11.2854	11.224	11.994	12.1523	11.5684	11.4884	11.1718	11.3026	11.0376	11.5836	12.1523	12.1768	11.7711	11.7356	11.2854	11.8146	11.994	11.8162	11.7356
	P62140	11.2168	11.9016	11.3106	11.2627	12.104	11.9204	11.7474	11.4237	11.2318	11.9233	11.6335	11.8198	11.7347	12.1611	11.4237	11.2318	11.9233	11.6808	11.8198	11.7	12.1611	11.7347
	Q14444	11.9898	12.0885	11.4924	11.4126	11.733	11.9726	12.3899	11.3929	11.5551	11.8337	11.6848	11.7112	11.9575	12.0358	11.3146	11.5127	11.8337	11.6684	11.7112	11.9575	12.0067	11.733
	P06493	11.7026	11.716	11.5883	11.8929	11.1643	11.6073	12.3055	11.4268	11.7326	11.8074	11.9333	11.6371	11.7944	12.3963	11.4268	11.7326	11.8074	11.9333	11.6371	11.8266	12.4083	11.7326
	P55786	11.7288	11.8388	11.7977	11.605	11.3554	11.6412	12.4564	11.7457	11.8013	11.7977	11.363	11.268	11.5004	12.4564	11.7288	11.6618	11.7977	11.3449	11.314	11.94	12.4564	11.7288
	Q7L014	11.224	11.7284	11.557	11.4994	11.9069	11.783	11.7228	11.5774	11.6479	11.8178	11.3219	11.8289	11.9733	12.1039	11.5774	11.5948	11.8178	11.2837	11.8289	11.9733	12.1039	11.7284
	Q12797	10.8811	12.0206	11.7275	11.679	12.1488	11.809	12.3526	10.96	11.8372	11.7275	11.6312	12.1444	11.6861	12.2721	11.0203	12.0206	11.7275	11.6746	12.1444	11.7056	12.3526	11.7275
	P07305	11.1611	11.9929	11.9207	11.556	11.7275	11.7448	12.381	11.9381	11.7198	12.0032	11.5618	11.7275	11.6878	12.3304	11.9381	11.7198	12.0032	11.5618	11.7275	11.6878	12.3304	11.7275
	Q99460	10.8178	11.8094	11.9274	11.2883	11.5981	11.7013	12.1118	11.4231	11.8804	11.7271	11.0231	11.7112	11.7048	12.0621	11.4404	11.7805	11.8657	11.0895	11.8074	11.8329	12.1583	11.7271
	Q15125	11.8301	11.3465	11.7347	11.6403	11.6502	8.7748	11.7624	11.914	11.3598	11.7271	11.5883	11.5911	11.6922	11.767	11.9794	11.3923	11.8482	11.7801	11.5798	11.9538	11.9773	11.7271
	P49736	11.6715	11.6216	11.744	11.643	11.3259	11.7198	12.3205	11.6715	11.9436	11.7591	11.8595	11.268	11.7198	12.2961	11.6715	11.9436	11.7262	11.8595	11.8872	11.7198	12.2961	11.7262
	P07919	11.9676	11.7022	11.2802	11.722	12.2171	11.568	12.1513	11.9676	11.6874	11.5892	11.722	12.2339	11.4858	12.1917	11.9676	11.6874	11.5892	11.767	12.2339	11.4858	12.1917	11.722
	Q15287	11.6658	11.6511	11.7406	11.8478	11.5627	11.716	11.8471	11.9465	11.6348	11.7406	11.5304	11.7211	11.9915	11.8471	11.9084	11.5971	11.722	11.5147	11.66	11.8572	11.7582	11.722
	P33993	11.6325	11.5113	11.7305	11.7867	11.4257	11.8907	12.1023	11.5788	11.6078	11.781	11.7207	11.6555	11.8815	12.2315	11.6248	11.6078	11.781	11.7207	11.6555	11.8815	12.258	11.7207
	O15347	11.5508	11.3636	11.9326	11.605	11.9058	11.4252	11.7185	12.0509	11.9174	12.042	11.5216	11.5038	11.7867	12.1267	11.5508	11.9174	11.7194	11.2964	11.3186	11.5943	12.1267	11.7185
	Q96PK6	11.7237	11.6425	11.9531	11.6542	11.6913	12.0193	12.4229	11.6843	11.5755	11.7151	11.7394	11.6913	11.9894	12.3567	11.7237	11.556	11.7151	11.5459	11.7017	11.9894	12.3704	11.7151
	Q99848	11.6839	11.7147	11.7121	11.7207	11.7061	11.7151	12.103	11.8986	11.7334	11.7095	11.3799	11.6729	11.6569	11.8937	11.9341	11.7052	12.1551	11.3799	11.92	11.6569	12.4054	11.7147
	Q1KMD3	11.5967	11.7104	11.6974	11.5123	11.8428	12.0327	12.2686	11.5522	11.6493	11.6974	11.6874	11.8005	11.8341	12.2574	11.6658	11.7532	11.5746	11.5435	11.8428	11.8781	12.2021	11.7104
	Q15691	11.8305	11.7516	11.6609	11.1299	11.8498	11.6036	12.1596	11.8459	11.6636	11.6948	11.611	11.8431	11.5103	12.3032	11.8459	11.7087	11.6948	11.3072	11.8431	11.6036	12.3032	11.7087
	P36957	11.8922	11.7965	11.3309	10.8986	11.7245	10.9366	11.5309	11.8615	11.6826	11.3309	11.3276	11.6742	11.7867	12.7705	11.8634	11.7595	11.2814	11.3276	11.7074	11.7867	12.2034	11.7074
	Q12907	11.4435	11.9647	11.6461	11.188	11.4388	11.8611	12.2408	11.6416	11.9447	11.4152	11.3399	11.7258	11.7026	12.2793	11.6416	11.9447	11.4152	11.3399	11.7258	11.7026	12.144	11.7026
	P15529	12.1141	11.5411	11.7482	11.6777	11.7022	11.9975	11.9834	12.0891	11.4559	11.683	11.2662	11.6371	11.9319	12.1929	12.1759	11.4559	11.683	11.2662	11.6371	11.9333	12.2276	11.7022
	P61106	11.5372	11.4641	11.7017	11.703	12.0485	11.9876	12.4533	11.5329	11.4336	11.6817	11.6795	11.9322	11.9436	12.4533	11.5372	11.357	11.6817	11.6795	11.9322	11.8933	12.4312	11.7017
	O00154	11.4813	11.9933	11.8471	11.6234	11.5392	12.0465	12.0705	11.3309	12.2082	11.7009	11.4305	11.1389	11.9103	11.9031	10.9462	11.8815	11.3404	11.2396	11.1389	11.9319	11.8777	11.7009
	Q4G0P3		11.6991		11.6537		12.1303		11.5459	11.6839	11.4157		11.7503	12.1069	12.3228	11.5459	11.5741	11.3912		11.7503	12.1079	12.3228	11.6991
	P09622	11.0855	11.3242	11.5845	11.3281	11.6978	11.599	12.1261	11.1787	11.5093	11.9319	11.4294	11.7686	11.7495	12.0492	11.5236	11.7185	11.9319	11.5294	11.888	11.7495	12.2339	11.6978
	Q92526	11.1332			11.6452					12.0248	11.576	11.7125	12.1212	11.6777	12.5118								11.6952
	P49756	11.6935	11.3174	12.0348	11.8907	12.1095	11.9219	10.825	11.7112	11.6439	11.8463	11.6143	11.7125	11.7427	11.3955	11.3163	11.3174	11.7444	11.5575	11.402	11.7411	11.4813	11.6935
	Q9BVC6	11.6216	11.3169	12.042	11.6931	12.152	11.5915	11.6143	11.5741	11.2246	11.9282	11.9898	12.0563	11.4584	11.8372	11.5741	11.2246	11.9282	11.9898	12.0855	11.4126	11.8372	11.6931
	Q8NE71	11.2866	11.4813	11.6918	11.3437	11.9553	11.8711	12.0286	11.2866	11.5304	11.6918	11.3112	11.8657	11.8447	12.029	11.4009	11.5304	11.3438	11.0334	11.8657	11.8447	12.0032	11.6918
	P30520	10.3049	11.8301	11.7838	11.2125	11.7932	11.611	11.8823	12.0865	11.6751	11.7557	11.2497	11.6812	11.29	11.8982	12.0563	11.6777	11.8054	11.1849	11.5048	11.403	11.8037	11.6812
	P30626	10.8804	12.0331	11.4184	11.7168	11.7928	11.4717	11.7419	11.8001	11.9099	11.6124	11.4894	11.679	11.3614	11.8895	11.8001	11.9099	11.6124	11.3918	11.679	11.3614	11.8895	11.679
	P11166	10.9844	11.8313	12.1215	11.3387	11.2052	11.6253	11.7334	11.647	11.9855	12.1633	11.5221	11.368	11.6782	11.9248	11.647	11.9855	12.1633	11.4599	11.368	11.6782	11.9248	11.6782
	Q9P0L0	11.4909	11.7562	11.29	11.6582	11.8202	11.815	11.7185	11.6307	11.6645	11.5536	11.6782	11.8914	12.04	12.0838	11.6129	11.733	11.6658	11.6551	11.6524	11.7121	11.8337	11.6782
	Q96EK6	11.4263	11.8045	11.6918	10.8074	11.8838	11.676	11.4763	11.4263	11.8769	11.318	11.6738	11.4564	11.5803	12.0522	11.6448	12.0522	11.6918	11.7503	11.8673	11.6591	12.2396	11.676
	O00303	11.683	11.7665	11.9513	11.6742	11.7528	11.4336	12.3276	11.7507	11.623	11.676	11.224	11.4783	11.3559	12.1306	11.7507	11.623	11.676	11.224	11.4783	11.4686	12.2052	11.676
	P30408	11.7694	12.1827	11.6166	11.8956	11.5211	11.6751	11.9947	11.3565	11.769		11.9196	11.2894	11.2975	11.9662	11.4046		11.4041	11.9812	11.268	11.6339	12.1062	11.6751
	P82970	11.4548	11.7649	11.3712	11.4868	11.8404	11.5713	12.2027	11.4768	11.6913	11.3326	11.7095	11.6685	11.679	12.1517	11.4315	11.6913	11.3326	11.6742	11.6685	11.7296	12.2027	11.6742
	P36871	11.1357	11.5999	11.5798	11.3891	11.6751	11.6147	12.204	11.9076	11.7703	11.5068	11.6742	11.6751	11.5883	12.1459	11.9076	11.7703	11.5068	11.6742	11.6751	11.6069	12.116	11.6742
	P31689	11.6742	10.8811	11.8062	11.7436	11.6457	10.8634	11.6032	11.6742	11.9374	11.8146	11.5971	11.4994	12.2207	11.6357	11.6742	11.9374	11.8146	11.5971	11.4994	12.2207	11.9869	11.6742
	O43809	11.5788	11.6922	11.6711	11.2562	11.8975	11.9517	12.0536	11.5211	11.6609	11.6711	11.3465	11.8941	11.7981	12.055	11.5859	11.6609	11.6711	11.3465	11.8941	11.7981	12.3095	11.6711
	O95831	11.4752	11.8796	11.7211	11.5741	11.7956	11.7916	11.8202	11.5221	11.9043	11.6403	11.5864	11.6939	11.6193	11.794	11.4263	11.8502	11.5694	11.6698	11.5493	11.6193	11.794	11.6698
	O43169	11.7104	10.7904	11.2186	11.4625	11.7499	11.2444	11.8937	11.9296	11.2819	11.5831	11.6693	11.7826	11.3084	11.8584	11.9296	11.2819	11.5831	11.6693	11.7826	11.3084	11.8451	11.6693
	Q9NX14	11.6689	11.8074	11.66	11.6883	11.813	11.0492	11.8475	11.6689	11.7838	11.66	11.6658	12.0577	11.332	11.8361	11.6689	11.7838	11.66	11.6658	12.0577	11.332	11.8361	11.6689
	Q96CW1	11.3015	11.7207	11.6671	11.5058	12.1627	11.9586	11.327	11.2515	11.8086	11.5953	11.2825	12.0617	11.8819	11.4435	11.2509	11.7249	11.7524	11.4564	12.042	11.9701	11.4142	11.6671
	P21980	11.6671	11.9319	11.6479	11.7035	11.2744	11.8459	11.9333	11.7406	11.6751	11.6479	11.5831	11.4184	11.5651	11.8807	11.719	11.6751	11.6479	11.5831	11.5967	11.5651	11.8325	11.6671
	O00410	11.207	11.4702	11.7838	11.5103	11.7017	11.6653	12.0865	11.4357	11.3348	11.5934	11.4163	11.7624	11.7326	12.0865	11.4357	11.3348	11.7541	11.4067	11.7624	11.7326	12.0865	11.6653
	P54578	11.4747	11.611	11.6649	11.5541	12.0245	11.2586	12.2429	11.5718	11.5377	11.6649	11.6101	12.0437	11.6645	12.3807	11.5718	11.5377	11.6649	11.6101	11.7389	11.6729	12.3807	11.6645
	Q92598	12.2553	11.2222	12.1043	11.6645	11.9174	11.4278	12.6129	11.255	11.1248	11.1724	11.332	11.1756	11.543	11.9039	12.3424	12.2515	11.5906	11.332	12.0165	12.1386	12.5051	11.6645
	P50502	11.3049	11.4492	11.7364	11.66	11.7715	11.4242	11.8214	11.5684	11.8329	11.46	11.6055	11.9571	11.7091	11.7566	11.5684	11.865	11.5985	11.5906	11.9285	11.6412	11.7628	11.66
	O15372	10.9787	11.1293	11.0573	10.8834	11.0721	10.7507	12.5653	11.5397	12.1824	12.2758	11.9166	11.66	11.1599	11.6064	11.5397	12.1824	12.2758	11.9166	11.9726	12.0725	12.4411	11.66
	O15371	10.9801	11.6965	11.8202	11.5093	11.2802	12.1765	12.3802	11.5503	11.6384	11.819	11.1491	11.4476	11.9509	12.3802	11.545	11.6582	11.8202	11.1491	11.4476	11.9509	12.3802	11.6582
	P47897	12.0519	11.6307	11.8665	11.6546	11.5098	12.007	11.8696	11.9615	11.5363	11.8428	11.3864	11.3691	11.6533	11.8408	11.933	11.5372	11.8872	11.2906	11.5967	11.4712	11.9447	11.6546
	P10515	11.7752	11.9658	11.4383	11.2186	11.2027	11.8654	12.0158	11.6529	11.8708	11.3674	11.2089	11.5426	11.8186	12.0938	11.6529	11.8708	11.3674	11.4773	11.5426	11.8186	11.9982	11.6529
	Q9BQA1	11.6124	11.9593	11.5142	11.7777	10.7871	11.6461	11.7258	11.5822	11.7402	11.8372	11.9919	11.1593	11.7516	11.6502	11.4121	11.8045	11.6493	11.8266	11.1593	11.6948	11.6055	11.6502
	P78347	11.4944	11.7104	11.6479	11.5684	11.5971	11.7423	11.7846	11.3625	11.6421	11.5033	11.3337	11.7851	11.722	12.0039	11.2935	11.6421	11.8293	11.3146	12.3715	11.7151	11.9586	11.6479
	O75937	10.8603	11.4126	11.4194	11.6627	11.9506	11.9633	11.8967	11.2282	11.1699	11.4594	11.605	11.7343	11.8186	11.8708	11.2674	11.2192	11.5594	11.6439	11.7503	11.8365	11.9178	11.6439
	P37108	11.2889	12.0334	11.2107	11.2143	10.8186	11.6698	12.0049	11.6724	11.9185	11.3174	11.5508	11.4722	11.6421	11.8595	11.6799	11.9185	11.3174	11.5459	11.4722	11.6421	11.9997	11.6421
	Q14696	11.2773	11.6935	11.4481	11.6974	11.5826	11.3083	12.4223	11.811	11.6649	11.4481	11.6421	11.4163	11.5878	12.3971	11.811	11.6649	11.4481	11.6421	11.4163	11.5878	12.3589	11.6421
	Q13011	11.4747	11.883	11.3696	11.6375	11.464	11.5536	11.8238	11.4747	11.883	11.7419	11.4273	11.8066	11.6312	11.8222	11.4747	11.883	11.7419	11.1248	11.8066	11.6312	11.7932	11.6375
	Q15393	11.5068	11.7694	11.5137	11.6834	11.7436	11.713	11.6826	11.4131	11.6808	11.5603	11.4676	11.3004	11.7147	11.6366	11.6022	11.6808	11.5226	11.6147	11.3044	11.7781	11.6366	11.6366
	Q8TCT9	11.6353	11.4046	11.8549	11.3636	11.4341	11.7143	11.9922	11.5836	12.0112	11.8634	10.8994	11.6198	11.8588	12.2387	11.5732	11.4605	11.8634	10.8994	11.4863	11.725	12.288	11.6353
	Q9GZT3	11.5929	11.8696	10.6147	11.568	11.6179	11.9687	12.5878	11.5929	11.8696	11.6353	11.5943	11.5934	11.9355	12.5363	11.5929	11.8696	11.6353	11.5943	11.5934	11.9355	12.5363	11.6353
	Q7Z7H5	10.9607	11.6569	11.7013	11.4681	11.8997	9.97012	11.8623	10.9607	11.6307	11.7013	11.3805	11.6353	11.7301	12.2113	10.9607	11.6059	11.7013	11.3095	11.6353	11.7301	12.2113	11.6353
	Q16555	11.4929	11.633	11.4605	11.4696	11.6983	11.7267	11.9908	11.3641	11.7453	11.3101	11.4954	11.3337	11.7859	11.9322	11.5445	11.2964	11.4497	11.7532	11.6983	11.8266	12.0372	11.633
	O60884	10.3565	10.8431	11.4094	11.5546	11.8811	11.7694	12.4134	11.5132	11.633	11.5033	11.3253	11.7553	11.5995	12.3813	11.7748	11.633	11.4717	11.5177	11.8811	11.7241	12.4134	11.633
	Q9BQG0	11.3647	11.6312	11.7173	11.432	11.4502	10.8041	12.022	11.4773	11.5474	12.2357	11.2785	11.4502	11.8514	12.0725	11.5078	11.4173	12.2357	11.6738	11.9411	11.8226	12.0725	11.6312
	Q00765	11.1466	11.9016	11.6275	11.5377	11.0258	11.5822	11.9571	11.2246	11.7785	11.6275	11.4341	11.3848	11.7524	12.0091	11.2246	11.7785	11.6275	11.4341	11.3848	11.7859	12.0021	11.6275
	Q96I24	10.7789	10.8711	11.9748	11.1164	12.1994	11.3264	11.7818	11.3371	11.6253	11.9455	11.8781	12.3939	11.2609	11.7215	11.3371	11.5901	11.9455	11.8781	12.3939	11.2609	11.5779	11.6253
	Q04917	11.4105	11.6248	11.3404	11.5063	11.3309	11.7891	12.1756	11.9396	11.8941	11.5836	11.444	11.2986	11.8557	12.2055	11.9396	11.8661	11.5836	11.444	11.3875	11.8037	12.2055	11.6248
	P26196	10.5343	11.4528	10.8819	11.3826	11.0788	11.4136	11.1376	11.7469	11.8285	11.9629	11.937	11.6243	11.2366	12.2869	11.461	11.7138	11.9005	11.9348	11.0788	11.6461	12.152	11.6243
	P33991	11.4625	11.6904	11.7814	11.6746	11.5675	11.7566	12.0808	11.4289	11.6904	11.5751	11.4388	11.527	11.6234	12.0492	11.4625	11.6904	11.5751	11.4268	11.527	11.8234	11.9723	11.6234
	P62310	11.676	12.0182	11.6484	11.3169	11.7082	11.8792	12.0971	11.3287	11.5751	11.4914	11.2131	11.643	11.2161	11.4388	11.3988	11.9755	11.606	11.4263	11.749	11.6202	12.0437	11.6202
	Q9NX63	11.286	11.4681	11.6184	11.5967	11.4798	12.0028	12.3562	11.2527	11.5324	11.605	11.6913	11.7636	11.9069	12.3146	11.2779	11.5211	11.605	11.6913	11.7636	11.9151	12.3146	11.6184
	P17174	11.4727	11.7385	11.1911	11.0251	11.6147	11.5324	11.7177	14.0294	13.7769	13.9145	14.0145	14.1186	14.0845	14.5659	11.568	11.6124	11.3934	11.1046	11.599	11.2808	12.1796	11.6147
	Q96AY3	11.5147	11.5632	11.652	11.4284	11.6143	11.7785	12.1357	11.9054	11.6147	11.652	11.3598	11.5118	11.8564	12.0664	11.5512	11.599	11.652	11.352	11.5363	11.5406	12.1357	11.6143
	O60568	11.3685	11.8796	11.3614	11.6041	11.6124	11.7532	11.9965	11.3685	11.752	11.2101	11.3487	11.4247	11.6591	11.9495	11.3685	11.7603	11.2929	11.464	11.6357	11.6591	11.9495	11.6124
	Q9UHX1	11.6101	11.8254	11.3918	11.5206	11.9374	11.4712	12.0014	11.5878	11.6826	11.4732	11.3745	11.6316	11.4094	11.8654	11.6935	11.6826	11.5488	11.368	11.6869	11.4094	11.8963	11.6101
	Q13347	11.4717	11.3123	11.9484	11.6092	11.6335	11.88	11.6931	11.4949	11.3399	11.9256	11.5551	11.5934	11.8467	11.8807	11.4949	11.3032	11.9484	11.5551	11.5789	11.7406	11.8807	11.6092
	Q13185	10.9944	11.8074	11.6353	11.7719	10.6529	11.633	11.905	11.1453	11.2515	11.6353	11.5985	11.2964	11.0203	11.8182	11.1	11.1954	11.6551	11.6344	11.1905	11.1447	11.8784	11.5985
	P51659	11.3918	11.7616	11.3816	11.2101	11.8021	11.6166	12.0475	11.3918	11.7469	11.3603	11.2603	11.6434	11.5971	12.0369	11.3918	11.7469	11.3603	11.2603	11.6746	11.5971	12.0369	11.5971
	P23381	11.5732	11.5812	11.3955	11.4268	11.5196	11.4732	12.163	11.5765	11.6398	11.5152	11.5967	11.5445	11.4974	12.0688	11.9837	11.6375	12.3899	11.8392	12.1624	12.2348	12.3899	11.5967
	O15164						11.7432			11.6133		11.7069	11.5718			8.37505	11.6133	7.10855	7.87653	11.6041	11.5967	8.90088	11.5967
	Q96K17	11.4378	11.7143	11.664	10.5216	11.5953	10.362	10.5737	11.4378	11.6257	11.664	11.6143	11.5953	11.5023	12.0637	11.4378	11.6257	11.664	11.6143	11.5953	11.5023	12.0637	11.5953
	Q9C005	11.2276	11.4179	11.5934	11.346	11.8154	11.279	12.0855	11.5459	11.4179	11.8665	11.3443	11.6974	11.8746	12.0881	11.4142	11.265	11.8013	11.3799	11.7432	11.8341	12.1874	11.5934
	O14976															11.4553	12.0379	11.5901	11.3641	9.04713	11.633	12.0133	11.5901
	P18859	11.7773	11.6325	11.4732	11.827	11.7402	11.2089	10.9307	11.7773	10.7482	11.5038	11.5897	11.6591	10.968	12.4582	11.7773	10.7482	11.5038	11.5897	11.6591	10.968	12.4365	11.5897
	O95197	11.4455	11.4492	11.3487	11.6253	11.6883	12.3295	12.2709	11.4455	11.2282	11.2992	11.6064	11.6755	11.5675	12.158	11.4954	11.2918	11.3487	11.5906	11.7515	11.5887	12.1453	11.5887
	Q2TAA8			11.5873																			11.5873
	Q9Y3I0	11.4697	11.6366	11.4263	11.5118	11.8443	11.8305	12.0227	11.4697	11.5873	11.6715	11.2473	11.7875	11.7624	12.0217	11.0661	11.4305	11.3487	11.2521	11.6353	11.4409	11.9407	11.5873
	O96008	11.5831	10.9016	11.3365	11.0842	10.9039	11.3493	11.7645	11.5831	11.3371	11.2621	11.1706	11.3848	11.2645	11.8807	12.1482	12.3371	12.4778	12.2082	12.3001	12.1621	12.6649	11.5831
	P05155				8.9542		11.3066	10.7056	11.375	11.4594	10.5401	11.6452	11.88	11.7368	12.0186	11.375	11.5751	10.5401	11.6452	11.88	11.7368	11.9965	11.5751
	P11766	11.3515	11.4681	11.5483	11.1836	11.3647	11.2975	11.5746	12.2315	12.0904	11.4666	11.9654	11.5713	12.0324	12.056	12.2237	12.0904	11.4666	11.9654	11.5713	12.0324	12.0848	11.5746
	Q01813	11.9204	11.1624	11.5512	11.6935	11.5859	11.5187	11.3009	11.8944	11.239	11.3504	11.6124	11.5737	11.4589	11.9823	11.8944	11.239	11.3432	11.5817	11.5737	11.4589	11.9823	11.5737
	P45379	11.5689	11.9307	11.5123	11.4676	10.9293	11.6452	11.668	11.5689	11.9307	11.4184	11.3135	11.1991	11.6452	11.8086	11.5689	11.9307	11.4184	11.2715	11.1991	11.6452	11.8086	11.5689
	P61803	11.5118	11.5934	11.4263	11.8876	11.5656	11.4237	11.2378	11.697	11.5934	11.3609	11.4036	11.5157	11.7381	12.0227	11.697	11.5934	11.3609	11.5033	11.5157	11.7381	12.0227	11.5656
	O60888	11.5646	11.4615	11.1466	11.3614	11.3891	11.7173	11.8146	11.5329	11.4078	11.1466	11.3421	11.3745	11.6542	11.783	11.838	11.6152	11.2485	11.7389	11.9035	11.9571	12.0997	11.5646
	Q86SE5	11.7785	11.5756			11.4666	11.6124	12.1718	11.7785	11.5304	11.4215	11.4263	11.3864	11.5627	12.1718			10.8041		11.3788		12.1328	11.5627
	Q969V3	10.7715	11.9166	11.1241	11.2969	12.1978	12.1348	12.3449	10.8074	10.8788	11.2568	11.0835	11.4548	10.8603	11.7185	10.8074	11.6032	11.8754	11.5627	12.138	11.8654	12.2653	11.5627
	O75340	11.411	11.3993	11.8086	11.6271	11.5216	11.9716	12.1536	11.411	11.3432	11.8086	11.5627	11.4388	11.9716	12.0505	11.411	11.0321	11.8086	11.5627	11.4388	11.9716	12.0505	11.5627
	P62195	12.1062	11.4094	11.577	11.5627	12.3309	12.0661	11.5603	11.5493	11.1892	11.4078	11.2131	10.7524	11.7402	11.1991	11.7732	11.4152	11.7599	11.2686	11.1357	11.9073	11.6542	11.5603
	Q8NFJ5	11.2282	11.6883	11.5603	11.527	11.268	10.8986	11.2192	11.762	11.6978	11.4768	11.4404	11.3537	11.8388	12.4134	11.774	11.769	11.5934	11.527	11.4533	11.9174	12.4346	11.5603
	P30419	11.8941	11.204	11.4367	11.431	11.0049	11.664	12.292	11.8365	11.2246	11.4367	11.2715	10.8834	11.4954	12.1173	11.8365	11.9189	11.4367	11.7719	11.5599	11.7385	12.2845	11.5599
	Q92734	11.617	11.1948	11.368	11.3864	11.3691	11.9676	12.1975	11.5599	11.2456	11.3961	11.1681	11.2981	11.9035	12.1251	11.8443	11.1966	11.3961	11.9084	12.1966	12.6436	12.3843	11.5599
	O15067	11.5915	12.4094	11.4909	11.5575	11.4909	11.6658	12.2674	11.5915	11.3242	11.4858	11.544	11.4763	11.7912	12.1796	11.7052	11.3242	11.4858	11.544	11.4763	11.9359	12.1796	11.5575
	P11310	11.5532	11.4783	11.7373	11.3112	11.4722	11.8518	11.8711	11.464	11.3955	11.7373	11.2533	11.3658	11.6546	11.8404	11.5532	11.3955	11.6631	11.2533	11.3783	11.6546	11.7752	11.5532
	P07996	11.9233	11.7851	11.1151	10.9129	11.0775	11.6874	11.9944	11.3027	11.774	11.3253	11.3745	11.5718	11.5646	11.92	11.4367	11.3581	11.1941	11.2796	11.5508	11.5646	11.911	11.5508
	P27694	11.5004	11.5508	10.813	11.3691	11.4879	11.6891	12.0911	11.4889	11.7309	11.5732	11.6294	11.3982	11.7254	12.042	11.4121	11.5421	10.8082	11.6555	11.2414	11.6935	12.0151	11.5508
	Q99720	11.5532	11.5294	11.0396	11.8166	11.3718	11.7254	12.1867	11.5532	11.5073	11.2533	11.5182	11.5488	11.6609	12.0644	11.5532	11.5073	11.2533	11.5182	11.5488	11.6609	11.9933	11.5488
	Q9H3K2	11.128	11.3123	11.5474	11.0512	11.4666	11.8654	12.0715	11.128	11.2058	11.5474	10.9263	11.3902	11.7495	12.0621	11.2773	11.2336	11.8876	11.5868	11.7121	11.7495	12.0621	11.5474
	P00747	11.5517	11.84	11.014	10.9922	12.2327	11.9498		11.7155	11.7453	11.3437	11.5406	12.2	11.7095	11.994	11.2946	11.4481	10.9701	10.7682	11.783	11.3493	11.4974	11.5462
	Q86V81	11.5088	11.6957	11.9538	11.4656	11.2168	11.5445	11.902	11.6069	11.3982	11.6618	11.4179	11.3061	11.679	11.9972	11.5088	11.3982	11.6618	11.3231	11.3061	11.6335	11.9972	11.5445
	O15355	11.4722	11.4435	11.6746	11.7347	11.6996	11.544	11.911	11.5382	11.4284	11.5887	11.3191	11.5191	11.4707	11.713	11.6812	11.3869	11.7611	11.3537	11.5191	11.5527	11.7814	11.544
	P62072		12.0654	8.43047		11.543	11.0376	10.7305	11.1331	11.9252	11.672	11.0967	10.8603	11.592	12.8694	11.1331	11.9252	11.672	11.0967	10.8603	11.592	12.7744	11.543
	O43396	11.8118	11.464	11.543	11.2426	11.5981	11.7168	11.899	11.2603	11.0947	11.5314	11.1164	11.5971	11.3734	11.8162	11.8118	11.0748	11.5314	11.1164	11.5971	11.6587	11.8412	11.543
	P23142	11.526	11.9211	11.6878	11.5397	12.0731	10.1948	11.5445	11.2639	11.5152	11.4974	11.5522	11.7052	11.204	11.8094	11.2342	11.5152	11.4974	11.5522	11.5812	11.3343	11.8094	11.5397
	P16435	11.6018	11.5147	11.5503	10.9737	10.7313	11.9517	11.838	11.6018	11.058	11.6275	11.0974	11.0437	11.8013	12.0881	11.5392	10.5812	11.4383	11.1904	11.1164	11.8013	11.9322	11.5392
	Q15029	11.0775	11.3471	11.4237	11.5053	11.4553	11.5147	12.0074	11.6239	11.2137	11.6839	11.5387	11.5737	11.6693	11.9755	11.5722	11.1364	11.3955	11.5033	11.6152	11.5732	12.0119	11.5387
	P30536	11.8029	11.5508	11.4131	11.1105	11.8521	11.4727	12.3476	11.8029	11.4999	11.5338	11.3767	11.7694	11.0424	11.9121	11.8029	11.4999	11.5338	11.5073	11.7694	11.23	11.9121	11.5338
	O75643	11.368	11.351	11.3454	11.3449	11.6303	11.5319	11.8214	11.363	11.2726	11.2854	11.1923	11.5324	11.5231	12.1173	12.0721	12.9826	13.1115	11.2877	12.4747	13.1777	11.9425	11.5319
	Q9BXJ9	11.1812	11.584	11.1861	11.5309	11.5836	11.6289	11.7875	11.3032	11.357	10.968	11.3929	11.5836	11.421	11.7292	11.7482	11.357	11.4168	11.8777	11.5836	11.4346	11.7875	11.5309
	Q13200	11.1923	11.0674	10.9491	10.5613	11.2009	11.5689	11.6008	11.1923	11.0084	11.014	10.6883	11.1923	11.5299	11.6275	12.3315	12.2918	12.0182	11.9762	12.2279	12.0944	12.7179	11.5299
	O60762	11.4798	11.5294	11.4299	11.098	11.781	11.6497	12.0553	11.4798	11.5517	11.3432	10.9484	11.2603	11.6497	11.7318	11.6817	11.7039	11.3631	11.041	11.4686	11.6375	11.8142	11.5294
	P63218	9.97729	11.9844	10.9256	11.3543	10.6147	11.5294	12.0105	11.6817	11.9844	10.9823	11.3044	11.4419	11.7789	11.9733	11.6817	11.9844	10.9823	11.3044	11.4419	11.7789	11.9733	11.5294
	P84085	11.4294	11.5474	11.527	11.1649	11.6124	11.2906	11.4533	11.3498	11.529	11.6891	11.6096	11.4752	11.6724	11.8661	11.314	11.529	11.6891	11.6096	11.4752	11.6724	11.8661	11.529
	P19075	11.3004	11.4752	11.7112	11.5887	11.5503	11.1131	12.2562	11.3658	11.3896	11.6312	11.3487	11.6407	11.0594	12.2553	11.2738	11.5392	11.4783	11.528	11.6344	11.2234	12.2621	11.528
	Q8NCW5	10.7541	11.528	11.1066	11.5033	10.5392	11.6073	12.3953	11.2342	11.8937	11.5755	11.7924	11.3426	11.4215	12.2574	11.2342	11.8937	11.5755	11.7924	11.3426	11.4215	12.2574	11.528
	P14406	11.5275	11.4959	11.1434	11.796	11.7607	11.7368	11.9986	11.4889	11.2986	11.0735	11.6896	11.7364	11.4798	11.8642	11.1618	11.2444	11.0901	11.6896	11.7607	11.4798	11.9311	11.5275
	O43242	11.3101	11.8522	11.5397	11.5864	11.445	11.5985	11.8285	11.3309	11.3072	11.4094	11.5455	11.6452	11.1567	11.4919	11.6179	11.611	11.3382	11.5275	11.4424	11.4737	11.827	11.5275
	P22307	11.5732	11.0512	11.5358	11.5083	11.3848	11.3929	11.9798	11.5216	11.6808	11.4717	11.3055	11.7056	11.3337	11.8903	11.5732	11.6808	11.4168	11.3055	11.7056	11.3337	11.8903	11.5216
	P00367	11.5387	11.5556	11.4964	11.5911	11.5098	11.5192	12.0338	11.5915	11.5275	11.3247	11.5575	11.3559	11.3174	12.0049	11.5387	11.2521	11.3537	11.2027	11.3559	11.3174	12.0049	11.5192
	O00231	10.952	11.4121	11.2738	11.8545	11.6861	11.29	11.8719	11.4231	11.5192	11.2715	11.7944	11.7524	11.3734	12.0812	11.4231	11.5192	11.2715	11.7944	11.7524	11.3734	12.0447	11.5192
	P43686	10.8025	11.3185	11.4924	11.1712	10.9061	11.5157	11.4605	11.6861	11.6138	11.6166	11.4676	11.3061	11.6511	11.5793	11.6861	11.6138	11.6166	11.4676	11.3061	11.5985	11.7373	11.5157
	O43324	11.6546	10.9701	11.4528	11.4768	11.652	12.0158	12.1147	11.4671	11.286	11.2021	11.3304	11.5703	11.9476	12.0406	11.6546	11.4242	11.5137	11.5038	11.4533	12.0158	12.1003	11.5137
	P35609	11.4481	11.7961	11.0928	11.314	11.2204	12.101	12.2249	11.4584	11.7557	11.5137	11.2952	11.4336	12.0519	12.2086	11.4481	11.8013	11.5137	11.2998	11.4336	12.0519	12.1926	11.5137
	Q13126	11.1466	11.6926	11.3625	11.6627	11.3554	11.7912	12.2098	11.1098	11.617	11.3712	11.5058	11.5464	11.7104	12.098	11.2992	11.3902	11.3696	11.5132	11.4838	11.5957	11.8443	11.5132
	O60828		11.5013	11.6479	11.5201	11.1892	11.1124	11.6746	10.8933	11.8715	11.7846	11.4828	11.4661	11.2473	11.6746	10.8933	11.8715	11.7846	11.5201	11.4661	11.2473	11.6746	11.5108
	P42167	11.0654	11.6243	11.3174	10.5822	11.4357	11.0175	10.7406	11.4512	11.5088	11.3174	11.6618	11.9425	11.5275	11.6211	11.5416	11.5925	11.8431	11.3118	11.9425	11.1674	11.6211	11.5088
	P55809	11.2234	11.1655	11.1929	11.3548	11.4455	11.7339	11.5167	11.4589	11.1402	11.7499	11.4783	11.5043	11.8529	12.0272	11.4589	11.1402	11.7887	11.556	11.5043	11.8529	12.0238	11.5043
	O00422	11.3603	10.5196	11.3788	11.7343	11.3821	11.4989	12.4247	11.3734	10.9794	11.2246	11.69	11.4564	11.3382	11.8903	11.6729	11.9604	11.2246	11.9103	11.7545	11.8891	12.2061	11.4989
	P26640	11.914	11.2992	11.463	11.5765	11.4944	11.4221	11.9741	11.8553	11.3848	11.6189	11.4929	11.178	11.6073	11.9189	11.9546	11.1774	11.6189	11.4929	11.1818	11.2929	11.9189	11.4944
	Q9Y3A5	11.4184	10.8979	11.4579	11.6891	11.4924	11.633	11.1415	11.2674	11.7649	11.3603	11.5211	11.2767	11.6542	11.7727	11.4878	11.9937	11.4823	11.5845	11.1768	11.5411	11.807	11.4924
	P78330	11.2491	11.462	11.3259	11.3015	11.8033	11.4543	11.6631	11.4481	11.3548	11.585	11.2703	11.4914	11.5836	11.7249	11.6389	11.4778	11.585	11.2703	11.8033	11.6262	11.7952	11.4914
	P23193	11.749	10.7347	11.4372	11.2497	10.8114	11.5147	12.0475	11.749	12.1299	11.4372	11.9582	11.4838	11.4889	11.7977	11.749	11.3799	11.4372	11.757	11.4838	11.4889	11.7977	11.4889
	Q9NZL9	11.3723	11.3426	11.4879	11.3652	11.8158	11.9226	11.6773	11.2468	11.3292	11.4492	11.5708	11.4863	11.7851	11.9062	11.1066	11.3292	11.4492	11.5708	11.5532	11.8114	11.9062	11.4879
	P54886	11.318	11.9611	11.4878	11.1849	11.5637	11.432	11.7185	11.3674	11.9582	11.6106	11.395	11.2473	11.3587	12.0678	11.3543	11.9582	11.6106	11.3761	11.4884	11.4429	12.0658	11.4878
	O95445	11.4299	11.7074	11.5246		10.7203			11.927	11.5967	11.4717	11.1144	11.0258	10.7632	12.1251	12.0389	11.69	11.5033	11.3225	11.29	10.7048	12.2085	11.4876
	Q96FQ6	11.3112	11.7275	11.5093	11.7052	10.716	11.5512	11.8443	11.4569	11.5512	11.4873	11.3135	11.2396	11.4737	12.3157	11.4569	11.5512	11.4873	11.3471	11.2396	11.4737	12.3157	11.4873
	Q7L2H7	11.2574	11.5694	11.4863	11.158	10.3332	11.7112	11.643	10.4676	11.2354	11.4868	10.9965	10.7339	11.592	11.964	11.2574	11.7043	11.5377	11.1749	10.7969	11.917	11.7855	11.4863
	P15954	11.4853	11.6434	11.3449		11.9968			11.346	11.6421	10.8742	11.2854	11.6425	11.8388	11.3913	11.431	11.528	10.9315	11.0485	11.5751	11.4853	11.6294	11.4853
	O00487	11.1624	11.4818	11.3537	11.464	11.8404	12.0105	11.9031	11.4078	11.5623	11.3095	11.2779	11.9894	11.9192	11.9947	11.4078	11.395	11.314	11.2779	11.9894	11.9192	12.0389	11.4818
	Q15631	11.4538	11.6207	11.4594	11.5971	10.973	11.0168	12.1712	11.4538	11.7723	11.4818	11.5551	11.196	11.1867	11.8475	11.4538	11.7723	11.4818	11.5551	10.973	11.1867	11.5703	11.4818
	Q9H4A4	11.7875	11.4904	11.1402	11.6582	11.4594	11.265	11.4813	11.5854	11.4383	11.1402	11.6582	11.4594	11.4803	12.0413	11.719	11.3049	10.6321	11.0437	11.4944	11.4523	12.0529	11.4803
	B0I1T2	11.2946	11.8533	11.4691	11.7524	11.5324	11.5294	11.8922	11.2946	11.6777	11.4691	11.4803	11.6294	11.4194	11.8428	11.2946	11.3641	11.3437	11.4803	11.6294	11.4404	12.0186	11.4803
	O96019	10.7532	11.8914	11.4823	11.3382	11.8914	10.9211	11.9748	11.3146	11.0147	11.4564	11.4131	11.7194	11.2246	11.9615	11.623	11.7969	11.4783	11.4414	11.6965	11.3658	12.0021	11.4783
	P12081	11.668	11.4778	11.224	11.4409	11.3945	11.6096	11.8807	11.668	11.4538	11.1706	11.3729	11.4773	11.5684	11.8525	11.5464	11.3135	11.1985	11.1066	11.4378	11.5751	11.697	11.4773
	P62820	11.6812	11.3886	11.8615	12.1335	11.4078	11.4833	12.1128	11.719	11.6087	11.8615	11.776	11.1911	11.4757	12.0492	11.0437	11.2586	11.1059	11.0499	10.7985	10.8657	11.3603	11.4757
	P42126	11.6702	10.9901	11.6839	11.6707	11.5483	11.3371	11.6992	11.4747	11.0105	10.9844	11.0788	11.0021	11.8696	11.5831	11.4747	10.6909	10.9651	10.952	11.0021	11.8222	11.6138	11.4747
	P61009	11.2929	11.1542	11.611	11.5367	11.5779	11.5976	11.842	11.2929	11.0464	11.464	11.4717	11.3772	11.5854	11.9922	11.2929	11.0464	11.464	11.5113	11.3772	11.5854	11.9922	11.4717
	Q9UQ35	11.5536	11.1459	11.4707	11.3966	11.362	11.6069	11.4763	11.336	11.617	11.2779	11.2462	11.3248	11.5275	11.4763	11.4052	11.617	11.7389	11.1731	11.3934	11.8305	12.2435	11.4707
	P20073	11.3939	11.3794	10.9794	11.4697	11.733	11.1706	11.5309	11.3939	11.6542	11.4823	11.432	11.5294	11.4247	11.8234	11.3939	11.6542	11.8384	11.4697	11.5294	11.4067	11.8234	11.4697
	Q9NY12	11.4173	11.4221	11.0056	11.3939	11.8138	12.0868	12.0661	11.3902	11.2964	11.1267	10.9901	11.6497	11.8254	12.0661	11.5751	11.3055	11.4686	11.0681	11.7928	11.9073	12.2935	11.4686
	Q15257	11.4788	10.6546	11.0566	11.0553	11.03	11.5556	11.7665	11.5999	11.3208	11.4676	11.0627	11.1586	11.5372	11.6918	11.5999	11.1196	11.4676	11.1033	11.1586	11.5906	11.6918	11.4676
	Q9BUL8	11.4984	11.6965	13.8411	11.4036	11.1066	11.7271	11.4768	11.6087	11.2562	11.1706	11.3729	11.1743	11.6569	11.815	11.4863	11.2562	11.233	11.2527	10.9794	11.4676	11.815	11.4676
	P13489	11.5699	11.6578	11.8811	11.4666	11.6253	11.7254	11.8134	11.2354	10.9506	11.3598	11.4497	11.2521	11.1046	11.6922	11.3242	11.1306	11.5098	11.4497	11.6861	11.0788	12.0637	11.4666
	Q9UBQ0	11.4046	11.362	11.5073	10.9866	11.4661	11.6243	11.3476	11.3663	11.3287	11.5285	11.1731	11.4737	11.6101	11.781	11.3663	11.3287	11.558	11.1731	11.4737	11.5897	11.781	11.4661
	P14927	10.2785	10.7649	9.87037	10.4346	11.7048	10.6221	11.5353	11.6891	11.2125	11.4737	11.2378	11.6711	11.463	11.6751	11.6891	11.2125	11.4737	11.2276	11.6711	11.463	11.6751	11.463
	P30740	11.188	11.4435	10.9549	11.3783	11.5464	11.7052	11.462	11.4424	11.4115	11.6782	11.3169	11.4979	11.4899	12.0701	11.4424	11.4115	11.6782	11.3169	11.4979	11.4899	12.116	11.462
	Q7LBR1	11.6578	11.4818	11.3337	11.6018	11.4569	10.7805	11.7528	11.7305	11.3982	11.2918	11.4625	11.3421	11.0258	11.8975	11.7793	11.3982	11.3118	11.4625	11.3421	11.0695	11.8975	11.4569
	P05026	11.529	11.2837	11.4041	11.5426	11.5985	11.4553	12.0276	11.4352	11.0471	11.4041	11.2986	11.5479	11.6524	11.9951	10.8146	11.0286	11.3712	11.1396	11.5479	11.6524	11.5812	11.4553
	Q9Y2P4	11.8166	11.4944	11.2058	10.8154				11.7004	11.4543	11.2058	10.6707	11.638	11.265	12.1351	11.7004	11.4543	11.2058	10.6707	11.638	11.224	12.1351	11.4543
	P35606	11.1655	11.4331	10.9694	10.8895	10.8926	11.5338	12.1526	11.1453	11.557	11.4398	11.4533	11.3761	11.4999	12.0947	11.1209	11.557	11.4398	11.4533	11.4579	11.4999	12.117	11.4533
	Q9NX24	11.5167	11.3487	11.5162	11.403	11.4702	11.368	11.4507	11.4747	11.4924	11.4136	11.178	11.4702	11.3896	11.4507	11.5063	11.3929	11.5038	11.178	11.4702	11.3896	11.7356	11.4507
	Q16698	11.6502	11.9392	11.2627	11.3315	11.0471	11.9912	11.8704	11.4497	11.3945	11.3487	11.3032	11.2539	11.5995	11.9207	11.4497	11.3945	11.3487	11.4727	11.2539	11.5995	11.7611	11.4497
	Q03252	11.7541	11.4152	11.1997	11.7039	11.7185	11.5058	12.2116	11.6257	11.1749	11.3663	11.4471	11.4158	11.275	12.0941	11.7457	11.144	11.6742	11.2808	11.4341	11.2294	12.138	11.4471
	P53621	11.8922	11.4215	11.2755	11.605	11.2633	11.5751	12.5363	11.2348	11.3438	11.2755	11.5675	11.1886	11.4984	11.8654	11.2691	11.3438	11.4435	11.557	11.1886	11.4984	11.8654	11.4435
	Q6YN16	11.0681	11.2621	11.6653	11.1325	11.9366	11.4424	11.3123	11.0376	11.2691	11.8274	10.9506	11.9076	11.4944	11.899	11.0681	11.2691	11.8274	11.0348	11.9076	11.4944	11.899	11.4424
	Q9BQ69	11.1861	11.3918	11.4067	11.8353	11.4014	11.7009	11.6751	11.1428	11.7805	11.5971	11.4414	11.2592	11.4158	11.7603	11.3559	11.8731	11.71	11.4078	11.4014	11.5469	11.9712	11.4414
	Q8N684	10.5868	10.5236	10.4747	10.3663	11.4367	11.2174	12.3081	11.2342	11.8313	11.5372	11.5589	11.3955	11.4041	12.3081	11.2819	11.8313	11.5599	11.5589	11.4435	11.3426	12.3081	11.4367
	O15144	11.774	11.0701	11.2312	11.1898	11.7082	11.4299	11.6861	11.4768	11.188	11.2848	11.1504	11.6362	11.4315	11.6861	11.4768	11.188	11.2312	11.1504	11.6362	11.4686	11.6861	11.4315
	Q9UKD2	10.8758	11.6479	11.3371	11.1655	11.2497	11.5651	11.722	11.4352	11.4299	11.6248	11.1611	11.0607	11.4168	11.5187	11.4352	11.4299	11.5845	11.1611	11.1338	11.4078	11.5187	11.4299
	P06730	11.1376	11.5319	11.4263	10.9367	11.0451	11.4625	11.923	11.6078	11.4773	11.4523	11.1098	10.9636	11.268	11.9553	11.6078	11.4773	11.4142	11.1098	10.9636	11.268	11.9433	11.4263
	P48444	11.4263	11.4964	11.4752	11.0251	11.4094	11.3493	11.8005	11.1151	11.464	11.3701	10.8603	11.5556	11.3112	11.8005	11.4263	11.464	11.2497	11.0161	11.5556	11.2491	11.5372	11.4263
	Q99798	11.4553	11.4237	11.4914	11.3685	11.6466	11.3476	11.8731	11.4553	11.2814	11.2656	11.3072	11.5411	11.0921	11.7993	11.4691	11.2089	11.2656	11.2935	11.576	11.1774	11.9787	11.4237
	P01008	11.2912	11.4237	11.3343	11.567	11.7805	11.7628	12.7277	11.2574	11.2222	11.3343	11.3049	11.6129	11.9422	12.1488	11.286	11.3208	11.3169	11.1357	11.6133	11.7069	12.0997	11.4237
	P43246	10.8948	10.875	11.2222	11.2216	11.7591	11.6676	11.3625	10.8447	11.8321	11.6083	11.2119	11.4236	11.6106	11.7305	10.8162	11.188	11.6083	11.2119	11.5265	11.6073	11.7305	11.4236
	Q16822	11.3292	11.0119	11.2258	11.3049	11.3038	11.4904	12.119	11.0828	11.4594	11.2155	11.2467	11.1941	11.4215	12.0296	11.0748	11.4594	13.7692	11.4388	13.9618	14.104	14.5258	11.4215
	P35249	11.2509	11.0967	10.9366	11.4173	10.5285	10.8819	11.5627	11.7228	11.6083	10.8541	11.245	11.0607	11.6101	12.4025	11.7228	13.3149	11.1013	11.245	13.6287	13.5692	13.8157	11.4173
	Q16630	11.6649	11.6475	11.5859	11.4929	11.4168	11.5018	11.2756	11.0224	11.2831	11.5859	11.3163	11.4168	11.2544	11.4352	11.0217	11.2969	11.5859	11.3163	11.4168	11.3021	11.544	11.4168
	O95816	11.4656	11.3783	11.5445	11.4147	11.5285	11.3805	12.0715	11.4231	11.4083	11.4299	11.2168	11.4284	11.3805	11.8769	11.362	11.4083	11.4299	11.2168	11.3106	11.3805	11.8769	11.4147
	P28331	11.2282	11.557	10.796	11.4131	11.5304	11.3326	11.9259	11.341	12.2462	12.2453	11.7318	12.1558	11.0641	11.7887	11.341	11.1706	11.4041	11.2276	11.4466	11.2761	12.1238	11.4131
	P54105	11.2796	11.464	11.4803	11.4173	11.9403	11.4843	11.923	11.4036	11.5406	11.2342	9.40515	11.4226	10.9993	11.9248	11.4089	10.7665	11.2342	9.53917	9.3354		11.8258	11.4131
	P63010	11.6502	11.4393	11.4559	11.7632	10.722	11.411	11.2773	11.6497	11.736	11.8206	11.3955	11.6129	11.3498	12.1399	11.4057	11.2877	11.0573	11.0014	10.6184	10.8735	12.0434	11.411
	P60891	11.9133	11.0279	11.2137	11.1799	11.4173	11.3449	10.9901	11.5048	11.4686	11.043	11.4099	11.5892	11.5599	11.3078	11.4215	11.4686	11.043	11.4099	11.5892	11.3548	11.3913	11.4099
	P07339	11.0688	11.3337	12.0954	11.1699	12.1424	11.6452	11.7415	11.2252	11.4099	12.0954	11.2491	11.6843	11.7686	12.2037	11.2378	10.5594	11.1485	11.2143	11.0417	11.6452	11.9374	11.4099
	Q9H9B4	11.2992	11.8599	11.69	11.5167	11.233	11.3988	12.0553	11.1699	11.7541	11.69	11.4492	11.4062	11.2378	12.4409	11.1567	11.4041	10.643	10.6221	11.4062	10.9751	11.7582	11.4062
	P08754	11.0914	11.6225	11.1338	11.4036	11.3393	11.6605	11.6978	11.3504	11.5897	11.3559	11.5314	11.3248	11.7752	11.8005	11.3504	11.5897	11.3242	11.2992	11.3248	11.7752	11.781	11.4036
	Q9BSW7							11.4036															11.4036
	P50995	11.1118	11.606	11.2802	11.4868	11.3021	11.5221	11.8872	11.0728	11.4564	11.1799	11.0868	11.3055	11.4651	11.7628	11.0728	11.402	11.1605	11.1787	11.5206	11.4651	12.0165	11.402
	P67809	10.207	11.5455	11.6613	11.1874	10.6484	11.883	12.5577	8.72111	11.4014	11.6613	11.1874	10.5363	11.8568	12.5789	8.5546	11.4014	11.6613	11.1874	10.5363	11.8568	12.5789	11.4014
	Q9H0A0	11.5807	11.3625	11.255	11.2288	11.4284	11.2586	11.4599	11.599	11.4014	11.1941	11.2396	11.4284	11.3202	11.6569	11.4574	11.3559	11.1941	11.178	12.5838	12.6751	11.6027	11.4014
	P43897	11.0189	11.3696	11.4661	10.9196	11.4939	11.4732	12.0808	11.1241	11.4009	11.2107	11.2691	11.4089	11.6443	12.0406	10.9455	12.0088	11.2767	11.2721	11.3718	11.7309	11.973	11.4009
	Q96N16							11.4009															11.4009
	Q9NYF8	11.1718	11.5527	11.5043	11.1415	11.5517	11.3674	11.8122	11.6817	11.3202	11.4004	11.1843	11.4615	11.3259	11.8122	11.6817	11.3202	11.4004	11.1843	11.4615	11.3259	11.8122	11.4004
	Q13409	11.2228	11.4989	11.5028	11.0822	11.2497	11.4888	11.4999	11.158	11.4184	11.6484	10.6147	11.3982	11.368	11.5826	11.158	11.4184	11.6484	10.6147	11.3982	11.368	11.5826	11.3982
	Q5TAX3	10.9352	11.3061			11.6129	11.2155	11.5948	10.9352	11.1053	11.3977	11.5887	11.5113	11.2627	11.5948	10.9352	11.1053	11.3977	11.5479	11.5113	11.3066	11.5948	11.3977
	Q9UHD1	10.9866	10.7091	11.3332	10.098	9.7091	10.6839	11.5565	11.2485	11.6248	11.3966	11.5245	11.3354	11.8098	11.4873	11.1997	11.6248	11.5411	11.5245	11.3354	11.8098	11.6817	11.3966
	C9JTQ0		11.3945																				11.3945
	Q96FS4			11.2402	11.3945		11.6115	12.2249	10.6202	10.8765	11.656	10.9766	11.3287	11.5967	12.1089	10.6202		11.656	10.9766	11.3287	11.6009	12.1089	11.3945
	Q7Z406			11.4242	10.9887		11.6348			11.3592				11.4833			11.2721						11.3921
	A6NDG6	11.46	11.1542	10.9844	10.8941	11.4466	11.1254	11.3907	11.1718	11.0901	10.9844	10.8525	11.4466	11.1917	11.3907	12.3334	12.7035	12.577	12.3504	12.2276	12.5864	12.9226	11.3907
	P11498	11.3169	11.7305	10.8895	11.5033	11.3886	11.849	11.8929	11.1274	11.7305	10.8234	11.5324	11.2372	11.3625	11.4625	11.3625	11.6357	11.0307	11.0822	11.3669	11.6685	11.5798	11.3886
	O00232	11.3929	11.5137	11.151	11.3663	11.0762	11.5599	11.8357	11.3864	11.2819	10.9809	11.4445	11.0417	11.5599	11.8357	10.6777	11.2819	10.9809	11.4584	10.8424	11.5599	12.2327	11.3864
	Q5BJF2	11.3393	11.4507	10.8463	11.3939	11.5868	11.3438	11.9411	11.4009	11.1756	11.2336	11.2438	11.545	11.3032	11.9411	11.4569	11.3832	11.1098	11.286	11.5435	11.286	11.7928	11.3832
	P20810	11.1643	11.3799	12.4411	11.3815	12.6108	11.4393	11.8029	11.2952	11.0895	11.1542	11.3815	11.3772	11.4656	11.8033	11.4158	11.0895	11.1542	11.336	11.1491	11.4712	11.8301	11.3815
	P14854	11.3281	10.8369	10.9137	10.5068	11.1137	11.7389	11.6225	11.4041	11.1799	10.6348	10.9241	11.381	11.7389	11.6225	11.4089	12.1677	11.3044	10.9993	11.762	11.7389	12.3239	11.381
	P49720	11.2837	11.1072	11.1843	11.7586	11.8428	11.4263	11.6384	11.3321	11.445	11.2052	11.7586	11.3799	11.638	11.6384	11.2621	11.0182	11.2052	11.7586	11.3799	11.3337	11.6316	11.3799
	Q9NZ45	11.0396	11.7043	10.9615	11.432	11.5142	11.3794	11.3432	10.8933	11.8765	11.2101	11.4476	11.4393	11.2644	11.6457	10.8933	11.8765	11.2101	11.3761	11.4393	11.2644	11.7582	11.3794
	Q53H12		9.55076			8.80091		10.1674	11.2034	11.5192	11.5455	11.2615	11.3788	11.6124	11.6275	11.2034	11.5192	11.5455	11.2615	11.3788	11.6124	11.6275	11.3788
	O43681	11.0961	11.4357	11.3826	11.2052	11.4052	11.3225	11.7973	11.4294	11.3089	11.4594	11.1978	11.0868	11.2773	11.7004	11.2348	11.4579	11.3826	11.1756	10.9129	11.3778	11.7423	11.3778
	O75489	10.6321	11.4559	11.1599	11.421	11.4873	11.5474	11.7777	10.7305	11.4168	11.3174	11.1209	11.3745	11.2674	11.8564	10.7305	11.4168	11.3174	11.1209	11.3745	11.3219	11.8564	11.3745
	Q9NYL4	8.62937	11.1248	11.374	11.4828	10.7797	10.2808	11.908	11.0348	11.3152	11.4507	11.5464	11.4813	11.158	11.9028	10.8971	11.3152	11.4507	11.5464	11.4073	11.1485	11.9028	11.374
	Q9H074	11.2491	11.3674	11.1111	11.1693	11.2574	11.3718	11.8463	11.4062	11.4722	11.3095	11.7912	11.2952	11.8182	12.1085	11.2432	11.4722	11.3095	11.7912	11.2952	11.8182	12.1085	11.3718
	P08579	11.4046	11.0417	10.2796	11.3548	11.1428	11.0795	11.964	11.4078	11.3712	11.3663	11.5474	11.2674	11.7482	12.1141	11.4078	11.3712	11.3663	11.5474	11.058	11.4152	12.1141	11.3712
	Q13057	11.3712	11.1491	11.1599	11.1548	11.5995	11.2521	11.4558	11.7503	11.0782	11.128	11.3934	11.5541	11.1555	11.5103	11.7503	11.0782	11.1261	11.3066	11.5541	11.4661	11.5103	11.3712
	Q9NQR4	10.749	11.4231	10.6027	11.3702	11.7364	11.0376	12.1975	10.7789	10.8518	10.4635	10.3027	10.5755	11.1855	11.3021	11.842	11.9159	11.6013	11.568	11.8853	11.7322	12.2037	11.3702
	P02788	11.0437	10.9204	11.4737	11.2354	11.128	11.5128	12.0053	11.2964	11.3332	11.5033	11.5206	10.9944	11.4158	12.0004	11.2964	11.3332	11.5033	11.3696	10.9944	11.4158	12.0004	11.3696
	Q9NY33	10.988	10.9564	11.6257	11.341	11.3095	10.8337	11.902	10.9069	10.7665	11.6257	11.3691	11.431	11.0084	11.8796	11.0403	10.8811	11.6257	11.6335	11.5073	11.4964	11.8796	11.3691
	P56192	11.3631	11.221	11.2744	11.5314	11.4954	11.3203	11.5469	11.1731	11.3129	11.9185	11.0721	11.2918	11.3723	11.4492	11.3576	11.0868	11.9185	11.3015	11.4528	11.5123	11.5028	11.3631
	Q01469	11.6316	11.0492	10.387	10.9241	11.0464	11.5556	11.7711	11.6537	10.8478	11.4858	10.6909	10.9447	11.3587	11.7657	11.6537	10.8478	11.4858	10.6909	10.9447	11.3587	11.7657	11.3587
	Q13148	11.716	10.7797	11.1605	11.0217	11.7022	11.3982	11.8781	11.7511	10.7305	11.1459	10.7541	11.7203	11.3554	11.8439	11.716	10.7305	11.1459	10.6339	11.7453	11.3554	11.8439	11.3554
	P07108	11.7595	11.5187	10.9773	11.5314	11.2234	11.6353	11.8541	11.6952	11.29	11.1655	11.431	11.7292	11.318	11.8769	11.4205	11.0168	10.9801	11.2119	11.0451	11.0451	11.3537	11.3537
	Q9UNM6	10.8258	11.3761	10.774	11.1472	11.4226	11.1254	11.9658	10.7756	11.4486	11.4226	10.988	11.4838	11.1618	11.8564	10.8258	11.4873	11.3532	11.0961	11.4838	11.1618	11.7402	11.3532
	Q9Y5L4	11.6055	10.2981	11.0895	10.5613	11.3532	11.7624	11.7108	11.7347	11.3044	10.9794	11.007	11.2324	11.5241	11.5503	11.7347	11.1332	11.1498	11.007	11.4712	11.5348	11.5503	11.3532
	Q9Y281	10.8549	10.6573	10.8033	10.8788	11.1053	11.4574	11.6384	10.9535	11.0715	11.1718	10.8788	11.0369	11.3521	11.849	11.6262	11.5948	11.5038	11.6537	11.5231	11.6569	11.849	11.3521
	P55265	11.0654	10.8994	11.5299	11.3712	10.8819	11.3515	11.3641	11.3685	10.9263	11.5299	11.3837	10.9844	11.2674	11.5464	11.151	11.3049	11.0654	11.4089	11.0499	11.4949	11.4783	11.3515
	O95299	10.9564	11.0224	10.8603	11.4362	11.4481	11.3886	11.4517	10.8502	10.8811	11.3918	11.3315	11.4481	11.1344	11.4357	10.8842	10.9658	11.388	11.3493	11.5435	11.2058	11.4651	11.3493
	Q10471	11.0881	11.1768	11.8994	11.2639	11.8222	11.346	12.2049	11.3939	11.1131	11.8994	11.1774	11.7599	10.9099	12.1293	11.3174	11.1131	11.8994	11.1774	11.7599	11.1364	12.1293	11.346
	P53985	11.3554	11.4294	11.8899	10.7557	11.2574	11.6515	11.4868	11.3404	11.1325	11.1434	11.137	11.2264	11.5962	11.3826	11.3404	11.1325	11.1434	11.137	11.2264	11.5962	11.4615	11.3404
	Q15459	11.5929	11.2615	11.3404	11.1923	11.5503	11.4853	11.6375	11.5929	11.151	11.2336	11.1799	11.3934	11.2216	11.7267	11.5929	11.1504	11.1202	11.2527	11.3934	11.2216	11.7267	11.3404
	P52701	10.9248	11.1046	11.395	11.196	11.3387	10.9344	11.4205	11.4131	11.46	11.395	10.8518	11.188	11.2726	11.4697	11.3718	11.5387	11.395	10.9816	11.1954	11.2726	11.4697	11.3387
	Q8IVT2	11.1248	11.1111	11.0627	11.3354	11.5694	11.3118	11.8784	11.1248	11.3998	11.3923	11.1	11.4783	10.9794	11.8521	11.1248	11.3998	11.3354	11.1	11.5236	11.0112	11.8521	11.3354
	Q92804	11.0674	10.9586	10.4979	10.9114	11.3864	11.4404	11.5637	11.2101	11.2258	11.3004	11.3521	11.6952	11.388	11.7744	11.1793	11.2258	11.3348	11.3521	11.6952	11.3174	11.7744	11.3348
	O96000	11.3343	11.4646	10.8114	11.6175	11.2802	11.528	11.464	11.3343	11.03	11.1183	11.6175	11.0808	11.1787	11.612	11.3343	11.03	11.1867	11.6175	11.0808	11.1787	11.5741	11.3343
	P63167	11.375	11.1151	11.8681	11.8122	10.9965	11.3663		11.375	10.8872	11.8681	11.7415	11.1376	11.3015	11.1319	11.375	10.8494	11.8681	11.7415	11.1911	11.3015	11.0485	11.3343
	Q9BS26	11.1724	11.279	11.3332	11.4362	11.6022	11.3015	11.7973	11.2003	11.1941	11.3259	11.3332	11.6434	11.9418	11.7495	11.2003	11.1941	11.3332	10.9129	11.6434	11.9418	11.6913	11.3332
	Q00059	11.2161	11.3326	11.2288	11.5009	11.151	11.905	11.7616	11.1886	11.3326	11.2986	11.4984	10.8865	11.7503	11.7296	11.1886	11.3326	11.2986	11.4984	10.8865	11.7503	11.7296	11.3326
	O75607	11.4419	10.8017	10.8471	10.4115	11.4712	11.4242	11.5627	11.4173	10.796	10.4778	11.1756	11.432	11.3918	10.888	11.5108	10.8486	10.8392	11.1105	11.3315	11.4838	11.4533	11.3315
	P48509		10.8827	11.4184	11.2703	11.2981	11.2848	11.807	11.0802	11.3961	11.4136	11.543	11.1434	11.0321	11.8341	11.0802	11.3961	11.3641	11.395	11.1434	11.0321	11.7486	11.3315
	Q9BY44	11.4189	11.3304	10.8719	10.8603	11	11.7632	11.4909	11.5073	10.8074	10.9001	10.5784	11.1674	11.7632	11.4357	11.4189	11.3631	10.9001	10.8329	11.1351	11.6316	11.4523	11.3304
	Q9NR31	11.0835	11.0098	11.2064	11.2064	11.9855	12.3794	11.4899	11.2819	11.4924	11.2137	10.7781	11.9855	11.4656	11.3287	11.2819	11.5333	11.2137	11.007	11.9855	11.4778	11.3287	11.3287
	Q8TEM1	11.0196	11.2252	11.4768	11.0217	11	11.6698	11.6366	11.0492	11.1079	11.3004	11.4152	11.3276	11.5756	11.8738	11.2503	11.0546	11.3966	11.4152	11.3276	11.5756	11.6533	11.3276
	P02748	10.9166	11.3276	11.1997	11.3242	11.4768	11.5088	12.1684	10.821	10.9256	11.3426	11.2946	11.4492	11.3236	12.1494	10.821	10.9256	11.3426	11.2946	11.4492	11.3236	12.1494	11.3242
	Q9BR76	10.7773	11.5651	11.352	11.6978	10.9801	11.3247	11.6506	10.9069	11.4884	11.3242	11.2848	11.221	11.4367	11.4564	11.0231	10.9915	11.3242	11.29	11.221	11.4367	11.5656	11.3242
	Q71UM5	13.9501	11.1254	10.5971	11.3886	11.4656	11.6087	12.0861	11.3202	11.0042	11.2252	11.1929	11.3767	11.4691	12.0861	11.1799	10.9593	10.5401	11.0533	11.0077	11.5068	12.0664	11.3202
	P23919	11.5836	11.268	11.268	11.527	10.5527	11.9226	11.9812	11.2479	11.242	11.1293	11.3197	11.5703	11.9155	11.9618	11.2866	11.242	11.1293	11.3197	11.7017	11.9155	11.9618	11.3197
	Q12874	11.1059	11.5675	11.1861	11.5123	11.5479	11.7185	11.2192	11.2544	11.6041	11.2082	11.3191	11.5088	11.5722	11.2691	11.2544	11.6041	11.2082	11.3191	11.5088	11.5722	11.2691	11.3191
	P17655	11.4205	11.5411	11.7228	10.9159	11.1674	11.0614	11.8899	11.4205	11.218	11.7228	10.7465	11.3191	11.03	11.8899	11.4205	11.218	11.7228	10.7465	11.3191	11.03	11.8899	11.3191
	Q9BWD1	11.2402	11.207	11.3174	11.8094	10.9092	11.527	11.7719	11.2662	11.03	10.9001	11.4094	10.7928	11.2539	11.7415	11.3231	11.4126	11.2969	11.3498	10.8588	11.375	11.7415	11.3174
	O14737	11.5995	10.7838	10.6439	11.611	11.3169	11.3225	11.4757	11.218	10.7674	10.9557	11.1542	11.2414	11.403	11.7956	11.5995	10.7674	10.9766	11.3084	11.3304	11.7052	11.9676	11.3169
	Q8N4H5	10.5058				11.6069			10.6421		11.5675	11.6935	11.4414	11.3163	11.1637	10.6421	10.9491	11.5675	11.6935	11.5068	11.3163	11.1637	11.3163
	P42166	11.3146	11.432	11.558	11.4147	11.2877	11.0974	11.8595	11.5464	10.9986	11.5435	11.0168	10.9658	11.1046	12.0519	11.5464	11.0362	11.5435	10.927	10.9851	11.1046	12.0519	11.3146
	Q13630	11.0566	11.3853	11.3009	10.6865	11.3598	11.0539	11.3186	11.0566	11.911	11.188	11.2521	11.3118	11.4294	11.5206	11.0566	11.911	11.1935	11.3543	11.3118	11.3038	11.5206	11.3118
	Q16181	11.3066	11.6546	11.0948	11.7013	11.1997	11.2021	11.7855	11.2306	11.5603	11.4868	11.6239	11.1997	11.1007	11.7121	11.3066	11.2027	11.2761	11.3078	11.1997	11.1072	11.8274	11.3066
	P61923	11.1124	11.9491	11.4184	11.0755	11.6275	11.2935	11.9908	11.2052	12.0147	11.3066	11.2837	11.8719	11.239	11.9972	11.2052	12.0147	11.3066	11.2837	11.8482	11.2814	12.0238	11.3066
	Q15758	11.0105	11.5416	11.7151	11.3032	11.2456	11	11.5275	10.8742	11.4094	11.6751	11.3106	11.3794	11.2929	11.5971	10.8742	11.3415	11.2113	10.9181	10.978	10.9046	11.4914	11.3032
	Q9NR45	10.7616	11.4158	11.5906	11.1072	11.3326	11.2825	11.4419	10.7879	11.8769	11.4818	11.0828	11.2889	11.5512	11.3027	10.6609	11.9207	11.3348	11.1536	11.1138	11.5103	11.2923	11.3027
	P00390	11.7309	11.1731	11.4727	11.0063	11.1892	11.3745	11.8657	11.668	10.9248	11.4388	10.9622	11.1898	11.3015	11.821	11.4843	10.9629	11.5632	10.8502	11.2819	11.0775	11.8657	11.3015
	O14975	11.1248	11.3745	11.0293	11.23	11.4121	11.5073	11.7262	11.0464	11.2969	11.1203	11.0881	11.3886	11.5859	11.8895	11.0464	11.1972	11.0553	11.0994	11.4121	11.4803	11.6896	11.2969
	Q96JD6	10.9196	11.5445		11.5367			12.0105		11.4268	11.0921	10.9708	10.8588	10.952	11.5382	11.2058	11.5216	11.2952	11.3619	10.9046	11.0014	11.4635	11.2952
	Q02218	11.2312	11.3281	10.8781	11.3955	11.5939	11.279	11.7309	11.1849	11.3587	10.9144	11.1861	11.463	11.2935	11.9517	11.2107	11.2802	11.2082	11.0782	11.463	11.8066	11.9495	11.2935
	Q58FF6	10.9322	11.6384	11.3767	11.0444	11.0478	11.1743	11.9293	10.851	11.3587	11.3106	10.8049	10.8865	11.2935	11.9392	10.8994	11.3587	11.3106	10.7822	10.8865	11.3191	11.9196	11.2935
	Q9NPJ3	11.1824	11.4158	11.2101	11.29	11.1861	10.8788	11.9589	11.3504	11.2738	11.4014	11.4136	10.9549	11.5512	11.9248	11.2785	11.2738	11.4341	11.2216	10.9986	11.4543	11.4605	11.29
	Q9HB07	10.769	11.3859	11.5043	11.1209	11.2883	11.2986	11.8865	10.7532	11.4833	11.4843	11.23	11.0861	11.2131	11.6443	10.7532	11.4833	11.4843	11.23	11.2503	11.2131	11.6443	11.2883
	Q9H8M2		11.2918		10.5622	11.432										11.4599	11.0881	11.6457	10.7507	11.2837	11.2773	11.4888	11.2877
	P49591	11.2432	11.1805	10.7838	11.2871	11.1605	11.4221	11.8715	11.2432	11.1624	11.242	11.2871	11.3896	11.4707	11.8058	11.2432	11.1805	11.242	11.2871	11.3896	11.4707	11.8058	11.2871
	O60832	11.2414	11.1164	11.3832	11.1855	11.1485	11.5162	11.9787	11.2003	11.2843	11.2773	11.4888	11.1151	11.4543	11.9787	11.2003	11.2843	11.2773	11.4429	11.1151	11.3712	11.6861	11.2843
	O43447	11.2843	11.1824	9.97156	11.4712	11.819	11.3326	11.6257	11.5118	10.7748	10.9084	10.9076	11.819	10.7398	11.5934	11.525	10.7748	10.9084	10.9076	11.819	10.7398	11.5934	11.2843
	O60610	10.1046	11.1157	10.5157	10.4242	10.5372	10.8353	11.4173	11.6479	11.1954	11.2837	11.2366	11.3304	11.7904	11.6357	11.6479	11.1954	11.2837	11.1941	11.5445	11.7461	11.6357	11.2837
	Q13177	11.0091	11.6939	11.4341	11.1567	11.8615	11.2703	11.7173	10.9256	11.6184	11.1643	11.2825	11.7948	11.2703	11.6275	11.0553	11.2923	11.1643	11.2825	11.03	11.5167	11.9065	11.2825
	Q9P2J5	11.1749	11.346	11.8313	11.2101	11.0376	11.387	11.94	11.0231	11.1415	11.7591	11.0245	11.0505	11.2288	12.0193	11.3443	11.1774	11.7482	11.2825	11.2432	11.5887	12.0465	11.2825
	Q9UBT2	10.9744	11.6443	11.286	11.0203	10.891	10.9972	12.0238	10.9744	11.4949	11.2515	11.3157	11.1687	11.2819	11.7326	10.9915	11.4533	11.2929	11.3157	11.1687	11.2819	11.8118	11.2819
	P51148	11.2697	11.2808	11.275	11.1286	10.6475	11.1954	11.8218	11.4115	11.3598	11.3493	10.8439	10.9151	11.2923	11.8218	11.4115	11.2473	11.5455	10.8439	10.9076	11.3169	11.4914	11.2808
	P15927	11.3032	11.3663	11.2923	10.9823	11.794	11.3186	11.8545	11.3426	11.1674	11.2432	10.4868	11.2796	11.1007	11.8118	11.2384	11.1674	11.2432	10.4868	11.2796	11.1007	11.8118	11.2796
	P21912	11.1306	11.2143	11.2562	11.3315	10.8895	11.7339	11.9429	11.1306	10.9366	11.8963	11.2785	11.2426	11.4393	11.7536	11.1306	10.8502	11.8033	11.2785	11.2426	11.3907	12.1007	11.2785
	Q9BZE4	11.4173	11.3647	11.0961	10.6202	11.0654	11.3157	11.6412	11.3038	11.6348	11.0828	11.1529	11.1144	11.2773	11.4863	11.4173	11.4904	11.0828	11.1529	11.2306	11.2773	11.5479	11.2773
	P45974	11.0895	11.3998	11.2715	10.6645	11.0286	11.3859	11.545	11.2744	11.2854	11.2715	10.8242	11.137	11.3859	11.5868	11.2744	11.3998	11.2715	10.8242	11.043	11.2906	11.6271	11.2744
	Q16401	11.2046	11.0478	11.1731	11.3896	11.5469	11.227	11.5981	11.268	11.0695	11.2738	11.387	11.3625	11.2155	11.5488	11.196	11.1183	11.3913	11.387	11.5469	10.9972	11.5981	11.2738
	Q14739	11.0587	10.8471	10.6961	11.8309	11.043	11.1389	11.7181	11.2732	10.8719	11.1007	11.6243	11.5613	11.3354	11.6878	11.2732	10.8727	11.1007	11.6156	11.5304	11.4605	11.6944	11.2732
	P48556	10.9527	11.2715	11.4073	11.3454	10.7482	10.3219	10.9586	10.9527	11.3253	11.4073	10.9965	11.4553	11.4599	11.8021	10.9527	11.2246	11.4073	10.9965	11.4553	11.3526	11.2306	11.2715
	O00233	10.6101	11.0741	10.8986	11.7368	11.1389	11.4778	11.5285	10.8138	11.2685	11.1643	11.5948	11.2058	11.3723	11.4717	10.8138	11.2685	11.1643	11.5009	11.2609	11.3723	11.4984	11.2685
	O43813	11.3761	11.2052	10.988	11.0553	10.7797	11.7004	11.526	11.3152	10.8626	10.8827	11.2674	11.2668	11.0961	11.4009	11.5651	12.3152	11.1124	11.2674	11.3259	11.6493	11.8933	11.2674
	Q58FF8	11.0203					12.2618	10.611	11.0961	12.2509	8.22401	11.668	12.118	12.5627	11.0782	11.2662		8.87038	11.6398				11.2662
	Q9Y305	11.2137	11.2288	11.2662	10.9665	11.1536	11.2854	11.6443	11.2767	11.0742	11.368	11.3729	11.0403	11.0947	11.6083	11.3083	11.1929	11.368	11.3729	11.0403	11.2198	11.6083	11.2662
	Q8WXX5	10.9858	11.4507	10.749	11.3123	11.5661	11.1542	11.9596	10.7607	11.2662	10.4336	11.2034	11.5043	11.2958	11.7356	10.7607	11.2662	10.4336	11.2034	11.5043	11.2527	11.7469	11.2662
	P09525	10.9937	10.7582	11.2003	11.8746	11.1935	10.9694	12.3783	11.2324	11.6234	11.1637	11.2414	11.3421	11.1737	12.2043	11.2324	11.4492	11.3055	11.2656	11.3421	11.4341	12.247	11.2656
	Q9UII2	11.2089	11.1472	11.6193	10.9278	10.9837	11.656	11.9887	11.2089	11.2656	11.5713	10.9189	10.7624	11.5177	11.9084	11.2089	11.2656	11.6193	10.9189	10.8719	11.3498	11.8498	11.2656
	P50416	11.3061	11.265	11.1485	11.3101	11.0539	11.1768	11.7752	11.3061	11.3598	11.0668	11.1991	11.03	11.3493	11.6569	11.3061	11.3598	11.043	11.1812	11.0614	11.233	11.6578	11.265
	Q53EL6	10.0334	11.2866	11.0573	11.4236	11.0035	11.1674	11.8182	10.9411	11.1637	11.5088	11.3004	11.1787	11.4697	11.8182	10.9411	11.1637	11.2633	11.3004	10.8471	11.4273	11.8182	11.2633
	P10768	10.988	11.5246	11.2621	10.1344	11.3465	11.5338	11.1351	11.1929	11.0802	11.0701	11.4889	11.3443	11.5098	12.151	11.0077	11.0802	11.1274	10.5812	11.2866	11.5098	12.151	11.2621
	Q9BUQ8	11.007	10.8368	11.1935	11.3896	11.2503	11.196	11.2603	11.007	10.8368	11.3521	11.1026	11.0914	11.0327	11.4727	11.6339	11.2866	12.0546	11.3169	11.9259	11.8846	11.8463	11.2603
	Q9UHD8	11.5694	11.3581	11.4331	11.1941	10.9151	11.158	11.638	11.1592	11.4089	11.4584	11.1157	10.9937	11.1824	11.9054	11.1046	11.3387	11.4853	11.1157	10.9937	11.258	11.9054	11.258
	P62877	11.7138	11.0634	11.4949	10.8963		11.3837		11.4051	10.9527	10.7797	10.8588	11.2556	11.4762	11.6266	11.4051	11.0203	10.7797	10.8588	11.2556	11.4762	11.6266	11.2556
	Q13423	11.2076	10.9549	10.9787	11.6733	11.2883	11.255	11.5211	11.3298	11.2276	11.1267	11.4004	11.2021	11.3696	11.7039	11.2076	11.2276	10.7707	11.4004	10.9766	11.2609	11.3966	11.255
	Q5JTH9	10.2468	11.255	11.5854	11.0161	11.4939	10.9469	12.0519	10.3454	11.1151	11.6115	10.9084	11.4712	10.9557	12.0519	10.314	11.2574	11.6115	10.9084	11.4712	11.1805	12.0519	11.255
	Q02809	11.3778	11.6439	11.1306	11.1053	11.0967	11.2131	11.3548	11.3778	11.6439	11.2539	11.1655	11.0161	11.0485	11.332	11.4263	11.6439	11.2234	11.1655	11.4404	11.0485	11.5098	11.2539
	P11388	10.9851	11.2574	10.9248	11.1293	11.2009	11.188	11.911	11.6207	12.211	11.988	10.9894	11.7138	11.4964	12.0296	10.9708	11.2052	11.2444	10.9894	11.8037	11.2527	11.5603	11.2527
	Q9UGI8	11.6996	11.1466	11.4899	11.1306	10.9248	11.3264	12.4075	11.5265	11.1066	11.4404	10.7322	11.2228	11.3264	11.525	11.638	11.1072	11.2521	10.7065	11.2228	11.0842	11.525	11.2521
	P19404	9.3707	11.4357	11.4594	11.336	11.2076	10.9159	11.4894	10.3718	11.5642	11.2521	11.2732	11.0828	11.1	11.6344	10.2923	11.5642	11.2521	11.2732	10.8986	11.1	11.6344	11.2521
	P15374	11.1599	11.3476	10.5642	11.2889	11.0203	11.2149	11.4009	11.0974	11.3476	10.5372	11.245	11.0203	11.5319	11.3304	11.0641	11.3186	10.676	11.245	11.0203	11.5319	11.3304	11.245
	P05543	11.1867	11.2402	10.2336	11.1749	11.4036	10.6961	11.9337	11.3696	11.4742	10.8765	10.9586	11.2414	11.611	11.8765	11.3169	11.5231	10.703	10.9024	11.1567	11.2975	11.9196	11.2414
	Q9UKY7	10.5255	11.0815	11.2691	10.9586	10.7203	11.5397	11.9844	11.2414	10.9672	11.2691	10.7499	10.5915	11.5023	11.9341	11.2414	10.9672	11.2691	10.7499	10.567	11.5023	11.9341	11.2414
	P10620	11.1466	11.2396	10.9651	11.4823	11.6457	11.1053	11.6234	10.9737	10.9344	10.8162	11.0567	11.2721	11.336	11.4152	11.2396	11.0063	11.3902	11.163	11.245	11.4388	11.672	11.2396
	Q9UK45	10.668				11.3702	11.3504	12.0084	10.668	11.1948	10.8572	11.3864	11.2825	11.1599	11.9961	10.668	10.8918	10.8572	11.3581	11.2825	11.1222	11.9961	11.2393
	Q16540		11.4788					11.526	11.1053	11.431	10.5137	11.128	11.2497	11.221	11.526	11.1799	11.4383	11.0231	11.227	11.1536	11.2918	11.4661	11.2384
	Q01449	10.7048	11.239	10.3387	11.2222	11.2814	11.3559	11.9073	10.9016	11.2598	10.5999	11.1618	11.2372	11.233	11.8684	10.9016	11.2598	10.5999	11.1618	11.2372	11.2935	11.9073	11.2372
	O15143	11.2935	11.0444	11.2354	11.1286	11.6582	11.233	11.7279	11.3287	11.0444	11.2354	10.6193	11.6275	10.7641	11.7134	11.3287	11.0444	11.2354	10.6918	11.6275	10.7641	11.7134	11.2354
	P22695	11.3751	10.9571	11.2473	11.0795	11.2485	11.5187	11.93	11.1299	11.0348	11.1997	11.0921	11.1421	11.6843	11.9151	11.2336	11.2052	11.3631	10.9751	11.2312	11.6216	11.9151	11.2336
	Q9ULV4	10.8289	11.3236	11.4052	11.2697	10.9469	11.1203	11.4507	11.2544	11.233	11.3348	11.2082	10.944	11.0553	11.3332	11.1805	11.233	11.3886	11.2082	10.7632	11.0553	11.332	11.233
	Q12792	10.7566	10.7415	10.7524	10.1138	10.2796	11.7607	11.8626	10.7566	10.5623	11.1137	10.7056	10.774	11.5319	11.2318	11.7528	12.0961	12.0842	11.7326	11.8345	12.1712	12.2405	11.2318
	P55010	11.8054	11.23	11.207	11.196	11.5088	11.23	12.3934	10.9894	11.0396	10.9622	10.7657	10.7641	11.2992	11.8967	11.819	11.188	11.4798	11.1338	11.4979	11.8122	12.3751	11.23
	Q9Y3C6	10.7936	11.2808	11.1948	11.0084	11.2294	11.2414	11.3929	10.9469	11.128	11.0362	11.3032	11.2656	11.2149	11.5132	11.1196	11.1812	11.0362	11.3015	11.5063	11.2568	11.558	11.2294
	P49589	10.6698	11.6991	10.9263	11.3049	11.0272	10.7482	11.5299	10.8634	11.7056	11.2294	11.0348	11.0272	11.6179	11.4884	10.8313	11.7056	11.2294	11.0941	10.9241	11.66	11.4548	11.2294
	Q96FW1	11.2574	11.1092	11.0634	11.1351	11.2288	11.3783	11.9524	11.5831	11.6896	11.1434	11.1718	11.2082	11.3788	12.136	11.1523	11.5382	11.0634	10.8918	11.0091	11.3259	11.9716	11.2288
	Q92616	11.1567	11.0417	11.2703	11.144	11.3658	10.9352	11.9103	11.1991	11.0119	11.6698	11.2276	11.4094	11.2837	11.9433	11.2246	11.1624	10.9447	11.0314	11.3332	11.2609	11.9433	11.2276
	Q9BSJ8	10.8202	11.2252	11.1855	10.988	11.3794	11.6184	12.0848	10.8541	11.3191	11.0028	11.1261	11.4808	10.9922	11.8811	11.1428	11.3191	11.0028	11.2336	11.4808	10.9001	11.8811	11.2252
	Q8TC12	10.6724	10.8781	10.4062	11.1415	11.411	11.5392	12.0165	11.265	10.8258	10.9099	11.0861	11.2539	11.5167	11.9311	11.265	10.8258	10.9107	11.0478	11.2252	11.4894	11.9311	11.2252
	Q8WW12	10.8971	10.8447	10.9484	11.1756	11.1812	11.3135	11.6096	11.1306	11.3157	11.3421	11.1033	11.2234	11.4909	11.7719	11.2143	11.2252	11.4315	11.2598	11.1662	11.4909	11.7719	11.2252
	O60925	11.188	11.9256	11.6799	11.0492	10.2527	11.224	11.8899	11.1972	11.0512	10.8711	10.7624	11.2131	11.0594	11.7427	11.332	11.4979	11.3089	11.5038	10.7682	11.5483	11.7074	11.224
	Q16851	11.224	11.5575	9.92927	11.1389	10.9809	11.3253	11.5727	11.224	11.4553	11.2964	10.3287	10.8872	11.1504	11.4773	11.163	11.395	11.3332	11.0341	10.9092	11.0021	11.69	11.224
	Q14839	10.5088	10.6715	10.9851	10.8424	10.5594	11.3382	11.0265	10.4179	13.3545	10.927	10.7665	10.643	11.239	11.6253	12.0035	13.3545	12.6223	12.2963	12.3894	11.2234	12.9142	11.2234
	P23921	10.9844	10.9564	10.9484	11.3701	11.0868	11.1415	11.3998	11.196	11.1007	10.9484	11.2228	11.4737	11.4594	11.6865	11.3966	11.1007	10.9484	11.2228	11.5556	11.4594	11.7343	11.2228
	Q9Y6E2	11.268	11.014	10.9513	11.4492	11.2216	11.3521	11.4828	11.268	11.0168	11.2592	11.3837	11.0934	11.1861	11.6211	11.1818	11.0168	11.0954	11.3837	11.1948	11.1523	11.6009	11.2216
	Q9HDC9	10.8918	11.5779	11.221	10.9469	10.8719	11.1325	11.5784	10.9447	11.3745	11.221	11.1662	11.5995	11.1668	11.7532	10.944	11.3745	11.221	11.1662	11.5995	11.1668	11.7532	11.221
	Q6FI81	11.0715	11.0539	11.327	11.5063	11.2204	11.5246	11.4419	11.286	11.1466	10.9773	10.8321	10.7549	11.4163	11.4242	11.286	11.1466	10.9773	10.7838	10.7549	11.4163	11.4242	11.2204
	Q92935						11.2192																11.2192
	P20340	11.1917	11.2101	11.7645	11.3021	11.0293	11.1498	11.7723	11.178	11.2889	11.7427	11.2396	10.9092	10.9951	11.7185	11.178	11.2889	11.6529	11.2186	10.851	10.9951	11.7507	11.2186
	P40937	10.6987	10.5324	10.5372	11.2149	10.71	10.4798	11.1886	10.6987	10.5488	10.7731	11.3837	11.3157	11.2402	11.656	10.6987	11.6913	11.2912	11.3837	11.3157	12.5199	11.656	11.2149
	O43488	11.0654	10.8463	11.3044	11.1749	10.9823	11.3674	11.2438	11.0908	11.2918	11.2574	11.0417	11.0196	11.2252	11.2137	11.0908	11.3169	11.2574	11.0417	11.0196	11.2252	11.2408	11.2137
	P18583	11.7595	10.952	11.0533	11.2113	10.9873	11.3734	10.7322	11.4004	10.9636	11.0788	11.1209	11.544	11.3387	11.4878	11.7595	10.9636	10.865	11.1209	11.6596	11.3387	11.4247	11.2113
	P09497	11.1241	10.7082	11.0245	10.9024	11.1151	11.4378	11.749	11.2113	10.6339	11.2107	10.8289	11.2866	11.4594	11.5703	11.2592	10.6883	11.2107	10.8289	11.2866	11.431	11.617	11.2107
	Q6UXH8								10.5246	11.286	10.9844	11.3554	11.3332	11.128									11.2092
	P16220															10.7228	11.3326	11.2082	10.6573	11.0822	11.6221	11.568	11.2082
	Q14240	13.3347	10.8353	11.2318	13.2122	10.8049	11.0334	11.0327	11.188	10.769	11.2064	11.2918	10.8681	10.8933	11.1479	13.3347	10.769	13.1691	13.2122	13.7088	13.7479	13.8442	11.2064
	P16083	10.7731	10.8049	11.4646	11.3955	10.7279	11.3891	11.7478	10.927	10.7797	11.2058	11.4994	10.5421	11.3691	11.9524	10.8963	10.7797	11.2058	11.4994	10.5421	11.3691	11.6461	11.2058
	O00193			9.04986				11.9495		8.72111	9.00564	9.23363	9.06341	5.9069	8.72793	11.5459	11.5845	11.2052	11.8696	11.9553	12.1808	11.9531	11.2052
	P00387	11.2107	11.1917	11.3988	10.9455	11.3891	11.4078	11.3685	11.2107	11.0895	10.7797	11.0499	11.3783	10.9211	11.4126	11.2052	11.0895	10.7797	11.1874	11.3625	11.0091	11.3685	11.2052
	P42771	11.1762	10.0928	10.2324	10.8154	10.9823	11.0238	11.5459	11.332	11.0802	10.8834	11.4507	11.2046	11.3276	11.6087	11.332	11.0802	10.8834	11.4507	11.2533	11.3276	11.6087	11.2046
	P62070								11.4289	10.9159	11.3853	11.5864	11.2046	11.2462	11.0279			8.2668	7.67949				11.2046
	Q99471	10.0875	11.1812	11.6041	11.3859	10.2969	11.3652	12.0681	11.1818	10.7048	11.2034	11.3197	11.29	11.1637	11.9658	11.1818	10.7789	11.2034	11.3197	11.29	11.1637	11.9658	11.2034
	P07686	11.5517	10.9389	11.1286	10.7065	11.6198	11.1911	11.2294	11.5517	10.9498	11.0967	11.2021	11.3734	10.8281	11.4466	11.5517	11.4984	11.0967	11.1209	11.4681	10.8541	11.8956	11.2021
	Q15428	10.7912	11.1706	11.5294	11.5623	11.1985	11.1105	11.4538	10.676	11.3038	11.2656	11.395	11.0741	10.8994	11.2992	10.676	11.3038	11.2021	11.4435	11.0741	10.9344	11.2992	11.2021
	Q8TEX9	11.2174	11.2003	10.5517	11.0451	11.5255	10.8478	10.9571	11.2174	10.9527	11.4215	11.0451	11.4507	11.3242	12.2073	10.796	11.1447	11.4215	10.9759	11.0947	11.3242	12.2073	11.2003
	O75534	11.3078	11.2568	10.9114	11.1299	11.3482	11.0775	11.7582	11.2761	11.0868	11.0505	11.2003	11.2485	11.1948	11.5897	11.3078	11.0868	11.0941	11.1517	11.2485	11.1948	11.5897	11.2003
	Q7Z2K6	11.0648	11.0437	10.8502	10.8431	11.0084	10.9944	12.1376	11.0217	11.0168	11.1997	11.1637	11.265	11.3214	12.1376	11.4959	11.5216	11.1997	11.1637	11.265	11.3592	12.1376	11.1997
	Q7Z2W9	11.0505	8.56987		9.2216	11.1325	11.5541	11.7952	11.0499	10.5147	11.5656	11.351	11.0238	11.221	11.623	11.1768	10.5147	11.5656	11.3236	11.0238	11.2372	11.623	11.1991
	Q53T94									10.6961	10.9851	11.4823		11.3939	11.4984		10.2444				11.1929		11.1929
	Q96HS1	11.1743	10.7912	11.1929	11.1357	11.0842	11.3794	11.7173	11.4523	10.8321	11.1929	10.9759	10.973	11.3794	12.0091	11.4242	10.716	11.1929	10.9759	10.973	11.3794	12.0091	11.1929
	O94776	11.617	10.7516	11.4873	11.0526	11.7013	10.821	11.612	10.9151	11.0147	11.4788	10.9794	11.2802	10.8857	11.7343	11.0321	11.0147	11.4873	11.1898	11.4868	10.9248	11.7343	11.1898
	Q9BTV4	11.265	10.9469	10.8258	11.0695	10.8361	10.4969	11.0762	11.2119	11.0098	11.2408	10.8773	11.2958	11.1548	11.9651	11.2234	11.2533	11.4564	10.9256	11.1886	11.1941	12.0032	11.1886
	Q15050	11.1892	10.2842	11.188	11.5613	11.1911	10.8074	12.3543	11.1892	10.9039	11.188	11.4429	11.1189	11.1325	12.2381	11.1892	10.9039	11.1542	11.4429	11.1189	11.1325	12.2381	11.188
	P61758	11.2814	10.8865	11.368	10.8657	11.1843	11.1491	11.4126	11.268	11.1248	11.368	11.0077	11.0217	11.1874	11.6239	11.2814	11.1248	11.368	11.0077	11.0217	11.1874	11.6239	11.1874
	O75475	11.3515	11.8811	11.3354	11.043	11.1855	11.1137	11.612	11.1855	10.8994	11.395	11.0788	11.0519	11.1098	11.6078	11.1855	10.8994	11.395	11.0788	11.0519	10.9643	11.6412	11.1855
	Q9NZL4	11.4666	10.5971	11.3982	10.9381	10.3859	11.2923	11.9625	11.4949	10.4041	11.2137	10.8804	10.1459	10.9344	11.5226	11.3837	10.3242	11.3619	10.9204	10.4818	11.1855	11.9625	11.1855
	Q9P035	11.0948	11.3652	11.128	11.5613	10.8834	11.1849	11.5822	10.978	11.3191	10.9979	11.2192	10.9716	11.2467	11.5565	10.8719	11.2819	11.0203	11.2354	10.8337	11.0168	11.6101	11.1849
	P07384	10.9016	11.2761	10.8933	11.3146	10.8933	11.4828	11.421	10.8541	11.0875	11.2656	11.1039	11.0112	11.5363	11.4717	10.9629	10.9636	11.1849	11.1929	11.0112	11.2941	11.2808	11.1849
	Q92900	11.2755	11.4707	11.1812	10.8842	11	11.2738	11.8944	11.0084	10.8626	11.1812	10.9607	10.9787	11.1183	11.8053	11.0553	11.1774	11.1812	11.6922	11	11.3945	11.6189	11.1812
	P53680		11.3236	11.7203	11.1344	11.2744	11.0417	9.49387	11.0369	11.5565	11.749	11.1592	11.1799	10.8345	11.6184	11.0369	11.5565	11.749	11.1592	11.1799	10.8345	11.6184	11.1799
	O95777	9.80414	11.2603		11.1389	11.3543	11.3219	12.0782	10.2574	11.1793	10.9389	11.0499	11.1756	11.4247	11.9972	10.5556	11.1793	10.9389	11.0499	11.1756	11.4247	11.9705	11.1774
	Q9Y224	11.2318	10.8009	11.1743	11.3387	10.9535	11.2935	11.4372	11.2161	10.8431	11.0112	11.2444	11.0154	11.1574	11.7553	11.2848	10.8431	11.0828	11.2444	11.0154	11.1574	11.7553	11.1743
	O75880	10.7364	10.1574	9.46965	10.9151	11.7284	11.6087	11.5372	10.7364	11.1737	11.1364	11.4969	11.2372	11.6852	11.6676	10.6987	11.1737	10.722	10.8321	11.2372	11.2384	11.4712	11.1737
	P53597	10.9708	10.9322	11.1923	10.5556	11.2234	11.2946	11.5962	11.0028	10.9564	11.4574	10.2046	11.1737	11.2467	11.2592	11.102	11.1611	11.4574	10.6618	11.2234	11.2467	11.1383	11.1737
	Q96CT7	11.0728	10.7313	11.0947	11.0755	11.3382	11.3146	11.9465	11.0728	10.9557	11.1164	11.0868	11.5113	11.6179	11.9465	11.1718	10.9557	10.9787	11.1843	11.5113	11.6179	11.9465	11.1718
	Q92896							10.7356	10.2726	11.1818	11.4868	11.4461	11.1712	10.4707	10.9658	10.3174	11.1818	11.4868	11.4461	11.1712	10.4707	10.9658	11.1712
	Q9BXP5	10.8849	11.2009	11.7309	10.9344	11.0362	11.2709	12.0954	10.851	11.0901	11.6443	11.0627	11.196	11.1325	12.0286	10.9794	11.1674	11.7309	11.2378	10.9737	11.1325	12.0805	11.1674
	Q99459	10.5508	10.4635	11.3532	10.4083	10.8041	11.2738	10.9636	11.1662	10.9972	11.3337	10.9687	10.7499	11.1599	11.5522	12.1529	12.3482	11.2473	11.9553	10.7091	12.4512	12.6704	11.1662
	Q15061	10.5294	10.9557	10.4147	11.3009	11.3902	11.2533	11.8792	10.6987	10.9557	11.0382	11.1643	11.3247	11.1867	11.7641	10.6987	10.8804	10.9922	11.0895	11.2252	11.2521	11.7773	11.1643
	Q9Y678	10.2645	10.9851	10.9166	11.3636	11.2125	11.2697	11.8333	10.5774	10.8994	10.944	11.1886	11.1351	11.1874	11.7091	10.5793	10.927	10.8384	11.2703	11.1611	11.2562	11.7147	11.1611
	Q9UKV3	10.6046	10.7723	11.1724	11.1351	11.1929	10.4949	11.8098	10.6046	11.7347	10.9484	11.1319	11.1574	11.8681	11.7586	10.6046	11.2691	10.9484	11.1319	11.1574	11.8681	11.7586	11.1574
	O95292	10.8017	10.1762	11.2503	10.8502	10.9403	10.7203	11.3641	11.2854	10.825	11.1542	11.2021	10.8811	10.9016	11.3554	12.1805	11.5221	12.0382	12.1633	10.7912	11.0042	12.2393	11.1542
	P30405						9.22642									11.7339	10.5897	11.3751	11.9607	10.7125	11.0182	11.275	11.1523
	Q14683	11.1351	11.1491	11.1183	11.4742	11.0755	11.1855	11.4041	11.245	11.2603	11.1098	11.2946	11.4036	11.1085	11.556	10.9469	10.973	11.0084	10.9151	11.2462	11.0126	11.5406	11.1491
	O75306	12.0067	12.2683	10.851	10.5353	10.9701	12.2354	11.3287	11.7457	12.2402	11.014	11.3438	11.8392	11.1479	11.8459	10.7022	11.0355	10.3794	11.0042	10.9248	10.8541	11.3214	11.1479
	Q15785	10.3332	11.1472	12.0499	11.3631	11.0007	10.9204	10.7961	11.3526	11.2738	10.6926	11.0868	11.1235	11.2603	11.5934	11.3526	11.327	10.6724	11.0868	11.1235	11.2603	11.5934	11.1472
	P78344	11.1131	10.865	11.1466	11.2095	11.1843	10.8572	11.576	11.1131	10.9535	11.1466	11.2095	11.0458	11.007	11.5299	11.1131	10.9535	11.3587	11.1312	11.1731	11.1911	11.5299	11.1466
	O00541	11.3745	11.0987	11.0755	10.9469	11.1485	11.1459	11.8914	11	10.9672	11.0755	10.9189	11.1176	11.0362	11.8914	11.2621	10.9672	11.2046	11.2378	11.4476	11.1592	11.8494	11.1459
	Q9BWM7	10.9993	11.1555	10.8533	10.7887	10.1396	11.5656	11.3476	10.9993	11.1555	10.9506	10.6555	10.2095	11.5925	11.0668	11.2544	11.3603	11.1485	11.3647	10.1203	11.8572	11.1459	11.1459
	Q9NSD9	11.0901	10.7203	10.6384	11.0091	11.144	11.3387	11.3761	11.0901	10.865	11.2503	10.9498	11.341	11.3387	11.6861	11.0901	10.8956	11.2918	10.9498	11.2521	11.1941	11.6524	11.144
	O15511	10.9615	11.4052	9.46761	11.2137	11.4404	10.744	11.2963	10.9001	11.3543	11.1389	10.9787	11.2935	11.2574	11.6384	10.3923	11.1111	10.9986	11.1737	10.9069	10.6698	11.4635	11.1389
	P12235	10.6768	11.4528	10.7022	11.4331	10.7381	11.7138	11.2686	10.809	11.1389	10.978	11.3537	10.8696	11.6344	11.6961	10.809	10.9484	10.978	11.1843	10.8865	11.69	11.6961	11.1389
	O43583	11.5118	8.74148	11.1561		10.5906	10.6266		11.4189	11.0961	10.7151	11.1376	11.1033	11.2527	11.6935	11.4236	10.8603	10.6184	11.1376	11.1033	11.2527	11.6935	11.1376
	P53992	10.9219	10.633	10.3276	10.1674	11.5348	11.2773	11.1837	10.8518	11.2603	10.5527	10.543	11.5201	11.1344	11.1837	10.9219	11.2603	10.5527	10.8368	11.5934	11.1344	11.1837	11.1344
	Q14165	10.3365	11.1338	11.0567	11.8891	10.8742	11.3918	11.7859	10.9651	11.188	11.0567	11.7793	10.8114	11.529	12.4691	10.7855	11.1338	10.8688	11.227	10.8202	11.2491	11.6685	11.1338
	P13861	11.0634	10.4543	11.0112	11.1331	11.2473	11.2738	11.7707	11.1164	10.387	11.2149	11.117	11.29	11.2318	11.4686	10.9322	10.7566	10.9263	10.9076	11.196	11.2021	11.6234	11.1331
	P36776	11.163	10.7381	10.7928	11.0478	11.2854	11.1118	11.6538	11.1325	11.1415	10.9737	10.9174	11.3032	11.1756	11.3112	11.1325	11.1222	10.7814	10.9174	11.1718	11.5294	11.4294	11.1325
	Q9UMY4	10.6055	11.2906	11.4909	10.7887	11.2586	11.7678	11.7863	10.6055	11.0464	11.1312	10.6804	10.8834	11.3826	11.7173	10.633	10.9986	11.5008	10.6804	10.6742	11.158	11.6746	11.1312
	Q04446	11.0424	11.1125	11.117	11.2556	10.8788	11.6335	11.3843	11.2015	10.8001	11.0505	11.1267	10.8114	11.2414	11.1274	11.1299	10.9403	11.445	11.236	10.6046	11.387	11.3843	11.1274
	Q15424	10.821	11.2021	10.7582	11.0533	10.2396	11.1228	11.4294	10.8979	11.2131	10.6421	11.1261	11.1428	11.0914	11.4863	10.821	11.2131	11.1383	11.0063	11.1428	11.3191	11.4863	11.1261
	Q15370	10.9129	11.1762	11.3315	11.056	11.2615	11.0519	11.3614	11.1248	11.117	11.1111	11.0587	11.1517	11.1781	11.3163	11.2527	11.117	11.1605	11.0587	11.0961	11.0258	11.3691	11.1248
	Q8IV08			10.9687	10.7279			9.68125	10.2912	11.0112	10.4367	10.5981	11.1287	10.5118	11.1196	12.1674	12.5246	12.4299	11.9333	12.26	12.5606	12.3171	11.1196
	P02649	10.817	10.8154	11.0437	11.1542	11.2761	11.2883	11.7232	11.3095	10.8154	11.0321	10.8178	11.1092	11.3663	11.7232	11.1164	10.4584	10.9751	10.7271	11.2366	11.2444	11.4569	11.1164
	P19237								11.1144	11.03	11.2009	10.9787	11.2491	10.7944	11.4899	11.1144	10.8074	11.2009	10.6883	11.2843	10.5068	11.6161	11.1144
	P62136	10.9411	11.4115	11	10.8114	11.3923	10.9578	11.1138	11.3281	11.3896	10.7814	10.7339	11.151	11.2533	11.0947	11.3061	11.3896	10.9166	10.8657	11.151	11.1248	11.0661	11.1138
	P58546	11.2246	11.2941	11.239	10.5765	11.412	11.0334	12.1431	11.1137	10.612	11.0098	10.8114	11.2843	10.9787	12.0788	11.2246	10.612	11.0098	10.8114	11.2318	10.9787	12.0788	11.1137
	Q7Z6Z7	11.0203	11.0526	11.0112	10.9527	11.4419	11.0835	11.7013	11.1118	10.9389	11.255	10.9061	11.4105	11.2216	11.6497	11.1118	10.9549	11.255	10.9937	11.7035	12.0119	11.842	11.1118
	P55036	11.1364	11.1111	11.0307	11.5098	11.0492	11.0321	11.5599	11.0105	11.0607	11.1	11.4247	11.1131	11.0321	11.2755	11.0161	11.2125	11.1	11.151	11.0492	11.1529	11.5732	11.1111
	Q9Y3Y2	11.0007	11.8301	10.1357	9.73303	10.9644	11.3387	11.4173	11.1485	11.4231	10.4231	10.9571	10.5018	11.1105	11.3174	11.1485	11.4231	10.4231	10.9571	10.6839	11.1105	11.3174	11.1105
	O14776	10.9701	10.7082	11.0674	11.0566	11.1948	11.0875	11.7373	11.1092	11.1299	11.6883	11.0196	10.9151	11.0934	11.69	10.9701	11.2473	11.7855	11.2715	10.9636	11.3934	11.69	11.1092
	Q9H910	11.1085	11.4574	11.0272	10.697	10.8162	11.3197	11.3816	11.1085	11.4152	10.973	10.5878	10.9099	11.2485	11.6488	11.1085	11.4152	10.973	10.6412	10.9099	11.2485	11.6266	11.1085
	Q8TD08															11.1085	11.2685	11.06	10.978	11.4268	10.2408	11.2889	11.1085
	O95747	11.1498	11.1072	11.1861	11.0105	10.8376	11.233	12.4906	11.0505	11.1072	11.0499	10.9498	10.8049	11.1693	11.4315	11.0505	11.1072	11.058	10.9151	10.8049	11.1693	11.4315	11.1072
	O75131	10.8788	11.2639	11.007	11.6578	11.3015	11.1053	11.5584	10.5812	11.0376	10.9366	11.5469	10.633	11.221	11.3718	10.8788	11.0376	11.0203	11.4984	11.2562	11.0661	11.2378	11.1053
	P20645	10.8994	11.1911	10.983	10.9901	11.3315	11.151	11.7385	10.8994	11.0634	11.1504	10.7871	11.1599	11.1053	11.7427	10.8994	10.9751	11.1072	10.7871	11.3504	11.1053	11.7427	11.1053
	P61457		10.6285	11.1599	10.9293	10.7805	11.3934	11.3471	11.1039	10.612	11.1599	11.1	10.7415	11.3443	11.258	11.1039	10.612	11.1599	10.8226	10.7805	11.3443	11.258	11.1039
	O60502	10.4889	11.4289	11.1026	10.2946	11.3157	11.1687	9.38372	10.5088	11.1421	10.774	10.4294	11.0175	11.1687	11.3592	10.623	11.2515	10.8297	10.4041	11.1942	11.1954	11.3934	11.1026
	Q86YF9						11.102																11.102
	Q6P2Q9	11.1235	11.0748	11.1344	10.9046	11.1013	10.983	11.5737	11.2509	11.2003	11.1966	11.4299	11.041	11.1428	11.5737	11.0875	10.9285	11.0674	11.0133	11.0594	10.9484	11.2668	11.1013
	O14745	11.3702	11.0049	11.0641	10.6573	10.9322	11.1428	10.9866	10.9513	10.9687	11.0987	11.1447	10.7557	11.1177	11.2003	11.2064	10.9687	11.0987	11.1447	11.0182	11.1261	11.388	11.0987
	O15173	11.3955	10.9144	10.7288	10.5953	11.0808	11.3691	11.9586	11.757	11.0458	10.7731	11.0974	10.9411	11.3348	11.9458	11.757	11.0458	10.7731	11.3078	10.9411	11.3348	11.9458	11.0974
	Q969L2	9.99295	10.8588	11.1357	10.9723	9.84707	10.4273	11.633	9.99295	11.2149	11.2609	11.3977	11.0961	10.6202	11.5387	9.99295	11.2149	11.2609	11.3977	11.0961	10.5594	11.5387	11.0961
	Q6P087							11.1241								10.9557			11.0661	7.97729	11.1731	11.2515	11.0954
	P63208	10.9665	10.9658	11.0934	11.0928	10.9958	11.4553	11.4538	10.9665	10.8337	10.7838	11.1649	11.0362	11.1228	11.3504	10.9665	11.3186	11.0314	11.2603	11.1712	11.1228	11.6834	11.0934
	P17301	10.7936	11.1693	11.1357	10.9665	11.1079	11.058	12.055	11.0928	11.163	10.6537	11.2137	11.0762	10.9873	12.0661	11.0928	11.163	10.5206	11.2137	11.0231	10.9873	12.0661	11.0928
	O43592	11.1338	11.0914	10.5859	10.8979	10.7381	10.3652	10.9571	11.5911	10.9986	10.9922	11.7164	11.5098	11.8846	11.9553	11.5911	10.9986	10.9844	11.6856	11.5098	10.4073	11.2186	11.0914
	P12270	11.0492	11.0815	10.3004	10.7356	11.0815	10.7871	11.5043	11.0914	11.1177	10.6275	11.5333	11.0914	11.0762	11.4528	12.2351	11.7461	11.0647	11.4651	12.3537	11.9726	12.6602	11.0914
	Q15819	11.3298	10.0661	10.3718	11.7052	11.1383	11.0526	11.9719	10.774	10.0126	10.6786	10.7814	10.9107	10.3609	10.8758	11.4305	11.3152	11.4336	11.8626	11.4486	11.0895	12.1504	11.0895
	Q96Q11	8.93959	9.4388			9.683	10.3532	9.11895	11.5118	11.1383	10.4398	11.5727	11.8669	11.9887	13.1827	10.151	11.0875	9.88112	11.5727	11.8669	11.9887	9.88265	11.0875
	Q9H6F5	10.0168	10.7773	11.2843	11.4522	10.8704	10.4158	11.7719	10.6073	11.0382	11.2843	11.0478	11.218	11.0861	11.5196	10.6073	11.0382	11.2843	11.0478	11.218	11.0861	11.5196	11.0861
	Q86U42	10.7347	11.0161	10.9542	10.8162	10.4052	11.2503	11.4813	11.2064	11.3197	11.0014	10.7541	11.0842	11.1131	11.4062	11.1408	11.3197	11.0014	10.7541	11.0842	11.1131	11.4062	11.0842
	Q92665	10.8186			7.20946			9.12929	11.0828	11.207	11.2306	11.4569	8.52749	10.71	11.794	11.0828	11.207	11.2306	11.4569	8.52749	10.71	11.5338	11.0828
	Q9BUJ2	11.0519	10.7624	10.7773	11.0417	11.2895	10.8384	11.638	11.0417	10.7541	11.0815	11.2228	11.3487	11.1415	11.6742	10.774	10.7541	11.0815	11.2149	11.2149	10.8066	11.6371	11.0815
	Q3ZAQ7		9.70909	11.7469	11.1408				10.3945	11.1479	11.7969	11.0768	11.7104	10.2143	11.6403	10.5727	9.5962	11.6425	11.0519	11.6795	10.1241	10.8518	11.0768
	Q9NRF9					10.8234			10.8842	11.1737	11.0768	10.4697	10.7406	11.6221	11.2767	10.8842	11.1737	11.0768	10.4697	11.239	11.6542	11.2767	11.0768
	Q9UKF6	11.1774		8.45944	7.94253	9.37287	10.8114	12.2408	11.0492	11.2814	10.7887	10.7698	11.1	11.4757	12.2408	11.0492	11.2814	10.7887	10.7698	11.1529	11.4757	12.214	11.0748
	Q15363	10.8321	11.0748	11.1637	11.4231	11.2866	11.875	10.8329	11.6225	10.9915	10.8202	11.3443	10.3641	11.5594	11.0587	11.119	10.9915	10.8202	11.3443	10.3641	11.5594	11.0587	11.0748
	O75094	11.0049							10.8049	11.1408	10.8518		11.2603	11.2609									11.0745
	P50579	11.1517	10.6996	11.0035	11.3157	11.1039	11.286	10.8971	11.1517	10.8202	11.0035	10.1586	11.1039	11.0741	11.6307	10.8865	10.2912	10.8001	11.1183	10.7457	11.23	11.5656	11.0741
	P50570	10.6582	11.0224	10.4919	11.0735	11.1053	11.1137	10.8895	11.5627	11.0641	10.7582	10.9069	11.1743	11.2312	11.9185	10.6865	11.0641	10.4409	11.1085	11.1743	11.0755	11.9185	11.0735
	P53618	10.6636	11.6207	10.4136	11.6804	10.9751	11.4838	11.8557	11.9517	11.4142	11.7275	11.117	10.891	11.1478	11.4747	10.6339	10.722	10.3945	10.5594	10.5831	10.612	11.0735	11.0735
	P63151	11.0735	11.2378	11.3095	11.0014	10.5187	11.3146	11.7056	11.0735	10.9759	11.2168	10.9687	10.8872	10.9411	11.8218	11.0735	10.9759	11.2168	11.0105	10.8872	10.9887	11.7904	11.0735
	P47712	10.7211	10.9549	10.3186	10.7532	10.8665	11.4051	11.5656	10.8017	11.1731	10.6952	11.0695	11.3848	12.1659	11.411	10.703	11.1731	10.6952	11.0695	11.1459	11.3315	11.411	11.0695
	Q9NVJ2			11.3315	11.1124			11.3281	11.0681	10.6821	11.2609	11.1124	11.7364	11.6466	11.6922	10.5285	9.99578	10.2168	9.70045	10.2819	10.7203	10.4378	11.0681
	P06737	11.4388	11.9676	11.3032	11.4661	10.8106	11.1542	11.1843	11.0647	10.9315	11.2497	10.7004	10.7457	10.9491	11.4838	11.0647	10.7632	11.2497	10.7004	10.9174	10.9491	11.5836	11.0647
	O15533	10.6147	10.5661		10.1861	9.13187	10.6573		10.9447	11.2509	11.2633	11.007	11.3864	11.2479	11.3032	10.9894	10.6627	11.2633	11.0607	11.3864	11.1693	11.3598	11.0607
	O14579	9.52553	10.0621	11.2603	11.4989	9.37723	9.55268	9.23603	10.0742	11.058	11.1737	10.7805	11.5817	11.432	11.4989	9.9099	11.058	11.1737	10.6812	11.5817	11.3487	11.4691	11.058
	P49747	11.0573	11.0607	11.375	10.9491	11.2906	11.6479	11.5216	11.0573	11.1611	11.1344	10.8162	11.1542	11.443	11.4497	10.5421	10.9337	10.9972	10.8162	10.4646	10.3729	10.8368	11.0573
	P56134	11.1196	11.0161		11.4263	10.4398	11.0695	10.9092	11.1196	11.3778	9.29463	11.3663	11.2426	11.043	10.8657	11.1196	11.3778	8.91589	11.3663	10.2981	10.9469	10.8657	11.0563
	Q9UBS4	10.944	11.2497	11.2324	11.0382	11.5018	11.5661	11.3015	10.8242	10.9389	11.0553	11.0458	11.4168	10.8634	11.6931	10.9851	10.9389	11.0553	10.9737	11.4717	11.3101	11.5147	11.0553
	P46060	11.2848	11.258	10.9322	11.0546	11.4194	10.5999	11.9491	11.2986	10.8626	10.9322	10.5953	11.2981	10.6636	11.4538	11.2848	11.0293	11.0042	10.8857	11.3988	10.5382	11.5784	11.0546
	O14732	10.9672	10.9211	11.2336	10.7904	10.9498	11.3276	11.6184	11.1026	10.9211	11.0533	10.6484	11.0182	11.221	11.3292	11.1026	10.9211	11.0533	10.6484	11.1542	11.2814	10.9915	11.0533
	Q96GQ7	11.4944	10.7805	10.7415	10.8376	10.3298	11.4533	11.7936	11.207	10.7237	10.6987	10.6046	11.2568	11.341	11.3197	11.3454	10.7237	10.6321	10.6046	11.0526	11.3337	11.2773	11.0526
	P51884	11.0063	11.2348	10.8895		10.3859		11.224	11.2009	11.2592	11.0084	10.9226	11.3641	11.0382	11.0621	11.0512	11.2592	10.8001	10.9226	11.3641	10.7756	11.2656	11.0512
	Q8IX12	10.7423	10.9549	11.4605	11.2969	10.9218	11.204	11.1274	10.6662	10.8603	11.4605	11.0888	10.8572	11.3152	11.7948	10.2691	10.8025	11.0499	11.2923	10.9723	10.888	11.188	11.0499
	Q96HE7	11.1228	10.7296	11.0279	11.275	10.9986	10.6555	11.5793	11.2586	10.8471	11.0279	11.2064	11.1215	11.0492	11.5226	11.2586	10.968	11.0279	11.1662	11.0224	11.0492	11.5226	11.0492
	Q9UKS6	10.8146	11.0424	10.7879	11.4681	11.2621	11.2808	11.2438	10.7863	10.5699	10.8447	11.0485	11.2621	11.4009	11.3982	10.9607	10.5699	10.8447	11.0485	11.2621	11.4009	11.3982	11.0485
	Q13428	10.8361	11.525	10.7657	10.7698	11.3449	10.7423	11.3993	10.7969	10.7838	10.9054	10.5651	11.0485	11.0587	11.4315	10.9922	11.3718	11.0901	10.8619	11.5343	11.3281	11.5883	11.0485
	Q6XQN6	10.2216	9.89936	10.1611	9.13444	10.6768	9.75489	10.7194	10.7499	11.1254	10.5755	11.0471	10.6768	11.4778	11.3576	11.4863	11.7411	11.528	11.0695	11.5985	11.5078	12.2485	11.0471
	Q96C19	10.3095	11.2312	10.851	11.2761	10.8066	11.0566	10.9263	10.3095	11.1491	10.7641	11.2568	10.8066	11.0566	11.1248	10.8711	11.0437	10.9293	11.5661	11.4548	10.8541	11.6711	11.0437
	Q05682	10.0512	11.1972	9.94252	10.5488	10.774	10.1836	11.2015	10.9144	11.1718	10.2324	11.2003	11.4009	12.151	11.0147	11.0403	11.3376	10.2324	11.2003	11.6935	12.151	11.0147	11.0403
	Q15637	10.9418	11.0914	10.611	11.0355	10.2958	11.7624	11.3636	11.0007	10.8849	10.933	11.3169	11.4778	11.1874	11.3415	10.8665	10.8804	10.933	10.5167	11.2003	11.1874	11.3415	11.0355
	P63165															11.0607	9.89027	9.62023		11.0084	11.5377	11.7004	11.0348
	P31350	10.443	11.1261	10.3685	10.8888	11.0314	11.1693	11.3977	10.9484	11.0161	10.4231	10.6511	11.0314	11.1215	11.3242	11.2204	11.0161	10.5147	10.7516	11.0314	11.2408	11.3498	11.0314
	Q15008	11.0154	11.3292	10.7814	10.8926	11.0947	10.5651	11.4067	10.9894	11.3129	10.4808	10.744	10.9993	11.0314	11.4147	10.9894	11.5073	11.1892	11.0314	11.0348	11.1762	11.5788	11.0314
	P61586	13.4143	11.1383	10.8416	12.702	10.5401	10.7465	11.7528	10.8258	11.1383	10.3934	11.0307	10.6138	11.1124	11.9784	10.7895	11.1383	10.9226	11.0307	10.697	11.1574	11.9092	11.0307
	P28340	10.8819	12.4134	10.1306	9.44088	9.85954	11.7703	11.03	10.891	10.0821	12.3859	10.2586	10.5314	11.3089	11.5426	11.3287	11.3543	10.7566	10.7398	12.1941	12.3163	11.0396	11.03
	P20585		10.9837	10.9993		11.527		11.568	10.9986	10.9571	11.0587	11.0901	10.6101	11.4486	11.5459	10.9986	10.9571	10.9993	11.2544	10.9411	11.4486	11.6083	11.0293
	O43719	10.9218	11.128	11.774	10.9263	11.0035	11.0272	11.529	10.6883	10.7731	11.021	10.9263	11.1561	10.7674	11.4533	11.3526	11.2656	11.6384	11.058	11.0126	11	11.7465	11.0272
	O75844	11.0265	10.9737	11.0063	10.8001	10.8626	10.7389	11.42	11.0265	10.8956	11.1189	11.007	10.8626	10.8857	11.2866	11.1923	11.1718	11.5727	11.8815	11.2228	11.5575	11.7478	11.0265
	O43615	10.683	11.821	10.933	11.3482	11.5387	10.8361	11.8525	10.683	11.0895	10.9922	11.3498	10.8557	11.0231	11.5455	10.7624	10.9476	10.8642	11.3498	11.0748	11.0231	11.3663	11.0231
	P67812	10.6961	11.0196	10.988	10.9278	10.8266	11.1293	11.4747	10.9433	11.0196	11.0762	10.8313	10.7756	11.1241	11.4004	11.0533	11.0196	11.0762	10.8313	10.7887	11.1241	11.4004	11.0196
	O75223	10.7624	11.7065	11.2027	11.0987	10.6786	11.1344	11.2992	10.9751	11.4105	11.0196	10.9121	10.4398	10.9107	11.3482	10.7715	11.2854	11.0196	10.5216	10.5206	11.0861	11.3482	11.0196
	Q13561	10.8549	10.9009	10.8773	10.7773	10.7657	11.3729	11.0505	11.0189	11.056	10.8994	10.5118	10.9076	11.1836	11.1706	11.0189	11.2264	11.2113	10.3532	10.9076	11.1917	11.3049	11.0189
	O95218	11.1338	11.0688	11.0573	11.1039	11.137	10.8234	11.245	10.9513	10.9462	11.0573	11.0355	10.9716	10.722	11.0182	10.9513	10.9462	11.0573	10.978	10.9716	10.5517	11.1248	11.0182
	Q96KB5	10.8463	11.0175	11.1718	10.9629	11.224	11.3225	11.4284	10.7271	10.6239	11.2234	10.7549	11.1674	10.9586	11.5798	10.8066	10.6156	11.2234	10.6484	11.1674	11.0035	11.5294	11.0175
	P46977	10.774	11.1917	10.9241	10.8735	11.0465	10.6147	11.6161	10.7082	11.128	10.8541	11.0154	10.9937	11.1319	11.4954	10.774	11.128	10.8541	11.0154	11.0348	11.1319	11.584	11.0154
	Q96TC7	11.4889	10.4315	11.3685	10.774	10.3674	10.8627	10.652	11.4889	11.1542	11.3337	10.8353	9.98728	11.0147	11.8486	11.464	11.2609	11.0994	10.6978	10.2562	11.007	11.6316	11.0147
	Q9Y2S6	10.9107	10.128	11.1293	11.0967	11.3343	10.9046	10.0607	11.0126	9.83606	11.1241	10.9944	11.3343	10.9046	10.9759	11.0126	10.0056	11.1241	11.0708	11.3343	11.0868	10.9024	11.0126
	P62854	14.2863	14.1809	14.2615	14.2372	14.2117	14.2155	10.0321	10.2503	11.0119	8.69002	10.6742	11.0961	11.1536	9.87038	10.4492	10.9114	8.69002	10.7143	11.0961	11.1536	9.70045	11.0119
	Q6PKG0	10.8719	11.1306	10.9766	11.937	12.1013	11.0512	12.5459	10.8353	11.0119	10.9144	10.8353	10.8463	11.245	11.8238	10.8353	11.0119	10.96	10.8353	10.8463	11.1447	11.7961	11.0119
	P54132							8.45944		11.403	11.0314	10.9076	11.3219	10.9241	11.7503	11.2456	11.3821	10.8226	10.5498	10.9894	10.8082	11.545	11.0105
	Q9H2G2	9.43046	10.2946	9.31062	10.8986	9.95275	9.78628	11.0105	11.3174	11.7373	11.3598	10.7674	11.7322	9.82815	11.6344	11.3174	11.5401	11.5464	11.2509	10.3106	10.6768	11.4909	11.0105
	Q8WWM7	10.8595	10.4838	10.7764	10.6412	10.875	10.6257	11.1724	11.0492	11.098	10.875	10.9016	11.4346	11.0007	11.6729	11.2064	11.0098	11.2779	11.128	11.4346	11.0007	11.7026	11.0098
	P55327	10.7879	11.2627	11.2544	11.9531	11.0881	10.7048	11.4414	10.7879	11.0084	10.851	10.6064	11.0614	10.8154	11.2929	10.8146	11.0084	10.7723	10.6662	11.0614	10.5632	11.2929	11.0084
	Q8TDN6	10.8819	11.3208	10.8009	10.8557	10.9908	11.3848	11.0161	10.7887	11.2468	10.8009	11.0077	11.1762	11.4853	10.9951	11.1643	11.1491	10.8009	11.0077	11.0928	11.4466	10.9359	11.0077
	O60826															10.5971	8.4094	11.4231	10.7879		11.1966	11.3515	11.0067
	Q8N1G4	10.7194	10.5803	11.0553	10.6952	11.0049	11.3095	11.5623	11.1254	11.6193	12.042	10.9293	10.69	11.7711	11.6996	10.5108	10.888	10.6457	10.6175	11.0126	10.8811	11.6791	11.0049
	Q8NI22	10.4126	11.5836	10.1306		10.6448	10.8642	11.9381	10.8471	11.6175	10.6961		10.4062	11.5967	11.9233	11	11.5132	10.3761	11.2336	10.5118	11.5367	11.9381	11
	P55735	10.9241	11.2568	11.2396	10.7773	10.6653	10.6926	11.6452	11.0369	10.9986	11.1593	10.4284	10.6248	10.9248	11.3859	10.9241	11.1737	11.0627	10.332	10.6448	11.1196	11.4147	10.9986
	Q9Y5K5	11.0341	10.8041	11.1215	10.9344	10.2384	11.2372	11.4742	11.0341	11.0795	11.0868	10.7457	10.952	10.993	11.4702	10.9433	10.8321	10.875	10.6138	10.5353	10.993	11.4025	10.993
	Q92769	10.5878	9.07147	10.4326	9.50582	11.1351	11.2761	11.3471	10.5878	10.3729	11.0485	10.2877	11.1338	11.1235	11.3471	10.5878	10.3729	10.9922	10.2877	11.1843	11.1235	11.3471	10.9922
	Q9UK76	11.2076	10.8009	11.014		11.4686	10.9381	11.5157	11.1836	10.8226	10.9629	10.8033	11.4046	10.9189	11.5157	11.2076	10.8226	10.9629	10.8033	11.4046	10.9189	11.5157	10.9887
	Q9UNH7	10.545	10.23	10.1799	10.7168	10.988	10.3837	11.0641	10.4073	11.0842	10.6987	10.4646	10.7624	10.7271	11.0641	12.9698	13.0553	12.9164	12.9732	11.3907	13.0429	13.4997	10.988
	P61221	10.7624	10.6055	10.5868	10.643	10.6537	11.0842	10.9944	10.9787	10.9816	10.8834	10.8114	10.545	11.0403	10.9866	11.043	11.0485	10.9851	11.2034	11.1905	11.725	11.2814	10.9851
	Q9NVP1	10.1861	10.6221	10.2761	10.4284	10.7039	10.5098	10.9823	11.9414	10.4949	11.3631	10.6175	11.9378	11.1344	11.7875	11.9414	10.4949	11.3631	10.7279	11.9378	11.1344	11.7875	10.9823
	O75251	10.7245	10.9586	10.0967	10.6147	11.3309	10.9024	11.585	10.6202	11.3393	11.0768	10.9344	10.9024	10.9322	11.1756	11.3371	11.0485	10.9816	11.4681	11.1215	10.8518	11.1793	10.9816
	Q32P28	10.9241	10.9844	10.8811	11.0908	11.2958	10.5651	11.2372	10.4564	10.9809	11.0424	11.1306	11.0437	10.676	11.2312	10.5642	10.927	10.817	10.3609	11.196	10.9226	11.1874	10.9809
	O43768	10.9844	10.4939		10.585	10.8178	10.5536	11.3061	11.007	10.1586	11.4184	10.8872	10.8146	10.5343	11.6524	10.9751	10.403	11.4909	10.9866	11.585	11.1235	11.5901	10.9798
	Q8NEW0	11.0147		10.9396												11.0147	10.8865	11.1098		10.6348	11.06	10.6493	10.9776
	Q99614	11.0321	10.9766	9.96435	10.9751	10.973	10.7194	11.2756	11.0321	10.9766	10.1164	10.7389	10.9759	10.7194	11.1466	11.0321	10.9766	10.1886	10.6883	10.9759	10.6662	11.1687	10.9759
	Q9NWB6	11.0119	10.6751		11.0471	10.7781	10.8727	11.2101	10.8742	10.5859	10.8727	10.8626	11.0848	11.1079	11.2101	11.0458	10.5859	10.8194	10.9359	11.0848	11.1079	11.2198	10.9744
	Q9BU61	11.2378	10.4737	10.6156	11.007	11.265	10.8564	11.1312	11.2378	10.4168	10.4949	10.8971	11.0594	10.9615	11.1312	11.2378	10.4168	10.4949	10.9737	11.0594	10.3332	11.1046	10.9737
	Q9Y6N5	11.5221	10.4747	11.2021	11.0007	10.4147	11.1997	11.4466	11.2509	10.8765	11.2021	10.5498	10.7904	10.9737	11.4105	11.4589	10.7465	10.8719	10.7682	10.7904	10.9737	11.2246	10.9737
	Q10567	9.49186	10.1306	11.0661	9.51176	10.858	10.1737	11.7309	11.4732	11.8792	10.9723	10.7624	10.4533	10.1408	11.6179	11.4732	11.8792	10.9723	10.774	10.4533	11.3939	11.6179	10.9723
	Q04323	10.611	10.8781	10.9972	10.8611	10.7305	10.8138	11.1389	11.0587	11.0265	10.9708	10.6156	10.5981	10.722	11.0307	11.0587	11.0265	11.0126	10.8611	10.6046	11.0154	11.0307	10.9708
	O75439	11.2168	11.2052	10.9293	10.8408	10.9694	11.3281	11.318	11.0471	11.0994	10.891	10.858	10.9447	11.2615	11.2895	10.9061	11.0189	10.6874	10.9069	10.8642	10.8162	11.2318	10.9694
	Q9ULC4	10.3376	10.9986	10.8564	10.6412	10.2384	11.1662	11.0464	11.188	10.968	11.1357	10.6891	10.7541	10.7305	11.265	11.1351	10.968	11.1836	10.7389	10.5812	10.6484	11.2312	10.968
	Q9NP79	10.0848	10.4594	10.119	11.1724	10.968	10.7177	10.6384	10.5147	10.5868	10.96	10.9944	10.7541	11.1319	10.9462	12.5644	12.1095	12.5319	12.3778	12.4979	12.5861	12.8988	10.968
	P46013	10.7904	10.8305	11.1724	11.1144	10.9643	11.1137	11.7074	10.9672	10.6996	10.9484	10.8049	10.9844	11.0748	11.5078	10.9672	10.6564	11.1039	11.1453	10.4979	10.7108	11.5078	10.9672
	Q9NVI7	10.7707	10.7347	11.3636	11.2095	11.0587	11.0861	11.1555	10.2574	10.6935	10.8321	10.978	10.697	10.4625	11.0921	10.1586	11.4163	10.9643	10.722	10.5372	10.9979	11.1555	10.9643
	Q9NX57																11.221	10.9937		10.9337	10.4979		10.964
	Q15942	11.5498	10.8494	10.1712	10.444	11.0661	11.2509	11.341	11.5231	10.9636	10.7641	10.2621	10.9447	11.2986	11.3886	11.5498	10.8074	10.7977	10.2621	10.9447	11.117	11.3826	10.9636
	Q14232	10.6064	9.7715	8.6935	10.774	9.80414	10.1749	11.2644	9.72793	11.0272	10.9337	10.1177	10.9196	11.5608	10.9629	12.6587	11.8619	12.4184	12.8933	12.9647	13.0676	13.0556	10.9629
	Q96IU4	10.4768	10.8416	11.1164	10.6653	10.783	10.9629	11.2149	10.8704	11.0954	11.0546	10.7879	10.988	10.8321	11.1459	10.8704	11.0954	11.6978	10.3532	10.783	11.1453	11.2808	10.9629
	O14949	11.352	10.9054	10.7039	10.9278	11.462	10.9622	10.9315	11.352	10.9054	10.9107	10.6996	11.3869	10.9151	11.5546	11.352	10.9054	10.9107	11.0553	11.3869	11.2877	11.5546	10.9622
	O94906	11.4574	10.4523	10.5575	11.2052	10.6457	10.8758	11.3253	11.2721	10.6812	10.6275	10.6978	10.9607	11.4136	11.2533	11.2721	10.388	10.7532	10.7465	10.9607	11.3449	11.2603	10.9607
	Q8WXI7		11.0196													10.6944	11.2015	9.5546	10.8626	11.1177	11.0948	10.8986	10.9604
	Q00341	10.2228	10.8956	10.9759	11.3783	10.5737	11.1472	11.2952	10.4533	10.9593	10.825	11.0437	10.7117	11.1991	11.412	10.4533	10.9593	10.825	11.0437	10.7117	11.1991	11.3449	10.9593
	Q9NRR5	11.3055		10.8642	11.5123	11.4803		11.8623	11.381	11.2426	10.9557	11.2668	11.151	10.2808	11.577	9.20947	8.80414	9.22883	9.40089	8.03893	8.58497	9.59993	10.9557
	Q9H4M9	10.7134	10.5859	10.7928	12.0018	10.5575	10.9687	11.5103	11.3476	10.3332	10.6475	10.5661	10.5128	10.9513	11.362	11.3476	11.8619	10.6475	11.8842	10.5128	11.7566	11.362	10.9513
	Q9UIG0	10.9513	10.8017	11.1459	10.6689	11.0355	11.2366	11.3118	10.8368	10.4083	10.9352	10.9578	10.8025	11.0634	11.3934	10.9513	10.4502	11.007	10.7698	10.7117	11.0196	11.2009	10.9513
	Q5VXU9		10.9506																				10.9506
	P08237	10.5981	10.6768	10.8058	11.2113	10.7532	11.2234	11.7707	10.5517	10.7895	10.9498	11.0526	10.6987	11.1215	11.6569	10.5517	10.7895	10.9498	11.0526	10.5623	11.1542	11.6613	10.9498
	P33176	10.9285	10.749	10.8146	10.5793	10.9144	10.7211	11.2125	11.5632	11.0908	10.8146	12.391	11.0369	11.6991	11.1561	11.3095	10.652	10.8146	10.6348	10.9484	11.1046	11.1561	10.9484
	Q9BV38	11.151	10.6193	10.5812	10.703	11.0355	10.9484	11.06	11.0928	10.8066	10.8001	10.8408	11.1768	10.9484	10.9794	11.1972	11.0091	10.8001	10.8408	11.178	10.9484	10.9737	10.9484
	P61086	9.72793	11.0348	10.7549	10.6027	10.7048	10.7262	10.6339	10.9381	10.9687	10.7288	10.8384	11.4605	11.265	11.0272	11.0539	10.9915	10.9851	10.8781	10.9455	11.1319	11.1059	10.9455
	Q10713	10.3913	11.3214	10.6978	10.9425	10.4666	11.7624	11.1935	10.4929	11.3961	10.6978	11.5167	11.3848	11.5073	11.4252	10.6092	10.8082	10.6184	10.7952	10.5971	10.9498	10.9844	10.9425
	P61769	10.7764	10.9425	10.8941	10.6996	10.96	11.1046	11.1338	10.6751	10.9411	10.9908	10.891	11.0478	10.9144	11.1548	10.7322	11.1408	10.5859	10.1923	11.2732	11.0661	11.3543	10.9425
	Q9H583	10.255	10.7895	10.5167	11.1013	10.9794	11.2186	11.233	10.5333	10.6221	10.4388	11.0224	10.9403	11.1536	11.2952	10.255	10.6221	10.4461	10.9549	10.9403	10.8627	11.1966	10.9403
	Q9Y4Z0	10.7912	11.2497	10.8765	11.2372	11.1013	10.9643	10.9389	10.7912	11.3674	10.8297	10.7524	11.3859	11.163	11.5892	10.5934	11.1731	10.7993	10.6698	10.5488	10.2946	11.2372	10.9389
	Q12805	11.1098	9.88265	10.6211	10.9469	10.9374	11.2402	11.8049	10.8626	10.7723	10.8321	10.1111	10.9136	11.1555	11.6569	11.0895	10.5859	10.8758	10.1111	10.9307	11.3038	11.6371	10.9307
	O00429	10.5774	11.5401	11.0238	11.1548	10.9099	10.007	11.1299	10.6421	11.2831	10.988	10.7863	10.9293	10.5078	11.2288	10.6055	11.3532	10.988	10.7863	10.9293	10.5078	11.2288	10.9293
	Q9Y5M8	10.8258	11.0175	10.9271	9.81058	10.4594	11.2906	10.7904	10.7074	10.9166	10.9271	10.5831	11.3118	11.2592	11.2674	10.5651	10.9166	10.9484	10.3443	11.3449	11.3089	11.2674	10.9271
	Q8IWS0	10.2645	11.1396	11.279	9.61839	10.9218	10.805	10.9873	10.7022	11.0708	11.0594	10.402	10.9866	10.9181	11.7578	10.7022	10.9887	11.0594	10.402	10.927	10.9181	11.4924	10.927
	Q9BUP3	10.2432	10.5689	11.5901	12.8506	11.2312	9.49985	11.2414	10.1138	10.8361	11.1935	10.2479	10.9024	11.3559	11.1611	10.1712	10.6671	11.2668	10.3343	10.9263	11.4367	11.2503	10.9263
	Q14980	11.188	10.9701	10.9114	10.9766	11.0389	10.8765	11.1991	10.84	10.9701	10.7339	11.2767	10.9218	10.7855	11.2198	10.8895	10.8796	10.7339	11.1966	10.9226	10.8719	11.2533	10.9226
	Q9NUU7				10.9542			11.1941	11.0035	10.8872	10.5363	11.336	10.5246	11.0782	11.4231		10.6636		10.1762			10.0265	10.9211
	Q96SI9	10.3276	10.9593	10.4242	10.0417	11.0822	11.4067	10.8634	10.6466	10.5018	9.88112	10.7482	11.1209	11.4263	11.3767	10.5594	11.0126	10.098	10.9211	11.5333	11.9469	11.5925	10.9211
	P51610	11.1344	9.98015	10.4909	10.0621	10.2515	10.611	11.1287	11.0042	10.8819	11.0802	10.4717	10.4564	11.2866	11.2715	11.0042	10.6475	11.0802	10.4717	10.9181	11.2866	11.2715	10.9181
	Q9Y570	10.4231	10.3641	10.4919	10.792	10.9031	11.7632	11.2923	10.9174	10.4336	10.7715	10.697	10.8979	10.6751	11.3152	10.9174	11.0049	11.0668	10.9293	11.8206	11.5807	11.403	10.9174
	Q8NB37							11.5599								11.0035	8.41786	10.5575			10.8202	11.2544	10.9148
	Q9NTZ6	11.0928	10.9009	10.9024	11.1085	10.9672	10.7091	11.2264	11.0161	10.9137	10.9024	11.0272	10.3977	10.71	11.3123	11.0634	10.7168	10.9024	10.9915	10.2715	10.71	11.2721	10.9137
	Q13085	9.73472	10.4939	11.0147	11.0822	11.2372	10.6138	11.0954	10.3476	10.1886	10.9121	10.821	11.2633	10.7389	11.2192	10.3376	10.4105	10.9121	11.5999	11.1261	10.3934	11.0614	10.9121
	P08240	10.2456	10.8186	10.4336	9.93812	10.5934	10.2527	11.0888	11.0341	11.2808	11.0161	11.0307	9.86728	10.567	10.9121	11.0341	11.2808	10.9542	11.0307	10.1787	10.567	10.9121	10.9121
	P21281	10.4676	10.7423	11.1574	10.8345	10.8842	11.2963	11.1699	10.7838	10.9248	11.1574	10.7887	10.7245	10.9121	11.1144	10.7838	10.5372	11.1674	11.0802	10.7814	11.2963	11.0389	10.9121
	Q9BTT0	11.236	10.676	10.8122	10.4126	11.1624	10.9993	11.0954	11.3631	11.0314	11.3214	11.0695	11.2992	10.9114	11.7134	9.92334	10.1812	9.89635	10.1151	8.60364	9.84236	10.2866	10.9114
	P52888	10.4919	10.7305	11.0748	11.056	10.8872	10.1319	10.9366	10.6073	10.4409	10.9136	10.9099	11.0715	11.265	11.1228	10.7117	10.4409	10.4388	10.8603	11.0715	11.0708	11.1228	10.9099
	O14561	10.6645	10.2204	10.5746	11.0941	11.4173	11.0451	10.9901	10.6645	10.7607	10.9107	11.1267	11.2883	10.7262	10.9901	10.4062	10.851	10.2843	11.1046	10.9099	10.8758	10.9374	10.9099
	O75323	10.8361	10.7682	10.8486	10.6027	11.0822	10.8186	11.4299	11.0307	11.128	10.8711	10.0362	11.0175	10.9092	11.4579	10.7499	11.128	10.9285	10.0056	11.0175	10.7969	11.3945	10.9092
	Q8N163	11.1485	10.84	10.7566	10.9129	10.9092	10.8478	11.3157	11.1485	10.5661	10.7194	10.8681	11.5967	11.7211	12.2958	11.1485	10.9374	10.6865	10.7228	10.6147	10.6175	11.5488	10.9092
	Q96HC4	10.7895	10.9107	11.0293	9.1824	10.9366	11.1849	11.2276	10.7895	10.9107	10.7952	10.8329	10.8098	10.9084	11.2288	10.7895	10.9107	10.7952	10.8329	10.8098	10.9084	11.2288	10.9084
	O00764	10.9084	10.9061	11.1756	11.577	11.0928	11.3399	11.7549	10.1098	10.8033	10.3913	11.2825	10.9411	10.8979	11.3934	10.0098	10.8549	10.4838	11.341	10.8742	10.4818	11.395	10.9084
	Q13492	10.7846	11.4757	10.8289	11.0647	10.6511	11.1712	10.9084	10.6248	11.3393	10.8289	11.0627	10.5812	11.5901	10.9084	10.749	11.3393	10.8289	11.06	10.821	11.568	10.8994	10.9084
	Q9Y333	11.1874					10.9024	11.1144	11.1874	11.0533	10.1177	10.9069	10.8098	10.8478	10.6715	11.1874	11.0533	10.1177	11.043	10.7822	10.9737	10.6348	10.9069
	P49821	11.0307	10.2981	11.3259	11.207	10.8541	10.6147	10.7134	11.1542	10.2981	10.9061	11.0355	10.9107	10.6147	10.5246	11.0307	10.2981	10.9061	11.0355	10.9107	10.6147	10.5246	10.9061
	P20339	10.8471	10.9366	10.0389	11.2883	9.04167	11.402	11.1849	10.8471	10.8619	10.4949	10.8557	11.3788	11.0948	11.3609	10.8471	10.8619	10.4949	10.9039	11.3788	11.0948	11.2767	10.9039
	O15212	11.4833	10.7887	10.444	10.6448	10.5137	11.5999	11.5661	11.6073	10.9024	10.7731	10.5887	10.4357	11.3929	11.4073	11.6073	10.9024	10.7731	10.5887	10.4305	11.3929	11.528	10.9024
	Q8TCS8	10.9359	10.6156	10.8681	10.6874	11.1662	10.8758	11.3537	10.9009	11.4131	11.0251	10.623	10.5236	10.6698	11.5599	10.9009	11.4131	11.0251	10.8066	10.7879	10.7211	11.9392	10.9009
	Q96KP4	10.8979	11.0334	10.7904	10.7863	10.825	10.84	11.2009	10.8979	11.1026	11.0035	10.5517	10.8673	11.1306	11.1498	10.8979	10.9315	11.0035	10.6502	10.8673	11.1306	11.1498	10.8979
	P56182	10.952	10.9744	10.9993	11.4263	10.6671	10.6978	11.8313	10.8971	11.1681	10.8218	10.8895	10.8478	10.6202	11.1861	10.8971	11.1681	10.8218	10.774	10.8478	10.6546	11.1861	10.8971
	P26006	10.5642	11.0594	10.8082	11.0822	10.722	10.9951	11.4984	10.1935	10.9136	10.7557	10.96	10.676	10.8948	11.0835	10.4284	10.9136	10.8033	10.96	10.676	10.8948	11.1774	10.8948
	Q5T9A4	11.0035	11.0842		11.3225	11.0708	10.6375	10.9121	10.9001	10.8895	10.3685	10.9121	11.0161	10.3376	10.9484	10.7091	10.817	10.2324	11.0224	10.8274	10.568	10.5925	10.8948
	Q14244	10.7607	11.2592	10.9751	10.8719	10.6591	10.7674	11.6253	10.7607	11.3982	10.8941	11.0133	10.6591	10.4879	11.3532	11.0961	11.1338	10.9665	10.716	10.7599	10.8297	12.3707	10.8941
	Q9BX68	10.3685	9.61104	10.7457	10.8941	11.2009	10.2372	11.6398	11.0934	10.4553	10.7797	10.8941	11.2009	10.2228	11.4909	11.0293	10.4553	10.7797	10.8941	11.2009	10.2228	11.4909	10.8941
	Q6PIU2	10.7665	11.2372	10.9615	10.5333	10.8619	10.8804	10.5718	10.7698	11.2342	10.9039	10.7566	10.8114	11.1013	10.9418	10.7665	11.2958	10.9944	10.9308	10.8933	11.1637	10.8502	10.8933
	Q96EP5	10.4326	11.5343	10.585	11.1662	10.6092	10.6707	11.1655	10.5999	11.4894	10.7532	10.9322	11.0828	10.8673	10.8926	10.5999	11.4263	10.7532	10.9322	11.0828	10.8673	11.0674	10.8926
	Q93096	10.8673	10.8376	10.9278	10.8266	11.5599	10.4147	10.7048	11.0788	10.6795	10.8918	10.7936	11.5599	11.0437	11.3298	11.0788	10.6795	10.8918	10.7936	11.5599	10.9389	11.3298	10.8918
	Q9H1I8							8.6935		11.1997	10.8827		10.9001	11.3169	10.9901				7.5078			9.10592	10.8914
	Q9Y3C8	10.4939	10.9951	11.007	10.7582	10.6009	11.2491	11.0279	10.5479	10.7499	10.5962	10.6724	10.4461	11.1985	10.9061	10.7649	10.952	11.007	10.888	10.4461	11.1985	10.9061	10.888
	Q9H845	10.5147	11.2438	10.6609	11.1434	10.5343	10.7632	10.9716	10.7499	11.2027	10.5784	11.1799	10.8549	11.4094	10.8447	10.7936	11.1737	10.4737	11.1611	10.888	11.4094	10.9866	10.888
	P11172	11.2312	10.2621	10.8781	11.6551	11.4742	10.8688	11.2509	10.7871	10.8518	10.6193	11.3415	10.8872	10.8781	10.9527	10.7245	10.9256	10.6996	11.1111	10.9708	10.8688	11.0098	10.8872
	Q14258	11.0042	11.0848	10.8986	10.8857	10.6537	10.9151	11.1687	10.8494	10.7936	10.6248	10.7004	10.5661	10.6375	11.0688	12.0471	10.6935	10.9744	10.4625	11.9607	10.5784	12.6036	10.8857
	Q9UIJ7	10.1421	10.5746	10.5536	10.3399	11.3504	10.8696	11.6225	10.8122	10.8194	10.6064	10.3955	11.1756	11.2402	11.3465	11.0735	10.8194	11.1529	10.8849	11.1756	11.2402	11.3465	10.8849
	O43747	9.64387	11.3554	10.8888	10.7151	8.30835	11.06	11.1687	10.6662	11.2992	10.7074	10.8926	10.7082	10.8765	11.0688	10.6101	11.2992	10.7074	10.8842	10.7082	10.9024	11.0688	10.8842
	Q9UHB9	10.4357	10.9174	10.3106	10.769	11.8506	9.89634	11.2491	11.0914	10.8494	10.4263	11.3315	10.9557	10.3197	11.3038	11.0914	10.8494	10.4263	11.3315	10.8834	10.3197	11.3038	10.8834
	O00625	10.888	10.8431	10.633	10.8758	11.041	11.2426	11.4215	10.8074	10.8941	10.6439	10.4158	10.8432	11.0795	11.3236	10.8827	11.0451	10.5784	10.5137	10.7245	11.3718	11.4722	10.8827
	Q9UBI6	10.9076	10.4315	10.0901	10.4979	9.98443	11.4702	10.0238	10.8696	10.8804	11.4528	11.1649	10.891	11.4215	11.9252	10.8696	9.94252	11.4528	10.5793	10.891	11.4215	10.8329	10.8804
	Q9NPD3	10.4697	10.5774	11.0119	11.8029	11.1523	10.8788	11.29	10.7151	10.5803	10.7507	11.2058	11.1737	10.6375	11.2467	10.769	10.5803	10.7657	11.2808	11.1737	10.6375	11.2877	10.8788
	Q15369	10.5536	11.0231	11.3264	10.0499	10.6821	11.3292	11.4974	10.568	10.8122	10.7288	11.0168	10.6821	11.0715	11.4879	10.3576	10.8781	10.7288	11.0168	10.6821	11.0715	11.4879	10.8781
	Q9BXS5	10.796	10.7448	10.2095	10.697	11.0334	10.9708	11.3515	10.7013	10.8765	10.8266	10.9293	10.8642	11.0471	11.6115	10.7641	10.9658	10.8266	10.9293	10.8642	11.0471	11.9812	10.8765
	Q8TCJ2	10.8274	10.9114	10.9411	9.69871	10.9462	9.35756	11.0182	10.6768	10.8463	10.8758	11.0272	11.0272	10.4788	11.4548	10.4564	10.8463	10.7271	11.0369	11.0272	10.4788	11.5093	10.8758
	P12109			11.4455	10.0458		10.9737	11.1706	10.8742	11.227	10.5363	10.1674	10.6564	11.0614	11.3603	10.8719	11.0417	10.5363	10.2204	10.1085	10.5343	10.9159	10.8731
	Q9BUF5	11.0189	11.7814	10.8971	10.3465	10.3794	10.8001	11.2143	10.7134	11.2802	10.8971	10.1799	10.5603	10.4929	11.1151	11.0444	10.739	10.8719	10.8888	10.543	10.3106	11.1105	10.8719
	P57088	10.9136	11.1254	10.8218	10.1046	10.5925	11.1954	11.0417	10.6493	11.0627	10.8242	10.4656	10.7465	11.1131	10.8781	10.6493	11.0627	10.8719	10.6448	10.8098	11.1498	10.8781	10.8719
	P33240	10.5906	11.218	10.6448	10.683	11.1319	10.8673	11.352	10.6375	10.9716	10.6448	10.5157	10.796	10.8719	11.6738	10.6375	10.9716	10.6448	10.9708	10.9196	10.8719	11.6711	10.8719
	O75494	10.4858	10.4284	10.8819	11.1332	10.8704	11.5387	11.1693	10.3977	10.2143	10.8392	11.0437	10.5058	11.1203	11.0775	10.7465	10.2143	10.8392	11.0437	10.5048	11.0634	11.0775	10.8704
	O00115				9.9084	9.21433										9.87345	11.9873	11.558	11.8186	10.2348	12.1383	10.8696	10.8696
	P04217	10.0444	11.2544					11.2064	10.0444	11.1389	10.8673	10.8549	10.676	10.9129	11.0934	10.0444	11.1389	10.8673	10.8549	10.7781	10.9129	11.0934	10.8673
	Q96E11	10.0154	10.4747	10.96	10.4919	10.0808	11.5285	12.4278	10.1948	10.2155	10.933	10.792	10.7185	10.8665	11.3214	11.7566	10.0553	11.7173	10.66	11.9274	11.4788	12.6013	10.8665
	Q9Y2L5																10.8657			11.0154	8.30379		10.8657
	O43837	10.4605	10.8642	10.865	11.3783	11.3902	10.0485	11.1737	10.4605	10.7607	10.865	10.5737	10.5304	10.2155	11.1267	10.4605	11.2952	10.676	10.9873	11.3326	11.2131	11.4173	10.865
	O95881	10.7649	11.4579	10.9484	11.3619	11.1892	11.4014	11.4378	10.7649	10.5018	10.8857	10.8626	10.7322	10.5421	11.3783	10.8266	10.5018	10.8857	10.8626	10.7322	10.5421	11.374	10.8626
	Q9BQ61	10.8447	11.1605	9.633	10.4231	10.8811	11.4884	10.7715	11.0265	10.9204	9.71768	10.2216	10.8619	11.1092	11.5053	10.8447	10.6275	11.2015	10.1624	10.71	11.0661	11.5727	10.8619
	Q9UHD9	10.9986		10.9226	10.9381	11.1923	10.8122	9.90691	10.9986	10.8971	10.8242	11.0788	11.2378	11.0499	11.3321	10.7912	9.58121	10.8017	8.82656	10.1434	10.4492	10.5746	10.8611
	Q9UHG3	10.6698	10.7936	10.1674	10.6055	11.2533	10.9337	11.4486	10.7665	10.9403	10.7356	10.8274	11.2076	10.8834	11.4486	10.7665	10.9403	10.4315	10.8557	10.7211	10.8834	11.3647	10.8557
	O14828	11.2216	10.8082	10.875	10.9226	10.7789	11.0437	11.5023	10.5661	10.1033	10.9114	10.8178	10.2923	10.8549	11.4383	10.5661	10.1033	10.9114	10.8178	10.2923	10.8549	11.4383	10.8549
	Q15645	10.6952	10.8918	10.9687	10.5246	10.5943	10.8696	10.9256	10.5868	10.8765	10.9513	11.0573	10.6627	10.7657	11.3185	10.4646	10.71	10.9513	10.8549	10.5304	10.7616	11.3185	10.8549
	O95394	9.8642	10.3049	10.5718	11.0654	10.4147	10.9723	10.0028	10.6403	10.4409	10.8518	10.8895	10.8872	10.8416	11.1561	10.6403	10.4409	10.8518	10.8895	10.8872	10.9144	11.1561	10.8518
	Q9Y237	11.3009	10.8305	10.7465	10.8455	10.9447	11.3821	11.314	11.3009	10.5488	10.7465	10.8888	10.7465	11.3821	11.314	9.94545	10.3554	10.7616	10.4889	10.1125	11.102	11.1364	10.8455
	Q9H444	10.7211	11.3174	10.8439	11.0314	10.7944	10.9622	10.255	10.6248	11.058	10.9951	10.9787	10.3309	10.5556	11.5103	10.5333	11.058	10.8719	10.7723	10.7944	10.7228	11.4471	10.8439
	Q9H0U4	10.8431	11.9092		10.5275	11.3912	11.402	10.8572	10.9433	10.8681	10.6874	10.2715	11.5285	11.2131	10.9708	6.59992		8.85176	9.25975	9.86264	10.4242	10.0715	10.8431
	P25685	10.6412	10.9396	10.6978	10.7339	10.9061	10.5765	11.4833	10.8424	10.9381	10.9965	10.2761	10.7356	10.3674	11.3816	10.8424	10.9381	10.9965	10.2761	10.9129	10.5255	11.2998	10.8424
	O60701	10.9929	10.5981	11.2992	10.3376	10.5137	11.0822	11.2509	10.9636	10.6537	11.1637	10.421	10.2586	10.8408	11.137	10.8226	10.6537	11.2992	10.421	10.374	10.8903	11.137	10.8408
	Q6NSI4			10.8408																			10.8408
	Q86UP2	10.9159	11.1389	10.6883	10.3772	10.9557	10.7871	11.0735	10.9159	10.6448	10.7415	10.2408	10.8834	10.8368	11.1504	10.8058	10.8704	10.7415	10.1164	10.8122	10.8588	11.1137	10.8368
	Q15286	10.1724	10.5469		10.9542	10.2228	10.3685	10.9823	10.3554	10.2866	10.4388	10.7347	9.43672	10.2889	10.927	11.2912	11.0485	11.8262	10.9694	10.9723	11.3652	12.0752	10.8341
	Q7Z2W4	9.89331	10.3826	10.7448	10.9549	10.8321	11.0742	10.6285	11.2963	11.2288	13.5072	10.5793	11.9876	10.6865	11.4205	10.9344	10.4999	10.6484	10.8017	11.7797	10.6865	11.1293	10.8321
	P38606	10.2479	10.84	10.7838	10.8416	11.0768	10.8321	11.3815	10.6671	10.8041	10.9136	10.7944	11.0546	10.6883	11.3815	10.6671	10.7541	10.9136	10.7944	11.0403	10.7143	11.2568	10.8321
	Q96CP2	11.0688	10.1072	10.3027	10.5098	10.3152	9.95856	11.3603	11.1867	10.8313	10.8971	10.7279	10.7108	11.196	11.4757	11.1818	10.8313	10.8971	10.7279	10.7108	11.196	11.4757	10.8313
	Q9NTJ3	10.8408	11.4471	10.3988	10.7389	10.676	10.8289	11.352	10.8384	10.5058	10.7928	10.7846	10.7838	10.749	11.3332	11.0553	11.3066	10.5157	10.7846	11.1415	10.8918	11.3332	10.8289
	Q8N5K1	10.3532	11.0855	11.336	10.8282	10.5868	9.99012	11.1954	11.0533	10.7781	11.336	10.4492	10.8811	10.9099	10.8963	10.3859	10.3729	11.3387	10.4543	10.4615	10.1007	10.9009	10.8282
	P51114	10.8281	11.1039	10.4949	11.3832	10.7682	11.2192	9.89028	10.8281	10.8842	10.3072	10.6591	10.6883	10.1762	11.3264	10.8281	10.8842	10.3186	10.7013	11.0654	10.8017	11.3264	10.8281
	Q9H0U3		9.56034			10.9958			10.8098	10.8392	10.6537	11.2527	10.9958	10.3685	11.1774	10.8098	10.7952	10.8162	11.2527	10.9958	10.3685	11.2101	10.8277
	O94979	10.9972	10.792	10.8657	10.2539	10.7928	10.9425	10.9159	10.9851	10.652	10.8274	10.5167	10.6865	10.6138	10.8696	10.9851	10.652	10.8274	10.5167	10.9114	10.6138	10.8696	10.8274
	Q9NTM9			9.83448	10.5372	10.8353		10.9107	10.2761	10.3998	11.0258	10.4666	10.8353	10.8888	10.8266	10.3399	10.3998	11.0258	10.4666	10.8353	10.8888	10.8266	10.8266
	O43865	10.7228	11.2952	10.8872	11.2306	10.5962	10.825	11.0721	10.84	10.3476	10.6046	10.5737	10.5285	10.9009	11.0063	10.8424	10.1574	10.9723	10.1293	10.4553	10.7271	11.0934	10.825
	Q9Y639	11.9517	10.7457	11.0056	10.6848	10.5642	11.2533	10.3998	10.3287	10.8242	11.0119	10.5603	10.3174	11.0648	10.8948	10.3287	10.8903	11.0119	10.5603	10.3923	11.0648	10.8948	10.8242
	O94826	10.3049	10.7969	10.8986	10.443	10.7279	10.1886	11.4131	10.5488	10.9241	10.8773	10.8811	10.851	10.5353	11.3554	10.2515	10.7296	10.8242	10.8811	10.851	10.5353	11.3554	10.8242
	Q92621	9.71597	10.0808	10.5906	10.314	10.2119	10.2726	10.4263	11.0788	11.4868	11.402	10.3298	11.3929	11.6032	11.9819	10.2691	11.5113	11.6573	10.2969	10.8242	11.6101	11.8937	10.8242
	Q9Y3D5	9.42208							11.1536	11.3118	10.8025		10.7237	10.7822	11.1917	11.102	11.2802	10.8009	10.1911	10.7822	10.8431	11.2656	10.823
	Q9UBE0	10.6935	10.9293	11.3123	10.8066	10.9099	10.9937	10.9344	10.7322	10.8082	11.1561	10.545	10.8202	10.7532	10.8842	10.676	10.4041	11.3123	10.4284	10.3859	10.9506	10.9307	10.8202
	Q6DKI1	10.8673	10.8368	10.6627	10.5765	10.8842	11.2808	10.825	10.8711	11.0119	10.2574	10.4635	10.703	11.2149	10.5118	10.4126	10.4543	11.2113	10.8146	10.1687	10.9944	10.5575	10.8146
	O43678	9.99295	11.3945		11.1364	10.7108	10.8719	11.0974	9.99295	10.8321	10.5009	10.7952	10.1861	10.983	10.9016	10.3729	11.0621	10.4989	10.7125	10.4094	10.9278	10.9643	10.8138
	Q96DV4				10.1637		10.84		11.0444	9.5469	11.0063	10.4909	10.6564	10.7846	11.3032	11.0444	10.2107	11.0063	10.9151	10.6175	10.4041	11.4331	10.8126
	Q02978	10.6636	10.9174	11.0842	10.8122	10.6952	10.8888	10.9009	10.6636	10.5556	11.0251	10.7245	10.5206	10.8154	10.9009	10.7574	10.5556	11.0251	10.7245	10.5206	10.8888	10.9009	10.8122
	P28482	10.809	10.6961	10.445	11.1176	11.5608	11.0424	11.6848	10.3934	10.4747	10.9024	10.6978	11.0974	10.7855	11.2282	10.809	10.611	10.9024	10.6978	11.007	10.6027	11.1917	10.809
	O60684	10.7499	10.5868	10.8903	11.0621	10.8017	10.236	10.8074	10.7879	10.4889	11.0154	10.9181	10.5333	11.3112	11.8541	10.7879	10.4889	11.0154	10.9181	10.6138	11.2732	11.8541	10.8074
	P21127															10.2773	10.5078	10.927	10.8895	10.8074	10.8058	11.1007	10.8074
	Q15019	10.8066	10.3163	10.9084	10.8611	10.3004	11.1144	11.0701	10.8202	10.3163	10.9084	10.6357	10.3696	11.0265	11.1561	10.66	10.2456	10.9084	10.6357	10.3696	10.6493	11.1561	10.8066
	Q07812	10.0728	10.5517	10.4305	11.387	10.4605	10.3174	10.7415	10.8297	10.8479	10.7838	10.9937	11.0286	10.805	11.6596	10.6064	10.739	11.1743	11.387	11.0822	10.6393	11.7313	10.805
	Q15005	11.332	11.2639	10.3152	11.1599	10.7194	10.9411	11.6978	11.332	10.7773	10.8572	11.268	10.5343	10.8025	11.5459	10.1787	10.1712	10.2889	10.5246	9.85799	10.6475	11.3152	10.8025
	Q9Y263	10.1498	10.7474	10.8041	10.8266	10.8455	10.7607	11.3186	10.4697	11.3236	10.5108	10.7237	10.821	10.6564	11.3186	10.4697	11.3236	10.4959	10.8025	10.8455	10.6564	11.3186	10.8025
	O43847	11.06	9.70218	9.51374	9.9084	8.81058	10.387	10.3208	10.8865	11.3332	10.8719	10.9593	11.2521	10.6294	10.584	10.8865	11.3332	10.8017	10.9593	11.1898	10.5765	10.7228	10.8017
	P49914	9.29463	9.66	10.014				11.1737	10.6257	11.1085	11.1293	10.5718	10.3772	11.327	10.9233	10.6257	11.1085	10.8502	10.8337	10.3772	11.327	10.7665	10.8005
	P52948	10.2981	10.42	11.0741	10.5859	10.6221	10.8122	11.0621	10.8234	10.6786	10.7731	11.0126	10.2935	10.7985	11.0587	10.9159	10.5878	11.0355	11.1799	10.3609	10.7985	10.9636	10.7985
	Q14684	10.7985	11.3609	10.5508	10.2609	10.7056	11.058	11.0908	10.744	10.5078	10.7969	10.3576	10.6874	10.8009	10.9801	10.7004	11.2621	10.8796	10.4838	11.1254	10.9844	11.3592	10.7985
	Q15436	11.0189	10.0701	9.39661	10.3729	10.5822	11.374	10.7185	10.5421	10.9285	10.5343	10.1874	11.1453	11.1812	11.1574	10.2348	10.9285	10.5147	10.7977	11.1453	11.0908	11.0994	10.7977
	Q9UI30	10.4889	10.9219	10.993	8.67244	10.4326	11.3476	11.2726	8.51176	10.7969	11.0063	8.94253	10.8494	10.8361	11.0888	8.93075	9.48584	9.817	8.62572	10.8494	9.06879	10.9665	10.7969
	P61576	10.796																					10.796
	P35244	9.66889	10.8368	10.4798	11.5392	11.0042	10.9196	11.6869	9.18983	10.7871	10.4052	10.7665	10.4697	10.7674	11.1991	10.0928	11.0265	10.796	11.3129	10.9226	10.7871	11.7381	10.796
	Q8NE86	11.6961		10.7928	10.8888	11.858	8.97442	11.5608	10.6348	10.6768	10.6156	10.7985	10.9944	9.9263	11.529	10.7074	10.6768	10.7863	10.8872	10.9944	9.9263	11.529	10.7956
	P43304	10.5216	10.5718	10.7952	10.2143	10.5285	10.0307	11.0519	10.9986	10.7591	10.8431	10.3004	10.6275	10.7993	11.2773	11.1026	11.3783	10.8471	10.7944	10.5038	11.4964	12.0077	10.7952
	Q13501	10.9396	10.1574	10.7004	10.6961	9.17494	8.6184	10.8455	10.9396	9.92631	10.7952	10.6671	11.2131	10.7969	11.119	10.9396	9.92631	10.7952	10.6961	11.2131	10.668	11.0105	10.7952
	O95168	10.7944	10.8082	10.6856	10.2143	10.9084	10.4889	11.2808	10.7944	11.1948	10.6856	10.633	10.8033	10.6865	11.1447	10.7944	11.1948	10.6856	10.633	10.8033	10.6865	11.1447	10.7944
	P08133	10.0126	10.5887	10.6564	10.1687	10.7168	10.9759	11.0566	11.1312	10.4919	10.8082	10.8742	10.7944	10.6768	11.0566	10.8963	10.5699	11.0126	10.5058	10.7944	10.6768	11.0566	10.7944
	P11908		10.3945	10.9001	9.68125	11.0077	10.71	11.3826	10.7936	9.80253	11.0119	10.1849	10.9549	10.71	11.3826	10.7936	9.80253	11.0119	10.2796	11.1655	10.71	11.3337	10.7936
	Q14011	11.163	10.8773	10.2432	10.543	11.2003	9.95856	11.0189	11.0721	10.7936	10.6027	10.6733	11.2354	10.7305	11.007	11.1026	10.3988	10.6027	10.6733	11.2354	10.7305	11.007	10.7936
	Q09161	11.236	10.633	10.1774	10.9285	10.7928	10.5459	11.2819	10.9615	10.5517	10.0567	11.0327	10.8758	10.5803	11.0526	11.021	10.5517	10.3264	10.9929	10.6733	10.66	11.1561	10.7928
	Q8TD26	10.4909							10.6101	10.7928	11.2228		8.74147	11.336	11.7061								10.7928
	P32004	10.5018	11.0238	10.9174	10.362	10.7993	10.7855	11.4879	10.6645	10.1059	11.0258	10.7091	10.2843	10.2336	11.4681	10.5746	11.06	11.0105	10.7731	10.7879	10.2444	11.3794	10.7855
	P50453	10.7838																					10.7838
	Q3ZCQ8	10.5774	10.783	10.9986	9.7715	10.8162	10.8025	11.1402	10.7781	10.6952	11.0587	10.5078	10.6935	11.0641	11.1402	10.6275	10.6952	10.8471	9.76654	10.6935	10.8337	11.1402	10.783
	P07099	11.0314	10.6156	11.0788	9.61103	10.9374	9.64025	10.9344	11.0634	9.92036	11.1092	10.8933	11.3465	10.6546	10.7822	10.2621	10.1254	10.7928	10.2396	10.3631	10.5934	11.341	10.7822
	P41227	10.0307	10.703	10.6935	10.6275	10.8478	10.5382	11.4909	10.7814	10.7194	10.8494	11.2883	10.4635	10.567	11.3231	10.7814	10.7194	10.8494	11.2883	10.817	10.567	11.3231	10.7814
	Q15738	10.2324		10.9418	10.8416	10.8994	10.6511	10.5206	10.1935	10.8376	10.7887	10.7723	10.9159	10.4929	10.7993	10.1935	10.8376	10.7143	10.7723	10.9159	10.568	10.9054	10.7805
	O00425	10.3309	10.4543	10.7797	10.1459	10.3197	11.0566	11.4398	10.4929	10.4105	10.9374	10.8564	10.3945	10.84	11.5231	10.6321	10.4273	10.7887	10.8564	10.3365	10.9851	11.4476	10.7797
	P10909	10.7781	10.4959	9.9084	10.9708	10.3641	9.89179	12.5479	12.3685	12.4602	11.999	12.1615	12.1558	12.2895	12.5258	10.71	10.7936	10.1072	10.6848	10.5353	10.5755	10.6636	10.7781
	Q9BYD2	9.98868	11.0161	10.7773	10.5498	10.3038	11.0861	11.375	10.8392	11.0161	10.7773	10.3231	10.1344	10.2444	11.5103	10.007	11.0161	10.7773	10.3231	10.0875	10.8471	11.1855	10.7773
	Q9Y2L1	11.0396	10.5206	10.1787	10.9723	10.4768	11.0762	11.3095	10.8001	10.4533	10.7048	10.7364	10.7756	11.0762	11.3027	10.8416	10.4533	10.7048	10.7364	10.4315	11.0762	11.3027	10.7756
	Q93009	10.5727	10.3685	10.722	10.3174	10.9535	11.0307	11.3253	10.4828	10.2167	11.2544	10.7756	11.117	10.6768	11.5887	10.668	10.1836	11.3055	10.7756	10.8541	10.6768	11.5887	10.7756
	O95169	10.8611	10.7134	10.8781	10.2503	9.48383	10.2515		10.875	10.6375	10.8281	9.90389	9.43047	10.6645	10.9396	11.1066	10.611	10.9352	9.76819	10.96	11.0049	10.9607	10.7719
	Q9NPE3	9.47372	9.47169		8.7748	10.8549	11.255	11.5013	10.7185	9.97298	10.769	11.0293	10.7624	11.255	11.3734	9.40941	9.97298	10.769	11.0293	10.7624	11.2216	11.2234	10.769
	O75955	10.3751	11.2131	11.2276	10.8058	10.7591	11.2562	11.4136	10.7134	10.6248	11.2276	10.7682	10.5009	11.0908	11.1599	11.0681	10.374	10.7356	10.7607	10.5206	10.6073	11.2426	10.7682
	Q14254	10.242	10.9425	10.6573	10.6856	10.3902	11.0231	11.1286	10.9114	10.5018	10.6804	11.3208	11.1007	10.6582	10.7632	10.9513	10.5018	10.9129	11.0701	10.5459	10.6786	10.9218	10.7632
	O43395	9.81058		10.8202	10.7364	10.6821	10.3095	11.1886	10.7616	10.8202	10.7993	10.5206	10.443	10.7448	11.2889	10.7616	10.8202	10.7993	10.4999	10.5108	11.3471	11.2889	10.7616
	P17693	10.6636	10.268	11.0566	10.2444	11.0403	10.6573	11.4681	10.6636	10.1332	11.1364	10.2819	10.9908	10.7616	11.8807	10.6636	10.1332	11.1364	10.2819	10.9908	10.7616	11.8948	10.7616
	Q12769	10.3859	10.7591	8.9069	11.1536	10.5878	10.9922	11.021	10.3772	10.7591	10.1836	11.0451	10.5878	10.9366	11.0954	10.4686	10.7591	11.014	11.0451	10.5878	10.8486	10.8337	10.7591
	O60488	10.7723	10.9887	10.4533	10.8781	9.83606	11.117	10.8704	10.9211	10.5157	10.8834	10.6777	10.585	10.7582	11.163	10.5971	10.5157	10.5157	10.3476	10.585	10.8274	11.163	10.7582
	P19388	10.1332	10.0293	11.2825	10.6944	11.2491	10.7863	11.1183	10.1332	10.6439	11.2912	10.4481	10.7566	10.5632	11.1183	10.0808	10.8463	11.2603	10.402	10.7566	10.5632	10.9491	10.7566
	O43676	10.8471	10.7557	10.9873	10.7364	10.2992	10.8009	11.9958	10.6742	10.5009	10.9381	10.6303	10.1536	10.9708	11.9723	10.6193	10.5009	10.9381	10.6303	10.1536	10.9708	11.9723	10.7557
	Q07960	10.6961	11.0451	10.3487	10.8711	10.7151	10.8735	11.0641	10.7516	11.021	10.5508	10.5226	10.7151	10.7091	10.9046	10.7524	10.8471	10.5887	10.5314	10.5943	10.8918	10.9046	10.7516
	Q14896	10.8502	10.7532	10.7649	11.056	11.0042	10.8258	11.0293	10.5765	10.1911	10.4646	10.3641	10.1098	10.3332	10.769	10.8502	10.351	10.7194	10.4666	10.7516	10.2408	11.0795	10.7516
	P11233	9.22402	10.8588	10.7507	11.1517	11.1874	9.91141	11.2479	10.6193	10.7748	10.8642	10.8619	10.8895	10.9462	11.2479	8.94838	9.81859	10.3587	10.3945	10.6285	10.5661	10.6202	10.7507
	Q15155				10.5755			11.1261								10.1561	10.7805	10.2574	10.8681	10.0252	10.7507	10.7715	10.7507
	P41236	10.809	10.7674	10.6511				11.0594	10.8865	10.0888	10.387	10.9121	10.4666	10.4189	10.9809	10.8865	10.0888	10.3761	10.9694	10.4666	10.7296	11.1013	10.7486
	P01111		11.8642	11.4115	10.676	11.4599	11.2709	10.7322	10.7591	10.8727	10.3587	10.611	10.7168	11.1892	10.5746	10.7591	10.8727	10.3587	10.5498	10.7168	11.1892	10.7322	10.7457
	Q96I99	10.5226	10.8486	10.8017	10.7682	10.8494	10.8455	11.1948	10.633	10.7781	10.7381	10.6987	10.744	10.7254	11.1904	10.7457	10.7781	10.7381	10.4757	10.676	10.5661	11.128	10.7457
	Q8N983	9.97299	10.5878	10.5196	10.5603	10.8033	12.8555	11.1655	10.1357	10.3219	10.5401	11.0987	10.3554	10.7457	11.1529	10.1357	11.4121	10.8041	10.6987	11.3304	11.8451	11.556	10.7457
	Q9H8Y8	10.0168	11.3055	10.1267	10.8735	10.4346	10.0307	11.1	10.1408	11.3084	10.9315	10.7398	10.2773	10.2912	10.9716	10.9024	11.4803	10.9396	10.7398	10.2773	10.7432	10.9716	10.7432
	Q9Y623	10.9498	10.1737	10.0307	10.2408	9.96435	10.5018	10.8849	10.973	10.3208	10.978	10.567	10.6257	10.8345	11.4476	10.7516	10.5943	11.1954	10.4879	11.0231	10.7398	11.4242	10.7398
	O95478	10.1699	10.4697	10.7056	10.4646	10.7364	10.4326	11.0526	10.6321	11.1453	10.5479	10.2691	10.5527	10.988	11.2473	10.8956	10.9607	11.0084	10.2691	11.2058	11.2895	11.6366	10.7364
	Q05519	10.268	10.7211	9.85487	11	10.9076	10.6909	11.7211	10.4378	10.2715	10.4574	10.733	10.9076	10.7952	11.7	10.4378	10.6493	10.4315	10.733	10.9076	10.7952	11.6662	10.733
	Q9GZZ1	10.6618	10.7313	10.9389	11.0808	10.7448	10.6421	11.188	10.71	10.4315	10.9389	11.0362	10.652	10.1724	11.3988	10.71	10.4471	10.9389	10.9972	10.7228	10.1306	11.3988	10.7313
	Q9UN86	10.7789	10.7082	10.545	10.5028	10.988	10.4717	11.2621	10.7789	10.5546	10.545	10.7305	10.809	10.8665	11.1286	10.8681	10.5546	10.545	10.7305	10.809	10.4305	11.3498	10.7305
	P13798	10.4398	11.0499	10.7296	10.8918	11.1118	10.749	11.5584	10.544	10.9586	10.6275	10.6707	10.8727	10.5943	11.5289	10.4564	10.6384	10.7013	10.6707	10.8727	10.5943	11.5289	10.7296
	P43034	11.014	10.2348	10.6618	11.3225	11.0485	10.8704	11.1331	10.5167	9.9039	10.7262	10.7322	10.6484	10.6582	10.8742	10.3631	9.8455	10.7262	10.7322	10.6484	10.7822	10.8742	10.7262
	Q96N66	10.8368	10.9136	11.0526	10.6466	10.6733	10.7039	11.4089	10.5285	11.0182	10.4409	10.4388	10.7022	10.5088	11.0265	10.5285	10.9107	10.5333	10.7296	10.7262	10.7279	11.0265	10.7262
	P00742		8.20458			10.7254	8.88266		10.8711	10.6211	10.4158	11.0403	10.7254	10.388	11.2462	10.8711	10.6211	10.4158	11.0403	10.7254	10.388	11.2462	10.7254
	P55145	10.8557	10.3543	10.5226	10.544	10.8773	10.7245	11.2837	10.6248	10.6055	10.8827	10.196	10.9922	10.7607	11.1762	10.6248	10.5098	11.0768	10.196	10.9922	10.6403	11.1681	10.7245
	Q3MHD2	10.9866	9.58685	9.69176	9.18983	10.6294	10.7237	11.4757	10.8049	10.4656	10.0539	10.2432	10.6294	10.8865	11.4543	10.973	9.87806	11.2015	10.2877	10.9411	11.6764	11.4083	10.7237
	O14531					10.7228																	10.7228
	Q8NBU5	10.6221	10.7245	11.2228	10.4707	10.3913	11.557	11.4089	10.6221	10.7228	11.2228	9.97586	10.2819	11.3652	11.4625	10.6221	10.5971	11.0279	10.2935	10.2131	11.341	11.3772	10.7228
	Q8NB16	10.9787	9.58685	9.68125	11.3354	11.2021	11.3805	10.3376	10.2843	10.6891	9.81219	10.4574	10.0251	10.7203	10.3432	10.9837	10.6891	11.1517	10.8727	10.817	11.3805	11.464	10.7203
	Q9BQS8							10.7203															10.7203
	Q8NBN7	9.15736	10.891	10.6742		9.82656		11.0895	10.3783	10.5353	10.5981	9.61288	10.7194	11.0279	10.5517	11.3918	10.5177	11.1743	11.0914	11.183	11.5599	11.956	10.7194
	Q9Y4W6	10.1228	10.9737	10.6987	10.4367	10.8948	10.5018	11.2603	10.5822	10.6248	11.0634	10.5314	10.7185	10.8194	10.9901	10.5822	10.6248	11.0634	10.5314	10.7185	10.8194	11.102	10.7185
	Q96RP9	10.612	11.1941	10.7177	10.8572	10.5831	11.0451	11.1954	10.612	11.1007	10.7177	10.5822	10.4073	11.2137	11.1706	10.612	11.1007	10.7177	10.5822	10.4808	9.92779	11.1706	10.7177
	Q9HD33	9.1923	8.66179	10.3061	9.38587	10.9001	10.9396	11.1485	10.6707	10.7134	10.8146	9.97585	10.7465	10.6321	10.8696	10.8439	10.7134	10.8146	10.3826	10.7465	10.7177	10.8696	10.7177
	Q14919	9.81539	11.1693	10.8392	10.8773	10.7203		9.78464	9.82178	10.7151	10.8392	10.4969	10.5275	10.7641	11.3404	9.81539	10.7151	10.8392	10.4969	10.5275	10.7641	11.3404	10.7177
	Q9UJZ1	10.4315	10.7928	10.9542	10.6874	10.4656	10.7838	12.196	10.716	10.6211	10.9016	10.5078	10.7698	10.6384	12.1681	10.6786	10.6211	10.9016	10.5078	10.7698	10.6384	12.1681	10.716
	O95573	10.3049	10.6707	10.8502	11.0376	10.6996	11.014	10.9447	10.3049	10.643	10.7151	10.8471	10.119	10.8178	11.1376	10.3332	10.643	10.6582	10.8154	10.6321	10.8178	11.0133	10.7151
	Q9UQE7	10.6129	10.3376	10.4574	10.4676	10.7004	10.7228	11.3504	10.4969	10.4808	10.9787	10.7143	10.6812	10.668	11.314	11.7895	10.9189	11.9114	10.7143	10.6812	11.6243	11.403	10.7143
	Q9C0D2							10.7108															10.7108
	Q9H267		11.0389						10.9701	10.7108			10.9844				7.87038			10.5755		7.62936	10.7108
	Q9H832	9.99719	10.6064	10.4388	10.2981	10.3106	10.7524	10.9937	10.1898	10.8742	10.7624	10.71	10.9285	10.4158	10.7895	10.0567	10.8742	10.7624	10.71	10.9285	10.5594	10.7895	10.71
	P54709	10.043	10.7194	10.9024	9.92482	10.3049	10.4666	11.529	10.3609	10.2082	11.0802	10.8376	10.351	10.71	11.1861	10.5479	10.4788	10.8971	10.8066	10.9322	10.5812	11.6325	10.71
	O95302	10.6138	10.4326	10.6909	10.4378	10.3641	10.7524	11.0168	10.6926	10.7151	10.3783	10.1923	10.351	10.5118	10.9615	11.3587	10.8918	11.3276	10.71	11.7271	11.0505	11.6407	10.71
	O95347	10.4676	10.4939	10.5784	10.5737	10.7846	10.6856	11	10.7091	10.7482	10.4523	10.6724	10.5226	10.9823	10.8948	10.7091	11.1536	10.9809	10.7022	11.2767	11.1203	10.8564	10.7091
	P46976	10.4543	10.9837	10.9144	10.2992	10.7524	10.8337	10.8114	10.3805	10.9586	10.668	10.4543	10.3443	10.7056	10.7599	10.6546	10.973	10.6202	10.4543	10.3443	10.7674	10.7557	10.7056
	P35250	10.7056	11.6366	10.933	10.5651	10.6582	10.7657	11.1092	10.5661	11.3304	10.9708	10.5651	10.6618	10.4388	11.0634	10.5868	11.1805	11.0307	10.5206	10.6475	10.4848	11.0634	10.7056
	Q14C86	10.5887	10.5953	10.421	10.0056	10.8361	10.8872	10.7056	10.8611	10.4778	10.2912	10.098	10.8361	10.7649	10.7056	10.7607	10.4778	10.2912	10.0238	10.7822	10.7723	11.0471	10.7056
	Q92747	9.49186	10.8345	10.5718	10.1241		10.9858		10.7356	10.6101	10.4136	10.7566	10.3598	10.9858	11.2246	10.7356	10.6101	10.5718	10.7056	10.2562	10.9858	11.3089	10.7056
	Q96KR1	10.7457	11.2228	9.0661	9.50582	11.849	10.5508	10.2046	10.7048	11.0231	10.5157	9.95129	10.792	10.4584	11.0403	10.7048	9.84707	10.5157	10.3576	10.9455	10.9455	11.6461	10.7048
	P23434	10.6804	10.3095		11.0567	10.7288	11.2767	11.0334	10.5216	10.6211	10.6357	11.0768	10.6742	10.933	11.1196	10.5953	10.4052	10.2981	11.0314	10.4747	10.9851	11.1079	10.7048
	P82650	10.8074	10.5275	10.7039	10.8834	10.6147	11.2192	11.5755	10.5118	10.6156	10.4666	10.8274	10.4326	11.007	11.4559	10.5575	10.3376	10.3718	10.8274	10.4326	10.9766	11.5078	10.7039
	Q7RTV0	10.4221	10.6978	10.6502	10.9359	10.69	10.7039	10.9901	10.4221	10.7237	10.2854	10.8098	10.9061	10.6266	11.0967	10.4221	10.8313	10.1241	10.8098	10.9061	10.6724	11.0348	10.7039
	Q92878	10.374	11.0376	10.5048	9.88875	10.8098	10.7822	10.7731	10.633	10.9535	10.543	10.7541	10.5285	10.703	11.1491	10.4009	10.96	10.6202	10.6891	10.4909	10.8688	11.1491	10.703
	Q9Y6M5	10.8773	10.0348	10.6996	10.3532	10.6384	10.9629	11.5522	11.2034	10.5868	11.0828	10.2981	10.4899	11.5464	11.5522	10.8518	10.0348	10.2503	10.1164	10.3977	10.9723	11.1189	10.6996
	Q7L0Y3	11.1189	10.7082	11.0928	10.0126	10.4523	10.6996	11.4419	11.0614	10.1762	10.8865	10.652	10.4939	10.6996	11.4919	11.1189	10.1787	10.8865	10.652	10.3587	10.6996	11.4919	10.6996
	O75962			10.697																			10.697
	Q9UIA9	10.0954	10.6952	10.7313	10.1662	10.5784	10.6448	11.1662	11.5722	11.7271	11.374	10.098	11.2276	11.7694	11.722	10.0914	10.4999	10.4828	10.1459	10.7748	10.6448	11.1053	10.6952
	O60232	10.3332	10.7879	10.5803	10.2539	10.1033	10.9823	10.5411	10.3332	10.7895	10.6926	10.7262	10.4919	11.3021	10.8986	10.3332	10.7895	10.6926	10.7262	10.2264	11.3032	10.821	10.6926
	Q9HAB8	10.6073	10.4009	10.3095	10.6926	10.9189	10.933	11.0967	10.9166	10.4543	10.3332	10.2691	10.8642	10.8971	11.0967	10.5632	10.5517	10.3332	10.3174	10.9189	10.9121	11.0967	10.6926
	Q14192	10.4336	10.7822	10.42	10.7339	10.2831	10.6909	10.9687	10.3038	10.6493	10.0648	10.8611	10.2009	10.703	10.744	10.3794	10.7541	10.0875	11.0437	10.3674	10.703	10.9425	10.6909
	Q9H2H9	10.7262	11.242	9.94984	10.3521	10.6952	10.3049	11.4163	10.6891	11.144	10.4979	10.2432	10.6865	10.5353	11.2282	10.8502	11.1222	10.388	10.4533	10.6952	10.6707	11.1824	10.6891
	Q16795	10.544	10.6138	11.1254	10.6636	10.6555	10.7465	10.8234	10.4899	10.098	11.1254	10.5177	10.6555	10.6891	10.8146	11.2503	11.255	11.1046	10.5177	11.2866	11.3157	10.6839	10.6891
	Q8NGA1	10.2082	10.0126	11.2064		10.6944	10.683	11.6764	10.2082	10.2095	11.2744	10.8486	10.9381	10.683	11.4528		10.1059		10.7541		10.5755		10.6887
	Q8TAT6	10.1383	10.7781	10.2562	11.1383	10.5177		10.8865	10.3576	10.7846	10.7143	10.3576	10.403	10.652	11.2918	10.6529	10.7846	10.7143	10.3576	10.749	10.4584	11.3376	10.6839
	P51151	10.8154	10.0941	9.9129	9.90389	9.71426	10.9359	11.2089	10.8154	10.021	9.9129	10.2143	10.6812	10.8657	11.1555	10.8154	10.1267	9.9129	10.2143	10.6812	10.8657	11.1555	10.6812
	Q9Y6K0	10.545				10.9263			11.0934	10.3387	10.5187	9.13187	10.865	10.9498	10.5934	10.9159	10.2324	10.5411	9.99295	10.927	10.7607	10.7952	10.6795
	Q9H307	10.2598	10.6856	10.9278	10.5699	10.8455	10.7524	10.7887	10.4263	10.1396	10.2877	10.1548	10.6275	10.6448	10.7074	10.1985	9.95129	10.6777	10.6795	10.8525	10.7863	10.7373	10.6777
	Q9Y2Q9	10.6375	10.9039	10.7674	10.8956	9.14721	10.6591	11.2414	10.6777	10.8626	10.71	10.6564	10.5953	10.1472	11.1286	10.6257	10.8305	10.7674	10.4899	10.3454	10.2021	11.058	10.6777
	Q92890	9.5962	11.5623	9.47372	10.2621	10.4273	10.9802	11.0614	10.7895	10.3038	10.6751	10.2252	9.92927	10.7657	10.7607	11.0382	10.5613	10.683	10.3532	9.97729	11.2444	10.9418	10.6751
	Q8WVJ2	10.0954	10.0512	10.7108	9.33763	11.2929	9.52357	10.403	10.9129	10.119	10.6742	10.7591	11.2929	10.5187	11.4481	10.9129	10.119	10.6742	10.6987	11.2929	10.2155	11.4481	10.6742
	Q13724	10.8796	10.0553	9.70218	10.0688	9.21676	10.4605	10.6715	10.3998	10.4502	10.7389	9.95566	10.8979	10.3837	10.3631	10.697	10.8447	11.1189	10.9622	11.098	11.2709	11.5962	10.6715
	O00159	10.255	11.183	10.3049	10.543	10.6366	10.4502	11.041	10.6707	11.0196	10.7649	10.4252	10.7748	10.5575	10.8727	10.6707	11.0499	10.7649	10.5527	10.9476	10.5575	10.9527	10.6707
	Q9UKZ4		10.6707																				10.6707
	O00170	10.6475	10.8025	11.0182	10.6537	10.7731	10.3554	11.4538	10.6475	10.7879	10.6689	10.5108	10.7731	10.3554	11.4538	10.6475	10.7507	10.5831	10.6537	10.7731	10.4646	11.4538	10.6689
	Q96EY1	10.151	10.5718	10.6935	10.5999	10.7846	10.888	10.9701	10.4461	10.3913	10.4848	10.6987	10.7846	10.6698	10.652	11.0648	10.4189	10.5421	10.5575	10.7846	10.668	10.9759	10.668
	Q13547	10.4727	9.75656	10.5878	10.6804	10.9204	11.462	10.9031	10.5226	10.1985	10.4419	10.6662	10.9455	10.84	10.9031	10.5226	10.388	10.4419	10.6662	10.9455	10.84	10.9031	10.6662
	Q52LJ0	10.66	10.2372	11.4052	10.1447	10.0334	11.3197	10.5177	10.6645	10.0444	10.8865	10.2396	9.80575	10.796	10.9542	11.0914	10.4294	11.3537	10.9256	10.1215	11.0815	11.2336	10.6645
	Q9HD45	8.68301		9.72282	9.98158	8.72111	10.2276		10.6636	10.6671	9.88418	10.4939	10.5068	9.75323	11.3337	13.4838	10.7814	13.6702	10.6935	10.6839	13.6772	13.8743	10.6636
	P49585	10.8025	10.8603	10.5038	10.4656	10.6918	10.2912	11.8029	10.8455	10.6618	10.3543	10.5265	10.5401	10.8313	11.3977	10.7134	10.5246	10.6421	10.5265	10.5167	10.8796	11.3977	10.6618
	P48507		10.6742	10.3365	10.5304	11.1351	10.891	11.0566	10.8865	10.3783	10.643	10.543	11.1351	10.0098	11.2408	11.1183	10.4136	10.6457	10.4969	10.9226	10.1459	11.1287	10.66
	O95757	10.5177	10.643	10.933	10.1523	10.4105	10.6248	10.8804	10.3934	10.7406	10.933	10.5265	10.6564	10.3174	11.1402	10.3826	10.7406	10.8688	10.9322	10.6564	10.7108	11.1402	10.6564
	Q9Y6G9	10.0715	10.0098	10.6555	11.0042	10.1599	10.7665	11.1618	10.1485	10.3685	10.7313	11.1536	10.1548	10.4768	11.1013	10.0715	10.3685	10.7313	11.0815	10.1611	10.6909	10.9937	10.6555
	O60749	10.4625	10.9396	10.3902	10.6493	10.5925	10.8178	11.5981	10.4889	10.7457	10.716	10.3859	10.5009	10.6546	11.327	10.4889	10.7457	10.716	10.4189	10.5009	10.6546	11.4367	10.6546
	Q8IWF9										11.0594									10.0861			10.6533
	P61201	10.6724	10.3061	9.70564	10.0499	10.0621	10.3332	10.8424	10.652	11.7026	10.5167	12.8345	10.6636	11.8041	11.6515	10.652	10.825	10.5167	10.5831	10.5727	10.5118	10.7203	10.652
	Q9NRX2	10.4605	10.3707	10.7465	10.1459	10.7781	10.5294	10.1586	10.4605	10.5868	10.6502	10.0485	10.7566	10.6312	10.6339	11.3225	11.4315	10.6502	11.6926	11.2814	11.6161	11.9669	10.6502
	Q96IX5	10.9256	11.4471	10.5048	11.3044	10.0196	11.3966	11.7478	10.5765	10.568	10.2408	10.9737	10.7457	10.6502	10.9629	10.5765	10.568	10.3309	10.9737	10.3106	10.5546	11.2432	10.6502
	Q9UL25	10.3106	10.6952	10.4105	10.7004	10.7499	11.2935	11.1447	10.4828	10.6952	10.1972	10.6073	10.8424	10.6502	10.6175	10.4828	10.8122	10.1046	10.6073	10.8424	10.6502	10.6821	10.6502
	P35270	10.4949	10.6493	9.68301	10.4939	10.8742	10.71	10.5906	10.7168	10.6266	10.6403	10.2324	10.6511	10.4367	10.978	10.42	10.8979	10.6475	10.7607	10.6511	10.8376	10.978	10.6493
	P62330	10.0238	10.6493	11.144	10.3186	10.5206	10.7271	10.716	10.2773	10.6493	11.0921	10.5038	10.4999	10.6935	10.809	10.4899	10.6493	11.0921	11.0238	10.4818	10.8424	11.1447	10.6493
	Q14197		10.4717	9.84079	10.5953	10.8321	11.0258	11.2468	10.6421	10.6036	10.7237	10.5708	10.6555	10.9986	11.3061	10.2348	10.6036	10.7237	10.4899	10.7524	10.633	11.6918	10.6488
	Q9NP97	11.0526	10.4523	10.3208	10.4584	10.6475	10.9809	10.2539	10.9352	10.8933	10.3399	10.2703	10.1459	10.9809	11.66	10.9352	10.8933	10.3399	10.2703	10.1459	10.9809	11.66	10.6475
	Q9BQ67	9.65464	10.7168	10.8297	9.92334	10.2843	10.6609	11.411	10.7649	10.6384	10.6848	10.1085	9.84236	10.6466	10.8274	10.8963	10.5401	10.8297	9.8642	10.2761	10.4969	10.9491	10.6466
	O14929	10.6952	10.7108	10.341	10.5784	10.6384	10.5718	11.163	10.8049	10.4879	10.4697	10.3923	10.4062	10.8274	11.1574	10.7125	10.6457	10.7532	10.6193	10.2143	10.9001	11.3191	10.6457
	P61956	13.2593	10.6457	12.9304	12.9073	13.0843	10.1046	13.7639	10.4336	10.3751	10.2598	10.9672	10.9293	9.87499	11.3304	10.5508	10.4502	9.71597	10.6193	10.7065	9.64747	11.0526	10.6457
	Q9Y487															10.4273	7.2668	10.8297	10.2119		10.8297	11.4879	10.6425
	P14735	10.1215	10.9016	10.5108	10.6412	10.6707	10.6083	11.0768	10.5255	10.6751	10.5642	10.3264	10.6707	10.5727	11.0634	10.7863	10.567	10.3532	10.3945	10.6707	10.6786	11.0634	10.6412
	Q14376	10.5048	10.8595	10.1125	10.6412	10.769	9.65106	11.1498	10.3532	10.6421	9.68125	10.9084	10.4949	9.37069	11.1274	10.4615	10.6421	9.73979	10.9396	10.6609	9.67596	11.1618	10.6412
	Q9HCY8	9.35536	8.35316	9.21918	9.78628	10.9759	9.21676	10.7591	10.3038	10.6724	10.7143	10.6698	10.8033	10.2785	11.3609	10.4858	10.6403	10.7143	9.74316	10.9759	10.3631	11.527	10.6403
	Q9UNL2	10.1737	10.0914		10.3365	10.7005	11.2574	11.0499	10.0848	10.6394	9.64387	10.4808	10.7674	11.3152	11.0921	9.89937	10.6394	9.64387	10.3084	10.7674	11.3152	11.0921	10.6394
	Q9NRV9	9.6935	9.8611	11.0954	9.7599	11.3197	11.0348	11.0526	9.85176	10.7507	10.6393	9.81059	10.7185	10.4999	11.0182	9.95711	10.585	10.8572	10.4273	10.8665	10.4818	11.03	10.6393
	Q14320	10.1737	10.443	9.46761	9.69175	10.1357	11.5192	10.7381	10.6618	10.6366	11.5123	10.9887	10.8313	10.1241	10.8154	10.4388	10.7151	10.8963	10.4686	10.1357	10.2288	10.7364	10.6366
	P46459	9.45534	11.0708	10.29	10.6348	10.3015	10.1254	11.1118	9.74484	10.7177	10.3751	11.0341	10.7822	10.643	10.9986	10.3186	11.0224	10.7674	10.5108	10.1536	10.4999	11.0314	10.6348
	P36543	10.2726	10.9462	9.03893	10.5812	11.041	9.72453	10.42	10.2228	10.7715	10.8903	10.6312	10.7566	10.1421	11.4691	10.2726	10.7715	10.8903	10.6339	10.7566	10.3197	11.4691	10.6339
	P62312	10.6393	11.2592	10.7665	10.6339	10.5746	10.4553	10.3465	10.4798	10.7977	10.7773	10.599	10.5285	10.4553	10.6537	10.4798	10.7977	10.7773	10.5498	10.6375	10.4553	10.6537	10.6339
	P43121	10.2119	10.8025	10.8416	10.9204	9.91888	10.4105	11.1898	10.2119	10.568	10.8138	10.9837	10.3421	11.0231	11.1183	10.1344	10.3696	10.6312	11.0112	10.3848	10.4471	11.2503	10.6312
	P00374	10.749	9.8329	10.1536	10.3015	9.14721	11.3939	10.6303	10.6609	10.6366	10.6671	10.3696	10.7764	10.7373	10.6303	10.6609	10.6366	10.5925	10.3696	9.75823	10.7373	10.5971	10.6303
	O43674	10.6303	10.5718	10.2456	10.1824	10.544	11.4247	11.0634	10.6303	11.2843	10.7271	11.556	11.387	11.0417	10.8266	10.0808	9.78464	9.70564	10.0098	10.4707	10.7211	10.8114	10.6303
	O75915	10.9564	10.6294	10.2946	10.9016	10.3332	10.8074	11.1364	11.0362	10.6777	10.2946	11.1517	10.9136	10.6689	11.1196	10.5527	9.50582	9.97729	10.3902	10.3332	9.51965	10.4747	10.6294
	P52298	10.623	10.7048	11.2101	10.3718	10.9016	10.7649	10.3543	11.0748	10.6285	10.6546	10.5962	10.8895	9.46558	10.4346	11.2131	10.6285	10.6092	10.5962	10.8895	9.79929	10.5128	10.6285
	Q8WUM0	10.2503	9.27613	10.6671	10.7649	9.75155	10.6285	10.6707	10.2503	9.73303	10.6671	10.1985	10.2312	10.774	10.7271	10.3631	9.83606	10.6671	10.1985	10.9344	10.774	10.6266	10.6266
	Q9Y5U9		10.9121	9.64926		10.683		10.7279	10.5651	10.8765	10.3027	10.2336	10.683	10.1898	10.7279	10.4115	10.8765	10.3027	10.2336	10.683	10.1898	10.7279	10.6253
	Q6PI48	10.6248	10.3095	10.4969	10.6848	10.4909	10.7879	11.3998	10.3027	10.5943	10.3343	10.6493	10.6768	10.6909	10.9337	10.6248	10.5018	10.3343	10.6493	10.6055	10.4768	11.1447	10.6248
	A2RUR9																9.80252			10.7364		10.6239	10.6239
	Q14157	10.933	11.0855	10.6502	9.61656	10.7465	11.3729	10.0307	10.4471	10.9054	10.445	10.1267	10.5613	11.2814	10.6221	10.4471	10.9054	10.6546	10.1267	10.4635	11.2814	10.5137	10.6221
	Q9BZL1	10.1861	10.3902	10.6564		10.7641	10.4252	10.4481	10.4676	10.6202	10.6211	10.6184	10.7499	10.7048	11.03	10.2456	10.2831	10.5488	10.1176	10.7499	10.7048	11.03	10.6193
	O75683	10.4326	10.7557		10.6092	10.6403	9.34208	10.9001	10.4808	10.6193	10.0994	10.7616	10.6403	10.1985	10.8564	10.4808	10.6193	10.0994	10.7616	10.6403	10.1985	10.8564	10.6193
	Q9Y3B8	9.16993	9.77315	9.6689	9.71082	10.8424		10.1624	10.5915	10.4471	10.9801	10.6393	10.7698	11.3805	10.8525	10.5915	10.4471	10.9801	9.74484	10.7698	11.3805	10.8431	10.6156
	Q96J94			10.6101																			10.6101
	Q9NW13	11.2831	10.5167	10.5803	10.0742	10.6009	10.7125	10.7936	11.2174	11.0587	10.4686	10.5831	9.86883	10.4889	11.4697	11.2656	11.0587	10.4686	10.6101	10.2992	10.7347	11.4697	10.6101
	Q96P70	10.3826	10.6537	10.0168	10.4367	10.584	10.7237	11.0224	10.275	10.5953	10.6129	10.7904	10.6064	10.8154	11.1548	10.275	10.5953	10.6129	10.402	10.6064	10.8154	11.2473	10.6064
	P35658	10.1948	10.7599	11.0014	9.93812	10.69	10.6027	11.0451	10.0293	10.5755	10.8564	10.5953	10.3276	10.7134	11.0147	10.2866	10.5981	10.9107	10.5953	10.4717	11.0077	10.8146	10.6027
	Q6DD88	10.5887	10.3674	10.3532	10.809	10.6848	10.6027	11.2228	10.891	10.2444	10.8557	11.0224	11.0674	10.5206	11.4336	10.7039	10.2444	10.5226	10.5536	10.5078	10.5206	10.8041	10.6027
	Q7Z7H8															10.9189		9.7748		10.5999	10.2969	11.617	10.5999
	O00629						11.0566	9.75823	10.4768	10.1267	10.5999	10.2396	11.2204	10.9615	11.0147	10.4768	10.1267	10.5999	10.2396	11.2204	10.9615	11.0147	10.5999
	Q8TDD1	11.4666	9.82178	10.8416	10.5018	10.5981	10.3902	10.151	10.6073	10.8834	11.2866	10.4502	10.2656	10.1985	10.865	10.6073	10.8834	11.2866	10.4502	10.2819	10.2854	10.865	10.5981
	Q16718	11.0533	10.3163	10.5746	10.3376	10.2009	10.9498	11.2468	10.5981	10.4471	10.676	10.3027	10.1111	10.8368	10.8948	10.5981	10.4471	10.676	10.3027	9.8642	10.8368	10.8948	10.5981
	Q13573	10.1046	10.5971	10.8502	10.0835	9.81219	10.5981	11.6298	11.0091	10.4808	10.7912	10.1586	10.3772	10.3587	11.2544	11.0091	10.4615	10.7912	10.1586	10.6193	10.5255	11.3292	10.5971
	Q15555				9.94983				10.8082	9.89634	10.5971	10.1948	10.351	10.6715	10.7731	10.8082	10.2562	10.5971	10.1948	10.351	10.6715	10.7731	10.5971
	Q5JTV8	10.5812	10.4126	10.4999	10.2058	10.5285	10.6618	10.7125	10.4757	10.7524	10.5038	10.8431	10.599	10.5255	10.7524	10.5038	10.7524	10.5038	10.8431	10.7305	10.5962	11.0634	10.5962
	Q15020	10.3641	10.4357	10.1649	10.2645	10.9226	10.6384	11.0042	10.2324	9.91887	10.6564	10.2312	10.4062	10.7296	11.1567	10.2992	9.91887	12.5421	12.4826	11.7595	10.5953	12.7853	10.5953
	Q92979	10.236	10.5831	9.77809	10.5255	10.2021	10.5925	10.6821	10.6018	10.4305	10.4676	10.7591	10.6018	10.2119	10.611	10.6724	10.4305	10.6891	10.7756	10.7211	10.2119	10.7591	10.5925
	Q15397	10.5887	10.5068	10.5018	10.6101	10.1674	11.1485	10.9873	10.9061	10.5925	10.4798	10.8455	10.7674	11.0499	11.1605	10.4168	10.3476	10.1824	10.3242	10.1138	10.8781	10.7254	10.5925
	P06865	10.4179	10.4808	9.58309	9.55268	10.8688	10.0279	10.9908	10.3186	10.623	10.5897	10.0954	10.8242	10.5878	11.0505	10.3186	10.6537	10.5897	10.2192	10.8242	10.7203	11.0505	10.5897
	O60493	9.35756	9.47372	8.90087	10.3772	9.45328	10.8626	11.5445	10.7056	10.5887	10.8447	10.3988	10.3465	10.744	11.5118	10.6412	10.5887	10.7279	10.1434	10.3465	10.744	11.5118	10.5887
	O75352	10.3443	10.7516	10.6036	10.1164	10.0901	10.9166	11.1383	9.78464	10.5887	11.2246	9.53139	8.03893	10.84	10.9016	9.31516	10.1824	10.9542	9.57933	10.1674	10.7855	10.8218	10.5887
	Q9BTZ2							11.2432	10.2192	10.584	10.3152	9.72622	11.0881	10.4929	11.2372	10.6645	10.584	10.3152	10.0334	11.021	10.4929	11.2372	10.584
	Q86XP3	10.0967	10.6484	10.668	10.3365	10.9687	10.4094	11.1046	9.97586	10.3598	10.5812	10.8368	10.4158	10.9367	10.9578	10.0967	10.4747	10.5118	10.3532	10.6978	10.9144	11.1254	10.5812
	Q9P2R7	10.2143	11.0526	10.8758	10.3095	10.5727	10.5803	10.4346	10.4666	10.3652	10.8758	10.4094	10.6918	10.7389	10.71	10.4062	10.3129	10.8564	10.4094	10.6918	10.6795	10.71	10.5803
	Q13868	9.64386	10.5859	9.95129	9.84079	9.46558	8.9887	11.1131	11.4393	10.5784	11.9311	11.7155	9.32194	11.7516	11.4367	9.72622	10.5784	9.79605	10.3129	9.32194	10.6715	11.1929	10.5784
	Q9BUB7	10.6138	9.92334	9.73979	9.77973	9.51571	10.1724	10.5147	10.6138	10.584	10.8588	10.6636	10.7756	10.5774	11.2052	10.6138	10.0417	10.8588	10.6636	9.59806	10.5774	10.4273	10.5774
	P15291	9.63844	11.46	10.4105	10.5098	10.7347	10.5999	11.0755	9.96868	11.1787	10.0888	10.3652	10.5774	10.9159	10.9248	10.2348	11.1787	10.0888	10.207	10.5774	10.9159	10.9248	10.5774
	P60983	10.9922	9.73979	10.5708		11.1267	9.93518	11.4089	10.8865	10.1972	10.007	8.36195	11.1267	10.3913	11.2843	11.2609	10.2324	10.584	9.93812	11.1624	9.37722	11.3998	10.5774
	P48163	9.99719	10.9069	8.03343	10.9629	10.5479	10.5642	10.9615	10.5314	10.9181	10.3343	10.7574	10.6239	10.5765	11.0458	10.5314	10.9181	10.3343	10.6439	10.3945	10.5333	11.0458	10.5765
	P53701	10.0154	10.7507	9.75657	10.0154	10.8804	10.5765	11.239	10.8258	10.5479	9.74484	9.99719	10.8804	10.3498	10.8773	10.7151	10.6742	9.97443	9.93518	10.8804	10.5108	10.8865	10.5765
	P36405	10.1861	10.5632	9.87499	10.3587	9.89785	10.7781	11.1118	10.6627	10.6733	9.84079	9.86265	10.612	10.5755	11.1118	10.4594	10.6733	10.4635	9.86265	10.612	10.5755	11.1118	10.5755
	Q9Y3T9	10.1332	10.4656	10.5421	11.0775	11.1059	10.633	10.9851	10.2527	10.5755	10.351	10.9622	10.1997	11.0348	10.7271	10.2527	10.5755	10.351	10.9204	10.1997	10.9643	10.8066	10.5755
	Q06124	9.60178	11.1389	10.2288	9.37505	9.45122	10.5859	10.6865	9.82973	11.0512	10.3945	10.7641	10.0056	10.5727	11.4341	10.4848	11.0512	10.4768	10.7641	10.0661	10.5727	11.4341	10.5727
	Q6ZNE9							10.5718															10.5718
	Q9NYL9	9.95275	10.2726	10.0362	10.1624	9.8329	10.0941	10.5868	9.9986	10.7566	10.683	10.1267	9.99718	10.014	10.5708	10.9498	10.7566	10.9121	11.0105	11.3197	11.3913	12.0063	10.5708
	Q99567	10.5699	11.1428	10.8642	10.1485	9.90238	10.6055	11.137	10.5699	10.8525	10.5255	9.94545	10.3663	9.88265	11.2444	10.5699	10.8525	9.98868	9.8611	10.7516	10.0914	11.2444	10.5699
	Q02818	10.5765	10.128	10.7211	10.5048	9.69872	10.3476	10.5689	9.87037	10.3848	10.6839	10.2324	10.5943	10.5459	10.6448	10.0126	10.0954	11.374	11.7232	11.3281	11.163	10.9986	10.5689
	Q96JJ7	10.8098	9.56416	9.90238	11.1183	10.6448	9.70045	10.66	10.3298	9.76156	10.3718	10.7211	10.3106	10.4959	10.5488	10.6393	9.76156	10.568	11.5093	10.7448	10.9687	10.9403	10.568
	Q9NQX3					10.7254		8.15482			9.99719	10.4969	10.6348	11.1085	11.0175	9.2408	9.70909	10.1687	10.4757	10.7108	11.1261	10.9092	10.5675
	Q8WUX1	10	10.6366	11.2744	11.0327	10.4471	10.9248	10.0126	10.3186	10.567	11.0546	10.9636	10.7977	10.5594	10.3454	10.3186	10.567	11.0875	10.9636	10.7977	10.5594	10.3454	10.567
	O94874	10.8564	10.7389	10.545	10.3049	10.7457	10.5584	11.3259	10.8564	10.7789	10.5556	10.3729	10.5651	9.97156	11.3259	10.716	10.6742	10.3955	10.3729	10.5651	10.1737	11.0994	10.5651
	P98175	10.0835	10.3421	10.102	10.7004	10.0715	10.7356	11.2366	10.6036	10.697	10.0362	10.5411	9.8455	10.7665	11.2366	10.6786	10.5642	10.3576	10.5575	9.93223	10.6475	10.8345	10.5642
	Q9Y512	9.75155	11.4574	9.3242	10.7228	10.4041	11.3009	10.1699	10.5642	10.584	9.36195	10.4492	10.3061	11.0627	11.128	10.8849	10.2773	10.0835	10.4492	10.6384	11.1997	11.3032	10.5642
	Q99439	10.4315	10.744	10.8009	10.4879	10.5392	10.4147	10.9285	10.5226	10.4737	10.809	10.5765	10.5613	10.585	10.9069	10.5226	10.545	10.8009	10.3343	10.5613	10.4502	10.8842	10.5613
	Q8WWI1	9.88112	10.5603	10.3652	10.5058	10.8541	10.4294	11.1787	11.2076	10.7022	10.2958	10.5546	10.7764	10.5058	11.0189	11.2046	10.4808	10.3454	10.5401	10.6421	10.6448	11.0762	10.5603
	O75718	9.81699	10.3309	10.5565	10.6812	10.817	10.6724	10.332	10.9993	10.2715	10.5527	10.3004	10.817	10.4899	10.5108	10.9993	10.2715	10.6891	10.3004	10.817	10.5603	10.6511	10.5565
	O43598							11.0245	10.4929	10.5556	10.4094		10.6027	10.9218	11.4014	10.4929	10.5556	10.4094		10.6027	10.402	10.6918	10.5556
	Q8IYB3	10.2021	10.3163	11.0098	10.1215	10.1293	10.2456	11.2848	10.4949	10.6457	11.0098	9.45739	10.2958	10.4252	11.2234	10.5859	10.9571	10.769	10.3891	10.875	10.5546	11.242	10.5546
	Q9H9J2		10.3343	9.49186	10.3376	9.30379	10.8082	11.6115	10.4909	10.4697	10.6848	9.82178	10.6591	10.6839	11.0035	10.2432	10.6321	10.4879	9.57932	10.8431	10.6156	11.1079	10.5546
	P00533	10.4357	10.9455	11.0251	9.55652	10.3365	11.2691	10.4828	10.2935	10.7657	10.6662	10.5536	10.341	10.8611	10.2691	10.1787	10.6944	10.9557	10.5536	10.218	10.7895	10.9189	10.5536
	Q8IZQ5		10.6147	10.5401	10.7082	10.3977	10.6211	10.6645	10.1267	10.6653	10.5651	10.8471	10.4419	10.5009	11.6143	10.1267	9.90238	10.5401	10.8478	10.3095	10.5009	11.6143	10.5527
	Q15434		11.0437						10.8857	10.4707	9.9658	9.683	9.73472	10.633	11.3955	10.3521	10.6285	10.314		9.42207	10.71	10.9986	10.5517
	O94905	10.5314	10.8463	10.6211	10.0901	10.4461	10.0768	10.7305	10.5314	10.8033	10.8572	10.5508	10.4818	10.2889	11.2906	10.5314	10.8033	10.8603	10.611	10.374	10.2889	11.2342	10.5508
	P84095	10.402	10.5498	10.1997	10.3152	10.4115	10.4294	11.0695	10.6618	10.1574	10.585	10.3934	10.69	10.7723	11.0695	10.6055	10.1724	10.568	10.3476	10.4419	10.7723	10.968	10.5498
	P04899	10.6129	10.6952	10.2854	10.151	9.93371	10.8258	11.5023	10.9901	10.5488	10.3399	10.4094	10.3163	10.809	11.4362	10.9901	10.5488	10.3498	10.4158	10.3163	10.809	11.3956	10.5488
	P51970	9.78628	10.3332	10.6996	10.5527	10.774	10.7262	10.5167	9.75989	9.69	10.6996	9.7211	10.4838	10.4189	10.544	10.5068	9.9263	10.6211	10.84	10.988	10.6627	10.66	10.544
	Q6IAA8	9.32644	10.9374	9.31968	10.7134	9.86729		11.0701	10.5088	10.5216	10.1637	10.9121	10.5098	10.5294	11.3169	10.5565	10.703	10.1849	10.9233	10.5098	10.6266	11.3415	10.543
	Q92466	10.3891	10.5196	10.402	9.86729	10.4737	9.8329	10.96	10.9233	10.6645	11.2131	10.3465	10.5737	9.91887	11.0293	10.7912	10.6645	11.2131	10.23	10.543	9.8611	11.0293	10.543
	Q15392	10.7254	10.6715	9.58872	10.4818	10.2562	10.7516	11.3504	10.7254	10.0648	10.4378	10.3332	10.5784	10.29	11.1824	10.5575	10.2598	10.5421	10.4523	10.4179	10.7465	11.245	10.5421
	Q9BTM9		10.5565	10.2923	10.0621	10.6275	11.1267		10.6484	10.5421	10.128	9.69001	10.4605	11.1867	10.7013	10.6484	10.5421	10.1561	9.56797	10.4605	11.227	10.7013	10.5421
	Q13243	10.3498	10.4605	9.66179	10.7599	10.5382	10.5925	11.3641	10.2981	10.3354	10.2738	10.5187	10.3332	10.6018	11.1402	10.4221	10.5565	10.421	10.5934	10.584	10.9701	11.4548	10.5382
	P57740	10.3631	10.5469	9.91887	10.0526	10.7574	10.268	11.1118	10.6184	10.7541	10.3004	9.89331	10.6348	10.4378	10.5058	10.6184	10.5372	10.5803	10.5737	10.4492	10.4959	10.875	10.5372
	O95456	9.35095	10.6466	10.2562	10.5372	10.4553	10.7203	10.9418	10.2456	10.4105	10.3576	10.3027	10.445	10.5878	11.0189	10.5018	10.5613	9.65286	10.6366	10.6891	10.7313	11.4388	10.5372
	P53801				9.83921											10.9491		9.98158	10.5363	10.9403	10.2912	11.014	10.5363
	Q9NR56															9.54883	10.5353	10.8447	10.2621	9.83763	10.7524	10.8114	10.5353
	Q5RKV6	10.0307	10.1396	10.1267	9.83921	10.7969	10.7237	11.0954	10.5324	10.4999	10.2715	10.6926	10.3432	10.6312	11.5226	10.5934	10.5343	10.4512	10.6926	10.3432	10.6312	10.9972	10.5343
	P26358	10.1536	10.196	10.3129	10.2288	10.5343	10.2969	11.1567	10.2408	10.9708	10.5887	10.2992	10.7432	10.6257	11.2609	10.2408	10.6874	10.5324	10.42	10.7022	10.5128	11.2384	10.5324
	Q16666	10.6733	10.6768	10.6978	10.5304	10.3298	10.29	11.0175	10.7211	10.2877	10.5324	10.6591	10.2264	10.2312	11.0175	10.5689	10.0941	10.8525	10.374	9.89179	10.3072	10.9009	10.5324
	P53004	10.5314	10.4959	10.4073	10.4147	10.8948	11.0748	11.2767	10.543	9.99718	10.4073	10.5157	10.4737	10.5009	11.2767	10.543	9.99718	10.4073	10.5765	11.1241	11.1498	11.2767	10.5314
	Q8NFH4	10.7632	10.4939	10.0238	9.89179	10.5294	10.6412	10.8154	10.7347	10.3751	10.8719	10.2021	10.8178	10.6564	11.4273	10.4605	10.2095	9.82019	10.2276	10.4564	10.6564	10.8154	10.5294
	P19256	10.6357	10.3343	10.1228		10.2131	10.6698	10.6475	10.6221	9.93959	10.5128	10.2252	10.4727	10.544	10.5661	10.6403	10.0928	10.3837	10.6101	10.4727	10.544	10.5661	10.5285
	L0R6Q1				9.90539	10.0348	10.9586	10.9571	10.5469	10.5265	10.2192	9.83132	9.9986	10.9151	10.9046	10.5469	10.5265	10.42	9.88723	9.9986	10.9151	10.9046	10.5265
	Q9UBQ7	10.4838	10.6821	10.66	10.9858	10.7969	11.204	11.2276	10.4838	10.4409	10.5236	9.98158	10.3554	11.204	11.1706	10.4838	10.4147	10.42	9.98158	10.3554	11.204	11.1706	10.5236
	Q9NVS9	10.6457	10.1662	9.70737	10.5216	11.1923	10.584	10.9549	10.6466	9.74988	10.0808	10.4041	10.9564	10.2877	10.9901	10.4778	9.82178	10.4757	10.5971	10.9564	10.2877	10.9901	10.5216
	O15160	10.4615	10.7313	10.5137	10.0701	10.9737	10.5285	10.7985	10.3276	10.242	10.2796	10.2785	10.1459	10.1861	10.7895	10.6393	11.1408	10.7211	10.5206	10.8903	10.3231	11.3236	10.5206
	Q96PZ0	10.3343	9.7381		10.6357	9.16492	10.4999	10.9031	10.1164	10.0728	9.45944	10.6529	9.45534	10.3631	10.5411	11.7335	12.0533	11.6243	11.5732	9.63664	11.8941	12.2848	10.5206
	Q9Y3D7															10.6952	9.78954	10.0168	10.3707	10.584	10.5196	11.6004	10.5196
	Q6UVK1	10.4605	10.3376	10.8138	10.7228	10.5401	9.67773	11.0934	10.5343	10.119	10.5196	10.1985	10.3891	10.5068	11.1935	10.676	10.3432	10.683	10.1523	10.7649	10.4315	11.1935	10.5196
	P00846	9.67949	10.7507	10.8588	10.0715	10.7993	11.2246	11.1287	10.3859	10.5718	10.9076	10.9024	10.4409	10.5187	10.6987	9.46558	10.1523	10.5971	10.4828	10.0648	8.78137	9.70391	10.5187
	O75368	10.5177	10.3934	10.3902	10.7432	10.1674	10.5304	10.6511	10.5177	10.3276	10.3902	10.6564	10.2562	10.6202	11.1046	10.5177	10.3276	10.3902	10.6564	10.2562	10.6202	11.1706	10.5177
	P14209	10.8603	10.5058	10.3718	10.7516	10.3487	10.9766	11.3236	10.8603	10.5058	10.3816	10.5147	10.23	10.9766	11.2258	10.3794	10.4584	10.1687	10.5803	10.1046	10.7657	11.0512	10.5147
	Q9BT78	10.5137	10.5196	10.8994	10.2808	10.6653	10.6537	10.6529	10.4858	10.1498	10.6275	9.73979	10.5058	10.1098	10.599	10.5304	10.4737	10.8518	10.4471	10.5058	10.6786	10.5128	10.5137
	Q9UPQ0	10.0238	10.5078	10.4105	10.443	10.6266	10.5118	10.4879	9.93517	10.1861	10.1874	10.6742	10.1712	10.7074	11.0341	10.7013	11.1306	10.9189	10.6184	10.1712	10.7074	11.2929	10.5118
	P61964	10.218	9.85955	10.0755	9.32419	10.5187	9.88571	11.374	10.5363	10.5718	10.9016	9.89179	10.3598	10.1059	11.0341	10.6036	10.5118	10.8313	10.4326	10.4553	10.7549	10.9816	10.5118
	Q9NUQ9	10.1254	10.3498	10.9593	9.97443	9.87653	9.87192	11.2372	10.3454	10.4461	9.73303	9.41997	10.5108	10.3598	11.1892	11.1849	10.6439	10.5831	11.2998	12.0637	10.9469	12.0175	10.5108
	Q6UXB4		10.5098																				10.5098
	P10644	11.1007	9.73979	9.47371	10.0782	8.45534	10.5962	10.1203	11.0654	10.1306	11.3799	11.1662	10.8392	10.5536	11.5911	10.5098	9.76156	10.6484	10.2095	10.0056	9.59992	11.0994	10.5098
	Q99986	10.8033	10.0499	8.8642		10.6266	10.7887	9.85799	10.9271	10.6221	10.3421	9.28541	10.1421	10.6303	9.85799	10.8781	10.6848	10.3923	9.85643	10.7616	10.6166	10.102	10.5088
	Q92552	10.6348	9.92185	9.65106	10.3298	10.1911	10.9965	10.968	10.5078	9.80575	10.0954	10.8463	10.568	10.8431	10.7616	10.5078	9.94983	9.93074	10.4808	10.568	10.8588	10.7616	10.5078
	O00151	9.81058	11.0458	10.5009	10.4284	10.6698	9.81859	11.2521	10.5623	10.7895	10.4828	11.2396	10.4868	10.1319	11.3236	10.3988	10.7607	10.4697	11.3443	10.5078	9.86883	11.2234	10.5078
	P51648	10.5469	11.0994	10.8963	9.97729	11.0961	10.4273	10.9054	10.7432	10.4899	10.8963	10.4979	10.5068	10.4635	10.9151	10.2143	10.5058	10.421	10.3543	9.82338	10.1098	10.8122	10.5058
	P10643	9.91439	10.7789	10.314	10.6083	10.66	10.1421	10.888	10.0238	10.796	10.5048	10.3891	10.3399	10.4717	10.9809	10.4189	10.796	11.0573	10.3891	10.9615	10.4717	11.3603	10.5048
	Q16643	10.5108	10.5536	10.4492	10.4989		10.7805	11.1267	10.973	10.3532	10.0098	9.94105	9.84707	10.5943	10.7296	10.973	10.3532	9.83132	9.94105	9.84707	10.6751	10.7296	10.5048
	P78406	10.6961	10.2396	9.97299	10.5048	10.3343	10.5314	11.2414	10.4041	9.78464	10.5196	10.0112	10.5527	10.5018	11.4388	10.4041	9.78464	10.5196	10.0112	10.6092	10.5887	11.4247	10.5048
	Q8WVY7	10.3565	10.8742	10.6129		10.6529	10.9009	11.0914	10.1138	10.4481	10.374	9.70218	10.5584	10.6918	10.7952	10.1138	10.4481	10.374	9.57744	10.5584	10.7448	10.3663	10.5043
	P61020	9.04441	10.3454			10.5981			10.9979	11.007	10.6294	10.4848	10.5177			10.5459	9.79442	10.6285	9.92334		9.31516	10.1923	10.5013
	P45973	10.9476	10.821	10.8696	9.79929	10.5009	10.9586	11.4507	11.0762	10.4848	10.3848	10.255	9.97012	10.5556	11.3939	11.0762	10.4848	10.3848	10.2192	9.83448	10.4179	11.2003	10.5009
	O15382		10.3399	10.5565	10.3859	11.0788	10.652	11.0293	10.0321	10.0376	10.5078	10.5314	10.7279	10.2691	10.5469	10.2252	10.2992	10.4768	10.4168	10.7279	10.4929	10.9447	10.5004
	O43633	10.5048	10.3219	10.098			10.4666	10.6348	9.98584	10.5068	10.4969	10.3197	10.5196	10.1624	10.8289	10.4999	10.5068	10.5812	9.85643	10.6248	9.9263	10.851	10.4999
	Q9H061		10.2877	11.0512	10.5508			11.0715	10.0835	10.3532	11.0327	10.4367	10.341	10.4969	11.0203	10.0835	10.3532	11.0327	10.5508	10.341	10.4969	11.0203	10.4969
	Q06203	10.4357	10.1319	10.1536	9.99719	10.7541	10.8408	8.91589	10.268	10.567	10.4959	10.0742	10.8994	10.8408	10.6221	10.268	10.567	10.4959	9.88571	10.8994	10.8408	10.6221	10.4959
	Q9Y221	10.5803	10.7108	10.4838	10.6475	10.1137	10.1774	11.0553	10.4959	10.3287	10.4838	10.543	10.0444	10.0567	10.6156	10.7805	10.2527	10.5469	10.5812	10.0389	10.1523	10.8888	10.4959
	P19784	9.97586	10.7305	10.5953	10.5906	10.4553	10.7977	11.2131	9.97586	10.6715	10.4949	10.128	10.4388	10.5479	11.0417	9.72452	10.5603	10.4818	10.2935	10.3674	10.3219	10.9389	10.4949
	Q9P0J0	11.0334	10.4929	10.1886	9.11115	11.0721	10.5167	11.3609	11.0587	10.207	10.4818	10.4757	11.0437	10.3532	11.3609	11.1007	10.207	10.4818	10.4757	11.0437	10.3532	11.3609	10.4929
	Q6RFH5	10.5246	10.6027	9.98586	10.5157	10.4939	10.6403	10.8408	10.5246	10.29	10.23	9.85954	10.3891	10.6777	11.0855	10.2456	10.4929	10.1762	10.1125	10.0768	10.3913	10.6865	10.4929
	Q8IZU2				8.61472											11.2819			8.61472			12.2345	10.4929
	Q86V35					10.4919																	10.4919
	Q96DI7	10.4919	10.2228	10.5915	10.2796	10.7985	10.5793	11.0355	10.2276	10.0252	10.6662	10.1561	10.4676	10.5793	11.1189	10.4919	10.3707	10.4656	10.1111	10.4553	10.5508	10.858	10.4919
	Q9H0S4	10.3685	10.7723	10.2468	10.4594	10.5187	9.98158	10.5999	10.4574	10.6009	9.77973	9.65643	10.5934	10.8471	10.8781	10.3685	10.6018	9.91887	9.87652	10.5187	10.4899	10.6707	10.4899
	Q14690	10.6248	10.9908	10.2703	10.0389	10.3826	10.2021	10.623	10.545	10.4899	10.3197	10.6421	10.3609	10.3061	10.7887	10.6248	10.4899	10.5401	10.7871	10.3242	10.0795	11.7279	10.4899
	Q9NYU2	10.1674	10.3095	10.1737	10.4553	10.2808	10.697	10.5784	10.4838	10.4858	10.0888	10.8154	11.2935	10.8486	11.1059	10.4838	10.4858	10.1151	10.8696	11.2935	10.8486	11.1059	10.4858
	Q12965	10.6502	10.3163	10.0485	10.5382	10.4315	10.3084	10.6698	10.2204	10.2216	10.4858	10.2515	10.4574	10.8796	10.8804	10.2444	11.8549	11.736	10.2645	11.9451	10.8796	11.0967	10.4858
	Q9NSE4	10.0444	10.7797	10.3663	10.4543	10.3751	10.6348	10.7117	10.2958	10.7117	9.7549	10.4848	10.4788	10.2785	10.6357	10.4305	11.0967	9.90088	10.4848	10.8408	10.9929	10.9937	10.4848
	P62995	10.9099	10.716	10.703	12.5387	12.0025	10.8463	10.7245	10.0701	10.1241	10.0782	10.599	10.3343	10.4848	10.5479	10.0701	10.1241	10.0782	10.599	10.3343	10.2831	10.374	10.4848
	Q9HCD5	10.93	10.4707	10.0848	10.5999	10.4828	10.5981	10.6821	11.0782	10.1434	10.0888	10.0567	10.6582	10.444	10.9129	10.9447	9.53529	10.119	10.29	10.4858	10.444	10.9425	10.4828
	Q13228	9.72623	10.0674	10.0728	10.4737	10.8963	10.4808	10.96	9.9144	10.3231	9.94983	9.23363	10.69	10.8773	11.0546	10.6166	10.3966	10.6609	10.1724	10.7566	10.8773	11.0641	10.4808
	Q16186	10.5565	9.99578	10.3988	9.8329	9.82974	10.5078	11.2645	10.5343	9.98728	10.2527	9.64567	10.5803	10.6457	11.2645	10.3826	10.1774	10.7279	9.49187	10.6321	10.4808	11.381	10.4808
	P26440	9.9114	11.0056	10.0607	10.4788	9.74148	11.1536	10.8948	10.2889	10.7203	10.0056	10.4189	9.97729	11.0014	10.8557	10.3084	10.7993	10.0056	10.9307	10.2143	10.9908	11.1364	10.4788
	Q9BUH6	10.9484		10.242	9.20702		9.98015	10.3718	10.6618	10.9009	11.0573	10.9092	11.3197	10.9622	11.2527	9.94399	10.1724	10.2143	9.45944	10.1215	10.4707	10.4808	10.4707
	Q16563	10.5868	10.8865	10.3454	9.8642	10.744	10.8926	10.6546	10.3891	10.4686	10.2131	10.4294	10.1749	10.9054	10.6546	10.23	10.4686	10.2131	10.4294	10.1749	10.9054	10.6546	10.4686
	Q13596	10.332	10.3498	10.1886	10.5411	10.6573	11.0855	10.4999	10.0056	9.82019	10.5314	9.67597	10.6573	10.5009	10.4656	10.332	10.3685	10.3332	10.2107	10.6321	10.6865	10.9787	10.4656
	O95232	9.67597	10.5527	10.6184	9.8642	9.7715	10.1293	10.3913	9.78464	10.4646	10.4168	10.4798	9.7715	10.2456	10.6018	10.6609	10.4646	10.5157	10.4798	10.5196	10.3565	11.4299	10.4646
	Q14203	9.88265	10.0389	10.4615	10.545	10.643	10.1059	10.5906	10.2645	10.1498	10.4242	10.0928	10.3816	10.5018	10.4989	10.1138	9.50978	11.1098	11.0451	10.6439	11.0327	10.7296	10.4615
	Q96AC1	10.2854	10.6193	11.2003	10.4798	10.23	10.9061	10.9278	10.2854	10.4605	10.2808	10.403	10.23	10.8329	10.7731	10.0056	10.5078	10.3696	10.403	10.23	10.8329	11.1092	10.4605
	Q06210	9.41575	10.5028	10.7305	10.5058	10.1637	10.0594	10.5324	9.95275	10.1861	10.5314	10.5058	10.1637	10.1574	10.6856	9.9069	10.2204	10.5314	10.5058	10.4584	10.3432	10.5314	10.4584
	Q07065	10.1649	10.584	10.388	10.6546	10.3923	10.8361	11.1026	10.0526	10.4189	11.0245	10.3923	11.188	10.749	11.443	10.1649	10.4574	10.4584	10.3498	10.4083	10.5108	11.2946	10.4584
	Q96C01	10.7151	10.236	10.5304	10.4564	10.4346	10.4263	11.1286	10.7048	10.9972	10.4189	9.68651	10.314	10.3859	11.1843	10.6312	10.9972	10.4737	9.68651	10.4388	10.4553	11.1286	10.4564
	Q9Y282	10.5925	10.403	9.89936	8.98585	9.89179	10.8986	10.8963	9.75323	9.5906	9.74484	9.78954	9.85643	9.68651	10.4656	10.5925	10.4564	10.8872	10.5642	11.1849	10.5613	11.2034	10.4564
	Q9NZB2	10.0526	10.0224	10.351	10.6689	10.0768	11.0947	10.8186	10.4727	10.1111	10.4073	10.2168	10.4553	10.8758	11.4041	10.8074	10.6202	10.6092	10.2082	10.387	10.3805	10.7789	10.4553
	Q9NY93	10.3913	10.7185	11.0464	10.1898	10.6439	10.3685	10.6944	10.1898	10.29	11.0196	9.71769	10.5613	10.5708	10.7516	10.444	9.89634	10.4553	9.6742	10.5613	10.3174	10.7805	10.4553
	P61764	10.4868				7.59246	8.23841	8.94253	10.4868	10.007	10.5009	9.633	10.5784	10.1344	10.9046	10.4868	10.007	10.5009	9.633	10.5784	10.4168	10.9046	10.4523
	E9PRG8	10.1923	10.5594	10.0888	10.021	10.0293	9.97729	11.1434	10.0715	10.4242	10.4512	10.3354	10.5774	9.89331	10.8804	10.4909	10.7532	10.5459	10.3354	10.5774	10.6421	10.8804	10.4512
	Q01085	10.4398	11.4747	12.3529	12.0852	10.4471	11.1699	12.0755	10.6375	10.6768	10.0348	10.0168	10.3498	10.9425	10.6239	10.1447	10.3084	10.314	9.8455	10.4512	10.584	10.3805	10.4512
	P36873	10.7048	11.0668	10.2408	10.1293	10.6239	10.5265	11.221	10.1985	10.8234	10.1898	10.4273	10.2058	10.5363	10.4939	10.2854	10.8234	10.1898	10.5878	10.2058	10.3587	10.4492	10.4492
	P78318	10.1699	9.1624	10.5372	9.59992	9.35756	10.5727	10.5556	10.5009	9.36195	10.3805	10.4999	9.66357	10.4481	10.4147	10.5009	10.2216	10.4707	10.4999	9.66357	10.4481	10.4929	10.4481
	Q86UE4	10.3332	10.4717	10.6439	9.29003	10.9498	10.3264	10.4263	10.3332	10.4294	10.5708	9.83606	11.1248	10.9549	11.3902	10.3977	10.3718	10.0795	10.4481	10.9498	10.7731	10.9809	10.4481
	Q9HAV4	10.6609	10.3376	10.2935	9.68651	10.2539	10.796	11.5191	10.6285	10.332	10.4471	10.2819	10.098	10.403	10.4378	10.6285	10.5925	10.4471	10.2819	10.7574	10.5661	11.4878	10.4471
	P62993	9.46149	10.5508	10.5236	9.56034	10.0607	10.2715	9.33317	9.84706	10.1485	10.4605	9.90539	10.4553	10.4999	10.4848	10.2119	10.2946	10.4461	10.545	10.5246	10.545	10.733	10.4461
	Q86X55	10.4768		10.1836	9.22883	10.6018	10.8811	10.5098	10.5018	10.443	10.1836	10.42	10.3977	10.6129	10.8416	10.3707	10.2773	10.1836	10.1293	10.4481	10.6724	11.357	10.4455
	Q9P2X0	10.3174	10.0688	10.445	10.1898	10.4818	10.703	11.5187	10.362	10.1306	10.0042	10.5196	10.6891	10.2668	11.5187	10.5177	10.1306	10.0042	10.5196	10.6891	10.2668	11.5187	10.445
	Q13098	10.4808	10.9151	10.0954	10.6101	10.42	10.443	11.4078	10.0444	10.6996	9.94252	10.5187	10.2691	10.1824	10.6202	10.0458	10.6996	9.94252	10.4778	10.3276	10.3072	11.1137	10.443
	Q9NWU5	9.64025	10.5265	10.6239	10.2726	10.5177	10.6865	10.2324	9.7928	10.1332	10.7117	10.1923	10.8849	10.5774	10.443	10.4346	10.1332	10.7936	10.1923	10.8361	10.5774	10.443	10.443
	P24311				10.6393											10.3476		10.8202	9.98014		10.4252	10.4594	10.4424
	Q9Y3B3	10.2527	10.5147	9.9054	10.2785	10.444	10.4868	10.6555	10.4605	10.4419	9.63845	10.3049	10.3729	10.5803	10.4656	10.4584	10.4419	9.63845	10.3049	10.3729	10.3641	10.4646	10.4419
	O00116	10.4635	10.2119	10.1072	10.6493	10.6529	9.96435	10.8857	9.85176	10.1033	9.76156	10.4378	10.1724	10.7879	10.8857	10.236	10.5575	9.80414	10.6384	10.2831	10.7879	10.8857	10.4378
	Q9UNZ2	10.3027	10.7039	10.7108	10.2703	10.1724	10.5167	11.0748	10.3332	10.5943	10.7108	10.3641	10.4367	10.5469	10.7125	10.1523	10.402	10.0251	10.2192	10.4367	10.3276	10.5304	10.4367
	O00217	10.2009	10.3276	10.9469	9.94838	10.5699	10.8727	11.5751	10.2468	10.6211	10.7624	10.3219	10.9816	10.8918	11.2992	10.3264	10.4367	10.2796	9.86574	10.3432	10.4242	10.9802	10.4367
	Q15003	9.07682	10.0389	10.3253	10.0674	10.5793	9.58685	9.71082	10.544	10.4757	10.4315	10.5546	10.6285	10.5527	10.5028	10.4273	10.2715	10.6618	10.6393	10.4147	10.4357	10.825	10.4357
	Q9P287	8.50781	10.5038	10.3343	10.3365	10.4357	9.49986	10.4284	9.9129	10.5246	10.1611	10.2877	10.5324	10.7415	10.6175	10.2808	10.5246	10.4635	10.3365	10.6564	10.7415	11.1605	10.4357
	Q8IY81	10.5594	10.2372	10.9425	10.3095	10.4553	10.3454	10.4778	10.2107	10.3816	10.2168	10.4041	10.4326	10.2691	10.2738	11.0168	10.5689	11.0755	10.2107	10.4969	11.4305	11.4299	10.4326
	Q9BUV8															10.1254		11.0279	9.35536	10.683			10.431
	O43290	10.3354	9.80898	10.4697	9.34208	9.30607	10.7474	9.91739	10.402	11.0567	10.4305	10.1007	10.3685	10.4757	10.2432	10.568	10.8549	10.3487	10.5028	10.5812	10.5177	11.1072	10.4305
	P08648	9.02515	10.2058		10.1923	10.7748		11.2125	10.8742	10.4305	10.3934	10.1649	10.4231	11.1517	11.2027	10.8742	10.2819	10.3934	10.341	10.6064	11.0921	11.2027	10.4305
	Q9NZM1	10.3772	10.6175	10.6751	10.6375	10.1935	10.3805	10.7641	9.99295	10.3891	10.5118	10.2155	10.4305	10.255	10.7641	10.1836	10.1737	10.8138	10.7288	10.3454	10.6582	10.9658	10.4305
	Q9GZS3	9.633	11.8692	10.3565	9.48785	9.85488	10.4305	11.2174	9.70737	10.8673	10.3027	10.4656	10.5265	10.3163	11.2174	9.633	10.7871	10.1138	10.4656	10.4461	10.3163	11.2174	10.4305
	Q99961	10.0954	9.95857	10.9024	11.1706	10.3487	11.557	11.7091	10.5546	10.5187	10.9024	10.7457	10.4115	11.0641	11.6564	10.1177	9.99152	10.1215	10.1923	10.3487	9.72111	10.4284	10.4284
	O43765	10.4073	10.7364	10.3163	10.4242	10.236	10.151	11.0049	10.5108	10.1396	9.78954	10.4273	10.1548	10.0768	10.7237	10.7082	10.623	10.5565	10.4656	10.236	10.5603	10.8313	10.4273
	Q4VC31				10.5651	10.5118	10.6166	11.227	9.18736	9.18489	9.86729	9.89027	10.3072	10.5708	11.0512	9.13444	8.92185	10.3365	10.543	10.6275	9.9084	11.0546	10.4268
	Q99426	10.8849	10.2738	10.8711	10.6221	10.2738	9.89634	11.1312	10.8849	10.2656	10.7985	10.2715	9.40515	9.59806	11.1312	10.8849	10.2656	10.7985	10.4263	9.47168	9.59806	11.1312	10.4263
	Q9BRJ2	9.77973	10.8226	10.4158	8.82019	10.544	9.96291	9.15736	10.3641	10.5575	10.4398	9.96868	10.6795	10.1799	10.6511	10.3641	10.5575	10.5058	10.1447	10.6795	10.1898	10.8178	10.4158
	P17480	10.4136	10.7108	10.4231	10.585	10.4757	10.9944	10.9513	10.3163	10.6083	10.3015	10.2252	10.1485	10.8712	10.8525	10.1898	9.82814	9.85954	10.4105	9.81699	9.77315	10.8941	10.4136
	Q9H078	11.0492	10.7398	10.7432	10.0112		10.3208	10.007	10.7895	10.374	9.64927	10.2264	10.128	10.2958	10.825	10.8588	10.402	10.8384	10.2574	10.4252	10.8266	10.8478	10.4136
	Q6P2E9	10.585	9.15483	10.3106	9.91589	10.4105	10.196	10.6944	10.7406	10.7632	10.3532	10.2276	10.7013	10.1586	11.0238	10.4707	10.7632	10.4158	10.2252	10.2912	10.2503	11.0238	10.4105
	Q9BRP8	10.5265	10.8572	10.9166	10.4105	10.9549	9.79443	10.9159	10.4747	10.5088	10.8017	10.3631	10.7616	10.2021	11.1357	9.14721	10.0888	9.32869	9.31516	9.54497	10.3498	10.2586	10.4105
	P35908				10.4105																		10.4105
	Q9HAV7	9.42208	10.1737	9.25504	10.4939	10.6339	10.1459	11.4747	10.3354	9.93665	9.79767	10.4073	10.9114	10.5632	11.2174	10.2192	10.3837	10.1164	10.4073	10.6036	10.4737	11.4843	10.4073
	Q9NRG0				10.5236											9.9542	9.60919	10.4818	10.4858	9.65464	10.3253	10.543	10.4057
	Q8IVF2		8.22402	13.0735	10.0901		10.0348	11.7973	10.151	10.5038	10.0648	10.6484	10.6156	10.4052	10.443	10.2562	10.3945	9.95421	10.3027	10.9491	11.1674	11.3966	10.4052
	P23258		11.88		11.6064	11.7912	10.0994	11.5241	10.0238	10.4041	10.2633	10.2843	11.1053	10.3543	10.9716	10.0238	10.4768	10.2633	10.3287	11.0815	10.3543	10.8017	10.4041
	Q9Y5A9		10.5088	8.5469	10.7288	10.5661	10.4959	10.8834	10.058	10.3049	10.7649	10.543	10.7764	10.5421	11.1787	9.51374	9.16743	8.28078	8.76488	9.2408	9.40302	9.96001	10.4036
	Q9BW27	10.403	9.32644	10.3696	10.4083	10.7887	10.5255	10.9773	10.7879	10.3219	10.4252	10.2854	10.5822	10.4656	10.9263	9.97443	9.71425	10.4594	9.69871	9.95856	10.0954	10.2738	10.403
	Q9NRX1	9.84079	8.08747	8.91589			10.4294	11.218	10.6275	9.85332	9.73641	10.2656	10.7039	10.403	11.218	10.6275	10.1344	8.96868	10.2656	10.7039	10.403	11.218	10.403
	Q15836		9.58122													10.5971	9.67597	9.26914	10.5038	10.2946	10.6175	11.1718	10.403
	Q5JTJ3	9.80414	10.5058	9.53723	10.0634	10.4889	10.6202	11.2113	10.3598	9.77315	10.402	10.0634	10.5098	10.4989	11.1824	10.3598	9.77315	10.402	10.0634	10.6018	10.4989	11.1824	10.402
	Q9Y3D9	9.60919	10.4346	10.5642	10.8849	10.3027	10.7465	10.71	10.4939	10.3465	10.388	10.402	9.76985	10.7465	10.71	10.4939	10.0238	10.5822	9.63844	10.0028	10.2819	10.0755	10.402
	O95396		10.722	10.8392	10.1059			9.39233	10.8494	10.6466	10.8533	9.93517	10.2468	10.2586	11.4089	10.9144	10.4009	10.8533	9.93517		10.1699	9.29693	10.4009
	P51570	10.1699	10.6083	10.7143	9.74485	10.4221	9.8918	10.7977	10.1561	10.4009	10.3859	9.6935	10.545	10.1972	10.2468	10.1215	10.543	10.5304	10.4959	10.6375	10.1898	11.2814	10.4009
	Q2NL82	10.1624	10.2336	9.85488	11.2831	10.1228	10.4189	10.944	10.29	10.1911	9.49786	10.4666	10.6961	10.2312	10.8895	10.4656	10.1125	11.1085	10.4009	10.5294	10.1072	11.2674	10.4009
	P83916	10.2009	10.3421		10.1799	10.6848	10.4083		10.2009	10.3387		10.4009	10.4979	10.5584	10.4747	10.2009	10.3387	8.9129	10.4009	10.4979	10.7245	10.4747	10.4009
	O76094	10.3772	10.6689	10.387	10.2515	10.5897	10.2981	10.5226	10.3998	10.5812	10.2668	9.85955	10.5058	10.2046	10.6777	10.3772	10.5812	10.4461	9.94399	10.5058	10.2046	10.5108	10.3998
	Q10570	8.45123	8.89483	10.6294		9.01403	11.0348	9.89027	7.92483	10.3955	10.7143	10.4041	10.6511	9.88112	9.61103	8.7482	11.0334	10.7143	10.4041	10.6511	9.88112	11.0314	10.3998
	Q08257	10.0028	10.5999	9.86574	10.6375	10.6733	10.6221	10.0028	10.388	10.4848	9.91738	9.83606	9.57932	10.4868	10.5314	10.4778	10.5382	10.2228	10.0224	10.3998	10.5304	10.374	10.3998
	P03905	10.3988							10.3988	10.0042	9.83921	10.3163	10.4263	10.6202	11.1923	10.3988	10.0042	9.83921	10.3163	10.4263	10.3163	11.1923	10.3988
	Q9UJS0	10.3565	10.1787	10.7203	10.2935	10.2562	10.3163	11.3504	10.1935	10.3988	10.2288	10.4808	9.76488	10.5971	11.128	10.8162	10.6339	10.8811	10.1203	10.0084	10.6239	11.128	10.3988
	Q9BWJ5	10.5018	10.8788	8.8642	10.3253	10.332	10.9233	11.0126	10.5999	10.7566	10.9196	10.2312	10.2468	10.9233	10.9425	10.7952	10.1662	10.3945	10.2831	10.007	10.2131	10.1421	10.3945
	Q12849	10.6564	10.0028	9.97012	10.4959	10.3565	10.9054	11.0056	10.8368	9.88112	10.3913	10.5642	10.2396	10.888	11.2414	9.85176	9.52944	9.70564	9.80736	9.44503	10.4656	10.9844	10.3913
	Q9BXW7	10.4989	10.0512	10.4502	10.1408	9.35095	10.7168	10.6742	10.6285	9.77479	10.5167	10.0389	9.79767	10.7773	10.9578	10.3891	9.97156	10.5167	10.0389	9.73641	10.2586	10.5623	10.3891
	O95833	10.4778	9.57555	10.2021	11.3152		10.2324	10.0994	10.42	10.2456	10.2021	11.0417	10.3718	10.8058	10.8541	10.4062	10.2456	10.2021	11.0417	10.3718	10.8058	10.8541	10.3891
	P28838	10.2288	10.4398	9.87038	11.0321	10.8234	9.57176	10.9374	10.3253	10.387	10.0376	10.9425	10.7279	10.2562	10.7322	10.2456	10.387	10.0808	10.9425	10.7279	10.3794	10.6848	10.387
	P15924	10.4909	9.28541	9.64567	10.0485	9.90389	10.749	11.2633	9.87959	10.128	10.0471	9.87499	9.93222	10.4189	10.769	10.5177	10.6978	10.3848	10.0634	10.5508	10.8384	11.1059	10.3848
	Q13123	10.0715	9.56226	10.4868		9.09277	9.29233	11.0768	10.0688	10.4808	10.6018	9.34208	10.2796	10.9315	11.0161	10.0539	10.4808	10.6502	9.11375	10.2796	10.9315	11.0161	10.3837
	P56181			10.3837					9.85332	10.5372	10.2773	10.2216		10.7507	10.3298	10.0265	10.5265	10.3837			10.9433	10.4115	10.3837
	O00244	10.5459	11.1421	10.3837	10.69	10.0293	10.2539	10.6751	9.9337	10.8194	10.5009	10.6184	10.0526	9.91887	10.0594	9.9337	10.8194	10.6786	10.6184	9.66534	9.91887	10.0594	10.3837
	Q9UJU6	9.50185	10.1599	10.5613	10.3343	10.8234	10.6529	10.8533	9.50185	10.0782	10.6546	9.88571	10.6511	9.91589	10.4838	10.4168	10.0458	10.8933	10.0888	10.5584	10.1138	10.3826	10.3826
	Q9NR12	10.4409	10.3399	10.0941	9.85799	9.7928	9.98015		10.3826	10.5058	9.76488	9.93812	10.7082	10.6403	10.9166	10.3826	10.5058	9.84393	9.93812	10.9248	10.6448	10.891	10.3826
	Q14677	10.8742	10.4717	9.94252	10.4615	10.1472	10.4009	10.7789	10.8742	9.90238	9.88112	10.3487	10.3816	9.80897	10.5236	10.8742	10.4378	10.1085	10.1447	10.2444	10.2095	10.6493	10.3816
	P12259	11.0028		9.95712	10.891	10.4929	9.0795	10.9958	11.0028	10.5285	10.3794	10.3826	10.5784	10.2324	10.9958	10.0688	10.5285	9.97872	9.87499	10.2216	10.3387	9.87806	10.381
	Q8NEZ5	10.3977		10.314	7.97156	10.3805	9.45534	10.5098	10.3977	10.1228	10.1177	9.66357	10.3805	10.5971	10.7013	10.3977	10.1228	10.1177	9.58497	10.3805	10.5971	10.7013	10.3805
	P28288	10.1749	10.1737	8.82656	10.8933	10.4189	11.3281	9.66534	10.2935	10.5038	9.64025	10.3231	10.8634	10.9455	10.6275	10.3805	10.2264	9.64025	10.3231	10.8634	10.9794	10.6275	10.3805
	Q29RF7	10.3794	10.0954	9.59806	9.96868	9.45739	10.3663	11.0492	10.4115	10.5363	10.8595	10.1396	10.7756	10.6909	11.0168	10.4115	10.5363	10.2668	10.1396	9.87652	9.98158	10.6511	10.3794
	Q9NQG5	10.3685	10.3783	10.1662	10.6129	10.0265	10.7322	11.0875	10.5108	10.3923	10.1548	10.2946	10.3598	10.7322	10.8455	10.5108	10.332	10.1548	10.2946	10.3598	10.7322	11.2342	10.3783
	Q96G23	10.3783	11.1948			10.7871	10.2143	11.1693	10.1886	10.7549	10.119	10.3095	10.7203	10.3197	10.9578	10.3587	10.7549	8.32644	10.2843	10.7296	10.3197	10.9578	10.3783
	Q96A26	10.7524	10.8066	8.17494	10.3761	10.3376	10.4409	10.7499	10.7524	10.6529	10.1007	10.1241	10.1408	10.351	10.6926	10.7524	10.6529	10.1007	10.1241	10.0265	10.351	10.6926	10.3761
	O95202	10.611	10.1306	10.1574	10.2468	10.7091	10.3186	10.7731	10.6312	10.1898	10.4838	10.0701	10.3565	10.3106	10.8619	10.5479	10.387	10.5382	10.2468	10.3761	10.3186	11.0133	10.3761
	O43237	9.71082	10.7168	9.96435	10.0594	10.825	10.652	10.8541	10.1836	10.3751	10.1421	10.0941	10.6742	10.1267	10.7228	10.2288	10.3751	10.1421	10.0941	10.6742	10.4492	10.7356	10.3751
	Q06265	9.99012	10.2192	10.5859	10.0265	10.2738	10.374	10.7549	10.6839	10.6221	10.1649	10.3343	10.1254	10.3805	10.9535	10.6839	10.6221	10.1649	10.3343	10.1254	10.3805	10.4989	10.374
	O75153	10.3674	10.6618	10.2107	9.97443	9.78137	10.2276	10.4136	10.0674	10.3729	10.3837	9.86265	10.3837	10.6275	10.5078	10.7607	10.3729	10.2819	9.93222	10.3652	10.5689	10.4378	10.3729
	O95059					9.23841	10.2598		10.9527		10.1724	10.3718	10.3309	10.7398	11.6115	10.978	7.29463	10.4594	9.92036	10.3532	10.4848	11.1131	10.3718
	O75179							8.19477	10.5575	10.3913	10.9851	10.3707	10.2645	10.5906	10.9851			7.24794			6.1293	8.05529	10.3707
	Q02750	9.81219	10.9166	10.3231	9.39662	10.5689	9.72622	11.4352	10.062	10.8872	10.3565	10.2761	10.7108	10.0126	10.9794	10.3696	10.5575	10.4747	10.0993	10.5058	9.88418	10.9844	10.3696
	Q96IR7	10.128	10.4158	10.4388	10.0861	11.9054	12.0007	10.9322	10.3685	10.402	9.66535	10.0835	9.60734	10.3186	10.4757	10.3685	10.402	10.3998	10.0621	9.90088	10.0512	10.4757	10.3685
	Q03701	10.2539	10.5651	9.93665	10.5613	10.7482	10.3663	11.0895	10.2131	10.3072	10.3421	10.445	9.98301	10.2761	10.952	10.6848	10.3072	10.5118	10.3631	10.7117	10.3276	10.952	10.3663
	P14384	10.6821	8.94838	11.0396	9.37939	9.23841	9.99577	10.0224	10.1662	10.4512	11.0396	10.0112	10.4656	10.6248	10.3652	10.1662	10.4969	11.0835	10.0112	10.3696	10.3609	10.544	10.3652
	P61163	11.1917	11.4512	11.0987	10.7814	11.3685	9.58685	11.7228	10.0755	9.59246	10.9263	10.3609	10.2796	9.74484	11.0341	9.47371	9.59246	10.9263	10.2168	10.2796	9.97441	11.0417	10.3609
	P29144	10.0252	10.3118	10.021	10.5382	10.4656	10.774	10.9256	10.2958	9.86419	10.0014	10.3598	10.3264	10.774	10.8727	10.2958	10.4889	10.3242	10.196	10.4147	10.774	10.7524	10.3598
	P62837	12.3276		12.3485					10.1059		10.0728	10.3587			10.7389	10.1059		9.82497				10.7389	10.3587
	Q9H4F8	10.1997							10.014	10.7879	10.5859	10.5009	10.1812	10.5265	10.8242	10.014	6.71426	7.46761	10.5009		8.81379	10.8242	10.3581
	P36969	9.71597	10.2021	9.58121	9.87806	10.6266	10.4105	10.8804	9.35536	10.3848	10.3652	9.98586	9.64927	10.3565	10.8289	9.50384	10.3848	10.3652	9.76488	9.94838	10.3565	10.6742	10.3565
	Q13427		10.4838	8.66179	10.599	11.0362	9.39233	10.7432	10.2228	10.4136	10.2969	10.2503	10.9665	8.61104	10.9211	10.2228	10.4136	10.2969	10.2503	10.9665	9.02792	10.7969	10.3565
	P53990	9.25504	9.95856	10.6366	10.7448	10.4909	10.7134	10.007	9.25504	8.57365	10.6357	10.676	9.97012	10.3696	10.0334	9.35756	9.7599	10.6357	10.676	10.3543	10.3696	9.99719	10.3543
	O75935	10.387	10.8688	10.0928	10.9564	10.102	10.9527	10.0196	10.2912	10.1787	10.0252	10.5718	10.3532	10.6537	10.3365	10.0954	10.4625	10.2336	10.733	10.3794	10.6537	10.3365	10.3532
	P20020	11.0587	10.402	10.0567	10.7912	10.0154	10.4094	10.1923	11.0533	10.3298	9.86574	10.4999	9.7381	10.3118	10.3955	11.0587	10.3521	9.86574	10.5411	9.77973	10.2095	10.4221	10.3521
	Q8N766	9.3354	10.2912	9.12929	10.7048	10.1911	9.57744	10.9425	9.95421	10.3609	10.1812	10.403	10.0967	10.3631	10.9352	9.95421	10.351	10.1812	10.8049	10.4768	11.1836	10.9352	10.351
	P50750	9.09277	10.3197	9.84079		10.5527	10.4409	10.6175	10.351	9.96868	10.2131	10.0954	10.5392	10.7474	10.6055	10.351	9.96868	10.2131	10.0954	10.6156	10.7474	10.6636	10.351
	Q13526	9.3129	10.3498	10.4778	10.676	10.137	11.0224	11.3015	10.1948	10.0728	10.4778	10.3129	10.3004	10.8368	11.2756	10.0458	9.92482	10.4778	10.2586	10.3004	10.8368	11.2756	10.3498
	P49792	9.86265	10.584	10.0954	10.7879	10.4979	9.97729	11.1447	10.1799	10.4646	10.1687	10.2324	10.275	10.151	11.0567	10.3231	10.611	11.1176	10.2562	10.3487	10.3729	11.2222	10.3487
	P21399	10.3004	10.9121	10.3454	10.3794	12.82	10.2503	10.9694	10.1046	10.29	10.3977	9.9658	10.2738	10.3794	10.9694	10.2923	10.29	10.3977	9.96146	10.2831	10.3794	10.9694	10.3454
	P24941	8.5962	10.9137	10.3084	9.97729	10.4899	10.6166	9.92927	10.3826	10.3443	10.2479	9.96001	10.218	10.4052	9.817	11.1555	10.3443	10.2479	11.4299	10.3118	10.3848	11.6987	10.3443
	Q96G03	9.97156	10.2969	10.3554	10.716	10.0168	10.8202	9.98015	10.3432	10.9293	10.1138	10.4126	10.0126	10.2228	10.7887	10.4533	10.9293	10.1138	10.4656	10.0126	10.3038	10.84	10.3432
	Q8WUY1	9.96435			10.5018			9.01682	10.0182	9.12154	10.8895	10.1762		9.56606	11.0947	10.151	10.4105	10.8895	10.3988	10.2854	10.722	11.1118	10.3432
	O15498	10.2155		9.18983	10.021		9.97156	9.23363	10.1151	10.4788	11.0471	9.60178	9.92036	9.69524	10.3977	10.5584	10.4788	11.0471	10.341	10.4686	10.7271	10.3977	10.341
	P55197																	10.3783	10.3387	10.058	10.3298	11.1592	10.3387
	O15305	9.92631	10.6027	10.4656	10.1357	10.4858	10.1485	10.4727	10.1886	9.89483	10.3365	9.97586	10.4858	10.0028	10.3565	10.1886	10.3487	10.3891	9.97586	10.4136	10.0028	10.3399	10.3365
	Q6YHK3	10.4808	10.7805	9.89027	9.88723	9.68651	10.3354	10.4788	10.3641	10.0901	9.74147	10.0348	10.4707	9.99295	10.5226	10.3641	10.5304	9.89027	10.0348	10.4707	10.1177	10.5226	10.3354
	Q9BRQ8				8.4094			11.1157								10.3332	9.93223	9.57176	10.3309	10.4083	9.91887	11.1799	10.3309
	Q9P0M9	10.3707	10.3298	10.4168	10.0888	10.5177	9.89331	10.8345	10.1357	9.60178	10.2761	9.67596	10.374	10.4242	10.7151	10.1357	9.60178	10.2761	9.67597	10.374	10.4242	10.7151	10.3298
	Q99417	10.2866	10.7125	9.95275	10.5469		10.3287		9.7748	10.5088	10.0196	9.92334	10.623	10.3287	10.3837	9.7748	10.5088	10.0196	9.75657	10.623	10.3287	10.3837	10.3287
	Q9H2H8	9.53334	10.3521	10.4768	10.6636	8.78792	9.3354	10.7879	9.53334	10.2168	10.3565	10.1267	9.04167	10.3276	10.5294	9.78954	10.2168	10.3565	10.4062	9.32419	10.3998	10.5294	10.3276
	Q13636		10.3264	10.6636		9.60178	10.8041	10.4949	10.5265	10.3609	10.6421	10.4717	9.88723	11.1189	10.3565	9.12671	8.73472	9.69697	9.65822	9.87345	9.08747	9.9986	10.3264
	O60313	9.82656	10.8626	9.36851	10.2912	10.0914	10.2761	10.3891	10.7211	11.0921	11.1655	10.2726	10.0307	10.3264	11.0458	10.9256	11.0921	11.3465	10.2726	9.93518	10.3264	10.978	10.3264
	Q5T6V5		9.11635	8.99436	10.3465	10.5343	10.611	8.88266	9.54883	9.80736	9.60919	10.3015	9.9129	10.3365	9.81379	10.568	10.3152	10.4676	10.8049	10.4676	10.5392	11.545	10.3259
	Q14257	10.3707	9.95566	9.43046	10.5314	10.0954	8.95711	10.8626	10.3253	9.85487	10.4502	10.42	9.79605	9.85487	11.5048	10.402	9.85487	10.4502	10.42	9.79605	9.85487	11.5048	10.3253
	Q9Y676	9.55652	9.54883	10.3242	10.9809	10.4848	10.1787	9.70909	10.2264	10.6978	10.2726	10.5718	10.1762	10.8337	10.6257	10.2264	10.6978	10.1548	10.5294	10.1762	10.8337	11.0437	10.3242
	Q8IYD1		9.21675	10.2432			11.2491	11.117		9.44088	10.3242	6.5546	7.858	11.1364	11.117		9.44088	10.3242	6.5546		11.1364	11.117	10.3242
	O95372	10.3242	10.4574	10.1319	10.2923	10.9144	10.6812	9.62389	10.3242	10.2107	10.0279	9.78464	10.3751	10.9586	10.3707	10.3242	10.2107	10.0279	9.78464	10.3751	10.8178	10.3264	10.3242
	Q9Y2Z0	10.3072	10.4594	10.402	9.88265	10.1824	10.5575	10.6839	10.2645	9.9986	9.96724	9.97443	9.92631	10.2738	10.332	10.5953	9.88875	10.3231	10.5372	10.5479	10.5206	11.2715	10.3231
	Q14432	9.87652	10.8416	10.2703	10.6812		10.0224	9.86729	10.4115	10.3174	10.6439	10.0728	10.5246	10.0084	10.891	10.4115	10.3287	10.2372	10.2228	10.5246	10.0084	10.891	10.3231
	Q9BZV3		10.3231																				10.3231
	Q9UH65	10.0403	10.7632	9.67949	9.70218	10.2738	10.6475	10.7305	10.0403	11.0855	10.3208	9.81219	9.95711	10.8033	10.6321	10.1935	10.5108	10.3208	9.99719	10.0914	10.8033	10.7389	10.3208
	P50452	10.4989	9.10068	10.2119	10.137	9.76488	10.3955	9.51374	10.5275	10.2479	10.3761	10.0084	10.0182	10.3197	10.69	10.5275	10.2479	10.4492	10.3332	10.0182	10.4115	10.69	10.3197
	Q9BPX5	10.5343	10.3902	10.3186	10.851	9.89179	10.0621	11.2107	10.1948	10.0822	10.2912	10.5255	9.88112	10.7322	11.4974	10.5897	10.0362	10.0647	10.7731	10.2539	10.2785	11.4974	10.3186
	Q9BSE5		10.2336	10.4868	10.6777	10.4838	9.47574	10.6439	10.137	10.1447	10.1138	10.2854	10.351	10.4147	10.3729	9.57176	10.1447	10.2276	10.1033	10.351	10.4147	10.5246	10.3186
	Q13895	10.5488	10.0182	10.3163	10.3977	9.81218	10.5746	10.7415	10.207	10.0182	9.92927	10.0768	9.42627	9.84863	10.0875	11.3387	11.0587	10.8186	10.5878	10.5925	10.1737	10.9256	10.3163
	P49406	10.4231	9.86574	10.0321	9.47979	10.314	10.5353	10.5915	10.3152	10.6083	10.0238	9.81859	9.88723	10.4919	10.8948	10.3152	10.6036	10.0238	9.66	10.0661	10.4919	10.9993	10.3152
	P30876	10.5196	9.69524	9.70391	10.623	10.544	9.59247	10.5469	10.314	9.33986	9.79767	10.2288	10.2168	10.3848	10.6457	10.0768	10.5206	10.0553	10.3443	10.3376	10.1434	11.1972	10.314
	Q7L2E3	9.75155	10.3913	9.66534	10.0471	10.6239	10.5971	10.3129	9.8611	10.3576	9.85176	9.9129	10.4052	9.88112	10.5078	9.75155	10.8735	10.3977	10.1408	10.4263	9.76985	11.2089	10.3129
	Q96EN8	10.4492	10.7524	10.1836	9.80897	9.85799	10.2691	10.8796	10.5382	10.1498	10.2598	10.2981	10.0028	10.3118	10.6511	10.5382	10.1498	10.1836	10.7682	10.5294	10.3118	10.6511	10.3118
	Q9HCE7				10.6156	10.1241		9.97156	10.1408	9.58497	10.4357	9.93665	9.45944	10.5048	10.5068			10.4357	10.3118	9.45944	10.5048	10.5068	10.3118
	Q14692	8.83922	9.28772	11.1592	9.66179	10.4388	9.14722	10.4179	9.10592	9.13444	11.1592	10.421	10.3038	10.4094	10.8154	9.36414	10.007	10.3118	10.421	10.2992	10.9278	10.8154	10.3118
	Q16222	10.4398	9.88723	10.3298	9.67597	10.3805	10.3106	10.2324	10.3287	10.5118	9.80897	9.56225	10.1138	10.5333	10.1762	10.3287	10.4808	9.43672	9.27846	10.2843	10.4052	10.3118	10.3106
	Q9Y2Q3	10.2372	10.9092	9.92631	10.2515	10.2992	10.4398	10.9809	10.2216	10.7977	9.99437	10.0835	10.0848	10.3106	10.8665	10.6312	10.7748	9.99437	10.2046	10.3837	10.3106	11.4305	10.3106
	Q9NQT5		10.3707		10.1164	9.98158	8.48383	10.1637	10.332	10.3707	10.4398	9.93665	9.52553	10.4115	9.95276	10.3095	10.3707	11.0049	10.2539	9.84393	10.4115	10.5546	10.3095
	P04278																10.3685	10.3084		9.66535	10.6918	9.87653	10.3084
	P13929	10.3848	10.5632	10.6092	10.0252	10.0458	10.4221	10.275	10.4073	9.95856	10.7373	10.6944	10.2491	10.2058	10.3641	10.3084	10.2574	10.611	9.81699	10.2491	10.2058	10.42	10.3084
	Q9Y285	9.44709	10.5236	10.1459	10.0594	10.5642	10.5324	9.88418	10.4136	10.3084	9.94983	10.058	10.2408	10.6257	9.91738	10.4471	10.3805	9.94983	9.88418	10.5934	10.7582	10.4768	10.3084
	O75694	9.92779	11.2174	9.55843	9.78465	9.97729	10.0822	11.1306	10.6156	10.8098	10.6211	9.64566	10.2946	10.421	10.7339	10.6935	10.3049	10.102	10.4868	10.3038	9.85019	10.6821	10.3049
	P50552	10.825	9.76156	10.2843	10.1774	9.72623	9.56797	10.9809	10.8533	9.66535	10.0526	10.8704	10.3554	10.207	10.4605	10.3049	10.4979	10.236	10.584	9.81219	10.3376	11.3163	10.3049
	P30622	8.85176		9.02791		11.2204	10.0444	9.51768	10.3038	12.3415	12.0987	10.0553	12.2456	8.1033	10.7657	9.13443	12.3191	12.0987	9.13956	12.2456	12.3346	9.1923	10.3038
	Q15527	10.0458						10.9024	10.1306	9.70564	10.643		9.2119	9.91738	10.9151	10.3038	9.9114	11.0994	10.9054	9.0954	10.5699	10.9915	10.3038
	O15027	9.53139	10.5565	9.82656	10.1561	9.80252	10.1498	10.4419	10.4778	10.2621	10.4676	9.93518	10.3038	10.3049	10.3685	10.4635	10.1498	9.98301	10.3231	10.4231	10.1332	10.5246	10.3038
	Q96A33	9.77315	9.95275	10.2276	10.0822	9.84079	11.1904	10.8114	9.80736	10.1138	10.7194	10.3038	10.6248	11.0888	10.9352	9.87192	10.0279	10.7194	10.3038	10.865	11.0888	10.8865	10.3038
	Q5T653	10.4939	10.1948	8.68651	8.7381	9.85799	8.86729	10.2336	10.2923	9.62937	10.3027	10.4909	10.7347	11.2015	10.683	10.4594	9.62937	9.69872	10.633	10.8392	11.1312	10.4398	10.3027
	O75884		10.5527													10.3399	10.3783	9.43463	9.88112		10.2645		10.3027
	Q9H9Y2	9.08215														10.3015	9.19968	10.3004	10.5517	10.3476		10.3084	10.3015
	P35754	10.1586	10.3977	9.58309	9.45944	10.4646	10.4707	10.4838	9.9114	10.2958	10.6193	9.41575	10.3343	10.2969	10.6073	9.9114	10.2958	10.6193	9.41575	10.2515	10.2969	10.5294	10.2969
	Q92917	8.29922	10.3476	9.85955	10.2444	9.39875		11.2633	9.99437	11.0231	10.3685	9.46762	10.2312	10.8765	10.8933	9.3707	10.7168	10.676	9.5831	9.9887	10.9498	11.0708	10.2969
	Q9NVS2	10.9433	10.7125			9.71769			10.2143	10.8416	10.0674	9.58872	10.2969	9.98586	10.8074	10.444	10.8416	9.97156	9.58872	10.2969	9.98586	10.8074	10.2969
	Q96G21					9.7928			10.341	10.1007	10.2131	10.2958	10.3253	9.55459	10.3174	10.9151		10.697		10.2312	7.82655	10.7203	10.2958
	Q9H773	9.76156	10.3772	10.1824	8.47574		10.1007	10.7177	10.1228	10.224	10.3663	10.3152	11.0077	10.2715	11.0526	10.1228	10.2143	10.5177	10.3152	10.9993	10.2715	11.0526	10.2935
	Q96I25	10.5803	9.14722	10.633	10.1072	10.4727	8.62937	10.1151	10.2923	10.1215	10.4889	9.92631	9.85955	10.9256	10.5746	10.5803	10.2204	10.5265	9.92631	10.23	10.9233	10.6715	10.2923
	A4FU49	11.767							10.2923	9.99152						10.2923	9.99152						10.2923
	P17858	10.1935	10.2384	10.4615	10.2912	10.1059	9.78791	11.2462	10.5196	11.5474	9.89785	10.8368	10.1059	11.6856	12.2848	10.2912	10.2046	9.92185	9.51965	10.3095	9.85176	10.4273	10.2912
	O00160															8.86419	10.3208	10.3465	9.03618		10.5718	10.2586	10.29
	Q8IXQ3																	10.0607				10.4879	10.29
	Q969U7	10.058	10.5517	9.17494	10.1498	11.0126	9.73472	9.9129	9.97729	10.4899	10.2866	11.0021	10.6384	10.1849	10.0994	10.0014	10.4899	10.2866	11.0021	10.6384	10.1849	10.8842	10.2866
	P13533	9.65643	10.5906	10.7641	10.2143	10.3106		10.3923	9.99578	10.4594	9.85487	9.62754	10.2264	10.29	10.4242	9.79117	10.3685	10.5981	9.9658	9.76819	10.2819	10.4625	10.286
	P09543	9.43672	9.53916	10.4858	9.58497	10.7985	10.0607	11.3993	10.4471	9.90088	10.0875	9.90238	10.1319	10.0822	11.4073	10.4909	10.3674	10.3696	10.0112	10.4615	10.2843	11.1805	10.2843
	Q13451	10.1662	10.6609	9.91887	10.7574	10.0795	10.2831	10.4564	10.1254	10.2843	9.90539	10.2168	10.9629	9.99719	10.6457	9.79605	10.3004	9.90539	10.6083	10.744	10.137	10.7004	10.2831
	O14562	9.7748	9.50582	10.6393	10.0701	9.69524	10.5098	10.6874	9.8611	10.584	10.3387	9.8642	9.23363	10.2819	10.5216	9.8611	10.584	10.4105	10.1033	9.30151	10.3287	10.362	10.2819
	Q93052	10.6475	10.4757	10.0362	9.20947		9.98443	10.3816	10.2562	10.9144	9.90389	10.0238	10.2095	10.543	10.402	10.2796	10.9144	10.2831	10.0238	9.9114	10.69	10.6294	10.2814
	Q2TAY7	9.63301	10.3264	10.6147	9.99577	10.1459	10.4818	10.2527	10.4147	10.2808	10.6412	10.2761	10.1459	9.95566	10.3998	9.94399	10.5498	10.6952	10.2761	10.2216	10.4818	10.3998	10.2808
	Q8N183	9.72963	10.421	10.1611			10.2645	10.8742	10.2773	10.8424	10.0795	9.93665	9.89937	10.1662	10.5822	10.1164	10.4697	10.5363	10.3129	10.7969	10.0835	10.6055	10.2773
	Q9UNX4	9.51768	9.68651	9.59434		10.0808	9.94692	11.9866	9.63664	9.43046	10.3955	10.1383	9.93517	10.6083	10.3118	10.7465	11.2125	10.242	11.4004	11.7932	10.3298	11.2312	10.2773
	P49750	8.93665	10.4949				10.2633	8.16492	10.6027	10.2348	10.8673	7.4094		10.1935	10.6546	10.6466	10.2889	10.8765	7.60735		10.1935	10.8194	10.2761
	Q13610	10.543	10.3576	9.93665	10.275	10.2633	10.7465	10.825	10.543	10.1498	10.0967	10.2645	10.2633	10.6812	10.7863	10.543	10.1498	10.0967	10.2645	10.2633	10.6812	10.7863	10.275
	P48735	10.7507	10.3988	10.1085	10.813	10.0444	9.7748	10.8337	10.0607	10.3038	10.3696	9.70564	10.1344	10.2738	10.5363	10.6529	10.3061	10.1085	10.2264	10.1344	10.2738	10.7507	10.2738
	Q9NUQ8	10.2946	10.021	9.48584	10.5517	9.27846	10.585	10.6944	10.0084	9.61288	10.2131	10.2738	10.3061	10.585	10.6671	10.0084	9.62754	10.1215	10.2738	10.3061	10.585	10.5226	10.2738
	Q9BQB6	10.1935	9.38372	10.4294	10.7151	10.2738	9.74485	11.1491	10.3772	10.1396	10.5546	10.5333	9.66	9.84864	10.9114	10.2192	10.2216	10.6073	10.8098	9.62754	9.66357	10.9337	10.2738
	Q9NYK5	9.75657	10.0252			10.0701	11.1144	10.2738	10.5128	9.85799	9.35536	10.3794	9.9542	11.1855	11.1026	10.5128	9.85799	10.0376	10.4263	10.0701	11.1855	11.1026	10.2738
	Q9NUP9	11.4273	11.2674		9.9629	9.6742	9.90088	11.9528	11.543	11.1357	11.0861	11.5822	9.44502	11.5755	11.8715	9.04713	9.40515	8.87345	10.0389	10.1408	9.63482	10.3923	10.2721
	Q86TX2		10.4115	10.2738			10.584		10.2715	10.2264	10.218	9.5078	9.90088	9.65822	9.74148	10.2715	10.3576	10.5887	10.6073	9.90088	10.5421	10.568	10.2715
	Q96C86	10.7022			9.31516	9.6935	10.8218	10.4136	10.7022	9.70045	10.3955	9.79929	9.95275	10.8218	10.2372	10.7022	9.70045	10.3955	9.79929	10.0755	10.8218	10.2715	10.2715
	Q9UNS2	10.1085	10.7731	10.3476	9.55652	10.2276	10.8956	11.0098	10.1886	10.1774	10.3837	10.0941	9.99295	10.9278	11.0098	10.2703	10.2216	10.3476	9.98728	9.99295	10.9278	11.0098	10.2703
	Q16762	9.16994	10.3421	9.7715	10	10.774	10.3576	10.8918	9.31289	10.3095	9.78464	9.39875	10.7091	10.1498	10.444	9.69698	10.3095	9.78464	9.84236	10.7091	10.268	10.3837	10.268
	Q9UPU7			10.2668																			10.2668
	Q13619	10.2288	10.5421	9.78301	10.2645	10.7715	10.5915	10.7557	10.2082	10.1421	10.6257	10.098	10.2131	10.4158	10.7557	10.2082	10.2503	10.7271	10.1319	10.2131	10.4158	10.8321	10.2645
	P42224	10.2586	9.97299	10.5009	10.402	10.3208	10.1574	10.9816	10.5048	9.62754	10.3977	10.1561	10.0648	9.83921	10.9337	10.5048	9.89937	10.1586	10.2645	10.8903	9.67244	10.9337	10.2645
	P51553	8.08217	10.4388	10.2969			10.2656	9.40941	10.0376	10.3532	10.2491	10.4126	9.19722	10.1177	10.0901	10.5294	10.2923	9.77479	10.102	10.8502	10.2633	10.8146	10.2633
	Q9P289		10.5746	10.0621			9.88875	10.7797	10.4346	9.95421	10.0621	10.3376	10.5831	10.0084	10.8282	10.4778	10.0742	10.1836	10.3376	9.96001	9.99578	10.8282	10.2627
	Q9UHQ9	9.99577	10.6384	10.4737	10.4889	9.65285	10.6662	10.6909	9.89634	10.4158	10.2621	10.2586	10.1624	10.1536	10.6009	9.77314	10.4158	10.2621	9.94106	10.1624	10.6662	10.6009	10.2621
	A0AVT1	10.5078	9.54497	10.2609	10.6653	10.0875	9.97156	10.4778	10.5137	9.7381	10.3554	10.8368	9.80414	9.88265	10.2889	10.6193	9.63118	10.2372	10.1306	10.1421	10.6795	10.3565	10.2609
	Q9NQ55	10.2168	10.1898	10.2396	10.5812	10.2854	10.5708	8.70737	10.3084	9.88265	10.0768	10.2609	10.1812	10.1059	10.6618	10.6009	10.3631	9.95275	10.2609	10.3095	10.3231	11.0674	10.2609
	P48506	10.0042	9.22883	10.4818		9.57744		10.7143	10.8258	10.2586	10.7566	10.2192	9.96868	10.9873	10.9181	10.0539	9.40728	10.7566	10.196	9.52357	10.9873	10.8918	10.2586
	Q6Y1H2	10.3084	9.80091	10.2586		10.8727	10.2264	10.7591	10.2562	9.55075	10.3576	9.40302	10.6018	10.2738	10.5226	10.2877	8.88875	9.35976	9.41575	10.3343	9.86574	10.128	10.2574
	Q16864																	9.57744	10.2562			10.362	10.2562
	Q14573	9.70564	10.0307	9.8329	9.15483	9.92779	10.4294	11.2969	10.2143	10.891	9.75155	9.84863	10.1799	10.1649	11.2785	10.612	11.3404	10.5575	10.3913	10.2562	10.5147	11.4889	10.2562
	Q9Y606	10.8525	10.8804	9.9129	9.46557	8.45534	10.2562	11.2975	10.3242	10.8781	10.119	9.21918	9.55843	10.2264	11.2216	10.3242	10.8781	10.119	9.21918	10.2586	10.2264	11.2216	10.2562
	Q96B26	9.51176	9.89483				10.7389	10.9873	10.3129	9.7381	10.2312	10.0782	10.6339	10.1098	10.9873	10.2726	9.85954	10.1861	9.96291	10.6312	10.4231	10.5632	10.2521
	P55058	10.6348	9.37505	10.5128	10.2992	10.3387	10.9189	10.3966	10.6348	9.59993	9.94545	10.2645	10.7117	10.2384	11.1098	9.03068	8.36195	8.6689		9.57176	9.8502	9.92334	10.2515
	P37235	10.443	10.2009	10.0265	9.67596	10.5401	10.4315	10.2479	10.6303	9.98301	10.2131	9.62023	10.2691	10.3543	10.2479	10.6303	10.0126	10.2444	9.87653	10.224	10.3543	10.3902	10.2479
	Q01658	10.2456	10.2796			10.1799			10.4126	10.2796	10.5275	10.2468	10.0307	11.3896	10.9189	9.86883	10.218	9.88571	9.38372	10.0403	10.3208	10.612	10.2468
	Q969T9					9.97443			10.6511	9.81219	10.2444	8.16994	10.8603	10.1357	10.3945	9.96001	9.93665	10.4615	8.9513	10.3565	10.5028	10.7591	10.2444
	Q9H7B2	9.99718	10.1111	9.74148	10.5517	10.3977	10.0566	10.8696	9.98443	10.6312	9.94545	9.87192	10.3208	10.2432	10.5294	10.5382	10.5128	10.3454	10.0084	10.1886	9.87037	10.623	10.2432
	Q13620	10.0348	9.0634	10.8266	10.242	9.74485	10.2515	10.1985	10.0348	9.71597	9.80253	9.87959	9.85488	10.402	10.23	10.8266	10.7607	10.9549	11.2312	10.5746	10.9477	12.2216	10.242
	P13995	10.1215	9.56797	10.2396	9.137	10.6073	10.4889	10.4083	9.9114	9.23841	10.2396	9.94252	10.6083	10.4221	10.4126	9.72623	9.20214	10.2396	9.94252	10.2785	10.4221	10.4126	10.2396
	P54920	10.0403	10.5822	10.6303	10.8665	10.2264	9.64747	10.7715	10.2046	10.1774	10.6303	10.2923	9.98443	10.2396	10.443	10.1033	10.1774	10.6303	10.2923	9.98443	10.2396	10.4584	10.2396
	P02675	10.6502	10.9578	10.1033	10.2527	10.0512	9.80414	10.0499	10.5727	10.4263	10.1059	10.2336	10.0688	10.7846	10.2384	10.545	10.66	10.1059	9.93074	9.81218	10.7846	11.0546	10.2384
	P61011	9.31968	9.42207	8.8642	9.78628	8.67949	10.5642	9.49187	10.2396	10.1774	10.5372	9.73133	10.5508	10.2384	11.5078	10.9851	10.1774	10.5372	9.97443	10.5285	10.3387	11.5078	10.2384
	P46926	9.87806	10.2372	9.83448	9.36195	10.2058	10.3399	11.0424	10.0444	10.4346	9.82973	10.3532	10.1485	10.2831	10.8765	9.83764	10.4346	9.83448	10.3532	9.96001	10.2831	10.8001	10.2372
	Q12872																10.1408				10.3264		10.2366
	Q14738	10.4409	9.85954	10.1241	10.0279	10.3945	10.2738	10.9211	9.6935	12.2336	12.0286	9.56034	9.81379	10.1007	12.3915	10.236	10.4584	10.0084	9.91589	10.8305	9.97299	10.9211	10.236
	P05976					10.2348																	10.2348
	Q9Y295	10.1637	10.2336	9.88112	10.0648	10.3554	10.2396	11.0056	10.0539	10.567	10.5755	12.3658	10.1836	10.0914	12.9587	10.0539	10.567	9.62754	10.23	10.2981	10.0914	10.5925	10.2336
	P56211			10.2324			11.0182		10.0861	9.34873	10.2324	10.3004	9.89027	10.9129	10.6202	10.0861	9.34873	10.2324	10.3004	9.89027	10.9129	10.6202	10.2324
	Q92541	10.2923	9.81058	10.4168	10.0661	10.3174	10.4899		10.2738	9.99719	9.98301	9.57366	10.0238	10.2216	10.5078	10.3609	10.1306	10.1574	10.4041	10.1111	10.242	10.7406	10.2318
	Q8IZ83	9.99295	10.0028	10.058	10.1824		10.5737	10.8595	10.236	10.4378	10.2264	10.3707	10.1319	10.2539	10.817	10.314	10.4378	10.2264	10.102	10.1085	10.1923	10.7781	10.2312
	Q9NQX4															10.2009		9.11375		10.2586		10.5878	10.23
	O95182	9.62023	10.7838	10.4808	10.1046	10.0674	10.2312	10.0648	10.7591	10.5363	10.3253	9.72963	10.3794	10.23	10.7952	10.703	9.39661	10.1254	9.72793	9.39233	9.93074	10.8471	10.23
	O43818	8.96868	9.76156	10.1046	11.128	10.0182	9.8329	10.4502	10.0594	9.97729	10.5575	10.8384	10.2288	10.5421	10.7108	10.1724	9.97729	10.5333	10.7764	9.98158	10.5421	10.7904	10.2288
	P50461																	10.4909	9.59059	10.2288			10.2288
	P30566		10.0914	10.4788	9.4388	10.6996	9.49387	10.6786	9.89634	10	10.2432	9.80414	10.4481	10.2119	10.3264	9.91589	10	10.3095	9.8455	10.4481	10.2877	10.314	10.2276
	Q14166	10.3631	10.2456	9.70218	10.4062	10.0728	10.1548	11.4362	10.387	10.2107	10.2264	9.94106	9.99012	10.4747	10.7125	10.387	10.2107	10.2264	9.99295	10.1799	10.4635	10.7822	10.2264
	Q6UB35	10.3707	10.0458	10.2264	9.36195	10.3208	8.47979	11.1079	10.445	9.54883	10.2264	10.1935	10.1762	10.7616	11.1079	10.445	9.83132	10.1997	10.1935	10.2082	10.7616	11.1079	10.2264
	Q5R3I4		9.58121	9.63482	9.78301	10.4512	10.3902	10.6627	10.29	9.33093	9.48785	9.41152	10.5623	10.5078	10.4848	10.1574	9.54883	9.52749	9.78301	10.4747	10.6375	10.5546	10.2252
	O14787							10.2252								10.1849	10.1408	10.6926		10.1498	10.5275	10.2288	10.2252
	Q14CX7	10.9866	10.119	9.59059	10.2645	10.3587	10.224	10.7805	10.9381	10.119	9.80576	10.4041	10.0512	9.9129	10.3543	10.9381	9.93959	9.94838	10.4041	10.1624	10.119	10.3543	10.224
	P15586	9.7194	10.0755	10.4336	10.1344	10.5304	10.224	10.5565	10.388	9.82179	10.3685	10.3276	10.0621	10.224	10.4378	10.0742	9.7715	10.3685	10.6101	9.8611	10.224	10.4635	10.224
	Q15714	8.18489		9.46558	10.1447	10.8424	10.6715	11.1574	10.9092	10.3532	10.2843	10.224	10.1523	10.1498	10.7789	9.82973	9.66535	9.52749	10.4979		10.23	10.1293	10.224
	P10321	10.6493	9.74653	10.9915	10.4367	10.2527	10.7732	10.7356	9.42837	10.0307	9.69176	10.224	9.77809	10.7432	10.6211	9.78628	10.0888	9.7748	9.9887	10.0941	10.599	10.8178	10.224
	Q05048	9.9337		10.3859		10.2491	10.1357	9.17743	9.8857	10.1151	10.2586	10.1059	10.4686	10.2228	11.3875	9.9337	10.1151	10.2586	10.1059	10.4686	10.5038	11.3875	10.2228
	Q3LXA3	9.48584	10.0042	10.2228	10.1459	9.73811	10.5401	11.2975	10.1177	10.0715	10.2228	10.1254	9.84393	10.5755	11.2685	9.90088	10.0715	10.2228	10.5206	10.4083	10.4543	11.2685	10.2228
	P82932	10.3707	8.7748	10.119	10.2609		10.3186	10.5236	10.4788	9.46762	9.51964	10.1649	10.1836	10.2808	10.7406	10.703	9.29463	9.7599	10.0994	10.4357	10.0252	10.544	10.2228
	Q7Z6M1															10.4326	9.42628		10.0701	10.4858	9.42208	10.3576	10.221
	Q9NPF4		9.10592	10.4818	9.84236	10.0154	10.5068	11.1267	9.82814	9.95421	10.3631	9.71254	10.4969	10.2192	11.1338	10.1033	10.0782	10.4615	9.67774	10.3242	10.2192	10.8926	10.2192
	Q9GZL7	9.22643	10.1293	10.0688	10.3443	10.8274	10.4959	11.0258	10.1254	10.4136	9.9337	10.1599	9.99578	10.4768	10.9159	10.0376	10.3004	10.0042	10.1548	10.2192	10.3465	10.6839	10.2192
	O95861	10.1812	10.2204	10.3718	10.218	10.2796	10.4398	10.8735	10.2095	10.6996	10.362	9.88418	10.0112	10.2479	10.2574	10.1812	10.1125	10.1203	9.96146	9.98158	9.92334	10.6018	10.218
	O75027	10.0701	10.5304	10.1762		10.387	10.1396	10.2527	10.4083	10.2738	9.79929	9.37722	9.99719	10.0861	10.2527	10.4073	10.2738	9.76488	9.70218	10.3038	9.9986	10.3049	10.2149
	Q9UBU9	10.9744	9.88723	10.2009	10.0954	10.1485	9.88875	11.2773	10.1319	9.78137	10.0224	10.2143	10.218	10.3106	10.5765	10.1812	9.78137	10.8595	10.2143	10.6573	10.3106	11.2935	10.2143
	Q5BKZ1	10.1254	10.2131	10.3454	9.44088	10.1874	10.3718	9.9084	10.3902	10.5382	10.444	10.0417	9.75322	10.1523	10.4062	10.3049	10.4062	10.2656	9.11114	9.37287	9.85488	10.4094	10.2131
	Q9H8H0	10.5236	9.95129	10.2324	9.74148	9.26914	10.1799	10.2831	10.1164	10.2119	10.3354	10.6009	10.3707	9.93812	10.444	10.1164	9.8329	9.90239	10.5962	9.97156	10.4747	10.3174	10.2119
	P30533	10.5699						9.72963	7.72111	7.66534			8.78791	7.76156	9.36633	10.8696	10.9069	10.8297	10.6156	10.6662	9.17992	11.4752	10.2101
	Q9H2W6	9.67773	10.0403	10.3532	9.82178	10.5943	9.51374	10.6248	9.9658	10.2119	10.2095	9.85954	10.7566	10.1098	10.3859	9.90389	10.69	10.0994	9.88875	10.4676	10.207	10.2168	10.207
	Q96JM3				9.56986						8.2668	9.1923		8.72452	8.78137	10.8074	9.3354	11.0735	10.8281	10.6466	11.2726	11.188	10.2064
	Q9UBV8	9.97443	10.2854	10.2372	10.2935	10.4615	9.85332		9.90238	10.2854	9.88265	10.2058	10.6092	10.2503	9.98158	9.65106	10.2854	9.88265	10.2058	10.6092	10.1085	10.0154	10.2058
	Q9NQW7	10.255	9.85488	9.94253	9.95421	9.92185	11.1007	9.85176	10.2046	9.68826	11.0028	9.65285	10.1574	10.8994	10.7013	10.2808	9.94692	11.0028	9.85799	10.3163	10.6101	10.7013	10.2046
	Q9H008																10.5343	9.75656	10.2046		9.98443	10.3465	10.2046
	Q13951	8.3129	9.92036	8.74148	9.01403	10.0634	8.7682	10.3399	10.3631	10.2021	10.5285	10.697	9.3354	9.76819	10.3061	10.3631	10.2021	10.6285	10.9535	10.0634	9.76819	10.3061	10.2021
	Q8NBJ7	10.4105	9.78137	10.4094	10.4989	9.62572	9.85955	9.75823	10.2527	10.2785	10.4543	10.4697	9.47979	9.82019	9.97156	10.0307	10.5488	10.4231	10.3365	9.67067	9.89483	10.2021	10.2021
	Q8WTV0	9.77973	10.3465	9.78628	10.1408	10.5304	10.4158	10.7203	9.77973	10.2021	9.16994	10.2923	10.4717	9.96868	10.3015	10.043	10.2021	9.48584	10.3923	10.4717	10.1241	10.3751	10.2021
	Q9NUQ3	9.76322	9.54883		9.34874	9.97729	10.8696	10.3421	9.76322	10.021	10.2021	9.76984	10.4707	10.7952	10.7936	9.76322	10.3118	10.2021	9.76984	10.4707	10.7952	10.7936	10.2021
	P23786	10.543	10.5906	10.7574	10.0512	9.85019	10.1164	10.7245	10.3038	10.0715	10.0499	9.82178	9.94545	10.0875	10.5353	10.3038	10.5575	10.3152	9.69871	9.94545	10.2009	10.5353	10.2009
	Q9BUR5	10.5226	10.1586	10.0112	10.2009	9.9658	10.5661	10.6891	10.5088	10.0875	10.3208	9.93665	9.9054	9.98015	10.6529	10.6294	10.2444	10.7185	9.71597	9.9054	9.99719	10.6698	10.2009
	O00267	9.89634	10.4398	10.1985	10.2131	9.89634	9.99578	10.2408	10.0648	10.4357	10.0701	10.5196	9.87806	9.92482	11.3454	10.1649	10.4357	10.5536	10.5196	9.87806	9.92482	11.3454	10.1985
	Q6P1N9	9.07683	9.8796	9.35095	10.5999	9.41997	10.29	10.4818	9.39447	9.65106	9.57555	10.5177	9.94545	10.3152	10.3454	10.1985	11.5063	11.2767	11.1737	9.80898	11.4681	10.119	10.1985
	P56545	9.53917	12.0711	10.8827	10.2889	10.6393	10.2324	10.7364	9.38587	8.92185	9.62023	9.05529	9.38587	10.1972	10.2981	10.4868	9.87191	10.1472	10.8098	9.38587	10.1164	10.6239	10.1972
	Q96A35	9.43046	10.4737	10.9196		9.8857	10.0755	10.5765	10.4471	10.196	10.7271	9.29693	10.0403	9.54883	9.92036	10.1972	10.7022	10.8941	10.1254	10.1997	10.1125	10.3163	10.1966
	Q8TED0	9.66712	10.2348	9.51374	8.8329	10.5382	10.2691	10.1164	10.043	10.4062	9.87191	9.91887	10.4221	10.196	10.8226	10.0307	9.69524	10.2539	9.17743	10.4221	10.196	10.4158	10.196
	Q8N3U4	9.03618	10.0265	8.5962		10.1923	10.3376	10.5382	9.86883	10.0362	9.85954	10.1985	10.3521	10.3049	10.5962	9.86883	9.95421	9.82973	10.2216	10.3521	10.3049	10.5962	10.1954
	P30519	10.207		10.2992	10.6555		9.96291	9.88723	10.207	9.95275	10.7254	10.4686	10.9107	10.6609	10.4346	10.1948	8.50383	9.11635	9.10592	9.0607	9.86883	10.1948	10.1948
	Q9Y3B9	9.18983	11.1389	9.10853	10.4073	10.0728	10.3652	10.3061	10.1948	10.6768	9.67597	10.4398	9.88875	9.81379	10.9024	10.1948	10.6768	9.67597	10.4398	9.76654	9.87191	10.9024	10.1948
	O15226	9.54691	9.35756	9.44088	10.1886	8.52357	11.102		10.4666	10.9181	10.1997	10.8289	10.9278	10.9744	11.2597	9.7715	9.85643	9.2621	10.128	9.62023	10.7262	10.66	10.1942
	Q13867	10.7895	10.2981	10.4094	9.30151	9.80897	10.2843	10.5488	10.1935	9.99295	10.3084	9.31742	9.46761	10.6918	10.5488	10.1935	9.5546	10.3197	7.42627	9.47372	10.0994	10.3685	10.1935
	P52758	9.29003	9.46762		10.1997	10.0056	10.3309	10.6546	9.41364	9.45122	9.66712	10.4158	10.1923	10.3309	10.3118	9.65106	9.52161	9.90088	10.4158	10.1923	10.3309	10.3118	10.1923
	P0DPB6	10.3049	10.0594	9.38155	10.9491	10.6257	10.7649	10.4879	10.1923	9.27846	9.47777	10.9951	10.0252	10.6257	10.4502	10.1923	9.66	9.60549	9.93812	10	10.6257	10.2372	10.1923
	Q13131								9.98586	10.0485	10.2216		10.1911	10.2645	11.1286	9.98586	10.0485	10.2216	8.3707	10.1911	10.2645	10.5517	10.1911
	O43172	9.9658	9.98728	10.9248	10.0567	10.351	10.4523	10.4367	9.67243	10.3652	9.81699	9.50185	10.1886	10.0499	10.4979	9.92334	10.3652	10.6403	9.9054	10.0728	10.4523	10.4523	10.1886
	Q99615	10.2831	9.61104	10.1203	10.1472	10.4676	9.96435	10.2761	10.4294	9.97299	10.1203	9.7549	10.236	10.1886	11.1098	10.9535	10.1485	10.1203	10.3598	10.2288	9.68301	11.1611	10.1886
	Q9Y3D3																10.2726	10.5536	10.1447	10.1138	10.0701	10.23	10.188
	P30837	9.35316	9.59247	9.84236	9.79929	9.51768	9.86729	10.6733	10.1861	10.9084	10.1712	10.978	9.79117	11.0881	10.2155	10.1861	10.3498	10.007	10.5868	9.83764	10.7203	10.5372	10.1861
	O14735							10.7582	7.98869	9.80253	9.76985	10.1836	9.87037	10.4126	10.6961	10.5363	10.6618	10.0861	10.1836	10.1447	10.4126	10.6961	10.1836
	P07858					11.0245	10.1611	10.1824	10.1046	10.1254	10.1849	10.0348	10.1935	10.0768	10.3163	10.1046	10.2703	9.00563	10.9665	10.875	10.0822	10.5623	10.1824
	Q8WX93	9.94399	9.9887	9.50978	9.47777	10.7871	10.7557	10.332	10.1812	9.87345	10.2645	10.545	10.5236	9.78628	10.7082	9.98726	10.1164	9.99154	10.5868	10.7056	10.0265	10.4461	10.1812
	O60763	10.1383	9.50978	9.92334	10.3084	9.87345	10.3264	11.4747	10.1447	10.633	10.7457	10.0042	10.0715	10.1799	11.158	10.5971	10.633	9.79767	10.0042	10.0098	10.1799	11.1459	10.1799
	Q14137	10.1485	10.2785	9.3707	10.2503	10.1799	10.3751	10.2831	10.3332	9.74484	9.76488	9.99578	9.64567	10.1472	10.5971	10.4615	9.61839	9.9986	9.99578	10.3707	10.3186	10.5971	10.1799
	Q5VYK3	10.3186	10.3432	9.71082	9.99154	10.2228	10.1383	10.8074	9.89027	10.3631	9.69524	9.83764	9.92036	10.3376	10.1787	10.3186	10.0512	9.69524	10.1472	10.4126	10.2726	10.2168	10.1787
	P52569	9.37939	10.1787	10.1649	9.50781	10.4949	9.89179	9.7715	10.2609	10.6018	10.351	9.72623	10.1649	9.87959	10.242	10.3129	10.6092	10.3826	9.72623	10.2726	9.79117	10.1911	10.1787
	O43657						10.1911	10.683								7.2574				10.0593	10.1662	10.7457	10.1787
	Q14151	9.72111	10.4357	9.87653	10.2889	8.39662	8.25268	9.88265	10.0154	10.1536	9.75823	10.4605	10.567	10.3859	11.0808	10.2324	10.1536	10.0674	10.4605	10.567	10.1774	10.9651	10.1774
	P42285	9.44709	10.1812	9.69001	10.7789	10.102	10.4242	11.3078	9.9084	9.83765	9.83606	10.0293	9.94399	10.2009	10.3826	11.341	10.9607	10.0861	9.96001	10.1737	10.2384	10.952	10.1737
	Q96BN8		11.0888	9.95566	9.61656	10.1874	9.86574	10.4676	10.0307	10.3027	9.95566	9.79117	10.2324	9.95129	10.4676	10.2336	10.7406	9.95566	10.7582	10.1586	9.95129	10.7682	10.1731
	P50897		10.1972		9.91739		10.4889	10.7048	10.1228	10.3186	10.5068	10.0334	10.1712	10.4889	10.5859		9.58872	9.58872	9.48785		10.1737	9.44502	10.1724
	Q14134	10.1637	9.81219		9.9084	9.41786	9.97012	10.4409	10.2527	10.058	9.7599	10.2796	10.6175	10.0728	10.445	10.2143	10.0822	9.92185	10.2796	10.6175	10.1787	10.7822	10.1712
	Q9NQZ2			10.2095	9.55843	9.99154	10.0621	10.6421	9.56606	10.5556	10.1687	9.2831	9.8502	10.2668	10.6751	9.42837	10.5556	10.1687	9.137	9.8502	10.2668	10.6751	10.1687
	P52434	9.94984	10.1687	10.7356	9.69872	10.3072	10.0755	10.8872	9.71597	10.0901	10.9844	10.0182	9.92334	10.1586	10.8872	9.68651	10.1787	10.9607	9.8329	10.2656	10.4052	10.7356	10.1687
	Q9UGP8	9.76985	10.4686	10.1586	10.4083	9.93222	10.0648	10.0084	9.6689	10.23	10.5699	10.2912	9.56416	10.4126	10.1687	10.1267	10.5216	10.623	10.5943	9.94984	10.3354	10.0967	10.1687
	Q96C36	10.5718	10.1874		9.5411	9.98301	10.1485	10.0715	10.4326	10.3805	9.38156	10.3923	10.4989	10.5206	10.7108	9.17494	10.1874	9.38156	10.0252	10.1421	10.5206	10.1085	10.1681
	P40938	9.87806	10.341	10.0526	9.68826	10.0728	8.87038	10.5411	10.1799	10.1674	10.5216	9.49985	10.0728	11.0168	10.6804	9.88418	10.1674	10.5661	9.7715	10.2854	10.7657	10.6804	10.1674
	Q92905	10.5803	10.1674	10.4828	10.0348	10.1836	9.47372	10.9744	10.5632	10.0403	10.3129	9.98301	9.51374	10.1662	10.9744	10.5632	9.9144	10.3609	9.98301	9.35536	10.1662	10.9744	10.1674
	O95340		9.61656	9.04713	10.1215	9.08482	9.38155	10.1085	10.9447	10.683	10.8202	10.0098	9.92185	10.207	10.7143	9.21918	10.1254	10.7279	10.2264	10.973	11.0327	10.7607	10.1668
	P19367		10.1799	9.49786	9.39233	9.7194	10.3761	10.6439	10.1712	10.2276	9.94691	10.3219	10.0417	10.1712	10.6101	10.0941	10.1599	9.94691	10.1215	9.80252	10.2773	10.5689	10.1655
	O60427	10.1649	10.3476	10.0607	9.16994	8.64387	9.46965	10.3219	10.1649	10.1125	10.3354	10.0553	10.0485	10.5088	10.4727	10.1649	10.2408	10.3354	10.0553	10.0485	10.5088	10.4727	10.1649
	Q10589	8.2621	10.1319	10.84		11.5522	10.6715	11.8681	10.5098	10.1215	9.7482	9.44916	9.90238	10.1972	10.69	10.545	9.77973	9.81539	9.44916	10.0471	10.6055	10.6591	10.1649
	Q15102		10.6856	10.6645	10.0403			9.43255	9.67067	9.66357	10.2923	10.1637	9.92779	9.62937	10.2503		10.1699	10.3565	10.2715	10.1383	9.88265	10.3891	10.1637
	Q8IYB8	8.39233	9.2831				8.7549	11.0921	9.75489	10.1434	10.2515	10.5934	10.5517	10.3554	11.1248	8.97155	8.8455	8.70738	10.1824	10.2527	8.73133	11.1248	10.163
	Q5T4S7	9.64927	10.1624	10.128	10.6439	10.1799	10.2444	9.91738	9.50582	10.0861	10.0901	10.3276	10.0715	10.3685	10.3163	10.7022	10.0553	9.95275	10.4305	10.0715	10.4533	10.9535	10.1624
	O60216	9.63482	10.0293	10.1536	10.1421	9.20214	10.2761	10.6403	10.4492	10.5314	10.0154	10.6166	9.59433	10.1611	10.8918	9.74652	10.5314	10.0154	10.2843	10.0417	10.1611	10.8918	10.1611
	P10155	10.3521	10.0279	10.388		10.0701	10.4136	10.643	10.2009	9.99295	10.1674	10.1434	9.52553	10.3332	10.5527	10.1799	9.46762	9.49786	10.1536	9.0196	9.85643	10.4757	10.1605
	Q9H7Z7		9.72282		9.08482		9.5906	9.51374	11.1674	9.0954	11.0914	10.6303	10.1787	9.96435	11.0808	11.1674	10.2192	11.0914	10.1421	9.72452	9.96435	10.783	10.1605
	P49902	10.0182	9.2621	9.89937	9.92185	10.1861	10.676	10.1599	10.1599	10.4646	10.1046	10.3287	10.0808	10.66	10.7549	9.9658	9.86883	10.0928	10.3084	10.1306	10.5906	10.8049	10.1599
	Q9NX55	9.46149	10.1306	10.2082	10.2384	10.3219		10.7665	10.4594	9.68125	10.1935	10.1948	9.75155	9.97872	10.612	9.98586	10.1306	10.1861	9.94545	9.68826	9.2216	10.7665	10.1586
	Q12996	9.41575	10.0808	9.71254	10.1574	9.85643	9.96724	11.151	11.3487	10.3399	9.68651	10.0238	11.3174	10.2796	9.94984	11.2462	10.2021	10.1408	9.76488	11.2958	10.4326	10.5294	10.1574
	Q08380	9.63118	9.60364	10.7185	10.5285	9.74652	9.80253	10.7657	9.47168	9.88266	10.7185	10.3751	9.89483	10.1574	10.5098	9.98443	9.88266	10.6891	10.978	9.89483	10.2609	10.5981	10.1574
	Q92599	10.3805		9.10068				11.0437	9.88112	6.9658	10.0028	10.4858	8.18489	10.6018	11.0437	9.2216	9.16994	9.9629	10.8361	10.1574	10.6582	11.0512	10.1574
	Q9GZZ9	9.24319	8.94838	8.91589	9.41997		11.0519	11.1189	10.0334	9.70564	9.81219	10.4326	10.1599	10.0553	11.0566	10.2785	8.65465	10.1997	10.4858	10.2726	10.1536	11.1189	10.1567
	Q8N4Q1	9.47777	10.5058		10.1007			10.7432	9.54304	10.6555	10.1561	9.68651	10.2574	10.1485	10.5784	9.54304	10.6555	10.1561	10.0098	10.2574	10.1485	10.5784	10.1561
	O95571	10.0526	9.93665	9.43881	9.71082	9.77809	10.387	10.6239	10.2192	10.1548	9.9887	10.5803	10.2831	10.387	10.5718	10.2021	10.0701	9.91738	10.1536	10.2831	10.1085	10.5556	10.1548
	P17676		9.97443	9.70564	10.9965	10.2866	10.3276	10.1124	10.1085	9.88265	9.49786	10.66	10.3365	10.2958	10.1383	10.1712	9.88265	9.49786	10.66	10.4909	10.9979	10.0822	10.1548
	Q9NPA8		9.66712			10.8926	10.2324		9.7194	9.39875	9.72281	10.1548	10.6193	10.2252	10.7356	9.7194	9.39875	9.72281	9.80252	10.8525	10.2252	10.7356	10.1548
	Q13303															10.5236	9.56606	10.1548	9.80736	8.60734	10.4646	10.7838	10.1548
	Q8IWC1															10.5943	10.3587	10.817	10.1536	9.59434	8.99719	10.1548	10.1548
	Q96K21															10.1536	8.83921			10.1548	10.058	10.3465	10.1536
	P49959	9.38371	9.81859	9.8642	10.2143	10.4242	10.6156	10.3298	10.1536	10.9189	9.34873	10.2143	9.58121	9.99578	10.4553	10.0293	10.3219	9.67067	10.2143	9.58121	10.3399	10.1408	10.1536
	P67870	9.87037	10.3253		10.4686	10.29	10.6202	10.4367	10.1523	9.71597	9.57744	10.1523	10.1383	10.2432	10.2586	9.96146	9.88875	9.58121	10.3343	10.29	10.0795	9.99437	10.1523
	Q96M27	10.1523	10.7364	9.87652	10.0028	8.25268	7.56987	10.3848	10.71	10.5459	9.87652	10.5018	10.128	9.95566	10.5314	10.71	10.5459	9.87652	10.5018	9.78464	10.1267	10.9965	10.1523
	Q9BV40	9.47575	9.07148	10.2384	10.9344	9.96435	10.6636	9.20214	9.80898	9.46965	10.151	10.683	9.94545	10.6321	10.4083	9.73641	9.46965	10.151	10.5632	9.94545	10.6321	10.3129	10.151
	Q9NXH9	10.3902	10.151	9.49186	9.19477	10.3848	9.7381	10.2192	10.3902	9.8857	10.0875	9.72452	10.7474	9.87959	10.421	10.4481	9.89937	10.2656	9.81379	10.7474	10.0768	10.623	10.151
	Q14651	9.07415	10.6166	10.421	9.74652	9.55268	10.1561	10.1498	9.2621	10.2715	10.0593	9.73979	10.1319	10.1985	10.5324	9.57365	10.2715	10.0593	9.53917	10.224	10.1985	10.6248	10.1498
	Q5TFE4	10.1624	10.6348	9.96146	10.3674	10	10.2645	10.783	9.84707	10.5765	10.1498	9.88113	10.3609	9.91738	10.5915	9.82656	10.5765	10.0526	9.76322	9.74317	9.91738	10.5915	10.1498
	Q6Q4G3							10.1485															10.1485
	O14974	9.88265	10.2785	10.1459	10.1033	10.5401	9.58121	10.1046	9.88265	10.3609	10.8994	10.1459	10.3004	10.4533	10.151	9.9337	10.2785	10.1459	10.1459	9.94106	10.4242	10.1396	10.1459
	Q14061		9.46558						8.30379	9.42837		8.68301	9.51374	7.93665	8.93959	11.0014	11.06	10.7091	10.611	10.6027	10.5831	11.2438	10.1453
	Q53GQ0	10.1923	9.96291	10.1447	10.0196	10.5157	10.0994	10.9367	9.70564	9.72282	9.86265	9.97586	9.97443	9.95566	10.4168	10.1737	10.5661	10.1447	10.2479	10.2046	10.0621	10.9084	10.1447
	Q9GZR7	10.0621	7.97729		10.1459	9.5546	10.242	10.4336	9.82178	10.1344	10.3129	10.2046	10.0376	9.72963	10.4336	9.82178	10.0621	10.2843	10.2046	10.0376	10.1948	10.4584	10.1402
	Q8IY67	10.1306	10.4252	9.97586	10.1498		9.60549	10.9389	10.0822	9.83606	10.7641	10.3598	8.41787	9.74652	10.9009	10.4553	10.4605	11.0512	9.79117	8.77809	9.72963	10.9121	10.1402
	Q6P161															10.1396	9.37939	10.7814	9.90389	10.2633	10.2168	10.102	10.1396
	O15120															10.4625	6.16994	8.98015	9.7928	10.5177	10.1396	10.5018	10.1396
	Q12788	9.9887	9.53529	9.84236	9.42628	10.1472	10.0941	10.9922	10.2107	9.72282	10.0835	10.2312	10.0028	10.4989	10.9922	10.2877	10.1396	10.0835	10.3859	9.88876	10.4989	10.9922	10.1396
	P29218	9.85799	10.7624	10.1383	10.421	10.2912	10.4083	10.7928	9.85799	10.0888	10.0607	9.94984	10.3049	10.1177	10.6944	9.85799	10.5746	10.0607	10.0661	10.4574	10.1177	10.8329	10.1383
	Q9Y6B6	10.387	8.68651	10.1396	10.2324	9.95566		10.1911	10.2432	9.1923	10.137	9.97871	10.2515	9.25976	10.6839	10.2432	9.33763	10.137	9.80091	10.2515	9.25976	10.6403	10.1383
	P36507	9.44709	9.61288	10.993	9.52944	10.3521	10.4147	10.7474	10.2034	9.67949	10.6996	9.57744	10.0954	10.2143	10.1383	10.2034	9.67949	10.6996	10.0417	10.0954	10.2143	10.1383	10.1383
	P49790	9.97871	9.52553	9.9629	10.0112	10.1151	10.3521	10.6944	10.1972	10.0224	10.4899	10.0014	9.74484	10.1383	10.6812	10.5546	10.0499	10.4899	10.0014	10.268	10.3061	10.585	10.1383
	Q9HD42					10.7279		10.2021			10.8025	10.0808	10.3966	10.1357	10.1215	9.57555		10.973	9.63482	10.5068	9.82178	10.0238	10.1357
	Q68CQ4							10.1421		10.1344		9.0196	8.9629	9.56416	10.4062	7.46761	10.7764	9.53723	10.2264	10.2491	9.56416	11.196	10.1344
	Q9BYG3	9.80091	10.4147	9.66534	9.79442	10.5314	9.72793	10.5459	10.4919	10.0389	9.8857	9.77315	10.23	10.2034	10.1344	10.3061	10.0389	9.8857	9.77315	10.23	10.2034	10.3751	10.1344
	Q8N5N7	10.5699			9.98443		10.9462	9.32194	10.4158	9.85799	9.41364	9.81699	9.9114	10.5887	11.0573	10.4899	10.1762	9.61472	9.81699	10.0914	10.6448	11.0573	10.1344
	Q14764	10.4315	9.69524	10.1332	9.6184	9.98586	10.0661	10.4838	10.3287	9.633	10.2046	9.50583	9.48383	10.0512	10.2923	10.1344	10.1319	10.2046	10.2408	10.1774	10.2396	10.4326	10.1344
	Q13485				8.58873											10.3354	10.4919	10.1898	10.0742	8.35756	10.2819	9.80091	10.1332
	Q8WW59	9.68826	10.6166	10.0028	10.444	9.74148	9.96435	10.7797	10.4041	10.5058	10.1306	10.0348	9.4388	10.1228	10.4646	10.2034	10.5314	10.1306	9.94399	9.4094	10.275	10.5708	10.1306
	O60218															9.86264	9.96867		10.8564		10.1306	10.5088	10.1306
	Q9Y3A0	10.1799														10.1799	9.99437		11.1	10.0742	9.86575		10.128
	Q9BZG1			9.64206				10.7245	10.3061	10.1332	9.60919	10.0014		9.84079	10.4398	10.1228	10.1332	9.60919	10.0014	10.387		10.5746	10.128
	Q32MZ4	9.44916	9.97012	9.40302	9.46558	9.44709	10.6987	10.6839	9.41152	9.94691	9.59992	10.137	9.783	10.4471	10.5859	10.2946	10.2715	9.66534	10.1548	10.128	10.4889	10.5746	10.128
	P61026	9.30835	11.2082	10.5784	9.31516	10.0967	11.7211	10.0403	9.94837	9.9263	10.5784	10.0126	9.61839	10.1267	10.7928	10.6475	10.0994	10.4574	10.3923	10.032	10.8455	11.0928	10.1267
	P53041	10.1241	10.2843	10.2923	10.3106	10.3264	10.402	10.2021	9.33763	10.043	9.61103	9.86109	9.97156	10.3015	10.4879	9.72623	10.043	9.61103	9.86109	9.94984	10.341	10.29	10.1241
	A8MW92		10.1228																				10.1228
	O75940	9.45122	10.1712	9.74652		10.3794	10.1548	10.3027	8.97442	9.84393	9.87806	10.3118	10.1699	10.0901	10.2491	8.54304	9.00844	7.85176	10.3118	10.1699	10.0901	10.2491	10.1228
	P04062	9.24794	10.1611	10.0701	9.23603	10.351	10.8688	10.1357	10.0742	10.0403	10.2668	9.86729	10.119	10.8673	10.9425	10.0742	10.0403	10.2668	9.61839	10.119	10.8154	10.9403	10.119
	P29466		10.3231	9.56986	8.65822		9.38371	10.1561	10.1177	10.2491	10.3576	9.77479	9.60549	9.82338	11.144	10.6064	10.3163	10.3576	9.77479	9.60549	9.70737	11.144	10.1177
	O43920	9.11895	10.0444	10.5285	9.48181	10.137	9.02792	10.4899	9.98442	10.0348	10.716	9.5078	10.1176	10.6502	10.9189	9.98442	10.0348	10.716	9.5078	10.1176	10.6502	10.9189	10.1176
	Q8NI27	9.17992	10.2912	9.64025	10.2384	9.67243	8.79443	10.4419	9.73472	9.7599	10.3565	10.275	9.65822	10.1164	10.4909	9.65822	9.7599	10.3565	10.275	9.65822	10.4419	10.4909	10.1164
	Q9NR50	10.2598	9.26211	10.2479	9.06879	9.24556	10.3129	10.4083	10.0954	10.0348	10.6546	8.9513	9.633	10.1151	10.8478	10.0954	10.1485	10.6546	8.9513	9.80414	10.1151	10.8478	10.1151
	Q9NX40		10.7185			9.77644		9.86109	10.3276	10.0822	9.53334	9.37505	9.64206	10.2877	10.0755	10.3454	10.2143	10.2969	9.79929	10.9433	10.3521	10.1138	10.1138
	O43159	9.59434		9.09013		8.82974		10.0782	9.94691	9.72622	10.402	10.0901	10.137	10.2252	10.5118	10.062	9.72622	10.402	10.1985	10.137	10.2252	10.5906	10.1138
	Q9NYJ1							9.90389	10.3197	9.98158	9.92482	9.46353	10.3891	10.3106	10.1125	10.2107	9.98158	9.92482	9.46353	10.3891	10.5708	10.1886	10.1125
	O75208				10.4889	8.30835			9.85332	10.1111	10.1138	10.6812	8.58497	9.24318	10.7838	10.1033	10.1111	10.1138	10.6812	8.58497	9.24318	10.6457	10.1111
	P98082	9.09541	9.0661		10.6421	8.53529		11.3504	10.1111	10.5575	9.9084	10.2785	9.81859	9.68826	10.8226	10.2119	10.4929	8.78791	10.4136	9.81859	9.68826	10.8226	10.1111
	O95298	10.5285	11.5221			10.2479	10.1111	10.0389	9.70736	9.45122	9.07147	9.31968	9.33986	9.22401	10.8368	9.4094	11.2276	10.2808	11.2119	9.14467	11.6799	11.6225	10.1111
	Q9NRP2	9.56797	9.85332	9.20458	10.0444		10.4252	10.1849	10.2738	9.43047	10.021	10.0444	10.1737	10.29	10.8971	10.2738	9.35756	10.021	9.79443	10.1737	10.29	10.4858	10.1105
	O43181	10.3955	10.4828	9.87653			10.1948	8.64026	10.3576	10.3902	10.0728	8.98869	7.07683	10.2866	8.9773	10.6294	10.4574	10.2168	9.84236	10.1098	10.0154	9.56225	10.1098
	P68400	9.72963	10.1498		9.95421	10.1228	10.0954	10.4388	9.71254	10.0417	9.68125	9.59992	10.3049	10.6366	10.7814	9.71254	9.72281	10.9794	9.3354	10.3049	10.3913	11.0251	10.1092
	P61960	10.2645	10.6439	9.77809	10.9271	10.6184	10.5255	10.1997	9.71081	9.90238	9.817	10.2372	10.0042	10.1072	10.6394	9.71081	9.90238	9.817	10.2372	10.0042	10.1072	10.6394	10.1072
	O94925	10.119		10.137	10.3598	10.3343	9.82178	10.8719	9.5411	9.07147	10.137	9.87191	9.8642	9.79929	10.7928	10.0954	9.75322	10.137	10.5878	9.9263	9.79929	10.7863	10.1072
	Q9GZR2	9.65822	10.1046	10.1007	10.1762	9.29233	10.0512	10.783	9.45534	10.0362	9.9986	10.5421	9.97872	10.3532	11.5929	10.6856	9.70391	9.87191	10.5421	10.5108	10.9477	10.8258	10.1046
	P17152		10.5584		10.1046				9.4094	10.1824	10.5226	9.58685	9.5411		10.4126	9.02791	10.1923	10.4357	9.60364	9.75155	9.37939	10.2143	10.1046
	Q96MW1	10.2444	8.42208	9.73472	10.5137	9.80737	9.96291	10.1215	10.4481	9.39875	9.78137	9.68476	8.81699	9.30835	10.2336	10.7748	7.97156	11.1756	10.5324	10.1033	10.891	10.2336	10.1033
	Q96EK5	8.62936	10.2491	9.23841			9.50384	9.69175	10.1007	10.2228	10.2228	9.5411	9.34652	10.1072	10.1586	10.1007	10.2228	10.4179	9.89179	9.82178	10.1072	10.4221	10.1007
	Q9H488	10.1007	9.98015	10.3399	10.2336	10.137	10.4502	10.2877	9.95421	9.40728	9.95275	9.89027	10.2889	10.1447	10.2468	9.85955	9.78955	10.0728	10.0861	10.0728	10.1447	10.1548	10.1007
	O95817	8.82019	9.52161	10.0293	9.97156	10.403	9.84863	10.3816	10.809	9.17743	11.0505	8.53529	10.3354	10.0056	10.2058	11.1111	9.1033	11.1396	9.77644	10.0994	10.3387	10.1637	10.0994
	Q6PIS1							10.66	9.32194			9.52944			10.5068								10.0994
	Q0VDF9	9.52161	10.6239	10.5831	9.17494	10.2168		10.3015	9.89937	10.3696	10.5488	9.69871	9.67772	8.81379	9.98158	9.52161	10.3696	10.5488	9.69871	10.207	9.5906	10.29	10.0987
	P49841	9.50978		9.42837	8.54304		10.7254	10.3487	9.33986	10.6987	10.1536	9.03068	10.6348	10.6786	10.5294	9.50978	10.6147		8.88265	8.59992	10.5196	10.0403	10.098
	Q9NZT2		8.19477	9.74988			9.35316	10.4168	8.92482	9.84236	10.0888	9.16993	9.31742	9.53529	10.4168	10.42	10.1059	10.1972	10.2656	10.2168	10.4676	10.5546	10.0974
[truncated: 2,829 more rows]

## Sheet: 1E
Figure 1E
			Indiv												MBR													+5x ME													+10x ME
	Protein.Group	indiv_R1	indiv_R2	indiv_R3	indiv_R4	indiv_R5	indiv_R6	indiv_R7	Cytoskeleton	Cell Cycle	Median	Rank		Protein.Group	MBR_R1	MBR_R2	MBR_R3	MBR_R4	MBR_R5	MBR_R6	MBR_R7	Cytoskeleton	Cell Cycle	Median	Rank		Protein.Group	HE05_5ng_R1	HE05_5ng_R2	HE05_5ng_R3	HE05_5ng_R4	HE05_5ng_R5	HE05_5ng_R6	HE05_5ng_R7	Cytoskeleton	Cell Cycle	Median	Rank		Protein.Group	HE05_10ng_R1	HE05_10ng_R2	HE05_10ng_R3	HE05_10ng_R4	HE05_10ng_R5	HE05_10ng_R6	HE05_10ng_R7	Cytoskeleton	Cell Cycle
	O60814;P57053;P58876;P62807;Q5QNW6;Q8N257;Q93079;Q99877;Q99879;Q99880		18.9115	17.3969	15.9347	18.852	18.6744	19.1676			18.7632	1		O60814;P57053;P58876;P62807;Q5QNW6;Q8N257;Q93079;Q99877;Q99879;Q99880	18.7554	18.911	18.8988	18.7657	18.886	18.9707	19.2365			18.8988	1		O60814;P57053;P58876;P62807;Q5QNW6;Q8N257;Q93079;Q99877;Q99879;Q99880	18.7554	18.911	18.8988	18.7657	18.886	18.9707	19.2365			18.8988	1		Q8IUE6	18.6133	18.6365	18.6951	18.6062	18.6662	18.7307	14.3959
	O60814;P06899;P23527;P33778;P57053;P58876;P62807;Q16778;Q5QNW6;Q8N257;Q93079;Q99877;Q99879;Q99880	18.7017									18.7017	2		Q8IUE6	18.6133	18.6365	18.6951	18.6062	18.6662	18.7307	19.0345			18.6662	2		Q8IUE6	18.6133	18.6365	18.6951	18.6062	18.6662	14.0859	14.3959			18.6133	2		P04908;P0C0S5;P0C0S8;P20671;Q16777;Q6FI13;Q71UI9;Q7L7L0;Q93077;Q96KK5;Q99878;Q9BTM1	18.3104	18.3468	18.3902	18.2517	18.4001	18.411	18.826
	P04908;P0C0S5;P0C0S8;P20671;Q16777;Q6FI13;Q71UI9;Q7L7L0;Q93077;Q96KK5;Q99878;Q9BTM1		18.447		18.3636	18.5015	18.4136	18.9613			18.447	3		P04908;P0C0S5;P0C0S8;P20671;Q16777;Q6FI13;Q71UI9;Q7L7L0;Q93077;Q96KK5;Q99878;Q9BTM1	18.3847	18.447	18.4779	18.351	18.5015	18.5154	18.9613			18.4779	3		P04908;P0C0S5;P0C0S8;P20671;Q16777;Q6FI13;Q71UI9;Q7L7L0;Q93077;Q96KK5;Q99878;Q9BTM1	18.3847	18.447	18.4779	18.351	18.5015	18.5154	18.9613			18.4779	3		P60709;P63261	17.8551	17.7547	17.7926	17.7476	17.8233	17.9019	18.2576
	P62805	18.162	17.4112	17.8912	18.0546	17.9163	18.1737	18.2551			18.0546	4		P62805	17.8771	17.9298	17.8912	17.6812	17.8846	17.9669	18.3061			17.8912	4		P62805	17.745	17.6962	17.721	17.6099	17.7051	17.7916	18.0587			17.721	4		P62805	17.745	17.6962	17.721	17.6099	17.7051	17.7916	18.0587
	A5A3E0	17.6229				18.1479					17.8854	5		P60709;P62736;P63261;P68032;P68133	17.6908	17.6926	17.6976	17.6093	17.6601	17.7912	18.0041			17.6926	5		A5A3E0	17.6323	17.5436	17.5895	17.5671	17.5753	17.5926	18.0502			17.5895	5		A5A3E0	17.6316	17.5436	17.5601	17.5671	17.5314	17.5926	17.8953
	Q8IUE6	17.2608	18.4873	13.9433		18.5269	18.5949	15.5636			17.8741	6		A5A3E0	17.6323	17.5436	17.5895	17.5671	17.5753	17.5926	18.0502			17.5895	6		P04406	17.4647	17.5486	17.5551	17.3675	17.4274	17.6129	17.959	GAPDH		17.5486	6		Q5TEC6	17.2471	17.1866	17.4319	17.1915	17.4144	17.5912	18.0658
	P60709;P62736;P63261;P63267;P68032;P68133	17.251	18.1587	17.5026	17.67	17.6601	17.9058	17.935			17.67	7		P60709;P63261	17.525	17.4517	17.5133	17.4205	17.5043	17.5822	17.9051			17.5133	7		Q5TEC6	17.2471	17.1866	17.4319	17.1915	17.4144	17.5912	18.0658			17.4144	7		P60709;P62736;P63261;P68032;P68133	17.4072	17.4087	17.4273	17.4063	17.3946	17.488	17.9332
	P10412;P16402;P16403	16.9814	17.6162	16.8762	17.5435	17.6267	17.6542	18.1182			17.6162	8		Q5TEC6	17.2471	17.1866	17.4319	17.1915	17.4144	17.5912	18.0658			17.4144	8		Q562R1	17.2374	17.4087	17.4244	17.4055	17.3924	17.4032	17.9332	ACTBL2		17.4055	8		O60814;P57053;P58876;P62807;Q5QNW6;Q8N257;Q93079;Q99877;Q99879;Q99880	17.2957	17.3929	17.4014	17.3488	17.3882	17.4584	17.7455
	P60709;P63261	17.2584	17.6008	17.5133	17.4835	17.8233	17.5822	17.3843			17.5133	9		Q562R1	17.2374	17.4087	17.4167	17.4055	17.3924	17.4032	17.9332	ACTBL2		17.4055	9		O60814;P57053;P58876;P62807;Q5QNW6;Q93079;Q99877;Q99879;Q99880	17.3378	17.3033	17.5137	17.3425	16.5958	16.7267	18.1521			17.3378	9		O60814;P57053;P58876;P62807;Q5QNW6;Q93079;Q99877;Q99879;Q99880	17.194	17.1529	17.3548	17.2071	17.2594	17.5124	18.0052
	P04406	16.5654	17.5486	17.5551	17.2969	17.4329	17.2656	17.8716	GAPDH		17.4329	10		O60814;P57053;P58876;P62807;Q5QNW6;Q93079;Q99877;Q99879;Q99880	17.3378	17.3033	17.5145	17.3425	16.5958	17.6672	18.1521			17.3425	10		P60709;P62736;P63261;P68032;P68133	17.3378	17.296	17.3053	17.216	17.2837	17.3848	17.5402			17.3053	10		P06703	17.1894	17.1633	17.2816	17.2438	17.2104	17.2621	17.7203
	O60814;P57053;P58876;P62807;Q5QNW6;Q93079;Q99877;Q99879;Q99880	16.0659	17.3033	17.3553	17.3425	17.4251	17.6679	17.9802			17.3553	11		P06703	17.1894	17.1633	17.2816	17.2438	17.2104	17.2621	17.7182			17.2438	11		P62937	17.1013	17.209	16.9544	17.1421	17.1576	17.3447	17.5138		PPIA	17.1576	11		P04406	17.1164	17.1735	17.2135	16.992	17.0598	17.2605	17.6154	GAPDH
	Q5TEC6	17.4349	17.1915	17.4319	16.839	16.8001	16.993	17.7668			17.1915	12		P04406	17.1164	17.1735	17.2135	16.992	17.0682	17.2605	17.6154	GAPDH		17.1735	12		P06703	17.091	17.0303	17.0912	17.0428	17.1894	17.1817	17.5672			17.0912	12		P62937	17.102	17.209	16.9524	17.1438	17.1576	17.3447	17.5133		PPIA
	P62937	17.1086	17.197	16.9531	17.152	17.1317	17.3532	17.5138		PPIA	17.152	13		P62937	17.101	17.201	16.9577	17.1404	17.1543	17.3375	17.5277		PPIA	17.1543	13		P60709;P63261	17.0183	16.9644	17.0692	16.966	17.0647	17.1086	17.4801			17.0647	13		P14618	16.9503	17.0139	17.0543	16.9193	17.0475	17.135	17.5431
	P06703	17.091	17.0436	17.3297	17.1766	16.964	16.4688	17.5786			17.091	14		P14618	16.9503	17.0139	17.0543	16.9201	17.0482	17.136	17.5431			17.0482	14		P14618	16.9503	17.0139	17.0543	16.9193	17.0482	17.1314	17.5431			17.0482	14		P05787;P08670;P08729	16.9471	16.9292	16.9861	16.9386	16.9559	17.0043	17.45
	P14618	16.536	17.0139	17.0571	16.5179	16.6078	17.136	17.2479			17.0139	15		P10412;P16402;P16403	16.9814	17.0416	17.1297	16.908	17.0449	17.1786	17.5253			17.0449	15		P10412;P16402;P16403	17.0002	17.0416	17.1297	16.908	17.0449	17.1786	17.5253			17.0449	15		P10412;P16402;P16403	16.794	16.8508	16.9353	16.7842	16.8616	16.9814	17.3472
	P05787;P08670;P08729	15.7566	16.9334	16.799	16.9393	16.9577	16.8166	17.45			16.9334	16		A5A3E0;Q562R1	16.9178	17.1851	16.3595	16.9564	17.0028	17.2009	17.4228			17.0028	16		P62979	16.5578	16.4675	16.4132	16.538	16.5674	16.6167	16.9091			16.5578	16		P48741	16.6521	16.6804	16.7821	16.6825	16.7505	16.8493	17.2763
	P14618;P30613							16.4659			16.4659	17		P05787;P08670;P08729	16.9471	16.9292	16.9861	16.9393	16.9577	17.0043	17.45			16.9577	17		P11021;P11142	16.4616	16.4612	16.5753	16.4278	16.5253	16.5999	17.0486			16.5253	17		P62979	16.5578	16.4675	16.4896	16.538	16.5674	16.5308	16.921
	P08238	16.4271	16.2138	16.5084	16.1193	16.4049	16.5337	16.9039		HSP90AB1	16.4271	18		P11021;P11142	16.6549	16.6804	16.7821	16.6825	16.7505	16.8493	17.2763			16.7505	18		P08238	16.4579	16.4447	16.5281	16.3345	16.4149	16.5277	16.9106		HSP90AB1	16.4579	18		P08238	16.4925	16.4482	16.5176	16.3503	16.4176	16.5512	16.911		HSP90AB1
	P62979	16.4933	16.3991	16.4237	15.9709	15.5486	16.5308	16.9091			16.4237	19		P62979	16.5578	16.4675	16.4896	16.5377	16.5674	16.5308	16.921			16.5377	19		Q05639	16.2822	16.2936	16.3423	16.2525	16.3758	16.4054	16.7943			16.3423	19		Q05639	16.2822	16.2936	16.3423	16.2525	16.3758	16.4044	16.7932
	Q05639	16.2905	17.234	15.9917	16.9028	16.3107	16.4044	16.7935			16.4044	20		P08238	16.4357	16.4197	16.5083	16.3361	16.4149	16.5065	16.9035		HSP90AB1	16.4357	20		P11142	16.2123	16.2149	16.2025	16.1732	16.2799	16.2673	16.6045	HSPA8	HSPA8	16.2149	20		P06733;P09104;P13929	16.1337	16.5072	14.7925	16.362	16.2734	16.5555	16.0164
	P48741	16.4616		15.8953	16.5311	15.7947	16.6907	16.1666			16.3141	21		Q05639	16.2635	16.2936	16.3423	16.2525	16.2571	16.4054	16.7932			16.2936	21		P26447	16.0814	16.0647	16.1486	16.1493	16.1731	16.104	16.6214			16.1486	21		P06733	16.0751	16.219	15.9533	16.0384	16.1852	16.1978	16.4903
	P06733;P13929				16.2541						16.2541	22		P11142	16.2123	16.2149	16.2025	16.1751	16.2799	16.2673	16.6045	HSPA8	HSPA8	16.2149	22		P31949	16.1426	16.0779	16.1999	16.0956	16.1327	16.2074	16.6012			16.1426	22		P07900;P08238	16.0821	16.2523	16.1703	15.971	16.0272	16.2284	16.5884
	P26447	16.1505	15.8048	16.1751	16.1338	15.6544	16.1652	16.3609			16.1505	23		P26447	16.0814	16.0647	16.1486	16.1493	16.1731	16.104	16.6214			16.1486	23		P00338	16.0461	16.1801	16.1258	15.9238	16.0899	16.1921	16.5323			16.1258	23		P31949	16.1405	16.0779	16.1999	16.0956	16.1394	16.2074	16.6012
	P31949	16.1426	15.8715	15.9668	16.0986	16.1346	16.2087	16.6038			16.1346	24		P31949	16.1387	16.0779	16.1999	16.0956	16.1394	16.2074	16.6012			16.1394	24		P07900;P08238	16.032	16.2128	16.1196	15.9304	15.9779	16.1588	16.5715			16.1196	24		P00338	16.0461	16.1737	16.1258	15.9238	16.0942	16.1921	16.5323
	P06733	15.8055	16.2705	15.676	16.0971	15.958	16.2131	16.3728			16.0971	25		P00338	16.0461	16.1737	16.1258	15.9238	16.0899	16.1921	16.5323			16.1258	25		P05787	16.1053	16.0897	16.1429	16.0683	16.0839	16.1418	16.617	KRT8		16.1053	25		P05787	16.1053	16.0888	16.1429	16.0897	16.0877	16.1418	16.4992	KRT8
	O14556;P04406		16.0914								16.0914	26		P07900;P08238	16.032	16.2128	16.1196	15.9304	15.9779	16.1588	16.5715			16.1196	26		P05783;P08727	15.9144	16.1404	16.0805	15.8875	16.0435	16.1035	16.4789			16.0805	26		Q06830	16.0791	16.0203	16.0767	15.9376	16.0328	16.0874	16.4047
	P00338	16.0832	16.0534	16.1274	15.97	16.0818	16.2025	16.2094			16.0832	27		P05787	16.102	16.0897	16.1429	16.0897	16.0839	16.1279	16.6224	KRT8		16.102	27		Q06830	16.0791	16.0203	16.0767	15.9376	16.0399	16.0874	16.4047			16.0767	27		P00338;P07195	16.0297	16.0191	16.0581	15.9797	16.0116	16.163	16.6148
	P06733;P09104;P13929	12.4674	16.4142	14.6588		16.1848	16.4064	15.9332			16.059	28		P05783;P08727	15.9144	16.1404	16.0805	15.8875	16.0435	16.1035	16.4789			16.0805	28		P27348;P31946;P31947;P61981;P62258;P63104;Q04917	16.0602	15.9736	15.7176	15.6686	16.0389	15.9481	16.3165			15.9736	28		P62826	15.7396	15.8523	15.9601	15.7357	15.9596	16.0328	16.3007	RAN	RAN
	P05787	16.0533	15.987	16.143	15.4981	16.0702	15.6712	16.617	KRT8		16.0533	29		Q06830	16.0791	16.0203	16.0767	15.9376	16.0328	16.0874	16.4047			16.0767	29		P62826	15.7379	15.8523	15.9582	15.7357	15.959	16.0328	16.2991	RAN	RAN	15.9582	29		P26447	15.9228	15.8046	15.8879	15.7827	15.8624	15.9481	16.3789
	P05787;P08670;P08729;P14136;P78386			15.9035				16.1858			16.0447	30		P27348;P31946;P31947;P61981;P62258;P63104;Q04917	16.0928	15.9736	15.7176	15.6694	16.0389	16.0338	16.5596			16.0338	30		P06733	15.8597	16.0861	15.9505	15.8558	16.0207	15.9362	16.2537			15.9505	30		P05783	15.9671	15.8479	15.8793	15.7503	15.8939	15.844	16.4024	KRT18	KRT18
	P68431;P84243;Q16695;Q71DI3	16.0599	15.8584	16.0625	16.0084	15.7728	16.0396	16.5329			16.0396	31		P00338;P07195	16.0297	16.0191	16.0581	15.9797	16.0116	16.1637	16.6134			16.0297	31		P05787;P08670;P08729	15.8687	15.9037	15.9227	15.9237	15.924	15.9604	16.3696			15.9237	31		P27348;P31946;P31947;P61981;P62258;P63104;Q04917	16.0928	15.3787	15.1171	15.3015	15.8537	16.0338	16.5596
	Q12931	15.9916	16.2125	15.9881	15.9214	15.9786	14.7722	16.5764			15.9881	32		P05787;P08670;P08729;P14136;P78386	15.882	15.9132	15.9016	15.8995	15.817	15.8069	16.1818			15.8995	32		P05787;P08670;P08729;P14136;P78386	15.882	15.9132	15.8961	15.8995	15.817	15.8069	16.1834			15.8961	32		A6NCW0;A8MUK1;C9J2P7;C9JJH3;C9JLJ4;C9JPN9;C9JVI0;D6R901;D6R9N7;D6RA61;D6RBQ6;D6RCP7;D6RJB6;Q0WX57;Q7RTZ2	15.705		15.7865	15.8198			16.1239
	P00338;P07195	16.0297	15.9351	14.5656	14.7712	14.6646	16.113	16.5362			15.9351	33		P05783	15.9671	15.835	15.8895	15.7459	15.8826	15.8279	16.427	KRT18	KRT18	15.8826	33		P05783	15.9671	15.835	15.8793	15.7459	15.8826	15.8423	16.427	KRT18	KRT18	15.8793	33		P26641	15.7362	15.6426	15.7115	15.4956	15.7397	15.8312	16.1678
	P05787;P08670;P08729;P14136		15.9143								15.9143	34		P06733	15.8125	15.7301	15.9533	15.8612	15.8992	15.8564	16.3252			15.8612	34		P07737	15.7604	15.669	15.8374	15.7066	15.7153	15.742	16.2055	PFN1		15.742	34		P00558	15.6936	15.7298	15.8683	15.6682	15.718	15.655	16.1843
	P05783	15.5459	15.9059	15.8868	15.7035	15.895	15.8468	15.9729	KRT18	KRT18	15.8868	35		P22626	15.7497	15.85	15.8085	15.6187	15.7793	15.9609	16.3524			15.8085	35		P22626	15.6643	15.796	15.7269	15.5236	15.7383	15.8504	16.2367			15.7383	35		P07355	15.6132	15.5898	15.7151	15.5193	15.7218	15.7271	16.0846
	P05787;P08670;P08729;P78386	15.882			15.9017		15.8156				15.882	36		P07737	15.7604	15.669	15.8374	15.7066	15.7153	15.7661	16.2055	PFN1		15.7604	36		P07355	15.6132	15.6206	15.722	15.5193	15.7218	15.7271	16.0846			15.7218	36		P68366;Q9BQE3	15.6922	15.7931	15.6422	15.5222	15.6838	15.8444	16.6557
	P27348;P31946;P31947;P61981;P62258;P63104;Q04917	15.9064	15.4933	15.3451	15.0001	15.8634	16.1857	16.5596			15.8634	37		P07355	15.6132	15.6206	15.722	15.5193	15.7218	15.7271	16.0846			15.7218	37		P00558	15.6971	15.7283	15.8683	15.6682	15.718	15.6727	16.1843			15.718	37		P08727;P08779;Q04695	15.658	15.7218	15.6731	15.5239	15.6453	15.792	16.1021
	Q06830	14.6949	15.684	16.0786	15.9229	15.2658	15.7486	16.4065			15.7486	38		P00558	15.6971	15.7283	15.8683	15.6682	15.718	15.6727	16.1843			15.718	38		P68366;Q9BQE3	15.6922	15.7712	15.6423	15.3854	15.691	15.8339	16.6557			15.6922	38		O76015;P05783;P08727;P08779;P13645;Q04695	15.5801	15.564	15.6534	15.6234	15.7577	15.7411	16.1184
	P00558	15.6971	15.7341	15.8742	15.6992	15.7186	15.6749	16.1843			15.7186	39		P68366;Q9BQE3	15.6881	15.7581	15.6423	15.4875	15.6529	15.8339	16.4527			15.6881	39		P08727;P08779;Q04695	15.658	15.7218	15.6731	15.5239	15.6467	15.792	16.1021			15.6731	39		P62736;P68032;P68133	15.6402	15.5157	15.4994	15.5924	15.6383	15.7411	16.0576
	P07437;P68371;Q9BUF5		15.0174				15.6819	16.0993			15.6819	40		P07900;P08238;Q58FF8	15.6863	15.8277	15.6754	15.4211	15.624	15.7415	16.1951			15.6863	40		P26641	15.6709	15.5894	15.6677	15.4408	15.6745	15.7812	16.1259			15.6709	40		P05787;P08670;P08729;P14136;P78386	15.6107	15.6494	15.6403	15.6353	15.5421	15.5772	15.9516
	P08727;P08779;Q04695						15.678				15.678	41		P08727;Q04695	15.658	15.7218	15.6731	15.5269	15.6453	15.792	16.1021			15.6731	41		P05783;P08727;P13645;Q04695	15.5812	15.4923	15.661	15.5647	15.7677	15.6834	16.0874			15.661	41		P07737	15.635	15.6015	15.7178	15.5391	15.6022	15.7351	16.1397	PFN1
	P26641	15.6704	14.3157	15.6677	15.4291	15.7107	15.819	16.1163			15.6704	42		P26641	15.6577	15.5671	15.6703	15.4283	15.6555	15.7543	16.1064			15.6577	42		P10599	15.605	15.6281	15.6537	15.5703	15.6482	15.8115	16.0543			15.6482	42		P07900;P08238;Q58FF6	15.5574	15.6217	15.5974	15.5697	15.6657	15.6363	16.0699
	P10599	15.704	15.7475	15.3134	15.3012	15.4659	15.6683	16.1784			15.6683	43		P05783;P08727;P13645;Q04695	15.5801	15.564	15.6534	15.6222	15.7577	15.7411	16.1184			15.6534	43		P68871	15.5897	15.706	15.6454	15.5473	15.6259	15.9299	16.0873			15.6454	43		P10599	15.6381	14.7817	15.6219	14.8314	15.5862	14.752	15.9845
	P05783;P08727;P13645;Q04695		14.969	15.661	15.6264	15.7577		16.1202			15.661	44		P68871	15.5897	15.706	15.6486	15.5473	15.6259	15.9258	16.08			15.6486	44		P62736;P68032;P68133	15.6402	15.5157	15.4994	15.5924	15.629	15.7411	16.0576			15.629	44		P07900;P08238;Q58FF8	15.5887	15.417	15.4048	15.3612	15.5597	15.5891	15.9269
	P08727;Q04695	15.658	15.726	15.0558	15.5292	15.6742	15.2433	16.1712			15.658	45		P10599	15.6066	15.6281	15.6537	15.5699	15.6482	15.8115	16.0543			15.6482	45		P07900;P08238;Q58FF6	15.5682	15.6217	15.5974	15.5697	15.6671	15.6331	16.0699			15.6217	45		P68104;Q5VTE0	15.6242	15.6312	15.5584	15.4514	15.4952	15.525	15.6667
	P07900;P08238;Q58FF8	15.6528					15.7854	15.6204			15.6528	46		P62736;P68032;P68133	15.6418	15.5157	15.4994	15.5924	15.6383	15.7411	16.0576			15.6383	46		P07910	15.3385	15.6215	15.3923	15.6405	15.7579	15.4868	16.1501	HNRNPC		15.6215	46		P22626	15.5368	15.6043	15.5409	15.4863	15.5159	15.8072	16.0062
	P07910	15.3592	15.7557	15.4128	15.6405	15.6646	15.2713	16.1643	HNRNPC		15.6405	47		P07900;P08238;Q58FF6	15.5574	15.6217	15.5974	15.5697	15.6657	15.6331	16.0699			15.6217	47		P07900;P08238;Q58FF8	15.5887	15.4224	15.4048	15.3612	15.5646	15.5891	15.9283			15.5646	47		P07910	15.3466	15.6279	15.0393	15.682	15.5339	15.4778	16.1881	HNRNPC
	P62826	15.3556	15.2351	15.6385	15.7376	15.9639	15.5316	15.9974	RAN	RAN	15.6385	48		P07910	15.3385	15.6215	15.3923	15.6405	15.5713	15.662	16.1501	HNRNPC		15.6215	48		P08238;P14625	15.5322	15.5573	15.6373	15.5183	15.5698		16.0516			15.5635	48		P06748	15.4747	15.497	15.6234	15.4597	15.5922	15.5123	16.1033	NPM1	NPM1
	P07355	15.6132	15.6217	15.72	15.5256	15.319	15.7284	15.7594			15.6217	49		P62826	15.4587	15.5245	15.6385	15.4225	15.5893	15.6867	15.9974	RAN	RAN	15.5893	49		P68104;Q5VTE0	15.6242	15.6312	15.5584	15.4514	15.4952	15.516	15.6667			15.5584	49		P08729	15.5483	15.3737	15.5091	15.378	15.4617	15.5457	15.9362	KRT7
	P02042;P68871		15.7974	15.4884	15.6026	15.6316	15.5925	16.0873			15.6171	50		P08238;P14625	15.5322	15.5573	15.6373	15.5183	15.5698	15.7835	16.0516			15.5698	50		P06748	15.4747	15.497	15.6234	15.4597	15.5922	15.5164	16.1033	NPM1	NPM1	15.5164	50		P13639;Q15029	15.4158	15.4352	15.5027	15.4521	15.5172	15.533	15.9334
	P68871	15.5897									15.5897	51		P68104;Q5VTE0	15.6242	15.6312	15.5584	15.4514	15.4952	15.516	15.6667			15.5584	51		P32119;Q06830	15.4434	15.5737	15.5175	15.2952	15.4412	15.5097	15.8899			15.5097	51		P30041	15.423	15.4987	15.4399	15.3441	15.5072	15.4839	15.9499
	P05783;P08727	15.9144	15.7956	15.4508	15.2621	15.6582	15.5849	15.4385			15.5849	52		P06748	15.4729	15.497	15.6234	15.4597	15.5922	15.5164	16.1033	NPM1	NPM1	15.5164	52		P08729	15.5483	15.3691	15.5091	15.378	15.4617	15.5457	15.9362	KRT7		15.5091	52		P68871	15.4566	15.706	15.4822	15.4743	15.4385	15.5899	15.9027
	P02042;P02100;P68871;P69891;P69892			15.5579							15.5579	53		P08729	15.5483	15.3691	15.5091	15.3844	15.4617	15.5457	15.9362	KRT7		15.5091	53		P13639;Q15029	15.4158	15.4536	15.5027	15.4521	15.5172	15.533	15.9334			15.5027	53		P07437;P68371;Q13509;Q13885;Q9BUF5;Q9H4B7	15.3542	15.6974	15.4579	15.3673	15.4716	15.6819	15.8945
	Q9NRL2						15.3153	15.7783			15.5468	54		P13639;Q15029	15.4158	15.4536	15.5027	15.4521	15.5172	15.533	15.9334			15.5027	54		P30041	15.423	15.4987	15.4399	15.3441	15.5111	15.5575	15.9541			15.4987	54		P62750	15.298	15.4764	15.421	15.3758	15.4503	15.5168	15.7619
	P07900;P08238;Q58FF6	15.5451	15.2434	15.5978	15.4877	15.6676	15.3239	16.0725			15.5451	55		P30041	15.423	15.4987	15.4399	15.3441	15.5111	15.5575	15.9541			15.4987	55		P07437;P68371;Q13509;Q13885;Q9BUF5;Q9H4B7	15.3542	15.6974	15.4587	15.3673	15.4716	15.6819	15.8947			15.4716	55		P62241	15.3628	15.3465	15.4074	15.2206	15.4055	15.4232	15.7391
	P07737	15.4114	15.6803	15.3874	15.0044	15.7153	15.5423	16.0067	PFN1		15.5423	56		P32119;Q06830	15.4434	15.5737	15.5175	15.2952	15.4435	15.4965	15.8899			15.4965	56		P62750	15.3399	15.4711	15.4462	15.4167	15.463	15.5239	15.7727			15.463	56		P11021	15.3179	15.3908	15.3323	15.2962	15.5185	15.4895	15.9587		HSPA5
	P11021	15.5255	15.5527	15.1403	14.9956	15.5185	15.6599	15.9654		HSPA5	15.5255	57		P07437;P68371;Q13885;Q9BUF5	15.3542	15.6974	15.4587	15.3673	15.4716	15.6819	15.8947			15.4716	57		P04075	15.4155	15.4173	15.4903	15.3484	15.3675	15.5485	15.8989	ALDOA		15.4173	57		P19823	15.4305	15.2504	15.2351	15.3448	15.2326	15.3544	15.7612
	P08238;P14625	14.9689	15.5416	14.8584	15.5183	15.5212	15.0694	16.0961			15.5183	58		P62750	15.3399	15.4711	15.4462	15.4167	15.463	15.5239	15.7727			15.463	58		P62241	15.3672	15.3465	15.4074	15.2206	15.4055	15.4232	15.7443			15.4055	58		P11142	15.2022	15.4319	15.3401	15.1666	15.1992	15.4443	15.8085	HSPA8	HSPA8
	P13639;Q15029	15.4158	15.4564	15.5027	15.4521	15.5172	15.533	15.6532			15.5027	59		Q9NRL2	15.1472						15.7773			15.4622	59		P11021	15.3238	15.3908	15.3323	15.2962	15.5011	15.4738	15.9532		HSPA5	15.3908	59		A6NHL2;P68366;Q9BQE3	15.4388	15.2342	15.3382	15.3021	15.2297	15.3963	15.7014
	P22626	15.4868	15.4615	15.4388	15.4832	15.7653	15.9898	16.0468			15.4868	60		P04075	15.4155	15.4173	15.4903	15.3484	15.3586	15.5485	15.8989	ALDOA		15.4173	60		P05141;P12235;P12236	15.1556	15.1837	15.4074	15.3099	15.3313	15.39	15.9074			15.3313	60		P05141;P12235;P12236	15.1572	15.1837	15.4074	15.3099	15.3348	15.3809	15.9074
	P06748	15.4675	15.5066	15.3898	15.4696	14.9515	15.5265	15.5557	NPM1	NPM1	15.4696	61		P62241	15.3731	15.3465	15.4074	15.2206	15.4055	15.4232	15.7385			15.4055	61		P06576	15.2963	15.3978	15.2688	15.2598	15.3143	15.4898	15.9118			15.3143	61		P06576	15.2892	15.39	15.2688	15.2622	15.3192	15.477	15.9118
	P08729	15.0055	15.3737	15.5091	15.264	15.4633	15.4625	15.9362	KRT7		15.4625	62		P11021	15.3179	15.3908	15.3323	15.279	15.5011	15.4738	15.9532		HSPA5	15.3908	62		P07437;Q13509;Q13885	15.1504	15.3728	15.0379	15.1444	15.2822	15.3698	15.4881			15.2822	62		P07437;Q13509;Q13885	15.2006	15.4356	15.0838	15.1749	15.3014	15.4111	15.5607
	P30041	15.1598	15.5024	15.4431	15.2425	15.3862	15.4442	15.8554			15.4431	63		A6NHL2;P68366;Q9BQE3	15.4388	15.2342	15.3382	15.3021	15.2297	15.3963	15.7014			15.3382	63		P23528;Q9Y281	15.3336	15.2819	15.1761	15.0507	15.2567	15.2398	15.5604			15.2567	63		Q9BQE3	15.0618	15.3646	14.7959	15.2	15.2905	15.4766	15.3751	TUBA1C	TUBA1C
	P07437;P68371;Q13885;Q9BUF5	15.3461		15.4587							15.4024	64		P05141;P12235;P12236	15.1533	15.193	15.4074	15.3099	15.3348	15.3809	15.9074			15.3348	64		P19823	15.3138	15.1454	15.1098	15.278	15.1421	15.2541	15.6727			15.2541	64		P61604	15.186	15.2153	15.2976	15.1845	15.2869	15.4816	15.7304
	P62750	15.3187	15.435	15.3665	15.3523	15.431	15.525	14.6054			15.3665	65		Q9BQE3	15.1219	15.3495	15.1469	15.1511	15.3318	15.471	15.6853	TUBA1C	TUBA1C	15.3318	65		P13639	15.133	15.1918	15.2477	15.3135	15.1589	15.2623	15.6613			15.2477	65		P32119;Q06830	15.2598	15.2789	15.2568	15.0917	15.2659	15.3674	15.6421
	P19823	15.4113	15.2606	15.1878	15.3451	15.2239	15.3481	15.6525			15.3451	66		P06576	15.2921	15.3957	15.2688	15.2396	15.3146	15.4898	15.9118			15.3146	66		Q9NRL2	6.9887	15.2195	8.01681	15.3665	15.2656		15.8342			15.2426	66		P13639	15.133	15.1918	15.2477	15.3135	15.1641	15.2623	15.6613
	P05141;P12235;P12236	15.1533	15.1966	15.4074	15.3222	15.3313	14.998	15.6224			15.3222	67		P07437;Q13885	15.1527	15.441	15.0565	15.1391	15.3088	15.3871	15.5045			15.3088	67		P68431;P84243;Q16695;Q71DI3	15.2366	15.0398	15.2877	15.1463	15.1914	15.3321	15.8314			15.2366	67		P68431;P84243;Q16695;Q71DI3	15.2366	15.0346	15.2877	15.1463	15.1914	15.3321	15.8314
	P62241	15.2475	15.3215	15.3575	15.2146	15.393	15.2887	15.7449			15.3215	68		P19823	15.307	15.1454	15.1098	15.278	15.1421	15.2541	15.6727			15.2541	68		P61604	15.1771	15.2009	15.2319	15.0994	15.2032	15.4614	15.6579			15.2032	68		P09651	15.333	15.1535	15.1619	15.0681	15.0798	15.3129	15.6461
	A6NHL2;P68366;Q9BQE3					15.2356	15.3963				15.316	69		P13639	15.133	15.1918	15.2477	15.3135	15.1585	15.2623	15.6613			15.2477	69		P09651	15.333	15.1535	15.1646	15.0681	15.0798	15.3129	15.6711			15.1646	69		P08727;Q04695	15.0942	14.9948	15.1592	15.0558	15.1448	15.2045	15.5507
	P11142	14.8099	14.9245	15.3404	14.9933	16.2834	15.3109	16.606	HSPA8	HSPA8	15.3109	70		P68431;P84243;Q16695;Q71DI3	15.2366	15.0398	15.2877	15.1463	15.1914	15.3321	15.8314			15.2366	70		P00558;P07205	15.355	15.0581	15.1166	15.0047	15.0922	15.2081	15.5008			15.1166	70		P04075	15.1029	15.1465	15.1163	15.0715	15.0471	15.1888	15.366	ALDOA
	P07195	15.3396	15.0464	15.4554	15.2881	15.2976	15.5365	14.9855			15.2976	71		P61604	15.1771	15.2009	15.2319	15.0967	15.2032	15.4614	15.6583			15.2032	71		P00966	14.9046	15.1147	15.1597	14.9259	15.0807	15.1788	15.478		ASS1	15.1147	71		P00966	14.9104	15.1147	15.1597	14.9259	15.0807	15.1775	15.478		ASS1
	P62736;P63267;P68032;P68133	15.6418	14.8552	15.1488	14.8606	15.2956	15.5171	15.3814			15.2956	72		P09651	15.333	15.1535	15.1473	15.0707	15.0798	15.3129	15.6461			15.1535	72		Q04695	15.1531	15.1106	15.0849	14.9836	15.1888	15.108	15.5868	KRT17	KRT17	15.1106	72		P84098	15.0865	14.9951	15.1364	15.0566	15.1088	15.2379	15.6939
	P61604	15.186	15.2009	15.2976	15.0247	15.2936	15.4639	15.6583			15.2936	73		Q04695	15.1531	15.1106	15.1288	14.9836	15.1857	15.1617	15.5868	KRT17	KRT17	15.1531	73		P08727;Q04695	15.0543	14.9906	15.185	15.0083	15.0947	15.2374	15.56			15.0947	73		P07437	14.8762	15.2629	13.9726	14.9749	15.1063	15.302	15.1932	TUBB	TUBB
	P07437;Q13509					15.2739					15.2739	74		P00966	14.9046	15.1147	15.1597	14.9259	15.0807	15.1775	15.478		ASS1	15.1147	74		Q9BQE3	14.9752	15.169	15.0908	14.8489	15.0607	15.2464	15.519	TUBA1C	TUBA1C	15.0908	74		P62851	15.031	15.025	15.1561	15.0267	15.0693	15.1286	15.5681
	P06576	15.2963	15.4011	15.2688	15.2736	14.6953	14.9628	15.8044			15.2736	75		P07437	15.0658	15.1177	15.1043	14.8658	15.0259	15.2194	15.4737	TUBB	TUBB	15.1043	75		P30044	15.0066	15.1077	15.0859	14.8912	15.0497	15.1363	15.4342			15.0859	75		P14174	15.0308	15.0674	15.1132	14.7904	14.957	15.1219	15.5761
	P13639	14.7619	15.1766	15.2163	15.3243	15.1675	15.2465	15.6613			15.2163	76		P30044	15.0066	15.1077	15.0859	14.8912	15.0497	15.1363	15.4342			15.0859	76		P07437	15.07	15.1051	15.1043	14.8976	14.9457	15.2154	15.0302	TUBB	TUBB	15.07	76		P07437;P68371;Q13509;Q13885	15.0574	15.1046	14.501	14.8855	14.8501	15.1626	15.1389
	P32119;Q06830	15.1118	15.5827	15.5724	14.9447	15.2025	14.8375	15.9209			15.2025	77		P14174	15.0212	15.0674	15.1132	14.8352	14.9259	15.1219	15.5761			15.0674	77		P62851	15.031	15.025	15.1589	15.0267	15.0693	15.1286	15.5538			15.0693	77		Q04695	15.0306	14.9853	15.1288	14.9067	14.963	15.108	15.5868	KRT17	KRT17
	P07437;Q13509;Q13885				15.1996						15.1996	78		P62851	15.031	15.025	15.1589	15.0503	15.061	15.1286	15.5538			15.061	78		P07437;P68371;Q13509;Q13885	15.052	15.1046	14.501	14.8936	14.847	15.1626	15.1357			15.052	78		P07437;P68371;Q13885	15.1313	14.9216	15.014	15.0288	14.9867	15.0362	15.4256
	Q04695	15.1612	15.2561	14.7216	15.1636	15.1918	15.33	15.6959	KRT17	KRT17	15.1918	79		P46782	15.0349	15.0998	15.0449	14.9021	14.9826	15.1026	15.4654			15.0449	79		P46782	15.0349	15.0998	15.0417	14.886	15.0038	15.1006	15.4578			15.0417	79		P08670	15.0172	14.8677	14.964	14.9791	15.0173	15.1353	15.4252	VIM
	P68104;Q5VTE0	15.6242	15.6981	15.0196	14.9721	14.8637	15.1819	15.5			15.1819	80		P60903	15.1633	14.9416	15.0312	14.9092	15.0648	15.0415	15.3775	S100A10		15.0415	80		P07437;P68371;Q13885	15.1313	14.9216	15.014	15.0288	14.9847	15.0324	15.4256			15.0288	80		P05783;P08727	14.7353	15.1126	15.0409	14.7918	15.0048	15.0165	15.4583
	P09651	15.5192	15.0196	14.6663	15.3922	15.0744	15.1761	15.6209			15.1761	81		P07437;P68371;Q13885	15.1313	14.9216	15.014	15.0288	14.9847	15.1626	15.4256			15.0288	81		P69905	14.8625	15.1634	14.9884	14.8181	15.0183	15.0558	15.3871			15.0183	81		P46781	15.0332	15.0155	14.9973	14.8483	14.9678	15.1074	15.4553
	P68363;Q71U36;Q9BQE3	15.1708	14.9549					15.6853			15.1708	82		P08670	15.0172	14.9505	15.0221	14.9791	15.0173	15.1353	15.4844	VIM		15.0173	82		P46781	15.0332	15.0155	14.9973	14.8483	14.9678	15.0935	15.4553			15.0155	82		P46782	15.0033	15.1021	15.0074	14.9205	14.9709	15.1006	15.4758
	P07437;P68371;Q13509;Q9BUF5					15.165					15.165	83		P46781	15.0332	15.0155	14.9993	14.7972	14.9678	15.0935	15.4553			15.0155	83		P08670	15.0135	14.9505	15.0221	14.8429	14.9336	15.023	15.4844	VIM		15.0135	83		P08238;Q58FF8	14.8872	14.995	15.0398	14.9332	14.979	15.1094	15.4927
	P14174	15.1365	15.2018	15.2004	14.7892	15.0097	14.9064	15.6881			15.1365	84		P30101	15.0686	14.9664	14.9894	14.9825	15.0526	14.9851	15.4447			14.9894	84		P30101	15.0686	14.9637	14.9894	14.9825	15.0526	14.9851	15.4447			14.9894	84		P30101	15.0686	14.9637	14.9894	14.9825	15.0526	14.9851	15.4447
	P07437;P68371;Q13509;Q13885;Q9BUF5				15.1288						15.1288	85		O60361;P15531	15.0065	14.9813	14.9131	14.8658	14.9383	15.024	15.4644			14.9813	85		Q8N257	14.9494	14.7899	15.0545	14.977	14.9889	15.2006	15.5313			14.9889	85		Q8N257	14.9522	14.7899	15.0545	14.977	14.9889	15.2006	15.5313
	P04075	15.0205	15.1253	15.4903	15.0543	15.038	15.5514	15.366	ALDOA		15.1253	86		Q06830;Q13162	14.7493	14.8092	15.0654	14.7921	14.9812	15.1641	15.6055			14.9812	86		O60361;P15531	15.0065	14.9813	14.9131	14.86	14.9335	15.024	15.4644			14.9813	86		P68371	15.0701	14.9833	14.8365	14.8042	14.9656	14.9976	15.3922	TUBB4B	TUBB4B
	P68366;Q9BQE3			14.995	15.2481	14.9357	15.8372				15.1215	87		P23528	15.0139	14.7279	14.9548	14.8853	14.981	15.0474	15.5712	CFL1	CFL1	14.981	87		Q06830;Q13162	14.7493	14.8092	15.0654	14.7921	14.9812	15.1641	15.6055			14.9812	87		O60361;P15531	15.0065	14.9813	14.9131	14.8658	14.9335	15.024	15.4644
	P08238;Q58FF8	14.882					15.1141	15.1303			15.1141	88		P68371	14.9484	14.9833	14.8365	14.8042	14.9656	14.9976	15.2702	TUBB4B	TUBB4B	14.9656	88		P23528	15.0139	14.7279	14.9548	14.8796	14.981	15.0474	15.5712	CFL1	CFL1	14.981	88		P23528	15.0139	14.7279	14.9548	14.8796	14.981	15.0474	15.5712	CFL1	CFL1
	Q9BQE3			14.9349	15.2073	14.8754	15.4157		TUBA1C	TUBA1C	15.0711	89		P62269	14.8677	14.839	14.9654	14.8089	14.9724	15.125	15.3825			14.9654	89		P60903	14.8903	14.6449	15.0312	14.8851	15.0837	14.9768	15.2349	S100A10		14.9768	89		P60903	14.7155	14.6449	15.0013	14.5072	15.0837	14.9768	15.2349	S100A10
	P07437	15.07	15.4618	13.8892	14.6587	15.0233	15.2418	15.525	TUBB	TUBB	15.07	90		P69905	14.8735	15.0491	14.8477	14.8181	14.9774	14.9599	15.2013			14.9599	90		P68371	14.9355	14.9833	14.8294	14.8042	14.9713	14.9976	15.2702	TUBB4B	TUBB4B	14.9713	90		P07814	14.9916	14.8631	14.9976	14.9747	14.9422	12.6584	15.4406
	P46782	15.0349	15.0885	15.0619	14.9019	15.0038	15.103	15.4758			15.0619	91		P02765	15.0635	14.9587	14.9929	14.7703	14.8997	14.9551	15.4422			14.9587	91		P62269	14.8677	14.839	14.9654	14.8089	14.9724	15.125	15.3825			14.9654	91		Q06830;Q13162	14.7493	14.8092	15.0654	14.7921	14.9743	15.1641	15.615
	P62851	15.031	14.7582	15.1702	15.038	15.061	15.1386	15.4528			15.061	92		P07900;P08238;Q58FF6;Q58FF8	14.8133	14.783	14.9533	14.7685	14.977	14.9242	15.4551			14.9242	92		P00338;P07195	14.9441	14.8825	14.9882	14.8749	14.9669	14.9631	15.3721			14.9631	92		P30044	14.8691	14.9461	14.9664	14.8535	14.9676	14.9908	15.2957
	P84098	15.0865	15.038	15.1253	15.0566	14.9894	13.6723	14.3765			15.038	93		P25705	14.8396	14.9113	14.8336	14.8421	14.9372	15.0924	15.2971			14.9113	93		P02765	15.0635	14.9587	15.0077	14.7703	14.8997	14.9484	15.4422			14.9587	93		P62269	14.8677	14.839	14.9654	14.8089	14.9724	15.125	15.3753
	P60174	15.0969	14.6782	14.4639	15.0193	14.7716	15.02	15.5107			15.0193	94		P23528;Q9Y281	14.9624	14.8922	14.8525	14.7476	14.8732	14.949	15.1386			14.8922	94		P14174	14.8598	14.9168	14.9493	14.8358	14.9259	14.9817	15.2353			14.9259	94		P07437;P68371;Q13509	14.9289	14.9593	14.9632	14.8842	15.0021	15.1044	15.3023
	P30044	15.0066	14.9459	15.0859	14.9001	15.0497	14.5811	15.2957			15.0066	95		P80723	14.8943	14.6855	14.7321	14.6517	14.886	14.8721	15.3187	BASP1		14.8721	95		P07900;P08238;Q58FF6;Q58FF8	14.8133	14.783	14.9533	14.7652	14.977	14.9242	15.4551			14.9242	95		P08238;P14625		14.9513	14.9431	14.7025	14.8309	14.9902
	P46781	15.0332	15.0184	14.9994	14.8517	14.9678	14.9959	15.3197			14.9994	96		P07437;P68371	14.8366	14.9154	14.8614	14.6937	14.8277	14.9124	15.2152			14.8614	96		P0DP23;P0DP24;P0DP25	14.9577	14.7571	14.8939	14.7416	14.8119	14.9273	15.3008			14.8939	96		P25705	14.8396	14.9326	14.842	14.8421	14.9506	15.1047	15.3158
	P05783;P08727;P08779;P13645;Q04695						14.9955				14.9955	97		P60174	14.9034	14.8227	14.858	14.8583	14.8271	14.9491	15.3763			14.8583	97		P07437;P68371;Q13509	14.8366	14.9154	14.8779	14.7228	14.8306	14.9301	15.2364			14.8779	97		P69905	14.8735	15.0491	14.8477	14.8181	14.9063	14.9629	15.2013
	Q06830;Q13162	14.2677	14.8092	15.0654	14.1043	14.9812	15.1641	15.2157			14.9812	98		P62701	14.8394	14.7847	14.8433	14.8299	14.8919	15.0498	15.2352			14.8433	98		P25705	14.8397	14.8711	14.8336	14.8421	14.9153	15.0924	15.305			14.8711	98		P23528;Q9Y281	14.9624	14.8922	14.8525	14.7512	14.8732	14.9458	15.1386
	A6NHL2;P68366		15.0199					14.9174			14.9687	99		P62899	14.6511	14.8381	14.8572	14.6464	14.8425	14.8088	15.3064			14.8381	99		P29401	14.7395	14.8631	14.8	14.7414	14.9663	14.9242	15.0964			14.8631	99		P62899	14.7649	14.867	14.9528	14.7794	14.9066	14.8757	15.4328
	P07437;Q13885	14.9336		15.0033							14.9684	100		P29401	14.8353	14.8311	14.836	14.7826	14.9633	14.9194	15.1514			14.836	100		P60174	14.9034	14.8227	14.858	14.8583	14.8271	14.9491	15.3763			14.8583	100		P80723	14.8943	14.6855	14.7321	14.6517	14.886	14.8721	15.3187	BASP1
	P07437;P68371;Q13509;Q13885				14.9553						14.9553	101		P08238;Q58FF8	14.8108	14.81	14.8817	14.7847	14.8359	14.8716	15.3564			14.8359	101		P07437;P68371;Q13509;Q13885;Q9BUF5	14.5956	14.8868	14.2989	14.8514	15.0901	15.0194	14.7079			14.8514	101		P60174	14.8768	14.7081	14.8673	14.7117	14.7413	14.9383	15.2955
	P06899;P23527;P33778;Q16778;Q8N257	14.9484									14.9484	102		Q00839	14.8631	14.6536	14.7891	14.667	14.8271	14.8122	15.0011	HNRNPU	HNRNPU	14.8122	102		P62701	14.8394	14.7847	14.8433	14.8299	14.8816	15.0498	15.2352			14.8433	102		P07437;P68371;Q13509;Q13885;Q9BUF5	14.5956	14.8903	14.2989	14.8514	15.0805	15.0194	14.7082
	P00966	14.8228	14.6617	14.8211	14.9457	15.1404	15.1852	15.5289		ASS1	14.9457	103		P19338	14.7099	14.6633	14.8436	14.7677	14.7176	14.8641	15.1901			14.7677	103		P08238;Q58FF8	14.8108	14.81	14.8817	14.7888	14.8359	14.8716	15.3564			14.8359	103		P62701	14.8295	14.8064	14.8433	14.8299	14.8823	15.0498	15.2294
	P68371	15.0701	14.8468	14.7928	14.7466	14.9811	14.9379	15.0818	TUBB4B	TUBB4B	14.9379	104		P23284	14.7223	14.6067	14.5944	14.7842	14.7639	14.8714	15.0675			14.7639	104		P62899	14.6538	14.8293	14.8572	14.6464	14.8346	14.8088	15.3064			14.8293	104		P29401	14.8353	14.8368	14.836	14.7792	14.9633	14.9194	15.1514
	P29401	14.7395	14.9287	14.8473	14.8248	14.9663	14.9194	15.0854			14.9194	105		P60842	14.7563	14.7239	14.6546	14.6974	14.8374	14.8241	15.2518			14.7563	105		Q00839	14.8631	14.6536	14.7891	14.667	14.8311	14.8122	15.0634	HNRNPU	HNRNPU	14.8122	105		P11021;P11142;P54652	14.7792	14.8535	14.676	14.7743	14.834	15.0348	15.1732
[truncated: 5,254 more rows]
[truncated: 14 more columns]

## Sheet: 2A
Figure 2A
[truncated: 197 more rows]

## Sheet: 2B + S4B
Figure 2B
[truncated: 62,058 more rows]

## Sheet: 2C
Figure 2C
[truncated: 169 more rows]

## Sheet: 3A
Figure 3A
[truncated: 60,258 more rows]

[truncated: 54 more sheets: 3B, 3C, 3D, 3E, 4B, 4C, 4D, 4E, 4F, 5A, 5B, 5C, 5D, 5E, 5F, 6A, 6B, 6C + 6D, 6E, 6F …]
